# Supplementary material for: Time-resolved in vivo ubiquitinome profiling by DIA-MS reveals USP7 targets on a proteome-wide scale
Source: Nat Commun. 2021 Sep 13;12:5399. doi: 10.1038/s41467-021-25454-1 (PMC8438043; doi:10.1038/s41467-021-25454-1)
Supplement: Supplementary file 4 — Supplementary Dataset 1 [file 41467_2021_25454_MOESM4_ESM.xlsx]

## Sheet: Description
Table	Description
peptides	MaxQuant output 'modification specific peptides' of sodium deoxycholate (SDC)- and urea-lysis protocols
K-GG sites	MaxQuant outputs 'K-GlyGly sites' of sodium deoxycholate (SDC)- and urea-lysis protocols
peptides			K-GG sites
Header	Description		Header	Description
Sequence	The identified amino acid sequence of the peptide.		Intensity SDC/urea	Summed up eXtracted Ion Current (XIC) of all isotopic clusters associated with the identified AA sequence.
Modifications	Post-translational modifications contained within the sequence. When no modifications exist, this is set to 'unmodified'.		Amino acid	Modified amino acid
Mass	Charge corrected mass of the precursor ion.		Charge	Charge state of the precursor ion.
Mass Fractional Part	The values after the decimal point (ie value - floor(value)).		Protein group IDs	The identifier of the protein-group this peptide sequence is associated with, which can be used to look up the extended protein information in the file 'proteinGroups.txt'. As a single peptide can be linked to multiple proteins (e.g. in the case of razor-proteins), multiple id’s can be stored here separated by a semicolon. As a protein can be identified by multiple peptides, the same id can be fo…
Protein Groups	IDs of the protein groups to which this peptide belongs.		Multiplicity	The number of labels used.
Proteins	The identifiers of the proteins this particular peptide is associated with.		Localization prob	Localization probability of the modification site (from 0 to 1)
Gene Names	Names of genes this peptide is associated with.		PEP	The posterior error probability (PEP) of the best identified modified peptide containing this site.
Protein Names	Names of proteins this peptide is associated with.		Score	The Andromeda score of the best identified modified peptide containing this site.
Unique (Groups)	When marked with '+', this particular peptide is unique to a single protein group in the proteinGroups file.		Delta score	The Andromeda delta score of the best identified modified peptide containing this site.
Unique (Proteins)	When marked with '+', this particular peptide is unique to a single protein sequence in the fasta file(s).		Score for localization	The Andromeda score of the MS/MS spectrum used for calculating the localization score for this site.
Acetyl (Protein N-term)	Number of Acetyl (Protein N-term) on this peptide.		Mass error [ppm]	Mass error of the recalibrated mass-over-charge value of the precursor ion in comparison to the predicted monoisotopic mass of the identified peptide sequence.
GlyGly (K)	Number of GlyGly (K) on this peptide.		Intensity	Summed up eXtracted Ion Current (XIC) of all isotopic clusters associated with the identified AA sequence.
Oxidation (M)	Number of Oxidation (M) on this peptide.		Position	The position of the modification in the protein amino acid sequence.
Missed cleavages	Number of missed enzymatic cleavages.		Number of GlyGly (K)	Different numbers of GlyGly (K) on peptides that this site is involved in.
Identification type	Indicates whether this experiment was identified by MS/MS or only by matching between runs.		Proteins	Identifiers of proteins this site is associated with.
Experiment	Number of evidence entries for the given 'Experiment'.		Positions within proteins	For each protein identifier in the 'Proteins' column you find here the position of the site in the respective protein sequence. The index of the first amino acid in the sequence is 1.
Retention time	Retention time in minutes averaged over the evidence entries belonging to this modification-specific peptide.		Leading proteins	The identifiers of the proteins in the proteinGroups file, with this protein as best match, this particular peptide is associated with. When multiple matches are found here, the best scoring protein can be found in the 'Leading Razor Protein' column.
Calibrated retention time	Calibrated retention time averaged over the evidence entries belonging to this modification-specific peptide. This only makes sense if retention time recalibration has been performed which is the case when matching between run is selected.		Protein	Identifier of the protein this peptide is associated with.
Charges	All charge states that have been observed.		Protein names	Names of proteins this peptide is associated with.
PEP	Posterior Error Probability of the identification. This value essentially operates as a p-value, where smaller is more significant.		Gene names	Names of genes this peptide is associated with.
MS/MS scan number	The RAW-file derived scan number of the MS/MS with the highest peptide identification score (the highest score is stored in the column 'Score').		Sequence window	Sequence window from -15 to 15 around the modification site of this peptide.
Raw file	The name of the RAW-file the mass spectral data was derived from.		id	A unique (consecutive) identifier for each row in the site table, which is used to cross-link the information in this file with the information stored in the other files.
Score	Andromeda score for the best identified among the associated MS/MS spectra.		Unique identifier	Identifier for the modification site
Delta score	Score difference to the second best identified peptide.
Reverse	When marked with '+', this particular peptide was found to be part of a protein derived from the reversed part of the decoy database. These should be removed for further data analysis
Potential contaminant	When marked with '+', this particular peptide was found to be part of a commonly occurring contaminant. These should be removed for further data analysis
Intensity	Summed up eXtracted Ion Current (XIC) of all isotopic clusters associated with the identified AA sequence (all samples)
Intensity SDC/Urea	Summed up eXtracted Ion Current (XIC) of all isotopic clusters associated with the identified AA sequence (respective experiment).
id	A unique (consecutive) identifier for each row in the peptides table, which is used to cross-link the information in this table with the information stored in the other tables.
Protein group IDs	The identifiers of the protein groups this peptide was linked to, referenced against the proteinGroups table.
Peptide ID	Identifier of the associated peptide sequence summary, which can be found in the file 'peptides.txt'.
Evidence IDs	Identifier(s) for analyzed peptide evidence associated with the protein group referenced against the evidence table.
MS/MS IDs	The identifiers of the MS/MS scans identifying this peptide, referenced against the msms table.
Best MS/MS	The identifier of the best (in terms of quality) MS/MS scan identifying this peptide, referenced against the msms table.
GlyGly (K) site IDs	Identifier(s) for site(s) associated with this peptide, which show(s) evidence of the modification, referenced against the appropriate modification site file.
Oxidation (M) site IDs	Identifier(s) for site(s) associated with this peptide, which show(s) evidence of the modification, referenced against the appropriate modification site file.
MS/MS Count	Count of MS/MS scans

## Sheet: peptides
Sequence	Modifications	Mass	Mass Fractional Part	Protein Groups	Proteins	Gene Names	Protein Names	Unique (Groups)	Unique (Proteins)	Acetyl (Protein N-term)	GlyGly (K)	Oxidation (M)	Missed cleavages	Identification type SDC_1	Identification type SDC_2	Identification type SDC_3	Identification type SDC_4	Identification type urea_1	Identification type urea_2	Identification type urea_3	Identification type urea_4	Experiment SDC_1	Experiment SDC_2	Experiment SDC_3	Experiment SDC_4	Experiment urea_1	Experiment urea_2	Experiment urea_3	Experiment urea_4	Retention time	Calibrated retention time	Charges	PEP	MS/MS scan number	Raw file	Score	Delta score	Reverse	Potential contaminant	Intensity	Intensity SDC_1	Intensity SDC_2	Intensity SDC_3	Intensity SDC_4	Intensity urea_1	Intensity urea_2	Intensity urea_3	Intensity urea_4	id
AAAAAAAAEQQSSNGPVKK	Acetyl (Protein N-term);GlyGly (K)	1924.96	0.960267	3421	Q16585	SGCB	Beta-sarcoglycan	yes	yes	1	1	0	1					By matching	By matching	By MS/MS	By MS/MS					1	1	1	1	47.594	47.513	2	1.225e-06	57651	CM_M04384	110.66	97.234			45348000	0	0	0	0	7079500	11397000	13212000	13659000	0
AAAAAAALQAK	Unmodified	955.545	0.54508	1877	P36578	RPL4	60S ribosomal protein L4	yes	yes	0	0	0	0	By MS/MS	By MS/MS	By MS/MS	By MS/MS	By MS/MS	By MS/MS	By MS/MS	By MS/MS	1	1	1	1	1	1	1	1	24.551	24.545	2	0.00018015	30148	CM_M04493	121.62	85.739			291640000	30685000	30629000	33474000	78711000	31094000	32774000	28990000	25280000	1
AAAAAAALQAKSDEK	GlyGly (K)	1528.78	0.784535	1877	P36578	RPL4	60S ribosomal protein L4	yes	yes	0	1	0	1	By MS/MS	By MS/MS	By MS/MS	By MS/MS	By MS/MS	By MS/MS	By MS/MS	By MS/MS	2	2	1	1	2	2	2	2	27.039	26.924	2;3	4.8331e-06	31747	CM_M04383	146.11	108.92			852590000	71661000	59205000	17314000	23761000	154890000	182420000	155050000	188300000	2
AAAACLDKAVEYGLIQPNQDGE	GlyGly (K)	2446.14	0.143453	6348	Q9H3U1;Q9H3U1-2;Q9H3U1-3	UNC45A	Protein unc-45 homolog A	yes	no	0	1	0	1	By MS/MS		By MS/MS	By MS/MS					1		1	1					88.958	88.38	2	8.6922e-05	104627	CM_M04492	70.412	58.972			83836000	29364000	0	26665000	27807000	0	0	0	0	3
AAAAEAKATAEAK	GlyGly (K)	1315.67	0.673193	7923				yes	no	0	1	0	1	By MS/MS	By MS/MS	By MS/MS	By MS/MS	By MS/MS	By matching	By MS/MS	By matching	1	2	1	2	1	1	1	1	11.981	12.096	2	0.031158	13974	CM_M04493	47.823	13.016	+		147360000	18710000	41316000	18027000	32533000	8451000	10425000	7831500	10069000	4
AAAAELSLLEKSLGLSK	Acetyl (Protein N-term);GlyGly (K)	1856.03	0.0254931	477	O43324;O43324-2	EEF1E1	Eukaryotic translation elongation factor 1 epsilon-1	yes	no	1	1	0	1	By MS/MS	By MS/MS	By MS/MS	By MS/MS	By MS/MS	By MS/MS	By MS/MS	By MS/MS	1	1	1	1	1	1	1	1	119.16	119.06	2	1.7051e-120	140620	CM_M04492	264.61	222.28			1971000000	335920000	327800000	316240000	312290000	162900000	158730000	196160000	160930000	5
AAAAKPNNLSLVVHGPGDLR	Acetyl (Protein N-term)	2041.11	0.106872	2683	Q00796;Q00796-2	SORD	Sorbitol dehydrogenase	yes	no	1	0	0	1					By MS/MS	By MS/MS	By MS/MS	By MS/MS					1	1	1	1	78.059	77.868	3	1.0653e-06	95090	CM_M04384	103.9	92.796			528410000	0	0	0	0	115260000	166310000	137240000	109600000	6
AAAAKPNNLSLVVHGPGDLR	Acetyl (Protein N-term);GlyGly (K)	2155.15	0.149799	2683	Q00796;Q00796-2	SORD	Sorbitol dehydrogenase	yes	no	1	1	0	1					By MS/MS	By MS/MS	By MS/MS	By MS/MS					1	1	1	1	79.362	79.166	3	6.0375e-06	97097	CM_M04383	93.684	83.049			143750000	0	0	0	0	36261000	34011000	34618000	38858000	7
AAAALFGGKK	GlyGly (K)	1046.59	0.587279	6962	Q9NYY3	PLK2	Serine/threonine-protein kinase PLK2	yes	yes	0	1	0	1	By MS/MS	By MS/MS	By MS/MS	By MS/MS	By MS/MS	By MS/MS	By MS/MS	By MS/MS	2	2	1	1	1	1	1	1	27.661	27.459	2;3	0.0016598	31594	CM_M04494	98.299	58.757			1401500000	270430000	337240000	179410000	164580000	140770000	112190000	104250000	92654000	8
AAAALFGGKKDK	2 GlyGly (K)	1403.75	0.752112	6962	Q9NYY3	PLK2	Serine/threonine-protein kinase PLK2	yes	yes	0	2	0	2	By MS/MS	By MS/MS							1	1							20.916	20.306	3	0.016745	24678	CM_M04492	64.55	51.414			31874000	17777000	14097000	0	0	0	0	0	0	9
AAAALGQLFEGMKAFK	Acetyl (Protein N-term);GlyGly (K)	1807.93	0.92909	410	O15382-2	BCAT2	Branched-chain-amino-acid aminotransferase, mitochondrial	yes	yes	1	1	0	1	By MS/MS	By MS/MS	By MS/MS	By MS/MS		By MS/MS	By matching	By MS/MS	1	1	1	1		1	1	1	119.06	118.95	2	6.7609e-21	140523	CM_M04492	179.19	160.06			723330000	188860000	181930000	134300000	141460000	0	24464000	27768000	24547000	10
AAAASAAEAGIATTGTEDSDDALLKMTISQQEFGR	GlyGly (K)	3610.71	0.705698	2323	P55036	PSMD4	26S proteasome non-ATPase regulatory subunit 4	yes	yes	0	1	0	1	By MS/MS	By MS/MS	By MS/MS	By MS/MS	By MS/MS	By MS/MS	By MS/MS	By MS/MS	1	1	1	1	1	2	2	1	101.8	101.29	3;4	1.7843e-58	120019	CM_M04493	190.6	184.7			6762500000	1386100000	1188800000	602220000	1020400000	592920000	739990000	734770000	497280000	11
AAAASAAEAGIATTGTEDSDDALLKMTISQQEFGR	Oxidation (M);GlyGly (K)	3626.7	0.700613	2323	P55036	PSMD4	26S proteasome non-ATPase regulatory subunit 4	yes	yes	0	1	1	1	By MS/MS	By MS/MS	By MS/MS	By MS/MS	By matching	By MS/MS	By MS/MS	By MS/MS	2	2	2	2	1	2	1	2	92.395	91.816	3	1.6445e-40	108713	CM_M04492	146.78	135.78			835670000	170490000	169700000	90415000	146000000	51202000	85446000	47441000	74978000	12
AAAATAAEGVPSRGPPGEVIHLNVGGKR	Acetyl (Protein N-term);GlyGly (K)	2837.49	0.489637	4924	Q8TBC3;Q8TBC3-2	SHKBP1	SH3KBP1-binding protein 1	yes	no	1	1	0	2					By MS/MS	By MS/MS	By MS/MS	By MS/MS					1	1	1	1	74.237	74.065	4	5.8042e-25	90413	CM_M04382	159.51	133.84			331740000	0	0	0	0	76844000	93046000	93966000	67885000	13
AAAAVEPDVVVKR	GlyGly (K)	1437.79	0.793977	5895	Q9BQE4	VIMP	Selenoprotein S	yes	yes	0	1	0	1	By MS/MS	By MS/MS	By MS/MS	By MS/MS					1	1	1	1					42.93	42.661	3	8.9284e-05	52637	CM_M04492	85.845	73.214			123830000	23458000	28585000	32107000	39682000	0	0	0	0	14
AAAAVSSAKR	Acetyl (Protein N-term);GlyGly (K)	1086.58	0.578171	2143	P49914	MTHFS	5-formyltetrahydrofolate cyclo-ligase	yes	yes	1	1	0	1	By MS/MS	By MS/MS		By MS/MS	By MS/MS	By MS/MS	By MS/MS	By MS/MS	1	1		1	1	2	2	1	25.276	25.138	2	1.4418e-05	29854	CM_M04383	122.52	94.298			175920000	8519200	11136000	0	7644300	31280000	36770000	38356000	42211000	15
AAAEAAAEAKAR	GlyGly (K)	1242.63	0.631663	7390	Q9UNF1;Q9UNF1-2	MAGED2	Melanoma-associated antigen D2	yes	no	0	1	0	1	By MS/MS	By MS/MS	By MS/MS	By MS/MS	By MS/MS	By MS/MS	By MS/MS	By matching	1	2	2	1	2	2	2	1	13.06	13.161	2;3	1.0996e-12	15346	CM_M04492	173.37	113.35			741240000	69437000	82887000	75483000	94305000	146100000	122280000	109530000	41210000	16
AAAECFVQSYWEQYKFPVVITR	GlyGly (K)	2805.36	0.358471	962	O95455	TGDS	dTDP-D-glucose 4,6-dehydratase	yes	yes	0	1	0	1	By matching	By matching		By MS/MS					1	1		1					112.31	111.98	3	0.00025491	131632	CM_M04495	50.827	43.115			177150000	93941000	42900000	0	40304000	0	0	0	0	17
AAAEKLFGNMEGDCPSDWK	GlyGly (K)	2238.97	0.967403	1082	P02786	TFRC	Transferrin receptor protein 1;Transferrin receptor protein 1, serum form	yes	yes	0	1	0	1	By MS/MS	By MS/MS	By MS/MS	By MS/MS		By matching		By matching	1	1	1	1		1		1	75.329	74.768	3	6.8016e-07	88040	CM_M04493	121.74	115.14			412740000	92323000	66583000	111000000	106060000	0	21296000	0	15489000	18
AAAEKLFGNMEGDCPSDWK	Oxidation (M);GlyGly (K)	2254.96	0.962317	1082	P02786	TFRC	Transferrin receptor protein 1;Transferrin receptor protein 1, serum form	yes	yes	0	1	1	1		By MS/MS	By matching	By MS/MS						1	1	1					61.833	61.223	3	0.0030076	71623	CM_M04493	44.587	41.147			51876000	0	19904000	10759000	21213000	0	0	0	0	19
AAAEKLLELRGAHDLQK	GlyGly (K)	1976.08	0.0803226	7959				yes	no	0	1	0	2	By MS/MS	By MS/MS		By MS/MS	By MS/MS		By matching		1	1		2	1		1		114.55	114.38	3	0.0045513	134528	CM_M04495	47.639	30.284	+		1334800000	338240000	548490000	0	408520000	23013000	0	16594000	0	20
AAAEVAGQFVIK	Unmodified	1202.67	0.665923	1082	P02786	TFRC	Transferrin receptor protein 1;Transferrin receptor protein 1, serum form	yes	yes	0	0	0	0	By MS/MS	By MS/MS		By matching					1	1		1					67.397	66.277	2	0.021104	77738	CM_M04493	57.032	38.593			58343000	17731000	19020000	0	21591000	0	0	0	0	21
AAAFQHLLLLVGIHLLK	Unmodified	1856.14	0.14001	5898	Q9BQG0;Q9BQG0-2	MYBBP1A	Myb-binding protein 1A	yes	no	0	0	0	0	By MS/MS		By MS/MS	By MS/MS	By MS/MS				2		1	2	1				116.75	116.61	3;4	1.4826e-20	137745	CM_M04492	176.75	174.79			3313000000	1689300000	0	307500000	1293500000	22683000	0	0	0	22
AAAGEFADDPCSSVK	Unmodified	1523.66	0.656222	1833	P35221;P35221-2	CTNNA1	Catenin alpha-1	yes	no	0	0	0	0				By MS/MS								1					40.714	40.923	2	0.0012549	49362	CM_M04495	76.655	52.669			14159000	0	0	0	14159000	0	0	0	0	23
AAAGEFADDPCSSVKR	GlyGly (K)	1793.8	0.800261	1833	P35221;P35221-2	CTNNA1	Catenin alpha-1	yes	no	0	1	0	1	By matching	By MS/MS	By MS/MS	By MS/MS					1	1	1	1					34.759	34.466	3	0.00027957	42680	CM_M04493	69.594	64.165			48081000	11509000	14891000	12521000	9161000	0	0	0	0	24
AAAGVVSGKIIYEQEGVYIHSSCGK	Acetyl (Protein N-term);GlyGly (K)	2778.36	0.364679	4939	Q8TC07-2;Q8TC07	TBC1D15	TBC1 domain family member 15	yes	no	1	1	0	1	By MS/MS	By MS/MS				By matching	By MS/MS	By MS/MS	1	1				1	1	1	90.386	89.636	3	2.7428e-13	106292	CM_M04493	111.83	104.72			108000000	15811000	20376000	0	0	0	24002000	24172000	23643000	25
AAAIGIDLGTTYSCVGVFQHGK	Unmodified	2264.13	0.125952	1276	P0DMV8;P0DMV9;P0DMV8-2	HSPA1A;HSPA1B	Heat shock 70 kDa protein 1A;Heat shock 70 kDa protein 1B	yes	no	0	0	0	0	By MS/MS	By MS/MS	By MS/MS	By MS/MS	By MS/MS	By MS/MS	By MS/MS	By MS/MS	2	2	2	2	2	2	2	2	95.502	94.99	2;3	1.8557e-41	115812	CM_M04382	199.01	185.56			9364300000	1559900000	1220400000	764760000	1313500000	1080100000	1449900000	1255200000	720410000	26
AAAKESPVVK	GlyGly (K)	1112.62	0.618973	3781	Q5VW36	FOCAD	Focadhesin	yes	yes	0	1	0	1	By MS/MS	By MS/MS	By MS/MS	By MS/MS		By MS/MS	By MS/MS	By MS/MS	1	1	1	1		1	1	1	11.053	11.205	2	0.0090828	12016	CM_M04494	72.23	36.792			85053000	16691000	17531000	20787000	16585000	0	4473500	4667300	4317700	27
AAAKVALTK	Acetyl (Protein N-term);GlyGly (K)	1027.6	0.602594	7262	Q9UJS0;Q9UJS0-2	SLC25A13	Calcium-binding mitochondrial carrier protein Aralar2	yes	no	1	1	0	1			By MS/MS	By MS/MS	By MS/MS	By matching	By matching	By MS/MS			1	2	2	1	1	1	42.787	42.918	2	0.01458	52152	CM_M04382	48.423	33.888			106860000	0	0	23135000	48174000	13535000	9087500	6832900	6093100	28
AAALASGCTVEIKGGAHDYYNVLPNK	GlyGly (K)	2832.39	0.386477	4557	Q8IYS1	PM20D2	Peptidase M20 domain-containing protein 2	yes	yes	0	1	0	1			By MS/MS								1						69.378	69.591	4	0.00023916	79764	CM_M04494	49.287	36.229			32378000	0	0	32378000	0	0	0	0	0	29
AAALASLKK	GlyGly (K)	985.592	0.59203	386	O15269;O15269-2	SPTLC1	Serine palmitoyltransferase 1	yes	no	0	1	0	1	By MS/MS	By MS/MS	By MS/MS	By MS/MS	By MS/MS	By MS/MS	By MS/MS	By MS/MS	1	2	2	1	2	2	1	1	24.868	24.813	2;3	0.011783	29233	CM_M04382	84.498	44.23			1219700000	196070000	355100000	185840000	165600000	94738000	100460000	60369000	61558000	30
AAALEFLNR	Unmodified	1003.55	0.54508	1793	P31948;P31948-2	STIP1	Stress-induced-phosphoprotein 1	yes	no	0	0	0	0				By MS/MS								1					70.954	70.6	2	0.0013829	81712	CM_M04495	120.92	96.027			23186000	0	0	0	23186000	0	0	0	0	31
AAALEFLNRFEEAK	Unmodified	1607.83	0.830756	1793	P31948;P31948-2	STIP1	Stress-induced-phosphoprotein 1	yes	no	0	0	0	1					By MS/MS		By MS/MS						1		1		91.142	91.067	3	0.0002156	111046	CM_M04382	86.944	60.82			20038000	0	0	0	0	12073000	0	7965000	0	32
AAALGTKIIDEDGLLNLIR	GlyGly (K)	2109.18	0.179368	1843	P35251;P35251-2	RFC1	Replication factor C subunit 1	yes	no	0	1	0	1	By matching	By MS/MS	By matching						1	1	1						113.68	113.46	3	1.3238e-06	133723	CM_M04493	103.66	94.602			74141000	31369000	24430000	18342000	0	0	0	0	0	33
AAALLMLTKNVDFVK	GlyGly (K)	1746.97	0.970227	933;934	O95273-4;O95273;O95273-3;O95273-2	CCNDBP1	Cyclin-D1-binding protein 1	no	no	0	1	0	1	By MS/MS	By MS/MS	By MS/MS	By MS/MS					1	1	1	1					103.14	102.34	3	1.1313e-05	122014	CM_M04492	93.494	81.973			85833000	21256000	28734000	12083000	23759000	0	0	0	0	34
AAALVLQTIWGYK	Unmodified	1432.81	0.807836	628	O60716-3;O60716-5;O60716;O60716-2;O60716-19;O60716-21;O60716-11;O60716-13;O60716-7;O60716-9;O60716-8;O60716-10;O60716-18;O60716-17;O60716-6;O60716-16;O60716-29;O60716-27;O60716-23;O60716-24;O60716-4;O60716-15;O60716-14;O60716-12;O60716-25;O60716-26;O60716-20;O60716-22;O60716-32;O60716-31;O60716-30;O60716-28	CTNND1	Catenin delta-1	yes	no	0	0	0	0	By MS/MS	By MS/MS	By MS/MS	By MS/MS		By MS/MS			1	1	1	1		1			111.04	110.75	2	1.913e-35	131038	CM_M04492	208.03	140.03			905140000	318150000	181670000	110090000	274120000	0	21112000	0	0	35
AAAMANNLQKGSAGPMR	GlyGly (K)	1800.87	0.87232	3165	Q14498;Q14498-3;Q14498-2	RBM39	RNA-binding protein 39	yes	no	0	1	0	1					By MS/MS	By MS/MS	By MS/MS	By MS/MS					1	1	2	1	33.342	33.383	2;3	1.8459e-06	39847	CM_M04384	86.313	72.155			150410000	0	0	0	0	35266000	35663000	30113000	49369000	36
AAAMDVDTPSGTNSGAGKK	Acetyl (Protein N-term);GlyGly (K)	1932.88	0.884719	2533	P62877	RBX1	E3 ubiquitin-protein ligase RBX1;E3 ubiquitin-protein ligase RBX1, N-terminally processed	yes	yes	1	1	0	1	By MS/MS	By MS/MS		By MS/MS	By MS/MS	By MS/MS	By MS/MS	By MS/MS	1	1		1	1	1	1	1	42.873	42.591	2	1.037e-29	51560	CM_M04384	192.86	168.57			354540000	39640000	46250000	0	40617000	59355000	59928000	54855000	53899000	37
AAAMDVDTPSGTNSGAGKK	Acetyl (Protein N-term);Oxidation (M);GlyGly (K)	1948.88	0.879633	2533	P62877	RBX1	E3 ubiquitin-protein ligase RBX1;E3 ubiquitin-protein ligase RBX1, N-terminally processed	yes	yes	1	1	1	1	By matching	By MS/MS	By matching	By matching					1	1	1	1					27.016	26.836	2	0.00065048	33044	CM_M04493	53.528	47.425			16984000	3224000	4139900	5542200	4078300	0	0	0	0	38
AAAMTPPEEELKR	GlyGly (K)	1555.77	0.766442	3267	Q15042;Q15042-4	RAB3GAP1	Rab3 GTPase-activating protein catalytic subunit	yes	no	0	1	0	1	By matching	By MS/MS	By MS/MS					By MS/MS	1	1	1					1	40.131	40.02	3	0.0012955	49606	CM_M04493	62.891	53.358			118770000	25773000	28071000	27335000	0	0	0	0	37591000	39
AAANFFSASCVPCADQSSFPK	Unmodified	2260.99	0.988138	126	CON__Q29443;CON__Q0IIK2			yes	no	0	0	0	0	By matching			By MS/MS					1			1					88.668	87.712	2	1.8758e-06	102679	CM_M04495	93.478	87.341		+	49562000	16366000	0	0	33196000	0	0	0	0	40
AAAPALKHWR	Acetyl (Protein N-term);GlyGly (K)	1275.68	0.683639	6754	Q9NTJ4;Q9NTJ4-3;Q9NTJ4-2;Q9NTJ4-4	MAN2C1	Alpha-mannosidase 2C1	yes	no	1	1	0	1					By matching	By MS/MS	By MS/MS	By MS/MS					1	2	1	1	47.538	47.458	2;3	0.0078533	57478	CM_M04384	53.327	33.023			95736000	0	0	0	0	27562000	21666000	21988000	24520000	41
AAAPAPEEEMDECEQALAAEPK	Unmodified	2356.02	0.0198917	1666	P26641;P26641-2	EEF1G	Elongation factor 1-gamma	yes	no	0	0	0	0				By MS/MS								1					71.738	71.401	2	0.0033096	82610	CM_M04495	47.774	40.403			39219000	0	0	0	39219000	0	0	0	0	42
AAAPAPEEEMDECEQALAAEPKAK	GlyGly (K)	2669.19	0.194896	1666	P26641;P26641-2	EEF1G	Elongation factor 1-gamma	yes	no	0	1	0	1	By MS/MS	By MS/MS	By MS/MS	By MS/MS					1	1	1	1					63.394	62.581	3	6.7043e-05	73165	CM_M04492	55.588	51.56			114520000	24053000	27941000	28378000	34143000	0	0	0	0	43
AAAPLFTGFLVLHSEPR	Unmodified	1824.99	0.988654	4821	Q8NDA8	MROH1	Maestro heat-like repeat-containing protein family member 1	yes	yes	0	0	0	0	By matching	By MS/MS		By MS/MS					1	1		1					111.92	111.58	3	7.3979e-05	131737	CM_M04493	91.457	73.763			61228000	19013000	19650000	0	22564000	0	0	0	0	44
AAAQCYIDLIIK	Unmodified	1377.73	0.732622	2281	P53618	COPB1	Coatomer subunit beta	yes	yes	0	0	0	0					By matching		By MS/MS	By matching					1		1	1	101.43	101.63	2	0.0095104	124177	CM_M04384	65.347	46.076			64878000	0	0	0	0	13914000	0	11522000	39442000	45
AAAQCYIDLIIKESDNNVK	GlyGly (K)	2278.13	0.126346	2281	P53618	COPB1	Coatomer subunit beta	yes	yes	0	1	0	1	By MS/MS	By matching	By matching	By MS/MS					1	1	1	2					100.63	99.878	3	7.683e-05	119056	CM_M04492	78.661	63.069			106820000	30911000	23627000	12397000	39883000	0	0	0	0	46
AAAQMEKQGDGFR	GlyGly (K)	1521.7	0.699425	4962	Q8TCY9;Q8TCY9-2;Q8TCY9-3;Q8TCY9-4	URGCP	Up-regulator of cell proliferation	yes	no	0	1	0	1	By MS/MS	By MS/MS	By MS/MS	By MS/MS	By MS/MS	By MS/MS	By MS/MS	By MS/MS	1	1	2	2	2	1	1	1	21.118	21.238	2;3	1.3275e-15	24925	CM_M04495	134.68	105.2			0	0	0	0	0	0	0	0	0	47
AAASKLGEFAK	GlyGly (K)	1205.64	0.640436	1743;1744	P30153;P30154;P30154-2;P30154-4;P30154-3	PPP2R1A;PPP2R1B	Serine/threonine-protein phosphatase 2A 65 kDa regulatory subunit A alpha isoform;Serine/threonine-protein phosphatase 2A 65 kDa regulatory subunit A beta isoform	no	no	0	1	0	1	By MS/MS	By MS/MS	By MS/MS	By MS/MS	By MS/MS	By MS/MS	By MS/MS	By MS/MS	1	2	2	1	2	2	2	2	34.972	34.884	2;3	2.5879e-13	40579	CM_M04385	175.93	132.16			8164800000	1028500000	1973900000	1540400000	1046900000	723270000	700780000	543280000	607820000	48
AAASKLGEFAK	Unmodified	1091.6	0.597509	1743;1744	P30153;P30154;P30154-2;P30154-4;P30154-3	PPP2R1A;PPP2R1B	Serine/threonine-protein phosphatase 2A 65 kDa regulatory subunit A alpha isoform;Serine/threonine-protein phosphatase 2A 65 kDa regulatory subunit A beta isoform	no	no	0	0	0	1	By MS/MS	By MS/MS	By MS/MS	By MS/MS			By matching		1	1	1	1			1		35.192	34.952	2	0.0067546	43379	CM_M04492	123.75	91.813			38571000	8623600	9032000	8789800	8348000	0	0	3778000	0	49
AAASTDYYKR	GlyGly (K)	1258.59	0.594215	1211	P08559;P08559-3;P08559-2;P08559-4	PDHA1	Pyruvate dehydrogenase E1 component subunit alpha, somatic form, mitochondrial	yes	no	0	1	0	1	By MS/MS	By matching	By MS/MS	By MS/MS	By MS/MS	By MS/MS	By MS/MS	By MS/MS	2	1	2	2	1	1	2	2	14.448	14.639	2;3	1.9853e-05	15881	CM_M04383	131.06	105.33			282990000	63428000	25420000	43211000	24210000	9706100	26020000	56805000	34187000	50
AAATPESQEPQAK	Unmodified	1326.64	0.641559	2080	P49006	MARCKSL1	MARCKS-related protein	yes	yes	0	0	0	0				By MS/MS								1					13.418	13.848	2	0.020426	15424	CM_M04495	53.327	34.582			8524100	0	0	0	8524100	0	0	0	0	51
AAATQPDAKDTPDEPWAFPAR	GlyGly (K)	2368.11	0.108388	4154	Q7KZF4	SND1	Staphylococcal nuclease domain-containing protein 1	yes	yes	0	1	0	1	By MS/MS	By MS/MS	By MS/MS	By MS/MS	By MS/MS	By MS/MS	By MS/MS	By MS/MS	1	1	1	1	1	1	1	1	68.103	67.631	3	4.1545e-10	82510	CM_M04382	114.34	102.49			594100000	82277000	89965000	71782000	110140000	50574000	58083000	61120000	70154000	52
AAATTSQPVLTSQQIETIFFK	Unmodified	2280.2	0.200163	1315	P11274;P11274-2	BCR	Breakpoint cluster region protein	yes	no	0	0	0	0	By matching	By MS/MS	By matching	By MS/MS	By MS/MS	By MS/MS	By MS/MS	By MS/MS	1	1	1	1	1	1	1	1	74.407	73.961	4	0.033155	85893	CM_M04495	21.2	11.242			231400000	36926000	32009000	32341000	51830000	19072000	22944000	22782000	13495000	53
AAAVQADDVEVLKVGR	GlyGly (K)	1753.93	0.932261	4612	Q8N201	INTS1	Integrator complex subunit 1	yes	yes	0	1	0	1	By MS/MS	By MS/MS	By MS/MS	By MS/MS	By MS/MS	By MS/MS	By MS/MS	By MS/MS	1	2	1	2	1	1	1	1	63.144	62.561	2;3	1.9965e-05	76563	CM_M04383	106.52	88.422			665690000	142470000	159420000	115920000	155210000	29286000	22542000	20587000	20249000	54
AAAVVGINSETIMKPASISEEELLNLINK	Unmodified	3053.63	0.631852	1379	P13995	MTHFD2	Bifunctional methylenetetrahydrofolate dehydrogenase/cyclohydrolase, mitochondrial;NAD-dependent methylenetetrahydrofolate dehydrogenase;Methenyltetrahydrofolate cyclohydrolase	yes	yes	0	0	0	1	By matching		By matching		By MS/MS	By MS/MS			1		1		1	1			115.61	115.48	3	3.8347e-29	140837	CM_M04382	127.38	116.48			156980000	35042000	0	38634000	0	46589000	36717000	0	0	55
AACQCVEPIKSAVCIADPLPTPSQEK	GlyGly (K)	2982.42	0.424913	5801	Q99575	POP1	Ribonucleases P/MRP protein subunit POP1	yes	yes	0	1	0	1		By MS/MS	By MS/MS	By MS/MS						1	1	1					88.749	88.159	3	4.9516e-05	103177	CM_M04495	57.922	55.042			80270000	0	29117000	19914000	31239000	0	0	0	0	56
AADALGKLISIHIK	GlyGly (K)	1562.91	0.914426	5180	Q92616	GCN1L1	Translational activator GCN1	yes	yes	0	1	0	1		By MS/MS								1							86.696	85.239	3	0.00073506	100800	CM_M04493	71.692	64.147			0	0	0	0	0	0	0	0	0	57
AADAVNKMTIK	GlyGly (K)	1274.67	0.665271	632	O60749;O60749-2	SNX2	Sorting nexin-2	yes	no	0	1	0	1	By MS/MS	By MS/MS							1	1							31.234	30.297	2	0.0038381	37413	CM_M04492	79.148	50.19			16231000	7812300	8418400	0	0	0	0	0	0	58
AADCEVEQWDSDEPIPAKELER	GlyGly (K)	2700.2	0.197339	7118	Q9UBQ7	GRHPR	Glyoxylate reductase/hydroxypyruvate reductase	yes	yes	0	1	0	1	By matching	By MS/MS	By MS/MS	By MS/MS	By MS/MS	By MS/MS	By MS/MS	By MS/MS	1	2	1	1	1	1	1	1	77.335	76.789	3	9.4486e-08	93874	CM_M04384	96.848	93.966			307240000	14078000	52168000	38666000	36799000	36175000	43622000	41465000	44266000	59
AADCPGKLFIFHSSLPTAEAPGK	GlyGly (K)	2527.25	0.252944	862	O94855;O94855-2	SEC24D	Protein transport protein Sec24D	yes	no	0	1	0	1	By MS/MS	By MS/MS	By matching						1	1	1						85.577	84.71	4	9.6172e-05	100527	CM_M04492	52.169	47.552			52011000	20977000	19409000	11625000	0	0	0	0	0	60
AADDSKEVESFQQLLNAR	GlyGly (K)	2134.03	0.0290749	4599	Q8N1B4;Q8N1B4-2	VPS52	Vacuolar protein sorting-associated protein 52 homolog	yes	no	0	1	0	1	By MS/MS	By MS/MS		By MS/MS					1	1		1					89.36	88.223	3	0.00027609	103190	CM_M04495	61.821	52.889			322680000	146500000	127710000	0	48468000	0	0	0	0	61
AADEIEKEK	GlyGly (K)	1145.56	0.556432	5346	Q96BN8	OTULIN	Ubiquitin thioesterase otulin	yes	yes	0	1	0	1	By MS/MS			By MS/MS		By MS/MS		By matching	1			1		1		1	8.8159	8.9937	2	0.0050609	9532	CM_M04495	94.302	40.334			33976000	19401000	0	0	7774500	0	3552400	0	3247700	62
AADFQLHTHVNDGTEFGGSIYQK	Unmodified	2534.18	0.182615	7472	Q9Y277;Q9Y277-2	VDAC3	Voltage-dependent anion-selective channel protein 3	yes	no	0	0	0	0	By MS/MS	By MS/MS	By MS/MS	By MS/MS	By MS/MS	By matching	By MS/MS	By MS/MS	1	1	2	1	2	1	2	1	66.038	65.687	3;4	1.1372e-06	75661	CM_M04495	78.272	59.976			277660000	21388000	14475000	50987000	42504000	34780000	39843000	54161000	19522000	63
AADGPQKLLK	GlyGly (K)	1153.65	0.645522	5243	Q92979	EMG1	Ribosomal RNA small subunit methyltransferase NEP1	yes	yes	0	1	0	1	By MS/MS	By MS/MS	By matching					By MS/MS	1	1	1					1	29.98	29.939	2	0.013287	36934	CM_M04493	66.351	41.532			88362000	22708000	22179000	29767000	0	0	0	0	13708000	64
AADIASKVDASACGMER	GlyGly (K)	1864.84	0.840746	990	O95671;O95671-2;O95671-3	ASMTL	N-acetylserotonin O-methyltransferase-like protein	yes	no	0	1	0	1	By MS/MS	By matching			By MS/MS	By MS/MS	By MS/MS	By MS/MS	2	1			2	2	2	1	50.668	50.189	2;3	0.0001514	60362	CM_M04492	122.45	99.914			468190000	131810000	30958000	0	0	71838000	83738000	69520000	80329000	65
AADIASKVDASACGMER	Oxidation (M);GlyGly (K)	1880.84	0.83566	990	O95671;O95671-2;O95671-3	ASMTL	N-acetylserotonin O-methyltransferase-like protein	yes	no	0	1	1	1		By MS/MS	By MS/MS	By MS/MS		By matching	By matching			1	1	1		1	1		39.181	38.961	3	0.0008573	46251	CM_M04494	58.09	41.952			83450000	0	25412000	21619000	27384000	0	2647800	6387000	0	66
AADIDLYHCPNCEVLHGPSIMKK	GlyGly (K)	2781.3	0.303675	7418	Q9UPP1;Q9UPP1-5;Q9UPP1-2;Q9UPP1-4;Q9UPP1-3	PHF8	Histone lysine demethylase PHF8	yes	no	0	1	0	1	By MS/MS	By MS/MS		By MS/MS					1	1		1					69.194	68.083	4	1.3142e-08	79975	CM_M04493	96.79	89.678			94079000	31883000	32127000	0	30069000	0	0	0	0	67
AADISESSGADCKGDPR	Acetyl (Protein N-term);GlyGly (K)	1890.8	0.801383	509	O43583	DENR	Density-regulated protein	yes	yes	1	1	0	1	By MS/MS	By MS/MS		By MS/MS	By MS/MS	By MS/MS	By matching	By matching	1	1		1	1	1	1	1	34.215	33.977	2	0.00011801	40882	CM_M04383	85.845	71.939			135950000	21141000	23876000	0	22019000	12928000	18858000	20524000	16604000	68
AADKFLSLIPR	GlyGly (K)	1343.76	0.756135	4693	Q8N612;Q8N612-2;Q8N612-3	FAM160A2	FTS and Hook-interacting protein	yes	no	0	1	0	1	By MS/MS	By MS/MS	By MS/MS	By MS/MS	By MS/MS	By MS/MS	By MS/MS	By MS/MS	1	1	1	1	1	1	1	1	89.031	88.529	3	0.0025436	104915	CM_M04493	60.691	48.77			126790000	17985000	18548000	11575000	14001000	17425000	13798000	15513000	17940000	69
AADKLIQNLDANHDGR	GlyGly (K)	1863.92	0.918737	5477	Q96FQ6	S100A16	Protein S100-A16	yes	yes	0	1	0	1	By matching		By MS/MS	By MS/MS					1		1	1					43.722	43.685	3	1.9655e-05	52077	CM_M04494	105.17	95.25			77188000	23622000	0	17883000	35683000	0	0	0	0	70
AADKPADQGAEKHEGTGQSSGITDQEK	Acetyl (Protein N-term);GlyGly (K)	2910.32	0.32275	6480	Q9H9A5;Q9H9A5-2;Q9H9A5-3;Q9H9A5-4	CNOT10	CCR4-NOT transcription complex subunit 10	yes	no	1	1	0	2					By MS/MS	By matching	By MS/MS						1	1	1		20.082	19.981	4	6.6967e-05	23260	CM_M04382	52.465	40.815			92899000	0	0	0	0	31357000	34462000	27080000	0	71
AADLKYIEACAR	GlyGly (K)	1493.73	0.729662	626	O60701;O60701-3	UGDH	UDP-glucose 6-dehydrogenase	yes	no	0	1	0	1	By matching	By MS/MS	By matching						1	1	1						49.083	48.607	3	0.0093564	59996	CM_M04493	42.209	19.182			121130000	21293000	37535000	62300000	0	0	0	0	0	72
AADLLLHSKASNLLLGFDR	GlyGly (K)	2167.18	0.174951	5190	Q92673	SORL1	Sortilin-related receptor	yes	yes	0	1	0	1	By MS/MS	By MS/MS							2	1							101.87	100.41	3;4	6.4633e-07	119493	CM_M04492	119.31	110.27			69607000	46748000	22858000	0	0	0	0	0	0	73
AADPWVLKHSELEK	GlyGly (K)	1735.89	0.889334	886	O94964;O94964-2;O94964-4	SOGA1	Protein SOGA1;N-terminal form;C-terminal 80 kDa form	yes	no	0	1	0	1						By MS/MS	By MS/MS	By MS/MS						1	1	1	51.966	51.825	3	0.0018269	61785	CM_M04385	55.66	42.542			90946000	0	0	0	0	0	30246000	31879000	28821000	74
AADQRPKADTLALR	Acetyl (Protein N-term);GlyGly (K)	1680.89	0.890731	4447	Q8IUZ5	PHYKPL	5-phosphohydroxy-L-lysine phospho-lyase	yes	yes	1	1	0	2						By MS/MS	By MS/MS							1	1		43.616	43.067	3	0.001382	52226	CM_M04383	64.675	50.929			35754000	0	0	0	0	0	17680000	18074000	0	75
AADSPFSSDKHAQLILAQINK	GlyGly (K)	2367.22	0.218273	7669	Q9Y573;Q9Y573-2	IPP	Actin-binding protein IPP	yes	no	0	1	0	1		By MS/MS	By MS/MS	By MS/MS	By MS/MS					1	2	2	1				78.348	78.14	3;4	9.8911e-11	90551	CM_M04495	97.502	81.527			346230000	0	106720000	136650000	67045000	35817000	0	0	0	76
AADSSAPEDSEKLVGDTVSYSK	GlyGly (K)	2369.09	0.0870433	2833	Q08357	SLC20A2	Sodium-dependent phosphate transporter 2	yes	yes	0	1	0	1		By MS/MS								1							57.242	55.716	3	3.2749e-05	64870	CM_M04493	77.847	68.904			0	0	0	0	0	0	0	0	0	77
AADTIEALQKAGIK	GlyGly (K)	1541.84	0.841321	2666	P98196	ATP11A	Probable phospholipid-transporting ATPase IH	yes	yes	0	1	0	1	By MS/MS	By matching	By MS/MS		By MS/MS	By MS/MS	By MS/MS	By MS/MS	1	1	1		2	1	1	2	62.405	61.91	2;3	3.1161e-05	70422	CM_M04494	103.26	87.031			76890000	15013000	8587400	10773000	0	8516000	10058000	12656000	11287000	78
AADTQVSETLKR	Acetyl (Protein N-term);GlyGly (K)	1473.74	0.742335	5180	Q92616	GCN1L1	Translational activator GCN1	yes	yes	1	1	0	1	By MS/MS		By MS/MS	By matching	By MS/MS	By MS/MS	By MS/MS	By matching	1		1	1	1	1	1	1	44.402	44.355	2	7.1802e-16	53807	CM_M04383	185.29	147.82			418170000	64703000	0	68722000	83049000	51350000	57489000	44354000	48499000	79
AADVENVPPVISTPHHYLISIYR	Unmodified	2590.35	0.354372	7531	Q9Y2T2	AP3M1	AP-3 complex subunit mu-1	yes	yes	0	0	0	0				By MS/MS								1					92.702	92.202	4	0.026514	108285	CM_M04495	22.359	13.969			22394000	0	0	0	22394000	0	0	0	0	80
AADVWSLGVMLYTLLVGR	Oxidation (M)	1979.06	0.055019	5730	Q96RU8;Q96RU8-2	TRIB1	Tribbles homolog 1	yes	no	0	0	1	0	By MS/MS	By MS/MS	By MS/MS	By MS/MS					1	1	1	1					124.28	124.16	2	4.4819e-38	146370	CM_M04492	201.04	187.03			207770000	59435000	51686000	50389000	46261000	0	0	0	0	81
AADVWSLGVMLYTLLVGRYPFHDSDPSALFSK	Unmodified	3554.79	0.790812	5730	Q96RU8;Q96RU8-2	TRIB1	Tribbles homolog 1	yes	no	0	0	0	1	By MS/MS			By MS/MS					1			1					123.73	123.56	4	4.3775e-45	145726	CM_M04492	171.15	160.92			136350000	98111000	0	0	38241000	0	0	0	0	82
AAEAAASAYYNPGNPHNVYMPTSQPPPPPYYPPEDKK	GlyGly (K)	4142.91	0.910881	5286	Q969T9;Q969T9-2	WBP2	WW domain-binding protein 2	yes	no	0	1	0	1	By MS/MS	By MS/MS	By matching	By MS/MS					1	1	1	1					75.997	75.292	4	2.8613e-07	88680	CM_M04493	59.838	55.437			149840000	57657000	38854000	22088000	31240000	0	0	0	0	83
AAEADGPLKR	Acetyl (Protein N-term);GlyGly (K)	1182.6	0.5993	711	O75352;O75352-2	MPDU1	Mannose-P-dolichol utilization defect 1 protein	yes	no	1	1	0	1	By MS/MS	By MS/MS	By MS/MS	By MS/MS	By MS/MS	By MS/MS	By MS/MS	By MS/MS	1	1	1	1	1	1	1	1	31.157	31.066	2	3.8201e-07	37126	CM_M04384	160.11	124.81			2162100000	234350000	328890000	279700000	331160000	231960000	210230000	265900000	279850000	84
AAEAELKSLMDNASSSFEFAK	GlyGly (K)	2359.1	0.100191	8	A0AVF1;A0AVF1-3;A0AVF1-2	TTC26	Intraflagellar transport protein 56	yes	no	0	1	0	1	By MS/MS	By MS/MS	By MS/MS	By MS/MS	By MS/MS	By MS/MS	By MS/MS		2	2	2	2	1	1	1		104.48	103.81	2;3	4.2544e-10	126474	CM_M04384	115.46	106.3			551970000	131320000	156010000	85739000	104390000	25398000	21090000	28029000	0	85
AAEAESKLK	GlyGly (K)	1059.56	0.556038	2985;5974	Q13330;Q13330-2;Q13330-3;Q9BTC8;Q9BTC8-2	MTA1;MTA3	Metastasis-associated protein MTA1;Metastasis-associated protein MTA3	no	no	0	1	0	1	By MS/MS	By MS/MS	By MS/MS	By MS/MS				By MS/MS	1	1	1	1				1	6.4974	6.7165	2	0.0026843	6893	CM_M04494	103.56	57.611			66367000	14645000	13840000	18748000	14296000	0	0	0	4837900	86
AAEAKATTVPDFQETRPR	GlyGly (K)	2101.06	0.0552301	6674	Q9NR46	SH3GLB2	Endophilin-B2	yes	yes	0	1	0	2					By MS/MS	By MS/MS	By MS/MS	By MS/MS					1	1	1	2	40.057	40.228	3;4	0.00017246	48644	CM_M04383	85.636	69.33			248410000	0	0	0	0	34513000	44830000	47864000	121210000	87
AAEAYQKQLR	GlyGly (K)	1290.67	0.668048	5520	Q96HA7;Q96HA7-2	TONSL	Tonsoku-like protein	yes	no	0	1	0	1	By MS/MS	By MS/MS	By MS/MS	By matching	By MS/MS	By MS/MS	By MS/MS	By MS/MS	2	2	1	2	2	2	1	2	18.615	18.648	2;3	3.7893e-05	21918	CM_M04382	133.12	102.55			617990000	59707000	27066000	5827800	31013000	168870000	154780000	45227000	125500000	88
AAECNIVVTQPR	Unmodified	1356.68	0.681984	2830	Q08211	DHX9	ATP-dependent RNA helicase A	yes	yes	0	0	0	0				By MS/MS				By matching				1				1	40.981	41.561	2	0.00025466	50045	CM_M04495	97.456	85.59			42744000	0	0	0	33195000	0	0	0	9548200	89
AAEDAVWSGATFITHLFNAMLPFHHR	Oxidation (M)	2954.43	0.428617	7552	Q9Y303;Q9Y303-2;Q9Y303-3	AMDHD2	Putative N-acetylglucosamine-6-phosphate deacetylase	yes	no	0	0	1	0	By MS/MS	By MS/MS	By MS/MS	By MS/MS	By MS/MS				2	2	1	2	1				116.67	116.47	4;5	2.9784e-28	137580	CM_M04492	172.61	166.18			468260000	176760000	80100000	33429000	122190000	55776000	0	0	0	90
AAEDAVWSGATFITHLFNAMLPFHHR	Unmodified	2938.43	0.433702	7552	Q9Y303;Q9Y303-2;Q9Y303-3	AMDHD2	Putative N-acetylglucosamine-6-phosphate deacetylase	yes	no	0	0	0	0	By MS/MS	By MS/MS	By MS/MS	By MS/MS		By matching			3	3	2	3		1			120.37	120.18	3;4;5	9.0787e-42	141517	CM_M04495	194.25	185.85			2593100000	1259800000	435770000	300420000	589180000	0	7940800	0	0	91
AAEDDEDDDVDTK	Unmodified	1436.54	0.542692	1149	P06454;P06454-2	PTMA	Prothymosin alpha;Prothymosin alpha, N-terminally processed;Thymosin alpha-1	yes	no	0	0	0	0	By MS/MS	By MS/MS	By MS/MS	By MS/MS		By matching			1	1	1	1		1			13.301	13.323	2	5.2923e-05	15302	CM_M04493	100.72	97.793			73516000	6844700	11165000	9674400	40167000	0	5665100	0	0	92
AAEDDEDDDVDTKK	GlyGly (K)	1678.68	0.680583	1149	P06454;P06454-2	PTMA	Prothymosin alpha;Prothymosin alpha, N-terminally processed;Thymosin alpha-1	yes	no	0	1	0	1	By MS/MS	By MS/MS	By MS/MS	By MS/MS	By MS/MS	By MS/MS	By matching	By MS/MS	2	2	2	3	2	2	2	2	11.418	11.568	2;3	4.3902e-13	12220	CM_M04385	150.26	145.63			722480000	76142000	67361000	108260000	92190000	65719000	72042000	111210000	129550000	93
AAEDELNIEAKDR	GlyGly (K)	1586.75	0.753628	7443	Q9UQ90;Q9UQ90-2	SPG7	Paraplegin	yes	no	0	1	0	1	By MS/MS			By MS/MS					1			1					38.899	38.455	3	0.0047168	46537	CM_M04495	48.527	39.239			38400000	19185000	0	0	19215000	0	0	0	0	94
AAEDSYAKIDEK	GlyGly (K)	1452.67	0.673253	6161	Q9BZD4	NUF2	Kinetochore protein Nuf2	yes	yes	0	1	0	1	By MS/MS	By MS/MS	By MS/MS	By MS/MS	By MS/MS	By MS/MS	By matching	By matching	1	1	1	1	1	1	1	1	24.973	24.966	2	7.8346e-05	28957	CM_M04494	110.14	81.737			62484000	8570700	12003000	8431500	6853500	7161400	5459700	5660500	8343900	95
AAEEEDEADPKR	GlyGly (K)	1472.64	0.63793	1540	P20962	PTMS	Parathymosin	yes	yes	0	1	0	1					By MS/MS	By MS/MS	By MS/MS	By MS/MS					1	1	1	1	10.341	10.539	2	0.00011033	12026	CM_M04382	109.66	84.809			18639000	0	0	0	0	5944100	3767400	4527300	4400200	96
AAEEFVNVYYTTMDKR	GlyGly (K)	2049.95	0.946591	7303	Q9UKK6	NXT1	NTF2-related export protein 1	yes	yes	0	1	0	1	By MS/MS		By matching						1		1						76.764	76.197	2	1.5008e-13	90117	CM_M04492	168.94	146.02			28318000	19448000	0	8870000	0	0	0	0	0	97
AAEEIGIKATHIK	GlyGly (K)	1493.82	0.820192	1324	P11586	MTHFD1	C-1-tetrahydrofolate synthase, cytoplasmic;Methylenetetrahydrofolate dehydrogenase;Methenyltetrahydrofolate cyclohydrolase;Formyltetrahydrofolate synthetase;C-1-tetrahydrofolate synthase, cytoplasmic, N-terminally processed	yes	yes	0	1	0	1	By MS/MS	By MS/MS	By MS/MS	By MS/MS		By matching		By MS/MS	2	2	2	2		1		1	36.295	36.065	2;3	5.5514e-05	44751	CM_M04492	99.568	78.698			304830000	58256000	86319000	56736000	66766000	0	6807700	0	29941000	98
AAEELSKLR	GlyGly (K)	1129.61	0.609136	5052	Q8WUM4;Q8WUM4-2;Q8WUM4-3	PDCD6IP	Programmed cell death 6-interacting protein	yes	no	0	1	0	1	By MS/MS	By MS/MS	By matching	By MS/MS	By matching	By matching	By matching	By MS/MS	2	2	2	1	1	1	1	2	28.918	28.865	2;3	0.0012693	35730	CM_M04492	117.04	76.007			396930000	95315000	111630000	57167000	64262000	14552000	13998000	14608000	25399000	99
AAEELSKLRR	GlyGly (K)	1285.71	0.710247	5052	Q8WUM4;Q8WUM4-2;Q8WUM4-3	PDCD6IP	Programmed cell death 6-interacting protein	yes	no	0	1	0	2					By MS/MS	By MS/MS	By MS/MS	By MS/MS					1	1	1	1	22.116	22.251	3	0.038701	26032	CM_M04384	41.399	10.602			130720000	0	0	0	0	37665000	30708000	34127000	28221000	100
AAEEVEAKFK	GlyGly (K)	1234.62	0.619367	6902	Q9NX63	CHCHD3	MICOS complex subunit MIC19	yes	yes	0	1	0	1	By MS/MS	By MS/MS	By matching		By matching				1	1	1		1				30.861	30.559	2	0.00014905	37671	CM_M04492	114.89	91.466			35734000	9109200	10645000	9695200	0	6285100	0	0	0	101
AAEEVTLQTGIKR	GlyGly (K)	1528.82	0.82092	5824	Q99707;Q99707-2	MTR	Methionine synthase	yes	no	0	1	0	1	By MS/MS		By MS/MS	By MS/MS		By matching		By MS/MS	1		2	2		1		1	41.546	41.652	2;3	1.963e-06	51448	CM_M04492	134.68	104.42			238500000	35630000	0	72294000	96033000	0	13159000	0	21385000	102
AAEFLQMLEAIKALEVR	GlyGly (K)	2045.1	0.0979465	2253	P52739;P52739-2	ZNF131	Zinc finger protein 131	yes	no	0	1	0	1	By MS/MS	By MS/MS	By MS/MS	By MS/MS					1	1	1	1					118.18	118.01	3	2.0231e-05	139217	CM_M04493	103.5	83.785			141010000	53338000	30834000	27830000	29004000	0	0	0	0	103
AAEFYKEALR	GlyGly (K)	1310.66	0.6619	2935	Q13099;Q13099-3;Q13099-1	IFT88	Intraflagellar transport protein 88 homolog	yes	no	0	1	0	1	By MS/MS	By MS/MS	By MS/MS	By MS/MS	By MS/MS	By MS/MS	By matching	By MS/MS	2	3	2	2	1	1	1	1	45.977	45.732	2;3	1.867e-06	54888	CM_M04495	143.7	90.917			1080200000	153580000	285800000	259030000	267470000	21997000	32101000	31689000	28548000	104
AAEGHYASQNKEFLK	GlyGly (K)	1805.87	0.869661	4536	Q8IY63;Q8IY63-2	AMOTL1	Angiomotin-like protein 1	yes	no	0	1	0	1	By MS/MS	By MS/MS	By MS/MS	By MS/MS	By MS/MS	By matching	By matching		1	1	1	1	1	1	1		25.984	25.818	3	1.171e-05	30317	CM_M04495	94.728	74.065			142470000	23047000	33488000	21249000	23423000	12527000	16222000	12510000	0	105
AAEISKQEQK	GlyGly (K)	1244.64	0.636079	4282	Q7Z7G8;Q7Z7G8-2;Q7Z7G8-6	VPS13B	Vacuolar protein sorting-associated protein 13B	yes	no	0	1	0	1	By MS/MS	By MS/MS							1	1							0.49905	-0.056452	2	0.0023021	712	CM_M04493	90.657	49.67			11615000	6268800	5346300	0	0	0	0	0	0	106
AAEKGNFEAAVK	GlyGly (K)	1347.68	0.678279	1936	P41002	CCNF	Cyclin-F	yes	yes	0	1	0	1	By MS/MS	By MS/MS	By MS/MS	By MS/MS	By MS/MS	By MS/MS		By MS/MS	1	2	1	2	2	2		1	25.874	25.757	2;3	0.0011053	31611	CM_M04493	67.456	56.244			252140000	23484000	70837000	17008000	45365000	43300000	38138000	0	14010000	107
AAEKLYLADPMK	GlyGly (K)	1462.75	0.749001	2102	P49458;P49458-2	SRP9	Signal recognition particle 9 kDa protein	yes	no	0	1	0	1						By MS/MS	By MS/MS	By MS/MS						1	1	1	59.113	58.93	2	0.00010676	70614	CM_M04385	103.34	64.194			105640000	0	0	0	0	0	38885000	30448000	36302000	108
AAEKNMEINK	GlyGly (K)	1260.61	0.613235	2625	P82673	MRPS35	28S ribosomal protein S35, mitochondrial	yes	yes	0	1	0	1	By MS/MS	By MS/MS	By MS/MS	By matching	By matching	By matching	By matching	By MS/MS	1	1	1	1	1	1	1	1	13.963	14.092	2	0.008355	16491	CM_M04492	73.573	46.88			47096000	7566800	7385600	7200900	4000700	6196700	5501800	4290300	4953300	109
AAELAKGQGPGEVDPK	GlyGly (K)	1679.85	0.847863	1460	P17568	NDUFB7	NADH dehydrogenase [ubiquinone] 1 beta subcomplex subunit 7	yes	yes	0	1	0	1	By MS/MS	By MS/MS	By MS/MS	By MS/MS	By matching	By MS/MS	By MS/MS	By matching	2	2	2	1	1	2	2	2	28.581	28.496	2;3	0.00040905	33751	CM_M04383	88.187	70.819			310570000	52129000	66079000	57139000	12496000	9270300	31582000	43149000	38729000	110
AAELEMELNEHSLVIDTLK	Unmodified	2154.09	0.0878353	7216	Q9UHV9	PFDN2	Prefoldin subunit 2	yes	yes	0	0	0	0	By MS/MS	By MS/MS	By MS/MS	By MS/MS	By MS/MS	By MS/MS	By MS/MS	By MS/MS	1	1	1	1	1	1	1	1	101.06	100.58	3	6.3396e-05	119625	CM_M04492	83.213	68.741			294610000	68160000	50455000	44401000	41968000	22995000	21789000	27675000	17166000	111
AAELEMELNEHSLVIDTLKEVDETRK	Unmodified	3011.51	0.512131	7216	Q9UHV9	PFDN2	Prefoldin subunit 2	yes	yes	0	0	0	2							By MS/MS								2		102.46	102.42	4;5	3.5609e-09	124783	CM_M04384	79.445	67.1			57519000	0	0	0	0	0	0	57519000	0	112
AAELEPDQLLAWQGLANLYEKYNHINAK	GlyGly (K)	3325.67	0.67314	3985	Q6PGP7	TTC37	Tetratricopeptide repeat protein 37	yes	yes	0	1	0	1	By MS/MS	By matching				By matching			1	1				1			114.46	114.1	4	2.0007e-14	135206	CM_M04492	100.27	94.707			110960000	61096000	22031000	0	0	0	27828000	0	0	113
AAELGHELSMEILAKAK	GlyGly (K)	1924.01	0.00879713	6762	Q9NU02	ANKEF1	Ankyrin repeat and EF-hand domain-containing protein 1	yes	yes	0	1	0	1					By MS/MS	By matching							2	1			80.778	80.369	3;4	0.00017675	97960	CM_M04382	70.281	51.222			37384000	0	0	0	0	24848000	12535000	0	0	114
AAELVEAKNMVMSFR	Acetyl (Protein N-term);GlyGly (K)	1850.9	0.901889	4625	Q8N2W9	PIAS4	E3 SUMO-protein ligase PIAS4	yes	yes	1	1	0	1	By MS/MS	By MS/MS	By matching	By matching	By MS/MS		By MS/MS	By MS/MS	1	1	1	1	1		1	1	116.54	116.46	2	3.2588e-22	137571	CM_M04492	184.03	151.5			298010000	66026000	62622000	62353000	56630000	18168000	0	19142000	13065000	115
AAEMHQLKDSSR	GlyGly (K)	1485.7	0.699425	5336	Q96BD0;Q96BD0-3;Q96BD0-4	SLCO4A1	Solute carrier organic anion transporter family member 4A1	yes	no	0	1	0	1	By MS/MS	By MS/MS	By MS/MS	By MS/MS	By MS/MS	By MS/MS	By MS/MS	By MS/MS	2	1	3	2	2	2	3	2	11.74	11.926	2;3	2.3452e-05	12767	CM_M04383	101.39	75.672			1622100000	376100000	89041000	348260000	208940000	183660000	141870000	120380000	153900000	116
AAEMHQLKDSSRGEASNPDFGK	GlyGly (K)	2488.14	0.140099	5336	Q96BD0;Q96BD0-3;Q96BD0-4	SLCO4A1	Solute carrier organic anion transporter family member 4A1	yes	no	0	1	0	2					By MS/MS	By MS/MS	By MS/MS	By MS/MS					2	1	2	2	28.213	28.408	3;4	3.3172e-10	32424	CM_M04385	113.99	103.3			300270000	0	0	0	0	90476000	60816000	81834000	67141000	117
AAENIKALIEHEMK	GlyGly (K)	1709.88	0.877055	949	O95372	LYPLA2	Acyl-protein thioesterase 2	yes	yes	0	1	0	1	By MS/MS	By MS/MS	By MS/MS	By MS/MS	By MS/MS	By MS/MS	By MS/MS	By MS/MS	2	2	1	2	1	2	2	1	75.508	74.884	3;4	5.9463e-06	88436	CM_M04493	113.59	90.448			886380000	130560000	165260000	139950000	285870000	31511000	72770000	47444000	13021000	118
AAENKFAK	GlyGly (K)	991.509	0.508694	4481	Q8IWA5;Q8IWA5-2;Q8IWA5-3	SLC44A2	Choline transporter-like protein 2	yes	no	0	1	0	1	By MS/MS	By MS/MS	By MS/MS	By MS/MS					1	1	1	1					3.9672	3.9831	2	0.014276	4956	CM_M04493	107.43	49.966			42185000	8801600	10109000	13449000	9825000	0	0	0	0	119
AAEPNKTEIQTLFK	Acetyl (Protein N-term);GlyGly (K)	1744.9	0.899564	4700	Q8N6H7	ARFGAP2	ADP-ribosylation factor GTPase-activating protein 2	yes	yes	1	1	0	1	By MS/MS	By MS/MS		By matching	By MS/MS	By MS/MS	By matching	By MS/MS	1	1		1	1	1	1	1	86.948	86.362	2	3.377e-05	104858	CM_M04385	90.685	74.795			111790000	12863000	16784000	0	16300000	18360000	15828000	18462000	13190000	120
AAEQAHLWAELVFLYDK	Unmodified	2003.02	0.0152627	2677;2286	P53675;P53675-2;Q00610;Q00610-2	CLTCL1;CLTC	Clathrin heavy chain 2;Clathrin heavy chain 1	no	no	0	0	0	0	By MS/MS	By MS/MS	By matching	By matching		By matching		By MS/MS	2	2	1	2		1		1	114.18	113.97	2;3	1.4306e-78	134482	CM_M04492	231.19	205.07			888970000	334280000	174370000	56521000	276430000	0	18291000	0	29080000	121
AAEQYTPKAK	GlyGly (K)	1219.62	0.619701	2089	P49327	FASN	Fatty acid synthase;[Acyl-carrier-protein] S-acetyltransferase;[Acyl-carrier-protein] S-malonyltransferase;3-oxoacyl-[acyl-carrier-protein] synthase;3-oxoacyl-[acyl-carrier-protein] reductase;3-hydroxyacyl-[acyl-carrier-protein] dehydratase;Enoyl-[acyl-carrier-protein] reductase;Oleoyl-[acyl-carrier-protein] hydrolase	yes	yes	0	1	0	1	By MS/MS	By matching	By matching	By MS/MS	By MS/MS	By MS/MS	By MS/MS	By MS/MS	1	1	1	1	2	1	1	1	11.054	11.188	2;3	1.995e-06	12636	CM_M04382	135.79	102.9			1079600000	189220000	250820000	261200000	202190000	69057000	59851000	0	47232000	122
AAESDVLHFQFEQQGDVVLQKMNLLR	Acetyl (Protein N-term);GlyGly (K)	3170.58	0.581882	3396	Q15916	ZBTB6	Zinc finger and BTB domain-containing protein 6	yes	yes	1	1	0	1	By MS/MS	By MS/MS		By MS/MS					1	1		1					115.41	115.12	3	4.1152e-41	135576	CM_M04495	188.72	179.49			355490000	179760000	80780000	0	94957000	0	0	0	0	123
AAESYGKVVDLAPLHLDAR	GlyGly (K)	2138.11	0.112017	7697	Q9Y5Q9	GTF3C3	General transcription factor 3C polypeptide 3	yes	yes	0	1	0	1	By MS/MS	By MS/MS	By MS/MS	By MS/MS	By MS/MS	By MS/MS	By MS/MS	By MS/MS	1	1	1	2	2	2	2	2	84.105	83.74	3;4	8.9723e-05	99376	CM_M04493	76.155	49.426			1683000000	319520000	284130000	137870000	232310000	223840000	201310000	172550000	111530000	124
AAETCQEPKEFR	GlyGly (K)	1578.71	0.709655	7008	Q9P032	NDUFAF4	NADH dehydrogenase [ubiquinone] 1 alpha subcomplex assembly factor 4	yes	yes	0	1	0	1	By MS/MS	By MS/MS	By MS/MS	By MS/MS	By MS/MS	By MS/MS	By matching	By MS/MS	2	2	2	2	1	1	1	2	21.572	21.644	2;3	1.9951e-05	26318	CM_M04493	129.38	113.81			347920000	59963000	82106000	60736000	61406000	25684000	22943000	5562900	29521000	125
AAETHFGFETVSEEEKGGK	GlyGly (K)	2165.99	0.986541	3629	Q5HYK3	COQ5	2-methoxy-6-polyprenyl-1,4-benzoquinol methylase, mitochondrial	yes	yes	0	1	0	1	By MS/MS	By MS/MS	By MS/MS						2	1	1						46.465	45.853	3;4	0.00015645	56794	CM_M04492	68.41	45.936			79315000	39210000	14696000	25408000	0	0	0	0	0	126
AAETVLKQQGVLALR	GlyGly (K)	1709.98	0.978818	2360	P56192;P56192-2	MARS	Methionine--tRNA ligase, cytoplasmic	yes	no	0	1	0	1	By MS/MS		By MS/MS	By MS/MS	By MS/MS	By matching		By matching	1		1	1	1	1		1	67.265	66.928	3	0.00052928	78878	CM_M04492	66.708	57.776			75077000	14564000	0	15624000	20974000	9707800	6969000	0	7238100	127
AAETVLKQQGVLALRPYLQK	GlyGly (K)	2339.33	0.332515	2360	P56192;P56192-2	MARS	Methionine--tRNA ligase, cytoplasmic	yes	no	0	1	0	2					By MS/MS	By MS/MS	By MS/MS	By MS/MS					2	1	2	1	82.035	81.866	3;4	9.8666e-06	99865	CM_M04382	96.096	90.992			325020000	0	0	0	0	139170000	26609000	128300000	30938000	128
AAEVLNKHSLSGR	GlyGly (K)	1494.79	0.790289	2234	P52272;P52272-2	HNRNPM	Heterogeneous nuclear ribonucleoprotein M	yes	no	0	1	0	1	By MS/MS				By MS/MS		By MS/MS	By MS/MS	1				1		1	1	24.486	24.546	3	0.0019199	28463	CM_M04384	58.831	42.299			82524000	24008000	0	0	0	25249000	0	16134000	17132000	129
AAEVLNKHSLSGRPLK	GlyGly (K)	1833.02	0.0220794	2234	P52272;P52272-2	HNRNPM	Heterogeneous nuclear ribonucleoprotein M	yes	no	0	1	0	2					By MS/MS	By MS/MS	By MS/MS	By MS/MS					2	2	2	2	31.151	31.214	3;4	5.7455e-05	37279	CM_M04382	109.83	93.942			1728500000	0	0	0	0	492610000	359090000	449780000	427060000	130
AAFAMVTHVKQEPR	GlyGly (K)	1697.87	0.867159	7620	Q9Y4A5;Q9Y4A5-2	TRRAP	Transformation/transcription domain-associated protein	yes	no	0	1	0	1							By MS/MS								1		42.286	42.19	3	0.0085636	50929	CM_M04384	47.774	29.149			0	0	0	0	0	0	0	0	0	131
AAFDDAIAELDTLSEESYK	Unmodified	2086.96	0.958261	2490	P62258;P62258-2	YWHAE	14-3-3 protein epsilon	yes	no	0	0	0	0				By MS/MS								1					114.48	114.33	2	1.1777e-06	134567	CM_M04495	144.09	111.66			91523000	0	0	0	91523000	0	0	0	0	132
AAFDDAIAELDTLSEESYKDSTLIMQLLR	GlyGly (K)	3371.64	0.644267	2490	P62258;P62258-2	YWHAE	14-3-3 protein epsilon	yes	no	0	1	0	1	By MS/MS	By matching	By matching	By matching					1	1	1	1					123.07	122.94	3	6.6868e-36	145008	CM_M04492	167.78	156.13			128190000	49429000	25190000	23781000	29787000	0	0	0	0	133
AAFEALQVKK	GlyGly (K)	1217.68	0.676822	4035	Q6UWE0;Q6UWE0-2;Q6UWE0-3	LRSAM1	E3 ubiquitin-protein ligase LRSAM1	yes	no	0	1	0	1	By MS/MS	By MS/MS							1	1							44.556	43.542	2	0.0058365	53824	CM_M04492	82.452	46.267			23248000	7418000	15830000	0	0	0	0	0	0	134
AAFENWEVEVTFR	Unmodified	1596.76	0.757257	2087	P49257	LMAN1	Protein ERGIC-53	yes	yes	0	0	0	0	By MS/MS				By MS/MS	By MS/MS	By MS/MS	By MS/MS	1				1	1	1	1	101.24	100.84	2	1.5598e-05	123087	CM_M04384	117.67	88.006			105010000	11466000	0	0	0	19999000	23686000	28465000	21397000	135
AAFGQGSGPIMLDEVQCTGTEASLADCKSLGWLK	Oxidation (M);GlyGly (K)	3726.73	0.732782	2835	Q08380	LGALS3BP	Galectin-3-binding protein	yes	yes	0	1	1	1	By MS/MS	By MS/MS		By MS/MS					1	1		1					107.29	106.28	3	3.4349e-12	126236	CM_M04492	74.769	70.007			145500000	47352000	48795000	0	49356000	0	0	0	0	136
AAFGQGSGPIMLDEVQCTGTEASLADCKSLGWLK	GlyGly (K)	3710.74	0.737867	2835	Q08380	LGALS3BP	Galectin-3-binding protein	yes	yes	0	1	0	1	By MS/MS	By MS/MS	By MS/MS	By MS/MS					1	1	1	1					112.1	111.88	3	1.1463e-103	131997	CM_M04492	231.41	221.91			2082900000	642950000	556190000	359190000	524550000	0	0	0	0	137
AAFKSQNATPK	GlyGly (K)	1275.66	0.657149	7704	Q9Y5V3;Q9Y5V3-2	MAGED1	Melanoma-associated antigen D1	yes	no	0	1	0	1					By MS/MS	By MS/MS	By MS/MS	By matching					1	1	1	1	11.885	12.077	2	0.011615	13289	CM_M04384	64.04	34.231			27083000	0	0	0	0	6783500	7211300	6294600	6793800	138
AAFKTSYGK	GlyGly (K)	1085.55	0.550559	1519	P20073;P20073-2	ANXA7	Annexin A7	yes	no	0	1	0	1	By MS/MS	By MS/MS	By MS/MS	By MS/MS	By MS/MS	By MS/MS	By MS/MS	By MS/MS	1	1	1	1	1	1	1	1	18.063	18.139	2	0.0030851	21844	CM_M04493	102	71.747			272360000	44424000	58259000	39483000	35205000	28957000	21517000	19227000	25288000	139
AAFLEKENALLR	GlyGly (K)	1487.81	0.809627	2871	Q10586	DBP	D site-binding protein	yes	yes	0	1	0	1					By matching			By MS/MS					1			1	66.292	66.684	3	0.0094225	80511	CM_M04385	42.083	25.551			24186000	0	0	0	0	5276700	0	0	18910000	140
AAFNSGKVDIVAINDPFIDLNYMVYMFQYDSTHGK	GlyGly (K)	4096.93	0.933924	1105	P04406	GAPDH	Glyceraldehyde-3-phosphate dehydrogenase	yes	yes	0	1	0	1	By MS/MS	By MS/MS	By MS/MS	By MS/MS					1	1	1	1					119.08	118.91	4	2.509e-29	140436	CM_M04492	108.11	104.04			782130000	451920000	92297000	70511000	167400000	0	0	0	0	141
AAFPLHDCKFR	GlyGly (K)	1474.71	0.713953	3546	Q4KMQ2;Q4KMQ2-3;Q4KMQ2-2;Q4KMQ2-4	ANO6	Anoctamin-6	yes	no	0	1	0	1	By MS/MS			By MS/MS	By matching		By matching		1			1	1		1		43.576	43.351	3	0.0099207	53572	CM_M04492	43.897	27.364			162410000	73575000	0	0	73456000	4957700	0	10425000	0	142
AAFQSLLDAQADEAVLDHPDLKHIDPVVLK	GlyGly (K)	3381.76	0.75687	7103	Q9UBI1	COMMD3	COMM domain-containing protein 3	yes	yes	0	1	0	1	By MS/MS	By MS/MS	By MS/MS	By MS/MS					1	1	1	1					111.37	111.13	5	1.949e-26	131139	CM_M04493	115.66	107.37			372610000	136730000	138770000	28917000	68192000	0	0	0	0	143
AAFVAYALAFPR	Unmodified	1295.7	0.702643	4058	Q6XQN6;Q6XQN6-3;Q6XQN6-2	NAPRT	Nicotinate phosphoribosyltransferase	yes	no	0	0	0	0		By matching		By MS/MS						1		1					107.73	106.91	2	0.00082234	125707	CM_M04495	88.819	69.548			13112000	0	4515200	0	8596900	0	0	0	0	144
AAFVKALQQEQEIEQR	GlyGly (K)	2001.03	0.0279527	4420	Q86YP4;Q86YP4-2;Q86YP4-3	GATAD2A	Transcriptional repressor p66-alpha	yes	no	0	1	0	1					By matching	By MS/MS		By matching					1	1		1	61.443	61.32	3	0.0013907	75182	CM_M04383	51.265	33.983			76402000	0	0	0	0	27169000	21228000	0	28005000	145
AAFVSEQQQKLSR	GlyGly (K)	1604.83	0.827068	1651	P26006;P26006-1	ITGA3	Integrin alpha-3;Integrin alpha-3 heavy chain;Integrin alpha-3 light chain	yes	no	0	1	0	1					By MS/MS	By MS/MS	By MS/MS	By MS/MS					2	1	1	1	32.317	32.368	2;3	2.5039e-06	38687	CM_M04383	113.24	83.472			274880000	0	0	0	0	79268000	54272000	68735000	72608000	146
AAGAEPDSILKPELLSAIEK	GlyGly (K)	2165.16	0.157964	6181	Q9BZV1;Q9BZV1-2	UBXN6	UBX domain-containing protein 6	yes	no	0	1	0	1	By MS/MS	By MS/MS	By MS/MS	By MS/MS	By MS/MS	By MS/MS	By MS/MS	By MS/MS	2	2	1	1	2	2	1	2	103.21	102.66	2;3	4.3373e-07	122125	CM_M04492	108.17	84.371			1255200000	196030000	246270000	146410000	181550000	193660000	178830000	12578000	99849000	147
AAGAEPDSILKPELLSAIEKLL	GlyGly (K)	2391.33	0.326092	6181	Q9BZV1;Q9BZV1-2	UBXN6	UBX domain-containing protein 6	yes	no	0	1	0	2	By MS/MS	By MS/MS	By MS/MS	By MS/MS		By matching	By matching		2	2	2	1		1	1		120.02	119.84	2;3	1.2402e-12	140770	CM_M04494	100.54	80.703			1821200000	496700000	483930000	375080000	351890000	0	49417000	64198000	0	148
AAGAGMISKK	GlyGly (K)	1046.55	0.554264	5396	Q96D46	NMD3	60S ribosomal export protein NMD3	yes	yes	0	1	0	1	By MS/MS	By MS/MS	By MS/MS	By MS/MS	By matching	By MS/MS	By MS/MS	By matching	1	2	1	1	1	1	1	1	13.925	14	2;3	0.0031737	16452	CM_M04493	90.657	66.502			81645000	12004000	21750000	7770300	17354000	5594300	3933200	7868100	5370500	149
AAGASDVVLYKIDVPANR	GlyGly (K)	1972.04	0.0377891	6740	Q9NSD9	FARSB	Phenylalanine--tRNA ligase beta subunit	yes	yes	0	1	0	1	By MS/MS	By MS/MS	By MS/MS	By MS/MS					1	1	1	1					77.667	76.979	3	0.00035537	90740	CM_M04493	60.062	32.727			206900000	59087000	47055000	43189000	57566000	0	0	0	0	150
AAGDHAKGLHIPR	GlyGly (K)	1455.77	0.769494	4125	Q70CQ2;Q70CQ2-3;Q70CQ2-2	USP34	Ubiquitin carboxyl-terminal hydrolase 34	yes	no	0	1	0	1					By MS/MS		By MS/MS	By MS/MS					2		1	2	21.275	21.666	3;4	1.3721e-05	25631	CM_M04382	95.401	75.639			144890000	0	0	0	0	56805000	0	20922000	67162000	151
AAGEELEKGQHLGSSSR	GlyGly (K)	1868.9	0.897667	5261	Q93074;Q93074-3;Q93074-2	MED12	Mediator of RNA polymerase II transcription subunit 12	yes	no	0	1	0	1	By matching	By matching	By matching	By matching	By MS/MS	By MS/MS	By MS/MS	By matching	1	1	1	1	2	1	1	1	21.241	21.277	3;4	0.00044933	24896	CM_M04382	58.09	47.236			103440000	8397000	9049300	4804300	9363500	19061000	14713000	17781000	20266000	152
AAGEVKALDDFYK	GlyGly (K)	1539.76	0.756923	5937	Q9BRX2	PELO	Protein pelota homolog	yes	yes	0	1	0	1		By matching	By MS/MS	By MS/MS		By MS/MS	By MS/MS	By MS/MS		1	2	2		2	3	2	61.463	61.167	2;3	1.785e-05	74703	CM_M04384	103.91	75.896			733540000	0	115950000	100920000	121300000	0	114210000	142090000	139060000	153
AAGFKDPLLASGTDGVGTK	GlyGly (K)	1917.98	0.979605	1568	P22102	GART	Trifunctional purine biosynthetic protein adenosine-3;Phosphoribosylamine--glycine ligase;Phosphoribosylformylglycinamidine cyclo-ligase;Phosphoribosylglycinamide formyltransferase	yes	yes	0	1	0	1	By MS/MS	By MS/MS	By MS/MS	By MS/MS	By MS/MS	By MS/MS	By MS/MS	By matching	2	2	2	2	2	2	2	2	67.56	67.087	2;3	2.3339e-05	81996	CM_M04384	89.557	76.765			946050000	120210000	168410000	122540000	143030000	90833000	122250000	88357000	90407000	154
AAGFKDPLLASGTDGVGTKLK	GlyGly (K)	2159.16	0.158632	1568	P22102	GART	Trifunctional purine biosynthetic protein adenosine-3;Phosphoribosylamine--glycine ligase;Phosphoribosylformylglycinamidine cyclo-ligase;Phosphoribosylglycinamide formyltransferase	yes	yes	0	1	0	2	By MS/MS	By MS/MS	By MS/MS	By MS/MS	By MS/MS	By MS/MS		By MS/MS	2	2	2	2	2	1		2	69.285	68.835	3;4	1.0045e-08	81192	CM_M04492	106.86	97.817			766920000	141630000	159290000	101810000	94630000	102460000	81611000	0	85496000	155
AAGFKTVEPLEYYR	Acetyl (Protein N-term);GlyGly (K)	1798.89	0.889	5329	Q96B26	EXOSC8	Exosome complex component RRP43	yes	yes	1	1	0	1	By MS/MS	By MS/MS	By MS/MS	By MS/MS			By matching		1	1	1	1			1		91.958	91.256	2	1.7189e-10	108123	CM_M04493	158.41	141.04			193580000	40322000	51521000	42139000	49149000	0	0	10449000	0	156
AAGGGSYKGHVDILAPTVQELAALEK	GlyGly (K)	2708.41	0.413344	5143	Q92499;Q92499-3	DDX1	ATP-dependent RNA helicase DDX1	yes	no	0	1	0	1	By MS/MS	By MS/MS							1	1							100.29	98.797	4	3.8769e-12	117363	CM_M04493	89.829	82.207			91187000	48318000	42869000	0	0	0	0	0	0	157
AAGGIELFVGGIGPDGHIAFNEPGSSLVSR	Unmodified	2923.48	0.48282	2034	P46926	GNPDA1	Glucosamine-6-phosphate isomerase 1	yes	yes	0	0	0	0	By matching	By MS/MS	By matching	By matching					1	1	1	1					113.61	113.4	3	5.7534e-30	133606	CM_M04493	138.4	126.05			270870000	68643000	76696000	75766000	49769000	0	0	0	0	158
AAGIDEQENWHEGKENIR	GlyGly (K)	2209.01	0.0148218	1707	P28838;P28838-2	LAP3	Cytosol aminopeptidase	yes	no	0	1	0	1	By MS/MS	By MS/MS		By MS/MS	By MS/MS	By MS/MS	By MS/MS	By MS/MS	1	1		1	1	1	1	1	37.087	36.824	4	1.5248e-05	45382	CM_M04492	98.507	88.04			198150000	18983000	18348000	0	24304000	29992000	30422000	40543000	35563000	159
AAGIIHLGATSCYVGDNTDLIILR	Unmodified	2542.32	0.321358	1760	P30566;P30566-2	ADSL	Adenylosuccinate lyase	yes	no	0	0	0	0	By MS/MS	By MS/MS	By matching	By MS/MS					1	1	1	1					108.67	108.4	3	5.9709e-16	128319	CM_M04492	151.96	134.81			111170000	43528000	17840000	9415500	40389000	0	0	0	0	160
AAGKELTVDNSFEFEK	GlyGly (K)	1897.91	0.905772	7184	Q9UHA3	RSL24D1	Probable ribosome biogenesis protein RLP24	yes	yes	0	1	0	1	By MS/MS	By MS/MS	By MS/MS	By MS/MS			By MS/MS		2	2	2	2			1		63.899	63.086	2;3	1.366e-14	73958	CM_M04492	170.49	158.46			343040000	90540000	84744000	75412000	92343000	0	0	0	0	161
AAGKGDVPTK	GlyGly (K)	1056.56	0.556372	2509	P62424	RPL7A	60S ribosomal protein L7a	yes	yes	0	1	0	1	By MS/MS	By MS/MS	By MS/MS	By MS/MS	By MS/MS	By MS/MS	By MS/MS	By MS/MS	2	2	1	2	2	2	1	1	3.7493	3.8189	2;3	2.1968e-06	3572	CM_M04384	134.51	89.528			1207200000	206420000	255750000	251610000	244670000	101650000	44252000	50933000	51935000	162
AAGKGPLATGGIK	GlyGly (K)	1253.71	0.709185	7529	Q9Y2S6	TMA7	Translation machinery-associated protein 7	yes	yes	0	1	0	1	By MS/MS	By MS/MS		By MS/MS					1	1		1					28.271	27.773	2	0.018447	34293	CM_M04493	52.725	29.297			16170000	4938200	7225900	0	4005700	0	0	0	0	163
AAGKGYENEDNYSNIR	GlyGly (K)	1913.85	0.850382	7448	Q9Y217;Q9Y217-2	MTMR6	Myotubularin-related protein 6	yes	no	0	1	0	1	By MS/MS	By MS/MS	By matching	By MS/MS	By MS/MS	By MS/MS	By MS/MS	By MS/MS	2	2	1	2	2	2	2	1	28.873	28.736	2;3	2.6575e-05	35204	CM_M04492	96.489	88.706			571060000	38263000	28501000	5717900	46322000	145470000	135990000	153940000	16853000	164
AAGKLDQPDR	GlyGly (K)	1183.59	0.594549	2882	Q12789;Q12789-3	GTF3C1	General transcription factor 3C polypeptide 1	yes	no	0	1	0	1	By MS/MS	By MS/MS	By MS/MS	By MS/MS	By MS/MS	By MS/MS	By MS/MS	By MS/MS	2	1	1	2	2	2	2	2	10.277	10.41	2;3	0.0033988	11904	CM_M04492	85.676	61.646			371230000	90133000	41742000	37512000	51613000	61519000	32140000	31257000	25319000	165
AAGKVIIQDIACLLPVHK	GlyGly (K)	2059.16	0.161215	4005	Q6PJI9;Q6PJI9-3;Q6PJI9-4	WDR59	WD repeat-containing protein 59	yes	no	0	1	0	1	By MS/MS	By MS/MS	By MS/MS	By MS/MS					1	1	1	1					110.59	110.35	4	6.2614e-05	130847	CM_M04492	84.874	75.216			81590000	22339000	30218000	12804000	16229000	0	0	0	0	166
AAGLPELSCSKDIQYLK	GlyGly (K)	2006.01	0.0142764	190	O00329	PIK3CD	Phosphatidylinositol 4,5-bisphosphate 3-kinase catalytic subunit delta isoform	yes	yes	0	1	0	1	By MS/MS	By MS/MS	By MS/MS	By matching					1	1	1	1					78.39	77.714	3	0.00010308	89931	CM_M04494	83.966	69.925			111970000	35326000	26251000	28417000	21975000	0	0	0	0	167
AAGPELQADCDQIVKR	GlyGly (K)	1883.92	0.915959	3527	Q460N5;Q460N5-1;Q460N5-4;Q460N5-3	PARP14	Poly [ADP-ribose] polymerase 14	yes	no	0	1	0	1	By MS/MS	By MS/MS	By MS/MS	By MS/MS	By MS/MS	By matching			2	2	2	2	1	1			44.971	44.663	2;3	5.1185e-36	55229	CM_M04492	173.03	154.3			590440000	176120000	112510000	135230000	140090000	14513000	11984000	0	0	168
AAGQALKGLAWPEGATGPEGVLPR	GlyGly (K)	2459.29	0.292106	849	O94812-7;O94812-5;O94812-3;O94812-6;O94812-2;O94812	BAIAP3	BAI1-associated protein 3	yes	no	0	1	0	1	By MS/MS	By MS/MS							1	1							95.557	94.052	3	1.3792e-06	111527	CM_M04493	67.979	59.378			46528000	31583000	14945000	0	0	0	0	0	0	169
AAGQYSTSYAQQKR	GlyGly (K)	1671.8	0.796496	583	O60313-2;O60313-9;O60313-10	OPA1	Dynamin-like 120 kDa protein, mitochondrial;Dynamin-like 120 kDa protein, form S1	yes	no	0	1	0	1					By MS/MS	By MS/MS	By MS/MS	By MS/MS					2	2	2	2	17.013	17.188	2;3	7.2939e-06	18922	CM_M04385	95.183	83.391			144970000	0	0	0	0	40758000	34842000	34280000	35089000	170
AAGSEATTPVIVAAGAGGEEGEHVKPFKPEK	Acetyl (Protein N-term);GlyGly (K)	3189.59	0.594221	5453	Q96EW2;Q96EW2-3;Q96EW2-2	HSPBAP1	HSPB1-associated protein 1	yes	no	1	1	0	2					By MS/MS			By MS/MS					1			1	70.662	71.034	4	2.1608e-15	85892	CM_M04385	91.615	80.511			92443000	0	0	0	0	58074000	0	0	34369000	171
AAGSGELGVTMK	Unmodified	1119.56	0.559409	717	O75369;O75369-8;O75369-6;O75369-3;O75369-2;O75369-9;O75369-5;O75369-4;O75369-7	FLNB	Filamin-B	yes	no	0	0	0	0			By MS/MS								1						28.949	29.622	2	0.05051	34617	CM_M04494	46.462	0.4605			23480000	0	0	23480000	0	0	0	0	0	172
AAGTLYTYPENWRAFKALIAAQYSGAQVR	Acetyl (Protein N-term)	3257.66	0.662182	1666	P26641	EEF1G	Elongation factor 1-gamma	yes	yes	1	0	0	2								By MS/MS								1	113.96	114.15	3	9.6958e-27	138863	CM_M04385	122.78	111.97			24890000	0	0	0	0	0	0	0	24890000	173
AAGVCLMLLATCCEDDIVPHVLPFIK	Unmodified	2941.46	0.457399	3227	Q14974;Q14974-2	KPNB1	Importin subunit beta-1	yes	no	0	0	0	0	By MS/MS	By MS/MS	By MS/MS	By MS/MS					1	1	1	1					118.19	118.02	3	1.4413e-33	139027	CM_M04495	176.54	163.98			1185000000	425080000	182430000	197490000	380020000	0	0	0	0	174
AAGVEAAAEVAATEIK	Acetyl (Protein N-term)	1541.79	0.793702	2234	P52272;P52272-2	HNRNPM	Heterogeneous nuclear ribonucleoprotein M	yes	no	1	0	0	0			By MS/MS	By matching	By MS/MS	By MS/MS	By matching				1	1	1	1	1		114.35	114.33	2	3.6372e-09	138910	CM_M04383	101.6	85.458			88322000	0	0	30626000	19560000	25604000	0	12532000	0	175
AAGVNVEPFWPGLFAK	Unmodified	1701.89	0.887877	1136	P05386	RPLP1	60S acidic ribosomal protein P1	yes	yes	0	0	0	0	By matching	By MS/MS	By MS/MS	By MS/MS	By MS/MS	By MS/MS	By MS/MS	By MS/MS	1	1	1	1	1	1	1	1	114.81	114.69	2	1.8839e-06	139526	CM_M04385	153.54	130.16			7492100000	305450000	313330000	296480000	426030000	1549600000	1561200000	1871500000	1168400000	176
AAGYDLYSAYDYTIPPMEKAVVK	GlyGly (K)	2678.29	0.293805	1807	P33316-2;P33316	DUT	Deoxyuridine 5'-triphosphate nucleotidohydrolase, mitochondrial	yes	no	0	1	0	1				By MS/MS								1					101.16	100.71	3	0.00044124	118404	CM_M04495	46.178	39.078			46939000	0	0	0	46939000	0	0	0	0	177
AAHESKMIEK	GlyGly (K)	1256.62	0.618321	950	O95373	IPO7	Importin-7	yes	yes	0	1	0	1	By MS/MS	By MS/MS	By MS/MS	By MS/MS	By MS/MS	By MS/MS	By MS/MS		1	1	1	1	1	1	1		1.4171	1.4509	2	3.4167e-05	2432	CM_M04493	125.48	72.998			83186000	15145000	17389000	15650000	20444000	5207500	4979700	4370400	0	178
AAHGGSAASSALKGLIQQFTTITGASESVGK	Acetyl (Protein N-term);GlyGly (K)	3100.58	0.578905	867	O94888	UBXN7	UBX domain-containing protein 7	yes	yes	1	1	0	1					By MS/MS	By matching							1	1			116.52	116.38	3	6.5848e-11	141977	CM_M04382	81.532	74.956			41327000	0	0	0	0	21693000	19633000	0	0	179
AAHGIPDLAQKLHFYDR	GlyGly (K)	2065.05	0.0493568	4699	Q8N6F8	WBSCR27	Williams-Beuren syndrome chromosomal region 27 protein	yes	yes	0	1	0	1	By MS/MS	By MS/MS	By MS/MS	By MS/MS					1	1	1	1					77.702	77.014	4	0.00013319	90630	CM_M04493	74.786	64.505			1117400000	296240000	304280000	233230000	283640000	0	0	0	0	180
AAHLCAEAALR	Unmodified	1181.6	0.597526	7440	Q9UQ80;Q9UQ80-2	PA2G4	Proliferation-associated protein 2G4	yes	no	0	0	0	0	By MS/MS	By MS/MS	By MS/MS	By MS/MS	By MS/MS	By MS/MS	By MS/MS	By MS/MS	2	1	2	2	2	2	2	2	33.259	33.178	2;3	3.6928e-15	39592	CM_M04495	160.59	139.29			1878500000	221160000	159890000	176810000	166260000	257400000	321360000	321960000	253660000	181
AAHLVKR	Acetyl (Protein N-term);GlyGly (K)	949.546	0.545748	5296;5297	Q969Z0;Q969Z0-2	TBRG4	Protein TBRG4	no	no	1	1	0	1					By MS/MS								1				19.635	19.635	2	0.037924	23013	CM_M04382	47.045	13.688			0	0	0	0	0	0	0	0	0	182
AAHSEGNTTAGLDMR	Unmodified	1529.69	0.689254	2602	P78371;P78371-2	CCT2	T-complex protein 1 subunit beta	yes	no	0	0	0	0	By matching			By MS/MS					1			1					25.267	25.03	2	0.050025	29591	CM_M04495	39.917	33.064			14606000	2645300	0	0	11961000	0	0	0	0	183
AAIAQLNGKEVK	GlyGly (K)	1354.76	0.756863	5676	Q96PK6;Q96PK6-2	RBM14	RNA-binding protein 14	yes	no	0	1	0	1	By MS/MS	By MS/MS	By MS/MS	By MS/MS	By MS/MS	By MS/MS	By MS/MS	By MS/MS	1	2	1	2	2	2	2	2	33.285	33.239	2;3	2.4905e-05	38630	CM_M04385	100.93	67.041			303240000	7943500	23305000	14713000	48849000	57811000	46616000	50888000	53117000	184
AAIATFYVNVK	Unmodified	1195.66	0.660109	4137	Q71F23;Q71F23-2;Q71F23-3	CENPU	Centromere protein U	yes	no	0	0	0	0					By MS/MS	By MS/MS	By MS/MS	By MS/MS					1	1	1	2	79.092	79.066	2	0.0053386	96865	CM_M04383	76.825	58.916			59912000	0	0	0	0	14732000	15203000	13364000	16614000	185
AAIDAVDNKK	GlyGly (K)	1157.6	0.604051	7063	Q9P2G1	ANKIB1	Ankyrin repeat and IBR domain-containing protein 1	yes	yes	0	1	0	1		By matching	By MS/MS	By matching	By MS/MS	By MS/MS	By MS/MS	By MS/MS		1	1	1	1	1	1	1	16.561	16.76	2	2.6453e-06	18776	CM_M04494	140.5	76.936			123090000	0	33358000	22869000	24476000	10293000	9658200	13215000	9217700	186
AAIEKAQAR	GlyGly (K)	1070.58	0.583256	574	O60287	URB1	Nucleolar pre-ribosomal-associated protein 1	yes	yes	0	1	0	1						By MS/MS	By MS/MS	By MS/MS						1	1	1	5.0168	5.3755	2	0.045246	5765	CM_M04384	54.157	30.729			20189000	0	0	0	0	0	5964500	7827200	6397800	187
AAIEVYNEAAKLNQK	GlyGly (K)	1774.92	0.921362	5715	Q96RK4;Q96RK4-2	BBS4	Bardet-Biedl syndrome 4 protein	yes	no	0	1	0	1	By MS/MS	By MS/MS						By MS/MS	1	1						1	55.347	55.005	3	2.0212e-05	64221	CM_M04493	92.039	72.2			76829000	0	42580000	0	0	0	0	0	34248000	188
AAIGLLAR	Unmodified	783.497	0.496673	1180	P07741;P07741-2	APRT	Adenine phosphoribosyltransferase	yes	no	0	0	0	0					By MS/MS	By MS/MS	By MS/MS						1	1	1		57.674	57.222	2	0.044145	69900	CM_M04383	68.485	18.46			92651000	0	0	0	0	26831000	31607000	34213000	0	189
AAIGVHLGCTSACVAVYK	Acetyl (Protein N-term)	1917.94	0.944088	2864	Q0VDF9	HSPA14	Heat shock 70 kDa protein 14	yes	yes	1	0	0	0	By MS/MS	By MS/MS	By MS/MS	By MS/MS	By MS/MS	By MS/MS	By MS/MS	By MS/MS	1	1	1	1	1	1	1	1	90.871	90.358	2	2.2929e-09	107092	CM_M04492	160.15	138.59			205250000	16980000	17299000	12536000	10360000	33921000	51172000	34527000	28459000	190
AAIISAEGDSKAAELIANSLATAGDGLIELR	GlyGly (K)	3153.65	0.651736	1836	P35232	PHB	Prohibitin	yes	yes	0	1	0	1	By MS/MS	By MS/MS	By MS/MS	By MS/MS	By MS/MS		By MS/MS	By matching	1	1	1	1	1		1	1	117.33	117.25	3	3.0405e-81	138478	CM_M04492	217.84	203.6			878100000	150170000	201280000	198020000	177680000	51280000	0	61311000	38370000	191
AAIKGDAAEVER	GlyGly (K)	1342.68	0.684092	4461	Q8IVF6	ANKRD18A	Ankyrin repeat domain-containing protein 18A	yes	yes	0	1	0	1	By MS/MS		By matching				By MS/MS		1		1				1		21.38	21.388	3	0.0084199	26352	CM_M04492	43.991	27.854			18577000	6247800	0	6978900	0	0	0	5350500	0	192
AAILEKMPLVER	GlyGly (K)	1482.82	0.822834	797	O75843	AP1G2	AP-1 complex subunit gamma-like 2	yes	yes	0	1	0	1	By MS/MS	By MS/MS	By MS/MS	By MS/MS	By MS/MS	By MS/MS	By MS/MS	By MS/MS	2	2	2	2	2	2	2	2	75.135	74.689	2;3	4.9594e-05	91480	CM_M04383	120.06	103.49			1687000000	280870000	348900000	223500000	234750000	148220000	146290000	158670000	145840000	193
AAILEKMPLVER	Oxidation (M);GlyGly (K)	1498.82	0.817749	797	O75843	AP1G2	AP-1 complex subunit gamma-like 2	yes	yes	0	1	1	1		By matching	By MS/MS							1	1						48.84	48.683	3	0.020341	58592	CM_M04494	40.552	27.991			98042000	0	54938000	43104000	0	0	0	0	0	194
AAILPTSIFLTNK	Unmodified	1387.81	0.807502	286	O14744;O14744-2;O14744-5;O14744-3	PRMT5	Protein arginine N-methyltransferase 5;Protein arginine N-methyltransferase 5, N-terminally processed	yes	no	0	0	0	0	By MS/MS	By MS/MS	By MS/MS	By MS/MS	By MS/MS	By MS/MS	By MS/MS	By MS/MS	1	1	1	1	1	1	1	1	109.14	108.95	2	0.0030134	132275	CM_M04384	72.2	61.935			192870000	28376000	25913000	23725000	35321000	18016000	20438000	24010000	17074000	195
AAILPTSIFLTNKK	GlyGly (K)	1629.95	0.945392	286	O14744;O14744-2;O14744-5;O14744-3	PRMT5	Protein arginine N-methyltransferase 5;Protein arginine N-methyltransferase 5, N-terminally processed	yes	no	0	1	0	1	By MS/MS	By MS/MS	By MS/MS	By MS/MS			By MS/MS	By matching	2	2	2	2			1	1	92.754	92.127	2;3	5.4791e-05	107824	CM_M04495	86.803	66.14			669730000	204650000	200060000	110200000	129210000	0	0	14787000	10826000	196
AAIMQALWLYIK	Unmodified	1419.79	0.794829	5236	Q92925;Q92925-3;Q92925-2	SMARCD2	SWI/SNF-related matrix-associated actin-dependent regulator of chromatin subfamily D member 2	yes	no	0	0	0	0	By MS/MS	By MS/MS	By MS/MS	By MS/MS		By MS/MS			1	1	1	1		1			116.77	116.59	2	8.5703e-11	137510	CM_M04493	151.44	121.7			733130000	318260000	135150000	79412000	200300000	0	0	0	0	197
AAIQCLQALSGVASPFYLIIDHLISK	Unmodified	2827.53	0.530622	6385	Q9H583	HEATR1	HEAT repeat-containing protein 1;HEAT repeat-containing protein 1, N-terminally processed	yes	yes	0	0	0	0	By MS/MS	By MS/MS	By MS/MS	By MS/MS		By matching			1	2	1	1		1			122.12	121.96	2;3	3.894e-73	143669	CM_M04493	217.91	201.23			3141400000	667290000	1444500000	599640000	414460000	0	15440000	0	0	198
AAISNKITSCIFQLLQEAGIK	GlyGly (K)	2418.29	0.29408	1570	P22234	PAICS	Multifunctional protein ADE2;Phosphoribosylaminoimidazole-succinocarboxamide synthase;Phosphoribosylaminoimidazole carboxylase	yes	yes	0	1	0	1	By MS/MS	By MS/MS	By MS/MS	By MS/MS					1	1	1	1					119.33	119.17	3	5.4185e-10	140377	CM_M04495	126.26	105.06			125560000	32187000	35884000	24113000	33376000	0	0	0	0	199
AAITHDIPNKNTK	GlyGly (K)	1535.81	0.805604	6317	Q9H2G9;Q9H2G9-2	BLZF1	Golgin-45	yes	no	0	1	0	1	By MS/MS	By MS/MS	By MS/MS	By MS/MS	By MS/MS	By matching	By MS/MS	By matching	1	1	1	1	1	1	1	1	20.733	20.773	3	8.2634e-05	24192	CM_M04382	86.291	54.652			278520000	39333000	54698000	38235000	33617000	27737000	28371000	27376000	29156000	200
AAIVEKLSSLPFQK	GlyGly (K)	1643.92	0.924657	2471	P61970	NUTF2	Nuclear transport factor 2	yes	yes	0	1	0	1	By MS/MS	By MS/MS	By MS/MS	By MS/MS	By MS/MS	By MS/MS	By MS/MS	By MS/MS	2	2	2	2	2	2	2	1	88.956	88.379	2;3	1.4877e-11	105087	CM_M04492	142.19	125.36			1268300000	246770000	256360000	121010000	185840000	161220000	138060000	130980000	28015000	201
AAIYDKYK	GlyGly (K)	1084.56	0.55531	2932	Q13084	MRPL28	39S ribosomal protein L28, mitochondrial	yes	yes	0	1	0	1		By MS/MS	By MS/MS							1	1						25.909	25.862	2	0.024517	31801	CM_M04493	84.244	61.172			30963000	0	17682000	13281000	0	0	0	0	0	202
AAKALLAR	GlyGly (K)	926.566	0.566149	2062	P48507;P48507-2	GCLM	Glutamate--cysteine ligase regulatory subunit	yes	no	0	1	0	1					By MS/MS	By MS/MS		By MS/MS					1	1		2	19.324	19.683	2;3	0.017487	22601	CM_M04383	47.082	12.829			36370000	0	0	0	0	16670000	4614700	0	15086000	203
AAKDVFNK	GlyGly (K)	1005.52	0.524344	7472	Q9Y277;Q9Y277-2	VDAC3	Voltage-dependent anion-selective channel protein 3	yes	no	0	1	0	1	By MS/MS	By MS/MS	By MS/MS	By MS/MS	By MS/MS	By matching	By MS/MS	By MS/MS	1	1	1	1	1	1	1	1	15.024	15.144	2	0.026297	17814	CM_M04492	81.191	53.666			388310000	79814000	118000000	62604000	52196000	24648000	22417000	20680000	7944100	204
AAKEAEANLR	GlyGly (K)	1185.61	0.610199	7360	Q9ULT8	HECTD1	E3 ubiquitin-protein ligase HECTD1	yes	yes	0	1	0	1	By MS/MS	By MS/MS	By MS/MS	By MS/MS					1	1	1	1					12.123	12.194	2	0.02935	13513	CM_M04495	56.432	22.045			32381000	7820300	8964300	8484600	7111700	0	0	0	0	205
AAKEFGVSPDK	GlyGly (K)	1261.63	0.630266	1665	P26640	VARS	Valine--tRNA ligase	yes	yes	0	1	0	1	By MS/MS	By MS/MS	By MS/MS		By MS/MS	By MS/MS	By MS/MS	By MS/MS	1	1	2		1	2	2	1	23.874	23.869	2;3	0.0024011	27969	CM_M04383	102.53	54.615			657550000	57757000	61552000	111380000	0	56215000	151900000	164650000	54090000	206
AAKELQHYVTMELR	GlyGly (K)	1801.91	0.914503	1964	P42345	MTOR	Serine/threonine-protein kinase mTOR	yes	yes	0	1	0	1	By MS/MS	By MS/MS	By MS/MS	By MS/MS	By MS/MS		By MS/MS	By MS/MS	1	1	1	1	1		1	1	60.715	60.334	3	5.5736e-06	68363	CM_M04494	109.84	78.011			197100000	31045000	43232000	25980000	40070000	24074000	0	16888000	15807000	207
AAKEYPFILDAFQR	GlyGly (K)	1781.91	0.910069	1961	P42285	SKIV2L2	Superkiller viralicidic activity 2-like 2	yes	yes	0	1	0	1	By MS/MS	By MS/MS	By MS/MS	By MS/MS					1	1	1	1					96.798	95.947	3	0.00073048	112551	CM_M04495	66.331	43.856			91576000	18727000	26784000	21608000	24457000	0	0	0	0	208
AAKFEEMCGLVMGMFTR	GlyGly (K)	2090.94	0.940994	602;603	O60502;O60502-4;O60502-2;O60502-3	MGEA5	Protein O-GlcNAcase	no	no	0	1	0	1	By matching			By MS/MS					1			1					113.02	112.75	3	0.0024324	132586	CM_M04495	43.696	37.916			74726000	46382000	0	0	28344000	0	0	0	0	209
AAKGGELVYTDSEAR	GlyGly (K)	1679.81	0.811478	3293;3294	Q15149;Q15149-2;Q15149-6;Q15149-9;Q15149-7;Q15149-8;Q15149-5;Q15149-3;Q15149-4	PLEC	Plectin	no	no	0	1	0	1	By MS/MS	By MS/MS	By MS/MS	By matching		By MS/MS	By matching		2	2	2	2		1	1		31.005	30.814	2;3	0.00028496	38044	CM_M04493	88.441	66.568			134650000	19542000	32490000	27554000	30239000	0	13323000	11499000	0	210
AAKGSLGTQIGFADLMGVLTK	GlyGly (K)	2191.17	0.167089	5954	Q9BSK4	FEM1A	Protein fem-1 homolog A	yes	yes	0	1	0	1	By matching	By matching		By MS/MS		By matching			1	1		1		1			114.09	113.77	3	0.00014061	133963	CM_M04495	57.152	48.333			202730000	65187000	53518000	0	68302000	0	15717000	0	0	211
AAKGTVGSILDR	GlyGly (K)	1300.71	0.709913	2443	P61221	ABCE1	ATP-binding cassette sub-family E member 1	yes	yes	0	1	0	1	By MS/MS				By MS/MS	By MS/MS	By matching		1				1	1	1		41.836	41.481	2	0.00077503	50106	CM_M04382	88.187	40.989			53439000	0	0	0	0	15791000	21813000	15835000	0	212
AAKGTVGSILDRK	GlyGly (K)	1428.8	0.804876	2443	P61221	ABCE1	ATP-binding cassette sub-family E member 1	yes	yes	0	1	0	2					By MS/MS	By MS/MS	By MS/MS	By MS/MS					1	1	1	1	31.972	32.026	3	2.6744e-06	38057	CM_M04384	129.77	103.07			358960000	0	0	0	0	115050000	90268000	68072000	85572000	213
AAKLAPEFAK	GlyGly (K)	1158.64	0.639708	1732	P30041	PRDX6	Peroxiredoxin-6	yes	yes	0	1	0	1	By MS/MS	By MS/MS	By MS/MS	By MS/MS	By MS/MS	By MS/MS	By MS/MS	By MS/MS	2	1	2	2	2	1	2	2	36.586	36.478	2;3	0.00051106	43113	CM_M04494	106.6	67.823			347260000	75908000	53225000	59539000	63707000	35653000	22200000	22925000	14106000	214
AAKLFPGSPAIYK	GlyGly (K)	1475.81	0.81365	2133;276;5820;62	O14715;Q99666-2;Q7Z3J3-2;P49792;Q99666;A6NKT7	RGPD8;RGPD5;RANBP2;RGPD3	RANBP2-like and GRIP domain-containing protein 8;RANBP2-like and GRIP domain-containing protein 5/6;E3 SUMO-protein ligase RanBP2;RanBP2-like and GRIP domain-containing protein 3	no	no	0	1	0	1	By MS/MS	By MS/MS	By MS/MS	By MS/MS	By MS/MS	By MS/MS	By MS/MS	By matching	1	2	2	1	2	2	1	1	63.688	63.149	2;3	0.0011017	74228	CM_M04493	64.65	45.408			483320000	31112000	146340000	76796000	25482000	76158000	93188000	15530000	18705000	215
AAKLQSSQEPEAPPPRDVALLQGR	GlyGly (K)	2671.4	0.404176	7390	Q9UNF1;Q9UNF1-2	MAGED2	Melanoma-associated antigen D2	yes	no	0	1	0	2							By MS/MS								1		57.221	57.013	4	0.00088411	69497	CM_M04384	43.523	36.411			14791000	0	0	0	0	0	0	14791000	0	216
AAKPEQIQK	GlyGly (K)	1125.61	0.614222	5865	Q99986	VRK1	Serine/threonine-protein kinase VRK1	yes	yes	0	1	0	1	By MS/MS	By MS/MS	By MS/MS		By MS/MS	By MS/MS	By MS/MS		1	1	1		1	1	1		8.0113	7.9611	2	0.021429	7972	CM_M04494	64.757	37.233			36293000	8101700	7989900	9541400	0	4752600	2898500	3008900	0	217
AAKQGDTILVSGMK	GlyGly (K)	1531.8	0.802827	5005	Q8TEM1;Q8TEM1-2	NUP210	Nuclear pore membrane glycoprotein 210	yes	no	0	1	0	1	By MS/MS	By MS/MS	By MS/MS	By MS/MS	By MS/MS	By MS/MS	By MS/MS	By MS/MS	2	2	2	1	1	1	1	2	43.622	43.478	2;3	0.00016146	53802	CM_M04492	90.653	59.231			392290000	65264000	75145000	83105000	34313000	11041000	23365000	12533000	87519000	218
AAKQPHVGDYR	GlyGly (K)	1354.67	0.674196	2796	Q06323;Q06323-2;Q06323-3	PSME1	Proteasome activator complex subunit 1	yes	no	0	1	0	1		By matching			By MS/MS	By MS/MS	By MS/MS	By MS/MS		1			1	2	2	1	12.933	12.99	2;3	0.0047609	14312	CM_M04384	53.237	45.133			62358000	0	8066500	0	0	7187000	18341000	15270000	13493000	219
AAKSQPNIPK	Acetyl (Protein N-term);GlyGly (K)	1208.65	0.651335	7111	Q9UBM7	DHCR7	7-dehydrocholesterol reductase	yes	yes	1	1	0	1	By MS/MS	By matching	By MS/MS	By MS/MS	By MS/MS	By MS/MS		By MS/MS	1	1	1	1	1	1		1	29.902	29.814	2	0.00083181	36485	CM_M04492	83.206	46.811			297180000	43581000	48389000	38303000	51451000	41338000	35012000	0	39107000	220
AAKSYIQSLPQTPR	GlyGly (K)	1672.89	0.889668	385	O15264	MAPK13	Mitogen-activated protein kinase 13	yes	yes	0	1	0	1						By MS/MS								1			51.383	50.301	2	0.019296	61369	CM_M04383	58.676	39.931			0	0	0	0	0	0	0	0	0	221
AAKTALNNTLDLSNVR	GlyGly (K)	1813.96	0.964624	2876	Q12768	KIAA0196	WASH complex subunit strumpellin	yes	yes	0	1	0	1	By MS/MS		By matching		By MS/MS	By MS/MS	By MS/MS	By MS/MS	1		1		2	2	2	2	60.968	60.723	2;3	2.0611e-05	73756	CM_M04382	109.35	89.07			365560000	11551000	0	4164000	0	82842000	97688000	87799000	81516000	222
AAKTLYEHYSGGESHNSSSSK	GlyGly (K)	2353.06	0.0570805	1813	P33981;P33981-2	TTK	Dual specificity protein kinase TTK	yes	no	0	1	0	1	By MS/MS		By matching	By matching	By MS/MS	By MS/MS	By MS/MS	By MS/MS	2		1	1	2	2	1	1	15.574	15.645	4;5	9.0996e-06	17167	CM_M04383	81.12	59.11			252790000	34402000	0	7515200	11189000	99605000	62062000	23610000	14403000	223
AAKVFESIGK	Acetyl (Protein N-term);GlyGly (K)	1204.65	0.645187	1836	P35232;P35232-2	PHB	Prohibitin	yes	no	1	1	0	1	By MS/MS	By MS/MS	By MS/MS	By MS/MS		By MS/MS	By MS/MS	By MS/MS	1	1	1	1		1	1	1	80.458	79.967	2	0.00031934	92213	CM_M04494	95.311	52.162			376420000	41810000	77182000	60053000	52528000	0	53064000	49701000	42076000	224
AAKVLEQLTGQTPVFSK	GlyGly (K)	1930.05	0.0523765	2540;2541	P62913;P62913-2	RPL11	60S ribosomal protein L11	no	no	0	1	0	1	By MS/MS		By matching						2		1						79.57	78.739	3	0.0001317	93235	CM_M04492	77.13	58.592			93938000	57589000	0	36349000	0	0	0	0	0	225
AAKVVPVK	GlyGly (K)	924.576	0.575651	1502	P19338	NCL	Nucleolin	yes	yes	0	1	0	1	By MS/MS	By MS/MS	By MS/MS	By MS/MS	By matching				1	1	1	1	1				16.171	16.2	2	0.040436	17879	CM_M04494	66.993	40.884			48284000	11063000	13304000	7976700	12357000	3582200	0	0	0	226
AALAFGFLDLLK	Unmodified	1277.74	0.73836	5755	Q96SY0;Q96SY0-4;Q96SY0-3	VWA9	von Willebrand factor A domain-containing protein 9	yes	no	0	0	0	0	By MS/MS	By MS/MS	By MS/MS	By MS/MS					1	1	1	1					119.08	118.91	2	8.9913e-05	140070	CM_M04495	110.14	80.986			189750000	42711000	61863000	30019000	55156000	0	0	0	0	227
AALAGGTTMIIDHVVPEPGTSLLAAFDQWR	Unmodified	3136.6	0.601555	3418	Q16555;Q16555-2	DPYSL2	Dihydropyrimidinase-related protein 2	yes	no	0	0	0	0				By MS/MS								1					117.64	117.51	3	4.0525e-14	138414	CM_M04495	83.088	69.024			28597000	0	0	0	28597000	0	0	0	0	228
AALAHSEEVTASQVAATKTLPNGR	GlyGly (K)	2535.3	0.304128	3293;3294	Q15149;Q15149-2;Q15149-6;Q15149-9;Q15149-7;Q15149-8;Q15149-5;Q15149-3;Q15149-4	PLEC	Plectin	no	no	0	1	0	1					By MS/MS		By MS/MS	By MS/MS					1		1	1	52.125	52.345	4	0.00053301	62672	CM_M04385	43.768	36.235			67628000	0	0	0	0	34435000	0	16379000	16815000	229
AALAVLKSGNPR	GlyGly (K)	1309.75	0.746633	1522	P20248	CCNA2	Cyclin-A2	yes	yes	0	1	0	1					By MS/MS	By MS/MS	By MS/MS	By MS/MS					1	1	1	1	39.966	39.948	2	6.2563e-05	48322	CM_M04383	114.84	83.469			78999000	0	0	0	0	15446000	19951000	21436000	22166000	230
AALCHFCIDMLNAKLAVQK	GlyGly (K)	2316.15	0.154098	2320	P54920	NAPA	Alpha-soluble NSF attachment protein	yes	yes	0	1	0	1	By MS/MS	By matching							1	1							93.347	91.844	4	0.0027001	109219	CM_M04492	40.52	26.892			37856000	17965000	19891000	0	0	0	0	0	0	231
AALCHLLQYFLK	Unmodified	1475.8	0.795891	3033	Q13535;Q13535-2;Q13535-3	ATR	Serine/threonine-protein kinase ATR	yes	no	0	0	0	0	By MS/MS	By MS/MS	By MS/MS	By MS/MS					2	2	1	2					113.62	113.42	2;3	2.9769e-12	133797	CM_M04493	147.51	114.78			428130000	116130000	198170000	38026000	75813000	0	0	0	0	232
AALDCSTSHLDEFYSDPHAVAGALKSYLR	GlyGly (K)	3307.56	0.55679	3841	Q68EM7;Q68EM7-2;Q68EM7-3;Q68EM7-6;Q68EM7-5	ARHGAP17	Rho GTPase-activating protein 17	yes	no	0	1	0	1	By MS/MS	By MS/MS							1	1							103.77	102.33	5	4.0128e-07	121470	CM_M04493	64.733	58.369			95213000	43920000	51294000	0	0	0	0	0	0	233
AALDHKADIIGLSGLITPSLDEMIFVAK	GlyGly (K)	3051.63	0.631458	5824	Q99707;Q99707-2	MTR	Methionine synthase	yes	no	0	1	0	1	By MS/MS			By MS/MS					1			1					116.96	116.74	4	3.0332e-22	137496	CM_M04495	138.92	130.62			157850000	72404000	0	0	85448000	0	0	0	0	234
AALDSINELPENILLELFTHVPAR	Unmodified	2674.43	0.433016	6688	Q9NRD1	FBXO6	F-box only protein 6	yes	yes	0	0	0	0		By matching			By matching	By MS/MS	By matching	By matching		1			1	1	1	1	121.67	121.6	3	7.2273e-13	147411	CM_M04383	111.66	99.693			98875000	0	18751000	0	0	26620000	15722000	17763000	20019000	235
AALDSLSLFTSLGLSEQKAR	Acetyl (Protein N-term);GlyGly (K)	2262.19	0.185576	2044	P47897;P47897-2	QARS	Glutamine--tRNA ligase	yes	no	1	1	0	1	By MS/MS	By matching	By MS/MS	By MS/MS					1	1	1	1					118.38	118.21	2	3.4257e-287	139616	CM_M04492	338.11	315.88			333450000	99296000	68772000	69684000	95696000	0	0	0	0	236
AALEALGSCLNNKYSEGYPGK	GlyGly (K)	2355.12	0.11651	1822	P34897;P34897-3;P34897-2	SHMT2	Serine hydroxymethyltransferase, mitochondrial	yes	no	0	1	0	1	By MS/MS	By MS/MS	By MS/MS	By MS/MS	By MS/MS	By MS/MS	By MS/MS	By MS/MS	2	2	2	2	1	2	2	2	71.274	70.782	2;3	2.1952e-10	83191	CM_M04492	142.78	133.12			2679800000	459080000	514830000	465680000	545930000	170130000	184250000	196210000	143730000	237
AALEAQNALHNIK	Unmodified	1391.75	0.752112	943	O95319;O95319-5;O95319-2;O95319-4;O95319-3	CELF2	CUGBP Elav-like family member 2	yes	no	0	0	0	0					By MS/MS	By MS/MS	By MS/MS	By MS/MS					1	1	1	1	41.756	41.72	3	0.045941	49334	CM_M04385	27.862	12.106			590560000	0	0	0	0	191570000	136010000	125620000	137370000	238
AALEAYCKK	GlyGly (K)	1166.58	0.575393	7275	Q9UJX6;Q9UJX6-2	ANAPC2	Anaphase-promoting complex subunit 2	yes	no	0	1	0	1		By MS/MS	By MS/MS	By MS/MS	By matching		By matching	By MS/MS		1	1	1	1		1	1	18.581	18.834	2	0.01054	21370	CM_M04494	86.953	60.845			59381000	0	4565300	17733000	13708000	11028000	0	5655400	6691600	239
AALEDTLAETEAR	Unmodified	1388.68	0.678338	111;1222	CON__P08727;P08727	KRT19	Keratin, type I cytoskeletal 19	no	no	0	0	0	0				By MS/MS	By MS/MS	By MS/MS	By MS/MS					1	2	1	1		57.441	57.244	2	1.4794e-12	65249	CM_M04495	164.43	129.62		+	137000000	0	0	0	69985000	32717000	0	34297000	0	240
AALEELVKLQGER	GlyGly (K)	1568.85	0.85222	1334	P12081;P12081-4;P12081-3;P12081-2	HARS	Histidine--tRNA ligase, cytoplasmic	yes	no	0	1	0	1	By MS/MS		By MS/MS						1		1						72.547	72.779	3	0.002099	83728	CM_M04494	57.804	42.66			20839000	0	0	20839000	0	0	0	0	0	241
AALEGVSKDLQAR	GlyGly (K)	1470.78	0.779055	2929	Q13049	TRIM32	E3 ubiquitin-protein ligase TRIM32	yes	yes	0	1	0	1	By MS/MS	By MS/MS	By MS/MS	By MS/MS	By MS/MS	By MS/MS	By MS/MS	By MS/MS	1	1	2	2	1	2	2	2	44.044	44.004	2;3	2.1949e-08	54197	CM_M04492	147.74	116.11			1043300000	59105000	80016000	216410000	233870000	27544000	155120000	130090000	141160000	242
AALEQDLAFWYGPR	Unmodified	1635.8	0.804542	1244	P09601	HMOX1	Heme oxygenase 1	yes	yes	0	0	0	0	By MS/MS	By MS/MS		By MS/MS	By MS/MS		By MS/MS		1	1		1	1		1		106.4	105.63	2	3.8574e-05	124203	CM_M04495	108.48	90.616			66736000	20099000	18092000	0	17422000	0	0	11122000	0	243
AALESGISTKQLTEADLR	GlyGly (K)	2016.05	0.0487477	3128	Q14168;Q14168-3;Q14168-6;Q14168-2;Q14168-4;Q14168-5	MPP2	MAGUK p55 subfamily member 2	yes	no	0	1	0	1	By MS/MS	By MS/MS	By MS/MS	By MS/MS			By MS/MS		1	2	2	2			1		68.799	68.167	2;3	9.5099e-06	80068	CM_M04493	118.24	100.54			378260000	81468000	100830000	72732000	96458000	0	0	26769000	0	244
AALGPLVTGLYDVQAFKFGDFVLK	GlyGly (K)	2682.44	0.442125	1309	P11172	UMPS	Uridine 5'-monophosphate synthase;Orotate phosphoribosyltransferase;Orotidine 5'-phosphate decarboxylase	yes	yes	0	1	0	1		By MS/MS		By MS/MS						1		1					117.73	117.49	3	1.0201e-12	138381	CM_M04495	109.41	99.291			268920000	0	100290000	0	168630000	0	0	0	0	245
AALGVLGPEVEKEAVSPR	GlyGly (K)	1935.04	0.0425401	953	O95382;O95382-3	MAP3K6	Mitogen-activated protein kinase kinase kinase 6	yes	no	0	1	0	1		By MS/MS		By MS/MS	By matching					1		1	1				74.647	74.071	3	8.6213e-05	87372	CM_M04493	81.317	70.978			68633000	0	29477000	0	26772000	12384000	0	0	0	246
AALHLYSNTLNFQISEVEPK	Unmodified	2273.17	0.169197	1944	P41227	NAA10	N-alpha-acetyltransferase 10	yes	yes	0	0	0	0	By MS/MS	By MS/MS	By MS/MS	By MS/MS	By MS/MS	By MS/MS			1	1	1	1	1	1			98.237	97.473	3	2.6721e-07	114484	CM_M04495	141.07	131.81			397520000	107560000	72367000	48842000	98848000	32873000	37035000	0	0	247
AALHSFKAAR	GlyGly (K)	1184.64	0.64144	1888	P36956;P36956-4;P36956-3;P36956-2	SREBF1	Sterol regulatory element-binding protein 1;Processed sterol regulatory element-binding protein 1	yes	no	0	1	0	1				By matching	By MS/MS	By MS/MS	By MS/MS	By MS/MS				1	2	1	2	2	15.046	15.232	2;3	0.0001274	16661	CM_M04383	116.73	83.175			411500000	0	0	0	4578800	194540000	20616000	167530000	24236000	248
AALKHLGP	GlyGly (K)	919.524	0.52395	6530	Q9HB96	FANCE	Fanconi anemia group E protein	yes	yes	0	1	0	1	By MS/MS	By MS/MS	By MS/MS	By MS/MS					1	1	1	1					26.298	26.142	2	0.054953	32223	CM_M04492	59.641	41.506			28193000	6314300	6568300	7865600	7444800	0	0	0	0	249
AALKLEPSNK	GlyGly (K)	1183.66	0.656087	3151	Q14318;Q14318-2;Q14318-3	FKBP8	Peptidyl-prolyl cis-trans isomerase FKBP8	yes	no	0	1	0	1	By MS/MS	By MS/MS	By MS/MS	By MS/MS	By MS/MS	By MS/MS	By MS/MS	By MS/MS	1	3	2	2	2	2	1	1	26.925	26.811	2;3	3.3448e-05	31556	CM_M04384	138.4	94.001			433420000	50324000	99553000	63735000	72225000	54472000	47659000	24051000	21404000	250
AALKNGETAEQLQK	GlyGly (K)	1613.84	0.837298	7302	Q9UKK3	PARP4	Poly [ADP-ribose] polymerase 4	yes	yes	0	1	0	1	By MS/MS	By MS/MS	By MS/MS	By MS/MS	By MS/MS	By MS/MS	By MS/MS	By MS/MS	2	2	1	1	1	1	1	1	22.61	22.487	2;3	6.4182e-06	27334	CM_M04493	120.84	95.516			273860000	64184000	98702000	16328000	22554000	15785000	19881000	19268000	17156000	251
AALKNPVK	GlyGly (K)	953.566	0.565815	6274	Q9H0S4;Q9H0S4-2	DDX47	Probable ATP-dependent RNA helicase DDX47	yes	no	0	1	0	1	By MS/MS	By MS/MS	By MS/MS	By MS/MS	By MS/MS	By MS/MS	By MS/MS	By MS/MS	1	1	1	1	1	1	1	1	16.267	16.376	2	0.015338	18397	CM_M04495	105.2	67.642			205170000	41264000	42203000	34483000	40149000	11062000	13854000	12805000	9344200	252
AALLETLSLLLAK	Unmodified	1354.84	0.843553	5180	Q92616	GCN1L1	Translational activator GCN1	yes	yes	0	0	0	0	By MS/MS	By MS/MS	By MS/MS	By MS/MS		By matching			1	1	1	1		1			120.08	119.91	2	1.3986e-05	141242	CM_M04495	121.5	110.79			201450000	58742000	37141000	27891000	73318000	0	4354700	0	0	253
AALLKASPK	GlyGly (K)	1011.61	0.60768	2176	P50914	RPL14	60S ribosomal protein L14	yes	yes	0	1	0	1	By MS/MS	By MS/MS	By MS/MS	By MS/MS	By MS/MS	By MS/MS	By MS/MS	By MS/MS	1	1	1	2	1	1	1	1	21.72	21.784	2	0.00085435	25734	CM_M04495	144.12	86.563			435500000	12161000	12875000	117090000	155720000	45363000	40324000	27832000	24139000	254
AALLLLLTFLAK	Unmodified	1285.84	0.837345	5013	Q8TEX9;Q8TEX9-2	IPO4	Importin-4	yes	no	0	0	0	0	By MS/MS	By MS/MS	By MS/MS	By MS/MS		By matching			1	1	1	1		1			122.92	122.78	2	6.7688e-06	144029	CM_M04494	133.13	112.61			243970000	72155000	60324000	65693000	41069000	0	4723800	0	0	255
AALLNAILHSAYSETFLLPHLK	Unmodified	2421.34	0.342017	6457	Q9H8H0	NOL11	Nucleolar protein 11	yes	yes	0	0	0	0	By MS/MS	By MS/MS	By MS/MS	By MS/MS					2	2	1	2					116.45	116.22	3;4	3.1802e-10	137096	CM_M04493	116.45	109.65			805770000	201370000	323870000	63738000	216800000	0	0	0	0	256
AALLNQHYQVNFK	Unmodified	1544.81	0.809961	1181	P07814	EPRS	Bifunctional glutamate/proline--tRNA ligase;Glutamate--tRNA ligase;Proline--tRNA ligase	yes	yes	0	0	0	0						By MS/MS								1			63.39	62.206	2	1.0291e-44	76240	CM_M04383	223.84	186.65			33326000	0	0	0	0	0	33326000	0	0	257
AALLSPGDPAIWAGLMAACHADDKLALVNNTQPK	GlyGly (K)	3642.83	0.828671	3985	Q6PGP7	TTC37	Tetratricopeptide repeat protein 37	yes	yes	0	1	0	1				By MS/MS								1					114.3	114.15	4	4.2769e-05	134373	CM_M04495	40.112	30.485			53226000	0	0	0	53226000	0	0	0	0	258
AALLVTTRPR	Unmodified	1096.67	0.671677	6882	Q9NX02;Q9NX02-5;Q9NX02-4;Q9NX02-2;Q9NX02-3;Q8WX94;Q8WX94-2;Q8WX94-3	NLRP2;NLRP7	NACHT, LRR and PYD domains-containing protein 2;NACHT, LRR and PYD domains-containing protein 7	yes	no	0	0	0	1					By MS/MS	By MS/MS	By MS/MS	By MS/MS					1	1	1	1	37.351	37.357	3	0.007078	44847	CM_M04384	70.1	50.338			88530000	0	0	0	0	23795000	26943000	22528000	15263000	259
AALMHKWPLK	GlyGly (K)	1307.72	0.717247	763	O75592;O75592-2	MYCBP2	E3 ubiquitin-protein ligase MYCBP2	yes	no	0	1	0	1	By MS/MS	By matching							1	1							47.932	46.928	3	0.0073298	58190	CM_M04492	72.928	57.038			27664000	13941000	13722000	0	0	0	0	0	0	260
AALPDLTKVIQLK	GlyGly (K)	1522.91	0.908278	2964	Q13217	DNAJC3	DnaJ homolog subfamily C member 3	yes	yes	0	1	0	1	By MS/MS		By MS/MS	By MS/MS					1		1	1					102.13	101.56	3	0.00065785	120850	CM_M04492	69.602	60.551			35990000	12988000	0	12694000	10309000	0	0	0	0	261
AALPGLDVLIYLK	Unmodified	1384.83	0.832988	2589	P78316;P78316-2	NOP14	Nucleolar protein 14	yes	no	0	0	0	0	By MS/MS	By MS/MS	By MS/MS	By MS/MS			By matching		1	1	1	1			1		117.81	117.67	2	9.387e-05	138152	CM_M04494	96.342	74.256			621900000	106390000	170090000	204450000	133540000	0	0	7424400	0	262
AALPLTTSDTKTVSEWISQMATLPQASNLATR	GlyGly (K)	3515.79	0.792997	4274	Q7Z6Z7;Q7Z6Z7-2;Q7Z6Z7-3	HUWE1	E3 ubiquitin-protein ligase HUWE1	yes	no	0	1	0	1	By MS/MS	By MS/MS	By matching	By MS/MS					1	1	1	1					116.46	116.27	3	8.6215e-29	137313	CM_M04492	111.03	103.41			252880000	82989000	51998000	41518000	76375000	0	0	0	0	263
AALPSHVVTMLDNFPTNLHPMSQLSAAVTALNSESNFAR	Unmodified	4151.06	0.0568333	723	O75390	CS	Citrate synthase, mitochondrial	yes	yes	0	0	0	0		By matching				By MS/MS				1				1			115.87	115.54	4	4.5366e-62	140392	CM_M04383	176.44	164.38			168510000	0	104390000	0	0	0	64113000	0	0	264
AALQEELQLCK	Unmodified	1301.66	0.664937	2089	P49327	FASN	Fatty acid synthase;[Acyl-carrier-protein] S-acetyltransferase;[Acyl-carrier-protein] S-malonyltransferase;3-oxoacyl-[acyl-carrier-protein] synthase;3-oxoacyl-[acyl-carrier-protein] reductase;3-hydroxyacyl-[acyl-carrier-protein] dehydratase;Enoyl-[acyl-carrier-protein] reductase;Oleoyl-[acyl-carrier-protein] hydrolase	yes	yes	0	0	0	0				By MS/MS		By MS/MS	By MS/MS					1		1	1		63.94	63.15	2	0.0019073	77365	CM_M04383	88.136	44.322			69180000	0	0	0	51286000	0	17894000	0	0	265
AALQEELQLCKGLVQALQTK	GlyGly (K)	2354.26	0.26278	2089	P49327	FASN	Fatty acid synthase;[Acyl-carrier-protein] S-acetyltransferase;[Acyl-carrier-protein] S-malonyltransferase;3-oxoacyl-[acyl-carrier-protein] synthase;3-oxoacyl-[acyl-carrier-protein] reductase;3-hydroxyacyl-[acyl-carrier-protein] dehydratase;Enoyl-[acyl-carrier-protein] reductase;Oleoyl-[acyl-carrier-protein] hydrolase	yes	yes	0	1	0	1	By MS/MS	By MS/MS	By MS/MS	By MS/MS	By MS/MS	By MS/MS	By MS/MS	By MS/MS	3	2	2	2	2	2	2	3	106.44	106.03	2;3	1.124e-50	126016	CM_M04492	211.13	178.86			18864000000	4644100000	4866300000	2978100000	3993000000	680990000	563770000	760340000	377080000	266
AALQEELQLCKGLVQALQTKVTQQGLK	2 GlyGly (K)	3222.74	0.739446	2089	P49327	FASN	Fatty acid synthase;[Acyl-carrier-protein] S-acetyltransferase;[Acyl-carrier-protein] S-malonyltransferase;3-oxoacyl-[acyl-carrier-protein] synthase;3-oxoacyl-[acyl-carrier-protein] reductase;3-hydroxyacyl-[acyl-carrier-protein] dehydratase;Enoyl-[acyl-carrier-protein] reductase;Oleoyl-[acyl-carrier-protein] hydrolase	yes	yes	0	2	0	2	By MS/MS	By MS/MS	By MS/MS	By MS/MS			By matching		2	1	2	2			1		112.96	112.8	3;4	2.4678e-61	132838	CM_M04493	211.13	196.48			2548500000	861200000	733770000	408740000	531360000	0	0	13439000	0	267
AALQELLSKGLIK	GlyGly (K)	1496.89	0.892628	2527	P62851	RPS25	40S ribosomal protein S25	yes	yes	0	1	0	1	By MS/MS	By MS/MS	By MS/MS	By MS/MS	By MS/MS		By MS/MS		2	2	1	1	1		1		95.414	94.597	2;3	0.00048335	109996	CM_M04494	71.548	63.824			271240000	76266000	81188000	33283000	45005000	19590000	0	15903000	0	268
AALQQKSQEELLK	GlyGly (K)	1598.86	0.862785	3737	Q5TCX8;Q5TCX8-2	MLK4	Mitogen-activated protein kinase kinase kinase MLK4	yes	no	0	1	0	1	By MS/MS	By MS/MS		By MS/MS		By matching	By matching		1	1		1		1	1		38.461	37.899	3	5.555e-05	45882	CM_M04495	89.189	49.31			110300000	20456000	22262000	0	28711000	0	18815000	20053000	0	269
AALRPLVKPK	Unmodified	1091.72	0.717899	2539	P62910	RPL32	60S ribosomal protein L32	yes	yes	0	0	0	2					By MS/MS	By MS/MS	By MS/MS						1	1	1		22.947	22.807	3	0.035148	26586	CM_M04384	63.076	61.169			136270000	0	0	0	0	47898000	60489000	27881000	0	270
AALRPTDVVLEVGPGTGNMTVK	Unmodified	2224.19	0.188552	7400	Q9UNQ2	DIMT1	Probable dimethyladenosine transferase	yes	yes	0	0	0	1					By matching	By MS/MS	By matching						1	1	1		87.736	87.264	3	4.9519e-05	107091	CM_M04383	73.405	60.368			44753000	0	0	0	0	13283000	16665000	14805000	0	271
AALSALESFLKQVSNMVAK	Unmodified	2006.09	0.0870475	2611	P78527;P78527-2	PRKDC	DNA-dependent protein kinase catalytic subunit	yes	no	0	0	0	1					By MS/MS	By MS/MS	By MS/MS	By matching					1	1	1	1	119.84	119.83	3	6.4621e-16	145664	CM_M04384	175.51	140.6			79578000	0	0	0	0	12677000	26220000	25780000	14900000	272
AALSALESFLKQVSNMVAK	Oxidation (M);GlyGly (K)	2136.12	0.12489	2611	P78527;P78527-2	PRKDC	DNA-dependent protein kinase catalytic subunit	yes	no	0	1	1	1			By MS/MS	By MS/MS							1	1					116.99	116.96	3	4.9727e-15	137714	CM_M04495	170.11	131.2			84493000	0	0	31496000	52997000	0	0	0	0	273
AALSASEGEEVPQDK	Unmodified	1529.72	0.720931	1013	O95831;O95831-3;O95831-4;O95831-6	AIFM1	Apoptosis-inducing factor 1, mitochondrial	yes	no	0	0	0	0				By MS/MS								1					34.872	35.036	2	0.0072617	42132	CM_M04495	59.542	41.23			5820000	0	0	0	5820000	0	0	0	0	274
AALSEEELEKK	GlyGly (K)	1359.69	0.688175	2764	Q04637;Q04637-3;Q04637-8;Q04637-6;Q04637-7;Q04637-5;Q04637-4;Q04637-9	EIF4G1	Eukaryotic translation initiation factor 4 gamma 1	yes	no	0	1	0	1		By MS/MS	By matching							1	1						31.123	31.005	2	0.0020425	38241	CM_M04493	89.247	60.329			12055000	0	5542800	6512500	0	0	0	0	0	275
AALSENEQLKK	GlyGly (K)	1343.7	0.704493	1496	P18850	ATF6	Cyclic AMP-dependent transcription factor ATF-6 alpha;Processed cyclic AMP-dependent transcription factor ATF-6 alpha	yes	yes	0	1	0	1	By MS/MS	By MS/MS	By MS/MS	By MS/MS	By MS/MS	By MS/MS	By MS/MS	By MS/MS	1	1	1	1	1	1	1	1	20.291	20.343	2	8.3281e-07	23400	CM_M04383	140.14	102.59			132370000	21519000	17665000	15002000	17885000	14520000	18777000	12562000	14435000	276
AALTIDEK	Unmodified	859.465	0.465098	121	CON__P34955			yes	yes	0	0	0	0	By MS/MS		By MS/MS	By MS/MS					1		1	1					33.279	33.225	2	0.038068	39566	CM_M04495	72.492	33.656		+	77615000	13182000	0	13612000	50820000	0	0	0	0	277
AALTTLFKYIDENQDR	Acetyl (Protein N-term);GlyGly (K)	2053.01	0.0116339	5598	Q96KP4;Q96KP4-2	CNDP2	Cytosolic non-specific dipeptidase	yes	no	1	1	0	1	By matching		By matching		By MS/MS		By matching		1		1		1		1		118.63	118.57	2	3.5925e-05	144679	CM_M04382	127.37	105.61			61387000	24245000	0	10189000	0	16924000	0	10029000	0	278
AALWALQGGTSVVIANGTHPK	Unmodified	2090.13	0.127273	2319	P54886;P54886-2	ALDH18A1	Delta-1-pyrroline-5-carboxylate synthase;Glutamate 5-kinase;Gamma-glutamyl phosphate reductase	yes	no	0	0	0	0					By matching	By MS/MS	By MS/MS						1	1	1		88.458	87.989	3	0.00031393	108047	CM_M04383	53.059	42.401			41411000	0	0	0	0	12381000	20560000	8470500	0	279
AALYGELCALLFAKSHYDEAYK	GlyGly (K)	2646.28	0.278824	5183	Q92624	APPBP2	Amyloid protein-binding protein 2	yes	yes	0	1	0	1	By MS/MS		By MS/MS	By MS/MS					1		1	2					110.47	110.3	4	2.1806e-07	130822	CM_M04492	93.006	84.61			84753000	43020000	0	11235000	30499000	0	0	0	0	280
AAMALEKK	GlyGly (K)	974.522	0.521901	1083	P02792	FTL	Ferritin light chain	yes	yes	0	1	0	1	By MS/MS	By MS/MS	By matching	By MS/MS	By matching	By MS/MS	By MS/MS	By matching	2	2	1	1	1	2	2	1	15.271	15.276	2;3	0.021199	17446	CM_M04495	105.12	60.585			447970000	94196000	106950000	69837000	69387000	28570000	35339000	32724000	10963000	281
AAMDNSEIAGEKK	GlyGly (K)	1476.69	0.687857	3460	Q16891;Q16891-2;Q16891-3;Q16891-4	IMMT	MICOS complex subunit MIC60	yes	no	0	1	0	1	By MS/MS	By MS/MS	By MS/MS	By MS/MS	By MS/MS	By MS/MS	By MS/MS	By MS/MS	1	1	1	2	2	1	1	2	19.177	19.339	2;3	0.00073054	21849	CM_M04494	85.958	69.384			234040000	12824000	19727000	13758000	47656000	46780000	17341000	11076000	64880000	282
AAMEALVVEVTK	Unmodified	1259.68	0.679524	2830	Q08211;Q08211-2	DHX9	ATP-dependent RNA helicase A	yes	no	0	0	0	0	By MS/MS			By MS/MS		By MS/MS	By MS/MS	By matching	1			1		1	1	1	86.439	85.92	2	0.00095511	99557	CM_M04495	87.568	65.482			89061000	18564000	0	0	25387000	0	20419000	13662000	11029000	283
AAMEALVVEVTKQPAIISQLDPVNER	GlyGly (K)	2934.55	0.548457	2830	Q08211;Q08211-2	DHX9	ATP-dependent RNA helicase A	yes	no	0	1	0	1	By MS/MS	By MS/MS	By MS/MS	By MS/MS	By MS/MS	By MS/MS	By MS/MS	By MS/MS	1	1	1	1	2	1	1	1	114.26	114.14	3	1.5883e-21	133937	CM_M04494	125.82	119.09			619220000	135130000	130630000	99212000	115710000	40159000	33228000	37907000	27234000	284
AAMIWIVGEYAER	Unmodified	1507.75	0.749335	2549;2550;2869	P63010;P63010-2;P63010-3;Q10567;Q10567-3;Q10567-2;Q10567-4	AP2B1;AP1B1	AP-2 complex subunit beta;AP-1 complex subunit beta-1	no	no	0	0	0	0	By MS/MS	By MS/MS		By MS/MS	By MS/MS	By MS/MS	By MS/MS	By matching	1	1		1	1	1	1	1	105.4	104.88	2	0.0010117	128294	CM_M04383	81.865	66.893			324520000	83714000	27644000	0	91142000	31012000	39288000	31875000	19849000	285
AAMIWIVGEYAER	Oxidation (M)	1523.74	0.74425	2549;2550;2869	P63010;P63010-2;P63010-3;Q10567;Q10567-3;Q10567-2;Q10567-4	AP2B1;AP1B1	AP-2 complex subunit beta;AP-1 complex subunit beta-1	no	no	0	0	1	0	By MS/MS			By MS/MS					1			1					91.586	90.113	2	0.0001972	107108	CM_M04492	97.915	74.31			13334000	13334000	0	0	0	0	0	0	0	286
AAMKGLGTDEDTLIEILASR	GlyGly (K)	2217.13	0.131097	1097	P04083	ANXA1	Annexin A1	yes	yes	0	1	0	1	By MS/MS	By MS/MS	By MS/MS	By MS/MS	By MS/MS	By MS/MS	By MS/MS	By MS/MS	2	1	2	1	1	1	2	1	112.67	112.58	2;3	3.3887e-57	132983	CM_M04492	160.48	137.25			1479100000	239980000	292340000	197410000	248230000	144080000	148400000	130690000	77987000	287
AAMKGLGTDEDTLIEILASR	Oxidation (M);GlyGly (K)	2233.13	0.126012	1097	P04083	ANXA1	Annexin A1	yes	yes	0	1	1	1	By MS/MS	By MS/MS	By MS/MS	By MS/MS	By MS/MS	By MS/MS			1	1	1	1	1	1			108.55	108.2	3	4.6827e-07	128405	CM_M04492	115.76	85.608			276080000	61353000	54997000	41931000	55291000	34386000	28121000	0	0	288
AAMKHIEVIVK	GlyGly (K)	1351.76	0.764591	7707;7706	Q9Y5W7;Q9Y5W7-3;Q9Y5W7-4;Q9Y5W7-2	SNX14	Sorting nexin-14	no	no	0	1	0	1	By MS/MS		By MS/MS	By MS/MS			By MS/MS		1		1	1			1		39.988	39.923	3	0.0090873	48060	CM_M04495	45.307	34.094			85698000	30215000	0	23735000	23161000	0	0	8587700	0	289
AAMTSLMDLTLLLAR	Unmodified	1618.88	0.878635	5991	Q9BTW9;Q9BTW9-4	TBCD	Tubulin-specific chaperone D	yes	no	0	0	0	0	By matching	By matching	By matching	By MS/MS					1	1	1	1					120.18	120.02	2	1.0637e-21	141397	CM_M04495	184.88	163.98			209340000	58695000	43079000	52572000	54994000	0	0	0	0	290
AANAITKNNDLVR	GlyGly (K)	1512.8	0.800853	6949	Q9NYL9	TMOD3	Tropomodulin-3	yes	yes	0	1	0	1					By MS/MS	By MS/MS	By MS/MS	By MS/MS					1	1	1	1	31.75	31.804	3	8.9521e-05	38077	CM_M04382	85.554	70.392			79236000	0	0	0	0	19056000	15600000	20733000	23847000	291
AANGVVLATEKK	GlyGly (K)	1313.73	0.730314	1647	P25787	PSMA2	Proteasome subunit alpha type-2	yes	yes	0	1	0	1	By MS/MS	By MS/MS	By MS/MS	By MS/MS	By MS/MS	By MS/MS	By MS/MS	By MS/MS	2	2	2	2	2	2	1	2	25.538	25.511	2;3	1.0724e-10	29889	CM_M04383	151.22	123.33			1690300000	188150000	234240000	161470000	213560000	272010000	278520000	84772000	257540000	292
AANILVGENLVCKIADFGLAR	GlyGly (K)	2357.25	0.25255	1189	P07947	YES1	Tyrosine-protein kinase Yes	yes	yes	0	1	0	1	By matching		By matching	By MS/MS					1		1	1					115.81	115.68	3	4.7182e-05	136234	CM_M04495	61.703	46.449			146950000	75405000	0	31285000	40255000	0	0	0	0	293
AANLLLGYKNPDQVYLADYGLSYR	GlyGly (K)	2830.43	0.428994	4407	Q86Y07;Q86Y07-3;Q86Y07-5;Q86Y07-2;Q86Y07-4	VRK2	Serine/threonine-protein kinase VRK2	yes	no	0	1	0	1	By MS/MS	By MS/MS							1	1							105.83	104.44	3	2.0488e-12	124285	CM_M04492	104.81	83.441			216370000	133740000	82633000	0	0	0	0	0	0	294
AANMIPAHDSPLAALAFDASGTKLATASEK	GlyGly (K)	3082.54	0.539349	7648	Q9Y4P8;Q9Y4P8-5;Q9Y4P8-3;Q9Y4P8-2;Q9Y4P8-4;Q9Y4P8-6	WIPI2	WD repeat domain phosphoinositide-interacting protein 2	yes	no	0	1	0	1	By MS/MS	By MS/MS	By MS/MS	By MS/MS	By MS/MS	By matching	By MS/MS		1	1	1	1	1	1	1		101.3	100.66	4	3.8709e-19	119618	CM_M04493	99.774	92.399			281230000	63667000	71864000	30998000	44060000	28816000	15636000	26190000	0	295
AANSLEAFIFETQDK	Unmodified	1682.82	0.815166	7645	Q9Y4L1	HYOU1	Hypoxia up-regulated protein 1	yes	yes	0	0	0	0					By MS/MS	By MS/MS	By MS/MS	By MS/MS					1	1	1	1	103.85	103.85	2	6.0076e-05	126695	CM_M04384	86.772	53.547			14021000	0	0	0	0	14021000	0	0	0	296
AANSSGQGFQNKNR	Acetyl (Protein N-term);GlyGly (K)	1633.76	0.755694	6721	Q9NRY2;Q9NRY2-2	INIP	SOSS complex subunit C	yes	no	1	1	0	1					By matching	By MS/MS							1	1			16.572	16.46	2	0.00019066	18094	CM_M04383	79.974	65.294			15098000	0	0	0	0	7940400	7157500	0	0	297
AANVLLSEQGDVKLADFGVAGQLTDTQIK	GlyGly (K)	3114.62	0.619708	215;7053	O00506;O00506-3;O00506-2;Q9P289;Q9P289-3;Q9P289-2	STK25;STK26	Serine/threonine-protein kinase 25;Serine/threonine-protein kinase 26	no	no	0	1	0	1	By MS/MS	By MS/MS	By MS/MS	By MS/MS			By matching		1	1	1	1			1		108.44	108.04	3	9.3283e-30	128041	CM_M04493	127.24	116.24			200190000	57856000	50545000	33997000	40611000	0	0	17182000	0	298
AANYDFYQLLEEKCCGK	GlyGly (K)	2221.98	0.977239	4815	Q8ND04;Q8ND04-2	SMG8	Protein SMG8	yes	no	0	1	0	1	By MS/MS	By MS/MS	By MS/MS	By MS/MS		By MS/MS			1	2	1	1		1			89.053	88.159	2;3	2.1024e-05	104653	CM_M04492	111.43	101.9			297280000	85198000	81114000	45258000	68412000	0	17303000	0	0	299
AAPAGKTSSVFEDPVISK	GlyGly (K)	1916.98	0.984357	7527	Q9Y2R9	MRPS7	28S ribosomal protein S7, mitochondrial	yes	yes	0	1	0	1	By MS/MS	By MS/MS	By MS/MS	By MS/MS	By MS/MS	By MS/MS		By MS/MS	2	2	1	1	1	2		1	59.783	59.005	2;3	9.054e-05	69030	CM_M04492	80.638	71.819			479020000	65341000	86917000	55784000	76090000	63914000	73600000	0	57380000	300
AAPAQPKK	Acetyl (Protein N-term);GlyGly (K)	965.529	0.529429	580	O60306	AQR	Intron-binding protein aquarius	yes	yes	1	1	0	1	By MS/MS		By MS/MS	By MS/MS			By MS/MS		1		1	1			1		10.179	10.361	2	0.016635	11274	CM_M04494	55.441	32.819			22751000	7019600	0	7620200	4772400	0	0	3339200	0	301
AAPAQQTTQPGGGKR	Acetyl (Protein N-term);GlyGly (K)	1622.81	0.812481	6915	Q9NXG2	THUMPD1	THUMP domain-containing protein 1	yes	yes	1	1	0	1					By MS/MS	By MS/MS	By matching	By MS/MS					1	1	1	1	16.181	16.362	2	2.4353e-05	17986	CM_M04383	108.7	63.536			53335000	0	0	0	0	14767000	11478000	14877000	12213000	302
AAPCNDLHATKLAPGK	GlyGly (K)	1776.89	0.894102	1317	P11309;P11309-2	PIM1	Serine/threonine-protein kinase pim-1	yes	no	0	1	0	1	By MS/MS	By MS/MS	By MS/MS	By MS/MS		By matching	By matching	By MS/MS	1	1	1	1		1	1	1	30.881	30.778	3	0.0002044	37974	CM_M04493	71.98	46.658			444810000	91028000	114580000	86504000	95578000	0	20225000	15366000	21536000	303
AAPDITGHKR	GlyGly (K)	1178.62	0.615619	7728	Q9Y639;Q9Y639-1;Q9Y639-3;Q9Y639-4;Q9Y639-5	NPTN	Neuroplastin	yes	no	0	1	0	1	By MS/MS	By MS/MS		By MS/MS	By MS/MS	By MS/MS	By MS/MS	By MS/MS	2	2		2	2	2	2	2	9.9978	10.067	2;3	0.0069332	9636	CM_M04385	51.445	40.349			241320000	50954000	33454000	0	21744000	60494000	34226000	22037000	18412000	304
AAPECKVVK	GlyGly (K)	1114.58	0.580479	1415;1414	P15529-4;P15529-16;P15529-2;P15529-7;P15529-6;P15529-3;P15529-5;P15529-9;P15529-8;P15529;P15529-15;P15529-12;P15529-14;P15529-11;P15529-13;P15529-10	CD46	Membrane cofactor protein	no	no	0	1	0	1	By MS/MS	By MS/MS						By MS/MS	1	1						1	12.946	12.96	2	0.041191	15160	CM_M04492	55.676	34.129			182330000	79457000	87792000	0	0	0	0	0	15080000	305
AAPEEHDSPTEASQPIVEEEETKTFK	Acetyl (Protein N-term);GlyGly (K)	3054.39	0.394184	6274	Q9H0S4;Q9H0S4-2	DDX47	Probable ATP-dependent RNA helicase DDX47	yes	no	1	1	0	1	By matching	By matching		By matching		By MS/MS	By MS/MS	By MS/MS	1	1		1		1	1	1	66.789	66.122	3	4.7278e-14	81088	CM_M04383	102.21	95.636			155740000	15139000	11938000	0	15200000	0	34642000	38353000	40466000	306
AAPEMVSLLKR	GlyGly (K)	1327.73	0.728206	5238	Q92947;Q92947-2	GCDH	Glutaryl-CoA dehydrogenase, mitochondrial	yes	no	0	1	0	1		By MS/MS		By matching						1		1					66.223	65.248	3	0.0081429	76797	CM_M04493	47.288	36.458			16616000	0	8870000	0	7745800	0	0	0	0	307
AAPENPGGVLSVELPGLLAQLAR	Unmodified	2271.26	0.258681	10	A0FGR8-2	ESYT2	Extended synaptotagmin-2	yes	yes	0	0	0	0		By MS/MS								1							120.01	119.69	2	8.8354e-08	141174	CM_M04493	97.235	76.176			23623000	0	23623000	0	0	0	0	0	0	308
AAPFGVLWTLTNYLYLHAIK	Unmodified	2290.25	0.251411	4535	Q8IY50;Q8IY50-2	SLC35F3	Putative thiamine transporter SLC35F3	yes	no	0	0	0	0	By MS/MS	By matching	By matching	By MS/MS					1	1	1	1					121.3	121.16	3	0.00041215	143056	CM_M04492	56.149	43.3			95189000	34280000	20000000	18117000	22791000	0	0	0	0	309
AAPGAEFAPNKR	GlyGly (K)	1341.68	0.678947	3304	Q15233;Q15233-2	NONO	Non-POU domain-containing octamer-binding protein	yes	no	0	1	0	1	By MS/MS			By MS/MS	By MS/MS	By MS/MS	By MS/MS	By MS/MS	1			1	1	2	2	2	25.995	26.035	2;3	0.0013737	30605	CM_M04384	65.395	46.615			158100000	34459000	0	0	5156200	11721000	38452000	32653000	35657000	310
AAPGYHMAKMIIK	GlyGly (K)	1543.8	0.800325	1156	P06737;P06737-2	PYGL	Glycogen phosphorylase, liver form	yes	no	0	1	0	1	By matching	By MS/MS	By MS/MS	By MS/MS					1	1	1	1					48.506	48.255	3	0.002893	57968	CM_M04495	53.252	34.177			287370000	63806000	86331000	59364000	77873000	0	0	0	0	311
AAPKDCFIEVNSK	GlyGly (K)	1591.77	0.766442	3010	Q13443;Q13443-2	ADAM9	Disintegrin and metalloproteinase domain-containing protein 9	yes	no	0	1	0	1		By MS/MS								1							44.38	43.418	3	0.0064236	53649	CM_M04493	44.829	25.558			44376000	0	44376000	0	0	0	0	0	0	312
AAPLDSIHSLAAYYIDCIR	Unmodified	2148.07	0.0673746	2089	P49327	FASN	Fatty acid synthase;[Acyl-carrier-protein] S-acetyltransferase;[Acyl-carrier-protein] S-malonyltransferase;3-oxoacyl-[acyl-carrier-protein] synthase;3-oxoacyl-[acyl-carrier-protein] reductase;3-hydroxyacyl-[acyl-carrier-protein] dehydratase;Enoyl-[acyl-carrier-protein] reductase;Oleoyl-[acyl-carrier-protein] hydrolase	yes	yes	0	0	0	0	By matching	By MS/MS	By MS/MS	By MS/MS	By MS/MS	By MS/MS	By MS/MS	By MS/MS	1	1	2	1	1	2	2	1	114.51	114.39	2;3	3.2762e-86	134253	CM_M04494	206.2	184.9			2306500000	318280000	736100000	333860000	342250000	96903000	139290000	198980000	140870000	313
AAPLLGYLPQDLLGAPVLLFLHPEDRPLMLAIHK	Unmodified	3731.1	0.100066	438	O15534;O15534-4	PER1	Period circadian protein homolog 1	yes	no	0	0	0	1		By MS/MS								1							120.51	120.19	5	2.2802e-17	141753	CM_M04493	92.817	89.834			44364000	0	44364000	0	0	0	0	0	0	314
AAPLWDSKK	GlyGly (K)	1128.59	0.592758	2311;7166	Q9UGI9;Q9UGI9-2;P54619;P54619-2;P54619-3	PRKAG3;PRKAG1	5'-AMP-activated protein kinase subunit gamma-3;5'-AMP-activated protein kinase subunit gamma-1	no	no	0	1	0	1	By MS/MS	By MS/MS	By MS/MS	By MS/MS	By matching		By matching	By matching	1	2	1	1	1		2	1	30.705	30.607	2;3	0.001598	37956	CM_M04493	123.69	104.6			287790000	53228000	82575000	49216000	50236000	16635000	0	28433000	7469000	315
AAPMKEANIR	GlyGly (K)	1213.62	0.623741	1605	P23560;P23560-2;P23560-3;P23560-5;P23560-4	BDNF	Brain-derived neurotrophic factor	yes	no	0	1	0	1	By matching	By matching		By matching	By MS/MS			By MS/MS	1	1		1	1			1	21.255	21.253	3	0.010797	24946	CM_M04382	45.598	32.245			43915000	8119200	3420600	0	5277800	13082000	0	0	14015000	316
AAPRPSPAISVSVSAPAFYAPQK	Acetyl (Protein N-term)	2353.24	0.243031	3397	Q15942	ZYX	Zyxin	yes	yes	1	0	0	1					By MS/MS	By MS/MS	By MS/MS	By MS/MS					1	1	1	1	97.614	97.45	2	5.1387e-11	118795	CM_M04384	152.34	122.13			296310000	0	0	0	0	61556000	92651000	85290000	56816000	317
AAPSAGSWSTFQHKELMAADR	Acetyl (Protein N-term);GlyGly (K)	2416.12	0.122992	1968	P42575	CASP2	Caspase-2;Caspase-2 subunit p18;Caspase-2 subunit p13;Caspase-2 subunit p12	yes	yes	1	1	0	1	By MS/MS			By MS/MS	By MS/MS	By MS/MS			1			1	1	1			77.254	76.547	3	6.4652e-10	90344	CM_M04492	122.01	108.82			154120000	41091000	0	0	16539000	53592000	42894000	0	0	318
AAPSDGFKPR	Acetyl (Protein N-term);GlyGly (K)	1200.59	0.588735	5243	Q92979	EMG1	Ribosomal RNA small subunit methyltransferase NEP1	yes	yes	1	1	0	1		By MS/MS	By matching	By MS/MS	By MS/MS	By MS/MS	By matching	By matching		1	1	1	1	1	1	1	35.932	35.921	2	0.00022117	43451	CM_M04382	99.802	73.418			286160000	0	69896000	37809000	49046000	30118000	26977000	36493000	35825000	319
AAPTAVHPVRDYAAQTSPSPKAGAATGR	GlyGly (K)	2861.45	0.453251	1151	P06576	ATP5B	ATP synthase subunit beta, mitochondrial	yes	yes	0	1	0	2						By MS/MS								2			35.933	35.108	4;5	3.2762e-09	42130	CM_M04383	73.072	60.143			122760000	0	0	0	0	0	122760000	0	0	320
AAPVDLELKK	Acetyl (Protein N-term);GlyGly (K)	1238.69	0.687052	655	O60925	PFDN1	Prefoldin subunit 1	yes	yes	1	1	0	1	By MS/MS	By MS/MS	By MS/MS	By MS/MS					1	1	1	1					67.927	67.134	2	0.00021966	78936	CM_M04492	101.25	86.738			126360000	33229000	34348000	28146000	30638000	0	0	0	0	321
AAPVMNVIHSIFSLVLK	Oxidation (M)	1854.04	0.0437261	5726	Q96RT7;Q96RT7-3	TUBGCP6	Gamma-tubulin complex component 6	yes	no	0	0	1	0	By MS/MS	By matching		By matching					1	1		1					119.28	119.03	3	0.00028227	140692	CM_M04492	79.837	61.241			62861000	26640000	18952000	0	17269000	0	0	0	0	322
AAPVMNVIHSIFSLVLK	Unmodified	1838.05	0.0488115	5726	Q96RT7;Q96RT7-3	TUBGCP6	Gamma-tubulin complex component 6	yes	no	0	0	0	0	By MS/MS	By MS/MS	By MS/MS	By MS/MS					2	2	2	2					122.02	121.88	2;3	9.4048e-05	143510	CM_M04495	89.311	78.206			293930000	135750000	68677000	39530000	49973000	0	0	0	0	323
AAQAFLSDWTASKGTHSPPLTPEVAGLHGPRPL	GlyGly (K)	3522.8	0.8008	789	O75808	CAPN15	Calpain-15	yes	yes	0	1	0	2	By MS/MS	By MS/MS	By matching	By MS/MS					1	1	1	1					95.123	94.272	5	1.0311e-09	111892	CM_M04493	71.472	66.098			177470000	63395000	58342000	20805000	34931000	0	0	0	0	324
AAQAGSLEISKATASSPTQQDGR	GlyGly (K)	2387.17	0.167694	6037	Q9BV73;Q9BV73-2	CEP250	Centrosome-associated protein CEP250	yes	no	0	1	0	1					By MS/MS	By MS/MS	By MS/MS						1	1	1		43.146	42.78	3	1.4447e-06	51959	CM_M04383	75.646	63.858			80767000	0	0	0	0	28819000	24467000	27481000	0	325
AAQAGVAVGDWVLSIDGENAGSLTHIEAQNK	Unmodified	3120.55	0.547605	6667	Q9NR12;Q9NR12-2;Q9NR12-6;Q9NR12-3;Q9NR12-5;Q9NR12-4	PDLIM7	PDZ and LIM domain protein 7	yes	no	0	0	0	0					By MS/MS		By MS/MS						1		1		110.62	110.62	3	6.7116e-14	134581	CM_M04384	89.055	82.479			57445000	0	0	0	0	25558000	0	31888000	0	326
AAQAPSSFQLLYDLK	Unmodified	1650.86	0.861722	1324	P11586	MTHFD1	C-1-tetrahydrofolate synthase, cytoplasmic;Methylenetetrahydrofolate dehydrogenase;Methenyltetrahydrofolate cyclohydrolase;Formyltetrahydrofolate synthetase;C-1-tetrahydrofolate synthase, cytoplasmic, N-terminally processed	yes	yes	0	0	0	0	By MS/MS	By MS/MS	By MS/MS	By MS/MS	By MS/MS	By MS/MS	By MS/MS	By MS/MS	1	1	1	1	1	1	1	1	104.62	104.18	2	0.00013158	123828	CM_M04493	118.48	95.566			317260000	27219000	32271000	35701000	43038000	40031000	52460000	53738000	32805000	327
AAQAPSSFQLLYDLKLPVEDK	GlyGly (K)	2446.27	0.274391	1324	P11586	MTHFD1	C-1-tetrahydrofolate synthase, cytoplasmic;Methylenetetrahydrofolate dehydrogenase;Methenyltetrahydrofolate cyclohydrolase;Formyltetrahydrofolate synthetase;C-1-tetrahydrofolate synthase, cytoplasmic, N-terminally processed	yes	yes	0	1	0	1	By MS/MS	By MS/MS	By MS/MS	By MS/MS					1	1	1	1					113.25	113.04	3	8.8733e-09	133219	CM_M04493	104.18	90.451			662160000	172790000	201590000	134690000	153080000	0	0	0	0	328
AAQAQLSEAKER	GlyGly (K)	1414.72	0.716455	6852	Q9NWB7	IFT57	Intraflagellar transport protein 57 homolog	yes	yes	0	1	0	1	By matching				By MS/MS	By MS/MS	By MS/MS	By MS/MS	1				2	2	2	2	15.051	15.165	2;3	0.0015725	16532	CM_M04383	81.335	63.3			269160000	5794100	0	0	0	78320000	71882000	72232000	40930000	329
AAQASDLEKIHLDEK	GlyGly (K)	1780.9	0.895542	1900	P37837	TALDO1	Transaldolase	yes	yes	0	1	0	1		By matching	By MS/MS		By MS/MS	By MS/MS	By MS/MS	By MS/MS		1	2		2	1	1	2	45.955	46.065	3;4	2.9797e-05	56189	CM_M04382	90.707	78.081			343790000	0	50437000	101630000	0	62215000	22435000	31559000	75519000	330
AAQDFCQLVAQKQK	GlyGly (K)	1747.87	0.867553	5422	Q96E22	NUS1	Dehydrodolichyl diphosphate syntase complex subunit NUS1	yes	yes	0	1	0	1	By MS/MS	By MS/MS	By MS/MS	By MS/MS			By MS/MS	By MS/MS	2	2	2	2			1	1	48.647	48.515	2;3	3.5634e-08	59628	CM_M04493	155	138.86			1255000000	275260000	301680000	278190000	288300000	0	0	52982000	58624000	331
AAQEELGKVVIQGK	GlyGly (K)	1582.87	0.86787	7240	Q9UIM3	FKBPL	FK506-binding protein-like	yes	yes	0	1	0	1	By MS/MS	By MS/MS		By matching	By matching		By MS/MS	By MS/MS	2	1		2	1		1	1	47.929	47.73	3	0.00020766	58072	CM_M04493	77.185	57.444			154990000	34233000	24987000	0	50746000	10685000	0	18534000	15802000	332
AAQEEYVK	Unmodified	936.455	0.455261	1095	P04075;P04075-2	ALDOA	Fructose-bisphosphate aldolase A	yes	no	0	0	0	0	By matching	By MS/MS	By matching			By matching			1	1	1			1			14.857	14.754	2	0.025421	17371	CM_M04493	91.9	60.611			56013000	20142000	14486000	13842000	0	0	7541800	0	0	333
AAQEEYVKR	GlyGly (K)	1206.6	0.5993	1095	P04075;P04075-2	ALDOA	Fructose-bisphosphate aldolase A	yes	no	0	1	0	1	By MS/MS	By MS/MS	By MS/MS	By MS/MS	By matching	By MS/MS	By MS/MS	By MS/MS	1	2	2	1	1	2	2	2	12.117	12.278	2;3	0.0013345	14180	CM_M04493	127.56	86.063			1991400000	207620000	318300000	362190000	189720000	189050000	251870000	245990000	226620000	334
AAQFVDLLGYFSLK	Unmodified	1570.84	0.83953	3707	Q5T4S7;Q5T4S7-3;Q5T4S7-2;Q5T4S7-4	UBR4	E3 ubiquitin-protein ligase UBR4	yes	no	0	0	0	0	By MS/MS	By matching	By matching	By matching		By MS/MS			1	1	1	1		1			118.07	117.89	2	4.1556e-05	139279	CM_M04492	100.04	81.292			220140000	54836000	56558000	31656000	66756000	0	10334000	0	0	335
AAQGEPQVQFKLVLVGDGGTGK	Acetyl (Protein N-term);GlyGly (K)	2354.22	0.223024	2522	P62826	RAN	GTP-binding nuclear protein Ran	yes	yes	1	1	0	1	By MS/MS	By matching	By matching						1	1	1						104.51	103.61	2	3.0382e-06	123209	CM_M04492	86.378	73.751			43986000	16573000	15344000	12069000	0	0	0	0	0	336
AAQHGVCSVLKGSEFMFEK	GlyGly (K)	2238.06	0.056158	3643	Q5JTH9;Q5JTH9-3;Q5JTH9-2	RRP12	RRP12-like protein	yes	no	0	1	0	1	By MS/MS	By MS/MS	By MS/MS	By MS/MS					1	1	2	1					73.045	72.504	3;4	4.1769e-05	83984	CM_M04495	84.249	68.524			215600000	44620000	79961000	55955000	35061000	0	0	0	0	337
AAQIFITELTLR	Unmodified	1374.79	0.787101	3093	Q13952;Q13952-6;Q13952-7;Q13952-2;Q13952-5;Q13952-3	NFYC	Nuclear transcription factor Y subunit gamma	yes	no	0	0	0	0	By MS/MS	By MS/MS	By MS/MS	By MS/MS					1	1	1	1					107.51	107.01	2	0.018247	126873	CM_M04493	58.676	36.59			64760000	21932000	10029000	11114000	21686000	0	0	0	0	338
AAQIKEHLLK	GlyGly (K)	1263.73	0.72992	2947	Q13144	EIF2B5	Translation initiation factor eIF-2B subunit epsilon	yes	yes	0	1	0	1	By MS/MS	By MS/MS	By MS/MS	By MS/MS	By MS/MS	By MS/MS		By MS/MS	2	2	2	2	1	1		1	27.507	27.409	2;3	0.0020357	33993	CM_M04493	91.867	51.598			211040000	59730000	60949000	37831000	34097000	6495800	5458700	0	6481100	339
AAQKADVLTTGAGNPVGDK	GlyGly (K)	1925.98	0.980668	1091	P04040	CAT	Catalase	yes	yes	0	1	0	1	By MS/MS	By MS/MS	By MS/MS	By MS/MS	By matching	By matching	By matching	By MS/MS	1	1	1	1	1	1	1	1	41.12	40.961	3	3.739e-05	50681	CM_M04493	85.51	66.779			201400000	20180000	25433000	35708000	25230000	20537000	29787000	26935000	17594000	340
AAQKDEYYR	GlyGly (K)	1256.58	0.578564	624	O60683;O60683-2	PEX10	Peroxisome biogenesis factor 10	yes	no	0	1	0	1	By MS/MS								1								12.967	12.538	2	0.023253	14834	CM_M04492	62.546	50.32			13941000	13941000	0	0	0	0	0	0	0	341
AAQKLLTGR	GlyGly (K)	1070.62	0.619641	4913	Q8TAS1;Q8TAS1-3	UHMK1	Serine/threonine-protein kinase Kist	yes	no	0	1	0	1					By MS/MS	By MS/MS	By MS/MS	By MS/MS					2	2	2	2	19.089	19.261	2;3	0.0031732	22546	CM_M04382	66.962	27.415			152240000	0	0	0	0	42500000	39777000	25174000	44790000	342
AAQLAIR	Unmodified	741.45	0.449723	2539	P62910	RPL32	60S ribosomal protein L32	yes	yes	0	0	0	0					By MS/MS	By MS/MS	By MS/MS	By MS/MS					1	1	1	1	30.149	30.224	2	0.046092	34781	CM_M04385	95.957	33.96			67056000	0	0	0	0	14247000	20825000	17280000	14704000	343
AAQLVDKDSTFLSTLEHHLSR	GlyGly (K)	2481.26	0.2612	5289	Q969V3;Q969V3-2	NCLN	Nicalin	yes	no	0	1	0	1	By MS/MS	By MS/MS	By MS/MS	By MS/MS			By matching	By matching	2	2	2	2			1	1	91.373	90.751	4;5	8.0413e-09	108173	CM_M04492	104.63	96.343			854820000	305510000	209870000	106590000	204670000	0	0	21578000	6604600	344
AAQNISKTIATSQNR	GlyGly (K)	1715.89	0.891459	5812	Q99623;Q99623-2	PHB2	Prohibitin-2	yes	no	0	1	0	1					By MS/MS	By matching	By MS/MS	By MS/MS					2	1	1	2	27.124	27.354	2;3	1.1374e-05	32651	CM_M04382	98.592	87.221			450520000	0	0	0	0	132500000	104450000	101380000	112190000	345
AAQQAASSSGQGQQAQTPTGKQTDK	GlyGly (K)	2587.22	0.222248	2073	P48729;P48729-2	CSNK1A1	Casein kinase I isoform alpha	yes	no	0	1	0	1					By MS/MS	By MS/MS	By MS/MS	By MS/MS					2	1	2	1	11.126	11.277	2;3	2.2556e-15	12345	CM_M04384	123.29	115.3			290740000	0	0	0	0	79923000	78296000	112810000	19702000	346
AAQQGKQEENDVVEK	GlyGly (K)	1785.85	0.84932	7711	Q9Y5X2	SNX8	Sorting nexin-8	yes	yes	0	1	0	1	By MS/MS	By matching	By matching	By matching	By MS/MS	By MS/MS	By MS/MS	By MS/MS	2	2	1	1	2	2	2	2	12.971	13.048	2;3	7.2602e-05	14886	CM_M04382	84.759	74.971			137410000	12292000	10612000	2275000	4384200	28686000	26061000	25890000	27210000	347
AAQVEKEFCQLQWAVDPPEK	GlyGly (K)	2486.19	0.190009	4962	Q8TCY9;Q8TCY9-2;Q8TCY9-3;Q8TCY9-4	URGCP	Up-regulator of cell proliferation	yes	no	0	1	0	1	By MS/MS	By MS/MS	By MS/MS		By MS/MS	By MS/MS			1	1	1		1	1			90.349	89.537	3	7.6565e-05	109834	CM_M04383	70.414	66.343			122400000	27828000	25832000	24989000	0	21984000	21764000	0	0	348
AAQVFALLFVTEYLTK	Unmodified	1813	0.00257277	510	O43592	XPOT	Exportin-T	yes	yes	0	0	0	0	By MS/MS	By matching	By matching	By MS/MS					1	1	1	1					121.46	121.32	2	4.8839e-50	143230	CM_M04492	208.95	193.19			145510000	60891000	21999000	25525000	37096000	0	0	0	0	349
AAQVTIQSSGTFSTK	Unmodified	1524.78	0.778386	97	CON__ENSEMBL:ENSBTAP00000024146			yes	yes	0	0	0	0	By MS/MS	By MS/MS	By matching	By MS/MS	By MS/MS	By MS/MS	By MS/MS		1	1	1	1	1	1	1		47.863	47.547	2	1.4268e-09	56983	CM_M04495	161.94	143.16		+	128950000	32855000	9532800	9740200	25012000	18778000	16464000	16570000	0	350
AARPITLGIDLGTTSVK	Acetyl (Protein N-term)	1753.99	0.993799	7200	Q9UHJ6	SHPK	Sedoheptulokinase	yes	yes	1	0	0	1					By MS/MS	By MS/MS	By MS/MS	By MS/MS					1	1	1	1	101.46	101.32	2	0.00055307	123462	CM_M04382	105	87.193			110320000	0	0	0	0	25718000	33847000	30897000	19856000	351
AASAAAASAAAASAASGSPGPGEGSAGGEKR	Acetyl (Protein N-term);GlyGly (K)	2698.25	0.254277	2973	Q13263;Q13263-2	TRIM28	Transcription intermediary factor 1-beta	yes	no	1	1	0	1					By MS/MS	By MS/MS	By MS/MS	By MS/MS					1	1	1	1	61.467	61.32	2	5.8737e-49	74841	CM_M04383	188.6	170.23			133530000	0	0	0	0	32822000	33744000	38868000	28096000	352
AASADSTTEGTPADGFTVLSTKSLFLGQK	GlyGly (K)	3013.49	0.488025	715	O75367;O75367-3;O75367-2	H2AFY	Core histone macro-H2A.1	yes	no	0	1	0	1	By MS/MS	By MS/MS	By MS/MS	By MS/MS					1	1	1	1					106.53	105.81	3	1.55e-14	124542	CM_M04495	89.727	81.758			198430000	49907000	62604000	34425000	51497000	0	0	0	0	353
AASAFFTYVSLSQEGR	Unmodified	1732.84	0.842049	156	O00154;O00154-4;O00154-6;O00154-7;O00154-5	ACOT7	Cytosolic acyl coenzyme A thioester hydrolase	yes	no	0	0	0	0	By MS/MS	By MS/MS		By matching	By MS/MS	By MS/MS	By MS/MS	By MS/MS	1	1		1	1	1	1	1	97.62	97.029	2	5.275e-14	118369	CM_M04384	172.92	128.61			257910000	22819000	13455000	0	28716000	58881000	63122000	40045000	30878000	354
AASAIYSGYIFDYDYYR	Unmodified	2036.92	0.915608	7309	Q9UKM9	RALY	RNA-binding protein Raly	yes	yes	0	0	0	0	By MS/MS			By MS/MS					1			1					104.33	103.42	2	0.00015113	122992	CM_M04492	113.65	98.773			51092000	21810000	0	0	29282000	0	0	0	0	355
AASAIYSGYIFDYDYYRDDFYDR	Unmodified	2848.23	0.229291	7309	Q9UKM9	RALY	RNA-binding protein Raly	yes	yes	0	0	0	1	By MS/MS								1								108.16	107.64	3	5.9655e-05	127105	CM_M04492	61.276	55.506			15217000	15217000	0	0	0	0	0	0	0	356
AASCVLLHTGQK	Acetyl (Protein N-term)	1325.68	0.67617	1387	P14550	AKR1A1	Alcohol dehydrogenase [NADP(+)]	yes	yes	1	0	0	0					By MS/MS	By MS/MS	By matching						1	1	1		59.089	58.405	2	5.2666e-05	71463	CM_M04383	113.46	98.308			60486000	0	0	0	0	0	32052000	28434000	0	357
AASCVLLHTGQKMPLIGLGTWK	Acetyl (Protein N-term);GlyGly (K)	2536.33	0.32942	1387	P14550	AKR1A1	Alcohol dehydrogenase [NADP(+)]	yes	yes	1	1	0	1	By MS/MS	By MS/MS		By MS/MS					1	2		1					113.39	113.06	3	6.0795e-09	133096	CM_M04495	104.41	96.969			159790000	54893000	74477000	0	30422000	0	0	0	0	358
AASDELSKTISPMVMDAK	GlyGly (K)	2006.97	0.965277	1485	P18206;P18206-2	VCL	Vinculin	yes	no	0	1	0	1		By MS/MS	By matching							1	1						77.512	76.945	3	0.00022238	90840	CM_M04493	65.175	53.421			67505000	0	41114000	26391000	0	0	0	0	0	359
AASDYAGKQAHVELAER	GlyGly (K)	1928.93	0.934052	1697	P28340	POLD1	DNA polymerase delta catalytic subunit	yes	yes	0	1	0	1	By MS/MS	By MS/MS	By MS/MS	By MS/MS	By MS/MS	By MS/MS	By MS/MS	By MS/MS	2	1	2	2	3	3	2	2	33.66	33.49	2;3;4	6.7635e-05	40096	CM_M04382	89.261	72.577			1628600000	92600000	77035000	144850000	130740000	320470000	392150000	270750000	199960000	360
AASEPEAGAMPEKR	GlyGly (K)	1556.73	0.725305	3671	Q5SR56;Q5VZR4	HIATL1;HIATL2	Hippocampus abundant transcript-like protein 1;Hippocampus abundant transcript-like protein 2	yes	no	0	1	0	1		By MS/MS	By matching		By MS/MS	By MS/MS		By MS/MS		1	1		1	1		1	21.663	21.768	3	0.0001329	26502	CM_M04493	80.746	68.954			159070000	0	20608000	19844000	0	36568000	44417000	0	37634000	361
AASFLKDDGDPPLLYDE	GlyGly (K)	1978.92	0.916002	279	O14730;O14730-2	RIOK3	Serine/threonine-protein kinase RIO3	yes	no	0	1	0	1	By MS/MS		By MS/MS	By MS/MS					1		1	1					93.899	93.272	2	0.00089513	109478	CM_M04495	73.632	59.969			60512000	18861000	0	20431000	21220000	0	0	0	0	362
AASGEIKITPWFK	GlyGly (K)	1560.83	0.830028	3090	Q13907;Q13907-2	IDI1	Isopentenyl-diphosphate Delta-isomerase 1	yes	no	0	1	0	1	By MS/MS		By MS/MS	By MS/MS			By MS/MS		1		1	1			1		79.245	78.864	3	0.00026314	91275	CM_M04495	77.279	62.013			137540000	38242000	0	44040000	31568000	0	0	23685000	0	363
AASGVEKSSK	Acetyl (Protein N-term);GlyGly (K)	1118.56	0.556766	4518	Q8IXQ5;Q8IXQ5-3	KLHL7	Kelch-like protein 7	yes	no	1	1	0	1		By MS/MS								1							10.967	10.638	2	0.012641	12380	CM_M04493	47.187	23.758			5014000	0	5014000	0	0	0	0	0	0	364
AASGYPVKVPLEVQEADEAK	GlyGly (K)	2214.12	0.116827	1665	P26640	VARS	Valine--tRNA ligase	yes	yes	0	1	0	1	By MS/MS	By MS/MS	By MS/MS		By MS/MS	By matching	By MS/MS	By MS/MS	1	1	1		1	1	1	1	72.35	71.877	3	3.0923e-06	87794	CM_M04384	97.271	90.701			793500000	190510000	212700000	192860000	0	46159000	54676000	54928000	41669000	365
AASHLLSIHK	Unmodified	1075.61	0.613828	5007	Q8TEQ6	GEMIN5	Gem-associated protein 5	yes	yes	0	0	0	0	By MS/MS	By MS/MS		By matching					1	1		1					24.803	24.396	3	0.04208	30153	CM_M04492	31.11	17.531			17530000	6476500	5444500	0	5608600	0	0	0	0	366
AASITSEVFNK	Unmodified	1165.6	0.597903	7679	Q9Y5B9	SUPT16H	FACT complex subunit SPT16	yes	yes	0	0	0	0						By MS/MS		By MS/MS						1		1	56.962	56.806	2	0.044641	69617	CM_M04383	50.034	29.8			29011000	0	0	0	0	0	15660000	0	13351000	367
AASITSEVFNKFFK	GlyGly (K)	1701.87	0.872621	7679	Q9Y5B9	SUPT16H	FACT complex subunit SPT16	yes	yes	0	1	0	1	By MS/MS	By MS/MS		By MS/MS					1	1		1					104.11	103.02	3	0.00038055	122771	CM_M04492	71.558	59.765			43402000	14582000	16599000	0	12221000	0	0	0	0	368
AASLKSNYNLPMHK	GlyGly (K)	1686.85	0.851174	1877	P36578	RPL4	60S ribosomal protein L4	yes	yes	0	1	0	1	By MS/MS	By MS/MS		By MS/MS	By MS/MS	By MS/MS	By MS/MS	By MS/MS	1	1		1	1	2	1	2	40.022	39.808	3;4	2.7825e-05	48159	CM_M04383	90.412	71.681			693170000	77407000	51395000	0	21501000	131650000	129560000	123940000	157710000	369
AASLLLEILGLLCK	Unmodified	1512.89	0.894937	2764	Q04637;Q04637-3;Q04637-8;Q04637-6;Q04637-7;Q04637-5;Q04637-4;Q04637-9	EIF4G1	Eukaryotic translation initiation factor 4 gamma 1	yes	no	0	0	0	0	By MS/MS	By MS/MS	By MS/MS	By MS/MS	By MS/MS	By MS/MS	By MS/MS	By MS/MS	2	2	1	1	1	1	1	1	124.34	124.24	1;2	1.2373e-119	146435	CM_M04492	273.77	189.56			10556000000	2912900000	3069000000	2787000000	1596700000	38139000	47268000	63128000	42163000	370
AASLVGKK	Acetyl (Protein N-term);GlyGly (K)	928.534	0.53418	6124	Q9BY32;Q9BY32-3	ITPA	Inosine triphosphate pyrophosphatase	yes	no	1	1	0	1	By MS/MS								1								36.373	35.33	2	0.018932	43567	CM_M04492	79.451	40.645			26990000	26990000	0	0	0	0	0	0	0	371
AASQPGELKDWFVGR	GlyGly (K)	1773.88	0.879832	1438	P16870;P16870-2	CPE	Carboxypeptidase E	yes	no	0	1	0	1	By MS/MS	By MS/MS	By MS/MS	By MS/MS	By MS/MS	By MS/MS	By MS/MS	By MS/MS	1	2	1	1	1	1	1	1	77.805	77.366	2;3	3.6278e-06	91279	CM_M04493	89.403	75.498			443450000	53958000	70400000	48514000	59302000	50659000	67269000	49655000	43696000	372
AASQSTQVPTITEGVAAALLLLK	Unmodified	2281.29	0.289312	5180	Q92616	GCN1L1	Translational activator GCN1	yes	yes	0	0	0	0				By MS/MS								1					120.7	120.59	2	2.401e-10	141980	CM_M04495	138.19	133.72			30339000	0	0	0	30339000	0	0	0	0	373
AASQVLGEKINILSGETVK	Acetyl (Protein N-term);GlyGly (K)	2112.14	0.142648	7720	Q9Y5Z9;Q9Y5Z9-2	UBIAD1	UbiA prenyltransferase domain-containing protein 1	yes	no	1	1	0	1	By MS/MS	By MS/MS	By MS/MS	By MS/MS	By MS/MS	By MS/MS	By MS/MS	By MS/MS	1	1	1	1	1	1	1	1	109.49	109.42	2	2.0608e-61	133536	CM_M04383	171.76	153.35			220210000	30193000	33443000	28731000	34665000	31696000	0	38405000	23082000	374
AASSKPEEIKMR	GlyGly (K)	1459.75	0.745312	610	O60563	CCNT1	Cyclin-T1	yes	yes	0	1	0	2						By MS/MS								1			15.138	14.947	3	0.009869	16393	CM_M04383	54.65	31.424			9264200	0	0	0	0	0	9264200	0	0	375
AASSLEQKLSR	Acetyl (Protein N-term);GlyGly (K)	1344.7	0.699742	281;282	O14733;O14733-4;O14733-3;O14733-2	MAP2K7	Dual specificity mitogen-activated protein kinase kinase 7	no	no	1	1	0	1					By matching	By MS/MS	By MS/MS						1	1	1		62.68	62.214	2	0.011314	76211	CM_M04384	46.001	22.046			159090000	0	0	0	0	47475000	51063000	60548000	0	376
AASSTSQSGLSNSSHNCSNKPSIGK	GlyGly (K)	2619.19	0.194319	6144	Q9BYI3;Q9BYI3-2	FAM126A	Hyccin	yes	no	0	1	0	1					By MS/MS		By matching						1		1		18.839	18.89	4	9.2182e-05	22242	CM_M04382	53.342	44.518			35756000	0	0	0	0	23526000	0	12230000	0	377
AASTIKEVAQAVLL	GlyGly (K)	1526.87	0.866808	386	O15269	SPTLC1	Serine palmitoyltransferase 1	yes	yes	0	1	0	1	By MS/MS	By MS/MS	By MS/MS	By MS/MS	By MS/MS	By MS/MS	By MS/MS	By MS/MS	1	1	1	1	1	1	1	1	107.94	107.63	2	3.0332e-06	125781	CM_M04494	131.28	111.97			1747100000	278900000	283460000	248690000	278380000	235750000	160080000	160650000	101210000	378
AASVFVLYATSCANNFAMK	Unmodified	2063.98	0.980868	6694	Q9NRF9	POLE3	DNA polymerase epsilon subunit 3	yes	yes	0	0	0	0	By MS/MS	By MS/MS		By MS/MS					1	1		1					110.73	110.36	2	6.4198e-07	130278	CM_M04493	145.31	107.89			167630000	70478000	45454000	0	51697000	0	0	0	0	379
AATAAHLKAALSRPDNR	GlyGly (K)	1876	0.00274097	4106	Q6ZT12;Q6ZT12-4	UBR3	E3 ubiquitin-protein ligase UBR3	yes	no	0	1	0	2							By MS/MS	By matching							1	1	29.63	30.125	4	0.0017678	35858	CM_M04384	50.079	31.977			25860000	0	0	0	0	0	0	12509000	13351000	380
AATASAGAGGIDGKPR	Acetyl (Protein N-term)	1440.73	0.732105	2741	Q02978;Q02978-2	SLC25A11	Mitochondrial 2-oxoglutarate/malate carrier protein	yes	no	1	0	0	1					By MS/MS	By MS/MS	By MS/MS	By MS/MS					1	1	1	1	31.45	31.513	2	1.2487e-13	37417	CM_M04384	174.05	112.4			839800000	0	0	0	0	180910000	240720000	173690000	244480000	381
AATASAGAGGIDGKPR	Acetyl (Protein N-term);GlyGly (K)	1554.78	0.775032	2741	Q02978;Q02978-2	SLC25A11	Mitochondrial 2-oxoglutarate/malate carrier protein	yes	no	1	1	0	1	By MS/MS	By MS/MS	By MS/MS	By MS/MS	By MS/MS		By MS/MS	By MS/MS	1	1	1	1	1		1	1	34.162	34.131	2	6.625e-30	40790	CM_M04495	195.25	131.96			909610000	92233000	107250000	114340000	117760000	142650000	0	181790000	153600000	382
AATCEGSESSGFGKLPK	GlyGly (K)	1838.85	0.846877	7414	Q9UPN4;Q9UPN4-2;Q9UPN4-3	CEP131	Centrosomal protein of 131 kDa	yes	no	0	1	0	1	By MS/MS	By MS/MS	By MS/MS	By MS/MS	By MS/MS	By MS/MS	By MS/MS	By MS/MS	2	2	1	2	2	2	2	1	39.502	39.209	2;3	0.00010884	48502	CM_M04493	83.106	78.391			770060000	91601000	130210000	6724700	143350000	98033000	98328000	106510000	95305000	383
AATEKFNQDLGFR	GlyGly (K)	1609.78	0.784869	4734	Q8N961;Q8N961-2	ABTB2	Ankyrin repeat and BTB/POZ domain-containing protein 2	yes	no	0	1	0	1					By MS/MS	By MS/MS	By MS/MS	By MS/MS					2	2	2	2	53.82	53.705	2;3	9.7703e-06	65640	CM_M04383	125.74	88.545			436650000	0	0	0	0	109140000	92308000	118240000	116960000	384
AATFFGCIGIDK	Unmodified	1298.63	0.632908	2339	P55263;P55263-2;P55263-3;P55263-4	ADK	Adenosine kinase	yes	no	0	0	0	0	By MS/MS	By MS/MS	By MS/MS	By MS/MS	By MS/MS	By MS/MS	By MS/MS	By MS/MS	1	1	1	1	1	1	1	1	89.845	89.336	2	9.9342e-05	109737	CM_M04383	107.83	91.633			341180000	40168000	47871000	27305000	46690000	40352000	53832000	52812000	32149000	385
AATFFGEVVKAPCR	Acetyl (Protein N-term);GlyGly (K)	1707.84	0.840275	963	O95456;O95456-2	PSMG1	Proteasome assembly chaperone 1	yes	no	1	1	0	1		By MS/MS			By MS/MS	By MS/MS	By MS/MS	By MS/MS		1			1	1	1	1	101.29	101.15	2	1.3815e-11	120234	CM_M04493	125.22	107.35			151350000	0	0	0	0	33737000	43287000	37659000	36667000	386
AATFGLILDDVSLTHLTFGK	Unmodified	2118.14	0.136106	1836	P35232	PHB	Prohibitin	yes	yes	0	0	0	0	By MS/MS	By MS/MS	By MS/MS	By MS/MS	By MS/MS	By MS/MS	By MS/MS	By MS/MS	3	3	2	3	2	2	2	1	116.23	116.07	2;3	3.1243e-96	136954	CM_M04493	244.44	223.49			12326000000	3524500000	2902300000	2251400000	2998400000	127740000	390860000	92437000	38089000	387
AATFVKWSPLENK	GlyGly (K)	1603.84	0.835842	5200	Q92747;Q92747-2	ARPC1A	Actin-related protein 2/3 complex subunit 1A	yes	no	0	1	0	1	By MS/MS	By MS/MS	By MS/MS	By MS/MS		By MS/MS		By matching	1	2	2	1		1		1	71.344	70.809	2;3	9.7318e-07	83517	CM_M04493	137.98	85.494			84949000	15749000	37292000	23839000	0	0	0	0	8068800	388
AATGANAEKAESHNDCPVR	Acetyl (Protein N-term);GlyGly (K)	2152.96	0.955592	3450	Q16831	UPP1	Uridine phosphorylase 1	yes	yes	1	1	0	1	By matching			By MS/MS	By MS/MS	By MS/MS	By MS/MS	By MS/MS	1			1	1	1	1	1	24.438	24.44	3	2.556e-22	28376	CM_M04384	185.33	175.37			345110000	5232300	0	0	5200400	68667000	72714000	96966000	96332000	389
AATGNTSEGEEAFLLIQSEKMK	GlyGly (K)	2467.19	0.190069	8	A0AVF1;A0AVF1-3;A0AVF1-2	TTC26	Intraflagellar transport protein 56	yes	no	0	1	0	1				By matching	By matching	By MS/MS	By matching					1	1	1	1		86.589	86.13	3	1.1429e-05	105608	CM_M04383	74.047	62.091			134790000	0	0	0	52625000	30385000	27408000	24375000	0	390
AATHAEKELQNDMTDEK	GlyGly (K)	2043.92	0.916747	778	O75691	UTP20	Small subunit processome component 20 homolog	yes	yes	0	1	0	1						By matching	By MS/MS	By matching						1	1	1	26.329	26.475	3	0.00056361	31147	CM_M04384	56.215	45.17			30495000	0	0	0	0	0	9824900	11242000	9428600	391
AATIPVSQISTIAGSKLK	GlyGly (K)	1898.08	0.0836766	3574	Q53GS7;Q53GS7-2	GLE1	Nucleoporin GLE1	yes	no	0	1	0	1					By MS/MS	By MS/MS	By MS/MS						1	1	1		86.833	86.361	3	0.00024228	105332	CM_M04382	63.337	52.998			103700000	0	0	0	0	37680000	35200000	30819000	0	392
AATKQAGGFLGPPPPSGK	GlyGly (K)	1793.94	0.942432	7370	Q9UM00;Q9UM00-1;Q9UM00-2	TMCO1	Transmembrane and coiled-coil domain-containing protein 1	yes	no	0	1	0	1	By MS/MS		By MS/MS	By MS/MS	By MS/MS	By MS/MS	By MS/MS	By MS/MS	2		1	1	2	2	2	1	42.411	42.191	2;3	5.4081e-05	50760	CM_M04384	87.24	70.71			1172700000	75018000	0	38027000	70883000	274610000	263620000	229390000	221170000	393
AATLEGWKLYHDPNVNGGTELEPVEGNPYR	GlyGly (K)	3439.64	0.643297	2385;2386	P57740;P57740-2;P57740-3	NUP107	Nuclear pore complex protein Nup107	no	no	0	1	0	1	By MS/MS		By MS/MS	By MS/MS					1		1	1					83.719	83.283	4	2.5931e-19	98348	CM_M04492	101.04	84.9			320220000	139990000	0	87009000	93223000	0	0	0	0	394
AATLYSQYTSKNDENR	GlyGly (K)	1973.91	0.907897	4373	Q86WG5	SBF2	Myotubularin-related protein 13	yes	yes	0	1	0	1						By MS/MS		By matching						1		1	35	35.068	3	0.003396	42165	CM_M04383	43.297	33.767			23240000	0	0	0	0	0	12440000	0	10800000	395
AATSCDSGIIEDVKK	GlyGly (K)	1706.81	0.814514	29	A2VDJ0-5;A2VDJ0-3;A2VDJ0-6	KIAA0922	Transmembrane protein 131-like	yes	no	0	1	0	1	By MS/MS	By matching	By MS/MS	By matching					1	1	1	1					43.465	43.197	2;3	0.00022289	51674	CM_M04494	73.91	61.032			144930000	11351000	6404700	62199000	64978000	0	0	0	0	396
AAVAAGGLVGKGR	Acetyl (Protein N-term);GlyGly (K)	1281.72	0.715333	4572	Q8IZD4	DCP1B	mRNA-decapping enzyme 1B	yes	yes	1	1	0	1					By MS/MS	By MS/MS	By MS/MS	By MS/MS					1	1	1	1	56.283	56.156	2	0.00011532	67142	CM_M04385	85.67	61.581			667200000	0	0	0	0	166170000	161190000	167620000	172230000	397
AAVAATAAAKGNGGGGGR	GlyGly (K)	1569.8	0.797165	4061	Q6Y1H2	HACD2	Very-long-chain (3R)-3-hydroxyacyl-CoA dehydratase 2	yes	yes	0	1	0	1					By MS/MS	By matching	By MS/MS	By matching					1	1	1	1	12.445	12.638	2	0.0004992	14011	CM_M04384	82.171	58.795			27070000	0	0	0	0	6927700	6815800	7516700	5809600	398
AAVAATAAAKGNGGGGGR	Acetyl (Protein N-term);GlyGly (K)	1611.81	0.80773	4061	Q6Y1H2	HACD2	Very-long-chain (3R)-3-hydroxyacyl-CoA dehydratase 2	yes	yes	1	1	0	1								By MS/MS								1	38.916	39.846	2	0.0015884	46953	CM_M04385	59.198	33.981			10684000	0	0	0	0	0	0	0	10684000	399
AAVAGKKPVVGK	GlyGly (K)	1237.75	0.750656	1877	P36578	RPL4	60S ribosomal protein L4	yes	yes	0	1	0	2					By MS/MS	By MS/MS	By MS/MS	By MS/MS					2	1	2	2	10.982	11.226	2;3	0.010135	12195	CM_M04384	54.259	28.638			97936000	0	0	0	0	45618000	8779000	24384000	19155000	400
AAVAGLDKAER	GlyGly (K)	1213.64	0.641499	1568	P22102	GART	Trifunctional purine biosynthetic protein adenosine-3;Phosphoribosylamine--glycine ligase;Phosphoribosylformylglycinamidine cyclo-ligase;Phosphoribosylglycinamide formyltransferase	yes	yes	0	1	0	1	By MS/MS	By MS/MS	By MS/MS	By MS/MS	By MS/MS	By MS/MS	By MS/MS	By MS/MS	2	2	2	2	1	1	2	1	24.152	24.114	2;3	0.00055851	27400	CM_M04385	99.653	53.913			609350000	81032000	99349000	78240000	110100000	58120000	36982000	102530000	42988000	401
AAVALKMGDLDMHR	GlyGly (K)	1640.81	0.81268	5269	Q969F9;Q969F9-2	HPS3	Hermansky-Pudlak syndrome 3 protein	yes	no	0	1	0	1			By MS/MS								1						59.453	59.597	3	0.0093573	67606	CM_M04494	46.206	34.766			0	0	0	0	0	0	0	0	0	402
AAVATFLQSVQVPEFTPK	Unmodified	1932.04	0.0356638	1572;1573	P22314;P22314-2	UBA1	Ubiquitin-like modifier-activating enzyme 1	no	no	0	0	0	0	By MS/MS		By MS/MS	By MS/MS	By MS/MS		By MS/MS	By MS/MS	1		1	1	1		1	1	113.6	113.56	2	1.9647e-176	133573	CM_M04495	292.8	244.91			550860000	184050000	0	43722000	250260000	42924000	0	0	29906000	403
AAVATFLQSVQVPEFTPKSGVK	GlyGly (K)	2417.3	0.29546	1572;1573	P22314;P22314-2	UBA1	Ubiquitin-like modifier-activating enzyme 1	no	no	0	1	0	1	By MS/MS					By MS/MS			1					1			106.91	105.6	3	1.4902e-06	125590	CM_M04492	89.028	80.097			102330000	102330000	0	0	0	0	0	0	0	404
AAVAWEAGKPLSIEEIEVAPPK	GlyGly (K)	2418.28	0.279476	1326	P11766	ADH5	Alcohol dehydrogenase class-3	yes	yes	0	1	0	1	By MS/MS	By MS/MS	By MS/MS	By MS/MS					1	1	1	1					98.662	97.822	3	1.0353e-06	114976	CM_M04495	90.464	75.694			151130000	42127000	47069000	28055000	33876000	0	0	0	0	405
AAVCGFEAFINGKHIVGEIK	GlyGly (K)	2273.16	0.162672	7302	Q9UKK3	PARP4	Poly [ADP-ribose] polymerase 4	yes	yes	0	1	0	1	By MS/MS	By MS/MS	By MS/MS						1	2	2						93.134	92.277	3;4	3.0426e-07	109743	CM_M04492	111.66	102.73			174790000	66439000	68336000	40014000	0	0	0	0	0	406
AAVCLCKEGR	GlyGly (K)	1276.6	0.601625	3167	Q14517	FAT1	Protocadherin Fat 1;Protocadherin Fat 1, nuclear form	yes	yes	0	1	0	1					By MS/MS	By MS/MS	By MS/MS						2	1	1		21.253	21.131	2;3	0.0010448	24258	CM_M04383	77.662	63.456			143510000	0	0	0	0	38306000	55040000	50159000	0	407
AAVDGKEMVTMK	GlyGly (K)	1392.67	0.674121	5769	Q96TA2;Q96TA2-3;Q96TA2-2	YME1L1	ATP-dependent zinc metalloprotease YME1L1	yes	no	0	1	0	1	By MS/MS	By MS/MS	By MS/MS	By MS/MS	By MS/MS	By MS/MS	By MS/MS	By MS/MS	2	2	2	2	2	1	1	1	37.413	37.229	2;3	4.8051e-05	46066	CM_M04492	120.68	94.168			357650000	44913000	70870000	52146000	50973000	38159000	43671000	29456000	27463000	408
AAVDLEKLR	Acetyl (Protein N-term);GlyGly (K)	1169.64	0.640436	1471	P17858	PFKL	ATP-dependent 6-phosphofructokinase, liver type	yes	yes	1	1	0	1	By MS/MS	By MS/MS			By MS/MS	By MS/MS	By MS/MS	By MS/MS	1	1			1	1	1	1	72.152	71.563	2	0.0022856	87282	CM_M04384	79.906	60.12			584800000	133130000	142150000	0	0	64449000	79090000	78544000	87427000	409
AAVDYQKVVR	GlyGly (K)	1261.68	0.677885	1773	P31153;P31153-2	MAT2A	S-adenosylmethionine synthase isoform type-2	yes	no	0	1	0	1	By MS/MS	By MS/MS	By matching		By MS/MS	By MS/MS	By MS/MS	By MS/MS	1	1	1		1	1	1	1	35.613	35.429	3	9.1047e-05	42502	CM_M04384	105.52	84.65			423240000	76292000	71378000	61974000	0	56667000	44017000	53246000	59666000	410
AAVEEAKVAR	GlyGly (K)	1156.62	0.620035	4740	Q8N9M5	TMEM102	Transmembrane protein 102	yes	yes	0	1	0	1	By MS/MS	By MS/MS	By MS/MS	By MS/MS	By MS/MS	By MS/MS	By MS/MS		1	1	1	1	1	1	1		15.141	15.163	2	0.00087956	17304	CM_M04495	101.43	39.323			456720000	100240000	104700000	77641000	78478000	29262000	30338000	36063000	0	411
AAVEEGIVLGGGCALLR	Unmodified	1683.9	0.89779	1301	P10809	HSPD1	60 kDa heat shock protein, mitochondrial	yes	yes	0	0	0	0	By MS/MS	By MS/MS	By MS/MS	By MS/MS	By MS/MS	By MS/MS	By MS/MS	By MS/MS	1	1	1	1	1	1	1	1	96.436	95.926	2	5.991e-20	116985	CM_M04384	178.67	122.31			1501000000	357480000	140120000	137500000	434840000	89839000	146740000	119380000	75088000	412
AAVENLPTFLVELSR	Unmodified	1657.9	0.903921	3227	Q14974	KPNB1	Importin subunit beta-1	yes	yes	0	0	0	0	By MS/MS	By matching	By MS/MS	By MS/MS					1	1	1	1					116.01	115.73	2	5.0019e-27	135823	CM_M04494	141.13	109.29			586190000	177250000	217730000	0	191210000	0	0	0	0	413
AAVESLGFILFR	Unmodified	1321.74	0.739422	5781	Q99460;Q99460-2	PSMD1	26S proteasome non-ATPase regulatory subunit 1	yes	no	0	0	0	0	By MS/MS		By MS/MS						1		1						115.53	115.19	2	1.6603e-06	135110	CM_M04494	111.65	63.828			467250000	467250000	0	0	0	0	0	0	0	414
AAVEVFGKLK	GlyGly (K)	1174.67	0.671008	5851	Q99871;Q99871-3;Q99871-2	HAUS7	HAUS augmin-like complex subunit 7	yes	no	0	1	0	1						By MS/MS	By MS/MS	By MS/MS						1	1	1	54.88	54.72	2	0.0076418	66921	CM_M04383	75.109	33			28222000	0	0	0	0	0	11291000	8932200	7999200	415
AAVFDLDGVLALPAVFGVLGR	Unmodified	2099.18	0.177911	1823	P34913	EPHX2	Bifunctional epoxide hydrolase 2;Cytosolic epoxide hydrolase 2;Lipid-phosphate phosphatase	yes	yes	0	0	0	0			By MS/MS	By matching							1	1					123.25	123.25	2	2.8963e-23	144568	CM_M04494	182.02	162.18			60731000	0	0	44190000	16541000	0	0	0	0	416
AAVFHEKDYDSLAQPGFFDR	GlyGly (K)	2426.13	0.129123	1336	P12110	COL6A2	Collagen alpha-2(VI) chain	yes	yes	0	1	0	1	By MS/MS	By MS/MS	By MS/MS	By MS/MS	By MS/MS	By MS/MS	By MS/MS		2	1	2	1	1	2	1		77.015	76.36	3;4	2.7092e-07	88446	CM_M04495	117.74	100.03			908170000	256870000	101850000	246270000	129560000	38129000	92948000	42538000	0	417
AAVGQESPGGLEAGNAKAPK	GlyGly (K)	1964.99	0.991567	3474	Q29RF7	PDS5A	Sister chromatid cohesion protein PDS5 homolog A	yes	yes	0	1	0	1		By matching	By matching	By MS/MS	By matching	By matching				1	1	1	1	1			32.394	32.226	3	0.00019319	38882	CM_M04495	59.585	48.927			38600000	0	5779900	6784300	7207600	10740000	8088100	0	0	418
AAVHGLSMQQEIGFQKDSQGEYK	GlyGly (K)	2664.26	0.260214	2820	Q07864	POLE	DNA polymerase epsilon catalytic subunit A	yes	yes	0	1	0	1	By MS/MS	By MS/MS	By MS/MS	By MS/MS					2	1	2	1					58.676	57.921	3;4	5.2856e-09	67605	CM_M04492	100.95	92.955			275930000	90800000	61669000	52978000	70487000	0	0	0	0	419
AAVIGPDVFAKLLSAER	GlyGly (K)	1870.03	0.0312471	2391	P58107	EPPK1	Epiplakin	yes	yes	0	1	0	1	By MS/MS	By MS/MS	By MS/MS	By MS/MS					1	1	1	1					114.38	114.19	3	2.4943e-05	133918	CM_M04494	101.15	87.284			407030000	111070000	110930000	79718000	105310000	0	0	0	0	420
AAVKCCPEESLK	GlyGly (K)	1504.7	0.701399	3231	Q14997;Q14997-2	PSME4	Proteasome activator complex subunit 4	yes	no	0	1	0	1	By MS/MS	By MS/MS	By MS/MS	By MS/MS	By MS/MS	By matching	By matching	By MS/MS	1	2	1	2	1	1	1	1	23.94	23.906	2;3	0.0019945	27444	CM_M04494	79.148	63.01			315080000	52697000	94503000	23671000	113850000	9772800	8391000	3132900	9063800	421
AAVKDVEEEK	GlyGly (K)	1230.61	0.609196	3495	Q2TAY7;Q2TAY7-2	SMU1	WD40 repeat-containing protein SMU1;WD40 repeat-containing protein SMU1, N-terminally processed	yes	no	0	1	0	1			By MS/MS								1						13.404	14.019	2	0.027348	15448	CM_M04494	66.299	30.113			0	0	0	0	0	0	0	0	0	422
AAVKDVEEEKFPTQLSR	GlyGly (K)	2060.05	0.0538331	3495	Q2TAY7;Q2TAY7-2	SMU1	WD40 repeat-containing protein SMU1;WD40 repeat-containing protein SMU1, N-terminally processed	yes	no	0	1	0	2					By MS/MS	By MS/MS	By MS/MS	By MS/MS					1	1	1	1	51.913	51.808	4	0.0002136	62828	CM_M04382	75.143	63.452			478820000	0	0	0	0	146980000	127100000	114930000	89800000	423
AAVKGDGFWVGK	GlyGly (K)	1347.69	0.693535	4331	Q86UV5-5	USP48	Ubiquitin carboxyl-terminal hydrolase 48	yes	yes	0	1	0	1		By matching	By MS/MS	By matching	By MS/MS	By MS/MS	By MS/MS			1	1	1	1	1	1		48.511	48.326	2;3	0.0080422	58749	CM_M04382	44.71	33.559			154670000	0	31426000	26065000	36417000	23396000	23258000	14106000	0	424
AAVKGSDGFWVGK	GlyGly (K)	1434.73	0.725563	4330	Q86UV5;Q86UV5-3;Q86UV5-2;Q86UV5-8	USP48	Ubiquitin carboxyl-terminal hydrolase 48	yes	no	0	1	0	1	By MS/MS	By MS/MS	By MS/MS	By MS/MS		By MS/MS	By MS/MS	By MS/MS	2	2	2	2		1	1	1	47.711	47.339	2;3	2.0032e-05	58266	CM_M04493	107.11	83.084			503900000	141540000	125480000	59601000	76075000	0	35931000	29763000	35520000	425
AAVKGYLGPEQLPDCLK	GlyGly (K)	1972.01	0.00879713	1932	P40926;P40926-2	MDH2	Malate dehydrogenase, mitochondrial	yes	no	0	1	0	1		By MS/MS	By MS/MS	By MS/MS						2	2	1					74.164	73.619	2;3	0.00073787	84776	CM_M04494	52.567	45.314			246550000	0	82621000	81525000	82400000	0	0	0	0	426
AAVKTLNPK	Acetyl (Protein N-term);GlyGly (K)	1096.62	0.624058	1920;1921	P40227;P40227-2	CCT6A	T-complex protein 1 subunit zeta	no	no	1	1	0	1	By MS/MS	By MS/MS	By MS/MS	By MS/MS	By MS/MS	By MS/MS	By MS/MS	By MS/MS	1	1	1	1	1	1	1	1	39.539	39.384	2	0.0002505	48868	CM_M04493	121.99	97.066			1308600000	171770000	184850000	198660000	232170000	122810000	105150000	155800000	137370000	427
AAVLIFANKQDMK	GlyGly (K)	1561.83	0.828648	5592	Q96KC2	ARL5B	ADP-ribosylation factor-like protein 5B	yes	yes	0	1	0	1	By MS/MS		By MS/MS	By matching	By matching	By MS/MS	By MS/MS	By MS/MS	2		1	1	1	2	1	1	63.762	63.218	2;3	0.0003524	77361	CM_M04383	73.881	55.808			164430000	46885000	0	11733000	8476300	13780000	47461000	21868000	14231000	428
AAVLKYENNVMNIR	GlyGly (K)	1747.9	0.903938	2829;1431;2060	Q08209-2;Q08209;Q08209-5;P16298;P16298-4;P16298-3;P16298-2;P48454;P48454-2;P48454-3	PPP3CA;PPP3CB;PPP3CC	Serine/threonine-protein phosphatase 2B catalytic subunit alpha isoform;Serine/threonine-protein phosphatase 2B catalytic subunit beta isoform;Serine/threonine-protein phosphatase 2B catalytic subunit gamma isoform	no	no	0	1	0	1	By MS/MS	By MS/MS	By MS/MS	By MS/MS	By MS/MS	By MS/MS	By MS/MS	By MS/MS	2	2	1	2	3	2	2	2	65.08	64.632	2;3	4.4481e-10	79160	CM_M04383	161.63	126.41			772910000	94583000	40690000	35200000	94978000	129630000	151480000	112400000	113950000	429
AAVLYVMDLSEQCGHGLR	Unmodified	2017.97	0.971366	6165	Q9BZE4;Q9BZE4-2;Q9BZE4-3	GTPBP4	Nucleolar GTP-binding protein 1	yes	no	0	0	0	0	By matching			By MS/MS					1			1					89.426	88.469	3	0.0017573	103511	CM_M04495	48.848	27.614			43821000	15423000	0	0	28398000	0	0	0	0	430
AAVMHDILDMMPEGIKQNK	GlyGly (K)	2254.09	0.090829	3952	Q6P2Q9	PRPF8	Pre-mRNA-processing-splicing factor 8	yes	yes	0	1	0	1	By MS/MS	By MS/MS		By MS/MS	By MS/MS		By MS/MS		1	1		2	2		2		91.597	91.06	3;4	3.9086e-05	108445	CM_M04492	84.403	74.745			534900000	121050000	141150000	0	177600000	47496000	0	47606000	0	431
AAVMHDILDMMPEGIKQNK	Oxidation (M);GlyGly (K)	2270.09	0.0857436	3952	Q6P2Q9	PRPF8	Pre-mRNA-processing-splicing factor 8	yes	yes	0	1	1	1	By MS/MS	By matching	By MS/MS	By MS/MS			By matching		2	1	2	2			1		76.987	76.441	4	0.0032649	88590	CM_M04495	43.261	37.889			172530000	59185000	40413000	26215000	39695000	0	0	7019300	0	432
AAVMVHQLSKK	GlyGly (K)	1324.73	0.72854	1834	P35222	CTNNB1	Catenin beta-1	yes	yes	0	1	0	1	By MS/MS	By MS/MS	By MS/MS	By MS/MS					2	2	1	2					20.693	20.521	2;3	0.00037464	25031	CM_M04492	84.507	64.849			74402000	25825000	26980000	4407300	17190000	0	0	0	0	433
AAVPDAVGKCR	GlyGly (K)	1256.63	0.629554	1123;1364	P05023;P05023-4;P05023-3;P05023-2;P50993;P13637;P13637-2;P13637-3	ATP1A1;ATP1A2;ATP1A3	Sodium/potassium-transporting ATPase subunit alpha-1;Sodium/potassium-transporting ATPase subunit alpha-2;Sodium/potassium-transporting ATPase subunit alpha-3	no	no	0	1	0	1	By MS/MS	By MS/MS	By MS/MS		By MS/MS	By MS/MS	By MS/MS	By MS/MS	2	1	2		2	2	2	2	22.142	22.167	2;3	0.00012555	25584	CM_M04383	124.23	97.846			2610900000	549720000	133010000	414650000	0	333400000	445180000	381350000	353600000	434
AAVPELLQQQEEDRSKLR	Acetyl (Protein N-term);GlyGly (K)	2265.17	0.171322	7712	Q9Y5X3	SNX5	Sorting nexin-5	yes	yes	1	1	0	2					By MS/MS	By MS/MS	By matching						1	1	1		81.09	80.611	3	0.0003769	98997	CM_M04383	64.52	48.027			90997000	0	0	0	0	27275000	35048000	28675000	0	435
AAVPSGASTGIYEALELR	Unmodified	1803.94	0.936678	1154;1231	P06733;P13929;P13929-3;P13929-2;P09104;P09104-2	ENO1;ENO3;ENO2	Alpha-enolase;Beta-enolase;Gamma-enolase	no	no	0	0	0	0	By MS/MS	By MS/MS	By MS/MS	By MS/MS	By MS/MS	By MS/MS	By MS/MS	By MS/MS	1	1	1	1	1	1	1	1	98.699	98.201	2	6.2785e-05	119073	CM_M04385	106.17	81.321			1274400000	234790000	210080000	233600000	492950000	27297000	30267000	26154000	19295000	436
AAVPSIKFCLDNGAK	GlyGly (K)	1703.87	0.86649	1059	P00558;P00558-2	PGK1	Phosphoglycerate kinase 1	yes	no	0	1	0	1		By MS/MS	By MS/MS	By MS/MS						1	1	1					72.92	72.399	3	9.0067e-05	83963	CM_M04495	82.651	61.02			155600000	0	61221000	42687000	51693000	0	0	0	0	437
AAVQAAEVKVDGSEPK	Acetyl (Protein N-term);GlyGly (K)	1753.88	0.884642	3269	Q15046	KARS	Lysine--tRNA ligase	yes	yes	1	1	0	1	By MS/MS								1								64.016	62.58	2	0.0035162	73389	CM_M04492	75.479	58.043			0	0	0	0	0	0	0	0	0	438
AAVQKAIPMYK	GlyGly (K)	1332.72	0.722392	1875	P36543;P36543-3;P36543-2	ATP6V1E1	V-type proton ATPase subunit E 1	yes	no	0	1	0	1		By MS/MS				By MS/MS	By MS/MS	By MS/MS		1				1	1	1	44.536	44.241	2	0.0029647	52454	CM_M04385	81.642	64.13			82821000	0	34191000	0	0	0	22844000	12872000	12914000	439
AAVQMDPELAKR	Acetyl (Protein N-term);GlyGly (K)	1483.75	0.745312	7554	Q9Y312	AAR2	Protein AAR2 homolog	yes	yes	1	1	0	1	By MS/MS	By MS/MS	By MS/MS	By MS/MS	By MS/MS	By MS/MS	By MS/MS	By MS/MS	1	1	1	1	1	1	1	1	61.607	61.125	2	1.3276e-05	69419	CM_M04494	118.18	100.95			326200000	44670000	68113000	50682000	54071000	24857000	25067000	30855000	27884000	440
AAVQMDPELAKR	Acetyl (Protein N-term);Oxidation (M);GlyGly (K)	1499.74	0.740227	7554	Q9Y312	AAR2	Protein AAR2 homolog	yes	yes	1	1	1	1		By MS/MS								1							42.315	41.324	2	0.00021435	51211	CM_M04493	84.213	41.469			8677900	0	8677900	0	0	0	0	0	0	441
AAVSGDEKALDMFNWK	GlyGly (K)	1894.89	0.888348	5731	Q96RY7	IFT140	Intraflagellar transport protein 140 homolog	yes	yes	0	1	0	1			By MS/MS	By MS/MS	By MS/MS	By MS/MS	By MS/MS	By MS/MS			1	1	1	1	1	1	86.157	86.001	3	0.00013552	105671	CM_M04383	78.932	66.786			306860000	0	0	53014000	52524000	44231000	51352000	61754000	43984000	442
AAVSGDEKALDMFNWK	Oxidation (M);GlyGly (K)	1910.88	0.883262	5731	Q96RY7	IFT140	Intraflagellar transport protein 140 homolog	yes	yes	0	1	1	1	By matching	By MS/MS	By matching	By matching					1	1	1	1					70.536	69.768	3	0.00021083	82135	CM_M04493	81.311	75.33			64585000	16209000	19929000	14815000	13630000	0	0	0	0	443
AAVVAKR	Acetyl (Protein N-term);GlyGly (K)	869.508	0.5083	6039	Q9BV81	EMC6	ER membrane protein complex subunit 6	yes	yes	1	1	0	1								By MS/MS								1	25.241	26.227	2	0.037186	29881	CM_M04385	80.377	45.272			0	0	0	0	0	0	0	0	0	444
AAVVESHKLGGTCVNVGCVPK	GlyGly (K)	2295.15	0.14637	1051	P00390;P00390-2;P00390-3;P00390-5;P00390-4	GSR	Glutathione reductase, mitochondrial	yes	no	0	1	0	1	By MS/MS	By MS/MS	By MS/MS	By MS/MS		By MS/MS		By MS/MS	2	1	1	2		1		1	48.697	48.461	3;4	1.4418e-09	59577	CM_M04492	112.74	98.276			432170000	176930000	92709000	52702000	60801000	0	29089000	0	19933000	445
AAVVHHFESFPAGSTLIFYK	Unmodified	2220.14	0.136775	4867	Q8NFQ8	TOR1AIP2	Torsin-1A-interacting protein 2	yes	yes	0	0	0	0	By MS/MS	By MS/MS	By matching						1	1	1						88.699	87.781	3	0.00014957	104398	CM_M04492	63.46	54.296			60204000	19634000	28181000	12388000	0	0	0	0	0	446
AAVYVLIR	Unmodified	903.554	0.554188	6034	Q9BV44	THUMPD3	THUMP domain-containing protein 3	yes	yes	0	0	0	0					By MS/MS	By MS/MS	By MS/MS	By MS/MS					1	1	1	1	69.894	69.734	2	0.021721	84028	CM_M04385	98.415	57.563			157250000	0	0	0	0	39660000	50652000	32762000	34180000	447
AAWAEYEAEKK	GlyGly (K)	1408.66	0.662294	2017	P46100;P46100-4;P46100-5;P46100-3;P46100-2	ATRX	Transcriptional regulator ATRX	yes	no	0	1	0	1	By MS/MS				By MS/MS		By MS/MS	By MS/MS	1				1		2	2	33.484	33.633	2;3	0.00086383	40406	CM_M04382	98.033	85.417			105790000	18609000	0	0	0	9497600	0	38264000	39424000	448
AAWEAGKFGNEVIPVTVTVK	GlyGly (K)	2229.18	0.179368	1626	P24752	ACAT1	Acetyl-CoA acetyltransferase, mitochondrial	yes	yes	0	1	0	1		By MS/MS			By matching		By MS/MS			1			1		1		94.597	94.051	3	0.0014816	111685	CM_M04493	42.172	38.066			54069000	0	32234000	0	0	11829000	0	10006000	0	449
AAWEAKAGGCGR	GlyGly (K)	1346.62	0.614967	4296	Q86SX3;Q86SX3-5;Q86SX3-3;Q86SX3-2;Q86SX3-6;Q86SX3-4	C14orf80	Uncharacterized protein C14orf80	yes	no	0	1	0	1					By MS/MS	By MS/MS	By MS/MS	By MS/MS					1	1	1	1	19.241	19.397	2	0.00081018	22658	CM_M04382	87.806	72.177			510150000	0	0	0	0	126700000	137950000	104440000	141060000	450
AAYADLLTPLISKLSPYPSSPMR	GlyGly (K)	2604.36	0.36216	888	O94967;O94967-2;O94967-3;O94967-4	WDR47	WD repeat-containing protein 47	yes	no	0	1	0	1	By MS/MS	By matching	By MS/MS	By MS/MS					1	1	1	1					116.11	115.92	3	3.1549e-06	136511	CM_M04495	67.364	56.115			178850000	54384000	47520000	31098000	45845000	0	0	0	0	451
AAYAEKLR	GlyGly (K)	1034.55	0.550893	45	A6NDG6	PGP	Phosphoglycolate phosphatase	yes	yes	0	1	0	1	By MS/MS	By MS/MS	By MS/MS	By MS/MS	By MS/MS	By MS/MS			1	1	1	1	1	1			19.65	19.558	2	0.012557	22503	CM_M04495	111.04	69.733			263650000	63760000	65743000	57323000	54336000	13213000	9270100	0	0	452
AAYEAELGDAR	Unmodified	1164.54	0.541116	1081	P02545;P02545-3;P02545-6;P02545-2	LMNA	Prelamin-A/C;Lamin-A/C	yes	no	0	0	0	0			By matching	By MS/MS							1	1					37.764	38.188	2	0.0035546	45947	CM_M04495	81.263	60.605			63752000	0	0	5033500	58718000	0	0	0	0	453
AAYESKIK	GlyGly (K)	1022.54	0.53966	3278	Q15058	KIF14	Kinesin-like protein KIF14	yes	yes	0	1	0	1		By MS/MS	By matching	By matching	By MS/MS	By matching	By matching	By matching		1	1	1	1	1	1	1	14.476	14.683	2	0.027541	17463	CM_M04493	79.597	51.423			65600000	0	23841000	14029000	8960800	3527100	6132900	5472200	3637300	454
AAYFEKNHGTR	GlyGly (K)	1406.67	0.669111	873	O94906;O94906-2	PRPF6	Pre-mRNA-processing factor 6	yes	no	0	1	0	1							By MS/MS								1		12.051	12.174	3	0.0029876	13358	CM_M04384	59.198	45.795			6658500	0	0	0	0	0	0	6658500	0	455
AAYFGIYDTAKGMLPDPK	GlyGly (K)	2071.01	0.00846278	1130	P05141	SLC25A5	ADP/ATP translocase 2;ADP/ATP translocase 2, N-terminally processed	yes	yes	0	1	0	1	By MS/MS	By MS/MS	By MS/MS	By MS/MS					2	2	2	2					96.401	95.549	2;3	3.8983e-05	113551	CM_M04492	90.223	79.739			833190000	253140000	225500000	150200000	204350000	0	0	0	0	456
AAYFGVYDTAKGMLPDPK	GlyGly (K)	2056.99	0.992813	1338;1337	P12235;P12236	SLC25A4;SLC25A6	ADP/ATP translocase 1;ADP/ATP translocase 3;ADP/ATP translocase 3, N-terminally processed	no	no	0	1	0	1	By MS/MS	By MS/MS	By MS/MS	By MS/MS	By matching				1	2	2	2	1				89.984	89.344	2;3	9.0765e-05	103856	CM_M04494	80.603	72.109			474670000	21464000	172970000	133110000	131850000	15284000	0	0	0	457
AAYIYFTDFCPDNLFNKIK	GlyGly (K)	2453.17	0.172568	162	O00186	STXBP3	Syntaxin-binding protein 3	yes	yes	0	1	0	1	By MS/MS	By MS/MS	By matching	By matching					1	1	1	1					114.23	114.03	3	1.077e-06	134597	CM_M04492	107.03	98.206			169900000	38699000	49279000	42412000	39509000	0	0	0	0	458
AAYKLVLIR	Acetyl (Protein N-term);GlyGly (K)	1201.72	0.718293	1491	P18669;Q8N0Y7	PGAM1;PGAM4	Phosphoglycerate mutase 1;Probable phosphoglycerate mutase 4	yes	no	1	1	0	1	By MS/MS		By MS/MS		By MS/MS	By MS/MS	By MS/MS	By MS/MS	1		1		1	1	1	1	94.385	94.039	2	0.00107	113888	CM_M04385	94.262	72.114			1974800000	77736000	0	19939000	0	472540000	560460000	420010000	424160000	459
AAYLQETGKPLDETLK	Unmodified	1775.93	0.93053	1097	P04083	ANXA1	Annexin A1	yes	yes	0	0	0	1	By MS/MS	By MS/MS		By MS/MS					1	1		1					60.165	59.029	3	8.2414e-05	67302	CM_M04495	106.6	85.346			129510000	16782000	21341000	0	91383000	0	0	0	0	460
AAYLQETGKPLDETLK	GlyGly (K)	1889.97	0.973457	1097	P04083	ANXA1	Annexin A1	yes	yes	0	1	0	1	By MS/MS	By MS/MS	By MS/MS	By MS/MS					1	1	1	1					61.228	60.412	2	0.00012841	70600	CM_M04493	110.08	91.809			76481000	14576000	23692000	16558000	21655000	0	0	0	0	461
AAYLQETGKPLDETLKK	GlyGly (K)	2018.07	0.0684205	1097	P04083	ANXA1	Annexin A1	yes	yes	0	1	0	2	By MS/MS	By MS/MS	By MS/MS	By MS/MS					2	1	2	1					47.735	47.491	3;4	7.1299e-05	58938	CM_M04493	137.52	108.18			321040000	127600000	40625000	106890000	45920000	0	0	0	0	462
AAYNLVKR	GlyGly (K)	1047.58	0.582528	1203;1205;1204	P08237;P08237-2;P08237-3	PFKM	ATP-dependent 6-phosphofructokinase, muscle type	no	no	0	1	0	1					By MS/MS	By MS/MS	By MS/MS	By MS/MS					2	2	2	2	24.975	25.094	2;3	0.0065128	29775	CM_M04382	67.981	51.827			284140000	0	0	0	0	78324000	80222000	60636000	64963000	463
AAYNLVRDDGSAVIWVTFK	Unmodified	2124.1	0.100389	3097	Q14019	COTL1	Coactosin-like protein	yes	yes	0	0	0	1						By MS/MS								1			105.43	104.28	3	0.0047596	127725	CM_M04383	75.122	66.303			22012000	0	0	0	0	0	22012000	0	0	464
AAYNQVKTIAQGNLSNTDVQAAK	GlyGly (K)	2518.28	0.277578	1583	P22695	UQCRC2	Cytochrome b-c1 complex subunit 2, mitochondrial	yes	yes	0	1	0	1	By matching				By MS/MS	By MS/MS	By MS/MS	By MS/MS	1				1	1	1	1	59.779	59.38	3	1.8995e-07	72126	CM_M04382	89.663	81.951			591200000	20286000	0	0	0	126100000	170000000	151330000	123480000	465
AAYNQVKTIAQGNLSNTDVQAAKNK	2 GlyGly (K)	2874.46	0.458396	1583	P22695	UQCRC2	Cytochrome b-c1 complex subunit 2, mitochondrial	yes	yes	0	2	0	2					By MS/MS	By matching	By MS/MS						1	1	1		53.63	53.195	4	3.0099e-05	64544	CM_M04382	61.345	48.79			73347000	0	0	0	0	27120000	27240000	18987000	0	466
AAYSNFWCGMTSQGYYK	Unmodified	2032.84	0.844768	4769	Q8NBJ5	COLGALT1	Procollagen galactosyltransferase 1	yes	yes	0	0	0	0	By matching			By MS/MS					1			1					88.76	87.803	2	0.00078169	102733	CM_M04495	82.85	71.318			22823000	10232000	0	0	12590000	0	0	0	0	467
AAYTFNIEAVGFSK	Unmodified	1516.76	0.756194	394	O15318	POLR3G	DNA-directed RNA polymerase III subunit RPC7	yes	yes	0	0	0	0	By MS/MS			By MS/MS			By MS/MS		1			1			1		96.702	95.711	2	0.00015229	112438	CM_M04495	91.313	73.84			28683000	13832000	0	0	14851000	0	0	0	0	468
ACAAQTKATFLK	GlyGly (K)	1422.73	0.728934	1476	P17980	PSMC3	26S protease regulatory subunit 6A	yes	yes	0	1	0	1	By MS/MS	By MS/MS	By MS/MS	By MS/MS	By MS/MS	By MS/MS	By MS/MS	By MS/MS	2	2	2	3	2	2	1	2	35.08	34.956	2;3	3.6662e-07	41993	CM_M04495	138.08	118.29			1447200000	245390000	233770000	176960000	256670000	164960000	199690000	29756000	140010000	469
ACAEFSFHVPSLEELAGVMQK	Acetyl (Protein N-term)	2391.12	0.123903	6280	Q9H0W9;Q9H0W9-3	C11orf54	Ester hydrolase C11orf54	yes	no	1	0	0	0	By matching	By MS/MS	By MS/MS	By MS/MS					1	1	1	1					118.23	118.06	2	1.2908e-157	139232	CM_M04493	272.16	251.57			177930000	28055000	40553000	73752000	35569000	0	0	0	0	470
ACAELHQNVNVK	Unmodified	1381.68	0.677233	5704	Q96QK1	VPS35	Vacuolar protein sorting-associated protein 35	yes	yes	0	0	0	0	By MS/MS	By MS/MS	By MS/MS	By MS/MS		By MS/MS			1	1	1	2		1			22.471	22.385	2;3	6.5605e-05	26390	CM_M04495	117.01	92.091			95197000	11800000	11836000	10006000	55344000	0	6211600	0	0	471
ACAEPVAPKATAPPER	GlyGly (K)	1777.88	0.878117	3611	Q5BN46;Q5BN46-2	C9orf116	UPF0691 protein C9orf116	yes	no	0	1	0	1						By MS/MS	By matching	By matching						1	1	1	31.291	31.375	3	0.0046564	37179	CM_M04383	40.857	30.531			36716000	0	0	0	0	0	11574000	10853000	14290000	472
ACANPAAGSVILLENLR	Unmodified	1767.93	0.930153	1059	P00558;P00558-2	PGK1	Phosphoglycerate kinase 1	yes	no	0	0	0	0	By MS/MS	By matching	By MS/MS	By MS/MS		By matching			1	1	1	1		1			106.22	105.41	2	4.853e-20	125451	CM_M04492	180.09	165.12			204100000	46565000	25193000	19316000	98297000	0	14725000	0	0	473
ACANPNCAEGVQVVFPK	Unmodified	1859.87	0.865838	7832				yes	no	0	0	0	0	By MS/MS	By MS/MS			By MS/MS			By MS/MS	1	1			1			1	25.955	25.796	4	0.040123	30845	CM_M04382	22.154	10.893	+		172820000	31029000	48505000	0	0	40157000	0	0	53133000	474
ACARPLISVYSEK	Acetyl (Protein N-term)	1534.78	0.781363	1877	P36578	RPL4	60S ribosomal protein L4	yes	yes	1	0	0	1					By matching	By MS/MS	By MS/MS	By matching					1	1	1	1	72.506	72.338	2	1.3499e-16	88697	CM_M04383	172.8	112.9			351940000	0	0	0	0	64918000	116390000	94948000	75681000	475
ACAVEVKR	GlyGly (K)	1045.53	0.533863	5110	Q8WX92;Q8WX92-2	NELFB	Negative elongation factor B	yes	no	0	1	0	1	By MS/MS	By matching			By MS/MS		By MS/MS	By MS/MS	1	1			1		1	1	12.421	12.454	2	0.046373	13811	CM_M04384	72.138	48.166			19708000	5403000	2888500	0	0	4539400	0	3167600	3709800	476
ACDEDHKGYLSR	GlyGly (K)	1563.67	0.673604	6025	Q9BUY7;Q9BUY7-2;Q9BUY7-4;Q9BUY7-3;Q9BUY7-5	EFCAB11	EF-hand calcium-binding domain-containing protein 11	yes	no	0	1	0	1	By matching		By MS/MS	By matching	By matching			By matching	1		1	1	1			1	13.68	13.96	3	0.0059668	15393	CM_M04494	48.659	34.214			34676000	12118000	0	11204000	4075900	3131300	0	0	4146200	477
ACDESFQPLGDIMKMWGR	GlyGly (K)	2254	0.996929	4063	Q6Y7W6;Q6Y7W6-4;Q6Y7W6-3;Q6Y7W6-5	GIGYF2	PERQ amino acid-rich with GYF domain-containing protein 2	yes	no	0	1	0	1				By MS/MS								1					114.32	114.18	3	0.002326	134374	CM_M04495	42.58	33.533			40155000	0	0	0	40155000	0	0	0	0	478
ACDESVLMDLKALLLEAK	GlyGly (K)	2132.09	0.0857268	7266	Q9UJV9	DDX41	Probable ATP-dependent RNA helicase DDX41	yes	yes	0	1	0	1		By MS/MS	By matching	By MS/MS		By matching	By matching			1	1	1		1	1		118.06	117.93	3	8.8491e-06	138919	CM_M04495	107.62	99.129			179690000	0	57430000	47025000	50533000	0	10508000	14193000	0	479
ACDLGGALSLLALNGLFILIHK	Unmodified	2308.3	0.297709	6051	Q9BVI4	NOC4L	Nucleolar complex protein 4 homolog	yes	yes	0	0	0	0	By MS/MS	By MS/MS	By MS/MS	By MS/MS					2	2	2	1					123.94	123.81	2;3	1.3412e-157	146005	CM_M04492	269.7	263.02			1205500000	461240000	270710000	229470000	244100000	0	0	0	0	480
ACDLGGALSLLALNGLFILIHKHNLEYPDFYR	Unmodified	3642.9	0.902094	6051	Q9BVI4	NOC4L	Nucleolar complex protein 4 homolog	yes	yes	0	0	0	1	By MS/MS	By MS/MS	By matching	By matching					1	1	1	1					120.54	120.39	5	6.5255e-50	142146	CM_M04492	176.97	167.34			156340000	96814000	25945000	11885000	21697000	0	0	0	0	481
ACDMHVADMLVKVNALIK	GlyGly (K)	2141.08	0.079536	1968	P42575	CASP2	Caspase-2;Caspase-2 subunit p18;Caspase-2 subunit p13;Caspase-2 subunit p12	yes	yes	0	1	0	1	By MS/MS	By MS/MS							1	1							109.78	109.29	4	0.00018781	128853	CM_M04493	67.415	59.904			36845000	24204000	12641000	0	0	0	0	0	0	482
ACDSAEVKAWLETSEGFAVIK	GlyGly (K)	2424.16	0.163126	1090	P04035;P04035-2;P04035-3	HMGCR	3-hydroxy-3-methylglutaryl-coenzyme A reductase	yes	no	0	1	0	1	By MS/MS	By MS/MS	By MS/MS	By MS/MS		By MS/MS	By MS/MS	By MS/MS	2	2	2	2		1	1	1	108.44	108.18	2;3	1.3246e-10	128176	CM_M04493	144.27	135.91			1135100000	387900000	160970000	113630000	251000000	0	77336000	72473000	71756000	483
ACDTLLMCIVTVMNHGLR	Unmodified	2103.01	0.00974188	3177	Q14573	ITPR3	Inositol 1,4,5-trisphosphate receptor type 3	yes	yes	0	0	0	0	By MS/MS		By matching	By MS/MS					1		1	1					117.52	117.4	3	1.811e-05	138278	CM_M04495	130.4	120.99			123650000	53527000	0	12906000	57218000	0	0	0	0	484
ACECYISIADWAAVQEWQNAIHDLKK	GlyGly (K)	3232.51	0.507003	5692	Q96Q15;Q96Q15-2;Q96Q15-3	SMG1	Serine/threonine-protein kinase SMG1	yes	no	0	1	0	1				By MS/MS								1					114.56	114.41	4	8.2384e-12	134674	CM_M04495	86.006	83.178			27997000	0	0	0	27997000	0	0	0	0	485
ACEFAGFQCQIQFGPHNEQK	Unmodified	2395.05	0.0473843	7617	Q9Y490	TLN1	Talin-1	yes	yes	0	0	0	0	By MS/MS	By MS/MS	By MS/MS	By MS/MS					1	1	1	1					77.832	76.828	3	7.6703e-07	90939	CM_M04492	104.61	96.712			106960000	40505000	19488000	0	46965000	0	0	0	0	486
ACEKAGFK	GlyGly (K)	1023.48	0.480765	619	O60658;O60658-6;O60658-2;O60658-4;O60658-3;O60658-5	PDE8A	High affinity cAMP-specific and IBMX-insensitive 3',5'-cyclic phosphodiesterase 8A	yes	no	0	1	0	1	By MS/MS	By MS/MS	By MS/MS						1	1	1						4.2058	4.0201	2	0.025951	3919	CM_M04494	81.635	33.131			13615000	3088000	4729300	5798000	0	0	0	0	0	487
ACEMGHKDVIQTLIK	GlyGly (K)	1855.93	0.928438	7475	Q9Y283;Q9Y283-2	INVS	Inversin	yes	no	0	1	0	1		By MS/MS								1							62.177	60.595	4	0.0024849	70884	CM_M04493	49.298	31.16			12671000	0	12671000	0	0	0	0	0	0	488
ACFVLEKK	GlyGly (K)	1107.57	0.574665	7704	Q9Y5V3;Q9Y5V3-2	MAGED1	Melanoma-associated antigen D1	yes	no	0	1	0	1	By MS/MS	By MS/MS	By matching	By MS/MS	By MS/MS	By MS/MS	By MS/MS	By MS/MS	1	1	1	2	2	2	2	2	34.819	34.761	2;3	0.0095732	41695	CM_M04382	58.815	39.038			1887500000	331170000	477190000	320820000	442310000	89927000	86111000	67019000	72978000	489
ACGLVASNLNLKPGECLR	Acetyl (Protein N-term)	2013.01	0.0135649	1236	P09382	LGALS1	Galectin-1	yes	yes	1	0	0	1					By matching	By MS/MS	By MS/MS						1	1	1		92.867	92.409	2	0.00024204	112954	CM_M04384	111.39	83.061			46487000	0	0	0	0	11926000	21397000	13164000	0	490
ACGNFGIPCELR	Unmodified	1392.63	0.62784	1570	P22234;P22234-2	PAICS	Multifunctional protein ADE2;Phosphoribosylaminoimidazole-succinocarboxamide synthase;Phosphoribosylaminoimidazole carboxylase	yes	no	0	0	0	0	By matching		By matching	By MS/MS					1		1	1					72.296	71.794	2	0.00079467	83062	CM_M04495	89.08	64.185			53565000	11391000	0	7582400	34592000	0	0	0	0	491
ACGQIFCGKCSSK	GlyGly (K)	1615.69	0.690516	322	O14964;O14964-2	HGS	Hepatocyte growth factor-regulated tyrosine kinase substrate	yes	no	0	1	0	1					By MS/MS	By MS/MS	By matching	By matching					2	1	1	1	22.151	22.259	2;3	0.000605	25816	CM_M04383	84.658	67.428			106910000	0	0	0	0	44992000	10197000	39605000	12119000	492
ACGVSRPVIACSVTIK	Unmodified	1716.9	0.901495	2347	P55769	NHP2L1	NHP2-like protein 1;NHP2-like protein 1, N-terminally processed	yes	yes	0	0	0	1					By MS/MS	By MS/MS	By MS/MS						1	1	1		56.704	56.256	2	0.043143	68465	CM_M04382	78.903	34.715			43293000	0	0	0	0	14218000	19478000	9597300	0	493
ACGVSVKK	GlyGly (K)	961.501	0.5015	3913	Q6NUM9;Q6NUM9-2	RETSAT	All-trans-retinol 13,14-reductase	yes	no	0	1	0	1	By MS/MS	By MS/MS	By MS/MS	By MS/MS	By MS/MS				1	1	1	1	1				2.1628	2.1769	2	0.052245	1735	CM_M04494	68.915	44.943			63838000	13870000	15364000	14651000	16952000	3000600	0	0	0	494
ACHIKTETVTYEEK	GlyGly (K)	1821.86	0.856713	579	O60296;O60296-2	TRAK2	Trafficking kinesin-binding protein 2	yes	no	0	1	0	1	By MS/MS	By MS/MS	By MS/MS	By MS/MS		By matching	By matching		1	1	1	1		1	1		23.726	23.576	3	0.0011427	27164	CM_M04494	61.167	48.65			50552000	9506700	13257000	9114100	8828800	0	4584300	5261000	0	495
ACIAEKLGGSLIVAFEGCPV	GlyGly (K)	2204.1	0.0969602	2424	P60981;P60981-2	DSTN	Destrin	yes	no	0	1	0	1	By matching		By matching	By MS/MS					1		1	1					115.61	115.48	2	2.2537e-06	135950	CM_M04495	128.31	106.4			150130000	81767000	0	24468000	43894000	0	0	0	0	496
ACKANGVTDLLVVHEHR	GlyGly (K)	2032.03	0.0272412	5486	Q96G21	IMP4	U3 small nucleolar ribonucleoprotein protein IMP4	yes	yes	0	1	0	1		By MS/MS		By MS/MS						1		1					48.33	48.088	4	0.00023945	57815	CM_M04495	63.918	47.424			78906000	0	38033000	0	40873000	0	0	0	0	497
ACKDPNPIIDGR	GlyGly (K)	1468.71	0.709261	6094	Q9H0Z9;Q9BX46;Q9H0Z9-2;Q9BX46-5;Q9BX46-2	RBM38;RBM24	RNA-binding protein 38;RNA-binding protein 24	yes	no	0	1	0	1	By MS/MS		By MS/MS						1		1						31.903	30.931	2	0.013355	36418	CM_M04494	64.297	52.071			4360700	4360700	0	0	0	0	0	0	0	498
ACKLAIR	GlyGly (K)	944.523	0.52257	2329	P55072	VCP	Transitional endoplasmic reticulum ATPase	yes	yes	0	1	0	1						By MS/MS								1			21.642	21.2	3	0.048499	24453	CM_M04383	41.502	15.118			0	0	0	0	0	0	0	0	0	499
ACKSQTPSERPTAQDVLETYQK	GlyGly (K)	2650.27	0.265693	6390	Q9H5K3	POMK	Protein O-mannose kinase	yes	yes	0	1	0	2						By MS/MS	By MS/MS	By MS/MS						1	1	1	46.163	46.066	4	1.5891e-06	55773	CM_M04384	90.464	82.51			120010000	0	0	0	0	0	37205000	39139000	43666000	500
ACKVEDLGK	GlyGly (K)	1132.55	0.554658	4905	Q8TAF3;Q8TAF3-4;Q8TAF3-3	WDR48	WD repeat-containing protein 48	yes	no	0	1	0	1	By MS/MS	By MS/MS	By MS/MS	By matching	By MS/MS	By MS/MS	By matching	By MS/MS	2	1	1	1	1	1	1	1	16.618	16.645	2;3	0.013849	20487	CM_M04492	45.161	28.958			66034000	14996000	10285000	8368200	10060000	6914600	3965000	4298600	7145800	501
ACKVLVEK	GlyGly (K)	1059.57	0.574665	5660	Q96NT3;Q96NT3-2;Q96NT3-3	GUCD1	Protein GUCD1	yes	no	0	1	0	1	By MS/MS	By MS/MS	By matching	By matching					1	1	1	1					16.927	16.94	2	0.045159	20421	CM_M04493	63.419	25.181			44183000	11593000	12833000	9233400	10524000	0	0	0	0	502
ACKYFEQGK	GlyGly (K)	1243.57	0.565557	6238	Q9H000;Q9H000-2	MKRN2	Probable E3 ubiquitin-protein ligase makorin-2	yes	no	0	1	0	1	By matching	By MS/MS	By MS/MS	By MS/MS	By matching	By matching	By MS/MS	By MS/MS	1	1	1	2	1	1	1	1	16.654	16.802	2;3	0.014584	19864	CM_M04493	73.248	51.011			65568000	11333000	12406000	8665600	12937000	4875900	4558800	5587100	5204100	503
ACLDHLAPDSKSSGK	GlyGly (K)	1698.8	0.799533	4348	Q86VI3	IQGAP3	Ras GTPase-activating-like protein IQGAP3	yes	yes	0	1	0	1	By MS/MS	By MS/MS	By MS/MS	By MS/MS		By MS/MS	By matching		1	1	1	1		1	1		24.235	24.069	3	0.001495	29512	CM_M04493	54.812	41.934			159860000	30552000	41758000	27195000	26948000	0	14462000	18946000	0	504
ACLDTAVENMPSLK	Unmodified	1547.73	0.732364	2089	P49327	FASN	Fatty acid synthase;[Acyl-carrier-protein] S-acetyltransferase;[Acyl-carrier-protein] S-malonyltransferase;3-oxoacyl-[acyl-carrier-protein] synthase;3-oxoacyl-[acyl-carrier-protein] reductase;3-hydroxyacyl-[acyl-carrier-protein] dehydratase;Enoyl-[acyl-carrier-protein] reductase;Oleoyl-[acyl-carrier-protein] hydrolase	yes	yes	0	0	0	0						By MS/MS	By MS/MS							1	1		77.282	76.573	2	0.0034882	93887	CM_M04383	75.695	41.829			0	0	0	0	0	0	0	0	0	505
ACLDTAVENMPSLKMK	Oxidation (M);GlyGly (K)	1936.91	0.905654	2089	P49327	FASN	Fatty acid synthase;[Acyl-carrier-protein] S-acetyltransferase;[Acyl-carrier-protein] S-malonyltransferase;3-oxoacyl-[acyl-carrier-protein] synthase;3-oxoacyl-[acyl-carrier-protein] reductase;3-hydroxyacyl-[acyl-carrier-protein] dehydratase;Enoyl-[acyl-carrier-protein] reductase;Oleoyl-[acyl-carrier-protein] hydrolase	yes	yes	0	1	1	1	By MS/MS	By MS/MS	By MS/MS	By MS/MS	By MS/MS	By MS/MS	By MS/MS	By MS/MS	3	3	3	2	2	2	2	1	61.026	60.412	2;3	3.6867e-05	75958	CM_M04492	108.36	83.421			1579900000	280410000	363040000	267300000	261620000	132940000	116950000	116620000	40964000	506
ACLDTAVENMPSLKMK	GlyGly (K)	1920.91	0.910739	2089	P49327	FASN	Fatty acid synthase;[Acyl-carrier-protein] S-acetyltransferase;[Acyl-carrier-protein] S-malonyltransferase;3-oxoacyl-[acyl-carrier-protein] synthase;3-oxoacyl-[acyl-carrier-protein] reductase;3-hydroxyacyl-[acyl-carrier-protein] dehydratase;Enoyl-[acyl-carrier-protein] reductase;Oleoyl-[acyl-carrier-protein] hydrolase	yes	yes	0	1	0	1	By MS/MS	By MS/MS	By MS/MS	By MS/MS	By MS/MS	By MS/MS	By MS/MS	By MS/MS	2	2	2	2	2	2	2	2	75.589	75.144	2;3	2.5042e-69	88357	CM_M04493	229.29	187.75			9897500000	1510400000	1765600000	1616100000	1532000000	832400000	954900000	853970000	832170000	507
ACLDTAVENMPSLKMK	2 Oxidation (M);GlyGly (K)	1952.9	0.900569	2089	P49327	FASN	Fatty acid synthase;[Acyl-carrier-protein] S-acetyltransferase;[Acyl-carrier-protein] S-malonyltransferase;3-oxoacyl-[acyl-carrier-protein] synthase;3-oxoacyl-[acyl-carrier-protein] reductase;3-hydroxyacyl-[acyl-carrier-protein] dehydratase;Enoyl-[acyl-carrier-protein] reductase;Oleoyl-[acyl-carrier-protein] hydrolase	yes	yes	0	1	2	1	By matching	By MS/MS	By MS/MS	By matching					1	1	1	1					44.073	43.805	3	0.0044301	52856	CM_M04494	59.709	50.545			75511000	13283000	24145000	20435000	17648000	0	0	0	0	508
ACLENLGLKHIFSEDTSDFSGMSETK	GlyGly (K)	3029.37	0.374651	1887	P36952	SERPINB5	Serpin B5	yes	yes	0	1	0	1	By MS/MS	By MS/MS		By MS/MS					1	1		1					95.734	94.562	3	0.00057121	112533	CM_M04492	43.162	40.384			41309000	12885000	14676000	0	13748000	0	0	0	0	509
ACLGLYCGKTLLFK	Acetyl (Protein N-term);GlyGly (K)	1798.91	0.910997	7011	Q9P055-3	JKAMP	JNK1/MAPK8-associated membrane protein	yes	yes	1	1	0	1		By MS/MS	By MS/MS	By MS/MS						1	1	1					110.26	110.08	2	8.1676e-06	130295	CM_M04493	118.4	105.2			63000000	0	20536000	18392000	24072000	0	0	0	0	510
ACLISLGYDIGNDPQGEAEFAR	Unmodified	2395.11	0.111424	1348	P12814	ACTN1	Alpha-actinin-1	yes	yes	0	0	0	0	By MS/MS	By MS/MS	By MS/MS	By MS/MS					1	1	1	1					103.17	102.37	2	5.6763e-10	121697	CM_M04492	143.93	125.51			126980000	29783000	26964000	31050000	39178000	0	0	0	0	511
ACLISLGYDVENDR	Unmodified	1623.76	0.756271	524	O43707;O43707-2;O43707-3	ACTN4	Alpha-actinin-4	yes	no	0	0	0	0	By MS/MS	By MS/MS	By MS/MS	By MS/MS			By matching		1	1	1	1			1		85.49	84.879	2	5.0705e-07	99982	CM_M04493	152.7	137.43			233070000	59494000	46947000	51964000	55521000	0	0	19142000	0	512
ACLISLGYDVENDRQGEAEFNR	Unmodified	2555.17	0.171064	524	O43707;O43707-2;O43707-3	ACTN4	Alpha-actinin-4	yes	no	0	0	0	1					By MS/MS	By MS/MS	By MS/MS	By MS/MS					1	1	1	1	83.508	83.304	3	6.0437e-09	101874	CM_M04384	111.18	97.448			113890000	0	0	0	0	20665000	33163000	37669000	22398000	513
ACLKESMR	GlyGly (K)	1107.52	0.516498	2826	Q07973;Q07973-3;Q07973-2	CYP24A1	1,25-dihydroxyvitamin D(3) 24-hydroxylase, mitochondrial	yes	no	0	1	0	1	By MS/MS	By MS/MS	By MS/MS	By MS/MS	By MS/MS		By MS/MS	By MS/MS	1	2	1	2	1		1	2	14.963	15.165	2;3	0.023432	17816	CM_M04493	87.754	51.874			193190000	33586000	54104000	7018600	48781000	17179000	0	14924000	17600000	514
ACLQQDLKQESR	GlyGly (K)	1588.76	0.762753	4375	Q86WJ1;Q86WJ1-4;Q86WJ1-2	CHD1L	Chromodomain-helicase-DNA-binding protein 1-like	yes	no	0	1	0	1	By MS/MS		By matching		By MS/MS	By MS/MS	By MS/MS		1		1		1	1	1		28.449	28.277	3	0.00047605	33647	CM_M04382	74.237	60.52			82868000	14554000	0	7320600	0	23495000	20419000	17080000	0	515
ACMDGWMGKECK	GlyGly (K)	1585.61	0.614574	7449	Q9Y219;Q9Y219-2	JAG2	Protein jagged-2	yes	no	0	1	0	1	By MS/MS	By MS/MS	By MS/MS	By MS/MS	By matching		By matching	By matching	1	1	1	1	1		1	1	39.435	39.39	3	0.0016115	48837	CM_M04492	62.924	62.752			126140000	23628000	18863000	27469000	31991000	7142400	0	8359400	8692200	516
ACMEEMHQVAIAAKDPANGR	GlyGly (K)	2312.05	0.046004	6071	Q9BW27;Q9BW27-3	NUP85	Nuclear pore complex protein Nup85	yes	no	0	1	0	1	By MS/MS	By MS/MS	By MS/MS	By MS/MS	By MS/MS	By MS/MS	By MS/MS	By MS/MS	2	1	2	1	1	2	1	2	47.678	47.517	3;4	2.5162e-07	56378	CM_M04495	128.66	124.57			1241400000	405980000	75604000	251740000	148180000	32208000	145420000	39522000	142740000	517
ACMLTTATAHDGDVNVISWSR	Unmodified	2304.06	0.0627	5882	Q9BQ67	GRWD1	Glutamate-rich WD repeat-containing protein 1	yes	yes	0	0	0	0	By MS/MS			By MS/MS					1			1					82.397	81.635	3	2.7641e-10	94981	CM_M04495	143.15	127.73			98703000	50880000	0	0	47823000	0	0	0	0	518
ACNFFNNVGGNLKGLENWLLK	GlyGly (K)	2521.25	0.253612	3073	Q13772;Q13772-3;Q13772-4	NCOA4	Nuclear receptor coactivator 4	yes	no	0	1	0	1	By MS/MS	By MS/MS	By MS/MS						1	1	1						115.61	115.4	3	5.811e-10	135545	CM_M04494	128.32	121.11			248090000	157800000	19206000	71080000	0	0	0	0	0	519
ACNLTDTQKEVK	GlyGly (K)	1519.73	0.730056	4193	Q7LBC6;Q7LBC6-2;Q7LBC6-3	KDM3B	Lysine-specific demethylase 3B	yes	no	0	1	0	1	By MS/MS	By MS/MS	By MS/MS	By MS/MS	By matching				2	2	1	2	1				20.613	20.465	2;3	4.5201e-05	24901	CM_M04493	121.83	90.756			142050000	45958000	47995000	8932300	31628000	7533800	0	0	0	520
ACPEKHFAFK	GlyGly (K)	1347.64	0.639391	5148	Q92520	FAM3C	Protein FAM3C	yes	yes	0	1	0	1	By MS/MS	By MS/MS		By MS/MS	By MS/MS				1	1		1	1				27.263	26.911	3	0.0017244	33146	CM_M04493	70.028	60.373			117710000	44448000	36373000	0	27514000	9374500	0	0	0	521
ACPLDQAIGLLVAIFHK	Unmodified	1865.02	0.023325	1152	P06703	S100A6	Protein S100-A6	yes	yes	0	0	0	0	By MS/MS	By MS/MS	By MS/MS	By MS/MS	By MS/MS	By MS/MS	By MS/MS	By MS/MS	2	2	2	2	2	2	2	2	122.75	122.69	2;3	1.9944e-78	144402	CM_M04493	228.61	206.73			12489000000	3091200000	4144100000	2006700000	2056700000	324600000	291220000	368860000	205700000	522
ACPLDQAIGLLVAIFHK	Acetyl (Protein N-term)	1907.03	0.0338897	1152	P06703	S100A6	Protein S100-A6	yes	yes	1	0	0	0	By MS/MS	By MS/MS	By MS/MS	By MS/MS					1	1	1	1					122.23	122.09	2	1.4966e-78	143734	CM_M04495	227.81	194.58			665830000	203250000	132650000	98046000	231890000	0	0	0	0	523
ACPLDQAIGLLVAIFHKYSGR	Unmodified	2328.24	0.241257	1152	P06703	S100A6	Protein S100-A6	yes	yes	0	0	0	1	By MS/MS	By MS/MS	By MS/MS	By matching					1	1	1	1					122.7	122.57	4	7.8793e-08	144390	CM_M04493	102.6	93.782			153080000	60181000	32626000	38373000	21898000	0	0	0	0	524
ACPLDQAIGLLVAIFHKYSGREGDK	Acetyl (Protein N-term)	2799.44	0.437784	1152	P06703	S100A6	Protein S100-A6	yes	yes	1	0	0	2	By MS/MS	By MS/MS	By MS/MS	By MS/MS	By matching	By matching	By matching	By matching	2	2	2	2	1	1	1	1	123.3	123.22	3;4	4.1598e-18	145230	CM_M04492	155.87	135.43			1573900000	535660000	330400000	352130000	284840000	26903000	15861000	16912000	11232000	525
ACPLEKALDVMVSTFHK	Acetyl (Protein N-term);GlyGly (K)	2101.03	0.0336317	1660	P26447	S100A4	Protein S100-A4	yes	yes	1	1	0	1	By MS/MS	By MS/MS	By MS/MS	By MS/MS	By matching			By matching	2	3	1	1	1			1	119.14	119.01	2;3	3.2914e-14	140377	CM_M04493	111.39	97.13			788280000	178710000	219830000	163910000	197490000	8080300	0	0	20260000	526
ACPPDKMEVDK	GlyGly (K)	1402.62	0.622086	1558	P21860;P21860-4;P21860-3	ERBB3	Receptor tyrosine-protein kinase erbB-3	yes	no	0	1	0	1		By MS/MS								1							22.743	22.074	3	0.024377	27044	CM_M04493	45.829	31.267			7248200	0	7248200	0	0	0	0	0	0	527
ACQALGAMLSKGALNPADITVLFK	GlyGly (K)	2602.36	0.361114	4512	Q8IXH7;Q8IXH7-4	NELFCD	Negative elongation factor C/D	yes	no	0	1	0	1	By MS/MS	By MS/MS	By MS/MS	By MS/MS					1	1	1	1					115.75	115.56	3	1.8465e-12	136067	CM_M04495	105.72	94.573			213600000	49363000	68063000	52812000	43360000	0	0	0	0	528
ACQIIASILVGK	Unmodified	1271.73	0.727143	300	O14802	POLR3A	DNA-directed RNA polymerase III subunit RPC1	yes	yes	0	0	0	0	By matching		By MS/MS	By MS/MS					1		1	1					97.183	96.561	2	0.00027968	113337	CM_M04495	96.342	79.869			31077000	14580000	0	7214600	9282300	0	0	0	0	529
ACQIIASILVGKDEK	GlyGly (K)	1757.93	0.93457	300	O14802	POLR3A	DNA-directed RNA polymerase III subunit RPC1	yes	yes	0	1	0	1	By MS/MS	By MS/MS		By MS/MS					1	1		1					81.339	80.377	3	0.00012074	95222	CM_M04492	80.534	68.616			52950000	17587000	19280000	0	16083000	0	0	0	0	530
ACQKMILELFSK	GlyGly (K)	1580.81	0.80547	2609	P78417;P78417-3;P78417-2	GSTO1	Glutathione S-transferase omega-1	yes	no	0	1	0	1	By MS/MS			By matching					1			1					90.695	89.721	3	0.0040674	106740	CM_M04492	52.576	45.206			18966000	13546000	0	0	5420400	0	0	0	0	531
ACQLSVVVDDKK	GlyGly (K)	1474.74	0.744978	1656	P26358;P26358-2;P26358-3	DNMT1	DNA (cytosine-5)-methyltransferase 1	yes	no	0	1	0	1		By matching	By MS/MS	By MS/MS						1	2	2					41.058	41.025	2;3	0.0064553	48921	CM_M04494	54.524	39.963			24446000	0	4781300	8248100	11417000	0	0	0	0	532
ACQLTYPLHTYPKEEELYACQR	GlyGly (K)	2883.33	0.331999	6115	Q9BXS4	TMEM59	Transmembrane protein 59	yes	yes	0	1	0	1	By MS/MS	By matching		By matching					1	1		1					68.147	67.027	4	0.0003559	78923	CM_M04492	49.089	35.633			59158000	20972000	17817000	0	20369000	0	0	0	0	533
ACQSIYPLHDVFVR	Unmodified	1703.85	0.845361	2446	P61247	RPS3A	40S ribosomal protein S3a	yes	yes	0	0	0	0	By MS/MS		By MS/MS	By MS/MS					1		1	1					79.983	79.21	3	0.0022929	91803	CM_M04495	57.159	49.614			93822000	32284000	0	0	61538000	0	0	0	0	534
ACSGKFMPIMQWLYFDALECLPEDK	GlyGly (K)	3162.43	0.432306	1572;1573	P22314;P22314-2	UBA1	Ubiquitin-like modifier-activating enzyme 1	no	no	0	1	0	1	By MS/MS			By MS/MS					1			1					118.52	118.31	3	8.7354e-13	139752	CM_M04492	104.87	96.14			263160000	156550000	0	0	106610000	0	0	0	0	535
ACSLAKTAFDEAIAELDTLNEESYK	GlyGly (K)	2902.35	0.354233	1791	P31946;P31946-2	YWHAB	14-3-3 protein beta/alpha;14-3-3 protein beta/alpha, N-terminally processed	yes	no	0	1	0	1	By MS/MS	By matching							1	1							116.46	116.11	3	2.4828e-18	137175	CM_M04492	155.25	148.75			88239000	54276000	33963000	0	0	0	0	0	0	536
ACSLAKTAFDEAIAELDTLSEESYK	GlyGly (K)	2875.34	0.343334	2556	P63104;P63104-2	YWHAZ	14-3-3 protein zeta/delta	yes	no	0	1	0	1	By MS/MS	By MS/MS	By MS/MS	By MS/MS		By matching	By matching	By matching	1	1	1	1		1	1	1	117.65	117.53	3	1.0209e-28	138830	CM_M04492	182.21	172.09			617570000	160620000	156360000	119320000	135340000	0	13688000	15577000	16656000	537
ACSLLDVAVHMPCLGHTFNAGIQQAFQLPK	Unmodified	3322.64	0.641328	1036	O96006	ZBED1	Zinc finger BED domain-containing protein 1	yes	yes	0	0	0	0	By matching	By MS/MS	By matching						1	1	1						114.85	114.63	4	2.0889e-14	135112	CM_M04493	86.131	70.368			81380000	16949000	38894000	25537000	0	0	0	0	0	538
ACSTVEGKWQQR	GlyGly (K)	1562.73	0.725974	5716	Q96RL1;Q96RL1-2;Q96RL1-3;Q96RL1-4	UIMC1	BRCA1-A complex subunit RAP80	yes	no	0	1	0	1					By MS/MS	By MS/MS	By MS/MS	By MS/MS					1	1	1	1	23.638	23.766	2	2.1014e-05	27748	CM_M04384	129.1	100.01			38938000	0	0	0	0	10146000	11030000	8289900	9472800	539
ACTTEEDQEKLMQITSLHSLNAFLLPIK	GlyGly (K)	3343.68	0.679213	2144	P49915;P49915-2	GMPS	GMP synthase [glutamine-hydrolyzing]	yes	no	0	1	0	1		By matching	By MS/MS	By matching						1	1	1					114.42	114.27	4	2.165e-12	134096	CM_M04494	85.371	82.692			101410000	0	33632000	34010000	33769000	0	0	0	0	540
ACVEAPKGNPICSLHDQGAGGNGNVLK	GlyGly (K)	2876.37	0.365758	347	O15067	PFAS	Phosphoribosylformylglycinamidine synthase	yes	yes	0	1	0	1	By MS/MS	By MS/MS		By MS/MS	By MS/MS	By MS/MS	By matching		1	1		1	1	1	1		57.925	57.139	4	3.3845e-09	69483	CM_M04382	72.935	63.761			147340000	21758000	25056000	0	22577000	28012000	23660000	26280000	0	541
ACVFGNEPKASDEVPLAPR	GlyGly (K)	2170.05	0.0477018	4920	Q8TB61;Q8TB61-3;Q8TB61-2	SLC35B2	Adenosine 3'-phospho 5'-phosphosulfate transporter 1	yes	no	0	1	0	1	By MS/MS	By MS/MS	By MS/MS						1	1	1						68.621	67.698	3	0.0001589	79672	CM_M04492	68.129	58.568			132020000	48149000	43820000	40047000	0	0	0	0	0	542
ACVLSTPPTLSLLTIGFLFK	Unmodified	2177.22	0.216999	5726	Q96RT7;Q96RT7-3;Q96RT7-2	TUBGCP6	Gamma-tubulin complex component 6	yes	no	0	0	0	0	By MS/MS	By matching	By matching	By matching					1	1	1	1					122.82	122.69	2	1.9889e-06	144760	CM_M04492	119.32	108.71			110210000	39240000	23138000	27987000	19840000	0	0	0	0	543
ACVQVLDPKSK	GlyGly (K)	1357.7	0.702385	6089	Q9BWS9;Q9BWS9-3;Q9BWS9-2	CHID1	Chitinase domain-containing protein 1	yes	no	0	1	0	1	By MS/MS	By MS/MS							1	1							33.928	32.942	3	0.0029876	40811	CM_M04493	59.198	51.287			14951000	6956200	7995200	0	0	0	0	0	0	544
ACVVHGSDLK	Unmodified	1084.53	0.533529	1123	P05023;P05023-4;P05023-3;P50993	ATP1A1;ATP1A2	Sodium/potassium-transporting ATPase subunit alpha-1;Sodium/potassium-transporting ATPase subunit alpha-2	yes	no	0	0	0	0		By matching		By MS/MS						1		1					15.982	15.989	2	0.0012459	18203	CM_M04495	99.442	66.971			21087000	0	4263500	0	16824000	0	0	0	0	545
ACVVHGSDLKDMTSEQLDDILK	Oxidation (M);GlyGly (K)	2603.22	0.220717	1123	P05023;P05023-4;P05023-3	ATP1A1	Sodium/potassium-transporting ATPase subunit alpha-1	yes	no	0	1	1	1	By MS/MS	By MS/MS	By MS/MS	By MS/MS	By matching				2	2	2	2	1				77.079	76.465	3;4	8.5789e-06	88781	CM_M04495	81.356	67.046			274830000	57558000	69029000	68286000	69255000	10704000	0	0	0	546
ACVVHGSDLKDMTSEQLDDILK	GlyGly (K)	2587.23	0.225802	1123	P05023;P05023-4;P05023-3	ATP1A1	Sodium/potassium-transporting ATPase subunit alpha-1	yes	no	0	1	0	1	By MS/MS	By MS/MS	By MS/MS	By MS/MS					2	2	2	1					90.39	89.515	3;4	1.3637e-09	105987	CM_M04493	111.4	101			1334000000	422440000	450660000	298060000	162800000	0	0	0	0	547
ACWFILAAIYHLGAAGATK	Unmodified	2033.06	0.0556877	5178	Q92614;Q92614-4;Q92614-3;Q92614-5;Q92614-2	MYO18A	Unconventional myosin-XVIIIa	yes	no	0	0	0	0	By MS/MS	By MS/MS	By matching	By MS/MS					1	1	1	1					116.9	116.72	3	0.00010604	137906	CM_M04492	78.794	62.976			152150000	45748000	50331000	23458000	32611000	0	0	0	0	548
ACWVLHYFCEVK	Unmodified	1610.74	0.73739	950	O95373	IPO7	Importin-7	yes	yes	0	0	0	0	By MS/MS	By MS/MS	By MS/MS	By MS/MS					2	2	1	2					89.664	88.715	2;3	3.5149e-12	105362	CM_M04492	168.83	148.05			443330000	202630000	85898000	17281000	137520000	0	0	0	0	549
ACYLSINPQKDETLETEK	GlyGly (K)	2252.06	0.0630771	2441	P61163	ACTR1A	Alpha-centractin	yes	yes	0	1	0	1	By MS/MS			By MS/MS	By matching		By matching	By matching	1			1	1		1	1	63.237	62.988	3	0.00024657	72331	CM_M04495	62.94	54.789			174090000	61269000	0	0	68662000	20899000	0	11854000	11402000	550
ADAAASPVGKR	Acetyl (Protein N-term);GlyGly (K)	1197.61	0.610199	4193	Q7LBC6	KDM3B	Lysine-specific demethylase 3B	yes	yes	1	1	0	1	By MS/MS	By matching		By matching	By MS/MS	By MS/MS	By MS/MS	By MS/MS	1	1		1	1	1	1	1	25.326	25.291	2	0.00028935	28955	CM_M04385	91.087	63.957			65902000	7014600	7120900	0	6190100	16489000	0	12671000	16416000	551
ADAAEKIR	GlyGly (K)	986.515	0.514508	3861	Q6FIF0;Q6FIF0-2	ZFAND6	AN1-type zinc finger protein 6	yes	no	0	1	0	1	By MS/MS	By MS/MS	By MS/MS	By MS/MS			By MS/MS		1	1	1	1			1		9.4511	9.5294	2	0.024217	11044	CM_M04493	85.212	48.191			23922000	4743800	5389800	6046300	6535400	0	0	1206500	0	552
ADAASSLTVDVTPPTAK	Unmodified	1642.84	0.841381	6466	Q9H8Y8;Q9H8Y8-3;Q9H8Y8-2	GORASP2	Golgi reassembly-stacking protein 2	yes	no	0	0	0	0	By MS/MS		By matching	By MS/MS		By MS/MS	By MS/MS		1		1	1		1	1		69.975	69.381	2	0.00015571	84881	CM_M04384	115.57	97.766			80609000	13763000	0	10834000	12364000	0	24323000	19324000	0	553
ADAENLIYTADPESFEVNTKDMDSTLSR	GlyGly (K)	3245.47	0.467031	6464	Q9H8V3;Q9H8V3-2;Q9H8V3-4;Q9H8V3-3	ECT2	Protein ECT2	yes	no	0	1	0	1	By MS/MS	By MS/MS		By MS/MS		By MS/MS	By MS/MS		1	1		1		1	1		100.53	99.598	3	2.1761e-18	118328	CM_M04492	113.5	107.47			228870000	38935000	53527000	0	46338000	0	47527000	42547000	0	554
ADAEYYAAHKYATSNK	GlyGly (K)	1915.87	0.870055	741	O75477	ERLIN1	Erlin-1	yes	yes	0	1	0	1	By MS/MS	By MS/MS	By MS/MS	By MS/MS	By MS/MS	By MS/MS	By MS/MS	By MS/MS	2	2	2	2	1	1	1	1	27.584	27.494	2;3	1.9451e-05	33666	CM_M04492	104.28	91.177			606990000	86141000	105240000	87920000	83745000	74832000	51325000	47668000	70123000	555
ADAGKEGNNPAENGDAK	GlyGly (K)	1770.78	0.776883	1134	P05204	HMGN2	Non-histone chromosomal protein HMG-17	yes	yes	0	1	0	1					By MS/MS	By matching							1	1			3.4138	3.3997	3	0.0011571	4192	CM_M04382	50.053	41.876			20417000	0	0	0	0	13877000	6539700	0	0	556
ADAIFQEGIQQKAEPLER	GlyGly (K)	2156.09	0.0861958	611	O60566;O60566-3;O60566-2	BUB1B	Mitotic checkpoint serine/threonine-protein kinase BUB1 beta	yes	no	0	1	0	1					By MS/MS								1				69.912	69.912	3	0.00065723	85322	CM_M04382	55.33	39.388			0	0	0	0	0	0	0	0	0	557
ADAISKSELTK	GlyGly (K)	1275.67	0.667045	3110	Q14141;Q14141-2;Q14141-4;Q14141-3	2006-09-01	Septin-6	yes	no	0	1	0	1						By MS/MS								1			29.095	28.44	2	0.023338	33499	CM_M04383	56.548	29.586			28743000	0	0	0	0	0	28743000	0	0	558
ADAISSIGTSGLTDMKK	GlyGly (K)	1807.9	0.898578	7071	Q9P2K1;Q9P2K1-2	CC2D2A	Coiled-coil and C2 domain-containing protein 2A	yes	no	0	1	0	1	By matching	By MS/MS	By MS/MS	By MS/MS		By matching	By MS/MS	By matching	1	1	1	1		1	1	1	65.227	64.678	3	0.00051533	75799	CM_M04493	57.525	46.255			257970000	34020000	38711000	31253000	21241000	0	21020000	74361000	37360000	559
ADAKAYSDPSTGEPATYGELQQR	GlyGly (K)	2568.17	0.172839	3293;3294	Q15149;Q15149-2;Q15149-6;Q15149-9;Q15149-7;Q15149-8;Q15149-5;Q15149-3;Q15149-4	PLEC	Plectin	no	no	0	1	0	1	By MS/MS		By matching			By MS/MS	By MS/MS		1		1			1	1		46.796	46.39	3	2.727e-06	56342	CM_M04492	69.071	60.982			148620000	36217000	0	29386000	0	0	33382000	49633000	0	560
ADAKLGMPMCLR	GlyGly (K)	1475.7	0.70471	6133	Q9BYB4;Q9BYB4-2	GNB1L	Guanine nucleotide-binding protein subunit beta-like protein 1	yes	no	0	1	0	1	By matching	By matching	By matching				By MS/MS	By matching	1	1	1				1	1	63.875	63.42	3	0.010536	77304	CM_M04384	41.052	27.39			141140000	37572000	35989000	27135000	0	0	0	18697000	21749000	561
ADALKAMK	GlyGly (K)	960.506	0.506251	4341	Q86V81	ALYREF	THO complex subunit 4	yes	yes	0	1	0	1	By MS/MS	By matching	By MS/MS	By MS/MS					1	1	1	1					17.316	17.329	2	0.029042	19483	CM_M04495	77.674	48.101			185420000	42998000	50092000	43593000	48737000	0	0	0	0	562
ADALQAGASQFETSAAK	Unmodified	1664.8	0.800578	2551	Q15836;P63027	VAMP3;VAMP2	Vesicle-associated membrane protein 3;Vesicle-associated membrane protein 2	yes	no	0	0	0	0				By MS/MS								1					56.875	56.495	2	0.001805	64264	CM_M04495	63.76	31.237			20142000	0	0	0	20142000	0	0	0	0	563
ADALQAGASQFETSAAKLK	GlyGly (K)	2020.02	0.0225329	2551	Q15836;P63027	VAMP3;VAMP2	Vesicle-associated membrane protein 3;Vesicle-associated membrane protein 2	yes	no	0	1	0	1	By MS/MS	By MS/MS	By MS/MS	By MS/MS					1	1	1	1					72.132	71.383	3	3.4161e-05	82683	CM_M04495	86.44	72.425			771910000	193090000	223020000	145300000	210500000	0	0	0	0	564
ADALYPVVSAASICAKVAR	GlyGly (K)	2075.08	0.0833591	786	O75792	RNASEH2A	Ribonuclease H2 subunit A	yes	yes	0	1	0	1		By MS/MS	By MS/MS	By MS/MS				By MS/MS		1	1	1				1	90.411	89.797	3	0.0001032	105234	CM_M04495	74.953	64.614			198930000	0	69013000	45822000	84090000	0	0	0	0	565
ADAPVALVVHMAPASVLVDSR	Unmodified	2117.13	0.130309	5880	Q9BQ52;Q9BQ52-4;Q9BQ52-2	ELAC2	Zinc phosphodiesterase ELAC protein 2	yes	no	0	0	0	0	By matching	By MS/MS	By matching	By MS/MS	By matching	By MS/MS			1	1	1	1	1	1			112.31	112.1	3	8.9562e-06	132248	CM_M04493	83.039	72.842			144040000	33297000	33721000	16673000	25291000	12638000	22418000	0	0	566
ADAVQDSEMVELVELEIR	Unmodified	2045	0.998686	2096	P49411	TUFM	Elongation factor Tu, mitochondrial	yes	yes	0	0	0	0					By MS/MS		By MS/MS						1		1		114.99	114.98	2	3.8305e-29	140181	CM_M04382	195.1	163.51			60983000	0	0	0	0	32190000	0	28793000	0	567
ADCASGIFLAAEKYAPSK	GlyGly (K)	2011.97	0.967326	529	O43747;O43747-2	AP1G1	AP-1 complex subunit gamma-1	yes	no	0	1	0	1	By MS/MS			By MS/MS					1			1					85.812	84.968	3	0.00075091	100719	CM_M04492	51.819	40.206			30846000	13252000	0	0	17594000	0	0	0	0	568
ADDADEFGYSR	Unmodified	1244.49	0.49456	4154	Q7KZF4	SND1	Staphylococcal nuclease domain-containing protein 1	yes	yes	0	0	0	0				By MS/MS								1					35.598	35.763	2	0.031421	43028	CM_M04495	68.893	61.673			0	0	0	0	0	0	0	0	0	569
ADDDVYIKGDR	GlyGly (K)	1379.63	0.631722	4386	Q86X52	CHSY1	Chondroitin sulfate synthase 1	yes	yes	0	1	0	1		By MS/MS								1							27.535	26.718	2	0.004321	32937	CM_M04493	84.17	69.019			0	0	0	0	0	0	0	0	0	570
ADDGRPFPQVIKSK	GlyGly (K)	1670.87	0.874018	1095	P04075;P04075-2	ALDOA	Fructose-bisphosphate aldolase A	yes	no	0	1	0	2	By MS/MS	By MS/MS	By MS/MS	By MS/MS	By MS/MS	By MS/MS	By MS/MS		2	2	1	1	2	3	2		41.259	40.782	2;3;4	1.3888e-05	49037	CM_M04382	103.39	80.531			1559600000	130280000	82901000	63449000	95310000	314710000	429090000	443860000	0	571
ADDMKWAQK	GlyGly (K)	1205.55	0.549907	38	A5PLL7;A5PLL7-2	TMEM189	Transmembrane protein 189	yes	no	0	1	0	1	By MS/MS	By MS/MS	By matching	By MS/MS		By MS/MS	By MS/MS		1	1	1	1		1	1		23.734	23.541	2	0.0013149	27455	CM_M04383	114.28	86.107			300360000	55127000	75659000	69863000	72448000	0	27262000	0	0	572
ADDPLLKLLQEAQQS	GlyGly (K)	1781.92	0.915943	5369	Q96C86	DCPS	m7GpppX diphosphatase	yes	yes	0	1	0	1		By MS/MS	By MS/MS	By matching	By MS/MS	By matching	By matching			1	2	2	1	1	1		115.55	115.45	2	0.00023059	135649	CM_M04494	89.663	64.595			256990000	0	37477000	52674000	75378000	30735000	28218000	32513000	0	573
ADDYEQVKNVADYYPEYK	GlyGly (K)	2323.03	0.0280718	2452	P61421	ATP6V0D1	V-type proton ATPase subunit d 1	yes	yes	0	1	0	1	By MS/MS	By MS/MS	By MS/MS	By MS/MS	By MS/MS	By MS/MS	By MS/MS	By MS/MS	2	2	2	2	2	2	1	2	69.335	68.849	2;3	8.8448e-06	84238	CM_M04383	109.72	105.19			2048300000	306770000	362310000	265450000	295900000	221420000	297520000	26801000	272130000	574
ADDYIEITGAGGKK	GlyGly (K)	1550.76	0.757651	7606	Q9Y3Z3;Q9Y3Z3-4;Q9Y3Z3-3	SAMHD1	Deoxynucleoside triphosphate triphosphohydrolase SAMHD1	yes	no	0	1	0	1	By MS/MS	By MS/MS	By MS/MS	By MS/MS			By MS/MS	By MS/MS	1	1	1	1			1	1	44.681	44.633	2	4.4481e-05	55070	CM_M04493	106.29	91.14			101510000	17364000	18242000	27041000	17781000	0	0	10524000	10556000	575
ADEASELACPTPK	Unmodified	1387.63	0.628945	2089	P49327	FASN	Fatty acid synthase;[Acyl-carrier-protein] S-acetyltransferase;[Acyl-carrier-protein] S-malonyltransferase;3-oxoacyl-[acyl-carrier-protein] synthase;3-oxoacyl-[acyl-carrier-protein] reductase;3-hydroxyacyl-[acyl-carrier-protein] dehydratase;Enoyl-[acyl-carrier-protein] reductase;Oleoyl-[acyl-carrier-protein] hydrolase	yes	yes	0	0	0	0			By matching	By MS/MS							1	1					37.194	37.615	2	0.0056407	45231	CM_M04495	68.069	54.49			39299000	0	0	4478400	34821000	0	0	0	0	576
ADEASELACPTPKEDGLAQQQTQLNLR	GlyGly (K)	3096.48	0.478205	2089	P49327	FASN	Fatty acid synthase;[Acyl-carrier-protein] S-acetyltransferase;[Acyl-carrier-protein] S-malonyltransferase;3-oxoacyl-[acyl-carrier-protein] synthase;3-oxoacyl-[acyl-carrier-protein] reductase;3-hydroxyacyl-[acyl-carrier-protein] dehydratase;Enoyl-[acyl-carrier-protein] reductase;Oleoyl-[acyl-carrier-protein] hydrolase	yes	yes	0	1	0	1	By MS/MS	By MS/MS	By MS/MS	By MS/MS	By MS/MS	By MS/MS	By MS/MS	By MS/MS	1	1	1	1	1	1	1	1	71.339	70.878	3	1.0417e-21	81980	CM_M04495	130.6	124.37			2658200000	328650000	389130000	394000000	470180000	270040000	301570000	284580000	220060000	577
ADEDHYREQQALNESSAKNGAASK	GlyGly (K)	2732.24	0.238627	399	O15350;O15350-8;O15350-6;O15350-5;O15350-13;O15350-11;O15350-2;O15350-12;O15350-4;O15350-10;O15350-9;O15350-3	TP73	Tumor protein p73	yes	no	0	1	0	2					By MS/MS	By MS/MS	By MS/MS	By MS/MS					1	1	1	1	20.491	20.631	4	1.0013e-09	23808	CM_M04383	95.123	76.72			141210000	0	0	0	0	31991000	43165000	36497000	29561000	578
ADEDPALFQSVKTK	GlyGly (K)	1661.83	0.826065	2076	P48739;P48739-2;P48739-3	PITPNB	Phosphatidylinositol transfer protein beta isoform	yes	no	0	1	0	1	By matching	By MS/MS	By MS/MS	By matching	By MS/MS	By MS/MS	By MS/MS	By MS/MS	1	1	1	1	2	2	2	2	51.136	50.98	2;3	5.6333e-06	63455	CM_M04383	110.44	97.025			2024100000	368840000	443740000	324600000	333830000	140560000	134600000	135930000	141970000	579
ADEDPIMGFHQMFLLK	Unmodified	1890.9	0.900827	2471	P61970	NUTF2	Nuclear transport factor 2	yes	yes	0	0	0	0	By matching	By MS/MS	By MS/MS	By MS/MS					1	1	1	2					111.91	111.71	2;3	6.7391e-05	131188	CM_M04495	90.707	79.891			328520000	94469000	45621000	36697000	151740000	0	0	0	0	580
ADEEEDPTFEEENEEIGGGAEGGQGKRK	Acetyl (Protein N-term);GlyGly (K)	3162.35	0.349753	3351	Q15543	TAF13	Transcription initiation factor TFIID subunit 13	yes	yes	1	1	0	2					By matching	By MS/MS	By MS/MS						1	1	1		52.178	51.749	3	0.00021831	62978	CM_M04383	48.115	45.424			85760000	0	0	0	0	18822000	36806000	30132000	0	581
ADEGISFR	Unmodified	893.424	0.424296	2806	Q06830	PRDX1	Peroxiredoxin-1	yes	yes	0	0	0	0	By MS/MS	By matching	By MS/MS	By MS/MS		By MS/MS	By MS/MS		1	1	1	1		1	1		40.1	39.737	2	0.049528	47808	CM_M04495	125.81	73.131			210250000	16168000	13887000	13966000	116220000	0	34624000	15385000	0	582
ADEIAKAQVAR	Acetyl (Protein N-term);GlyGly (K)	1326.69	0.689178	2131	P49773	HINT1	Histidine triad nucleotide-binding protein 1	yes	yes	1	1	0	1	By MS/MS	By MS/MS	By matching	By MS/MS					1	1	1	1					48.557	48.306	2	6.1566e-05	59679	CM_M04493	110.87	90.172			306800000	62507000	76968000	77158000	90172000	0	0	0	0	583
ADEIAKAQVARPGGDTIFGK	Acetyl (Protein N-term);GlyGly (K)	2199.13	0.128395	2131	P49773	HINT1	Histidine triad nucleotide-binding protein 1	yes	yes	1	1	0	2					By MS/MS	By MS/MS	By MS/MS	By MS/MS					1	1	1	1	78.263	78.072	3	0.0015728	95341	CM_M04384	47.016	37.611			303410000	0	0	0	0	81498000	87415000	76016000	58478000	584
ADEKITNININQALSILK	GlyGly (K)	2111.16	0.158632	2170	P50748	KNTC1	Kinetochore-associated protein 1	yes	yes	0	1	0	1		By MS/MS	By MS/MS					By matching		2	1					1	109.89	109.81	2;3	0.00015993	128022	CM_M04494	70.942	61.659			214880000	0	133540000	70745000	0	0	0	0	10586000	585
ADEKITNININQALSILKHLK	2 GlyGly (K)	2603.44	0.439499	2170	P50748	KNTC1	Kinetochore-associated protein 1	yes	yes	0	2	0	2	By matching	By MS/MS		By matching					1	1		1					112.54	112.21	4	3.8723e-07	132250	CM_M04493	96.848	76.98			73170000	29060000	26298000	0	17812000	0	0	0	0	586
ADEKPKEGVK	Acetyl (Protein N-term);GlyGly (K)	1255.64	0.64083	2467	P61956;P61956-2	SUMO2	Small ubiquitin-related modifier 2	yes	no	1	1	0	2	By MS/MS	By MS/MS	By MS/MS	By MS/MS	By MS/MS	By MS/MS	By MS/MS	By MS/MS	5	4	8	5	5	6	4	4	11.435	11.606	2;3	8.3586e-07	12350	CM_M04493	142	111.83			104680000000	10146000000	5251800000	8833900000	5514900000	24811000000	19246000000	17095000000	13784000000	587
ADEKPKEGVK	Acetyl (Protein N-term);2 GlyGly (K)	1369.68	0.683758	2467	P61956;P61956-2	SUMO2	Small ubiquitin-related modifier 2	yes	no	1	2	0	2	By matching	By MS/MS	By MS/MS	By MS/MS	By MS/MS	By MS/MS	By MS/MS	By MS/MS	2	2	2	2	2	2	2	2	13.098	13.211	2;3	0.0024658	14616	CM_M04384	105.52	85.734			11114000000	675350000	727520000	750240000	263680000	2755800000	1892100000	2139900000	1909800000	588
ADEKPKEGVK	GlyGly (K)	1213.63	0.630266	2467	P61956;P61956-2	SUMO2	Small ubiquitin-related modifier 2	yes	no	0	1	0	2			By MS/MS								1						10.313	10.912	3	0.020925	11569	CM_M04494	50.284	26.911			29397000	0	0	29397000	0	0	0	0	0	589
ADEKSSCTLPEGTNSSPQEIDPTK	GlyGly (K)	2704.21	0.213383	5157	Q92544	TM9SF4	Transmembrane 9 superfamily member 4	yes	yes	0	1	0	1	By MS/MS			By MS/MS					1			1					45.315	44.937	3	1.1388e-05	55318	CM_M04492	61.437	52.494			71919000	27918000	0	0	44001000	0	0	0	0	590
ADELSEKQVYDAHTK	Acetyl (Protein N-term);GlyGly (K)	1888.88	0.880285	2746	Q03135-2	CAV1	Caveolin-1	yes	yes	1	1	0	1	By MS/MS	By MS/MS	By MS/MS	By MS/MS	By MS/MS	By MS/MS	By MS/MS	By MS/MS	2	2	2	2	1	2	2	1	45.518	45.267	2;3	4.0167e-30	55334	CM_M04492	188.96	171.79			5470500000	1031000000	908090000	1026200000	1018400000	265960000	379050000	405400000	436290000	591
ADENNAKLQELGK	GlyGly (K)	1542.76	0.763799	3843	Q69YN4;Q69YN4-3;Q69YN4-2;Q69YN4-4	KIAA1429	Protein virilizer homolog	yes	no	0	1	0	1	By MS/MS	By MS/MS	By MS/MS	By MS/MS	By MS/MS	By MS/MS	By MS/MS	By MS/MS	2	2	1	1	2	2	2	2	29.959	29.807	2;3	9.8427e-07	35319	CM_M04383	137.89	120.95			1102000000	227450000	261800000	63038000	62573000	116140000	122040000	127490000	121480000	592
ADEVAPAKK	GlyGly (K)	1041.55	0.545473	2274	P53396;P53396-2;P53396-3	ACLY	ATP-citrate synthase	yes	no	0	1	0	1	By MS/MS	By MS/MS	By MS/MS	By MS/MS	By MS/MS	By MS/MS	By MS/MS		1	1	1	2	1	1	1		0.74961	0.56052	2	0.01858	1159	CM_M04493	75.213	50.394			56192000	22610000	26062000	0	0	3183200	1643700	2692800	0	593
ADEWLMKNMDPLNDNIATLLHQSSDK	GlyGly (K)	3112.46	0.459384	1851	P35579;P35579-2	MYH9	Myosin-9	yes	no	0	1	0	1	By MS/MS	By MS/MS	By matching	By MS/MS					1	1	1	1					112.91	112.7	4	8.6578e-22	132532	CM_M04495	142.22	136.42			239430000	64684000	71626000	46832000	56287000	0	0	0	0	594
ADFCIIHYAGK	Unmodified	1293.62	0.617593	1851;1852	P35579;P35579-2;P35580;P35580-2;P35580-5;P35580-3;P35580-4	MYH9;MYH10	Myosin-9;Myosin-10	no	no	0	0	0	0	By MS/MS	By MS/MS	By MS/MS	By MS/MS	By MS/MS	By MS/MS	By MS/MS	By matching	1	2	1	2	2	1	2	1	64.117	63.614	2;3	8.8338e-05	72970	CM_M04495	128.27	101.14			479690000	57901000	130190000	12875000	193800000	21573000	21535000	32669000	9147900	595
ADFCIIHYAGKVDYK	GlyGly (K)	1912.91	0.914168	1851;1852	P35579;P35579-2;P35580;P35580-2;P35580-5;P35580-3;P35580-4	MYH9;MYH10	Myosin-9;Myosin-10	no	no	0	1	0	1	By MS/MS	By MS/MS		By MS/MS					1	1		1					71.618	70.531	3	0.00016379	82998	CM_M04493	77.562	66.447			92560000	34128000	32211000	0	26221000	0	0	0	0	596
ADFDDRVSDEEKVR	Acetyl (Protein N-term);GlyGly (K)	1835.83	0.828584	2263	P52907	CAPZA1	F-actin-capping protein subunit alpha-1	yes	yes	1	1	0	2					By MS/MS	By MS/MS	By MS/MS	By MS/MS					1	1	1	1	46.545	46.472	3	1.1026e-05	56528	CM_M04383	96.673	86.206			270290000	0	0	0	0	56710000	56301000	74040000	83244000	597
ADFDNTVAIHPTSSEELVTLR	Unmodified	2314.14	0.144105	1051	P00390;P00390-2;P00390-3;P00390-5;P00390-4	GSR	Glutathione reductase, mitochondrial	yes	no	0	0	0	0			By MS/MS	By MS/MS		By matching					1	1		1			87.294	86.811	3	3.1803e-05	101673	CM_M04495	73.405	64.473			49673000	0	0	18128000	20654000	0	10891000	0	0	598
ADFHVGAHVNTFWR	Unmodified	1655.8	0.795708	2870	Q10570	CPSF1	Cleavage and polyadenylation specificity factor subunit 1	yes	yes	0	0	0	0	By matching	By matching	By matching	By matching	By MS/MS	By MS/MS	By MS/MS	By MS/MS	1	1	1	1	1	1	1	1	67.033	66.559	3	0.00015331	81595	CM_M04383	81.632	74.903			344920000	37094000	84871000	32933000	63672000	15942000	54094000	27234000	29074000	599
ADFKVLSSQDIK	GlyGly (K)	1463.76	0.762008	6855	Q9NWF9-3	RNF216	E3 ubiquitin-protein ligase RNF216	yes	yes	0	1	0	1					By MS/MS	By matching	By MS/MS	By MS/MS					1	1	1	1	55.164	55.043	2	0.01285	67068	CM_M04384	60.691	40.929			61591000	0	0	0	0	14238000	21147000	14226000	11981000	600
ADFNAVEYINTLFPTEQSLANIDEVVNKIR	GlyGly (K)	3536.78	0.778727	3758	Q5VIR6;Q5VIR6-3;Q5VIR6-1;Q5VIR6-2	VPS53	Vacuolar protein sorting-associated protein 53 homolog	yes	no	0	1	0	1	By MS/MS								1								119.12	118.82	3	0.00035235	140401	CM_M04492	43.324	35.659			55300000	55300000	0	0	0	0	0	0	0	601
ADFSGMSQTDLSLSKVVHK	GlyGly (K)	2163.06	0.0630175	1837	P35237	SERPINB6	Serpin B6	yes	yes	0	1	0	1	By MS/MS	By matching	By MS/MS	By MS/MS		By MS/MS	By MS/MS		2	1	2	2		1	1		74.088	73.443	3;4	5.9093e-07	85261	CM_M04495	115.34	104.75			297550000	64902000	53590000	69807000	74476000	0	20789000	13986000	0	602
ADFSGMSTEKNVPLSK	GlyGly (K)	1823.87	0.872363	2157	P50452;P50452-3	SERPINB8	Serpin B8	yes	no	0	1	0	1					By MS/MS	By MS/MS	By MS/MS	By MS/MS					2	2	2	2	52.603	52.495	2;3	0.00038713	63694	CM_M04382	65.511	55.59			200090000	0	0	0	0	52934000	48719000	53207000	45230000	603
ADFSTKDIYQDLNR	GlyGly (K)	1798.85	0.848591	1987	P43246;P43246-2	MSH2	DNA mismatch repair protein Msh2	yes	no	0	1	0	1	By MS/MS	By MS/MS				By MS/MS	By MS/MS		1	1				1	1		70.131	69.081	3	0.0020838	81314	CM_M04492	53.592	40.67			86419000	29736000	19137000	0	0	0	0	37546000	0	604
ADFVCSTVQKPDAANYYYLIILK	Unmodified	2691.36	0.361825	6656	Q9NQW6;Q9NQW6-2	ANLN	Actin-binding protein anillin	yes	no	0	0	0	1	By MS/MS			By MS/MS		By MS/MS			1			1		1			112.36	112.05	3	1.4125e-10	132160	CM_M04492	123.19	110.76			360490000	218750000	0	0	112250000	0	29489000	0	0	605
ADFVLAANSYDLAIKAITSSAK	GlyGly (K)	2382.24	0.24309	3151	Q14318;Q14318-2	FKBP8	Peptidyl-prolyl cis-trans isomerase FKBP8	yes	no	0	1	0	1	By MS/MS		By matching	By matching					1		1	1					114.44	114.3	3	3.3224e-06	134933	CM_M04492	83.245	70.397			96524000	42029000	0	14671000	39824000	0	0	0	0	606
ADGDSKGSEEVDSHCK	GlyGly (K)	1833.74	0.743534	7651	Q9Y4W2;Q9Y4W2-2;Q9Y4W2-3;Q9Y4W2-4	LAS1L	Ribosomal biogenesis protein LAS1L	yes	no	0	1	0	1	By matching	By MS/MS	By MS/MS		By MS/MS	By MS/MS			1	1	2		1	1			2.7738	2.7535	3	0.001014	3819	CM_M04382	54.7	49.716			78818000	2191100	19106000	33319000	0	16426000	7776200	0	0	607
ADGDTLSCICGKTK	GlyGly (K)	1638.73	0.734155	4482	Q8IWB1	ITPRIP	Inositol 1,4,5-trisphosphate receptor-interacting protein	yes	yes	0	1	0	1	By MS/MS	By MS/MS	By MS/MS	By MS/MS	By MS/MS	By matching	By matching	By MS/MS	2	2	1	1	1	1	1	1	36.343	36.026	2;3	3.5072e-05	42696	CM_M04494	110.86	92.798			255290000	69907000	89307000	25068000	29621000	9713400	13924000	7511600	10242000	608
ADGEEDEVKAAR	GlyGly (K)	1402.63	0.632451	3254	Q15020;Q15020-4;Q15020-2;Q15020-3	SART3	Squamous cell carcinoma antigen recognized by T-cells 3	yes	no	0	1	0	1	By matching	By matching				By matching		By MS/MS	1	1				1		1	14.146	14.11	2	0.024	15342	CM_M04385	53.327	41.837			13772000	2816400	2457700	0	0	0	3554100	0	4944100	609
ADGEEPEKK	Acetyl (Protein N-term);GlyGly (K)	1157.52	0.520047	4925	Q8TBC4	UBA3	NEDD8-activating enzyme E1 catalytic subunit	yes	yes	1	1	0	1	By MS/MS	By MS/MS	By MS/MS	By MS/MS					1	1	1	1					10.817	10.711	2	0.0059465	12396	CM_M04492	61.999	51.532			11894000	3570600	5509300	0	2813700	0	0	0	0	610
ADGGAEYATYQTKSTTPAEQR	GlyGly (K)	2358.07	0.0723963	1415	P15529-4;P15529-16;P15529-2;P15529-7;P15529-6;P15529-3;P15529-5	CD46	Membrane cofactor protein	yes	no	0	1	0	1	By MS/MS	By MS/MS	By MS/MS	By MS/MS	By MS/MS	By MS/MS	By MS/MS	By MS/MS	2	2	2	1	2	2	2	2	32.003	31.876	2;3	6.2206e-13	38089	CM_M04384	161.63	147.95			2013100000	234640000	202530000	188000000	237390000	255620000	258520000	318100000	318260000	611
ADGGAEYATYQTKSTTPAEQRG	GlyGly (K)	2415.09	0.09386	1415	P15529-4;P15529-16;P15529-2;P15529-7;P15529-6;P15529-3;P15529-5	CD46	Membrane cofactor protein	yes	no	0	1	0	2					By MS/MS	By MS/MS	By MS/MS	By MS/MS					2	2	2	2	31.835	31.888	2;3	1.4529e-06	38071	CM_M04383	105.14	94.814			561450000	0	0	0	0	112260000	146970000	141370000	160840000	612
ADGIVSKNF	GlyGly (K)	1063.53	0.529823	2564	P63220	RPS21	40S ribosomal protein S21	yes	yes	0	1	0	1	By MS/MS	By MS/MS	By MS/MS	By matching	By MS/MS	By MS/MS	By MS/MS		1	1	1	1	1	1	1		48.017	47.675	2	0.0068777	58620	CM_M04492	89.046	61.31			1285700000	228680000	280720000	258140000	277320000	113290000	127530000	0	0	613
ADGKGVLPR	GlyGly (K)	1025.56	0.561792	1161	P06756;P06756-3;P06756-2	ITGAV	Integrin alpha-V;Integrin alpha-V heavy chain;Integrin alpha-V light chain	yes	no	0	1	0	1	By MS/MS	By MS/MS	By MS/MS		By matching	By MS/MS	By matching	By matching	1	1	1		1	1	1	1	19.738	19.746	2	0.0094138	23912	CM_M04493	82.426	45.332			132070000	26113000	28897000	21239000	0	15267000	11201000	10214000	19136000	614
ADGKISEQSDAK	GlyGly (K)	1361.64	0.642287	1645	P25705;P25705-2;P25705-3	ATP5A1	ATP synthase subunit alpha, mitochondrial	yes	no	0	1	0	1	By MS/MS	By MS/MS	By MS/MS	By MS/MS	By MS/MS	By MS/MS	By MS/MS	By MS/MS	1	1	2	2	1	1	1	1	1.9402	2.2209	2;3	7.0425e-05	2245	CM_M04494	112.36	70.248			129310000	14618000	23227000	35175000	31816000	6050500	5336200	7672800	5412400	615
ADGKISEQSDAKLK	2 GlyGly (K)	1716.86	0.864241	1645	P25705;P25705-2;P25705-3	ATP5A1	ATP synthase subunit alpha, mitochondrial	yes	no	0	2	0	2		By MS/MS	By MS/MS	By matching						1	1	1					16.251	16.466	3	0.032042	19598	CM_M04493	50.843	38.678			23516000	0	9056800	7716500	6742600	0	0	0	0	616
ADGLHSEFMNYKAR	GlyGly (K)	1751.81	0.804952	7517	Q9Y2L9-2;Q9Y2L9;Q9Y2L9-3	LRCH1	Leucine-rich repeat and calponin homology domain-containing protein 1	yes	no	0	1	0	1	By MS/MS		By MS/MS	By matching			By matching		1		1	1			1		43.618	43.559	3	6.6741e-05	51851	CM_M04494	84.892	74.038			57572000	16238000	0	16516000	18484000	0	0	6334100	0	617
ADGNFLLYAHLTYVTLPLHR	Unmodified	2313.23	0.226987	3876	Q6ICG6;Q6ICG6-3;Q6ICG6-2	KIAA0930	Uncharacterized protein KIAA0930	yes	no	0	0	0	0	By MS/MS	By matching		By MS/MS					1	1		1					112.74	112.41	4	7.6023e-05	132185	CM_M04495	70.99	61.3			127510000	66551000	30243000	0	30717000	0	0	0	0	618
ADGQLVSSEKK	GlyGly (K)	1274.65	0.646644	6469	Q9H930;Q9H930-1;Q9H930-2	SP140L	Nuclear body protein SP140-like protein	yes	no	0	1	0	1	By matching	By matching	By MS/MS	By matching	By matching	By MS/MS	By matching	By matching	1	1	1	1	1	1	1	1	12.236	12.367	2	0.0024876	13511	CM_M04494	87.258	60.004			161200000	22246000	32304000	24315000	20902000	15185000	16202000	15971000	14071000	619
ADGTCNTNFKK	GlyGly (K)	1368.61	0.609213	5414	Q96DU7	ITPKC	Inositol-trisphosphate 3-kinase C	yes	yes	0	1	0	1	By MS/MS	By MS/MS	By MS/MS	By MS/MS					1	1	1	1					10.442	10.509	2	0.010803	12083	CM_M04493	69.954	56.374			23032000	6689000	8333300	3980200	4029600	0	0	0	0	620
ADGTISSEIKSAR	GlyGly (K)	1447.73	0.726685	5758	Q96T21;Q96T21-2;Q96T21-3	SECISBP2	Selenocysteine insertion sequence-binding protein 2	yes	no	0	1	0	1		By MS/MS	By MS/MS	By MS/MS						1	1	1					32.497	32.477	2	0.0069264	38884	CM_M04495	64.439	37.324			16827000	0	3825400	5489200	7512600	0	0	0	0	621
ADGVGPPLTKGK	GlyGly (K)	1252.68	0.67755	4842	Q8NEC7;Q8NEC7-3	GSTCD	Glutathione S-transferase C-terminal domain-containing protein	yes	no	0	1	0	1	By MS/MS	By MS/MS	By MS/MS	By MS/MS		By MS/MS	By MS/MS	By MS/MS	1	1	1	1		1	1	1	26.594	26.555	2	0.026264	32641	CM_M04493	51.927	29.435			63469000	9565300	11734000	11936000	11624000	0	6456100	6155200	5998000	622
ADGVHTVEPTEAGDYKLCFDNSFSTISEK	GlyGly (K)	3330.5	0.498666	3012	Q13445	TMED1	Transmembrane emp24 domain-containing protein 1	yes	yes	0	1	0	1		By MS/MS	By matching	By MS/MS						1	1	1					84.976	84.493	4	0.00016984	99699	CM_M04493	41.89	35.795			102280000	0	36010000	26804000	39468000	0	0	0	0	623
ADGYVLEGKELEFYLR	GlyGly (K)	2015	6.5851e-06	2485	P62241	RPS8	40S ribosomal protein S8	yes	yes	0	1	0	1	By MS/MS	By MS/MS	By MS/MS	By MS/MS		By MS/MS	By MS/MS		2	2	2	2		1	1		98.645	97.765	2;3	2.0658e-05	116052	CM_M04493	109.55	99.453			445370000	142450000	92422000	59628000	106780000	0	44092000	0	0	624
ADHDFVVQEDFMKAVR	GlyGly (K)	2019.95	0.94726	2507	P62333	PSMC6	26S protease regulatory subunit 10B	yes	yes	0	1	0	1	By MS/MS	By MS/MS	By MS/MS	By matching	By MS/MS	By MS/MS	By MS/MS		1	2	2	1	1	1	1		76.964	76.373	3;4	1.9942e-05	93661	CM_M04383	106.42	95.162			398160000	58870000	105370000	75441000	78808000	19383000	33115000	27172000	0	625
ADHGEPIGR	Unmodified	950.457	0.456993	1206	P08238	HSP90AB1	Heat shock protein HSP 90-beta	yes	yes	0	0	0	0	By MS/MS	By MS/MS	By MS/MS	By MS/MS		By MS/MS	By MS/MS		1	1	1	2		1	1		4.911	5.0192	2;3	0.0030806	5103	CM_M04494	103.56	73.99			94614000	11056000	9218800	13436000	52382000	0	4398000	4123400	0	626
ADHLLKAHLQK	GlyGly (K)	1386.77	0.773182	1947	P41250	GARS	Glycine--tRNA ligase	yes	yes	0	1	0	1	By MS/MS	By MS/MS	By MS/MS	By MS/MS	By MS/MS		By MS/MS		1	2	2	1	1		1		18.73	18.744	2;3	9.256e-08	22916	CM_M04493	140.39	98.707			632950000	159530000	164940000	131320000	110350000	39698000	0	27124000	0	627
ADHSFSDGVPSDSVEAAKNASNTEK	Acetyl (Protein N-term);GlyGly (K)	2718.2	0.20051	5830	Q99733;Q99733-2	NAP1L4	Nucleosome assembly protein 1-like 4	yes	no	1	1	0	1	By MS/MS				By matching	By MS/MS	By MS/MS		1				1	1	1		55.876	55.206	3	1.6232e-15	67520	CM_M04383	141.69	133.69			140680000	37849000	0	0	0	30531000	38834000	33462000	0	628
ADIDISGPNVDVDVPDVNIEGPDAK	Unmodified	2563.23	0.228956	2853	Q09666	AHNAK	Neuroblast differentiation-associated protein AHNAK	yes	yes	0	0	0	0							By MS/MS								1		104.57	104.55	2	0.00069071	127425	CM_M04384	53.328	41.536			14039000	0	0	0	0	0	0	14039000	0	629
ADIDLTKR	GlyGly (K)	1044.56	0.556372	2493	P62269	RPS18	40S ribosomal protein S18	yes	yes	0	1	0	1	By MS/MS	By matching	By MS/MS	By matching	By MS/MS	By MS/MS	By MS/MS	By MS/MS	2	2	2	2	2	2	2	2	26.523	26.493	2;3	0.0086553	31757	CM_M04382	60.589	18.361			2842800000	357140000	493950000	425790000	397390000	326130000	310060000	281220000	251100000	630
ADIEVACYGYEGIDAVKEALR	GlyGly (K)	2455.17	0.168939	1133	P05198	EIF2S1	Eukaryotic translation initiation factor 2 subunit 1	yes	yes	0	1	0	1	By MS/MS	By MS/MS	By MS/MS	By MS/MS	By MS/MS	By MS/MS	By MS/MS		2	1	1	2	1	2	1		109.79	109.49	2;3	8.1588e-46	128535	CM_M04495	146.47	128.37			1259400000	397640000	268590000	193300000	303230000	35244000	20655000	40709000	0	631
ADIFMFDEPSSYLDVKQR	Oxidation (M);GlyGly (K)	2290.06	0.0575978	2443	P61221	ABCE1	ATP-binding cassette sub-family E member 1	yes	yes	0	1	1	1	By MS/MS	By MS/MS	By MS/MS	By MS/MS	By MS/MS	By MS/MS		By MS/MS	1	1	1	1	1	1		1	96.31	95.742	3	1.6007e-05	113821	CM_M04492	106.94	98.122			339050000	61359000	80876000	56960000	70940000	30486000	22274000	0	16152000	632
ADIFMFDEPSSYLDVKQR	GlyGly (K)	2274.06	0.0626832	2443	P61221	ABCE1	ATP-binding cassette sub-family E member 1	yes	yes	0	1	0	1	By MS/MS	By MS/MS	By MS/MS	By MS/MS	By MS/MS	By MS/MS	By matching	By MS/MS	2	2	1	2	1	1	1	1	102.04	101.39	2;3	8.8415e-06	120517	CM_M04492	111.33	107.06			1383900000	304070000	372270000	18645000	322580000	96543000	99422000	96786000	73530000	633
ADIGVAMGIAGSDVSK	Unmodified	1489.74	0.744644	1123;1364	P05023;P05023-4;P05023-3;P13637;P13637-2;P13637-3	ATP1A1;ATP1A3	Sodium/potassium-transporting ATPase subunit alpha-1;Sodium/potassium-transporting ATPase subunit alpha-3	no	no	0	0	0	0	By MS/MS	By MS/MS	By MS/MS	By MS/MS	By matching	By MS/MS	By MS/MS	By MS/MS	1	1	1	1	1	1	1	1	74.935	74.487	2	0.00014128	86428	CM_M04495	106.32	78.242			474830000	58596000	37261000	48392000	61255000	56224000	62775000	87878000	62450000	634
ADIGVAMGIAGSDVSKQAADMILLDDNFASIVTGVEEGR	GlyGly (K)	4048.97	0.97216	1123;1364	P05023;P05023-4;P05023-3;P13637;P13637-2;P13637-3	ATP1A1;ATP1A3	Sodium/potassium-transporting ATPase subunit alpha-1;Sodium/potassium-transporting ATPase subunit alpha-3	no	no	0	1	0	1	By MS/MS	By matching	By matching						1	1	1						119.33	119.16	3	1.7011e-35	140736	CM_M04492	113.47	104.4			167480000	102020000	27131000	38330000	0	0	0	0	0	635
ADIKQYIGPPSAAAIFK	GlyGly (K)	1903.02	0.0203481	3361	Q15645	TRIP13	Pachytene checkpoint protein 2 homolog	yes	yes	0	1	0	1	By MS/MS	By MS/MS	By MS/MS	By MS/MS	By matching				1	2	2	2	1				92.024	91.368	2;3	0.00018087	106415	CM_M04494	69.935	57.911			374150000	12073000	120230000	101990000	122000000	17859000	0	0	0	636
ADILEDKDGK	GlyGly (K)	1216.59	0.593546	2234	P52272;P52272-2	HNRNPM	Heterogeneous nuclear ribonucleoprotein M	yes	no	0	1	0	1	By MS/MS	By MS/MS	By MS/MS	By MS/MS	By MS/MS	By MS/MS	By MS/MS	By MS/MS	2	3	2	3	1	2	2	1	23.705	23.634	2;3	7.7002e-05	27284	CM_M04493	120.99	94.296			5839600000	548130000	778490000	823030000	778790000	602190000	719910000	827950000	761110000	637
ADILEDKDGKSR	GlyGly (K)	1459.73	0.726685	2234	P52272;P52272-2	HNRNPM	Heterogeneous nuclear ribonucleoprotein M	yes	no	0	1	0	2	By MS/MS	By MS/MS	By MS/MS	By matching	By MS/MS	By MS/MS	By MS/MS	By MS/MS	1	1	1	1	1	2	2	2	16.045	16.142	3;4	3.3148e-05	18970	CM_M04382	111.39	88.471			2084800000	120160000	122350000	0	147830000	384030000	360710000	501110000	448660000	638
ADILEDKDGKSR	2 GlyGly (K)	1573.77	0.769613	2234	P52272;P52272-2	HNRNPM	Heterogeneous nuclear ribonucleoprotein M	yes	no	0	2	0	2	By MS/MS	By MS/MS	By MS/MS	By MS/MS	By MS/MS	By MS/MS	By MS/MS	By MS/MS	1	1	1	1	1	1	1	1	19.977	20.033	3	0.0026125	24340	CM_M04492	82.34	61.387			380110000	46510000	55338000	38169000	30426000	66073000	47263000	34521000	61813000	639
ADILKALIR	GlyGly (K)	1125.69	0.686993	7671	Q9Y576	ASB1	Ankyrin repeat and SOCS box protein 1	yes	yes	0	1	0	1	By MS/MS	By MS/MS	By MS/MS	By matching			By MS/MS		1	1	1	1			1		82.589	82.021	2	0.014089	96821	CM_M04493	74.127	27.702			75604000	15408000	22582000	16300000	16723000	0	0	4589100	0	640
ADINTKWAATR	GlyGly (K)	1359.69	0.689512	2176	P50914	RPL14	60S ribosomal protein L14	yes	yes	0	1	0	1	By MS/MS	By matching	By MS/MS	By MS/MS	By MS/MS	By MS/MS	By MS/MS	By MS/MS	1	2	1	2	2	2	2	1	37.432	37.207	2;3	8.7758e-05	44858	CM_M04382	100.04	77.12			883800000	79350000	132130000	46954000	133110000	136100000	166540000	131560000	58061000	641
ADIQLLVYTIDDLIDK	Unmodified	1846.99	0.992796	6771	Q9NUJ1;Q9NUJ1-2	ABHD10	Mycophenolic acid acyl-glucuronide esterase, mitochondrial	yes	no	0	0	0	0	By MS/MS	By MS/MS	By MS/MS	By MS/MS	By MS/MS	By MS/MS	By MS/MS	By MS/MS	1	1	1	1	1	1	1	1	121.84	121.77	2	1.6974e-51	147461	CM_M04383	216.83	176.21			1211500000	205890000	111180000	89728000	262150000	176510000	149250000	140420000	76424000	642
ADIWSFGITAIELATGAAPYHK	Unmodified	2331.19	0.189933	995	O95747	OXSR1	Serine/threonine-protein kinase OSR1	yes	yes	0	0	0	0	By MS/MS		By matching	By MS/MS					1		1	1					120.07	119.96	3	8.1444e-14	141304	CM_M04495	161.22	143.63			87999000	35693000	0	9754100	42552000	0	0	0	0	643
ADIWSLGITAIELAK	Unmodified	1599.89	0.887209	215;7053	O00506;O00506-3;O00506-2;Q9P289;Q9P289-2	STK25;STK26	Serine/threonine-protein kinase 25;Serine/threonine-protein kinase 26	no	no	0	0	0	0	By MS/MS			By MS/MS					1			1					118.49	118.28	2	0.00012593	139746	CM_M04492	114.24	88.194			63237000	24102000	0	0	39135000	0	0	0	0	644
ADKAGHYLELGAEIAR	GlyGly (K)	1826.93	0.92751	597	O60476	MAN1A2	Mannosyl-oligosaccharide 1,2-alpha-mannosidase IB	yes	yes	0	1	0	1	By matching	By MS/MS	By matching	By MS/MS		By matching	By matching	By matching	1	1	1	1		1	1	1	63.859	63.308	3	0.00096962	72803	CM_M04495	55.33	45.573			143490000	22022000	26257000	16093000	20935000	0	22202000	18373000	17605000	645
ADKASASAPAPASATEILLTPAR	GlyGly (K)	2322.22	0.217938	6661	Q9NQX7;Q9NQX7-3;Q9NQX7-2	ITM2C	Integral membrane protein 2C;CT-BRI3	yes	no	0	1	0	1	By MS/MS	By MS/MS	By MS/MS		By MS/MS	By MS/MS	By MS/MS	By MS/MS	1	1	1		1	2	1	1	80.314	79.751	2;3	2.3517e-10	98353	CM_M04383	126.63	106.2			1282800000	135430000	129480000	135310000	0	227220000	252830000	224090000	178470000	646
ADKASASAPAPASATEILLTPAREEQPPQHR	GlyGly (K)	3323.69	0.68583	6661	Q9NQX7;Q9NQX7-3	ITM2C	Integral membrane protein 2C;CT-BRI3	yes	no	0	1	0	2					By MS/MS	By MS/MS	By MS/MS	By MS/MS					2	2	2	1	69.125	68.835	4;5	1.545e-22	84221	CM_M04383	111.79	105.71			867400000	0	0	0	0	274010000	327350000	185010000	81023000	647
ADKEAAFDDAVEER	Acetyl (Protein N-term);GlyGly (K)	1720.75	0.754022	2849	Q09028;Q09028-3	RBBP4	Histone-binding protein RBBP4	yes	no	1	1	0	1		By MS/MS	By MS/MS	By MS/MS	By MS/MS	By MS/MS	By MS/MS	By MS/MS		1	1	1	1	1	1	1	60.287	59.944	2	7.2054e-06	68338	CM_M04495	101.35	85.778			1030900000	0	108250000	98140000	139430000	140750000	179240000	189250000	175850000	648
ADKELVKDVYSAAK	GlyGly (K)	1649.86	0.86245	7791	Q9Y6Y0	IVNS1ABP	Influenza virus NS1A-binding protein	yes	yes	0	1	0	2					By MS/MS	By matching	By MS/MS	By matching					1	1	1	1	43.249	43.201	3	0.018056	52259	CM_M04382	41.542	26.855			60406000	0	0	0	0	13679000	14493000	16411000	15822000	649
ADKESFEK	GlyGly (K)	1066.49	0.493104	4343	Q86V86	PIM3	Serine/threonine-protein kinase pim-3	yes	yes	0	1	0	1	By MS/MS	By MS/MS	By MS/MS	By MS/MS	By MS/MS	By MS/MS	By MS/MS	By MS/MS	1	1	1	1	1	1	1	1	9.8092	9.943	2	0.026693	10380	CM_M04495	80.684	33.109			178470000	29441000	29215000	30126000	19657000	25918000	17371000	13581000	13164000	650
ADKLAEEHSS	GlyGly (K)	1199.54	0.541845	1151	P06576	ATP5B	ATP synthase subunit beta, mitochondrial	yes	yes	0	1	0	1	By MS/MS	By MS/MS	By MS/MS	By MS/MS	By matching	By MS/MS	By MS/MS	By MS/MS	1	1	1	1	1	1	1	1	4.5441	4.6904	2	0.0016375	4755	CM_M04494	94.114	84.9			37006000	5729000	6347800	8677500	7337800	2614500	1807200	2356800	2135000	651
ADKMDMSLDDIIK	Acetyl (Protein N-term);GlyGly (K)	1649.76	0.764058	4341	Q86V81	ALYREF	THO complex subunit 4	yes	yes	1	1	0	1							By MS/MS								1		102.33	102.29	2	0.0015818	124699	CM_M04384	63.408	47.837			22198000	0	0	0	0	0	0	22198000	0	652
ADKNEVAAEVAK	GlyGly (K)	1357.68	0.683758	2360	P56192	MARS	Methionine--tRNA ligase, cytoplasmic	yes	yes	0	1	0	1			By MS/MS					By MS/MS			1					1	23.46	24.295	2	0.015966	28018	CM_M04494	62.303	35.788			0	0	0	0	0	0	0	0	0	653
ADKPDMGEIASFDK	Acetyl (Protein N-term);GlyGly (K)	1678.75	0.750851	2570	P63313	TMSB10	Thymosin beta-10	yes	yes	1	1	0	1	By MS/MS	By MS/MS	By MS/MS	By MS/MS		By MS/MS	By MS/MS	By MS/MS	1	1	1	1		1	1	1	75.184	74.672	2	7.6397e-06	87797	CM_M04493	100.04	70.875		+	229030000	24839000	27593000	21074000	32824000	0	43206000	41674000	37816000	654
ADKPDMGEIASFDK	Acetyl (Protein N-term)	1564.71	0.707924	2570	P63313	TMSB10	Thymosin beta-10	yes	yes	1	0	0	1	By matching	By matching		By MS/MS		By MS/MS			1	1		1		1			73.534	72.439	2	4.033e-05	89040	CM_M04383	102.87	82.002		+	309740000	11312000	10036000	0	236370000	0	52021000	0	0	655
ADKPDMGEIASFDKAK	Acetyl (Protein N-term);GlyGly (K)	1877.88	0.882928	2570	P63313	TMSB10	Thymosin beta-10	yes	yes	1	1	0	2	By MS/MS	By MS/MS	By MS/MS	By MS/MS	By MS/MS		By MS/MS		1	1	1	1	1		1		64.17	63.592	3	0.00068184	77615	CM_M04384	64.52	54.984		+	342140000	56933000	59634000	61230000	66638000	48137000	0	49566000	0	656
ADKQHVLDMLFSAFEK	GlyGly (K)	1991.98	0.977497	1377	P13984	GTF2F2	General transcription factor IIF subunit 2	yes	yes	0	1	0	1				By MS/MS								1					113.46	113.31	3	0.005125	133344	CM_M04495	48.907	38.85			15016000	0	0	0	15016000	0	0	0	0	657
ADKQISLPAK	Acetyl (Protein N-term);GlyGly (K)	1225.67	0.666651	6470	Q9H936	SLC25A22	Mitochondrial glutamate carrier 1	yes	yes	1	1	0	1	By MS/MS		By MS/MS	By MS/MS	By MS/MS	By MS/MS	By MS/MS	By MS/MS	1		1	1	1	1	1	1	49.221	49.154	2	0.00055897	58171	CM_M04495	89.08	67.552			404990000	58642000	0	74613000	73400000	52927000	51784000	48848000	44774000	658
ADKQVLEPLMNLEVTVAR	GlyGly (K)	2139.14	0.135789	5284	Q969S9;Q969S9-2;Q969S9-3	GFM2	Ribosome-releasing factor 2, mitochondrial	yes	no	0	1	0	1	By MS/MS	By matching	By MS/MS	By MS/MS					1	1	1	1					107.19	106.48	3	0.00042631	125286	CM_M04495	58.49	43.4			48186000	13715000	10556000	9172000	14743000	0	0	0	0	659
ADKRDPEFVFYDQLK	GlyGly (K)	1983.97	0.969041	5289	Q969V3;Q969V3-2	NCLN	Nicalin	yes	no	0	1	0	2	By MS/MS	By MS/MS	By MS/MS	By MS/MS					1	1	1	1					72.448	71.702	3	0.00046781	84420	CM_M04493	77.222	66.941			178060000	51672000	50013000	33048000	43332000	0	0	0	0	660
ADKSTLSTYLEDCK	GlyGly (K)	1743.8	0.79853	7103	Q9UBI1	COMMD3	COMM domain-containing protein 3	yes	yes	0	1	0	1	By MS/MS	By MS/MS		By MS/MS	By matching	By matching		By MS/MS	2	2		2	1	1		1	56.877	56.104	2;3	2.3142e-05	65258	CM_M04493	91.076	83.296			220890000	62300000	67733000	0	55843000	10319000	12142000	0	12548000	661
ADKVTQLYVPASR	GlyGly (K)	1560.83	0.826005	3327	Q15386	UBE3C	Ubiquitin-protein ligase E3C	yes	yes	0	1	0	1	By matching	By MS/MS	By MS/MS	By MS/MS	By MS/MS	By MS/MS	By MS/MS	By MS/MS	1	2	2	2	2	2	2	1	48.979	48.804	2;3	4.638e-06	60466	CM_M04383	131.17	84.281			1023200000	27351000	153050000	160310000	185260000	147290000	172250000	157160000	20523000	662
ADLAAVEAKVNR	GlyGly (K)	1369.73	0.731377	3139	Q14204	DYNC1H1	Cytoplasmic dynein 1 heavy chain 1	yes	yes	0	1	0	1	By MS/MS	By MS/MS	By MS/MS		By MS/MS	By MS/MS	By MS/MS	By MS/MS	1	3	2		1	2	2	2	48.471	48.218	2;3	0.0010726	56794	CM_M04494	67.749	53.72			290230000	32904000	79608000	71544000	0	14397000	30723000	36783000	24266000	663
ADLAECNIKVMCR	Acetyl (Protein N-term);GlyGly (K)	1734.79	0.785145	1806	P33176	KIF5B	Kinesin-1 heavy chain	yes	yes	1	1	0	1	By MS/MS	By MS/MS	By MS/MS	By MS/MS					1	1	1	1					75.183	74.465	2	1.3415e-07	85964	CM_M04494	140.45	123.01			112910000	27406000	29126000	27680000	28695000	0	0	0	0	664
ADLAEEYSK	Unmodified	1024.47	0.471305	2578	P68036;P68036-3;P68036-2	UBE2L3	Ubiquitin-conjugating enzyme E2 L3	yes	no	0	0	0	0				By MS/MS								1					28.797	29.041	2	0.0085546	34537	CM_M04495	87.476	63.321			18324000	0	0	0	18324000	0	0	0	0	665
ADLAEEYSKDR	GlyGly (K)	1409.64	0.642287	2578	P68036;P68036-3;P68036-2	UBE2L3	Ubiquitin-conjugating enzyme E2 L3	yes	no	0	1	0	1	By MS/MS	By MS/MS	By MS/MS	By MS/MS					1	2	2	1					28.079	27.917	2;3	0.000302	34235	CM_M04493	110.14	13.246			3619400000	489110000	1381700000	1159800000	588760000	0	0	0	0	666
ADLAEEYSKDRK	GlyGly (K)	1537.74	0.73725	2578	P68036;P68036-3;P68036-2	UBE2L3	Ubiquitin-conjugating enzyme E2 L3	yes	no	0	1	0	2		By MS/MS	By MS/MS	By MS/MS						1	1	1					20.088	20.239	3	0.0037342	24662	CM_M04493	65.295	9.1556			99174000	0	40880000	28709000	29586000	0	0	0	0	667
ADLATDQKEALLELLR	GlyGly (K)	1912.03	0.0265557	3088	Q13895	BYSL	Bystin	yes	yes	0	1	0	1	By MS/MS	By MS/MS	By MS/MS	By MS/MS	By MS/MS	By MS/MS	By MS/MS	By MS/MS	2	2	2	2	2	3	2	1	109.54	109.33	2;3	1.875e-20	129219	CM_M04493	182.08	150.9			995490000	205350000	243570000	163250000	184680000	80466000	71966000	13317000	32894000	668
ADLATKCLQGK	GlyGly (K)	1317.67	0.671085	3612	Q5C9Z4	NOM1	Nucleolar MIF4G domain-containing protein 1	yes	yes	0	1	0	1	By MS/MS								1								27.244	26.407	2	0.033304	32450	CM_M04492	56.563	30.049			0	0	0	0	0	0	0	0	0	669
ADLDKLNIDSIIQR	Acetyl (Protein N-term);GlyGly (K)	1768.93	0.931927	1881	P36873;P36873-2	PPP1CC	Serine/threonine-protein phosphatase PP1-gamma catalytic subunit	yes	no	1	1	0	1	By MS/MS	By MS/MS	By MS/MS	By MS/MS	By MS/MS	By MS/MS	By MS/MS	By MS/MS	1	1	1	1	1	1	1	1	111.09	110.96	2	5.5235e-31	134336	CM_M04385	194.96	155.25			2255900000	331600000	407740000	354870000	376830000	225900000	208890000	182270000	167760000	670
ADLDPEMPAEGKAER	GlyGly (K)	1741.79	0.794113	6369	Q9H4H8;Q9H4H8-2	FAM83D	Protein FAM83D	yes	no	0	1	0	1	By MS/MS	By MS/MS	By MS/MS	By MS/MS		By MS/MS	By MS/MS	By MS/MS	2	2	2	2		1	1	2	42.315	42.191	2;3	0.00049424	50154	CM_M04494	67.415	56.962			473070000	59876000	60817000	67907000	75050000	0	15332000	91627000	102460000	671
ADLDQPKFFTFDSPAELPSR	GlyGly (K)	2394.15	0.14919	6917	Q9NXH8	TOR4A	Torsin-4A	yes	yes	0	1	0	1	By MS/MS	By MS/MS	By MS/MS	By MS/MS		By matching	By MS/MS		1	1	1	1		1	1		98.204	97.426	3	3.6161e-08	114462	CM_M04495	146.1	132.21			551000000	121220000	137420000	94200000	120170000	0	40934000	37063000	0	672
ADLEEQLSDEEKVR	Acetyl (Protein N-term);GlyGly (K)	1815.85	0.848651	2040	P47755;P47755-2	CAPZA2	F-actin-capping protein subunit alpha-2	yes	no	1	1	0	1	By MS/MS		By MS/MS	By MS/MS					1		1	1					73.822	73.331	2	8.5741e-06	84505	CM_M04494	97.214	74.335			85018000	24703000	0	33695000	26620000	0	0	0	0	673
ADLESLLQTPGGKPR	GlyGly (K)	1694.9	0.895148	4392	Q86XI2;Q86XI2-2	NCAPG2	Condensin-2 complex subunit G2	yes	no	0	1	0	1	By MS/MS	By MS/MS	By MS/MS	By MS/MS	By MS/MS	By MS/MS	By MS/MS	By MS/MS	2	2	2	2	2	2	1	1	75.031	74.398	2;3	3.5156e-21	91123	CM_M04383	181.31	127.25			1548300000	244860000	383550000	82221000	94980000	273080000	272590000	99681000	97392000	674
ADLIKQYGR	GlyGly (K)	1176.63	0.625121	3522	Q3SXM5;Q3SXM5-2	HSDL1	Inactive hydroxysteroid dehydrogenase-like protein 1	yes	no	0	1	0	1	By MS/MS	By MS/MS	By MS/MS	By MS/MS	By MS/MS	By MS/MS	By MS/MS	By MS/MS	2	2	2	2	2	2	2	2	33.383	33.264	2;3	0.0015505	39978	CM_M04382	112.17	82.598			1283000000	152430000	173920000	170190000	170700000	161890000	150400000	149350000	154090000	675
ADLILPCAHSFCQKCIDK	GlyGly (K)	2289.07	0.0704279	5078	Q8WVD5	RNF141	RING finger protein 141	yes	yes	0	1	0	1		By MS/MS				By matching				1				1			68.236	66.868	4	0.001848	78598	CM_M04493	44.788	36.139			56390000	0	46644000	0	0	0	9746200	0	0	676
ADLILSYHPPIFR	Unmodified	1540.84	0.840199	6227	Q9GZT8;Q9GZT8-2;Q9GZT8-3	NIF3L1	NIF3-like protein 1	yes	no	0	0	0	0						By matching	By MS/MS							1	1		97.302	96.652	3	0.025969	117861	CM_M04384	34.179	22.121			15291000	0	0	0	0	0	6560400	8730100	0	677
ADLINNLGTIAK	Unmodified	1241.7	0.697951	1206;1183;3600	P07900;P07900-2;Q14568;P08238;Q58FF8	HSP90AA1;HSP90AA2P;HSP90AB1;HSP90AB2P	Heat shock protein HSP 90-alpha;Heat shock protein HSP 90-alpha A2;Heat shock protein HSP 90-beta;Putative heat shock protein HSP 90-beta 2	no	no	0	0	0	0	By MS/MS	By MS/MS	By MS/MS	By MS/MS	By MS/MS	By MS/MS	By MS/MS	By MS/MS	1	1	1	1	1	1	2	1	80.603	80.198	2	3.9416e-05	94494	CM_M04492	125.54	81.561			1026400000	81640000	69191000	72356000	453780000	76485000	128200000	82726000	61982000	678
ADLINNLGTIAKSGTK	GlyGly (K)	1728.94	0.937012	1206;1183	P07900;P07900-2;Q14568;P08238	HSP90AA1;HSP90AA2P;HSP90AB1	Heat shock protein HSP 90-alpha;Heat shock protein HSP 90-alpha A2;Heat shock protein HSP 90-beta	no	no	0	1	0	1	By MS/MS	By MS/MS	By MS/MS	By MS/MS	By MS/MS	By MS/MS	By MS/MS	By MS/MS	2	2	2	2	2	2	2	2	73.415	72.965	2;3	7.8322e-09	89089	CM_M04384	156.81	125.52			6454800000	843860000	1070800000	811700000	1014000000	683720000	644590000	684260000	701870000	679
ADLIVTTPEKWDGVSR	GlyGly (K)	1899.97	0.969041	4631	Q8N3C0	ASCC3	Activating signal cointegrator 1 complex subunit 3	yes	yes	0	1	0	1	By MS/MS	By MS/MS	By MS/MS	By MS/MS	By MS/MS	By MS/MS	By MS/MS	By MS/MS	2	2	2	2	2	2	2	2	75.815	75.373	2;3	2.7743e-05	92601	CM_M04383	95.347	81.093			1712600000	247110000	256990000	241990000	216150000	159820000	208390000	203340000	178810000	680
ADLKMLTNHTFIK	GlyGly (K)	1644.87	0.865762	1873	P36507	MAP2K2	Dual specificity mitogen-activated protein kinase kinase 2	yes	yes	0	1	0	1	By MS/MS		By MS/MS	By MS/MS	By MS/MS	By matching	By MS/MS		1		1	1	1	1	1		67.24	66.737	3	1.2718e-05	78822	CM_M04492	96.734	66.798			270700000	68374000	0	48339000	74046000	25261000	35247000	19433000	0	681
ADLKQLMVHAFIK	GlyGly (K)	1626.89	0.891583	2734	Q02750;Q02750-2	MAP2K1	Dual specificity mitogen-activated protein kinase kinase 1	yes	no	0	1	0	1	By MS/MS	By matching							1	1							93.374	91.871	3	0.00032333	109259	CM_M04492	74.987	52.756			44144000	22567000	21578000	0	0	0	0	0	0	682
ADLLVNEINAYAATETPHLKLGLMNFADEFAK	GlyGly (K)	3632.82	0.818484	20	A1XBS5;A1XBS5-4;A1XBS5-3;A1XBS5-2;A1XBS5-5	FAM92A1	Protein FAM92A1	yes	no	0	1	0	1	By MS/MS	By matching		By MS/MS					1	1		1					116.54	116.26	4	2.6815e-45	137341	CM_M04492	168.95	160.26			498920000	250330000	74780000	0	173800000	0	0	0	0	683
ADLNIILSSPEQLELFLLAQQK	Unmodified	2482.37	0.368291	5898	Q9BQG0;Q9BQG0-2	MYBBP1A	Myb-binding protein 1A	yes	no	0	0	0	0	By MS/MS	By MS/MS	By MS/MS	By MS/MS	By MS/MS	By MS/MS			1	1	1	1	1	1			120.14	120	2	4.0857e-52	145571	CM_M04383	208.47	194.75			587110000	99707000	112930000	121880000	79144000	92267000	81182000	0	0	684
ADLNIILSSPEQLELFLLAQQKVPSK	Unmodified	2893.62	0.61646	5898	Q9BQG0;Q9BQG0-2	MYBBP1A	Myb-binding protein 1A	yes	no	0	0	0	1					By MS/MS	By MS/MS	By MS/MS	By MS/MS					1	1	1	1	117.83	117.8	3	9.6206e-20	143389	CM_M04385	120.6	116.77			218580000	0	0	0	0	48515000	60743000	63494000	45830000	685
ADLPEQAHSIIKECK	GlyGly (K)	1851.91	0.914897	278	O14727;O14727-4;O14727-3;O14727-2;O14727-5;O14727-6	APAF1	Apoptotic protease-activating factor 1	yes	no	0	1	0	1	By MS/MS	By MS/MS	By MS/MS	By matching					1	2	2	1					45.04	44.821	3;4	7.2006e-05	55393	CM_M04493	84.842	68.958			127330000	18026000	45120000	41055000	23127000	0	0	0	0	686
ADLQEKEAHELLDSGK	GlyGly (K)	1895.92	0.922485	6455	Q9H892;Q9H892-2	TTC12	Tetratricopeptide repeat protein 12	yes	no	0	1	0	1		By MS/MS		By MS/MS	By MS/MS	By MS/MS	By MS/MS	By MS/MS		1		1	1	1	1	1	47.169	47.019	3;4	0.00041598	57196	CM_M04493	63.681	52.575			199870000	0	20760000	0	24719000	36372000	42829000	33527000	41662000	687
ADLSGSVLDCANLQGVKMLCSNAEGASLK	GlyGly (K)	3121.48	0.484218	4166	Q7L273	KCTD9	BTB/POZ domain-containing protein KCTD9	yes	yes	0	1	0	1	By MS/MS	By MS/MS	By MS/MS	By MS/MS					1	1	1	1					102.19	101.38	3	1.2324e-26	120274	CM_M04493	120.93	109.07			448220000	113210000	135220000	98333000	101450000	0	0	0	0	688
ADLTEYLSTHYKAPR	GlyGly (K)	1877.93	0.927176	1786	P31930	UQCRC1	Cytochrome b-c1 complex subunit 1, mitochondrial	yes	yes	0	1	0	1	By MS/MS	By MS/MS	By MS/MS	By MS/MS	By MS/MS	By MS/MS	By MS/MS	By MS/MS	2	2	1	1	1	1	2	2	66.197	65.677	3;4	1.2252e-05	80413	CM_M04383	96.414	85.143			1366000000	270730000	298600000	114700000	160190000	121620000	146690000	127670000	125830000	689
ADLTVLDENKNTALHLACSK	GlyGly (K)	2326.16	0.158709	4758	Q8NB46	ANKRD52	Serine/threonine-protein phosphatase 6 regulatory ankyrin repeat subunit C	yes	yes	0	1	0	1	By MS/MS	By MS/MS	By MS/MS	By MS/MS	By MS/MS	By MS/MS	By MS/MS	By matching	2	2	2	2	1	2	2	1	73.589	73.022	3;4	2.804e-07	83996	CM_M04494	119.31	104.06			391070000	55206000	85084000	69530000	77269000	17580000	43959000	29079000	13362000	690
ADLYIHVTYIK	Unmodified	1334.72	0.723438	6901	Q9NX62	IMPAD1	Inositol monophosphatase 3	yes	yes	0	0	0	0	By MS/MS	By MS/MS	By MS/MS	By MS/MS	By MS/MS	By MS/MS	By MS/MS	By MS/MS	2	2	1	1	2	2	1	1	73.781	73.143	2;3	3.2593e-10	86260	CM_M04493	148.32	86.359			696780000	174790000	144230000	37637000	95242000	65829000	92829000	51597000	34618000	691
ADMGGAATICSAIVSAAK	Unmodified	1692.82	0.817491	1707	P28838;P28838-2	LAP3	Cytosol aminopeptidase	yes	no	0	0	0	0	By MS/MS			By MS/MS					1			1					89.257	88.3	2	0.0016595	103383	CM_M04495	64.104	47.078			46244000	22965000	0	0	23278000	0	0	0	0	692
ADMINKNMTHQVQAER	GlyGly (K)	1998.94	0.936377	5512	Q96GX5;Q96GX5-2;Q96GX5-3	MASTL	Serine/threonine-protein kinase greatwall	yes	no	0	1	0	1				By matching	By MS/MS	By MS/MS		By MS/MS				1	1	1		1	33.686	33.775	4	0.00077305	40541	CM_M04382	57.52	47.355			55982000	0	0	0	6216000	17184000	18235000	0	14347000	693
ADMLDFCKHK	GlyGly (K)	1377.62	0.616941	6640	Q9NQ89	C12orf4	Protein C12orf4	yes	yes	0	1	0	1	By matching	By MS/MS	By MS/MS	By matching					1	1	1	1					38.376	38.073	2	0.038691	47248	CM_M04493	52.255	38.676			26862000	4964800	7267900	5418000	9211400	0	0	0	0	694
ADMLEKEQVGHIR	GlyGly (K)	1638.81	0.814789	3302	Q15208	STK38	Serine/threonine-protein kinase 38	yes	yes	0	1	0	1						By MS/MS	By MS/MS	By MS/MS						1	1	1	38.776	38.768	3	1.9824e-05	46704	CM_M04383	93.011	81.798			111760000	0	0	0	0	0	35526000	34631000	41599000	695
ADMMESLALGFDDGKTK	GlyGly (K)	1941.88	0.881213	5319	Q96AP4	ZUFSP	Zinc finger with UFM1-specific peptidase domain protein	yes	yes	0	1	0	1		By matching	By MS/MS	By MS/MS	By MS/MS	By MS/MS	By MS/MS	By MS/MS		1	1	1	1	2	2	1	89.853	89.409	2;3	0.00036765	104596	CM_M04495	60.317	51.497			210180000	0	18737000	12540000	44379000	21013000	50329000	39912000	23274000	696
ADMVIEAVFEDLSLK	Unmodified	1678.85	0.848774	1935	P40939	HADHA	Trifunctional enzyme subunit alpha, mitochondrial;Long-chain enoyl-CoA hydratase;Long chain 3-hydroxyacyl-CoA dehydrogenase	yes	yes	0	0	0	0	By matching			By MS/MS	By MS/MS	By MS/MS	By MS/MS	By MS/MS	1			1	1	1	1	1	118.76	118.68	2	8.1673e-05	144069	CM_M04383	94.122	65.035			177430000	37772000	0	0	32692000	28546000	34882000	28253000	15284000	697
ADMVTEKQAR	GlyGly (K)	1261.61	0.608484	1960	P42226;P42226-2;P42226-3	STAT6	Signal transducer and activator of transcription 6	yes	no	0	1	0	1	By MS/MS	By MS/MS	By MS/MS	By MS/MS	By matching	By matching	By matching	By MS/MS	1	1	1	1	1	1	1	1	13.562	13.689	2	5.8942e-05	14600	CM_M04385	122.52	94.774			198390000	27338000	30122000	29526000	28862000	24241000	18345000	21756000	18199000	698
ADMWSFGITAIELATGAAPYHK	Unmodified	2349.15	0.146353	7153	Q9UEW8;Q9UEW8-2	STK39	STE20/SPS1-related proline-alanine-rich protein kinase	yes	no	0	0	0	0	By MS/MS	By matching	By MS/MS	By MS/MS					2	1	1	2					118.84	118.64	2;3	2.3025e-52	140143	CM_M04492	212.24	197.81			381990000	178300000	31018000	22205000	150460000	0	0	0	0	699
ADNEKLDNQR	Acetyl (Protein N-term);GlyGly (K)	1357.62	0.62222	232	O00629	KPNA4	Importin subunit alpha-3	yes	yes	1	1	0	1	By MS/MS		By matching	By MS/MS	By matching	By MS/MS	By matching		1		1	1	1	1	1		17.448	17.509	2	0.0016841	19856	CM_M04383	74.376	60.373			62514000	8924300	0	8168000	8566900	8886800	12521000	15447000	0	700
ADNIFWGEHFEFFSLPPLHSITVHIYK	Unmodified	3243.62	0.618191	7256	Q9UJF2;Q9UJF2-2	RASAL2	Ras GTPase-activating protein nGAP	yes	no	0	0	0	0	By MS/MS	By MS/MS	By matching	By MS/MS					2	2	1	1					115.25	114.99	4;5	4.9634e-17	135575	CM_M04493	109.45	103.79			279740000	132250000	77117000	25091000	45277000	0	0	0	0	701
ADNIKLFEK	GlyGly (K)	1190.63	0.629537	1917	Q13948;P39880-9;Q13948-9;Q13948-10;Q13948-2	CUX1	Protein CASP	yes	no	0	1	0	1	By matching	By matching	By MS/MS		By MS/MS		By matching	By MS/MS	1	1	1		1		1	1	45.217	45.115	2	0.023243	53881	CM_M04494	62.558	33.64			204900000	53309000	67567000	53795000	0	8390200	0	10157000	11680000	702
ADNLNKLK	GlyGly (K)	1028.56	0.561458	2108	P49591	SARS	Serine--tRNA ligase, cytoplasmic	yes	yes	0	1	0	1	By MS/MS	By matching						By matching	1	1						1	16.083	16.054	2	0.012557	19108	CM_M04492	111.04	67.789			86699000	32837000	44214000	0	0	0	0	0	9647400	703
ADNLSDTLKK	Acetyl (Protein N-term);GlyGly (K)	1259.64	0.635745	2239	P52306-6;P52306-3;P52306-4;P52306-5	RAP1GDS1	Rap1 GTPase-GDP dissociation stimulator 1	yes	no	1	1	0	1	By matching	By MS/MS	By MS/MS	By MS/MS	By MS/MS				1	1	1	1	1				46.909	46.712	2	0.0015777	55949	CM_M04494	77.677	49.279			96212000	13681000	20014000	17443000	24562000	20512000	0	0	0	704
ADNTIEGDNNEQNYIKDVK	GlyGly (K)	2293.05	0.0458472	4217	Q7Z333;Q7Z333-4;Q7Z333-3	SETX	Probable helicase senataxin	yes	no	0	1	0	1	By MS/MS	By MS/MS	By MS/MS	By MS/MS	By MS/MS	By MS/MS	By MS/MS	By MS/MS	1	1	1	1	2	2	2	2	47.581	47.444	2;3	5.9983e-07	57976	CM_M04384	115.98	106.81			2420500000	169890000	161780000	155480000	226860000	377090000	409370000	463530000	456530000	705
ADNVGSALGPDWHEGLNLKGTK	GlyGly (K)	2392.18	0.177136	5035	Q8WU10;Q8WU10-2	PYROXD1	Pyridine nucleotide-disulfide oxidoreductase domain-containing protein 1	yes	no	0	1	0	1	By MS/MS	By MS/MS	By MS/MS	By MS/MS	By MS/MS	By MS/MS	By MS/MS	By MS/MS	2	2	1	2	1	2	1	1	71.51	70.833	3;4	2.2093e-10	86544	CM_M04384	117.64	103.77			920440000	159300000	189800000	103070000	165050000	66533000	110270000	73633000	52783000	706
ADPEAGLLLYLKTGQMYPVPANHLDK	GlyGly (K)	2967.52	0.516428	2191	P51530;P51530-4;P51530-3;P51530-2	DNA2	DNA replication ATP-dependent helicase/nuclease DNA2;DNA replication nuclease DNA2;DNA replication ATP-dependent helicase DNA2	yes	no	0	1	0	1	By MS/MS	By MS/MS		By MS/MS					2	1		1					110.42	110.04	3;4	6.9295e-17	129863	CM_M04493	110.53	98.33			206410000	108040000	55097000	0	43275000	0	0	0	0	707
ADPGHWWASFFFGK	Unmodified	1651.76	0.757198	6351	Q9H3Y8;Q9H3Y8-2	PPDPF	Pancreatic progenitor cell differentiation and proliferation factor	yes	no	0	0	0	0	By MS/MS	By MS/MS	By MS/MS	By MS/MS					2	2	2	2					115.24	115.04	2;3	8.4987e-06	135846	CM_M04492	99.161	78.931			1597800000	509920000	541710000	210280000	335850000	0	0	0	0	708
ADPGVLAALCEKTDNDIR	GlyGly (K)	2071	0.000417291	5075	Q8WVB6;Q8WVB6-2;Q8WVB6-3	CHTF18	Chromosome transmission fidelity protein 18 homolog	yes	no	0	1	0	1	By MS/MS	By MS/MS	By MS/MS	By matching					1	2	1	1					80.824	80.172	3	0.00020398	94220	CM_M04493	66.874	56.02			102200000	38231000	28776000	22266000	12928000	0	0	0	0	709
ADPHALCVKAQEILR	GlyGly (K)	1833.95	0.951951	6091	Q9BWT7;Q9BWT7-2	CARD10	Caspase recruitment domain-containing protein 10	yes	no	0	1	0	1	By MS/MS	By MS/MS	By MS/MS	By MS/MS	By MS/MS				1	1	1	1	1				70.887	70.277	3	1.1318e-05	81276	CM_M04495	93.51	76.021			235030000	55306000	63043000	41906000	46255000	28522000	0	0	0	710
ADPPKTHVTHHPISDHEATLR	GlyGly (K)	2472.23	0.225818	1077	P01889	HLA-B	HLA class I histocompatibility antigen, B-7 alpha chain	yes	yes	0	1	0	1		By MS/MS				By MS/MS				1				1			20.491	20.004	5	3.1501e-05	24407	CM_M04493	63.184	45.126			85454000	0	45039000	0	0	0	40415000	0	0	711
ADPSHFELLKVLGQGSFGK	GlyGly (K)	2143.11	0.106203	3336	Q15418;Q15418-2;Q15418-4	RPS6KA1	Ribosomal protein S6 kinase alpha-1	yes	no	0	1	0	1	By MS/MS	By matching							1	1							100.54	99.054	3	0.0018694	118033	CM_M04492	43.116	33.952			50914000	32658000	18256000	0	0	0	0	0	0	712
ADPSLLGFSVNASSER	Unmodified	1648.81	0.805664	4063	Q6Y7W6;Q6Y7W6-4;Q6Y7W6-3;Q6Y7W6-5	GIGYF2	PERQ amino acid-rich with GYF domain-containing protein 2	yes	no	0	0	0	0	By matching		By MS/MS						1		1						87.109	86.498	2	0.018371	100446	CM_M04494	66.262	49.237			16672000	5916400	0	10756000	0	0	0	0	0	713
ADPTVESEEAFKNR	GlyGly (K)	1705.79	0.790742	3251	Q15014	MORF4L2	Mortality factor 4-like protein 2	yes	yes	0	1	0	1		By MS/MS	By MS/MS		By MS/MS	By matching	By MS/MS	By MS/MS		1	1		1	1	1	1	38.49	38.435	2	4.3917e-05	46308	CM_M04384	127.42	112.45			82157000	0	17970000	15813000	0	13299000	9709800	12618000	12747000	714
ADPVLYKDDFPEK	GlyGly (K)	1649.79	0.793702	5259	Q93063;Q93063-3;Q93063-2	EXT2	Exostosin-2	yes	no	0	1	0	1	By MS/MS	By MS/MS	By MS/MS	By MS/MS	By MS/MS	By matching	By MS/MS		1	2	2	2	1	1	1		57.307	56.672	2;3	1.8453e-05	65905	CM_M04493	109.24	89.474			446290000	38291000	127090000	87495000	104430000	24205000	34697000	30082000	0	715
ADQELLMYSHDNIICGITSVAFSR	Unmodified	2739.3	0.299636	2534	P62879;P62879-2	GNB2	Guanine nucleotide-binding protein G(I)/G(S)/G(T) subunit beta-2	yes	no	0	0	0	0				By MS/MS								1					114.2	114.05	3	0.005663	134230	CM_M04495	40.625	32.913			52289000	0	0	0	52289000	0	0	0	0	716
ADQELMTYSHDNIICGITSVSFSK	Unmodified	2715.25	0.252017	2531	P62873;P62873-2	GNB1	Guanine nucleotide-binding protein G(I)/G(S)/G(T) subunit beta-1	yes	no	0	0	0	0	By MS/MS			By MS/MS					1			1					103.81	102.9	3	1.1422e-13	122349	CM_M04492	113.6	106.41			181530000	99678000	0	0	81848000	0	0	0	0	717
ADQELMTYSHDNIICGITSVSFSKSGR	GlyGly (K)	3129.45	0.449547	2531	P62873;P62873-2	GNB1	Guanine nucleotide-binding protein G(I)/G(S)/G(T) subunit beta-1	yes	no	0	1	0	1	By MS/MS	By MS/MS		By MS/MS		By MS/MS		By matching	2	1		1		1		1	94.702	93.77	3;4	1.587e-13	110071	CM_M04495	93.446	87.828			643320000	332260000	206820000	0	48255000	0	42536000	0	13457000	718
ADQELMTYSHDNIICGITSVSFSKSGR	Oxidation (M);GlyGly (K)	3145.44	0.444462	2531	P62873;P62873-2	GNB1	Guanine nucleotide-binding protein G(I)/G(S)/G(T) subunit beta-1	yes	no	0	1	1	1	By MS/MS	By MS/MS	By MS/MS	By MS/MS					1	1	1	1					87.9	87.115	4	1.8699e-06	103074	CM_M04493	68.657	65.615			172760000	59068000	48005000	25229000	40456000	0	0	0	0	719
ADQFEYVMYGKVYR	GlyGly (K)	1881.87	0.871969	2242	P52434;P52434-4;P52434-3	POLR2H	DNA-directed RNA polymerases I, II, and III subunit RPABC3	yes	no	0	1	0	1	By MS/MS	By MS/MS	By matching	By MS/MS	By MS/MS		By MS/MS	By MS/MS	2	2	1	2	1		1	1	75.222	74.672	2;3	8.147e-10	88178	CM_M04492	158.41	140.6			769850000	258610000	181510000	10489000	229040000	27776000	0	31874000	30551000	720
ADQFEYVMYGKVYR	Oxidation (M);GlyGly (K)	1897.87	0.866884	2242	P52434;P52434-4;P52434-3	POLR2H	DNA-directed RNA polymerases I, II, and III subunit RPABC3	yes	no	0	1	1	1	By MS/MS	By matching	By matching	By matching					1	1	1	1					62.427	61.611	3	0.002485	72262	CM_M04492	59.306	54.056			106160000	31809000	27280000	14382000	32690000	0	0	0	0	721
ADQGEKENPMR	Acetyl (Protein N-term);GlyGly (K)	1429.63	0.625591	2541	P62913-2	RPL11	60S ribosomal protein L11	yes	yes	1	1	0	1	By MS/MS		By MS/MS	By MS/MS	By MS/MS	By MS/MS	By MS/MS	By MS/MS	1		1	1	1	1	1	1	23.574	23.685	2	0.0016336	27604	CM_M04383	70.1	58.252			79500000	5723300	0	11388000	8820600	10533000	12257000	16948000	13830000	722
ADQKGVTIIGPATVGGIK	GlyGly (K)	1838.03	0.0261618	2274	P53396;P53396-2;P53396-3	ACLY	ATP-citrate synthase	yes	no	0	1	0	1	By MS/MS	By MS/MS	By MS/MS						1	1	1						71.25	70.351	3	0.00058528	80696	CM_M04494	54.964	36.369			66523000	20019000	29799000	16705000	0	0	0	0	0	723
ADQKGVTIIGPATVGGIKPGCFK	GlyGly (K)	2427.29	0.294414	2274	P53396;P53396-2;P53396-3	ACLY	ATP-citrate synthase	yes	no	0	1	0	2	By MS/MS		By matching	By MS/MS	By MS/MS	By MS/MS	By MS/MS	By MS/MS	1		1	1	1	1	1	1	77.779	77.477	4	4.1618e-06	94743	CM_M04382	69.133	61.14			197650000	29707000	0	19122000	40135000	30651000	26684000	27142000	24213000	724
ADQLTEEQIAEFKEAFSLFDK	Acetyl (Protein N-term);GlyGly (K)	2614.24	0.243878	1278	P0DP25;P0DP24;P0DP23			yes	no	1	1	0	1	By MS/MS		By MS/MS	By MS/MS	By MS/MS	By MS/MS	By MS/MS		1		1	1	1	1	1		119.67	119.58	2	2.341e-136	141181	CM_M04492	264.3	230.13			511270000	120330000	0	78828000	116930000	72622000	61015000	61549000	0	725
ADQLTEEQIAEFKEAFSLFDKDGDGTITTK	Acetyl (Protein N-term);GlyGly (K)	3502.66	0.662754	1278	P0DP25;P0DP24;P0DP23			yes	no	1	1	0	2	By matching			By matching	By MS/MS	By MS/MS	By MS/MS	By MS/MS	1			1	2	2	2	2	117.1	117.03	3	1.7419e-48	142375	CM_M04383	186.17	178.2			474740000	53655000	0	0	28530000	120480000	80618000	101630000	89825000	726
ADQQKYGDIIFDFSYFK	GlyGly (K)	2198.03	0.032035	2876	Q12768	KIAA0196	WASH complex subunit strumpellin	yes	yes	0	1	0	1	By MS/MS	By MS/MS	By matching	By MS/MS					1	1	1	1					112.27	112.05	3	7.2391e-05	132322	CM_M04492	88.551	72.244			135380000	55139000	24471000	25706000	30066000	0	0	0	0	727
ADQQYECVAEIGEGAYGKVFK	GlyGly (K)	2475.14	0.137639	2673	Q00534	CDK6	Cyclin-dependent kinase 6	yes	yes	0	1	0	1	By MS/MS	By MS/MS	By MS/MS	By MS/MS		By MS/MS	By MS/MS	By MS/MS	1	1	1	1		1	1	1	89.972	89.391	3	4.5272e-10	105933	CM_M04492	118.54	113.44			971160000	148050000	241950000	171010000	231400000	0	70993000	62390000	45366000	728
ADSAELKQMVMSLR	Acetyl (Protein N-term);GlyGly (K)	1733.84	0.84404	811	O75925;O75925-3	PIAS1	E3 SUMO-protein ligase PIAS1	yes	no	1	1	0	1		By matching		By MS/MS						1		1					112.37	112.07	2	0.00010153	131705	CM_M04495	83.314	67.775			58725000	0	25988000	0	32737000	0	0	0	0	729
ADSCSQAAGTKGAEETSWSGEER	GlyGly (K)	2527.05	0.0517372	6437	Q9H7N4	SCAF1	Splicing factor, arginine/serine-rich 19	yes	yes	0	1	0	1	By matching	By matching	By MS/MS	By matching		By MS/MS			1	1	1	1		1			30.286	29.963	3	1.4892e-06	35598	CM_M04383	75.3	72.459			84476000	11076000	14083000	8727000	12097000	0	38492000	0	0	730
ADSDGPEFKTIHDSTK	GlyGly (K)	1860.85	0.848985	4123	Q709C8;Q709C8-4;Q709C8-2;Q709C8-3	VPS13C	Vacuolar protein sorting-associated protein 13C	yes	no	0	1	0	1	By MS/MS	By MS/MS	By MS/MS	By MS/MS					1	1	1	1					29.256	29.032	3	0.00015766	35835	CM_M04493	76.151	66.401			48044000	10397000	11838000	13150000	12659000	0	0	0	0	731
ADSDVADDVPVAQETVQVIPGSKLLWR	GlyGly (K)	3021.54	0.540729	6298	Q9H1P3;Q9H1P3-2	OSBPL2	Oxysterol-binding protein-related protein 2	yes	no	0	1	0	1	By matching						By MS/MS		1						1		112.52	112.33	3	2.0674e-06	136825	CM_M04384	64.845	62.017			63204000	32172000	0	0	0	0	0	31032000	0	732
ADSINKPFAQQCQDLVK	GlyGly (K)	2075.01	0.010588	6910	Q9NXE4;Q9NXE4-2;Q9NXE4-4;Q9NXE4-6;Q9NXE4-8	SMPD4	Sphingomyelin phosphodiesterase 4	yes	no	0	1	0	1	By MS/MS	By MS/MS	By MS/MS	By MS/MS	By MS/MS		By MS/MS	By MS/MS	1	1	1	1	1		1	1	56.446	56.084	3	2.2629e-05	63727	CM_M04495	117.4	100.12			310980000	54468000	60230000	41513000	54439000	28498000	0	31201000	40636000	733
ADSINKPFAQQCQDLVKVIEDFPAK	GlyGly (K)	2974.49	0.485857	6910	Q9NXE4;Q9NXE4-2;Q9NXE4-4;Q9NXE4-6;Q9NXE4-8	SMPD4	Sphingomyelin phosphodiesterase 4	yes	no	0	1	0	2	By MS/MS	By MS/MS		By MS/MS					1	1		1					108.41	107.69	4	2.0904e-09	127560	CM_M04493	92.675	86.447			143670000	48285000	53594000	0	41791000	0	0	0	0	734
ADSKAITTSLTTK	GlyGly (K)	1449.77	0.767487	6959	Q9NYU2;Q9NYU2-2	UGGT1	UDP-glucose:glycoprotein glucosyltransferase 1	yes	no	0	1	0	1	By MS/MS	By MS/MS	By matching	By MS/MS					1	1	1	1					34.726	34.434	2	0.0064817	42711	CM_M04493	65.241	45.48			31755000	7389100	8176200	8904000	7285900	0	0	0	0	735
ADSLAKEIQYLK	GlyGly (K)	1491.79	0.793308	1495	P18848	ATF4	Cyclic AMP-dependent transcription factor ATF-4	yes	yes	0	1	0	1	By MS/MS	By MS/MS	By MS/MS	By MS/MS	By MS/MS	By MS/MS	By MS/MS	By MS/MS	1	2	1	2	2	2	1	2	70.689	70.23	2;3	6.4255e-24	86099	CM_M04383	201.75	158.25			921490000	139590000	260520000	67379000	205260000	66229000	78399000	39474000	64642000	736
ADSLLLTAMKTDGATVK	GlyGly (K)	1847.97	0.966264	1888	P36956;P36956-4;P36956-3;P36956-2;P36956-6;P36956-5	SREBF1	Sterol regulatory element-binding protein 1;Processed sterol regulatory element-binding protein 1	yes	no	0	1	0	1	By MS/MS	By MS/MS	By MS/MS	By MS/MS	By MS/MS	By MS/MS	By MS/MS	By MS/MS	2	1	2	1	2	2	2	2	79.62	79.186	2;3	9.352e-51	91065	CM_M04494	173.11	150.1			512600000	95333000	65768000	44538000	61942000	58894000	63172000	61376000	61573000	737
ADSLQKNQDLEFER	GlyGly (K)	1805.85	0.854405	1547	P21399	ACO1	Cytoplasmic aconitate hydratase	yes	yes	0	1	0	1	By MS/MS	By MS/MS	By MS/MS	By MS/MS	By matching		By MS/MS	By MS/MS	2	2	2	2	1		1	1	43.933	43.808	2;3	6.1112e-10	53999	CM_M04493	160.18	125.49			604200000	108360000	121320000	112380000	114840000	46448000	0	54194000	46662000	738
ADSMQEKQR	Acetyl (Protein N-term);GlyGly (K)	1247.56	0.556449	2114	P49662-2	CASP4	Caspase-4;Caspase-4 subunit 1;Caspase-4 subunit 2	yes	yes	1	1	0	1	By MS/MS		By MS/MS			By MS/MS	By MS/MS		1		1			1	1		14.057	14.092	2	0.00084632	15336	CM_M04383	98.392	85.765			22245000	7305400	0	4849100	0	0	5520800	4570100	0	739
ADSNQDSKMSFK	GlyGly (K)	1470.64	0.640907	4634	Q8N3E9	PLCD3	1-phosphatidylinositol 4,5-bisphosphate phosphodiesterase delta-3	yes	yes	0	1	0	1	By MS/MS	By MS/MS	By MS/MS	By MS/MS	By matching	By MS/MS		By MS/MS	1	1	1	1	1	1		2	20.149	20.306	2;3	0.00087099	24585	CM_M04493	87.149	64.912			127430000	16432000	19404000	14198000	12944000	9403600	18833000	0	36215000	740
ADSTKNWTEK	GlyGly (K)	1292.6	0.599694	6674	Q9NR46;Q9NR46-2	SH3GLB2	Endophilin-B2	yes	no	0	1	0	1			By MS/MS	By MS/MS	By MS/MS	By MS/MS	By MS/MS	By MS/MS			1	1	1	1	1	1	13.245	13.545	2	0.00013954	14532	CM_M04383	115.7	85.889			105790000	0	0	28588000	21456000	19152000	11633000	15166000	9796800	741
ADSVGKLVTVR	GlyGly (K)	1257.7	0.704099	1816	P33993;P33993-2	MCM7	DNA replication licensing factor MCM7	yes	no	0	1	0	1	By MS/MS	By MS/MS	By MS/MS	By MS/MS	By MS/MS	By MS/MS	By MS/MS	By MS/MS	2	2	2	2	2	2	2	2	44.004	43.848	2;3	0.00031192	51719	CM_M04385	109.42	82.304			2317400000	309610000	370790000	323060000	389910000	226190000	200820000	229040000	268030000	742
ADSVVVLLCR	Unmodified	1130.61	0.611779	5231	Q92900;Q92900-2	UPF1	Regulator of nonsense transcripts 1	yes	no	0	0	0	0		By matching		By MS/MS						1		1					79.799	79.032	2	2.299e-08	91889	CM_M04495	175.38	120.85			59449000	0	25194000	0	34255000	0	0	0	0	743
ADSWVEKEEPAPSN	GlyGly (K)	1671.74	0.737644	4596	Q8N163	CCAR2	Cell cycle and apoptosis regulator protein 2	yes	yes	0	1	0	1	By matching	By MS/MS		By MS/MS					1	1		1					44.088	43.505	2	0.0047677	53849	CM_M04493	65.719	59.116			62254000	18663000	20696000	0	22895000	0	0	0	0	744
ADTAATADAKVK	GlyGly (K)	1274.65	0.646644	82	A9YTQ3;A9YTQ3-3;A9YTQ3-2	AHRR	Aryl hydrocarbon receptor repressor	yes	no	0	1	0	1	By MS/MS	By MS/MS		By matching		By matching			1	1		1		1			12.984	12.864	2	0.0012996	14998	CM_M04492	82.749	52.495			15792000	4273900	5248300	0	3869900	0	2399500	0	0	745
ADTELKSIR	GlyGly (K)	1145.6	0.604051	7945				yes	no	0	1	0	1					By MS/MS	By MS/MS	By MS/MS	By matching					2	1	1	1	31.984	32.026	2	0.040298	38490	CM_M04382	56.011	8.9289	+		111860000	0	0	0	0	48628000	18903000	22896000	21430000	746
ADTFPQVLKK	GlyGly (K)	1259.69	0.687387	4455	Q8IV48	ERI1	3'-5' exoribonuclease 1	yes	yes	0	1	0	1	By MS/MS	By MS/MS	By MS/MS	By MS/MS					1	2	1	2					48.198	47.955	2;3	0.0039456	57761	CM_M04495	58.955	48.584			281040000	44499000	83384000	55175000	97984000	0	0	0	0	747
ADTGKMYAMK	GlyGly (K)	1228.56	0.558029	1633;1857	P35626;P25098	ADRBK2;ADRBK1	Beta-adrenergic receptor kinase 2;Beta-adrenergic receptor kinase 1	no	no	0	1	0	1	By MS/MS	By MS/MS	By MS/MS	By MS/MS	By MS/MS				1	1	1	1	1				22.77	22.695	2	0.0020386	26078	CM_M04494	91.853	65.959			108130000	26782000	25994000	19181000	21216000	14958000	0	0	0	748
ADTIAKNELHK	GlyGly (K)	1352.7	0.704828	6804	Q9NVA2;Q9NVA2-2	2011-09-01	Septin-11	yes	no	0	1	0	1	By MS/MS	By MS/MS	By MS/MS	By matching	By MS/MS	By MS/MS		By MS/MS	1	2	1	1	1	2		1	16.001	16.012	2;3	0.003192	18855	CM_M04493	58.511	41.735			87441000	7950900	33089000	5556700	7881900	12330000	12889000	0	7743200	749
ADTISKSELHK	GlyGly (K)	1341.69	0.688843	5173	Q92599;Q92599-4;Q92599-2;Q92599-3	2008-09-01	Septin-8	yes	no	0	1	0	1	By matching	By matching	By matching	By MS/MS	By matching				1	1	1	1	1				16.904	16.918	3	0.019146	19016	CM_M04495	49.466	33.71			181700000	47329000	38809000	32464000	40292000	22804000	0	0	0	750
ADTLKVAQTGQDLK	GlyGly (K)	1600.84	0.842049	3141	Q14232	EIF2B1	Translation initiation factor eIF-2B subunit alpha	yes	yes	0	1	0	1	By MS/MS	By MS/MS	By MS/MS	By MS/MS		By matching		By MS/MS	2	2	1	2		1		1	39.147	38.811	2;3	4.252e-05	46195	CM_M04494	96.015	68.002			129440000	25580000	24252000	11344000	23782000	0	25116000	0	19366000	751
ADTLTLKER	GlyGly (K)	1159.62	0.619701	3253	Q15019;Q15019-2;Q15019-3	2002-09-01	Septin-2	yes	no	0	1	0	1	By MS/MS	By MS/MS	By MS/MS	By MS/MS					2	1	2	2					27.671	27.576	2;3	2.9608e-07	33906	CM_M04492	178.83	138.26			421700000	104190000	91267000	115420000	110820000	0	0	0	0	752
ADTLTPEECQQFKK	GlyGly (K)	1807.84	0.841063	3399	Q16181;Q16181-2	2007-09-01	Septin-7	yes	no	0	1	0	1	By MS/MS	By MS/MS	By MS/MS	By MS/MS	By matching	By MS/MS	By matching	By MS/MS	2	2	2	2	2	1	2	1	36.879	36.706	2;3	0.00016668	45311	CM_M04493	91.584	70.75			766040000	124650000	147350000	190010000	138230000	45072000	35951000	46219000	38568000	753
ADTNLGNILLNVLIPPNMPCTR	Unmodified	2435.27	0.266485	7321	Q9UKX7;Q9UKX7-2	NUP50	Nuclear pore complex protein Nup50	yes	no	0	0	0	0					By MS/MS								1				119.7	119.7	2	7.2968e-05	145896	CM_M04382	75.316	65.245			18835000	0	0	0	0	18835000	0	0	0	754
ADTPSLGEGPEKTR	GlyGly (K)	1570.76	0.758714	3388	Q15833;Q15833-2;Q15833-3	STXBP2	Syntaxin-binding protein 2	yes	no	0	1	0	1	By MS/MS	By MS/MS	By MS/MS	By MS/MS	By MS/MS	By MS/MS	By MS/MS	By MS/MS	2	2	2	2	2	2	2	2	28.432	28.375	2;3	4.7593e-05	34852	CM_M04493	131.43	100.36			1517000000	133590000	141070000	151330000	181670000	218160000	202020000	245950000	243200000	755
ADTQTYQPYNK	Unmodified	1327.6	0.604445	2642	P84090	ERH	Enhancer of rudimentary homolog	yes	yes	0	0	0	0	By MS/MS	By MS/MS	By MS/MS	By MS/MS					1	1	1	1					21.818	21.74	2	0.00035703	25529	CM_M04495	109.48	90.375			88892000	11272000	11801000	13240000	52577000	0	0	0	0	756
ADTQTYQPYNKDWIK	GlyGly (K)	1983.93	0.932655	2642	P84090	ERH	Enhancer of rudimentary homolog	yes	yes	0	1	0	1		By MS/MS	By MS/MS							1	1						56.091	55.412	3	0.00042058	64586	CM_M04493	71.692	61.943			0	0	0	0	0	0	0	0	0	757
ADTSLKSNASTLESHETEEPAAK	GlyGly (K)	2529.18	0.183069	7254	Q9UJA5;Q9UJA5-4	TRMT6	tRNA (adenine(58)-N(1))-methyltransferase non-catalytic subunit TRM6	yes	no	0	1	0	1	By matching	By matching	By MS/MS		By matching		By MS/MS	By MS/MS	1	1	1		1		1	1	37.941	37.861	4	0.00022672	45822	CM_M04384	49.662	42.128			89752000	11561000	18437000	10396000	0	13746000	0	18794000	16818000	758
ADTSLNNCEGAAGSTSEKSR	GlyGly (K)	2167.94	0.940002	834	O76080	ZFAND5	AN1-type zinc finger protein 5	yes	yes	0	1	0	1	By MS/MS			By MS/MS	By MS/MS	By MS/MS	By MS/MS	By MS/MS	1			1	1	1	1	1	17.383	17.483	3	2.8613e-07	19936	CM_M04383	112.74	103.79			299920000	19141000	0	0	12480000	51540000	61995000	71795000	82967000	759
ADTVSKTELQK	GlyGly (K)	1332.69	0.688509	7027	Q9P0V9;Q9P0V9-2;Q9P0V9-3	2010-09-01	Septin-10	yes	no	0	1	0	1	By MS/MS	By MS/MS	By MS/MS	By MS/MS	By MS/MS	By MS/MS	By MS/MS	By MS/MS	2	2	2	1	2	2	1	2	19.066	19.113	2;3	6.8078e-11	22382	CM_M04382	162.88	112.07			2020200000	301870000	390880000	296330000	200100000	224470000	207020000	142040000	257480000	760
ADTVSKTELQKFK	2 GlyGly (K)	1721.89	0.894813	7027	Q9P0V9;Q9P0V9-2;Q9P0V9-3	2010-09-01	Septin-10	yes	no	0	2	0	2	By matching	By matching	By MS/MS	By MS/MS		By MS/MS			1	1	1	1		1			38.466	38.045	3	0.0036354	46025	CM_M04495	75.479	62.378			107930000	23075000	20518000	20010000	27020000	0	17306000	0	0	761
ADVDMVDKSGWSLLHK	GlyGly (K)	1913.93	0.930547	7082	Q9P2R3;Q9P2R3-2;Q9P2R3-4	ANKFY1	Rabankyrin-5	yes	no	0	1	0	1		By MS/MS	By MS/MS	By MS/MS						1	1	1					74.997	74.504	3	9.5027e-05	87821	CM_M04493	84.14	73.801			65979000	0	25435000	17547000	22997000	0	0	0	0	762
ADVEDGEETCALASHSGSSGSKSGGDK	Acetyl (Protein N-term);GlyGly (K)	2793.16	0.163138	7100	Q9UBF6;Q9UBF6-3;Q9UBF6-4;Q9UBF6-2	RNF7	RING-box protein 2	yes	no	1	1	0	1		By matching	By MS/MS		By MS/MS	By MS/MS	By MS/MS	By MS/MS		1	1		1	1	1	1	40.38	40.311	3	2.2087e-12	48817	CM_M04383	91.114	88.191			221560000	0	12780000	13389000	0	38932000	47372000	51573000	57510000	763
ADVFHAYLSLLK	Unmodified	1375.75	0.749987	4351	Q86VP6;Q86VP6-2;Q86VP6-3	CAND1	Cullin-associated NEDD8-dissociated protein 1	yes	no	0	0	0	0	By MS/MS	By MS/MS	By MS/MS	By MS/MS	By MS/MS	By MS/MS	By MS/MS	By MS/MS	2	2	2	2	2	2	2	1	112.05	111.89	2;3	3.8231e-15	136024	CM_M04384	185.18	121.7			2655100000	601080000	736140000	534540000	470060000	109540000	110860000	75145000	17692000	764
ADVFHAYLSLLKQTR	GlyGly (K)	1875	0.000281357	4351	Q86VP6;Q86VP6-2;Q86VP6-3	CAND1	Cullin-associated NEDD8-dissociated protein 1	yes	no	0	1	0	1				By MS/MS								1					105.56	105.21	3	0.0025288	123753	CM_M04495	49.595	41.35			8174300	0	0	0	8174300	0	0	0	0	765
ADVFKNMPSK	GlyGly (K)	1249.61	0.612507	3219	Q14839;Q14839-2	CHD4	Chromodomain-helicase-DNA-binding protein 4	yes	no	0	1	0	1		By MS/MS	By MS/MS	By MS/MS		By matching		By MS/MS		1	1	1		1		1	35.506	35.495	2	0.0033698	44088	CM_M04493	85.807	17.425			55493000	0	13122000	12021000	12955000	0	7487300	0	9907200	766
ADVFNSKQLTMVEK	GlyGly (K)	1722.86	0.86107	1618	P24386	CHM	Rab proteins geranylgeranyltransferase component A 1	yes	yes	0	1	0	1	By matching	By MS/MS	By matching						1	1	1						64.482	63.531	3	0.0088089	74718	CM_M04493	50.843	38.288			61149000	6336100	32779000	22033000	0	0	0	0	0	767
ADVGFAMGIAGTDVAK	Unmodified	1521.75	0.749729	1517;1608	P23634-6;P23634-7;P23634;P23634-2;P23634-5;P23634-4;P23634-3;P23634-8;P20020;P20020-2;P20020-4;P20020-6;P20020-5;P20020-1;Q16720-8;Q16720-6;Q16720-3;Q16720-5;Q16720-2;Q16720-7;Q16720-4;Q16720;Q01814-4;Q01814;Q01814-3;Q01814-2;Q01814-6;Q01814-8;Q01814-5;Q01814-7	ATP2B4;ATP2B1;ATP2B3;ATP2B2	Plasma membrane calcium-transporting ATPase 4;Plasma membrane calcium-transporting ATPase 1;Plasma membrane calcium-transporting ATPase 3;Plasma membrane calcium-transporting ATPase 2	no	no	0	0	0	0					By MS/MS			By MS/MS					1			1	84.653	84.962	2	0.0094079	103099	CM_M04385	62.042	41.738			0	0	0	0	0	0	0	0	0	768
ADVGYKGTQLK	GlyGly (K)	1292.67	0.672465	664	O75063	FAM20B	Glycosaminoglycan xylosylkinase	yes	yes	0	1	0	1	By MS/MS	By MS/MS		By MS/MS					1	1		1					25.367	24.96	2	0.017832	30654	CM_M04493	59.542	39.755			60757000	13935000	25602000	0	21220000	0	0	0	0	769
ADVIKAAHLCAEAALR	GlyGly (K)	1821.95	0.951951	7440	Q9UQ80;Q9UQ80-2	PA2G4	Proliferation-associated protein 2G4	yes	no	0	1	0	1	By MS/MS	By MS/MS	By MS/MS	By MS/MS				By MS/MS	1	1	1	1				1	64.321	63.832	3	0.00025369	73323	CM_M04495	70.235	51.403			354990000	87021000	101130000	69405000	76308000	0	0	0	21126000	770
ADVIQATGDAICIFR	Unmodified	1648.82	0.824291	2841	Q08945	SSRP1	FACT complex subunit SSRP1	yes	yes	0	0	0	0	By MS/MS			By MS/MS					1			1					103.46	102.55	2	0.0038138	121944	CM_M04492	66.538	47.792			101490000	33948000	0	0	67546000	0	0	0	0	771
ADVIVLAGTVCDFR	Unmodified	1534.78	0.781363	17	A1L0T0	ILVBL	Acetolactate synthase-like protein	yes	yes	0	0	0	0	By matching			By MS/MS	By matching				1			1	1				99.975	99.335	2	4.8412e-05	116796	CM_M04495	96.229	80.092			53640000	22596000	0	0	24973000	6070600	0	0	0	772
ADVKGGTLTQYEGK	GlyGly (K)	1579.78	0.7842	3453	Q16851;Q16851-2	UGP2	UTP--glucose-1-phosphate uridylyltransferase	yes	no	0	1	0	1	By MS/MS	By MS/MS	By MS/MS	By MS/MS	By matching				1	2	2	2	1				32.22	32.08	2;3	0.00046746	38457	CM_M04495	70.26	58.344			120770000	9859700	20025000	35251000	39170000	16469000	0	0	0	773
ADVLTTGAGNPVGDKLNVITVGPR	GlyGly (K)	2477.32	0.3238	1091	P04040	CAT	Catalase	yes	yes	0	1	0	1						By MS/MS								1			93.671	92.436	3	3.9758e-05	113464	CM_M04383	78.717	57.516			0	0	0	0	0	0	0	0	0	774
ADVQSIIGLQR	Unmodified	1198.67	0.666986	2973	Q13263;Q13263-2	TRIM28	Transcription intermediary factor 1-beta	yes	no	0	0	0	0							By MS/MS								1		73.675	73.46	2	0.048495	89746	CM_M04384	61.765	35.825			0	0	0	0	0	0	0	0	0	775
ADVTINLNVR	Unmodified	1113.61	0.614222	580	O60306	AQR	Intron-binding protein aquarius	yes	yes	0	0	0	0	By MS/MS	By MS/MS	By matching	By MS/MS	By MS/MS	By matching	By MS/MS		1	1	1	1	1	1	1		68.101	67.451	2	0.012584	77873	CM_M04495	69.598	17.116			110600000	13346000	14025000	15596000	14111000	15426000	21304000	16794000	0	776
ADVVVGKDK	Acetyl (Protein N-term);GlyGly (K)	1085.57	0.571688	6695	Q9NRG0	CHRAC1	Chromatin accessibility complex protein 1	yes	yes	1	1	0	1	By MS/MS		By MS/MS					By MS/MS	1		1					1	36.889	37.08	2	0.0053096	45650	CM_M04492	61.679	41.975			54477000	16128000	0	20378000	0	0	0	0	17970000	777
ADWLSHYWMPK	Unmodified	1432.66	0.659792	1208	P08243;P08243-2;P08243-3	ASNS	Asparagine synthetase [glutamine-hydrolyzing]	yes	no	0	0	0	0	By MS/MS	By MS/MS	By MS/MS	By MS/MS	By MS/MS	By MS/MS	By MS/MS	By MS/MS	2	1	1	2	2	2	1	1	88.274	87.679	2;3	0.0015399	107708	CM_M04383	90.108	78.618			190040000	32458000	11528000	9465000	30589000	37914000	48119000	12930000	7040600	778
ADWLSHYWMPKWINATDPSAR	GlyGly (K)	2658.24	0.243776	1208	P08243;P08243-2;P08243-3	ASNS	Asparagine synthetase [glutamine-hydrolyzing]	yes	no	0	1	0	1	By MS/MS	By MS/MS	By MS/MS	By MS/MS					2	2	1	2					107.9	107.3	3;4	2.3851e-05	125780	CM_M04495	71.535	67.553			617370000	262140000	172360000	38152000	144730000	0	0	0	0	779
ADYYLEEFKENAYK	GlyGly (K)	1895.86	0.857759	6799	Q9NV79;Q9NV79-2	PCMTD2	Protein-L-isoaspartate O-methyltransferase domain-containing protein 2	yes	no	0	1	0	1	By MS/MS	By matching	By MS/MS	By MS/MS					1	1	1	1					73.071	72.33	2	3.807e-05	85327	CM_M04492	116.77	97.523			61134000	11609000	15522000	16226000	17777000	0	0	0	0	780
AEAAALTETAKQVYFK	GlyGly (K)	1853.95	0.952328	420	O15439;O15439-2	ABCC4	Multidrug resistance-associated protein 4	yes	no	0	1	0	1			By MS/MS	By MS/MS	By MS/MS	By MS/MS	By MS/MS	By MS/MS			2	1	1	1	1	1	68.571	68.485	2;3	2.9655e-05	83648	CM_M04384	93.478	73.372			158470000	0	0	34780000	27324000	29623000	20987000	24867000	20888000	781
AEAAEKGDVGLVAENSR	GlyGly (K)	1828.89	0.891519	1497	P18858;P18858-2;P18858-3	LIG1	DNA ligase 1	yes	no	0	1	0	1	By MS/MS	By MS/MS	By MS/MS	By MS/MS	By MS/MS		By MS/MS	By MS/MS	1	1	1	1	1		1	1	36.34	36.299	3	0.00011865	44861	CM_M04493	80.603	57.274			154390000	17359000	20109000	19914000	20796000	18596000	0	24509000	33109000	782
AEAAGLIGWLKSHILPHPVVVADLLK	GlyGly (K)	2860.63	0.632719	574	O60287	URB1	Nucleolar pre-ribosomal-associated protein 1	yes	yes	0	1	0	1	By MS/MS	By MS/MS		By matching					1	1		1					117	116.74	4	5.2549e-12	137959	CM_M04492	88.517	82.29			164760000	59985000	52705000	0	52070000	0	0	0	0	783
AEADTFMFEGHDTTASGLSWVLYHLAKHPEYQEQCR	GlyGly (K)	4337.95	0.95349	6537	Q9HBI6	CYP4F11	Phylloquinone omega-hydroxylase CYP4F11	yes	yes	0	1	0	1	By MS/MS								1								112.04	111.66	5	3.8804e-26	131743	CM_M04492	98.398	94.205			36857000	36857000	0	0	0	0	0	0	0	784
AEAEAWYQTKFETLQAQAGK	GlyGly (K)	2383.14	0.144439	112	P08729;CON__Q3KNV1;CON__P08729	KRT7	Keratin, type II cytoskeletal 7	no	no	0	1	0	1	By MS/MS	By MS/MS	By matching		By MS/MS	By MS/MS	By MS/MS	By MS/MS	1	1	1		1	1	1	1	81.554	81.084	3	3.6893e-08	95901	CM_M04492	145.91	127.38		+	194740000	58959000	62931000	11396000	0	14997000	16775000	15811000	13868000	785
AEAEEKTPLLVLDDVELMPR	GlyGly (K)	2381.21	0.214827	6917	Q9NXH8	TOR4A	Torsin-4A	yes	yes	0	1	0	1	By matching	By MS/MS	By MS/MS	By MS/MS					1	1	1	1					113.42	113.21	3	2.6866e-07	133127	CM_M04495	117.37	105.14			359970000	76523000	95687000	85204000	102560000	0	0	0	0	786
AEAEGESLESWLNKATNPSNR	Acetyl (Protein N-term);GlyGly (K)	2458.14	0.136059	6972	Q9NZ52;Q9NZ52-2	GGA3	ADP-ribosylation factor-binding protein GGA3	yes	no	1	1	0	1	By MS/MS		By MS/MS	By MS/MS	By MS/MS				1		1	1	1				108.88	108.74	2	7.8464e-06	127734	CM_M04495	83.692	72			113430000	43837000	0	25384000	31434000	12772000	0	0	0	787
AEAEHDEHYYNAISVTTSYNLAR	Unmodified	2653.2	0.204473	3980	Q6PD62	CTR9	RNA polymerase-associated protein CTR9 homolog	yes	yes	0	0	0	0	By MS/MS			By MS/MS					1			1					68.912	68.014	4	4.321e-06	80010	CM_M04492	63.165	55.714			49319000	16177000	0	0	33141000	0	0	0	0	788
AEAEKQLQQAQAAGAEQEVEK	GlyGly (K)	2369.15	0.145896	1916	P39748;P39748-2	FEN1	Flap endonuclease 1	yes	no	0	1	0	1	By MS/MS		By MS/MS	By MS/MS		By MS/MS	By MS/MS	By MS/MS	1		1	1		1	1	1	38.567	38.528	3	8.1068e-09	46506	CM_M04384	105.06	95.781			288670000	46331000	0	57766000	72223000	0	32551000	41194000	38608000	789
AEAEKTFSYPLDLLLK	GlyGly (K)	1951.03	0.0302441	7481	Q9Y296;Q9Y296-2	TRAPPC4	Trafficking protein particle complex subunit 4	yes	no	0	1	0	1	By MS/MS	By MS/MS	By MS/MS	By MS/MS					2	2	2	3					112.21	111.99	2;3	4.4326e-06	132119	CM_M04493	150.69	134.56			658510000	175010000	201480000	126000000	156010000	0	0	0	0	790
AEAELLQQQK	Unmodified	1156.61	0.608802	3293;3294	Q15149;Q15149-2;Q15149-6;Q15149-9;Q15149-7;Q15149-8;Q15149-5;Q15149-3;Q15149-4	PLEC	Plectin	no	no	0	0	0	0				By MS/MS								1					31.392	31.597	2	0.0016771	37761	CM_M04495	95.815	47.946			7317900	0	0	0	7317900	0	0	0	0	791
AEAERPEEQAEASGLK	Unmodified	1713.82	0.816957	2740	Q02952-2;Q02952;Q02952-3	AKAP12	A-kinase anchor protein 12	yes	no	0	0	0	1				By MS/MS								1					24.139	24.463	3	0.0010762	28763	CM_M04495	69.979	41.682			32327000	0	0	0	32327000	0	0	0	0	792
AEAESMYQIK	Unmodified	1168.54	0.543425	109;143	P05787;P05787-2;CON__P05787;CON__H-INV:HIT000292931;CON__Q9H552	KRT8	Keratin, type II cytoskeletal 8	no	no	0	0	0	0	By matching	By MS/MS				By MS/MS			1	1				1			41.897	40.872	2	0.046919	49520	CM_M04383	67.897	16.551		+	64780000	35172000	29608000	0	0	0	0	0	0	793
AEAESMYQIKYEELQSLAGK	GlyGly (K)	2401.15	0.147141	109	P05787;P05787-2;CON__P05787;CON__H-INV:HIT000292931	KRT8	Keratin, type II cytoskeletal 8	yes	no	0	1	0	1	By MS/MS	By MS/MS	By MS/MS	By MS/MS	By MS/MS	By MS/MS	By MS/MS	By MS/MS	2	2	1	2	2	2	2	2	90.003	89.45	2;3	1.8285e-08	106053	CM_M04492	154.47	142.68		+	3019400000	695750000	681020000	42119000	732030000	266720000	257820000	206680000	137310000	794
AEAESMYQIKYEELQSLAGK	Oxidation (M);GlyGly (K)	2417.14	0.142056	109	P05787;P05787-2;CON__P05787;CON__H-INV:HIT000292931	KRT8	Keratin, type II cytoskeletal 8	yes	no	0	1	1	1					By matching		By MS/MS						1		1		79.923	79.816	3	0.00018771	97540	CM_M04384	64.2	55.599		+	73295000	0	0	0	0	44597000	0	28698000	0	795
AEAFGMDPARPDQASTVAVKMLK	GlyGly (K)	2546.26	0.262128	1577	P22455;P22455-3;P22455-2	FGFR4	Fibroblast growth factor receptor 4	yes	no	0	1	0	2	By MS/MS			By MS/MS	By MS/MS			By MS/MS	1			1	1			1	83.207	82.968	4	0.00013854	98221	CM_M04492	53.342	44.522			130220000	42852000	0	0	32170000	39398000	0	0	15802000	796
AEAFVNTWSSMGQETVEKFR	GlyGly (K)	2430.13	0.127409	7755	Q9Y6G5	COMMD10	COMM domain-containing protein 10	yes	yes	0	1	0	1	By MS/MS	By MS/MS	By MS/MS	By MS/MS	By matching				1	1	1	1	1				95.602	94.92	3	2.8613e-07	111428	CM_M04495	112.74	103.69			153360000	42257000	30865000	20657000	41281000	18300000	0	0	0	797
AEAFVSMIDNGKQGSLDSTMK	GlyGly (K)	2342.09	0.088246	5325	Q96AY2;Q96AY2-2	EME1	Crossover junction endonuclease EME1	yes	no	0	1	0	1					By MS/MS	By matching	By matching	By MS/MS					1	1	1	1	78.367	78.176	3	3.248e-05	95381	CM_M04382	64.203	49.275			90039000	0	0	0	0	18026000	25426000	24458000	22128000	798
AEAGAGSATEFQFR	Unmodified	1440.66	0.663357	2032	P46783;Q9NQ39	RPS10;RPS10P5	40S ribosomal protein S10;Putative 40S ribosomal protein S10-like	yes	no	0	0	0	0					By MS/MS		By MS/MS	By MS/MS					1		1	1	55.122	55.44	2	1.248e-08	67491	CM_M04382	114.86	103			50397000	0	0	0	0	0	0	24923000	25475000	799
AEAGSGGPGFTFTFR	Unmodified	1500.7	0.699742	1644	P25686;P25686-2	DNAJB2	DnaJ homolog subfamily B member 2	yes	no	0	0	0	0					By MS/MS	By MS/MS	By MS/MS	By MS/MS					1	1	1	1	85.155	84.952	2	3.172e-21	104207	CM_M04383	182.35	150.75			130640000	0	0	0	0	24226000	38266000	44961000	23189000	800
AEAGVPAEFSIWTR	Unmodified	1532.76	0.762343	1545	P21333;P21333-2	FLNA	Filamin-A	yes	no	0	0	0	0			By MS/MS	By MS/MS	By MS/MS	By MS/MS	By MS/MS				1	1	1	1	1		96.953	96.613	2	0.00024056	117855	CM_M04384	89.548	52.357			137310000	0	0	13393000	30337000	21177000	43421000	28981000	0	801
AEAIKALVK	GlyGly (K)	1055.63	0.633895	2045	P47914	RPL29	60S ribosomal protein L29	yes	yes	0	1	0	1	By MS/MS	By MS/MS	By matching	By MS/MS					1	1	1	1					38.966	38.663	2	0.044034	46546	CM_M04495	54.611	17.053			22052000	5331600	5926100	4427100	6366900	0	0	0	0	802
AEAIKALVKPK	GlyGly (K)	1280.78	0.781621	2045	P47914	RPL29	60S ribosomal protein L29	yes	yes	0	1	0	2	By MS/MS	By MS/MS	By MS/MS	By MS/MS	By MS/MS	By MS/MS	By MS/MS	By MS/MS	1	1	1	1	1	1	1	1	32.898	32.907	2;3	4.6764e-06	41084	CM_M04492	110.87	96.205			201300000	0	42334000	29401000	45315000	26170000	20108000	17774000	20201000	803
AEAISLQMVKCK	GlyGly (K)	1490.76	0.758519	4939	Q8TC07-2;Q8TC07;Q8TC07-3	TBC1D15	TBC1 domain family member 15	yes	no	0	1	0	1					By MS/MS								1				55.145	55.145	3	0.0021284	67119	CM_M04382	60.49	47.612			26699000	0	0	0	0	26699000	0	0	0	804
AEAIVYKHGSGR	GlyGly (K)	1400.72	0.716061	2630	P82933	MRPS9	28S ribosomal protein S9, mitochondrial	yes	yes	0	1	0	1	By matching				By MS/MS	By MS/MS	By MS/MS	By matching	1				2	2	2	2	13.033	13.155	2;3	0.00077528	14909	CM_M04382	70.412	38.569			71995000	2361000	0	0	0	25730000	17552000	10272000	16079000	805
AEALASAIASTKVMK	GlyGly (K)	1603.86	0.860342	6831	Q9NVT9;Q9NVT9-2	ARMC1	Armadillo repeat-containing protein 1	yes	no	0	1	0	1							By MS/MS								1		64.958	64.74	3	0.0011696	79017	CM_M04384	58.079	46.496			12545000	0	0	0	0	0	0	12545000	0	806
AEALCKEYGETK	GlyGly (K)	1511.69	0.692608	3780	Q5VW32;Q5VW32-2	BROX	BRO1 domain-containing protein BROX	yes	no	0	1	0	1	By MS/MS	By MS/MS	By MS/MS	By MS/MS			By matching		2	2	1	1			1		22.964	22.721	2;3	0.0003245	27579	CM_M04493	93.058	72.754			96214000	31589000	37094000	7600600	12561000	0	0	7369400	0	807
AEALEAAIENLNEAKNYFAK	GlyGly (K)	2322.15	0.14919	7273	Q9UJX4;Q9UJX4-3	ANAPC5	Anaphase-promoting complex subunit 5	yes	no	0	1	0	1	By MS/MS	By MS/MS	By MS/MS	By MS/MS	By MS/MS	By MS/MS	By MS/MS	By MS/MS	2	3	1	2	2	1	1	1	112.05	111.84	2;3	1.8622e-131	131574	CM_M04495	260.29	234.05			1906100000	476100000	493340000	187970000	284420000	152650000	132260000	134130000	45192000	808
AEALIKLSDYDSSEEAIR	GlyGly (K)	2123.04	0.0382426	3985	Q6PGP7	TTC37	Tetratricopeptide repeat protein 37	yes	yes	0	1	0	1	By matching	By matching	By MS/MS						1	1	1						75.666	74.806	3	8.8568e-06	86227	CM_M04494	103.88	93.396			84793000	32010000	31982000	20801000	0	0	0	0	0	809
AEALKQGNAIMR	Oxidation (M);GlyGly (K)	1430.73	0.729997	2385;2386	P57740;P57740-2;P57740-3	NUP107	Nuclear pore complex protein Nup107	no	no	0	1	1	1					By MS/MS	By MS/MS	By MS/MS						1	1	1		19.891	19.795	3	0.0076366	22658	CM_M04383	51.979	41.03			53064000	0	0	0	0	14255000	18920000	19889000	0	810
AEALKQGNAIMR	GlyGly (K)	1414.74	0.735082	2385;2386	P57740;P57740-2;P57740-3	NUP107	Nuclear pore complex protein Nup107	no	no	0	1	0	1	By MS/MS	By MS/MS		By matching	By matching	By matching	By MS/MS	By MS/MS	2	2		1	2	2	2	2	31.437	31.204	2;3	0.00022835	38549	CM_M04492	82.171	71.02			837140000	36976000	21064000	0	8632300	210740000	160150000	199990000	199570000	811
AEALLESPEMLYVVHPYVQFSLHDVVTFSPAKLTNSQAK	GlyGly (K)	4472.27	0.272623	3590	Q562E7;Q562E7-4	WDR81	WD repeat-containing protein 81	yes	no	0	1	0	1	By MS/MS		By matching						1		1						114.93	114.8	5	2.2746e-16	135523	CM_M04492	82.037	74.039			96988000	67170000	0	29818000	0	0	0	0	0	812
AEALSEPLTKPVGK	GlyGly (K)	1552.85	0.846072	7786	Q9Y6W3	CAPN7	Calpain-7	yes	yes	0	1	0	1	By MS/MS	By MS/MS	By MS/MS	By MS/MS	By MS/MS	By MS/MS	By MS/MS	By MS/MS	2	2	2	2	1	1	1	1	46.052	45.86	2;3	3.1347e-05	55185	CM_M04495	104.79	91.025			715070000	123620000	184720000	183340000	151380000	49219000	9471100	8021900	5291500	813
AEALVLMGTKANLVTPR	GlyGly (K)	1897.05	0.045517	300	O14802	POLR3A	DNA-directed RNA polymerase III subunit RPC1	yes	yes	0	1	0	1	By MS/MS	By MS/MS	By MS/MS	By MS/MS	By MS/MS	By MS/MS	By MS/MS	By MS/MS	1	1	1	1	1	1	1	1	84.621	84.163	3	7.5642e-06	99148	CM_M04493	143.14	123.75			190530000	34752000	40570000	27058000	23742000	17473000	17002000	15703000	14233000	814
AEAPLKCPLADTHMNSSEK	GlyGly (K)	2212.03	0.0252518	7664	Q9Y546	LRRC42	Leucine-rich repeat-containing protein 42	yes	yes	0	1	0	1	By MS/MS	By MS/MS	By MS/MS	By MS/MS	By MS/MS	By MS/MS	By MS/MS	By MS/MS	2	2	2	2	1	2	2	1	45.025	44.777	3;4	7.6063e-07	55030	CM_M04493	110.77	94.263			1811800000	275410000	337810000	421680000	414520000	28684000	167000000	142230000	24458000	815
AEAPLKCPLADTHMNSSEKLQFYK	GlyGly (K)	2891.39	0.394599	7664	Q9Y546	LRRC42	Leucine-rich repeat-containing protein 42	yes	yes	0	1	0	2					By MS/MS	By MS/MS	By matching	By matching					2	2	1	1	67.653	67.351	4;5	1.1931e-07	82560	CM_M04383	78.067	65.753			167370000	0	0	0	0	53978000	65726000	23971000	23691000	816
AEAPLKCPLADTHMNSSEKLQFYK	2 GlyGly (K)	3005.44	0.437526	7664	Q9Y546	LRRC42	Leucine-rich repeat-containing protein 42	yes	yes	0	2	0	2	By MS/MS	By MS/MS							1	1							69.801	68.322	5	8.1003e-06	80315	CM_M04493	63.726	53.183			58743000	32886000	25858000	0	0	0	0	0	0	817
AEAQGSTTLLVSYR	Unmodified	1494.77	0.767822	5005	Q8TEM1;Q8TEM1-2	NUP210	Nuclear pore membrane glycoprotein 210	yes	no	0	0	0	0	By MS/MS			By MS/MS	By MS/MS	By matching	By MS/MS	By matching	1			1	1	1	1	1	62.57	62.322	2	2.8045e-17	72900	CM_M04492	132.32	90.875			67684000	0	0	0	25503000	0	15421000	15840000	10920000	818
AEAQIAAKNLDK	GlyGly (K)	1384.73	0.731042	1057	P00505	GOT2	Aspartate aminotransferase, mitochondrial	yes	yes	0	1	0	1	By MS/MS	By MS/MS	By MS/MS	By MS/MS	By MS/MS	By MS/MS	By MS/MS	By MS/MS	1	2	1	2	1	1	2	1	26.915	26.842	2;3	0.00025874	32951	CM_M04493	95.573	66.486			742200000	68471000	239410000	71617000	175060000	32195000	38656000	84367000	32430000	819
AEAQSGTGQLQEQKK	Acetyl (Protein N-term);GlyGly (K)	1757.85	0.854405	6059	Q9BVN2-2	RUSC1	RUN and SH3 domain-containing protein 1	yes	yes	1	1	0	1	By matching	By MS/MS	By MS/MS	By matching	By MS/MS	By MS/MS	By MS/MS	By MS/MS	1	1	1	1	1	1	1	1	23.164	23.178	2	2.1375e-06	27784	CM_M04493	144.65	120.3			240330000	34644000	32790000	27577000	27504000	23195000	27355000	32084000	35179000	820
AEASSANLGSGCEEKR	Acetyl (Protein N-term);GlyGly (K)	1820.8	0.795904	3934	Q6P1K2;Q6P1K2-2;Q6P1K2-3;Q6P1K2-6;Q6P1K2-5	PMF1	Polyamine-modulated factor 1	yes	no	1	1	0	1	By MS/MS	By MS/MS	By MS/MS	By MS/MS	By MS/MS	By MS/MS	By MS/MS	By MS/MS	1	1	1	1	1	1	1	1	28.822	28.761	2	3.9119e-06	34128	CM_M04383	144.57	134.34			350720000	58932000	59315000	79412000	73566000	18865000	14054000	21301000	25275000	821
AEASSGDHPTDTEMK	Unmodified	1574.65	0.651865	2735	Q02790	FKBP4	Peptidyl-prolyl cis-trans isomerase FKBP4;Peptidyl-prolyl cis-trans isomerase FKBP4, N-terminally processed	yes	yes	0	0	0	0		By matching		By MS/MS		By MS/MS				1		2		1			11.827	11.925	2;3	0.0014307	13118	CM_M04495	74.944	67.299			21130000	0	2160800	0	17387000	0	1582500	0	0	822
AEATEPLKSAK	GlyGly (K)	1257.66	0.65648	2139	P49848;P49848-3;P49848-2;P49848-4	TAF6	Transcription initiation factor TFIID subunit 6	yes	no	0	1	0	1	By MS/MS	By MS/MS	By MS/MS	By matching					1	1	1	1					15.151	15.205	2	0.0030714	16924	CM_M04494	81.338	59.19			37217000	7736800	13623000	6653000	9203900	0	0	0	0	823
AEAVESAQAGDKCDFTGTLIVVPDVSK	GlyGly (K)	2920.41	0.412417	3175	Q14566	MCM6	DNA replication licensing factor MCM6	yes	yes	0	1	0	1	By matching	By MS/MS		By MS/MS	By matching				1	1		1	1				92.674	91.798	3	2.1977e-09	108834	CM_M04493	76.799	70.295			96188000	29399000	32709000	0	24694000	9386800	0	0	0	824
AEAYQKYGDAAK	GlyGly (K)	1427.67	0.668108	3146	Q14254	FLOT2	Flotillin-2	yes	yes	0	1	0	1	By MS/MS	By MS/MS	By MS/MS	By MS/MS	By matching	By MS/MS		By MS/MS	1	2	2	1	1	2		1	18.403	18.47	2;3	0.0020896	22123	CM_M04493	78.655	63.986			83233000	8730800	23120000	23937000	8169700	7761700	3761900	0	7752100	825
AECFIKEGEPR	GlyGly (K)	1448.67	0.671813	2964	Q13217	DNAJC3	DnaJ homolog subfamily C member 3	yes	yes	0	1	0	1	By MS/MS	By MS/MS	By MS/MS	By MS/MS					1	2	1	2					33.596	33.282	2;3	0.00032465	39354	CM_M04494	86.014	76.327			135580000	24682000	41490000	30815000	38592000	0	0	0	0	826
AECLEKFPVIQHFK	GlyGly (K)	1858.94	0.939989	3305	Q15257;Q15257-2;Q15257-4;Q15257-3	PPP2R4	Serine/threonine-protein phosphatase 2A activator	yes	no	0	1	0	1			By MS/MS	By MS/MS							1	1					69.551	69.474	4	0.0031528	80387	CM_M04495	49.333	39.487			43337000	0	0	16313000	27024000	0	0	0	0	827
AECLFTLEAHSQEQKK	GlyGly (K)	2031.97	0.968389	2134	P49796;P49796-6;P49796-4;P49796-9;P49796-5	RGS3	Regulator of G-protein signaling 3	yes	no	0	1	0	1	By matching	By MS/MS	By MS/MS	By MS/MS	By matching				1	1	1	1	1				46.522	46.318	3	2.1436e-05	55393	CM_M04494	110.35	99.029			92506000	21660000	19681000	20697000	14908000	15560000	0	0	0	828
AECSAEQCYKITK	GlyGly (K)	1700.75	0.749805	2052;2053	P48163;P48163-2	ME1	NADP-dependent malic enzyme	no	no	0	1	0	1	By MS/MS	By MS/MS	By MS/MS	By MS/MS	By MS/MS	By MS/MS	By MS/MS	By MS/MS	2	2	2	2	2	2	2	2	23.166	23.175	2;3	4.7797e-55	28004	CM_M04492	230.41	214.78			2284500000	439340000	327740000	495160000	449080000	105110000	153080000	151730000	163280000	829
AECTKIWTEK	GlyGly (K)	1378.66	0.6551	7564	Q9Y371;Q9Y371-2	SH3GLB1	Endophilin-B1	yes	no	0	1	0	1	By MS/MS	By MS/MS	By MS/MS	By MS/MS	By MS/MS	By MS/MS	By MS/MS	By MS/MS	1	1	2	2	2	2	1	2	31.052	31.083	2;3	0.00075752	37053	CM_M04384	102.61	76.225			188560000	20883000	25200000	31254000	41129000	19917000	22367000	9390100	18423000	830
AEDADSSSGPLASSSLLAKMR	GlyGly (K)	2206.05	0.0535751	2755	Q03468	ERCC6	DNA excision repair protein ERCC-6	yes	yes	0	1	0	1					By MS/MS		By matching						1		1		79.841	79.734	3	0.00044765	97309	CM_M04382	49.528	41.168			32531000	0	0	0	0	14634000	0	17897000	0	831
AEDDFKEYVLR	GlyGly (K)	1497.71	0.709973	6732	Q9NS56;Q9NS56-2	TOPORS	E3 ubiquitin-protein ligase Topors	yes	no	0	1	0	1	By MS/MS	By MS/MS	By MS/MS	By MS/MS					1	1	1	1					65.5	64.692	3	0.0016152	76045	CM_M04492	66.595	55.276			66050000	15970000	17745000	12317000	20018000	0	0	0	0	832
AEDDQPLPGVLLSLSGGLFR	Unmodified	2083.09	0.0949696	3296;3631	Q15155;Q5JPE7;Q5JPE7-2;P69849;Q5JPE7-3	NOMO1;NOMO2;NOMO3	Nodal modulator 1;Nodal modulator 2;Nodal modulator 3	no	no	0	0	0	0	By MS/MS	By MS/MS	By MS/MS	By MS/MS					1	1	1	1					119.96	119.8	2	1.5111e-14	140705	CM_M04494	165.64	151.96			180430000	45344000	52249000	48394000	34439000	0	0	0	0	833
AEDFQIEGYNPHPTIKMEMAV	Oxidation (M);GlyGly (K)	2549.16	0.15666	1114	P04818;P04818-2;P04818-3	TYMS	Thymidylate synthase	yes	no	0	1	1	1		By MS/MS	By MS/MS							1	1						83.814	83.244	3	0.0012244	98176	CM_M04493	46.702	37.419			74070000	0	46940000	27130000	0	0	0	0	0	834
AEDFQIEGYNPHPTIKMEMAV	GlyGly (K)	2533.16	0.161745	1114	P04818;P04818-2;P04818-3	TYMS	Thymidylate synthase	yes	no	0	1	0	1		By MS/MS		By MS/MS						1		1					95.08	94.066	2	0.0025652	111502	CM_M04493	49.929	31.333			36868000	0	19180000	0	17688000	0	0	0	0	835
AEDGATPSPSNETPKK	GlyGly (K)	1741.81	0.811871	1728	P29966	MARCKS	Myristoylated alanine-rich C-kinase substrate	yes	yes	0	1	0	1	By matching	By MS/MS	By matching			By matching		By matching	1	1	1			1		1	14.264	14.359	3	0.0022197	16799	CM_M04493	48.216	41.94			51951000	10843000	9690000	13446000	0	0	11310000	0	6662500	836
AEDGENYDIKK	GlyGly (K)	1394.63	0.631388	708	O75347;O75347-2	TBCA	Tubulin-specific chaperone A	yes	no	0	1	0	1	By MS/MS	By MS/MS	By MS/MS	By MS/MS					1	1	1	1					18.451	18.438	2	0.00053024	20987	CM_M04494	104.17	74.358			83445000	18552000	25746000	20082000	19064000	0	0	0	0	837
AEDGSVIDYELIDQDAR	Unmodified	1907.87	0.874866	1172	P07355;P07355-2	ANXA2	Annexin A2	yes	no	0	0	0	0				By MS/MS								1					84.988	84.72	2	0.0001619	98768	CM_M04495	117.93	100.12			50025000	0	0	0	50025000	0	0	0	0	838
AEDIPQMDDAFSQTVKEIFGGNADK	GlyGly (K)	2839.3	0.297053	6991	Q9NZM1;Q9NZM1-6;Q9NZM1-3;Q9NZM1-2;Q9NZM1-5;Q9NZM1-7;Q9NZM1-8	MYOF	Myoferlin	yes	no	0	1	0	1	By MS/MS	By MS/MS	By MS/MS	By MS/MS		By matching	By matching	By matching	1	1	1	1		1	1	1	115.45	115.32	3	2.0864e-09	135367	CM_M04494	92.242	84.709			366100000	62808000	88253000	87136000	68959000	0	13423000	21447000	24072000	839
AEDKEWMPVTK	Oxidation (M);GlyGly (K)	1462.68	0.67623	1421	P15880	RPS2	40S ribosomal protein S2	yes	yes	0	1	1	1	By MS/MS	By MS/MS	By MS/MS	By MS/MS	By MS/MS	By MS/MS	By MS/MS	By MS/MS	5	5	3	6	4	5	4	3	32.325	32.144	2;3	4.3246e-10	53764	CM_M04493	159.83	142.02			2772200000	354580000	528700000	283230000	462040000	230700000	307690000	333030000	272260000	840
AEDKEWMPVTK	GlyGly (K)	1446.68	0.681315	1421	P15880	RPS2	40S ribosomal protein S2	yes	yes	0	1	0	1	By MS/MS	By MS/MS	By MS/MS	By MS/MS	By MS/MS	By MS/MS	By MS/MS	By MS/MS	5	5	4	5	1	2	3	4	44.027	43.865	2;3	1.1251e-17	53573	CM_M04492	193.52	172.06			31113000000	3892500000	4506500000	4711100000	5190000000	1458300000	3475100000	3039300000	4840400000	841
AEDKEWMPVTK	Unmodified	1332.64	0.638388	1421	P15880	RPS2	40S ribosomal protein S2	yes	yes	0	0	0	1			By MS/MS		By MS/MS	By MS/MS	By MS/MS	By MS/MS			1		1	2	1	1	43.782	43.87	2	0.0092612	52854	CM_M04383	97.472	66.674			112860000	0	0	35774000	0	14830000	17998000	16924000	27334000	842
AEDKTKPSELDQGK	Acetyl (Protein N-term);GlyGly (K)	1700.82	0.821708	7105;7106	Q9UNT1;Q9UBK7;Q9UNT1-3;Q9UBK7-3;Q9UBK7-2;Q9UNT1-2	RABL2B;RABL2A	Rab-like protein 2B;Rab-like protein 2A	no	no	1	1	0	2	By MS/MS	By MS/MS	By MS/MS	By MS/MS	By matching	By MS/MS	By MS/MS	By MS/MS	1	1	1	1	1	1	1	1	22.816	22.837	3	1.2215e-05	27623	CM_M04493	93.823	74.428			303110000	28858000	44723000	45555000	36114000	32796000	36403000	36542000	42123000	843
AEDLGLKAK	GlyGly (K)	1057.58	0.576774	7777	Q9Y6N6	LAMC3	Laminin subunit gamma-3	yes	yes	0	1	0	1	By MS/MS	By matching	By MS/MS	By matching					1	1	1	1					22.522	22.431	2	0.003483	25744	CM_M04494	100.45	57.205			55203000	11911000	17056000	12648000	13588000	0	0	0	0	844
AEDLGSKLLPAWIR	GlyGly (K)	1681.92	0.915155	3781	Q5VW36	FOCAD	Focadhesin	yes	yes	0	1	0	1	By MS/MS	By MS/MS	By MS/MS	By MS/MS	By MS/MS				1	1	1	1	1				101.03	100.37	3	0.00052871	119260	CM_M04493	69.345	49.667			165910000	38792000	45610000	32103000	41483000	7917400	0	0	0	845
AEDMETKIK	Acetyl (Protein N-term);GlyGly (K)	1219.58	0.575453	1395	P14854	COX6B1	Cytochrome c oxidase subunit 6B1	yes	yes	1	1	0	1	By MS/MS	By MS/MS	By MS/MS	By MS/MS	By MS/MS	By MS/MS	By MS/MS	By MS/MS	1	1	1	1	1	1	1	1	44.373	44.215	2	0.00024445	54325	CM_M04492	123.72	85.993			1070700000	136100000	164320000	171660000	165210000	97910000	121550000	112790000	101150000	846
AEDMETKIK	Acetyl (Protein N-term);Oxidation (M);GlyGly (K)	1235.57	0.570368	1395	P14854	COX6B1	Cytochrome c oxidase subunit 6B1	yes	yes	1	1	1	1	By MS/MS	By MS/MS	By MS/MS	By MS/MS	By matching	By matching	By MS/MS		1	1	1	1	1	1	1		21.475	21.354	2	0.00047942	25908	CM_M04493	101.54	53.693			82690000	14412000	25998000	18627000	11021000	8659100	3971800	0	0	847
AEDNADTLALVFEAPNQEK	Unmodified	2073.99	0.985479	1331	P12004	PCNA	Proliferating cell nuclear antigen	yes	yes	0	0	0	0	By MS/MS	By MS/MS	By MS/MS	By MS/MS	By MS/MS	By MS/MS	By MS/MS	By MS/MS	1	1	1	1	1	1	1	1	99.642	99.151	2	5.1391e-06	120942	CM_M04384	111.83	102.14			271230000	31243000	28161000	35004000	96182000	18356000	26918000	21471000	13896000	848
AEDNADTLALVFEAPNQEKVSDYEMK	Oxidation (M);GlyGly (K)	3056.39	0.392075	1331	P12004	PCNA	Proliferating cell nuclear antigen	yes	yes	0	1	1	1	By MS/MS	By MS/MS	By MS/MS	By MS/MS		By MS/MS	By MS/MS	By MS/MS	1	1	1	1		1	1	1	95.454	94.868	3	9.1882e-10	116264	CM_M04383	81.974	75.944			477640000	92180000	90379000	81837000	86487000	0	43985000	48233000	34544000	849
AEDNADTLALVFEAPNQEKVSDYEMK	GlyGly (K)	3040.4	0.397161	1331	P12004	PCNA	Proliferating cell nuclear antigen	yes	yes	0	1	0	1	By MS/MS	By MS/MS		By MS/MS		By MS/MS			2	1		1		1			101.38	100.17	2;3	8.9663e-12	119145	CM_M04492	92.211	81.576			1227100000	334920000	322470000	0	366670000	0	203060000	0	0	850
AEDQIKISTR	GlyGly (K)	1273.66	0.662628	4217	Q7Z333;Q7Z333-4;Q7Z333-3	SETX	Probable helicase senataxin	yes	no	0	1	0	1	By MS/MS	By MS/MS	By MS/MS	By MS/MS	By MS/MS	By MS/MS	By MS/MS	By MS/MS	2	2	2	1	1	2	1	2	26.946	26.873	2;3	0.0034302	31655	CM_M04383	85.533	54.161			505130000	87764000	93749000	81964000	31229000	26064000	75243000	24223000	84891000	851
AEDYEVVKVIGR	GlyGly (K)	1490.77	0.772907	3015	Q13464	ROCK1	Rho-associated protein kinase 1	yes	yes	0	1	0	1	By matching	By matching		By MS/MS	By matching				1	1		1	1				61.633	60.78	3	0.0038241	69607	CM_M04495	53.569	42.298			26102000	4982200	7606200	0	7827700	5686300	0	0	0	852
AEDYGEHHLAVLTNLGDIQVVSLPLLKPQVR	GlyGly (K)	3537.89	0.894366	3938	Q6P1M3;Q6P1M3-2	LLGL2	Lethal(2) giant larvae protein homolog 2	yes	no	0	1	0	1	By matching	By matching	By matching	By MS/MS					1	1	1	1					113.83	113.62	5	1.4834e-10	133726	CM_M04495	78.429	70.763			152660000	46510000	43106000	20873000	42168000	0	0	0	0	853
AEDYMKTTSNFSGK	GlyGly (K)	1691.75	0.7461	608	O60524;O60524-4;O60524-3	NEMF	Nuclear export mediator factor NEMF	yes	no	0	1	0	1	By MS/MS	By MS/MS	By MS/MS	By MS/MS	By MS/MS	By MS/MS	By MS/MS	By MS/MS	1	1	2	2	1	2	2	2	36.54	36.521	2;3	3.7018e-05	43928	CM_M04382	99.522	89.518			313030000	15909000	22367000	63381000	59970000	12497000	37786000	51633000	49486000	854
AEEAQKTESVDNEGE	GlyGly (K)	1748.73	0.733681	3365	Q15651	HMGN3	High mobility group nucleosome-binding domain-containing protein 3	yes	yes	0	1	0	1			By matching		By MS/MS	By MS/MS	By MS/MS	By MS/MS			1		1	1	1	1	16.454	16.729	2	0.0161	18667	CM_M04384	49.35	34.931			64624000	0	0	11631000	0	9494100	10161000	17280000	16058000	855
AEEDPAKFK	GlyGly (K)	1147.55	0.550953	2668	Q00169	PITPNA	Phosphatidylinositol transfer protein alpha isoform	yes	yes	0	1	0	1	By matching	By MS/MS				By matching			1	1				1			17.878	17.45	2	0.020504	20937	CM_M04493	65.88	27.088			38923000	19226000	15428000	0	0	0	4268600	0	0	856
AEEDPEAADSGEPQNKR	GlyGly (K)	1955.85	0.845691	6943	Q9NYB0	TERF2IP	Telomeric repeat-binding factor 2-interacting protein 1	yes	yes	0	1	0	1						By MS/MS	By matching							1	1		14.513	14.492	3	0.00019156	15736	CM_M04383	69.485	63.453			24346000	0	0	0	0	0	12794000	11552000	0	857
AEEEAAVVAASSSKK	GlyGly (K)	1589.79	0.789679	416	O15417;O15417-2	TNRC18	Trinucleotide repeat-containing gene 18 protein	yes	no	0	1	0	1		By MS/MS			By matching	By matching	By MS/MS	By matching		1			1	1	1	1	26.073	26.183	3	7.6619e-07	32054	CM_M04493	89.466	52.041			72986000	0	0	0	0	17896000	14580000	15309000	25202000	858
AEEEFNIEKGR	GlyGly (K)	1434.67	0.673921	1875;5299	P36543;P36543-3;Q96A05	ATP6V1E1;ATP6V1E2	V-type proton ATPase subunit E 1;V-type proton ATPase subunit E 2	no	no	0	1	0	1	By MS/MS	By MS/MS	By MS/MS	By MS/MS	By MS/MS	By MS/MS	By MS/MS	By MS/MS	1	1	2	1	1	1	2	2	35.311	34.802	2;3	4.1541e-12	40984	CM_M04385	156.92	58.618			127380000	7790600	10028000	0	0	52768000	0	56793000	0	859
AEEEGVKMSAK	GlyGly (K)	1291.61	0.607816	3844	Q6AHZ1	ZNF518A	Zinc finger protein 518A	yes	yes	0	1	0	1	By matching	By MS/MS	By MS/MS						1	1	1						14.393	14.338	2	0.021528	15984	CM_M04494	57.532	28.059			22883000	8073400	7003700	7805800	0	0	0	0	0	860
AEEEHLSSSGGLAKNLNK	GlyGly (K)	1996.98	0.981396	3559	Q52LW3;Q52LW3-2	ARHGAP29	Rho GTPase-activating protein 29	yes	no	0	1	0	1	By MS/MS	By MS/MS	By MS/MS	By MS/MS	By MS/MS	By matching			1	1	1	1	1	1			31.937	31.634	3	0.00059212	39045	CM_M04492	54.813	44.585			90050000	17821000	17189000	9702800	20337000	15932000	9068700	0	0	861
AEEFDQIKVR	GlyGly (K)	1347.68	0.678279	4631	Q8N3C0	ASCC3	Activating signal cointegrator 1 complex subunit 3	yes	yes	0	1	0	1	By MS/MS	By MS/MS	By MS/MS	By MS/MS	By MS/MS	By MS/MS	By MS/MS		1	2	2	2	1	2	2		44.044	43.769	2;3	2.6937e-19	52231	CM_M04494	199.48	168.06			1248600000	123570000	326750000	323450000	379620000	31563000	36053000	27554000	0	862
AEEFVVLSQEPSVTETIAPKIAR	GlyGly (K)	2627.38	0.380647	5606	Q96L91;Q96L91-4;Q96L91-3;Q96L91-5;Q96L91-2	EP400	E1A-binding protein p400	yes	no	0	1	0	1	By MS/MS	By MS/MS	By MS/MS	By MS/MS					1	1	1	1					100.58	99.75	3	5.6395e-07	117302	CM_M04495	82.504	75.472			92011000	26297000	27293000	16106000	22315000	0	0	0	0	863
AEEGIAAGGVMDVNTALQEVLK	Acetyl (Protein N-term)	2256.13	0.130763	1638	P25398	RPS12	40S ribosomal protein S12	yes	yes	1	0	0	0					By MS/MS								1				119.67	119.67	2	4.3589e-65	145862	CM_M04382	162.29	142.9			0	0	0	0	0	0	0	0	0	864
AEEGIAAGGVMDVNTALQEVLKTALIHDGLAR	Acetyl (Protein N-term);GlyGly (K)	3417.76	0.756218	1638	P25398	RPS12	40S ribosomal protein S12	yes	yes	1	1	0	1		By matching	By MS/MS	By MS/MS	By matching	By matching	By matching	By matching		1	1	1	1	1	1	1	121.23	121.18	3	2.9908e-103	142660	CM_M04495	232.47	226.19			312890000	0	89460000	70898000	77846000	17262000	16888000	16325000	24209000	865
AEEGILKTAIK	GlyGly (K)	1285.72	0.724166	5864	Q99973;Q99973-2	TEP1	Telomerase protein component 1	yes	no	0	1	0	1	By matching	By MS/MS	By MS/MS	By MS/MS					1	1	1	1					47.161	46.912	2	0.0056807	56090	CM_M04494	73.887	43.72			62074000	14938000	14656000	15679000	16801000	0	0	0	0	866
AEEIANEMIEAAKAVYTQDCPLAAAK	GlyGly (K)	2920.39	0.394658	2105	P49588;P49588-2	AARS	Alanine--tRNA ligase, cytoplasmic	yes	no	0	1	0	1					By MS/MS			By MS/MS					1			1	113.51	113.6	3	1.7665e-21	138473	CM_M04382	134.56	121.37			132790000	0	0	0	0	89535000	0	0	43250000	867
AEEILEKGLK	GlyGly (K)	1242.68	0.681967	2540;2541	P62913;P62913-2	RPL11	60S ribosomal protein L11	no	no	0	1	0	1	By MS/MS	By MS/MS	By MS/MS	By MS/MS	By MS/MS	By matching	By matching		2	2	2	2	1	1	1		42.815	42.514	2;3	3.0867e-05	52932	CM_M04493	126.41	39.104			672980000	132620000	133770000	116230000	97218000	67330000	66516000	59298000	0	868
AEEIVAAQEK	Unmodified	1086.56	0.555704	7620	Q9Y4A5;Q9Y4A5-2	TRRAP	Transformation/transcription domain-associated protein	yes	no	0	0	0	0					By MS/MS								1				24.574	24.574	2	0.034129	29088	CM_M04382	56.258	32.286			6256800	0	0	0	0	6256800	0	0	0	869
AEEIVAAQEKSFHHVTHDLVR	GlyGly (K)	2529.27	0.272433	7620	Q9Y4A5;Q9Y4A5-2	TRRAP	Transformation/transcription domain-associated protein	yes	no	0	1	0	1	By matching	By MS/MS		By MS/MS			By matching		1	2		1			1		55.388	54.439	4;5	5.0456e-10	63788	CM_M04493	137.43	121.95			351730000	83193000	181360000	0	80047000	0	0	7136300	0	870
AEEIYPIKER	GlyGly (K)	1360.7	0.69868	2113;2114	P49662;P49662-4;P49662-2	CASP4	Caspase-4;Caspase-4 subunit 1;Caspase-4 subunit 2	no	no	0	1	0	1			By MS/MS	By MS/MS	By matching		By MS/MS				1	1	1		1		39.324	39.525	2;3	0.00061457	47624	CM_M04495	83.862	71.996			151120000	0	0	58689000	65719000	7361400	0	19356000	0	871
AEEKSYQLQK	GlyGly (K)	1336.66	0.662294	5607	Q96L92;Q96L92-3;Q96L92-2	SNX27	Sorting nexin-27	yes	no	0	1	0	1	By MS/MS	By MS/MS	By MS/MS	By MS/MS		By MS/MS	By MS/MS	By MS/MS	2	2	2	2		2	1	2	15.468	15.61	2;3	1.9577e-06	18272	CM_M04493	138.1	98.053			222430000	40427000	47599000	41702000	51626000	0	16138000	9784600	15157000	872
AEELGQELKAWQEK	GlyGly (K)	1771.87	0.874078	3229	Q14980;Q14980-2;Q14980-4;Q14980-3	NUMA1	Nuclear mitotic apparatus protein 1	yes	no	0	1	0	1		By MS/MS	By matching							1	1						65.092	64.389	3	0.0030049	75615	CM_M04493	50.155	37.055			20375000	0	13514000	6861100	0	0	0	0	0	873
AEELKAELLK	GlyGly (K)	1256.7	0.697617	985	O95630;O95630-2	STAMBP	STAM-binding protein	yes	no	0	1	0	1	By MS/MS	By MS/MS	By MS/MS	By MS/MS	By MS/MS	By MS/MS	By MS/MS	By MS/MS	2	2	2	2	1	1	1	1	49.864	49.659	2;3	1.537e-05	60750	CM_M04492	130.79	70.769			2002000000	431660000	517150000	356510000	379940000	78324000	81823000	69272000	87341000	874
AEELKAIVSSSNQALLR	GlyGly (K)	1942.05	0.0483538	3989	Q6PHR2;Q6PHR2-3;Q6PHR2-4	ULK3	Serine/threonine-protein kinase ULK3	yes	no	0	1	0	1			By matching		By MS/MS		By MS/MS	By MS/MS			1		1		1	1	78.123	78.299	3	0.00014929	95606	CM_M04382	72.583	57.39			84411000	0	0	28106000	0	17655000	0	19673000	18976000	875
AEELKTQANDYFK	GlyGly (K)	1669.79	0.794765	2268	P53041	PPP5C	Serine/threonine-protein phosphatase 5	yes	yes	0	1	0	1	By MS/MS	By MS/MS	By MS/MS	By MS/MS					2	2	2	2					46.259	46.007	2;3	4.2311e-17	55660	CM_M04495	171.62	150.75			719790000	188620000	179420000	169660000	182080000	0	0	0	0	876
AEEMKSGLK	GlyGly (K)	1105.54	0.543759	2133;276;5820;62	O14715;P49792;Q99666;A6NKT7	RGPD8;RANBP2;RGPD5;RGPD3	RANBP2-like and GRIP domain-containing protein 8;E3 SUMO-protein ligase RanBP2;RANBP2-like and GRIP domain-containing protein 5/6;RanBP2-like and GRIP domain-containing protein 3	no	no	0	1	0	1	By MS/MS	By MS/MS	By MS/MS	By MS/MS		By MS/MS	By MS/MS	By MS/MS	1	1	1	1		1	1	1	12.792	12.943	2	0.011077	14999	CM_M04493	79.474	20.493			156090000	27337000	31725000	34313000	24530000	0	14046000	12475000	11661000	877
AEENKKEPLCR	GlyGly (K)	1486.72	0.719826	252	O14562	UBFD1	Ubiquitin domain-containing protein UBFD1	yes	yes	0	1	0	2					By MS/MS	By MS/MS	By MS/MS						1	1	1		7.4986	7.5013	3	0.0098103	8987	CM_M04382	57.348	40.406			21972000	0	0	0	0	12282000	7740100	1949700	0	878
AEEQLLSKVGSTSQPTLETFQDLLHR	GlyGly (K)	3040.55	0.546543	5461	Q96EZ8;Q96EZ8-2;Q96EZ8-3;Q96EZ8-4	MCRS1	Microspherule protein 1	yes	no	0	1	0	1	By MS/MS	By MS/MS							1	1							110.23	109.68	3	2.01e-08	129346	CM_M04492	88.222	75.908			15055000	0	15055000	0	0	0	0	0	0	879
AEEQMLKER	GlyGly (K)	1246.6	0.597585	3116	Q14152;Q14152-2	EIF3A	Eukaryotic translation initiation factor 3 subunit A	yes	no	0	1	0	1		By MS/MS	By MS/MS	By MS/MS	By matching					1	2	1	1				18.844	18.977	2;3	0.017939	21457	CM_M04494	95.099	61.978			24326000	0	6727000	7665000	8154400	1779700	0	0	0	880
AEEQPQVELFVKAGSDGAK	Acetyl (Protein N-term);GlyGly (K)	2158.05	0.054227	185	O00299	CLIC1	Chloride intracellular channel protein 1	yes	yes	1	1	0	1	By MS/MS	By MS/MS		By MS/MS	By MS/MS	By matching	By matching	By MS/MS	1	1		1	1	1	1	1	87.12	86.529	2	0.0001371	102402	CM_M04492	74.678	62.118			142450000	20264000	28845000	0	11060000	16599000	24382000	23604000	17693000	881
AEESKLPEILK	GlyGly (K)	1369.75	0.745295	4669	Q8N543;Q8N543-2	OGFOD1	Prolyl 3-hydroxylase OGFOD1	yes	no	0	1	0	1						By MS/MS								1			60.602	59.433	2	0.025734	72790	CM_M04383	62.005	36.111			0	0	0	0	0	0	0	0	0	882
AEETCAPSVSYFKCVQK	GlyGly (K)	2116.96	0.955775	1617	P24385	CCND1	G1/S-specific cyclin-D1	yes	yes	0	1	0	1	By MS/MS	By MS/MS	By MS/MS	By MS/MS	By MS/MS	By MS/MS	By MS/MS	By MS/MS	2	2	2	2	2	2	1	1	58.18	57.597	2;3	3.5985e-06	67092	CM_M04492	152.14	143.32			5018800000	1223000000	1419100000	855280000	1119400000	172770000	213280000	6746900	9241300	883
AEEVMKVK	GlyGly (K)	1046.54	0.543031	5731	Q96RY7	IFT140	Intraflagellar transport protein 140 homolog	yes	yes	0	1	0	1	By MS/MS	By MS/MS	By MS/MS	By MS/MS	By MS/MS	By MS/MS	By MS/MS	By MS/MS	2	2	2	2	2	2	1	1	16.691	16.749	2;3	0.0072758	19987	CM_M04492	63.565	46.789			508590000	98778000	90952000	79900000	96005000	39142000	37658000	34910000	31250000	884
AEEWASKPK	GlyGly (K)	1158.57	0.566937	6290	Q9H1B7	IRF2BPL	Interferon regulatory factor 2-binding protein-like	yes	yes	0	1	0	1					By MS/MS	By MS/MS	By MS/MS	By MS/MS					1	1	1	1	17.683	17.603	2	0.030634	19588	CM_M04385	72.485	39.644			11986000	0	0	0	0	0	4551300	7434600	0	885
AEEWGVQYVETSAKTR	GlyGly (K)	1966.94	0.938469	1314	P11234;P11234-2;P11234-3	RALB	Ras-related protein Ral-B	yes	no	0	1	0	1	By MS/MS			By MS/MS		By matching	By matching		1			1		1	1		61.834	61.029	3	0.00057197	69825	CM_M04495	78.932	60.567			54289000	13175000	0	0	13175000	0	14575000	13364000	0	886
AEEYEFLTPVEEAPK	Unmodified	1750.83	0.830147	2244	P52565	ARHGDIA	Rho GDP-dissociation inhibitor 1	yes	yes	0	0	0	0		By matching		By MS/MS						1		1					87.286	86.349	2	0.0012067	100894	CM_M04495	77.124	59.688			48595000	0	8436100	0	40159000	0	0	0	0	887
AEEYEFLTPVEEAPKGMLAR	GlyGly (K)	2393.16	0.157312	2244	P52565	ARHGDIA	Rho GDP-dissociation inhibitor 1	yes	yes	0	1	0	1	By MS/MS	By MS/MS		By MS/MS	By MS/MS	By MS/MS		By MS/MS	1	1		1	1	1		1	97.049	96.371	3	5.4759e-05	114384	CM_M04493	75.55	66.386			275010000	58284000	58260000	0	60493000	36523000	43108000	0	18342000	888
AEEYILGDFCFLR	Unmodified	1631.77	0.765379	3167	Q14517	FAT1	Protocadherin Fat 1;Protocadherin Fat 1, nuclear form	yes	yes	0	0	0	0	By matching	By MS/MS		By matching					1	1		1					15.73	15.595	3	0.042073	18397	CM_M04493	28.806	15.089			77089000	28265000	23517000	0	25308000	0	0	0	0	889
AEFAKLVEEFR	GlyGly (K)	1451.74	0.740879	6763	Q9NU22	MDN1	Midasin	yes	yes	0	1	0	1	By MS/MS	By MS/MS	By MS/MS	By MS/MS					1	2	1	1					85.565	84.705	2;3	0.0031838	97730	CM_M04494	81.017	55.631			117870000	24327000	44522000	24478000	24548000	0	0	0	0	890
AEFEKIQK	GlyGly (K)	1105.58	0.576774	4690	Q8N5Y8;Q8N5Y8-3	PARP16	Mono [ADP-ribose] polymerase PARP16	yes	no	0	1	0	1		By MS/MS								1							21.832	21.204	2	0.037897	25691	CM_M04493	68.915	42.313			25451000	0	25451000	0	0	0	0	0	0	891
AEFEQIVLGKR	GlyGly (K)	1402.76	0.756863	3450	Q16831	UPP1	Uridine phosphorylase 1	yes	yes	0	1	0	1	By MS/MS	By MS/MS		By MS/MS		By matching			1	1		2		1			65.949	64.958	2;3	0.0016021	76343	CM_M04493	67.153	52.896			78467000	8916600	25884000	0	32571000	0	11095000	0	0	892
AEFEVHEVYAVDVLVSSGEGK	Unmodified	2263.1	0.100843	7440	Q9UQ80;Q9UQ80-2	PA2G4	Proliferation-associated protein 2G4	yes	no	0	0	0	0						By MS/MS								1			100.8	99.609	3	0.0011054	122156	CM_M04383	65.784	55.587			0	0	0	0	0	0	0	0	0	893
AEFFCQLYKPEIVINELDLQVGR	GlyGly (K)	2894.46	0.463665	6763	Q9NU22	MDN1	Midasin	yes	yes	0	1	0	1		By MS/MS		By MS/MS						1		1					115.29	115.02	3	0.00027846	135468	CM_M04495	48.984	35.796			105930000	0	46140000	0	59794000	0	0	0	0	894
AEFGKNLIHVPR	GlyGly (K)	1493.81	0.810296	7434	Q9UQ10	DHDH	Trans-1,2-dihydrobenzene-1,2-diol dehydrogenase	yes	yes	0	1	0	1					By MS/MS	By matching	By matching						1	1	1		55.942	55.495	3	0.0003698	67470	CM_M04382	77.64	66.201			82961000	0	0	0	0	40999000	27861000	14101000	0	895
AEFIVGGKYK	GlyGly (K)	1224.65	0.650273	2073	P48729;P48729-3;P48729-2	CSNK1A1	Casein kinase I isoform alpha	yes	no	0	1	0	1	By MS/MS	By MS/MS	By MS/MS	By MS/MS					2	2	2	1					41.934	41.581	2;3	0.0030673	51563	CM_M04493	87.181	64.4			182190000	41544000	52371000	46807000	41464000	0	0	0	0	896
AEFSPAQFSGPKK	GlyGly (K)	1506.75	0.746692	4688	Q8N5U6;Q8N5U6-2	RNF10	RING finger protein 10	yes	no	0	1	0	1			By MS/MS	By MS/MS	By matching						1	1	1				44.802	45.129	3	0.0011725	54378	CM_M04495	64.224	49.779			55947000	0	0	21575000	23336000	11036000	0	0	0	897
AEFSQKR	Acetyl (Protein N-term);GlyGly (K)	1020.5	0.498858	5362	Q96C03;Q96C03-2	MIEF2	Mitochondrial dynamics protein MID49	yes	no	1	1	0	1							By MS/MS	By MS/MS							1	1	22.759	23.278	2	0.02004	26281	CM_M04385	70.912	47.764			32256000	0	0	0	0	0	0	15945000	16311000	898
AEFVEVTK	Unmodified	921.481	0.480748	105	CON__P02769			yes	yes	0	0	0	0	By MS/MS	By MS/MS		By matching	By MS/MS	By MS/MS		By matching	1	1		1	1	1		1	40.557	40.251	2	0.051826	48623	CM_M04382	63.419	28.595		+	265190000	21660000	20012000	0	158530000	13314000	35593000	0	16080000	899
AEFVEVTKLVTDLTK	GlyGly (K)	1805.98	0.97748	105	CON__P02769			yes	yes	0	1	0	1	By matching			By MS/MS					1			1					112.21	111.94	3	0.00014264	131471	CM_M04495	79.022	67.582		+	30243000	19072000	0	0	11170000	0	0	0	0	900
AEGCDNEEDLQMGIHKGYGSDGLK	GlyGly (K)	2736.18	0.175557	591	O60381;O60381-2;O60381-3	HBP1	HMG box-containing protein 1	yes	no	0	1	0	1					By matching	By MS/MS	By MS/MS	By MS/MS					1	1	1	1	51.946	51.841	4	1.7824e-09	63075	CM_M04384	93.006	90.083			133530000	0	0	0	0	24142000	36427000	37362000	35602000	901
AEGDSAGTAGTPGGTPAGDKVASWELR	GlyGly (K)	2671.25	0.247401	5236	Q92925;Q92925-3;Q92925-2	SMARCD2	SWI/SNF-related matrix-associated actin-dependent regulator of chromatin subfamily D member 2	yes	no	0	1	0	1	By MS/MS	By MS/MS	By MS/MS	By MS/MS	By MS/MS	By MS/MS	By MS/MS	By MS/MS	1	1	1	1	1	1	1	1	64.557	64.077	3	2.1521e-24	74948	CM_M04493	157.07	140.98			1200400000	133450000	135610000	116060000	130590000	140790000	197590000	173120000	173140000	902
AEGEDPGCANQALISKK	GlyGly (K)	1900.89	0.89489	7042	Q9P227;Q9P227-2	ARHGAP23	Rho GTPase-activating protein 23	yes	no	0	1	0	1	By MS/MS	By MS/MS	By matching	By MS/MS	By matching			By matching	1	1	1	1	1			1	32.888	32.863	3	0.00016443	40359	CM_M04492	71.697	60.083			94763000	16531000	18079000	17729000	23087000	9916800	0	0	9421000	903
AEGGQSAAAHSAHTVKQEDIAVTGK	GlyGly (K)	2576.26	0.257906	5572	Q96JH7	VCPIP1	Deubiquitinating protein VCIP135	yes	yes	0	1	0	1		By MS/MS	By MS/MS				By MS/MS	By MS/MS		1	1				1	1	25.565	25.8	4	2.9185e-16	29289	CM_M04385	149.74	134.97			138470000	0	24263000	24935000	0	0	0	27083000	62193000	904
AEGIEKSYSQSILLDLTDNR	GlyGly (K)	2365.18	0.176133	4064	Q6YHK3;Q6YHK3-4;Q6YHK3-2	CD109	CD109 antigen	yes	no	0	1	0	1	By matching	By MS/MS		By MS/MS		By MS/MS	By MS/MS	By MS/MS	1	1		1		1	1	1	95.337	94.636	3	7.0776e-05	115472	CM_M04384	71.735	45.869			148190000	30708000	29792000	0	32524000	0	21135000	20488000	13544000	905
AEGILLLVK	Unmodified	954.611	0.611368	7302	Q9UKK3	PARP4	Poly [ADP-ribose] polymerase 4	yes	yes	0	0	0	0	By matching	By MS/MS		By MS/MS					1	1		1					92.547	91.378	2	0.0088419	106808	CM_M04495	86.794	49.773			32729000	7997900	7781500	0	16950000	0	0	0	0	906
AEGIPVEMVVIGDDSAFTVLKK	GlyGly (K)	2431.27	0.266862	3517	Q3LXA3;Q3LXA3-2	DAK	Bifunctional ATP-dependent dihydroxyacetone kinase/FAD-AMP lyase (cyclizing);ATP-dependent dihydroxyacetone kinase;FAD-AMP lyase (cyclizing)	yes	no	0	1	0	1	By MS/MS	By MS/MS			By MS/MS	By MS/MS	By MS/MS	By MS/MS	1	1			1	1	1	1	113.66	113.5	3	4.8953e-09	133948	CM_M04492	103.95	96.501			323430000	106360000	72384000	0	0	36739000	35746000	31319000	40887000	907
AEGKATSTTELPPEYLTSPLSQQSQLPPK	GlyGly (K)	3211.62	0.624853	322	O14964;O14964-2	HGS	Hepatocyte growth factor-regulated tyrosine kinase substrate	yes	no	0	1	0	1	By MS/MS	By MS/MS		By MS/MS	By MS/MS	By MS/MS	By MS/MS	By MS/MS	1	1		1	1	1	1	1	87.992	87.396	3	2.13e-14	107168	CM_M04384	88.395	81.962			1213900000	112510000	105840000	0	134680000	218740000	209500000	220730000	211900000	908
AEGKEGEEATAEAEEK	GlyGly (K)	1790.78	0.780631	2927;2928	Q13045;Q13045-3;Q13045-2	FLII	Protein flightless-1 homolog	no	no	0	1	0	1	By MS/MS	By matching	By MS/MS	By matching					1	1	1	1					14.51	14.564	2	0.00051218	17045	CM_M04492	85.845	73.631			38381000	13606000	8387400	6471300	9916400	0	0	0	0	909
AEGKWLPK	GlyGly (K)	1041.56	0.56073	7792	Q9Y6Y1;Q9Y6Y1-3;Q9Y6Y1-4;Q9Y6Y1-2	CAMTA1	Calmodulin-binding transcription activator 1	yes	no	0	1	0	1	By MS/MS	By MS/MS	By MS/MS	By MS/MS	By matching	By MS/MS	By matching	By matching	1	1	1	1	1	1	1	1	30.359	30.274	2	0.044042	36064	CM_M04495	64.265	43.606			105020000	17459000	24074000	17493000	19413000	4671200	6304400	5576200	10033000	910
AEGLLQGKHSTK	GlyGly (K)	1381.73	0.731377	7171	Q9UGN5;Q9UGN5-2	PARP2	Poly [ADP-ribose] polymerase 2	yes	no	0	1	0	1	By MS/MS	By MS/MS		By MS/MS		By MS/MS	By matching		1	2		2		1	1		12.545	12.509	2;3	0.00010129	14633	CM_M04493	103.7	73.446			38516000	5491500	14751000	0	11189000	0	4721200	2362800	0	911
AEGLWNLFLPLEADPEKK	GlyGly (K)	2183.13	0.12627	3896	Q6JQN1;Q6JQN1-5;Q6JQN1-2;Q6JQN1-3	ACAD10	Acyl-CoA dehydrogenase family member 10	yes	no	0	1	0	1		By matching	By matching	By MS/MS						1	1	1					115.94	115.8	3	0.0002128	136367	CM_M04495	66.606	57.605			96273000	0	43946000	24963000	27364000	0	0	0	0	912
AEGPQEWVFQECKDLNAVAFR	GlyGly (K)	2607.22	0.217621	1394	P14735	IDE	Insulin-degrading enzyme	yes	yes	0	1	0	1	By MS/MS	By MS/MS							1	1							104.39	102.96	3	2.9927e-05	122245	CM_M04493	66.76	50.995			71534000	36460000	35073000	0	0	0	0	0	0	913
AEGSDVANAVLDGADCIMLSGETAK	Unmodified	2493.14	0.136318	1388;1389	P14618;P14618-3;P14618-2	PKM	Pyruvate kinase PKM	no	no	0	0	0	0			By MS/MS	By MS/MS							1	1					112.49	112.46	2	2.9604e-257	132234	CM_M04495	312.66	293.44			162920000	0	0	33198000	129720000	0	0	0	0	914
AEGSDVANAVLDGADCIMLSGETAKGDYPLEAVR	GlyGly (K)	3607.68	0.677041	1388;1389	P14618;P14618-3;P14618-2	PKM	Pyruvate kinase PKM	no	no	0	1	0	1	By MS/MS	By MS/MS	By MS/MS	By MS/MS	By MS/MS	By MS/MS	By MS/MS	By MS/MS	2	2	1	2	1	1	1	1	111.49	111.11	3	4.5959e-225	138408	CM_M04384	293.62	283.99			8549100000	1820500000	1573700000	1569000000	1773200000	690900000	354310000	440310000	327130000	915
AEGSDVANAVLDGADCIMLSGETAKGDYPLEAVR	Oxidation (M);GlyGly (K)	3623.67	0.671955	1388;1389	P14618;P14618-3;P14618-2	PKM	Pyruvate kinase PKM	no	no	0	1	1	1	By MS/MS	By MS/MS		By MS/MS	By MS/MS	By MS/MS	By MS/MS		1	1		1	1	1	1		106.98	106.29	3	9.1953e-39	126123	CM_M04492	126.64	118.51			672040000	181560000	172130000	0	172620000	47849000	40067000	57818000	0	916
AEGSGLDPATSSEKASAK	GlyGly (K)	1818.86	0.85955	6559	Q9HCE9;Q9HCE9-2	ANO8	Anoctamin-8	yes	no	0	1	0	1			By MS/MS	By MS/MS			By matching				1	1			1		21.876	22.246	3	0.00017036	25450	CM_M04494	69.979	57.778			37268000	0	0	15347000	15089000	0	0	6832700	0	917
AEGTFPGKI	GlyGly (K)	1032.52	0.52401	1395	P14854	COX6B1	Cytochrome c oxidase subunit 6B1	yes	yes	0	1	0	1	By matching		By MS/MS	By matching	By matching		By matching		1		1	1	1		1		49.212	49.153	2	0.020096	58803	CM_M04494	73.26	46.658			365430000	120080000	0	110430000	122490000	6452400	0	5974800	0	918
AEGYFISILQHLLLIR	Unmodified	1885.08	0.0825544	6748	Q9NSV4;Q9NSV4-7;Q9NSV4-4;Q9NSV4-6;Q9NSV4-5;Q9NSV4-1;Q9NSV4-2	DIAPH3	Protein diaphanous homolog 3	yes	no	0	0	0	0	By MS/MS	By MS/MS	By MS/MS	By matching					2	2	1	1					121.54	121.35	2;3	2.7901e-05	142439	CM_M04494	106.52	99.821			241050000	108690000	66431000	37181000	28744000	0	0	0	0	919
AEGYNLKDEDGR	GlyGly (K)	1479.66	0.659	3825	Q66LE6	PPP2R2D	Serine/threonine-protein phosphatase 2A 55 kDa regulatory subunit B delta isoform	yes	yes	0	1	0	1	By MS/MS	By MS/MS	By MS/MS	By MS/MS					2	1	1	1					22.864	22.625	2	0.038095	27628	CM_M04492	48.284	32.712			38001000	9575000	18695000	9730900	0	0	0	0	0	920
AEHASSLLELASTTKCSSVK	GlyGly (K)	2232.11	0.105611	3707	Q5T4S7;Q5T4S7-3;Q5T4S7-2;Q5T4S7-4;Q5T4S7-5	UBR4	E3 ubiquitin-protein ligase UBR4	yes	no	0	1	0	1	By MS/MS	By MS/MS	By MS/MS	By MS/MS	By MS/MS	By MS/MS			2	2	2	2	1	1			63.014	62.244	3;4	2.5772e-07	76158	CM_M04383	115.56	88.414			1076800000	287190000	315350000	153710000	250260000	29806000	40496000	0	0	921
AEHDSILAEKAEK	GlyGly (K)	1553.77	0.76855	1664	P26639;P26639-2	TARS	Threonine--tRNA ligase, cytoplasmic	yes	no	0	1	0	1	By MS/MS	By MS/MS	By MS/MS	By MS/MS	By MS/MS	By MS/MS	By MS/MS	By MS/MS	2	2	3	2	2	3	3	3	23.242	23.309	2;3;4	9.6842e-17	27075	CM_M04383	166.14	114.87			3829300000	447920000	531150000	512410000	486370000	454290000	509830000	457500000	429840000	922
AEHQQDSEDLFKK	GlyGly (K)	1687.78	0.780177	7182	Q9UH99;Q9UH99-2;Q9UH99-3	SUN2	SUN domain-containing protein 2	yes	no	0	1	0	1	By MS/MS	By MS/MS	By MS/MS	By MS/MS	By MS/MS	By MS/MS	By MS/MS		1	1	1	1	1	1	1		22.517	22.404	3	5.6734e-05	25920	CM_M04383	89.231	82.502			409560000	74289000	119980000	69595000	77182000	13091000	27380000	28041000	0	923
AEHSGTVLYSLVKGNTPESNRDESFVIDR	GlyGly (K)	3333.62	0.622561	3167	Q14517	FAT1	Protocadherin Fat 1;Protocadherin Fat 1, nuclear form	yes	yes	0	1	0	2					By MS/MS	By matching	By MS/MS	By matching					2	1	2	1	78.741	78.575	4;5	1.6525e-29	95972	CM_M04382	127.53	114.6			167110000	0	0	0	0	60426000	20703000	66332000	19647000	924
AEHVTDVVKR	GlyGly (K)	1266.67	0.668048	399	O15350;O15350-8;O15350-6;O15350-5;O15350-13;O15350-11;O15350-2;O15350-12;O15350-4;O15350-10;O15350-9;O15350-3	TP73	Tumor protein p73	yes	no	0	1	0	1	By MS/MS	By MS/MS	By MS/MS	By MS/MS	By MS/MS		By MS/MS	By MS/MS	1	2	2	2	2		1	1	16.711	16.849	2;3	0.00050769	19871	CM_M04382	87.258	59.929			122720000	5751100	28700000	17077000	18080000	22410000	0	16494000	14210000	925
AEIEKLCEK	GlyGly (K)	1232.61	0.607087	4817	Q8ND24;Q8ND24-2	RNF214	RING finger protein 214	yes	no	0	1	0	1	By MS/MS	By MS/MS	By MS/MS	By matching					1	1	1	1					24.883	24.75	2	0.031384	28652	CM_M04494	59.35	27.415			33673000	6501700	11195000	8247800	7728600	0	0	0	0	926
AEIELFVNR	Unmodified	1089.58	0.581859	5839	Q99805	TM9SF2	Transmembrane 9 superfamily member 2	yes	yes	0	0	0	0	By MS/MS	By MS/MS	By MS/MS	By MS/MS					1	1	1	1					76.829	76.126	2	0.0097797	89957	CM_M04492	84.568	48.688			67354000	19636000	17803000	17284000	12631000	0	0	0	0	927
AEIENKGYNYER	GlyGly (K)	1598.73	0.732499	2843	Q08AF3;Q08AF3-2	SLFN5	Schlafen family member 5	yes	no	0	1	0	1	By MS/MS	By MS/MS	By MS/MS	By MS/MS	By MS/MS	By MS/MS	By MS/MS	By MS/MS	2	1	2	1	2	2	2	2	25.598	25.607	2;3	5.3454e-08	30352	CM_M04383	143.89	126.56			447980000	41482000	11920000	38490000	14576000	68583000	82273000	77171000	113490000	928
AEIGIAMGSGTAVAK	Unmodified	1374.72	0.7177	1437;5263	P16615;P16615-5;P16615-2;P16615-3;P16615-4;O14983;O14983-2;O14983-3;Q93084;Q93084-2;Q93084-4;Q93084-3;Q93084-7;Q93084-6;Q93084-5	ATP2A2;ATP2A1;ATP2A3	Sarcoplasmic/endoplasmic reticulum calcium ATPase 2;Sarcoplasmic/endoplasmic reticulum calcium ATPase 1;Sarcoplasmic/endoplasmic reticulum calcium ATPase 3	no	no	0	0	0	0	By MS/MS	By MS/MS	By MS/MS	By MS/MS	By MS/MS	By MS/MS	By MS/MS	By MS/MS	1	1	1	2	2	1	1	1	62.441	62.286	2	6.5466e-21	72771	CM_M04492	137.55	87.834			413470000	0	0	30430000	36763000	73195000	102390000	98707000	71983000	929
AEIHAACKAIEQAK	GlyGly (K)	1652.83	0.830439	656	O60930	RNASEH1	Ribonuclease H1	yes	yes	0	1	0	1		By matching		By matching	By MS/MS	By MS/MS				1		1	1	1			27.715	27.332	3	0.00025354	32339	CM_M04383	75.102	56.689			104040000	0	46750000	0	34688000	0	22599000	0	0	930
AEIHFLKQGCGEDK	GlyGly (K)	1744.82	0.820268	3063	Q13683;Q13683-9;Q13683-7;Q13683-3;Q13683-10;Q13683-13	ITGA7	Integrin alpha-7;Integrin alpha-7 heavy chain;Integrin alpha-7 light chain;Integrin alpha-7 70 kDa form	yes	no	0	1	0	1	By MS/MS	By MS/MS	By MS/MS	By MS/MS					1	1	1	1					35.215	34.923	3	6.6641e-06	43415	CM_M04493	96.866	87.733			122790000	26809000	30688000	31554000	33741000	0	0	0	0	931
AEIIADKQSGK	GlyGly (K)	1272.67	0.667379	2950	Q13151	HNRNPA0	Heterogeneous nuclear ribonucleoprotein A0	yes	yes	0	1	0	1	By MS/MS	By MS/MS	By MS/MS	By MS/MS	By MS/MS	By MS/MS	By MS/MS	By MS/MS	1	1	2	2	2	2	2	2	15.743	15.933	2;3	0.0001556	17977	CM_M04495	121.73	62.58			944770000	118560000	138790000	134010000	197900000	89348000	81207000	92721000	92234000	932
AEIKEMGEMHR	GlyGly (K)	1443.66	0.659868	1434	P16422	EPCAM	Epithelial cell adhesion molecule	yes	yes	0	1	0	1	By MS/MS	By MS/MS	By MS/MS	By MS/MS	By MS/MS	By MS/MS	By MS/MS	By MS/MS	2	2	2	2	3	3	2	3	24.32	24.337	2;3;4	0.00076231	29701	CM_M04492	76.655	51.802			2645500000	257370000	342500000	234350000	373700000	349650000	338600000	352870000	396420000	933
AEIKEMGEMHR	Oxidation (M);GlyGly (K)	1459.65	0.654783	1434	P16422	EPCAM	Epithelial cell adhesion molecule	yes	yes	0	1	1	1		By MS/MS	By MS/MS	By MS/MS	By MS/MS	By MS/MS	By MS/MS	By MS/MS		1	1	1	1	1	1	1	14.184	14.394	3	0.0078239	16854	CM_M04493	54.7	47.498			177290000	0	54960000	44654000	10881000	9778300	23739000	24376000	8906900	934
AEIKFSSYR	GlyGly (K)	1213.61	0.609136	6442	Q9H7Z7	PTGES2	Prostaglandin E synthase 2;Prostaglandin E synthase 2 truncated form	yes	yes	0	1	0	1	By MS/MS	By MS/MS	By matching	By MS/MS	By MS/MS		By matching		2	2	1	2	1		1		38.161	37.811	2;3	0.0072092	46836	CM_M04493	54.416	32.953			154280000	43248000	32381000	17986000	44900000	10685000	0	5083700	0	935
AEIMESIKR	GlyGly (K)	1189.61	0.612507	3199	Q14683	SMC1A	Structural maintenance of chromosomes protein 1A	yes	yes	0	1	0	1	By MS/MS								1								36.684	35.64	2	0.041323	44096	CM_M04492	60.91	39.646			0	0	0	0	0	0	0	0	0	936
AEINILLCGDPGTSK	Unmodified	1586.8	0.797407	1814	P33991	MCM4	DNA replication licensing factor MCM4	yes	yes	0	0	0	0	By MS/MS	By MS/MS	By MS/MS	By MS/MS			By MS/MS	By matching	1	1	1	2			1	1	83.59	83.238	2	6.6705e-21	97837	CM_M04493	178.15	124.08			498260000	99465000	100250000	130750000	148070000	0	0	11497000	8230000	937
AEIPLNEQTTLSKENYLFTR	GlyGly (K)	2480.25	0.254718	4150	Q76L83;Q76L83-2	ASXL2	Putative Polycomb group protein ASXL2	yes	no	0	1	0	1		By MS/MS	By MS/MS	By MS/MS	By matching					1	1	1	1				88.402	87.96	3	4.0393e-07	104116	CM_M04493	109.09	87.29			95586000	0	28628000	21125000	26277000	19556000	0	0	0	938
AEIQDMKQELSTVNMMDEFAR	GlyGly (K)	2599.17	0.171658	180	O00258;O00258-2	WRB	Tail-anchored protein insertion receptor WRB	yes	no	0	1	0	1	By MS/MS	By MS/MS		By MS/MS			By MS/MS		1	1		1			1		105.43	104.63	3	2.0053e-07	123229	CM_M04495	96.016	80.291			134960000	35638000	43695000	0	40175000	0	0	15453000	0	939
AEIRYEGILYTIDTENSTVALAK	Unmodified	2569.33	0.327548	4818	Q8ND56;Q8ND56-3;Q8ND56-2	LSM14A	Protein LSM14 homolog A	yes	no	0	0	0	1							By MS/MS								1		101.49	101.44	3	0.00037227	123712	CM_M04384	53.342	39.032			16443000	0	0	0	0	0	0	16443000	0	940
AEISHHISSCDDR	Unmodified	1525.66	0.657954	5096	Q8WW33	GTSF1	Gametocyte-specific factor 1	yes	yes	0	0	0	0	By matching			By MS/MS					1			1					11.954	11.955	3	0.052099	13243	CM_M04495	26.359	12.453			6004400	2291200	0	0	3713300	0	0	0	0	941
AEISKIMR	GlyGly (K)	1060.57	0.569914	3595	Q56VL3;Q56VL3-2	OCIAD2	OCIA domain-containing protein 2	yes	no	0	1	0	1	By MS/MS	By MS/MS	By matching	By MS/MS	By MS/MS			By MS/MS	1	1	1	1	1			1	32.289	32.274	2	0.011374	40196	CM_M04493	141.78	43.649			270170000	64739000	76742000	19263000	51008000	36831000	0	0	21585000	942
AEITLLVQGQELPEFWEALGGEPSEIKK	GlyGly (K)	3224.66	0.66051	2927;2928	Q13045;Q13045-3;Q13045-2	FLII	Protein flightless-1 homolog	no	no	0	1	0	1	By MS/MS				By MS/MS	By matching	By MS/MS	By matching	1				1	1	1	1	116.08	115.99	3	6.5618e-15	136974	CM_M04492	102.6	96.237			210920000	91181000	0	0	0	32604000	38862000	21967000	26304000	943
AEITLLVQGQELPEFWEALGGEPSEIKK	Unmodified	3110.62	0.617582	2927;2928	Q13045;Q13045-3;Q13045-2	FLII	Protein flightless-1 homolog	no	no	0	0	0	1					By MS/MS		By MS/MS	By MS/MS					1		2	2	116.17	116.22	3	1.0585e-21	141675	CM_M04382	132.24	124.38			104700000	0	0	0	0	37869000	0	46322000	20506000	944
AEITLVATKPEK	GlyGly (K)	1412.79	0.787495	7099	Q9UBF2;Q9UBF2-2	COPG2	Coatomer subunit gamma-2	yes	no	0	1	0	1	By matching	By MS/MS	By MS/MS	By matching	By matching		By matching		1	1	2	1	1		1		45.731	45.665	2;3	9.3179e-05	56380	CM_M04493	105.98	86.189			67370000	7542800	12921000	25806000	8554000	6034700	0	6512200	0	945
AEIYEAFENIYPILKGFR	GlyGly (K)	2286.17	0.168469	1521	P20226;P20226-2	TBP	TATA-box-binding protein	yes	no	0	1	0	1	By MS/MS	By MS/MS	By MS/MS	By MS/MS					1	1	1	1					116.09	115.9	3	8.8374e-06	136680	CM_M04493	113.29	97.866			203380000	63575000	47271000	42660000	49870000	0	0	0	0	946
AEKAIVVEHEEFESCR	GlyGly (K)	2045.95	0.947653	773	O75665;O75665-3	OFD1	Oral-facial-digital syndrome 1 protein	yes	no	0	1	0	1	By MS/MS	By MS/MS	By MS/MS	By MS/MS	By matching	By matching			1	1	1	2	1	2			41.403	41.048	3;4	6.0445e-05	49462	CM_M04495	88.992	79.204			149950000	23636000	22001000	15975000	46753000	13676000	27906000	0	0	947
AEKANLTNMLESVMAELTLLR	GlyGly (K)	2460.27	0.27163	3875	Q6ICC9	LDOC1L	Protein LDOC1L	yes	yes	0	1	0	1	By MS/MS	By MS/MS	By MS/MS	By MS/MS					1	1	1	1					121.71	121.56	3	2.3312e-13	143145	CM_M04495	156.51	141.09			236560000	85233000	51163000	50805000	49358000	0	0	0	0	948
AEKAREEFQEHR	GlyGly (K)	1642.78	0.78118	5481	Q96FX7	TRMT61A	tRNA (adenine(58)-N(1))-methyltransferase catalytic subunit TRMT61A	yes	yes	0	1	0	2					By MS/MS			By MS/MS					1			1	7.7548	8.1842	3	0.0044684	10222	CM_M04382	62.924	50.564			18698000	0	0	0	0	12651000	0	0	6046400	949
AEKAVACSGAAQVR	GlyGly (K)	1530.76	0.757274	5209	Q92797;Q92797-2	SYMPK	Symplekin	yes	no	0	1	0	1							By MS/MS	By matching							1	1	16.316	16.804	3	0.0058169	18783	CM_M04384	42.958	29.149			21292000	0	0	0	0	0	0	8747900	12544000	950
AEKDEPGAWEETFK	GlyGly (K)	1749.78	0.784594	3209;3208	Q14697-2;Q14697	GANAB	Neutral alpha-glucosidase AB	no	no	0	1	0	1					By MS/MS	By MS/MS	By matching	By MS/MS					2	2	1	2	53.462	53.36	2;3	3.4082e-05	65157	CM_M04383	101.39	78.018			310100000	0	0	0	0	92273000	99175000	12449000	106210000	951
AEKDNAEIR	GlyGly (K)	1158.56	0.562914	5846;5847	Q99832;Q99832-4;Q99832-2;Q99832-3	CCT7	T-complex protein 1 subunit eta	no	no	0	1	0	1	By MS/MS	By MS/MS	By MS/MS	By MS/MS		By MS/MS	By MS/MS		2	1	1	2		2	1		4.3656	4.3832	2	0.0067645	4211	CM_M04494	89.355	62.753			36415000	6027100	6570200	7931300	8640500	0	4280600	2965900	0	952
AEKEFELR	GlyGly (K)	1134.57	0.566937	7044	Q9P246;Q9P246-2;Q9P246-3	STIM2	Stromal interaction molecule 2	yes	no	0	1	0	1	By MS/MS	By MS/MS		By MS/MS		By MS/MS		By MS/MS	1	1		2		1		1	32.019	31.802	2;3	0.013647	37984	CM_M04495	51.059	30.539			61992000	13867000	13658000	0	18862000	0	6933600	0	8671700	953
AEKENTPSEANLQEEEVR	GlyGly (K)	2186.01	0.00873337	5258	Q93062;Q93062-3;Q93062-4;Q93062-5;Q93062-2	RBPMS	RNA-binding protein with multiple splicing	yes	no	0	1	0	1					By MS/MS		By MS/MS	By MS/MS					1		1	1	34.99	35.302	3	0.00016759	41360	CM_M04385	70.235	61.293			56759000	0	0	0	0	11956000	0	22327000	22476000	954
AEKFDHLEEHLEK	Acetyl (Protein N-term);GlyGly (K)	1779.84	0.842778	5985	Q9BTT4	MED10	Mediator of RNA polymerase II transcription subunit 10	yes	yes	1	1	0	1	By MS/MS	By MS/MS	By MS/MS	By MS/MS	By MS/MS	By MS/MS	By MS/MS		1	2	2	1	2	2	1		58.867	58.212	3;4	2.6165e-06	65733	CM_M04494	121.76	104.21			781180000	111750000	183780000	92918000	79630000	95287000	136640000	81178000	0	955
AEKFESLMNIHGFDLGSR	Acetyl (Protein N-term);GlyGly (K)	2206.05	0.0477018	3432	Q16659	MAPK6	Mitogen-activated protein kinase 6	yes	yes	1	1	0	1	By MS/MS	By matching	By matching	By MS/MS					1	1	1	1					113.02	112.81	3	1.5828e-05	132688	CM_M04495	101.5	91.061			114640000	38931000	26866000	20993000	27855000	0	0	0	0	956
AEKFQAHLTK	GlyGly (K)	1285.68	0.677885	7554	Q9Y312	AAR2	Protein AAR2 homolog	yes	yes	0	1	0	1		By MS/MS			By MS/MS	By MS/MS				1			1	1			20.359	20.035	3	0.010581	24345	CM_M04493	45.908	28.396			70598000	0	29981000	0	0	23829000	16788000	0	0	957
AEKGLYNEHTVDR	GlyGly (K)	1644.79	0.785597	3967	Q6P6C2;Q6P6C2-3;Q6P6C2-1	ALKBH5	RNA demethylase ALKBH5	yes	no	0	1	0	1	By MS/MS	By MS/MS	By MS/MS	By MS/MS	By matching	By matching	By matching	By MS/MS	1	1	1	1	1	1	1	1	18.96	19.034	3	0.00080768	21418	CM_M04494	67.93	52.174			143570000	27471000	29735000	26747000	22728000	11119000	7965400	6728800	11074000	958
AEKIASQMITEGR	GlyGly (K)	1546.78	0.777341	5970	Q9BT78	COPS4	COP9 signalosome complex subunit 4	yes	yes	0	1	0	1		By MS/MS	By matching	By matching	By matching	By MS/MS	By MS/MS	By MS/MS		1	1	2	1	1	1	1	39.936	39.933	2;3	0.0061441	46944	CM_M04385	45.434	21.448			78408000	0	5523100	8601700	14777000	13224000	11511000	10398000	14373000	959
AEKLEMALNYLGIQPTK	GlyGly (K)	2032.07	0.066312	4120	Q6ZWJ1;Q6ZWJ1-2	STXBP4	Syntaxin-binding protein 4	yes	no	0	1	0	1	By MS/MS	By MS/MS		By MS/MS					1	1		1					101.31	100.36	3	3.7624e-05	119261	CM_M04493	72.421	56.98			69551000	32533000	0	0	37019000	0	0	0	0	960
AEKLLEDFLEEAEREQEEEPPQVWTGPPR	GlyGly (K)	3564.7	0.700871	3520	Q3MIN7;Q3MIN7-2	RGL3	Ral guanine nucleotide dissociation stimulator-like 3	yes	no	0	1	0	2					By matching		By MS/MS						1		1		112.9	112.9	4	4.6672e-14	137482	CM_M04384	86.304	81.349			127210000	0	0	0	0	72986000	0	54223000	0	961
AEKLSLEEGGK	GlyGly (K)	1273.65	0.651395	5381	Q96CP6;Q96CP6-2;Q96CP6-3	GRAMD1A	GRAM domain-containing protein 1A	yes	no	0	1	0	1	By MS/MS	By matching		By matching		By matching			1	1		1		1			27.169	26.671	2	0.014122	32814	CM_M04492	61.56	25.165			19728000	5301900	5832500	0	4766800	0	3826500	0	0	962
AEKLVDVCNK	GlyGly (K)	1288.64	0.644536	7999				yes	yes	0	1	0	1					By MS/MS	By MS/MS	By MS/MS	By MS/MS					1	2	2	2	49.677	49.571	2	0.025998	60287	CM_M04383	57.931	21.509	+		2101400000	0	0	0	0	276940000	538830000	657280000	628340000	963
AEKMGQNLNR	GlyGly (K)	1273.62	0.619718	3000	Q13418;Q13418-3	ILK	Integrin-linked protein kinase	yes	no	0	1	0	1					By MS/MS	By matching	By MS/MS	By MS/MS					2	2	2	2	12.532	12.725	2;3	2.4943e-06	13254	CM_M04385	155.75	104.41			223450000	0	0	0	0	67637000	53332000	52441000	50041000	964
AEKRPILSVQR	GlyGly (K)	1409.81	0.810296	4833	Q8NE00;Q8NE00-2	TMEM104	Transmembrane protein 104	yes	no	0	1	0	2					By MS/MS	By MS/MS	By MS/MS	By MS/MS					1	1	1	1	24.872	24.991	3	0.019752	29815	CM_M04382	103.88	83.023			308690000	0	0	0	0	86357000	90304000	63799000	68231000	965
AEKVLEACSIACNK	GlyGly (K)	1705.81	0.81274	1820;1821	P34896;P34896-3;P34896-4;P34896-2	SHMT1	Serine hydroxymethyltransferase, cytosolic	no	no	0	1	0	1	By MS/MS	By MS/MS	By MS/MS	By MS/MS	By matching	By MS/MS	By MS/MS		2	2	2	2	1	1	1		40.158	39.85	2;3	3.8851e-05	49407	CM_M04493	98.353	80.918			281860000	53215000	55964000	56261000	59486000	4054500	26917000	25959000	0	966
AEKYEDSVPQSNGELTVR	GlyGly (K)	2135.01	0.0130905	3553	Q4VX76;Q4VX76-2	SYTL3	Synaptotagmin-like protein 3	yes	no	0	1	0	1	By MS/MS			By MS/MS	By MS/MS	By MS/MS	By MS/MS	By matching	1			1	1	1	1	1	45.803	45.629	3	5.7735e-05	55747	CM_M04383	86.517	80.25			242600000	19609000	0	0	22156000	46695000	38233000	51877000	64035000	967
AELAKETDPLR	GlyGly (K)	1355.7	0.704493	1697	P28340	POLD1	DNA polymerase delta catalytic subunit	yes	yes	0	1	0	1	By MS/MS	By MS/MS	By MS/MS	By MS/MS					2	1	2	2					38.047	37.843	2;3	0.00070647	44887	CM_M04494	77.64	54.265			343900000	86062000	40447000	104740000	112650000	0	0	0	0	968
AELAKETDPLRR	GlyGly (K)	1511.81	0.805604	1697	P28340	POLD1	DNA polymerase delta catalytic subunit	yes	yes	0	1	0	2	By MS/MS	By matching		By matching	By MS/MS	By MS/MS	By MS/MS	By MS/MS	1	1		1	1	1	1	1	31.337	31.137	3	0.0011222	35926	CM_M04385	76.522	41.838			480250000	5554800	3713700	0	6428900	117900000	102940000	113650000	130050000	969
AELAKTPVNK	GlyGly (K)	1183.66	0.656087	2611	P78527;P78527-2	PRKDC	DNA-dependent protein kinase catalytic subunit	yes	no	0	1	0	1	By MS/MS	By MS/MS	By MS/MS	By MS/MS	By MS/MS	By MS/MS	By MS/MS	By MS/MS	2	2	2	1	2	1	2	2	18.521	18.602	2;3	2.2444e-74	21220	CM_M04384	250.08	184.83			2981100000	516720000	578850000	473560000	321920000	351270000	199960000	239360000	299470000	970
AELAKTPVNKK	2 GlyGly (K)	1425.79	0.793977	2611	P78527;P78527-2	PRKDC	DNA-dependent protein kinase catalytic subunit	yes	no	0	2	0	2	By MS/MS	By MS/MS		By MS/MS	By MS/MS			By MS/MS	1	1		1	1			1	14.181	14.272	2	0.043298	16353	CM_M04495	89.08	69.809			36614000	6365400	10329000	0	10396000	5763300	0	0	3759500	971
AELANSTEVLESFKLAR	GlyGly (K)	1991.03	0.0323693	6827	Q9NVR2	INTS10	Integrator complex subunit 10	yes	yes	0	1	0	1				By MS/MS								1					92.491	91.992	3	0.0013917	107911	CM_M04495	48.883	40.175			28116000	0	0	0	28116000	0	0	0	0	972
AELATEEFLPVTPILEGFVILR	Unmodified	2456.36	0.356664	2961	Q13200;Q13200-3;Q13200-2	PSMD2	26S proteasome non-ATPase regulatory subunit 2	yes	no	0	0	0	0	By MS/MS	By matching	By MS/MS	By MS/MS			By matching		1	1	1	1			1		122.7	122.59	2	3.3969e-23	144640	CM_M04492	176.89	164.61			281690000	74373000	43861000	45323000	102260000	0	0	15868000	0	973
AELDEVNKSAK	GlyGly (K)	1316.66	0.657209	2751	Q03252	LMNB2	Lamin-B2	yes	yes	0	1	0	1				By MS/MS								1					18.764	19.171	2	0.026904	22132	CM_M04495	54.608	27.279			7467400	0	0	0	7467400	0	0	0	0	974
AELEAALGKK	GlyGly (K)	1142.63	0.629537	4667	Q8N511	TMEM199	Transmembrane protein 199	yes	yes	0	1	0	1		By MS/MS	By MS/MS							1	1						34.286	33.33	3	0.0070601	41254	CM_M04493	51.268	25.225			12979000	0	12979000	0	0	0	0	0	0	975
AELEIQKDALEPGQR	GlyGly (K)	1809.92	0.922091	1180	P07741;P07741-2	APRT	Adenine phosphoribosyltransferase	yes	no	0	1	0	1	By MS/MS	By MS/MS	By MS/MS	By MS/MS	By MS/MS	By MS/MS	By MS/MS	By MS/MS	2	2	2	2	2	2	1	2	56.696	56.221	2;3	1.2484e-06	65424	CM_M04493	152.85	120.33			1688100000	297810000	323930000	298780000	259420000	138380000	134180000	121900000	113730000	976
AELEKLIQQR	GlyGly (K)	1340.74	0.741213	4020	Q6SPF0	SAMD1	Atherin	yes	yes	0	1	0	1					By MS/MS			By MS/MS					1			1	52.733	53.162	3	0.0025049	63628	CM_M04385	63.283	47.419			20657000	0	0	0	0	9878500	0	0	10779000	977
AELELELGR	Unmodified	1028.55	0.550224	3293;3294	Q15149;Q15149-2;Q15149-6;Q15149-9;Q15149-7;Q15149-8;Q15149-5;Q15149-3;Q15149-4	PLEC	Plectin	no	no	0	0	0	0	By MS/MS	By matching	By MS/MS	By MS/MS		By matching		By MS/MS	1	1	1	1		1		1	69.755	68.899	2	0.012089	79584	CM_M04495	80.438	6.3108			112420000	16798000	24609000	19292000	20439000	0	31288000	0	0	978
AELGMGDSTSQSPPIKR	GlyGly (K)	1886.92	0.915625	6668	Q9NR19;Q9NR19-2	ACSS2	Acetyl-coenzyme A synthetase, cytoplasmic	yes	no	0	1	0	1	By MS/MS	By matching	By matching	By MS/MS	By MS/MS	By MS/MS	By MS/MS	By MS/MS	2	1	1	1	1	1	2	1	42.877	42.632	2;3	1.4594e-14	50829	CM_M04385	134.85	104.72			417350000	79668000	12528000	3986000	9105300	67581000	82929000	75657000	85895000	979
AELHPVELKPFQDYQK	GlyGly (K)	2055.04	0.0425401	2067	P48634;P48634-2;P48634-4;P48634-3	PRRC2A	Protein PRRC2A	yes	no	0	1	0	1		By MS/MS						By MS/MS		1						1	65.41	65.023	4	0.0027796	76309	CM_M04493	45.14	31.512			84033000	0	67404000	0	0	0	0	0	16629000	980
AELIKTHHNDTELIR	GlyGly (K)	1902.99	0.991173	2144	P49915;P49915-2	GMPS	GMP synthase [glutamine-hydrolyzing]	yes	no	0	1	0	1	By MS/MS	By MS/MS	By MS/MS	By MS/MS			By MS/MS		2	2	2	2			1		34.259	33.997	3;4	8.0805e-07	42277	CM_M04492	145.29	111.11			692220000	176820000	197080000	156350000	148650000	0	0	13314000	0	981
AELIKTHHNDTELIRK	GlyGly (K)	2031.09	0.0861363	2144	P49915;P49915-2	GMPS	GMP synthase [glutamine-hydrolyzing]	yes	no	0	1	0	2					By MS/MS	By MS/MS	By MS/MS	By MS/MS					1	1	1	1	25.89	26.001	4	2.9903e-05	30043	CM_M04384	104.41	52.149			134300000	0	0	0	0	14830000	39259000	27456000	52755000	982
AELIQKK	Acetyl (Protein N-term);GlyGly (K)	984.56	0.560395	374	O15212	PFDN6	Prefoldin subunit 6	yes	yes	1	1	0	1	By MS/MS		By MS/MS		By MS/MS	By MS/MS	By MS/MS	By MS/MS	1		1		1	1	1	1	44.429	44.321	2	0.017865	53595	CM_M04383	75.311	52.291			210860000	20672000	0	28329000	0	48544000	40829000	32724000	39757000	983
AELIVQPELKYGDGIQLTR	GlyGly (K)	2256.21	0.211396	1422	P15924;P15924-2;P15924-3	DSP	Desmoplakin	yes	no	0	1	0	1	By MS/MS	By MS/MS	By MS/MS	By MS/MS	By MS/MS		By matching	By MS/MS	1	1	1	1	1		1	1	92.576	92.164	3	9.8954e-05	108182	CM_M04495	75.55	54.316			237700000	47272000	54808000	32934000	41687000	15744000	0	21443000	23816000	984
AELKDYLR	GlyGly (K)	1120.59	0.587673	2390	P58004	SESN2	Sestrin-2	yes	yes	0	1	0	1	By MS/MS	By MS/MS	By MS/MS	By MS/MS	By MS/MS	By MS/MS	By MS/MS	By MS/MS	2	2	2	2	2	2	2	2	46.924	46.762	2;3	0.0084916	57513	CM_M04493	60.436	40.65			1436900000	237390000	307220000	278300000	280780000	86883000	88989000	83230000	74152000	985
AELLEIIKR	GlyGly (K)	1197.71	0.708122	4187	Q7L7V1;Q7L7V1-2	DHX32	Putative pre-mRNA-splicing factor ATP-dependent RNA helicase DHX32	yes	no	0	1	0	1	By MS/MS	By MS/MS	By MS/MS	By MS/MS	By MS/MS	By MS/MS	By MS/MS	By MS/MS	1	1	2	1	1	1	1	2	71.146	70.862	2;3	0.0034778	81418	CM_M04494	65.404	43.36			268280000	74939000	62369000	66269000	45817000	7656900	0	7793400	3434900	986
AELLKSFK	GlyGly (K)	1048.59	0.591695	73	A8K855;A8K855-2	EFCAB7	EF-hand calcium-binding domain-containing protein 7	yes	no	0	1	0	1	By MS/MS	By MS/MS	By MS/MS	By MS/MS	By MS/MS	By MS/MS	By MS/MS		1	1	1	1	1	1	1		43.528	43.218	2	0.020105	52187	CM_M04495	96.253	51.806			128480000	22624000	30045000	20120000	25714000	11238000	9027700	9716100	0	987
AELLQKSTETAQQLK	GlyGly (K)	1800.96	0.958142	6342	Q9H3P2	NELFA	Negative elongation factor A	yes	yes	0	1	0	1			By MS/MS	By MS/MS							1	1					46.335	46.85	3	9.0067e-05	56556	CM_M04495	82.651	65.712			48854000	0	0	28709000	20145000	0	0	0	0	988
AELLYKKNPK	2 GlyGly (K)	1430.79	0.788163	1334	P12081;P12081-4;P12081-3;P12081-2	HARS	Histidine--tRNA ligase, cytoplasmic	yes	no	0	2	0	2	By MS/MS								1								21.031	20.355	3	0.039293	24767	CM_M04492	65.305	39.868			0	0	0	0	0	0	0	0	0	989
AELMEISEDKTK	GlyGly (K)	1506.72	0.723574	1140	P05455	SSB	Lupus La protein	yes	yes	0	1	0	1		By MS/MS		By matching						1		1					43.326	42.985	2	0.0025744	53205	CM_M04493	76.143	49.045			15631000	0	7380600	0	8250900	0	0	0	0	990
AELNEFLTR	Unmodified	1091.56	0.561123	1596	P23396;P23396-2	RPS3	40S ribosomal protein S3	yes	no	0	0	0	0	By matching					By MS/MS	By matching		1					1	1		68.31	67.367	2	0.0036759	82520	CM_M04383	101.54	45.866			29936000	7208900	0	0	0	0	14105000	8621900	0	991
AELNTHVNVK	Acetyl (Protein N-term)	1165.61	0.609136	6783	Q9NUQ6;Q9NUQ6-2	SPATS2L	SPATS2-like protein	yes	no	1	0	0	0	By MS/MS		By MS/MS	By MS/MS	By MS/MS	By MS/MS	By MS/MS	By MS/MS	1		1	1	1	1	1	1	46.339	46.447	2	9.9106e-05	56619	CM_M04383	101.46	84.987			155130000	27832000	0	23012000	22956000	24307000	0	30516000	26506000	992
AELNTHVNVKEK	Acetyl (Protein N-term);GlyGly (K)	1536.79	0.78962	6783	Q9NUQ6;Q9NUQ6-2	SPATS2L	SPATS2-like protein	yes	no	1	1	0	1		By matching	By MS/MS							1	1						38.151	37.99	3	0.00092273	45195	CM_M04494	71.176	57.018			24446000	0	10460000	13985000	0	0	0	0	0	993
AELQLPPPPPPGHYGAWAAQELQAK	Unmodified	2665.37	0.365271	3007	Q13435	SF3B2	Splicing factor 3B subunit 2	yes	yes	0	0	0	0				By MS/MS								1					97.566	97.075	3	0.0040914	114170	CM_M04495	43.888	30.959			19131000	0	0	0	19131000	0	0	0	0	994
AELQSIEEGVQGQQDALNSAKLHSVLFMAR	GlyGly (K)	3382.69	0.693952	5033	Q8WTW3	COG1	Conserved oligomeric Golgi complex subunit 1	yes	yes	0	1	0	1	By MS/MS	By MS/MS							1	1							103.15	101.71	4	1.7003e-30	120805	CM_M04493	148.04	136.94			128860000	64044000	64818000	0	0	0	0	0	0	995
AELSKLVIVAK	GlyGly (K)	1283.78	0.781287	5273	Q969H8	MYDGF	Myeloid-derived growth factor	yes	yes	0	1	0	1			By MS/MS								1						65.304	65.481	2	0.0046511	74807	CM_M04494	76.827	46.751			4756800	0	0	4756800	0	0	0	0	0	996
AELSKNGEWYEVLK	GlyGly (K)	1778.88	0.883914	6385	Q9H583	HEATR1	HEAT repeat-containing protein 1;HEAT repeat-containing protein 1, N-terminally processed	yes	yes	0	1	0	1	By MS/MS	By MS/MS	By MS/MS	By MS/MS	By MS/MS	By MS/MS	By MS/MS	By MS/MS	2	2	2	2	1	2	1	1	72.57	71.969	2;3	5.4077e-06	82651	CM_M04494	108.17	95.615			397910000	94145000	85998000	60525000	59850000	20193000	37934000	20034000	19235000	997
AELSQLFYPLFVHMYLELVYNQHENEAK	Unmodified	3424.68	0.680199	3350	Q15542;Q15542-2	TAF5	Transcription initiation factor TFIID subunit 5	yes	no	0	0	0	0	By MS/MS	By MS/MS	By MS/MS	By MS/MS					2	2	1	2					120.1	119.9	3;4	2.148e-34	141615	CM_M04492	180.42	152.9			924520000	463320000	191150000	70747000	199310000	0	0	0	0	998
AELTNWIKNGQVK	GlyGly (K)	1613.85	0.852554	3624	Q5H9U9;Q5H9U9-2	DDX60L	Probable ATP-dependent RNA helicase DDX60-like	yes	no	0	1	0	1	By MS/MS	By matching	By matching	By matching	By matching				1	1	1	1	1				60.582	59.928	3	0.0011107	70266	CM_M04492	64.55	27.125			77199000	26579000	17559000	6822000	7444400	18794000	0	0	0	999
AELTTLLEQWEKEHGSGQDMVPILTR	GlyGly (K)	3094.54	0.539349	7624	Q9Y4B6;Q9Y4B6-2;Q9Y4B6-3	VPRBP	Protein VPRBP	yes	no	0	1	0	1	By matching	By MS/MS	By matching	By matching					1	1	1	1					113.64	113.43	4	2.366e-06	133633	CM_M04493	66.282	52.551			196540000	65135000	40163000	36253000	54993000	0	0	0	0	1000
AELVKLQATLQGLSTK	GlyGly (K)	1813.03	0.0309128	4348	Q86VI3	IQGAP3	Ras GTPase-activating-like protein IQGAP3	yes	yes	0	1	0	1		By MS/MS								1							88.066	86.586	3	0.0010466	102537	CM_M04493	54.237	41.137			8094700	0	8094700	0	0	0	0	0	0	1001
AELVQGQSAPVGMKAEGFVDALHR	Acetyl (Protein N-term);GlyGly (K)	2665.33	0.328234	5543	Q96I24	FUBP3	Far upstream element-binding protein 3	yes	yes	1	1	0	1	By MS/MS		By matching	By MS/MS		By MS/MS		By matching	1		1	1		1		1	103.94	103.51	3	7.0053e-15	122973	CM_M04492	128.12	117.87			418120000	139360000	0	100010000	136130000	0	31920000	0	10708000	1002
AELVQLVSPFLGKFPELFNWFK	Unmodified	2608.41	0.409368	5751	Q96ST3	SIN3A	Paired amphipathic helix protein Sin3a	yes	yes	0	0	0	1	By MS/MS	By MS/MS	By MS/MS	By matching					1	1	1	1					122.05	121.91	3	9.4454e-28	143593	CM_M04493	138.22	127.82			539160000	141310000	175660000	145560000	76634000	0	0	0	0	1003
AELVVFKGLMSDPMTDLDTK	GlyGly (K)	2323.14	0.14397	3741	Q5TF58	IFFO2	Intermediate filament family orphan 2	yes	yes	0	1	0	1				By MS/MS								1					112.54	112.37	3	0.0036519	132216	CM_M04495	41.482	25.598			61115000	0	0	0	61115000	0	0	0	0	1004
AELWKVLDVSDLESVTSK	GlyGly (K)	2132.1	0.100115	4991	Q8TE77;Q8TE77-2;Q8TE77-3	SSH3	Protein phosphatase Slingshot homolog 3	yes	no	0	1	0	1	By matching	By matching	By MS/MS	By MS/MS			By matching	By MS/MS	1	1	1	1			1	1	111.34	111.24	3	0.00025283	130107	CM_M04494	62.362	41.995			246070000	50143000	61889000	36182000	61150000	0	0	21569000	15132000	1005
AELYKEPTNEELNR	GlyGly (K)	1818.87	0.874806	6413	Q9H6R4;Q9H6R4-2;Q9H6R4-4;Q9H6R4-3	NOL6	Nucleolar protein 6	yes	no	0	1	0	1	By MS/MS	By MS/MS	By MS/MS	By MS/MS	By MS/MS	By MS/MS	By MS/MS	By MS/MS	2	2	2	2	2	1	2	2	39.732	39.626	2;3	5.0953e-06	46712	CM_M04385	105.03	86.664			570360000	70028000	84941000	91654000	87500000	44705000	50346000	71786000	69402000	1006
AEMCQKLK	GlyGly (K)	1120.54	0.536899	773	O75665;O75665-3;O75665-2	OFD1	Oral-facial-digital syndrome 1 protein	yes	no	0	1	0	1	By MS/MS	By MS/MS	By MS/MS	By MS/MS	By MS/MS		By MS/MS	By MS/MS	1	1	2	1	1		1	2	13.889	14.181	2;3	0.017572	15601	CM_M04494	46.994	33.727			191650000	18766000	29870000	87056000	30496000	4907200	0	11968000	8586300	1007
AEMDQILHGLDKVAEEWAQGTFK	GlyGly (K)	2729.31	0.311915	1107	P04424;P04424-3;P04424-2	ASL	Argininosuccinate lyase	yes	no	0	1	0	1	By MS/MS	By MS/MS	By MS/MS	By MS/MS	By matching	By MS/MS			2	1	2	2	1	2			117.29	117.12	3;4	4.981e-19	138392	CM_M04492	170.18	150.46			421640000	114410000	53362000	91830000	88577000	13147000	60320000	0	0	1008
AEMKSQPSETER	GlyGly (K)	1505.68	0.678021	1651	P26006	ITGA3	Integrin alpha-3;Integrin alpha-3 heavy chain;Integrin alpha-3 light chain	yes	yes	0	1	0	1	By MS/MS	By MS/MS	By MS/MS	By MS/MS	By matching	By MS/MS	By MS/MS	By MS/MS	1	1	1	1	2	2	1	1	10.85	10.942	2;3	8.0901e-05	11453	CM_M04383	109.42	90.148			131720000	13068000	5759800	6598100	7866400	49034000	27473000	11398000	10524000	1009
AEMKTSMESLIHHFK	GlyGly (K)	1901.91	0.912788	700	O75306;O75306-2	NDUFS2	NADH dehydrogenase [ubiquinone] iron-sulfur protein 2, mitochondrial	yes	no	0	1	0	1	By MS/MS	By MS/MS	By MS/MS	By MS/MS					1	2	2	2					66.385	65.674	3;4	0.00095476	77390	CM_M04492	59.709	43.943			190780000	25881000	81503000	33616000	49783000	0	0	0	0	1010
AEMLGSVVGNWQYFFPVIFSK	Unmodified	2418.21	0.208225	1998	P43357;P43360	MAGEA3;MAGEA6	Melanoma-associated antigen 3;Melanoma-associated antigen 6	yes	no	0	0	0	0	By matching	By MS/MS	By MS/MS						1	1	1						121.19	121.03	2	6.7412e-31	142675	CM_M04493	189.09	175.23			125820000	39519000	56033000	30267000	0	0	0	0	0	1011
AEMLYKNNPK	GlyGly (K)	1320.65	0.649621	2107	P49590;P49590-2	HARS2	Probable histidine--tRNA ligase, mitochondrial	yes	no	0	1	0	1	By MS/MS	By MS/MS	By MS/MS	By MS/MS	By MS/MS	By MS/MS	By MS/MS		1	1	1	1	1	1	1		20.843	20.755	2	6.9553e-05	24344	CM_M04382	121.62	105.42			86239000	17348000	18901000	12968000	10398000	11021000	8442200	7161500	0	1012
AEMSTPLSVKGR	GlyGly (K)	1388.71	0.708198	3035	Q13546	RIPK1	Receptor-interacting serine/threonine-protein kinase 1	yes	yes	0	1	0	1				By MS/MS	By MS/MS							1	1				38.98	39.072	3	0.0049615	47066	CM_M04382	55.452	29.56			0	0	0	0	0	0	0	0	0	1013
AEMTSKHQEYLK	GlyGly (K)	1577.75	0.750792	6670	Q9NR28;Q9NR28-2;Q9NR28-3	DIABLO	Diablo homolog, mitochondrial	yes	no	0	1	0	1	By MS/MS	By MS/MS	By MS/MS	By MS/MS	By matching	By MS/MS	By MS/MS	By MS/MS	1	1	1	2	1	2	2	2	16.749	16.911	2;3	0.0005973	19140	CM_M04383	90.108	63.51			783250000	149840000	116860000	7200300	116880000	12889000	234220000	67361000	78008000	1014
AEMVETQKTFTLLGFK	GlyGly (K)	1956	0.00264912	6659	Q9NQX4;Q9NQX4-2	MYO5C	Unconventional myosin-Vc	yes	no	0	1	0	1	By MS/MS	By MS/MS							1	1							96.62	95.115	3	0.00065062	112835	CM_M04493	59.862	48.248			51235000	26587000	24648000	0	0	0	0	0	0	1015
AEMVVPDFSELFKER	GlyGly (K)	1909.92	0.924399	6579	Q9HD20;Q9HD20-2	ATP13A1	Manganese-transporting ATPase 13A1	yes	no	0	1	0	1	By MS/MS	By MS/MS	By MS/MS		By MS/MS				1	1	1		1				112	111.82	3	1.2862e-05	132174	CM_M04492	98.312	87.677			380030000	147760000	138080000	70772000	0	23417000	0	0	0	1016
AEMVVPDFSELFKER	Oxidation (M);GlyGly (K)	1925.92	0.919313	6579	Q9HD20;Q9HD20-2	ATP13A1	Manganese-transporting ATPase 13A1	yes	no	0	1	1	1	By MS/MS	By MS/MS	By MS/MS	By MS/MS	By matching				1	1	1	1	1				102.95	102.31	3	0.0002158	121461	CM_M04493	80.632	69.362			98934000	22257000	26208000	18680000	21499000	10290000	0	0	0	1017
AENDAQKPSLTR	GlyGly (K)	1442.71	0.71137	420	O15439;O15439-2;O15439-4;O15439-3	ABCC4	Multidrug resistance-associated protein 4	yes	no	0	1	0	1	By MS/MS			By MS/MS	By MS/MS	By MS/MS	By MS/MS	By MS/MS	2			1	1	1	2	1	19.063	19.061	2;3	1.7087e-11	22429	CM_M04382	158.41	118.4			132220000	23293000	0	0	3947000	15561000	15701000	59536000	14178000	1018
AENDDTYKDDVNHNQK	GlyGly (K)	2018.86	0.85659	2968	Q13233	MAP3K1	Mitogen-activated protein kinase kinase kinase 1	yes	yes	0	1	0	1	By MS/MS	By MS/MS	By MS/MS	By MS/MS	By MS/MS	By MS/MS	By MS/MS	By MS/MS	1	1	1	1	1	1	1	1	12.652	12.785	3	7.1456e-05	13744	CM_M04383	87.447	74.599			110120000	12737000	15609000	16694000	8513200	13319000	15128000	15284000	12835000	1019
AENDDTYKDDVNHNQKCK	GlyGly (K)	2306.98	0.982201	2968	Q13233	MAP3K1	Mitogen-activated protein kinase kinase kinase 1	yes	yes	0	1	0	2					By MS/MS	By MS/MS	By MS/MS	By MS/MS					1	1	1	1	10.483	10.68	4	0.00011874	11964	CM_M04382	82.707	78.755			63930000	0	0	0	0	32638000	13780000	9049300	8462300	1020
AENDLNELKPLVHSPHAIVVR	GlyGly (K)	2464.32	0.318655	6434	Q9H7D7;Q9H7D7-4	WDR26	WD repeat-containing protein 26	yes	no	0	1	0	1		By MS/MS			By matching					1			1				73.781	73.052	5	0.0010177	86003	CM_M04493	41.711	29.583			28564000	0	16662000	0	0	11902000	0	0	0	1021
AENFWTGDTSSDQLVLGKK	GlyGly (K)	2209.07	0.065126	3864	Q6GPH6;Q6GPH6-3;Q6GPH6-2	ITPRIPL1	Inositol 1,4,5-trisphosphate receptor-interacting protein-like 1	yes	no	0	1	0	1	By MS/MS	By MS/MS	By MS/MS	By MS/MS	By MS/MS	By MS/MS	By MS/MS	By MS/MS	1	1	1	1	1	1	1	1	77.196	76.76	3	1.0666e-06	93858	CM_M04384	107.57	97.913			367280000	53862000	59387000	54436000	62253000	26792000	38197000	33701000	38652000	1022
AENGDNEKMAALEAK	Acetyl (Protein N-term);GlyGly (K)	1745.79	0.789028	1140	P05455	SSB	Lupus La protein	yes	yes	1	1	0	1					By MS/MS	By MS/MS	By matching	By MS/MS					1	1	1	1	47.318	47.24	2	1.8595e-05	57399	CM_M04383	102.66	86.771			61866000	0	0	0	0	15393000	15085000	14540000	16847000	1023
AENGKLVINGNPITIFQER	GlyGly (K)	2226.18	0.17568	1105;1106	P04406;P04406-2	GAPDH	Glyceraldehyde-3-phosphate dehydrogenase	no	no	0	1	0	1			By matching	By MS/MS	By MS/MS		By MS/MS				1	1	1		1		95.34	95.212	3	0.0003034	116041	CM_M04384	59.975	45.556			85866000	0	0	8246400	26223000	28354000	0	23043000	0	1024
AENGKLVINGNPITIFQERDPSK	GlyGly (K)	2653.38	0.382378	1105;1106	P04406;P04406-2	GAPDH	Glyceraldehyde-3-phosphate dehydrogenase	no	no	0	1	0	2					By MS/MS	By MS/MS	By MS/MS	By MS/MS					2	2	2	1	86.874	86.558	3;4	3.3582e-07	105591	CM_M04382	91.128	68.753			471920000	0	0	0	0	134580000	150170000	118540000	68632000	1025
AENLEDKTCI	GlyGly (K)	1305.59	0.58708	6764	Q9NU53	GINM1	Glycoprotein integral membrane protein 1	yes	yes	0	1	0	1	By MS/MS	By matching	By MS/MS	By MS/MS	By MS/MS	By MS/MS	By MS/MS	By MS/MS	1	1	1	1	1	1	1	1	43.536	43.376	2	0.0015777	53300	CM_M04492	94.692	73.79			577720000	105990000	123720000	115910000	114320000	26471000	22485000	29790000	39042000	1026
AENLKGCSVCCK	Acetyl (Protein N-term);GlyGly (K)	1580.67	0.674532	493	O43463	SUV39H1	Histone-lysine N-methyltransferase SUV39H1	yes	yes	1	1	0	1	By matching	By MS/MS	By MS/MS						1	1	1						34.882	34.434	2	0.0016452	42570	CM_M04493	66.056	53.82			57376000	15501000	14897000	26979000	0	0	0	0	0	1027
AENQILLKEIESLEEER	GlyGly (K)	2156.1	0.0960918	349	O15078	CEP290	Centrosomal protein of 290 kDa	yes	yes	0	1	0	1						By MS/MS	By matching							1	1		37.958	37.495	4	0.006611	45085	CM_M04383	42.242	25.748			40657000	0	0	0	0	0	23736000	16921000	0	1028
AENQKLDFSTGNFNVLAVR	GlyGly (K)	2236.12	0.123644	3357	Q15629;Q15629-2	TRAM1	Translocating chain-associated membrane protein 1	yes	no	0	1	0	1	By MS/MS	By matching							1	1							93.532	92.029	3	6.0857e-07	109373	CM_M04492	116.6	102.56			104930000	50112000	54813000	0	0	0	0	0	0	1029
AENQSHDYK	Unmodified	1090.47	0.467951	3757	Q5UIP0;Q5UIP0-2	RIF1	Telomere-associated protein RIF1	yes	no	0	0	0	0					By MS/MS	By MS/MS	By MS/MS	By MS/MS					1	1	1	1	61.274	61.127	2	0.046248	73389	CM_M04385	56.011	11.564			84298000	0	0	0	0	17330000	35154000	13361000	18452000	1030
AENQVLAMR	Unmodified	1030.52	0.522964	2197	P51572-2;P51572	BCAP31	B-cell receptor-associated protein 31	yes	no	0	0	0	0		By matching		By MS/MS						1		1					40.032	39.624	2	0.0279	47676	CM_M04495	61.999	36.262			18459000	0	1986000	0	16473000	0	0	0	0	1031
AEPAKIEAFR	GlyGly (K)	1244.65	0.651335	1059	P00558;P00558-2	PGK1	Phosphoglycerate kinase 1	yes	no	0	1	0	1	By MS/MS	By MS/MS	By MS/MS		By MS/MS	By MS/MS	By MS/MS	By MS/MS	2	2	2		1	1	1	1	39.447	39.166	2;3	0.0047753	48759	CM_M04493	56.359	31.584			262900000	73493000	70159000	65135000	0	12648000	15137000	13868000	12459000	1032
AEPDHMVLGKR	GlyGly (K)	1365.68	0.682318	1948	P41252	IARS	Isoleucine--tRNA ligase, cytoplasmic	yes	yes	0	1	0	1	By MS/MS	By MS/MS	By MS/MS	By MS/MS	By MS/MS		By MS/MS	By matching	2	2	2	2	1		1	1	23.925	23.935	2;3	0.00054465	29506	CM_M04492	80.763	57.387			579560000	130760000	129900000	118960000	162140000	14758000	0	8999200	14037000	1033
AEPEKNGEVVHTPETSV	GlyGly (K)	1935.92	0.917399	417	O15427	SLC16A3	Monocarboxylate transporter 4	yes	yes	0	1	0	1			By MS/MS		By MS/MS						1		1				38.36	38.7	3	0.00061146	46588	CM_M04382	55.213	26.916			158160000	0	0	68800000	0	89365000	0	0	0	1034
AEPHFLSILQHLLLVR	Unmodified	1885.09	0.0937878	614	O60610;O60610-2;O60610-3	DIAPH1	Protein diaphanous homolog 1	yes	no	0	0	0	0	By MS/MS	By MS/MS	By MS/MS	By MS/MS	By MS/MS	By MS/MS	By MS/MS	By matching	3	3	3	3	2	2	2	2	117.37	117.25	2;3;4	5.1994e-168	138558	CM_M04492	295.62	261.73			12492000000	3659600000	4629800000	1734500000	2309100000	42045000	50345000	43956000	22291000	1035
AEPLSCALDDSSDSQDPTKEIR	GlyGly (K)	2547.14	0.13949	3195	Q14679	TTLL4	Tubulin polyglutamylase TTLL4	yes	yes	0	1	0	1	By matching	By matching		By MS/MS	By matching	By matching		By matching	1	1		1	1	1		1	64.659	64.028	3	0.00013995	73599	CM_M04495	54.223	47.111			114040000	27915000	18066000	0	24340000	12072000	14857000	0	16790000	1036
AEPMQWASLELPAAKK	GlyGly (K)	1882.96	0.961119	7191	Q9UHD1;Q9UHD1-2	CHORDC1	Cysteine and histidine-rich domain-containing protein 1	yes	no	0	1	0	1	By MS/MS	By MS/MS	By matching					By matching	1	1	1					1	84.695	84.203	3	0.0024524	99357	CM_M04493	58.83	47.775			94568000	27195000	38004000	19566000	0	0	0	0	9802300	1037
AEPPDPLPDKMR	GlyGly (K)	1478.72	0.718763	6402	Q9H6A9	PCNXL3	Pecanex-like protein 3	yes	yes	0	1	0	1	By MS/MS	By MS/MS	By MS/MS			By MS/MS	By MS/MS	By MS/MS	1	1	1			1	1	1	49.03	48.737	3	0.00092958	60278	CM_M04384	69.03	45.425			342230000	57644000	38681000	62270000	0	0	51409000	67638000	64586000	1038
AEPPKTHVTHHPLSDHEATLR	GlyGly (K)	2486.24	0.241468	1286	P10321;P10321-2	HLA-C	HLA class I histocompatibility antigen, Cw-7 alpha chain	yes	no	0	1	0	1		By MS/MS	By MS/MS	By MS/MS			By MS/MS			1	1	1			1		20.892	21.016	5	2.3363e-05	23625	CM_M04494	71.853	57.083			469190000	0	156950000	112050000	170490000	0	0	29703000	0	1039
AEPPPSKPTVAK	GlyGly (K)	1334.72	0.719415	5628	Q96MC5-2;Q96MC5	C16orf45	Uncharacterized protein C16orf45	yes	no	0	1	0	1	By MS/MS	By MS/MS	By MS/MS	By MS/MS	By MS/MS	By MS/MS	By MS/MS	By MS/MS	1	1	1	1	2	2	1	1	18.542	18.569	2;3	0.0060147	21232	CM_M04383	48.568	31.542			119430000	6481400	9676400	10054000	8241500	35003000	32422000	8019400	9536900	1040
AEPPQCTSLAWSADGQTLFAGYTDNLVRVWQVTIGTR	Unmodified	4108.01	0.0112633	2566	P63244	GNB2L1	Guanine nucleotide-binding protein subunit beta-2-like 1;Guanine nucleotide-binding protein subunit beta-2-like 1, N-terminally processed	yes	yes	0	0	0	1						By MS/MS								1			118.85	118.61	3	1.7767e-51	144048	CM_M04383	152.98	140.21			59170000	0	0	0	0	0	59170000	0	0	1041
AEPSAPESKHK	Acetyl (Protein N-term);GlyGly (K)	1335.64	0.641893	4952	Q8TCJ2	STT3B	Dolichyl-diphosphooligosaccharide--protein glycosyltransferase subunit STT3B	yes	yes	1	1	0	1	By MS/MS	By MS/MS	By MS/MS	By MS/MS	By matching	By MS/MS	By matching	By MS/MS	1	2	1	2	1	1	1	1	11.073	11.191	2;3	0.0012468	12742	CM_M04493	73.233	61.278			197930000	26690000	44760000	30722000	40870000	8141500	13745000	17709000	15290000	1042
AEPSEKVSLR	GlyGly (K)	1228.64	0.641165	4064	Q6YHK3;Q6YHK3-4;Q6YHK3-2;Q6YHK3-3	CD109	CD109 antigen	yes	no	0	1	0	1	By MS/MS	By MS/MS	By MS/MS	By MS/MS	By MS/MS	By MS/MS	By MS/MS	By MS/MS	1	1	1	2	2	2	2	2	25.212	25.267	2;3	0.0039368	29637	CM_M04383	58.676	40.365			187970000	9542500	13323000	12493000	30031000	27309000	30400000	27642000	37227000	1043
AEPSLKEQILEHESLGLLR	GlyGly (K)	2275.22	0.21721	3033	Q13535;Q13535-2;Q13535-3	ATR	Serine/threonine-protein kinase ATR	yes	no	0	1	0	1	By MS/MS	By MS/MS	By MS/MS	By MS/MS	By MS/MS		By MS/MS		2	2	2	2	1		1		93.78	93.086	3;4	7.0333e-07	109175	CM_M04495	111.59	92.204			477400000	130890000	155620000	66592000	95461000	16866000	0	11970000	0	1044
AEPTVTNILKTMDADHSK	GlyGly (K)	2084.02	0.0208184	736	O75448;O75448-2	MED24	Mediator of RNA polymerase II transcription subunit 24	yes	no	0	1	0	1	By MS/MS	By MS/MS	By MS/MS	By MS/MS		By matching	By matching	By matching	2	2	1	2		1	1	1	77.168	76.517	3;4	5.4181e-07	88765	CM_M04495	148.56	121.83			407840000	105380000	98959000	58849000	114880000	0	13667000	6117000	9989800	1045
AEPVSPLKHFVLAK	Acetyl (Protein N-term);GlyGly (K)	1690.94	0.940641	4480	Q8IWA4;Q8IWA4-3;Q8IWA4-2	MFN1	Mitofusin-1	yes	no	1	1	0	1	By MS/MS	By MS/MS							1	1							89.347	87.868	3	0.002087	104039	CM_M04493	57.804	46.364			36450000	16528000	19923000	0	0	0	0	0	0	1046
AEQAKEIQLMHR	GlyGly (K)	1566.79	0.793659	3938	Q6P1M3;Q6P1M3-2	LLGL2	Lethal(2) giant larvae protein homolog 2	yes	no	0	1	0	1	By MS/MS	By MS/MS	By MS/MS	By MS/MS				By MS/MS	1	1	1	1				1	31.525	31.51	3	8.2961e-06	39013	CM_M04492	119.39	90.754			162000000	49941000	34196000	34839000	31402000	0	0	0	11621000	1047
AEQEALTGECKELEK	GlyGly (K)	1847.86	0.857107	1495	P18848	ATF4	Cyclic AMP-dependent transcription factor ATF-4	yes	yes	0	1	0	1	By MS/MS	By MS/MS	By MS/MS	By MS/MS					2	2	2	2					36.492	36.192	2;3	3.2629e-09	44785	CM_M04493	156.14	128.99			484270000	113090000	141270000	113170000	116750000	0	0	0	0	1048
AEQEKLNNLR	GlyGly (K)	1327.68	0.684427	4559	Q8IYT2	CMTR2	Cap-specific mRNA (nucleoside-2'-O-)-methyltransferase 2	yes	yes	0	1	0	1		By MS/MS	By MS/MS	By MS/MS						1	1	1					21.853	22.372	2	0.0046319	26275	CM_M04495	81.594	31.554			12771000	0	0	6380300	6390700	0	0	0	0	1049
AEQFYCGDTEGKK	GlyGly (K)	1645.7	0.704235	2721	Q02218;Q02218-2;Q02218-3	OGDH	2-oxoglutarate dehydrogenase, mitochondrial	yes	no	0	1	0	1	By MS/MS	By MS/MS	By MS/MS	By MS/MS		By matching	By matching	By matching	1	1	1	1		1	1	1	22.773	22.796	3	0.0016932	27624	CM_M04493	60.401	54.367			129360000	20723000	24807000	18915000	19171000	0	11365000	13605000	20775000	1050
AEQGKFALEVAAK	GlyGly (K)	1474.78	0.777993	2348;2349	P55786;A6NEC2;A6NEC2-2;P55786-2	NPEPPS;NPEPPSL1	Puromycin-sensitive aminopeptidase;Puromycin-sensitive aminopeptidase-like protein	no	no	0	1	0	1	By matching	By matching	By MS/MS	By MS/MS					1	1	1	1					48.147	47.904	2	0.0019802	57445	CM_M04494	96.64	66.386			442380000	90285000	94081000	121170000	136850000	0	0	0	0	1051
AEQINQAAGEASAVLAK	Unmodified	1669.86	0.863513	7278	Q9UJZ1;Q9UJZ1-2	STOML2	Stomatin-like protein 2, mitochondrial	yes	no	0	0	0	0				By MS/MS								1					66.203	65.817	2	0.00093263	75811	CM_M04495	77.185	56.978			11148000	0	0	0	11148000	0	0	0	0	1052
AEQINQAAGEASAVLAKAK	GlyGly (K)	1983.04	0.0385174	7278	Q9UJZ1;Q9UJZ1-2	STOML2	Stomatin-like protein 2, mitochondrial	yes	no	0	1	0	1	By MS/MS	By matching	By MS/MS		By MS/MS	By MS/MS	By MS/MS	By MS/MS	1	1	1		1	1	1	1	71.726	71.252	3	7.7857e-07	86772	CM_M04382	111.09	99.364			458640000	82547000	95118000	64593000	0	63519000	58077000	46698000	48092000	1053
AEQKSNYFEVPLPYFEYFK	GlyGly (K)	2512.2	0.195078	4971	Q8TDB6	DTX3L	E3 ubiquitin-protein ligase DTX3L	yes	yes	0	1	0	1	By matching	By MS/MS	By MS/MS	By MS/MS					1	1	1	1					114.05	113.84	3	7.1909e-07	134152	CM_M04493	124.37	116.01			267750000	76380000	83198000	55980000	52193000	0	0	0	0	1054
AEQQIKDNLR	GlyGly (K)	1327.68	0.684427	3073	Q13772;Q13772-3;Q13772-4;Q13772-2	NCOA4	Nuclear receptor coactivator 4	yes	no	0	1	0	1	By MS/MS	By MS/MS	By MS/MS	By MS/MS	By MS/MS	By MS/MS	By MS/MS	By MS/MS	2	1	2	2	2	2	2	1	20.993	21.015	2;3	4.3058e-05	24465	CM_M04384	123.86	40.654			1456200000	269050000	59273000	199740000	228580000	204440000	214460000	232130000	48567000	1055
AEQVDPNFYSKNLLLLGK	GlyGly (K)	2162.14	0.137169	5401	Q96DB5;Q96DB5-2	RMDN1	Regulator of microtubule dynamics protein 1	yes	no	0	1	0	1	By MS/MS	By MS/MS	By MS/MS	By MS/MS	By MS/MS	By MS/MS	By MS/MS		1	1	1	1	1	1	1		96.508	95.833	3	1.2339e-05	113779	CM_M04493	101.15	91.337			216560000	40701000	43251000	38917000	40469000	18434000	18958000	15835000	0	1056
AERGELDLTGAKQNTGVWLVK	Acetyl (Protein N-term);GlyGly (K)	2440.27	0.271036	1377	P13984	GTF2F2	General transcription factor IIF subunit 2	yes	yes	1	1	0	2					By MS/MS	By MS/MS	By MS/MS						1	1	1		88.244	87.775	3	7.8974e-07	107677	CM_M04383	92.932	77.34			90084000	0	0	0	0	23340000	38713000	28031000	0	1057
AERPDVDEKR	GlyGly (K)	1327.65	0.648041	3139	Q14204	DYNC1H1	Cytoplasmic dynein 1 heavy chain 1	yes	yes	0	1	0	2					By MS/MS								1				7.9699	7.9699	3	0.044637	8916	CM_M04382	40.015	22.99			13055000	0	0	0	0	13055000	0	0	0	1058
AESDGSLLLESKINPNTAYQK	GlyGly (K)	2391.19	0.191783	3883;3656	Q6IN85;Q6IN85-2;Q6IN85-5;Q6IN85-4;Q5MIZ7;Q5MIZ7-3;Q5MIZ7-2	SMEK1;SMEK2	Serine/threonine-protein phosphatase 4 regulatory subunit 3A;Serine/threonine-protein phosphatase 4 regulatory subunit 3B	no	no	0	1	0	1	By MS/MS		By matching	By matching			By matching		1		1	1			1		74.424	74.009	3	2.0614e-05	87266	CM_M04492	74.662	59.734			84180000	22384000	0	17470000	26240000	0	0	18087000	0	1059
AESDLFLAEHHKLLLYDGK	GlyGly (K)	2312.18	0.180096	2173	P50851-2;P50851	LRBA	Lipopolysaccharide-responsive and beige-like anchor protein	yes	no	0	1	0	1	By matching	By matching		By MS/MS					1	1		1					76.212	75.19	4	0.00012083	87180	CM_M04495	71.742	63.528			147460000	62946000	42856000	0	41656000	0	0	0	0	1060
AESEEMETSQAGSK	Unmodified	1482.61	0.614417	1825	P34932	HSPA4	Heat shock 70 kDa protein 4	yes	yes	0	0	0	0				By MS/MS								1					13.116	13.546	2	0.0019942	15084	CM_M04495	73.848	55.536			8273700	0	0	0	8273700	0	0	0	0	1061
AESEEMETSQAGSKDK	GlyGly (K)	1839.78	0.779251	1825	P34932	HSPA4	Heat shock 70 kDa protein 4	yes	yes	0	1	0	1	By matching		By MS/MS		By MS/MS	By MS/MS	By MS/MS	By MS/MS	1		1		1	1	1	1	12.192	12.35	2	0.00012627	13691	CM_M04384	108.56	92.426			61788000	6719100	0	5604700	0	12486000	11725000	13018000	12236000	1062
AESEQEAYLRED	Unmodified	1438.62	0.621217	6670	Q9NR28;Q9NR28-2;Q9NR28-3	DIABLO	Diablo homolog, mitochondrial	yes	no	0	0	0	1					By MS/MS	By MS/MS		By MS/MS					1	1		1	34.978	35.024	2	0.0067778	42060	CM_M04382	102.06	87.855			140870000	0	0	0	0	47616000	37867000	0	55382000	1063
AESESDLVAEIANVVQKK	GlyGly (K)	2043.05	0.0484133	1499;1500	P19021;P19021-6;P19021-4;P19021-3;P19021-5	PAM	Peptidyl-glycine alpha-amidating monooxygenase;Peptidylglycine alpha-hydroxylating monooxygenase;Peptidyl-alpha-hydroxyglycine alpha-amidating lyase	no	no	0	1	0	1	By matching	By MS/MS	By MS/MS	By MS/MS	By MS/MS	By MS/MS	By MS/MS	By MS/MS	1	1	1	1	1	1	1	1	106.41	105.84	3	9.9039e-06	125728	CM_M04493	119	98.746			409590000	62526000	76439000	56642000	67620000	56564000	32934000	56863000	0	1064
AESFDTWANKVR	GlyGly (K)	1536.73	0.732105	1945	P41229;P41229-2;P41229-5;P41229-3;P41229-4	KDM5C	Lysine-specific demethylase 5C	no	no	0	1	0	1	By MS/MS	By MS/MS	By MS/MS	By MS/MS	By MS/MS	By MS/MS	By MS/MS	By MS/MS	2	1	2	2	1	1	1	1	57.981	57.581	2;3	1.5501e-10	67319	CM_M04492	123.86	96.239			319310000	23204000	20658000	63067000	91182000	34330000	32766000	19980000	34122000	1065
AESFFQTKALDVSASDDEIAR	GlyGly (K)	2413.14	0.139748	1373	P13798	APEH	Acylamino-acid-releasing enzyme	yes	yes	0	1	0	1	By MS/MS	By MS/MS	By MS/MS	By MS/MS	By MS/MS	By MS/MS	By MS/MS	By MS/MS	2	2	2	2	1	1	1	1	84.074	83.513	2;3	1.8255e-29	97447	CM_M04495	125.28	111.6			1810500000	392960000	432540000	333310000	339040000	77945000	77354000	97888000	59483000	1066
AESGALIEAAKSK	GlyGly (K)	1387.73	0.730708	6480	Q9H9A5;Q9H9A5-2;Q9H9A5-6;Q9H9A5-3;Q9H9A5-4	CNOT10	CCR4-NOT transcription complex subunit 10	yes	no	0	1	0	1	By MS/MS	By MS/MS	By MS/MS	By MS/MS	By MS/MS	By MS/MS	By MS/MS	By MS/MS	2	3	2	3	1	1	1	2	34.088	33.955	2;3	1.1748e-05	41945	CM_M04492	122.7	93.226			440960000	83937000	102160000	90550000	78239000	14716000	15527000	19541000	36288000	1067
AESGGSSGGAGGGGAFGAGPGPERPNSTADKNGALK	Acetyl (Protein N-term);GlyGly (K)	3298.52	0.519887	3582	Q53HC5	KLHL26	Kelch-like protein 26	yes	yes	1	1	0	2						By MS/MS	By MS/MS							1	1		44.924	44.358	3	1.6377e-56	53663	CM_M04383	172.83	162.32			391140000	0	0	0	0	0	215080000	176060000	0	1068
AESGPASLTICEKASGYLQDSLATTPASSSIDK	GlyGly (K)	3468.66	0.656623	1888	P36956;P36956-4;P36956-3;P36956-2	SREBF1	Sterol regulatory element-binding protein 1;Processed sterol regulatory element-binding protein 1	yes	no	0	1	0	1	By MS/MS	By MS/MS		By MS/MS		By MS/MS		By MS/MS	1	1		1		1		1	98.843	98.041	3	1.26e-29	116161	CM_M04493	113.33	102.96			1641800000	486410000	451900000	0	503780000	0	122320000	0	77390000	1069
AESGTKGLFAGFLPR	GlyGly (K)	1663.87	0.868205	6172	Q9BZJ4;Q9BZJ4-2	SLC25A39	Solute carrier family 25 member 39	yes	no	0	1	0	1		By matching	By matching	By matching	By MS/MS	By matching				1	1	1	1	1			90.412	89.799	3	0.0010173	109647	CM_M04382	59.607	45.644			62975000	0	14081000	8432700	11577000	13756000	15129000	0	0	1070
AESIDALSNKHSK	GlyGly (K)	1512.75	0.753234	7127	Q9UBT6;Q9UBT6-3;Q9UBT6-8	POLK	DNA polymerase kappa	yes	no	0	1	0	1				By MS/MS								1					19.138	19.544	3	0.0096863	22584	CM_M04495	47.189	32.627			0	0	0	0	0	0	0	0	0	1071
AESIYEEMKQK	GlyGly (K)	1468.69	0.686794	7516	Q9Y2L5;Q9Y2L5-2	TRAPPC8	Trafficking protein particle complex subunit 8	yes	no	0	1	0	1	By MS/MS	By MS/MS	By MS/MS	By MS/MS	By MS/MS	By MS/MS	By MS/MS	By MS/MS	1	2	1	2	1	1	1	1	39.094	38.89	2;3	0.00030783	46894	CM_M04383	109.71	81.701			253300000	28777000	70415000	22281000	62337000	17449000	16289000	16780000	18967000	1072
AESLIGVYPEQGDCVISKVLTFDLTK	GlyGly (K)	2995.52	0.521239	3199	Q14683	SMC1A	Structural maintenance of chromosomes protein 1A	yes	yes	0	1	0	1				By MS/MS								1					115.87	115.73	3	2.9992e-25	136280	CM_M04495	164.79	154.18			114250000	0	0	0	114250000	0	0	0	0	1073
AESLNGNPLFSKALADLVHSHIQSNELCSK	GlyGly (K)	3392.68	0.678302	1585	P22830;P22830-2	FECH	Ferrochelatase, mitochondrial	yes	no	0	1	0	1	By MS/MS	By MS/MS	By MS/MS	By MS/MS					2	1	1	1					108.98	108.67	4;5	4.8028e-19	128717	CM_M04492	98.812	89.35			131610000	68418000	27325000	13081000	22784000	0	0	0	0	1074
AESPWTIFLFLSNLR	Unmodified	1792.95	0.951206	6362	Q9H497;Q9H497-3;Q9H497-2	TOR3A	Torsin-3A	yes	no	0	0	0	0	By MS/MS	By MS/MS	By MS/MS	By MS/MS	By matching		By MS/MS	By matching	1	1	1	1	1		1	1	122.48	122.43	2	6.1597e-75	144101	CM_M04495	245.58	224.21			542900000	169530000	127980000	108600000	88916000	14065000	0	16396000	17418000	1075
AETDLKTICR	GlyGly (K)	1319.65	0.650349	2820	Q07864	POLE	DNA polymerase epsilon catalytic subunit A	yes	yes	0	1	0	1	By MS/MS	By MS/MS	By MS/MS	By MS/MS					2	2	1	1					30.231	29.552	2;3	0.00062747	35307	CM_M04495	104.17	65.874			170700000	62060000	78990000	0	29653000	0	0	0	0	1076
AETEALSKLR	Acetyl (Protein N-term);GlyGly (K)	1272.67	0.667379	6017	Q9BUP3;Q9BUP3-2	HTATIP2	Oxidoreductase HTATIP2	yes	no	1	1	0	1		By MS/MS								1							65.231	63.658	2	0.0021411	74622	CM_M04493	98.233	72.659			0	0	0	0	0	0	0	0	0	1077
AETGKCPALYWLSGLTCTEQNFISK	GlyGly (K)	2987.42	0.415728	1300	P10768	ESD	S-formylglutathione hydrolase	yes	yes	0	1	0	1	By MS/MS	By MS/MS	By MS/MS	By matching					1	1	1	1					114.68	114.48	3	2.6859e-15	134947	CM_M04493	121.56	109.99			339830000	97712000	85107000	72664000	84351000	0	0	0	0	1078
AETKLAEAQIEELR	GlyGly (K)	1713.89	0.889728	6670	Q9NR28;Q9NR28-2;Q9NR28-3	DIABLO	Diablo homolog, mitochondrial	yes	no	0	1	0	1	By MS/MS	By MS/MS	By MS/MS	By MS/MS	By matching	By matching	By matching	By matching	1	1	2	2	1	1	1	1	58.715	58.311	2;3	6.4587e-06	66573	CM_M04495	121.48	99.156			305990000	13149000	16999000	64997000	67199000	35010000	38228000	38728000	31682000	1079
AETLEDLKFCESNIESLNMELQQLR	GlyGly (K)	3123.49	0.485264	4060	Q6XZF7	DNMBP	Dynamin-binding protein	yes	yes	0	1	0	1	By matching	By MS/MS	By matching	By MS/MS					1	1	1	1					113.23	113.02	3	3.7952e-19	133115	CM_M04493	163.95	152.18			242060000	73757000	58124000	38890000	71291000	0	0	0	0	1080
AETQEGEPIAKK	GlyGly (K)	1413.71	0.709973	7399	Q9UNP9;Q9UNP9-3;Q9UNP9-2	PPIE	Peptidyl-prolyl cis-trans isomerase E	yes	no	0	1	0	1	By MS/MS	By MS/MS	By MS/MS	By MS/MS		By matching			1	1	1	1		1			13.243	13.267	2	0.0013816	15397	CM_M04492	85.731	20.911			292760000	68976000	80230000	47725000	56810000	0	39017000	0	0	1081
AETVLDLMVTNSQKLQLPENFDIHPVGSLAEK	GlyGly (K)	3649.87	0.866162	6877	Q9NWX5	ASB6	Ankyrin repeat and SOCS box protein 6	yes	yes	0	1	0	1	By MS/MS	By matching	By matching	By matching					1	1	1	1					114.41	114.21	4	1.575e-45	134782	CM_M04492	171.79	161.04			258790000	87537000	59149000	49357000	62748000	0	0	0	0	1082
AETWLLAAWHVK	Unmodified	1423.76	0.76122	6482	Q9H9A7	RMI1	RecQ-mediated genome instability protein 1	yes	yes	0	0	0	0	By MS/MS	By MS/MS		By MS/MS					2	1		1					98.601	97.361	2;3	0.0098565	115638	CM_M04493	46.592	38.287			39389000	23869000	9477500	0	6042300	0	0	0	0	1083
AEVAAIYEPPQIGTQNSLELLEDPKAEVVDEIAAK	GlyGly (K)	3863.97	0.968044	4915	Q8TAT6;Q8TAT6-2	NPLOC4	Nuclear protein localization protein 4 homolog	yes	no	0	1	0	1	By matching	By matching	By matching	By matching	By MS/MS				1	1	1	1	1				114.01	113.84	3	2.3449e-13	138822	CM_M04382	80.174	75.506			169270000	32254000	30852000	37451000	27312000	41400000	0	0	0	1084
AEVANHLAVLEKR	GlyGly (K)	1562.85	0.852889	836	O76083;O76083-6;O76083-8;O76083-2;O76083-14;O76083-15;O76083-12;O76083-9;O76083-11;O76083-4;O76083-3;O76083-16;O76083-13;O76083-5	PDE9A	High affinity cGMP-specific 3',5'-cyclic phosphodiesterase 9A	yes	no	0	1	0	1	By MS/MS	By MS/MS	By MS/MS	By MS/MS	By MS/MS	By MS/MS	By matching	By MS/MS	1	1	1	1	1	1	1	1	42.066	42.024	3	1.3275e-05	49454	CM_M04385	96.591	82.628			368190000	52538000	59855000	74767000	64238000	56118000	0	23961000	36714000	1085
AEVDMDTDAPQVSHKPGGEPK	GlyGly (K)	2321.06	0.0593887	3139	Q14204	DYNC1H1	Cytoplasmic dynein 1 heavy chain 1	yes	yes	0	1	0	1	By MS/MS	By MS/MS		By MS/MS	By MS/MS	By MS/MS	By MS/MS	By MS/MS	1	1		2	2	1	1	1	35.897	35.717	3;4	2.4363e-06	42868	CM_M04383	89.668	81.068			559540000	34450000	37765000	0	191050000	117920000	32024000	111060000	35266000	1086
AEVEAIMEQLKELK	GlyGly (K)	1743.91	0.907686	3605	Q5BJF6;Q5BJF6-3;Q5BJF6-9;Q5BJF6-8;Q5BJF6-5;Q5BJF6-6;Q5BJF6-10;Q5BJF6-7;Q5BJF6-2;Q5BJF6-4	ODF2	Outer dense fiber protein 2	yes	no	0	1	0	1	By MS/MS	By MS/MS	By MS/MS	By MS/MS	By MS/MS		By MS/MS		2	2	2	1	1		1		102.94	102.2	2;3	5.1115e-06	121663	CM_M04492	105.19	79.474			125220000	33603000	31101000	29304000	23376000	0	0	7833200	0	1087
AEVEETLKR	Acetyl (Protein N-term);GlyGly (K)	1229.63	0.62518	6603	Q9NP97;Q8TF09;Q9NP97-2	DYNLRB1;DYNLRB2	Dynein light chain roadblock-type 1;Dynein light chain roadblock-type 2	yes	no	1	1	0	1	By MS/MS	By MS/MS	By MS/MS	By MS/MS	By MS/MS	By matching	By MS/MS	By MS/MS	1	1	1	1	1	1	1	1	50.193	50.014	2	0.00030141	60383	CM_M04493	119.27	80.456			725670000	118760000	121410000	112640000	126680000	57392000	58462000	54928000	75397000	1088
AEVEGKDLPEHAVLK	GlyGly (K)	1747.91	0.910463	2684	Q00839;Q00839-2	HNRNPU	Heterogeneous nuclear ribonucleoprotein U	yes	no	0	1	0	1	By MS/MS	By MS/MS	By MS/MS	By MS/MS	By MS/MS		By MS/MS		1	1	1	1	1		1		43.603	43.403	3	1.2575e-05	51563	CM_M04494	97.417	80.015			244720000	42180000	60280000	44153000	54497000	25327000	0	18282000	0	1089
AEVEQKK	Acetyl (Protein N-term);GlyGly (K)	986.503	0.503274	2525	P62841	RPS15	40S ribosomal protein S15	yes	yes	1	1	0	1	By MS/MS	By MS/MS	By MS/MS	By MS/MS	By MS/MS	By MS/MS	By MS/MS	By MS/MS	1	1	1	1	1	1	1	1	12.288	12.42	2	0.0103	13720	CM_M04384	94.407	49.434			439100000	54461000	79594000	121700000	70390000	31205000	23538000	32222000	25985000	1090
AEVEQKKK	Acetyl (Protein N-term);GlyGly (K)	1114.6	0.598237	2525	P62841	RPS15	40S ribosomal protein S15	yes	yes	1	1	0	2					By MS/MS	By MS/MS	By MS/MS						1	1	1		1.0027	1.0594	2	0.031698	1368	CM_M04382	54.205	35.4			11637000	0	0	0	0	4688400	2982600	3966500	0	1091
AEVEQKKK	Acetyl (Protein N-term);2 GlyGly (K)	1228.64	0.641165	2525	P62841	RPS15	40S ribosomal protein S15	yes	yes	1	2	0	2			By MS/MS		By MS/MS		By MS/MS				1		1		1		10.166	10.406	2	0.011264	11045	CM_M04384	78.496	63.345			20687000	0	0	5729200	0	9577500	0	5379800	0	1092
AEVETISKELELLDR	GlyGly (K)	1857.97	0.968372	2387	P57764	GSDMD	Gasdermin-D	yes	yes	0	1	0	1	By MS/MS	By MS/MS	By MS/MS	By MS/MS	By matching				2	2	1	1	1				95.774	94.857	2;3	3.0718e-09	112921	CM_M04492	156.69	131.07			390990000	163640000	165480000	23913000	32163000	5803200	0	0	0	1093
AEVGEKTEER	GlyGly (K)	1260.59	0.594608	1958	P42167	TMPO	Lamina-associated polypeptide 2, isoforms beta/gamma;Thymopoietin;Thymopentin	yes	yes	0	1	0	1	By matching	By matching	By matching	By MS/MS	By MS/MS	By MS/MS	By MS/MS	By MS/MS	2	1	1	1	2	2	1	2	2.1547	2.352	2;3	0.014035	2979	CM_M04382	65.305	43.799			67840000	11433000	8454100	8337800	8800000	10903000	6550400	5553200	7808300	1094
AEVIAKNNSFVNEIISR	GlyGly (K)	2017.06	0.0592528	1987	P43246;P43246-2	MSH2	DNA mismatch repair protein Msh2	yes	no	0	1	0	1					By MS/MS	By MS/MS		By MS/MS					1	1		1	82.431	82.228	3	0.00020817	100312	CM_M04382	67.645	57.449			68775000	0	0	0	0	24245000	25010000	0	19519000	1095
AEVIMNYHVGETVLSLQK	Unmodified	2030.05	0.0506619	3330	Q15393;Q15393-3	SF3B3	Splicing factor 3B subunit 3	yes	no	0	0	0	0	By MS/MS	By MS/MS	By MS/MS	By MS/MS	By MS/MS	By MS/MS	By MS/MS	By MS/MS	2	1	1	1	1	1	1	1	89.819	89.31	2;3	1.2371e-05	104820	CM_M04495	106.16	72.47			383870000	93118000	41852000	36464000	75219000	32859000	55413000	29681000	19266000	1096
AEVLGHKTPEPAPR	GlyGly (K)	1614.85	0.847803	7193	Q9UHD8;Q9UHD8-2;Q9UHD8-7;Q9UHD8-5	2009-09-01	Septin-9	yes	no	0	1	0	1			By MS/MS								1						29.164	29.838	3	0.0055308	35017	CM_M04494	43.69	12.801			17274000	0	0	17274000	0	0	0	0	0	1097
AEVLIHNNADGTYHITYSPAFPGTYTITIK	Unmodified	3306.66	0.656093	3150	Q14315;Q14315-2	FLNC	Filamin-C	yes	no	0	0	0	0	By MS/MS	By MS/MS	By MS/MS	By MS/MS					2	2	1	3					100.32	99.419	3;4	1.2729e-41	118061	CM_M04492	179.28	169.04			1280800000	404990000	549000000	65457000	261310000	0	0	0	0	1098
AEVLQMTVDHLKMLHATGGTGFFDAR	GlyGly (K)	2958.45	0.448031	6638	Q9NQ87	HEYL	Hairy/enhancer-of-split related with YRPW motif-like protein	yes	yes	0	1	0	1		By MS/MS								1							103.53	102.05	4	2.2542e-09	121235	CM_M04493	78.236	71.124			29504000	0	29504000	0	0	0	0	0	0	1099
AEVLSEEPILKWYK	GlyGly (K)	1817.96	0.956351	4160	Q7L1Q6;Q7L1Q6-4;Q7L1Q6-3;Q7L1Q6-2	BZW1	Basic leucine zipper and W2 domain-containing protein 1	yes	no	0	1	0	1	By matching	By matching	By MS/MS	By MS/MS					1	1	1	1					90.246	89.421	3	3.6153e-05	104709	CM_M04495	89.231	77.313			155820000	47636000	35018000	34743000	38422000	0	0	0	0	1100
AEVLWLMGAK	Unmodified	1116.6	0.600152	873	O94906;O94906-2	PRPF6	Pre-mRNA-processing factor 6	yes	no	0	0	0	0	By matching	By MS/MS		By MS/MS	By MS/MS				1	1		1	1				95.331	94.159	2	0.0053406	110359	CM_M04495	81.548	59.801			30391000	10186000	7057400	0	13147000	0	0	0	0	1101
AEVLWLMGAKSK	GlyGly (K)	1445.77	0.77007	873	O94906;O94906-2	PRPF6	Pre-mRNA-processing factor 6	yes	no	0	1	0	1	By MS/MS	By MS/MS	By MS/MS	By MS/MS	By matching		By matching		2	2	2	2	1		1		76.393	75.808	2;3	0.001045	89952	CM_M04492	67.997	55.729			184740000	50423000	54647000	29013000	36304000	5789900	0	8559100	0	1102
AEVMLGHGLFSLLAER	Unmodified	1741.92	0.918526	2173	P50851-2;P50851	LRBA	Lipopolysaccharide-responsive and beige-like anchor protein	yes	no	0	0	0	0							By MS/MS	By matching							1	1	112.18	112.29	3	0.00012549	136720	CM_M04384	84.874	59.938			14635000	0	0	0	0	0	0	9766500	4868400	1103
AEVPPLFWKPYIYAGYR	GlyGly (K)	2183.12	0.120396	4376	Q86WK9	PAQR7	Membrane progestin receptor alpha	yes	yes	0	1	0	1	By matching	By matching		By MS/MS					1	1		1					111.94	111.61	3	0.00093755	130956	CM_M04495	51.147	42.215			66200000	31677000	17135000	0	17388000	0	0	0	0	1104
AEVQHQLHVAVGSLQESILAQVQR	Unmodified	2639.41	0.414347	3947	Q6P2E9;Q6P2E9-2	EDC4	Enhancer of mRNA-decapping protein 4	yes	no	0	0	0	0	By MS/MS	By MS/MS							1	1							97.594	96.092	4	9.9258e-08	114386	CM_M04492	75.539	61.667			38568000	25998000	12570000	0	0	0	0	0	0	1105
AEVQKLQMEAPHIIVGTPGR	Oxidation (M);GlyGly (K)	2303.21	0.205599	2417;2418	P60842;P60842-2	EIF4A1	Eukaryotic initiation factor 4A-I	no	no	0	1	1	1	By MS/MS		By MS/MS	By MS/MS	By MS/MS	By MS/MS	By MS/MS	By MS/MS	1		2	3	3	2	1	1	65.216	64.904	3;4	4.6438e-07	74907	CM_M04495	116.44	102.18			759170000	88944000	0	127480000	207530000	146680000	82320000	55629000	50590000	1106
AEVQKLQMEAPHIIVGTPGR	GlyGly (K)	2287.21	0.210685	2417;2418	P60842;P60842-2	EIF4A1	Eukaryotic initiation factor 4A-I	no	no	0	1	0	1	By MS/MS	By MS/MS	By MS/MS	By MS/MS	By MS/MS	By MS/MS	By MS/MS	By MS/MS	2	2	2	3	2	2	2	2	74.407	73.97	2;3;4	2.0558e-10	85808	CM_M04495	160.81	143.14			7893700000	1051200000	654460000	739480000	1832900000	952130000	1039200000	853940000	770320000	1107
AEVQVLVLDGR	Acetyl (Protein N-term)	1239.68	0.682301	1925	P40429	RPL13A	60S ribosomal protein L13a	yes	yes	1	0	0	0		By MS/MS	By MS/MS	By MS/MS	By MS/MS	By MS/MS	By MS/MS	By MS/MS		1	1	1	1	1	1	1	108.24	108.14	2	0.00015496	132222	CM_M04383	118.4	96.808			66643000	0	0	12685000	9547200	10234000	15247000	9661000	9269400	1108
AEVQVLVLDGR	Unmodified	1197.67	0.671737	1925	P40429	RPL13A	60S ribosomal protein L13a	yes	yes	0	0	0	0				By MS/MS								1					76.254	75.989	2	0.035993	88277	CM_M04495	66.595	45.005			0	0	0	0	0	0	0	0	0	1109
AEVQVLVLDGRGHLLGR	Acetyl (Protein N-term)	1873.05	0.0533796	1925	P40429	RPL13A	60S ribosomal protein L13a	yes	yes	1	0	0	1					By MS/MS	By MS/MS	By MS/MS						1	1	1		106.1	105.73	3	0.00017145	128904	CM_M04382	85.619	75.87			46624000	0	0	0	0	8640200	23144000	14839000	0	1110
AEVQVLVLDGRGHLLGRLAAIVAK	Acetyl (Protein N-term)	2539.5	0.496226	1925	P40429	RPL13A	60S ribosomal protein L13a	yes	yes	1	0	0	2						By MS/MS								1			115.28	114.96	4	3.856e-08	139729	CM_M04383	85.932	78.129			28522000	0	0	0	0	0	28522000	0	0	1111
AEVSIDQSKLPGVK	Acetyl (Protein N-term);GlyGly (K)	1625.86	0.86245	4467	Q8IVM0;Q8IVM0-2	CCDC50	Coiled-coil domain-containing protein 50	yes	no	1	1	0	1	By MS/MS		By MS/MS	By MS/MS	By MS/MS			By MS/MS	1		1	1	1			1	73.425	73.585	2	8.9385e-06	84763	CM_M04494	96.113	82.522			190840000	0	0	52935000	44178000	40503000	0	0	53225000	1112
AEVTEEFKDPSDR	GlyGly (K)	1635.74	0.737644	3414	Q16533	SNAPC1	snRNA-activating protein complex subunit 1	yes	yes	0	1	0	1				By matching		By matching	By MS/MS	By matching				1		1	1	1	36.842	36.894	3	0.0036232	44289	CM_M04384	50.897	38.537			52310000	0	0	0	9673700	0	10705000	16851000	15080000	1113
AEVTLDGVWPTDKTSR	GlyGly (K)	1887.93	0.932655	2264;2265	P52948;P52948-5;P52948-6;P52948-4;P52948-3;P52948-2	NUP98	Nuclear pore complex protein Nup98-Nup96;Nuclear pore complex protein Nup98;Nuclear pore complex protein Nup96	no	no	0	1	0	1	By MS/MS	By MS/MS			By MS/MS	By MS/MS		By matching	1	1			1	1		1	72.824	72.157	3	2.5812e-05	84964	CM_M04493	97.235	80.548			270640000	70864000	63326000	0	0	44940000	53182000	0	38328000	1114
AEVVDEIAAKLGLR	GlyGly (K)	1596.88	0.88352	4915	Q8TAT6;Q8TAT6-2	NPLOC4	Nuclear protein localization protein 4 homolog	yes	no	0	1	0	1	By MS/MS	By MS/MS	By MS/MS	By MS/MS	By MS/MS	By MS/MS	By MS/MS	By MS/MS	2	2	2	3	2	2	2	1	109.92	109.74	2;3	5.957e-06	128748	CM_M04495	113.69	94.963			1696400000	332690000	415010000	325180000	382480000	49039000	72516000	82983000	36510000	1115
AEVVDEIAAKLGLRK	GlyGly (K)	1724.98	0.978483	4915	Q8TAT6;Q8TAT6-2	NPLOC4	Nuclear protein localization protein 4 homolog	yes	no	0	1	0	2					By MS/MS		By MS/MS						1		1		97.82	97.776	3	3.9602e-05	119305	CM_M04384	102.73	77.55			35745000	0	0	0	0	18462000	0	17283000	0	1116
AEVVGKPSPEFFK	GlyGly (K)	1547.8	0.798394	6239	Q9H008;Q9H008-2	LHPP	Phospholysine phosphohistidine inorganic pyrophosphate phosphatase	yes	no	0	1	0	1	By MS/MS	By MS/MS	By MS/MS	By MS/MS	By MS/MS	By MS/MS	By MS/MS	By MS/MS	2	1	2	1	1	1	1	2	60.466	59.953	2;3	0.0028588	71848	CM_M04385	53.448	40.247			168690000	44659000	14867000	28044000	9406100	22355000	9134200	10192000	30029000	1117
AEWDQVTVYLFCDDHKLQR	GlyGly (K)	2536.18	0.180507	7651	Q9Y4W2;Q9Y4W2-2;Q9Y4W2-3;Q9Y4W2-4	LAS1L	Ribosomal biogenesis protein LAS1L	yes	no	0	1	0	1	By MS/MS	By MS/MS	By MS/MS	By MS/MS					3	1	1	2					99.315	98.351	3;4	3.9594e-05	115492	CM_M04495	84.249	75.961			204600000	100130000	34379000	16831000	53256000	0	0	0	0	1118
AEWEGKGTASR	GlyGly (K)	1304.61	0.610927	6434	Q9H7D7;Q9H7D7-2	WDR26	WD repeat-containing protein 26	yes	no	0	1	0	1	By MS/MS		By matching	By MS/MS	By matching	By MS/MS	By MS/MS	By matching	2		1	1	1	1	1	1	14.726	14.917	2;3	0.0024452	16618	CM_M04384	88.596	44.287			138010000	30053000	0	22562000	20326000	8183800	26457000	24409000	6017900	1119
AEWIEAIKK	GlyGly (K)	1200.65	0.650273	6956	Q9NYT0	PLEK2	Pleckstrin-2	yes	yes	0	1	0	1	By matching	By MS/MS	By matching	By matching	By MS/MS	By MS/MS	By matching	By matching	1	1	1	1	1	1	1	1	51.522	51.336	2	0.0061248	60543	CM_M04493	96.711	51.574			826810000	160570000	187930000	168270000	139090000	31942000	48928000	42448000	47636000	1120
AEWLNKTVK	GlyGly (K)	1201.65	0.645522	10;11	A0FGR8-2;A0FGR8;A0FGR8-6	ESYT2	Extended synaptotagmin-2	no	no	0	1	0	1	By MS/MS	By matching	By MS/MS	By MS/MS					1	1	1	1					37.239	36.936	2	0.008982	44382	CM_M04495	83.313	48.489			183780000	35852000	61405000	39805000	46717000	0	0	0	0	1121
AEYEGDGIPTVFVAVAGR	Unmodified	1849.92	0.921028	1570	P22234;P22234-2	PAICS	Multifunctional protein ADE2;Phosphoribosylaminoimidazole-succinocarboxamide synthase;Phosphoribosylaminoimidazole carboxylase	yes	no	0	0	0	0	By matching	By matching	By MS/MS	By MS/MS	By MS/MS	By MS/MS	By MS/MS	By MS/MS	1	1	1	1	1	1	1	1	106.53	106.11	2	3.9288e-05	129603	CM_M04383	141.37	126.68			2504700000	363470000	222460000	203490000	466820000	265700000	372480000	350070000	260260000	1122
AEYLASIFGTEKDK	Acetyl (Protein N-term);GlyGly (K)	1726.84	0.841381	1277	Q01081;P0DN76;Q01081-2;Q8WU68;Q01081-3;Q8WU68-3;Q8WU68-2	U2AF1;U2AF1L4	Splicing factor U2AF 35 kDa subunit;Splicing factor U2AF 26 kDa subunit	yes	no	1	1	0	1	By MS/MS	By MS/MS	By MS/MS	By MS/MS	By MS/MS	By MS/MS	By MS/MS	By MS/MS	1	1	1	1	1	1	1	1	115.14	115.02	2	1.3439e-62	140156	CM_M04382	236.69	217.71			2544000000	402830000	445530000	479360000	417290000	246760000	147680000	219830000	184750000	1123
AEYLGSCLLHKGYK	GlyGly (K)	1751.87	0.86649	7337	Q9ULC5;Q9ULC5-3;Q9ULC5-4	ACSL5	Long-chain-fatty-acid--CoA ligase 5	yes	no	0	1	0	1					By MS/MS	By MS/MS	By MS/MS	By MS/MS					1	1	1	1	52.522	52.413	3	0.0001574	64034	CM_M04383	79.466	61.364			157490000	0	0	0	0	46567000	39727000	36466000	34733000	1124
AEYLHGKHGVDVEVQGPHEAR	GlyGly (K)	2441.18	0.183618	6557	Q9HCE1;Q9HCE1-2	MOV10	Putative helicase MOV-10	yes	no	0	1	0	1	By MS/MS	By MS/MS	By MS/MS		By MS/MS	By MS/MS	By MS/MS	By MS/MS	2	2	2		1	1	1	2	33.596	33.461	4;5	4.3156e-06	39369	CM_M04494	86.136	70.194			526100000	136540000	126280000	150610000	0	14965000	31484000	12740000	53482000	1125
AEYSYVKSTK	Acetyl (Protein N-term);GlyGly (K)	1330.64	0.640496	3153	Q14331	FRG1	Protein FRG1	yes	yes	1	1	0	1	By MS/MS					By MS/MS			1					1			39.904	38.927	2	0.010727	48077	CM_M04492	75.294	63.701			16425000	7785400	0	0	0	0	8639600	0	0	1126
AFAAGADIK	Unmodified	862.455	0.454868	1739	P30084	ECHS1	Enoyl-CoA hydratase, mitochondrial	yes	yes	0	0	0	0	By matching				By MS/MS	By matching	By matching		1				1	1	1		35.896	35.416	2	0.048211	42695	CM_M04382	55.37	10.678			41966000	7320500	0	0	0	7245700	12111000	15289000	0	1127
AFAAGADIKEMQNLSFQDCYSSK	GlyGly (K)	2694.21	0.205401	1739	P30084	ECHS1	Enoyl-CoA hydratase, mitochondrial	yes	yes	0	1	0	1	By MS/MS	By matching	By matching	By matching					1	1	1	1					86.948	86.178	3	8.6078e-05	102130	CM_M04492	53.779	45.69			66550000	17498000	19455000	11004000	18593000	0	0	0	0	1128
AFAASLLDYIGSQAQYLHTFMAITHAAK	Unmodified	3038.53	0.532413	686	O75165	DNAJC13	DnaJ homolog subfamily C member 13	yes	yes	0	0	0	0	By MS/MS	By MS/MS	By MS/MS	By MS/MS		By MS/MS			2	2	2	2		1			118.32	118.15	3;4	2.2737e-143	139549	CM_M04492	264.36	244.86			4432200000	1881800000	760090000	681040000	1089700000	0	19570000	0	0	1129
AFAASLLDYIGSQAQYLHTFMAITHAAK	Oxidation (M)	3054.53	0.527328	686	O75165	DNAJC13	DnaJ homolog subfamily C member 13	yes	yes	0	0	1	0	By MS/MS	By MS/MS	By MS/MS	By MS/MS	By matching				1	1	1	2	1				116.44	116.29	3;4	1.7737e-34	136490	CM_M04494	182.33	169.66			942100000	331140000	203110000	146680000	235660000	25509000	0	0	0	1130
AFAEKLSVK	GlyGly (K)	1105.61	0.613159	6541	Q9HBM1	SPC25	Kinetochore protein Spc25	yes	yes	0	1	0	1	By MS/MS	By MS/MS	By MS/MS	By MS/MS					1	1	1	1					39.217	38.918	2	0.028073	45985	CM_M04494	60.59	11.493			171390000	45572000	49697000	31821000	44303000	0	0	0	0	1131
AFAEKNNLSFIETSALDSTNVEEAFK	GlyGly (K)	2988.44	0.435261	3393	Q15907;Q15907-2	RAB11B	Ras-related protein Rab-11B	yes	no	0	1	0	1	By MS/MS	By MS/MS		By MS/MS					1	1		1					109.35	108.93	3	4.757e-28	128699	CM_M04492	166.91	156.11			375920000	122980000	113970000	0	138970000	0	0	0	0	1132
AFAFVTFADDQIAQSLCGEDLIIK	Unmodified	2671.32	0.320354	2949	Q13148;Q13148-4	TARDBP	TAR DNA-binding protein 43	yes	no	0	0	0	0				By MS/MS								1					118.22	118.1	2	2.206e-44	139114	CM_M04495	201.16	171.02			54751000	0	0	0	54751000	0	0	0	0	1133
AFAHITGGGLLENIPR	Unmodified	1664.9	0.899839	1568	P22102	GART	Trifunctional purine biosynthetic protein adenosine-3;Phosphoribosylamine--glycine ligase;Phosphoribosylformylglycinamidine cyclo-ligase;Phosphoribosylglycinamide formyltransferase	yes	yes	0	0	0	0	By MS/MS	By matching		By MS/MS	By MS/MS	By MS/MS	By MS/MS	By MS/MS	1	1		1	1	1	1	1	86.569	85.99	3	3.4131e-05	105058	CM_M04384	98.592	79.76			203800000	18471000	11658000	0	21259000	47820000	29523000	56179000	18887000	1134
AFAISGPFNVQFLVK	Unmodified	1636.9	0.897714	1777	P31327;P31327-3;P31327-2	CPS1	Carbamoyl-phosphate synthase [ammonia], mitochondrial	yes	no	0	0	0	0	By MS/MS	By MS/MS	By MS/MS	By MS/MS					1	1	1	1					115.87	115.68	2	3.4075e-10	135784	CM_M04494	164.66	133.48			741850000	130740000	227010000	244520000	139590000	0	0	0	0	1135
AFAKGFLAEEK	GlyGly (K)	1323.68	0.682301	4940	Q8TC12;Q8TC12-3;Q8TC12-2	RDH11	Retinol dehydrogenase 11	yes	no	0	1	0	1	By MS/MS	By MS/MS	By MS/MS	By MS/MS	By MS/MS	By MS/MS	By MS/MS	By MS/MS	2	2	2	2	2	2	2	2	49.264	49.091	2;3	6.123e-07	57959	CM_M04494	140.07	96.44			1331200000	162560000	207570000	186610000	199510000	164860000	146750000	132290000	131040000	1136
AFAKLLNK	GlyGly (K)	1017.6	0.597115	3491	Q2TAA5	ALG11	GDP-Man:Man(3)GlcNAc(2)-PP-Dol alpha-1,2-mannosyltransferase	yes	yes	0	1	0	1			By MS/MS	By MS/MS							1	1					38.818	39.25	2	0.040436	47367	CM_M04495	66.993	26.073			30227000	0	0	11095000	19131000	0	0	0	0	1137
AFALNDLDDYEKHFTVMNYDPDVVLK	GlyGly (K)	3185.5	0.501566	3127	Q14166	TTLL12	Tubulin--tyrosine ligase-like protein 12	yes	yes	0	1	0	1	By MS/MS	By matching	By MS/MS	By MS/MS					1	1	1	1					112.49	112.27	4	1.9367e-16	132464	CM_M04492	103.9	97.326			278390000	76011000	76532000	59841000	66002000	0	0	0	0	1138
AFAMIIDK	Unmodified	907.484	0.483725	3320;3321;3322;3323	Q15366;Q15366-8;Q15366-5;Q15366-2;Q15366-4;Q15366-3;Q15366-7;Q15365	PCBP2;PCBP1	Poly(rC)-binding protein 2;Poly(rC)-binding protein 1	no	no	0	0	0	0	By MS/MS		By MS/MS	By MS/MS	By MS/MS	By MS/MS	By MS/MS		1		1	1	1	1	1		69.332	68.836	2	0.027793	84298	CM_M04384	85.212	56.683			453180000	39989000	0	37057000	79456000	99402000	129620000	67651000	0	1139
AFAVGVQQVLLK	Unmodified	1271.76	0.760158	950	O95373	IPO7	Importin-7	yes	yes	0	0	0	0	By MS/MS	By MS/MS	By MS/MS	By MS/MS	By MS/MS	By MS/MS	By MS/MS	By MS/MS	1	1	1	1	1	1	1	1	93.523	93.008	2	7.1648e-05	110557	CM_M04492	114.89	96.455			244190000	63459000	27175000	28700000	67200000	15463000	18137000	15154000	8898500	1140
AFAVVASALGIPSLLPFLK	Unmodified	1913.14	0.139007	752	O75533	SF3B1	Splicing factor 3B subunit 1	yes	yes	0	0	0	0	By MS/MS	By MS/MS	By MS/MS	By MS/MS	By MS/MS	By MS/MS	By MS/MS	By MS/MS	1	1	1	1	1	1	1	1	121.88	121.81	2	1.728e-95	143693	CM_M04492	238.2	230.33			12461000000	2876700000	3545400000	3076800000	2717400000	43067000	112390000	46853000	41887000	1141
AFCFDGTKAVK	GlyGly (K)	1356.65	0.649621	4994	Q8TEA1	NSUN6	Putative methyltransferase NSUN6	yes	yes	0	1	0	1	By MS/MS	By MS/MS	By MS/MS	By MS/MS	By MS/MS	By MS/MS	By matching	By MS/MS	2	2	1	2	1	2	1	1	45.891	45.625	2;3	0.00043583	54878	CM_M04495	82.417	69.889			265310000	54294000	64875000	39922000	47789000	13173000	17253000	11617000	16387000	1142
AFCFLPLSLETGLPFHVNGHFALDSAR	Unmodified	3015.51	0.506533	6985	Q9NZJ4;Q9NZJ4-2	SACS	Sacsin	yes	no	0	0	0	0	By MS/MS	By MS/MS	By MS/MS	By MS/MS					1	1	1	1					116.25	116.06	4	1.0036e-24	136263	CM_M04494	161.68	132.75			410400000	73855000	153670000	119910000	62970000	0	0	0	0	1143
AFCLEALKLTTK	GlyGly (K)	1507.81	0.80685	3190	Q14674;Q14674-2	ESPL1	Separin	yes	no	0	1	0	1	By MS/MS	By MS/MS	By MS/MS	By MS/MS					1	1	1	1					83.514	82.837	3	0.0034095	96412	CM_M04495	55.261	41.532			74547000	18060000	16942000	18040000	21505000	0	0	0	0	1144
AFDLGATGVMTDYPTKLR	GlyGly (K)	2069.03	0.0251755	4738	Q8N9F7	GDPD1	Glycerophosphodiester phosphodiesterase domain-containing protein 1	yes	yes	0	1	0	1		By matching	By matching	By MS/MS						1	1	1					90.139	89.53	3	0.0013929	104955	CM_M04495	48.053	37.772			54814000	0	23751000	8905100	22158000	0	0	0	0	1145
AFDMVHDPMAALETLLTLGFER	Unmodified	2476.21	0.213053	6757	Q9NTM9	CUTC	Copper homeostasis protein cutC homolog	yes	yes	0	0	0	0	By matching	By MS/MS	By MS/MS				By matching		1	1	1				1		124.07	123.97	3	9.9403e-14	145988	CM_M04493	160.27	146.4			86762000	12868000	29514000	36807000	0	0	0	7572800	0	1146
AFDSAVAKALEHHR	GlyGly (K)	1664.84	0.838301	3460	Q16891;Q16891-2;Q16891-3;Q16891-4	IMMT	MICOS complex subunit MIC60	yes	no	0	1	0	1	By MS/MS	By MS/MS	By MS/MS	By MS/MS					2	2	2	2					47.507	47.258	3;4	4.9693e-06	56971	CM_M04495	103.76	80.012			322870000	69842000	77829000	68351000	106850000	0	0	0	0	1147
AFDSGIIPMEFVNK	Unmodified	1566.78	0.775215	2274	P53396;P53396-2;P53396-3	ACLY	ATP-citrate synthase	yes	no	0	0	0	0				By MS/MS								1					107.78	107.47	2	0.005858	126476	CM_M04495	64.906	49.64			17260000	0	0	0	17260000	0	0	0	0	1148
AFDSGIIPMEFVNKMK	GlyGly (K)	1939.95	0.95359	2274	P53396;P53396-2;P53396-3	ACLY	ATP-citrate synthase	yes	no	0	1	0	1	By MS/MS	By MS/MS	By MS/MS	By MS/MS					1	1	1	1					107.47	106.97	3	2.4065e-05	126792	CM_M04493	98.943	89.413			140900000	35349000	37971000	30430000	37152000	0	0	0	0	1149
AFDTAGNGYCR	Unmodified	1230.51	0.50877	2089	P49327	FASN	Fatty acid synthase;[Acyl-carrier-protein] S-acetyltransferase;[Acyl-carrier-protein] S-malonyltransferase;3-oxoacyl-[acyl-carrier-protein] synthase;3-oxoacyl-[acyl-carrier-protein] reductase;3-hydroxyacyl-[acyl-carrier-protein] dehydratase;Enoyl-[acyl-carrier-protein] reductase;Oleoyl-[acyl-carrier-protein] hydrolase	yes	yes	0	0	0	0	By MS/MS		By matching	By MS/MS					1		1	1					27.665	27.69	2	0.011437	32848	CM_M04495	66.621	57.033			25333000	3457300	0	4981200	16895000	0	0	0	0	1150
AFDVEPSLHSGINAAVLLIAAGQHFEDSKELR	GlyGly (K)	3547.81	0.805945	953	O95382;O95382-3;O95382-2	MAP3K6	Mitogen-activated protein kinase kinase kinase 6	yes	no	0	1	0	1	By MS/MS	By matching	By matching	By MS/MS					1	1	1	1					115.15	114.95	5	1.6161e-16	135335	CM_M04495	88.191	80.297			242330000	95322000	42713000	26196000	78097000	0	0	0	0	1151
AFEDDDITHVEGSVDPIRDIEIIHEELQLK	Unmodified	3474.72	0.715458	6756	Q9NTK5;Q9NTK5-3	OLA1	Obg-like ATPase 1	yes	no	0	0	0	1					By matching		By MS/MS						1		1		114.48	114.48	5	7.9793e-14	139411	CM_M04384	85	73.077			57577000	0	0	0	0	33274000	0	24303000	0	1152
AFEEAEKNAPAIIFIDELDAIAPK	GlyGly (K)	2728.4	0.395962	2329	P55072	VCP	Transitional endoplasmic reticulum ATPase	yes	yes	0	1	0	1	By MS/MS	By MS/MS	By MS/MS	By MS/MS	By MS/MS	By MS/MS	By MS/MS	By MS/MS	2	1	1	1	1	1	1	1	117.81	117.68	2;3	2.9152e-35	139032	CM_M04492	192.96	167.65			1198600000	237800000	180590000	117920000	279040000	118790000	77693000	102270000	84543000	1153
AFEEGQAQWDCVNPKYK	GlyGly (K)	2182.97	0.974203	7110	Q9UBL6;Q9UBL6-2	CPNE7	Copine-7	yes	no	0	1	0	1	By MS/MS	By MS/MS	By MS/MS	By MS/MS					1	1	2	1					56.215	55.435	3	9.7007e-05	64576	CM_M04493	84.874	76.483			226380000	49762000	73015000	39391000	64213000	0	0	0	0	1154
AFEELFGICIQLLNK	Unmodified	1793.94	0.938592	5574	Q96JJ3;Q96JJ3-3	ELMO2	Engulfment and cell motility protein 2	yes	no	0	0	0	0	By MS/MS	By matching	By matching						1	1	1						117.41	117.21	2	0.0016894	138460	CM_M04492	72.582	56.444			85082000	34755000	27300000	23028000	0	0	0	0	0	1155
AFEESLSTLKWMDEETR	GlyGly (K)	2185	0.999749	1980	P42892;P42892-3;P42892-2;P42892-4	ECE1	Endothelin-converting enzyme 1	yes	no	0	1	0	1	By matching			By MS/MS					1			1					92.885	91.892	3	0.00060585	107800	CM_M04495	55.33	49.751			42977000	20130000	0	0	22847000	0	0	0	0	1156
AFEHLQQLELIKPMER	GlyGly (K)	2095.09	0.0884444	557	O43929;O43929-2;O43929-3	ORC4	Origin recognition complex subunit 4	yes	no	0	1	0	1	By MS/MS		By MS/MS	By matching					1		2	2					81.68	81.459	4	2.0808e-05	94168	CM_M04494	101.01	83.607			292610000	70582000	0	118320000	103710000	0	0	0	0	1157
AFEKAAESTSSR	GlyGly (K)	1396.66	0.658271	728	O75419;O75419-2;O75419-3	CDC45	Cell division control protein 45 homolog	yes	no	0	1	0	1	By MS/MS	By MS/MS	By MS/MS	By MS/MS	By MS/MS	By MS/MS	By MS/MS	By matching	1	1	1	1	1	2	2	2	13.604	13.765	2;3	9.7283e-05	16004	CM_M04492	104.82	75.351			618210000	46826000	34247000	46739000	40603000	97598000	110130000	116210000	125860000	1158
AFEKELSHATIDSK	GlyGly (K)	1688.84	0.836964	7467	Q9Y263	PLAA	Phospholipase A-2-activating protein	yes	yes	0	1	0	1	By MS/MS		By MS/MS	By MS/MS	By MS/MS	By MS/MS	By MS/MS	By MS/MS	1		3	2	3	3	3	3	38.772	38.843	2;3;4	3.3099e-05	46698	CM_M04384	107.65	88.514			966260000	24482000	0	229720000	70474000	187070000	184440000	210650000	59420000	1159
AFEKNIFNK	GlyGly (K)	1223.63	0.629872	2465	P61923;P61923-4;P61923-5;P61923-3	COPZ1	Coatomer subunit zeta-1	yes	no	0	1	0	1	By matching	By MS/MS	By MS/MS	By matching	By MS/MS	By MS/MS	By MS/MS	By MS/MS	2	2	2	2	2	2	2	2	43.549	43.39	2;3	0.0034004	51757	CM_M04494	99.442	69.698			6219200000	928300000	1246200000	926140000	913680000	458350000	678090000	530110000	538370000	1160
AFELELSWVGELTNGR	Unmodified	1819.91	0.910463	1648	P25788;P25788-2	PSMA3	Proteasome subunit alpha type-3	yes	no	0	0	0	0	By MS/MS	By matching			By MS/MS	By MS/MS	By MS/MS	By matching	1	1			1	1	1	1	116.37	116.23	2	2.2494e-81	137270	CM_M04492	241.31	194.72			235550000	42512000	16654000	0	0	70304000	49878000	34582000	21622000	1161
AFELELSWVGELTNGRHEIVPK	Unmodified	2523.31	0.312173	1648	P25788;P25788-2	PSMA3	Proteasome subunit alpha type-3	yes	no	0	0	0	1	By MS/MS	By MS/MS			By MS/MS	By MS/MS	By MS/MS	By MS/MS	1	1			2	1	1	2	112.92	112.83	3;4	5.2317e-10	137318	CM_M04384	116.98	105.48			823950000	26450000	42601000	0	0	247820000	189920000	180910000	136260000	1162
AFELLHLHLDLR	Unmodified	1475.82	0.824883	6363	Q9H4A4	RNPEP	Aminopeptidase B	yes	yes	0	0	0	0	By MS/MS	By MS/MS	By MS/MS	By MS/MS	By MS/MS	By MS/MS	By MS/MS	By MS/MS	5	5	6	4	3	1	2	1	104.09	103.53	2;3;4	7.6151e-05	123115	CM_M04492	92.925	70.451			3690100000	807860000	1026500000	778520000	1007800000	15643000	10694000	38028000	5007600	1163
AFELMHSGK	Unmodified	1018.49	0.490601	1326	P11766	ADH5	Alcohol dehydrogenase class-3	yes	yes	0	0	0	0		By matching		By MS/MS	By matching			By matching		1		1	1			1	37.554	37.583	2	0.018326	45403	CM_M04495	71.379	48.308			36354000	0	18146000	0	10253000	3841800	0	0	4113000	1164
AFELMHSGKSIR	GlyGly (K)	1488.75	0.750732	1326	P11766	ADH5	Alcohol dehydrogenase class-3	yes	yes	0	1	0	1	By MS/MS	By MS/MS	By MS/MS	By MS/MS	By MS/MS	By MS/MS	By MS/MS	By MS/MS	1	2	1	1	2	2	2	2	42.467	42.282	3;4	1.5058e-05	51159	CM_M04384	106.01	50.44			839680000	109510000	103800000	80071000	96768000	127750000	137350000	70043000	114380000	1165
AFESGIPVDMKDNYYK	GlyGly (K)	1989.91	0.914228	6762	Q9NU02	ANKEF1	Ankyrin repeat and EF-hand domain-containing protein 1	yes	yes	0	1	0	1	By MS/MS	By MS/MS	By MS/MS						1	1	1						71.873	70.978	3	0.00098069	81608	CM_M04494	55.173	43.559			140120000	54381000	43673000	42064000	0	0	0	0	0	1166
AFESTLKSWEDK	GlyGly (K)	1553.74	0.736187	3441;4399	Q16760;Q16760-2;Q86XP1;Q86XP1-2;Q86XP1-5;Q86XP1-3	DGKD;DGKH	Diacylglycerol kinase delta;Diacylglycerol kinase eta	no	no	0	1	0	1	By MS/MS	By MS/MS	By MS/MS	By MS/MS			By MS/MS		2	1	2	1			1		58.933	58.381	2;3	0.00058798	66581	CM_M04495	72.089	57.931			140280000	31494000	29996000	42942000	26318000	0	0	9528700	0	1167
AFEVAKMASVTGK	GlyGly (K)	1451.74	0.74425	1991	P43304;P43304-2	GPD2	Glycerol-3-phosphate dehydrogenase, mitochondrial	yes	no	0	1	0	1		By matching		By matching	By MS/MS	By MS/MS	By MS/MS	By MS/MS		1		1	1	2	1	1	58.703	58.18	2;3	1.7828e-05	71053	CM_M04383	110.08	89.299			172190000	0	5625000	0	6412400	33154000	77526000	25776000	23697000	1168
AFEVAKMASVTGK	Oxidation (M);GlyGly (K)	1467.74	0.739164	1991	P43304;P43304-2	GPD2	Glycerol-3-phosphate dehydrogenase, mitochondrial	yes	no	0	1	1	1	By MS/MS	By MS/MS	By MS/MS	By matching				By matching	2	2	1	1				1	37.49	37.159	2;3	8.6987e-05	46012	CM_M04493	104.79	71.954			73031000	18389000	34157000	7321600	5883700	0	0	0	7280500	1169
AFEVNPQGVLLTSSAIKR	GlyGly (K)	2043.11	0.111288	3167	Q14517	FAT1	Protocadherin Fat 1;Protocadherin Fat 1, nuclear form	yes	yes	0	1	0	1	By MS/MS	By MS/MS		By MS/MS	By MS/MS	By matching	By MS/MS	By MS/MS	1	1		1	1	1	1	1	89.87	89.266	3	7.0786e-07	105892	CM_M04493	146.76	110.17			277380000	68142000	61918000	0	70650000	25313000	20193000	17013000	14146000	1170
AFEVSENGNLVVSGK	Unmodified	1548.78	0.778386	2089	P49327	FASN	Fatty acid synthase;[Acyl-carrier-protein] S-acetyltransferase;[Acyl-carrier-protein] S-malonyltransferase;3-oxoacyl-[acyl-carrier-protein] synthase;3-oxoacyl-[acyl-carrier-protein] reductase;3-hydroxyacyl-[acyl-carrier-protein] dehydratase;Enoyl-[acyl-carrier-protein] reductase;Oleoyl-[acyl-carrier-protein] hydrolase	yes	yes	0	0	0	0	By matching	By MS/MS			By MS/MS	By MS/MS			1	1			1	1			66.269	65.224	2	0.00011542	79968	CM_M04383	109.24	59.113			54538000	12526000	7426900	0	0	16905000	17680000	0	0	1171
AFEVSENGNLVVSGKVYQWDDPDPR	GlyGly (K)	2934.38	0.378415	2089	P49327	FASN	Fatty acid synthase;[Acyl-carrier-protein] S-acetyltransferase;[Acyl-carrier-protein] S-malonyltransferase;3-oxoacyl-[acyl-carrier-protein] synthase;3-oxoacyl-[acyl-carrier-protein] reductase;3-hydroxyacyl-[acyl-carrier-protein] dehydratase;Enoyl-[acyl-carrier-protein] reductase;Oleoyl-[acyl-carrier-protein] hydrolase	yes	yes	0	1	0	1	By MS/MS	By MS/MS		By MS/MS		By MS/MS	By MS/MS		1	1		1		1	1		91.742	90.767	3	5.3383e-08	111367	CM_M04383	72.805	65.444			234660000	72853000	35097000	0	45512000	0	40707000	40496000	0	1172
AFFALVTNGVR	Unmodified	1193.66	0.655693	2311	P54619;P54619-2;P54619-3	PRKAG1	5'-AMP-activated protein kinase subunit gamma-1	yes	no	0	0	0	0					By MS/MS	By MS/MS	By MS/MS	By MS/MS					1	1	1	1	92.444	91.986	2	0.0014281	112387	CM_M04384	90.709	60.454			39406000	0	0	0	0	12329000	16095000	10983000	0	1173
AFFGGPGGFSFEASGPGNFFFQFG	Unmodified	2475.1	0.0960322	5810	Q99615;Q99615-2	DNAJC7	DnaJ homolog subfamily C member 7	yes	no	0	0	0	0	By MS/MS		By MS/MS	By MS/MS					1		1	1					122.66	122.57	2	4.1791e-14	144560	CM_M04492	132.86	127.32			200800000	87172000	0	52233000	61390000	0	0	0	0	1174
AFFPCFDTPAVKYK	GlyGly (K)	1803.87	0.865427	6363	Q9H4A4	RNPEP	Aminopeptidase B	yes	yes	0	1	0	1	By MS/MS	By MS/MS	By MS/MS	By MS/MS	By MS/MS	By MS/MS		By MS/MS	2	2	2	2	1	1		1	88.071	87.437	2;3	1.2125e-06	104014	CM_M04492	148.32	130.46			1506700000	459320000	521590000	233540000	254620000	11544000	16352000	0	9747700	1175
AFFTSKALNMAIPGGPK	GlyGly (K)	1862.97	0.971289	3952	Q6P2Q9	PRPF8	Pre-mRNA-processing-splicing factor 8	yes	yes	0	1	0	1	By MS/MS	By MS/MS	By MS/MS	By MS/MS		By matching			2	2	2	2		1			92.251	91.365	2;3	2.3336e-05	108590	CM_M04492	119.31	107.84			480560000	144220000	147890000	69758000	111690000	0	7012400	0	0	1176
AFGADSEHKLETSSGR	GlyGly (K)	1804.83	0.834004	1500	P19021-5	PAM	Peptidyl-glycine alpha-amidating monooxygenase;Peptidylglycine alpha-hydroxylating monooxygenase;Peptidyl-alpha-hydroxyglycine alpha-amidating lyase	yes	yes	0	1	0	1	By MS/MS	By MS/MS	By MS/MS		By MS/MS	By MS/MS	By MS/MS	By MS/MS	1	1	1		1	1	1	1	26.964	26.878	3	2.9623e-05	33029	CM_M04492	93.51	82.405			103460000	11403000	10077000	10099000	0	19866000	21727000	15744000	14546000	1177
AFGDSEHKLETSSGR	GlyGly (K)	1733.8	0.79689	1499	P19021;P19021-2	PAM	Peptidyl-glycine alpha-amidating monooxygenase;Peptidylglycine alpha-hydroxylating monooxygenase;Peptidyl-alpha-hydroxyglycine alpha-amidating lyase	yes	no	0	1	0	1	By MS/MS	By MS/MS	By MS/MS	By MS/MS	By MS/MS	By MS/MS	By MS/MS		2	1	2	2	2	2	2		24	23.914	3;4	6.5371e-07	28217	CM_M04495	89.541	78.279			415720000	55681000	22786000	55113000	45098000	101000000	36673000	99379000	0	1178
AFGDVKFK	GlyGly (K)	1024.53	0.53418	7013	Q9P0J1;Q9P0J1-2	PDP1	[Pyruvate dehydrogenase [acetyl-transferring]]-phosphatase 1, mitochondrial	yes	no	0	1	0	1	By MS/MS	By MS/MS	By MS/MS	By MS/MS	By MS/MS	By MS/MS	By MS/MS	By MS/MS	2	2	1	3	3	2	2	2	40.054	39.879	2;3	0.012374	49474	CM_M04492	52.716	35.33			8730200000	1246500000	1643900000	1092900000	1508100000	807550000	713450000	878840000	838940000	1179
AFGDVQLKWSK	GlyGly (K)	1391.72	0.719749	7070	Q9P2J9	PDP2	[Pyruvate dehydrogenase [acetyl-transferring]]-phosphatase 2, mitochondrial	yes	yes	0	1	0	1		By MS/MS		By MS/MS						1		1					66.014	65.039	3	0.0033929	74755	CM_M04495	57.836	47.007			37175000	0	15274000	0	21901000	0	0	0	0	1180
AFGFNVLFYDPYLSDGVER	Unmodified	2208.05	0.0527704	2991	Q13363;Q13363-2	CTBP1	C-terminal-binding protein 1	yes	no	0	0	0	0	By matching	By matching	By MS/MS	By MS/MS					1	1	1	1					117.42	117.24	2	1.6151e-55	138072	CM_M04495	191.06	172.65			426300000	94599000	101850000	132100000	97747000	0	0	0	0	1181
AFGFSHLEALLDDSKELQR	GlyGly (K)	2289.14	0.13896	5480	Q96FW1	OTUB1	Ubiquitin thioesterase OTUB1	yes	yes	0	1	0	1	By MS/MS	By MS/MS	By MS/MS	By MS/MS					2	2	2	1					104.14	103.31	3;4	2.2705e-64	123118	CM_M04492	218.43	168.35			840810000	288890000	309000000	148730000	94195000	0	0	0	0	1182
AFGFSVIFYDPYLQDGIER	Unmodified	2236.08	0.0840706	2367	P56545;P56545-2;P56545-3	CTBP2	C-terminal-binding protein 2	yes	no	0	0	0	0	By MS/MS	By MS/MS	By MS/MS	By MS/MS					1	1	1	1					117.59	117.41	2	9.5667e-39	138654	CM_M04492	201.95	186.2			806800000	275190000	148250000	164310000	219050000	0	0	0	0	1183
AFGGKDIK	GlyGly (K)	948.503	0.50288	7067	Q9P2I0	CPSF2	Cleavage and polyadenylation specificity factor subunit 2	yes	yes	0	1	0	1	By MS/MS	By MS/MS	By MS/MS	By MS/MS	By matching	By MS/MS	By MS/MS	By MS/MS	1	1	1	1	1	1	1	1	16.484	16.596	2	0.024416	18617	CM_M04494	84.568	31.013			182870000	33168000	32919000	26996000	28169000	17417000	15439000	15029000	13736000	1184
AFGGQSLKFGK	GlyGly (K)	1252.66	0.656421	1770	P31040;P31040-2	SDHA	Succinate dehydrogenase [ubiquinone] flavoprotein subunit, mitochondrial	yes	no	0	1	0	1	By MS/MS	By MS/MS	By MS/MS	By MS/MS	By MS/MS	By MS/MS	By MS/MS	By MS/MS	1	2	2	1	1	2	2	1	44.238	44.017	2;3	0.00043425	53054	CM_M04495	102.61	67.801			322600000	27508000	71234000	66392000	45689000	16103000	46099000	33877000	15697000	1185
AFGKEMTEIEK	GlyGly (K)	1395.67	0.670416	6702	Q9NRK6	ABCB10	ATP-binding cassette sub-family B member 10, mitochondrial	yes	yes	0	1	0	1	By MS/MS	By MS/MS		By matching					1	1		1					42.821	42.454	2	0.0095105	52597	CM_M04493	67.334	37.59			20979000	0	10634000	0	10345000	0	0	0	0	1186
AFGKNNSYGK	GlyGly (K)	1198.57	0.573085	877	O94921;O94921-3;O94921-2	CDK14	Cyclin-dependent kinase 14	yes	no	0	1	0	1	By MS/MS	By MS/MS	By MS/MS	By MS/MS					3	4	2	3					58.583	57.773	2	0.0020283	67674	CM_M04493	91.9	58.35			50706000	15290000	13888000	12245000	9282800	0	0	0	0	1187
AFGKSHRDPYATSVGHLIEK	Acetyl (Protein N-term);GlyGly (K)	2368.19	0.192392	774	O75674;O75674-2	TOM1L1	TOM1-like protein 1	yes	no	1	1	0	2					By matching	By matching	By MS/MS						1	1	1		56.424	55.977	4	0.0049341	68160	CM_M04384	42.705	30.042			172170000	0	0	0	0	72730000	51019000	48422000	0	1188
AFGPGLQGGSAGSPAR	Unmodified	1428.71	0.710976	1545	P21333;P21333-2	FLNA	Filamin-A	yes	no	0	0	0	0						By MS/MS								1			44.494	43.507	2	0.0010972	52827	CM_M04383	76.522	64.675			8955600	0	0	0	0	0	8955600	0	0	1189
AFGSTIVINPEK	Unmodified	1274.69	0.687052	3057	Q13620-1;Q13620;Q13620-3	CUL4B	Cullin-4B	yes	no	0	0	0	0			By matching	By MS/MS							1	1					68.746	68.663	2	0.0010262	79314	CM_M04495	86.898	62.743			24639000	0	0	12262000	12377000	0	0	0	0	1190
AFGTCSKAFIK	GlyGly (K)	1342.67	0.670356	7075	Q9P2L0;Q9P2L0-2	WDR35	WD repeat-containing protein 35	yes	no	0	1	0	1			By MS/MS	By MS/MS			By matching				1	1			1		43.475	43.752	3	0.003538	52136	CM_M04494	57.348	40.51			28982000	0	0	12512000	11903000	0	0	4566300	0	1191
AFGVGVAYR	Unmodified	938.497	0.497401	5989	Q9BTV5	FSD1	Fibronectin type III and SPRY domain-containing protein 1	yes	yes	0	0	0	0					By MS/MS		By matching						1		1		54.919	54.816	2	0.020411	66686	CM_M04382	69.176	50.37			20916000	0	0	0	0	10509000	0	10408000	0	1192
AFHDLKVAPGYYTLTADQDAR	GlyGly (K)	2465.2	0.197537	1429	P16144;P16144-2;P16144-3;P16144-4	ITGB4	Integrin beta-4	yes	no	0	1	0	1	By MS/MS	By MS/MS	By MS/MS	By MS/MS		By matching			2	2	1	1		1			72.287	71.277	3;4	6.5441e-09	83968	CM_M04492	106.86	94.735			684560000	230030000	257840000	127810000	61756000	0	7126900	0	0	1193
AFHFDKAAASVLTTSMVTMEPGYLFLGSR	GlyGly (K)	3260.6	0.599841	2870	Q10570	CPSF1	Cleavage and polyadenylation specificity factor subunit 1	yes	yes	0	1	0	1				By MS/MS								1					115.58	115.44	4	1.4486e-18	135923	CM_M04495	94.275	85.425			34856000	0	0	0	34856000	0	0	0	0	1194
AFHKLAMK	GlyGly (K)	1058.57	0.56952	7122	Q9UBS3	DNAJB9	DnaJ homolog subfamily B member 9	yes	yes	0	1	0	1	By MS/MS	By MS/MS							1	1							19.475	18.915	2	0.046089	22877	CM_M04492	62.715	38.743			13961000	6508700	7452000	0	0	0	0	0	0	1195
AFHKLTLDEK	GlyGly (K)	1314.69	0.6932	4472	Q8IVU3;Q8IVU3-2	HERC6	Probable E3 ubiquitin-protein ligase HERC6	yes	no	0	1	0	1			By MS/MS	By MS/MS	By matching						1	1	1				31.734	32.024	3	0.0092041	37678	CM_M04494	47.894	30.952			25673000	0	0	13004000	8794600	3874600	0	0	0	1196
AFHLKYDEVR	GlyGly (K)	1390.7	0.699348	3933	Q6P1J9	CDC73	Parafibromin	yes	yes	0	1	0	1	By MS/MS	By MS/MS							1	1							42.739	41.762	3	0.012795	51729	CM_M04493	42.718	26.828			14891000	0	14891000	0	0	0	0	0	0	1197
AFIAVYYLLPK	Unmodified	1296.75	0.748196	933	O95273;O95273-2	CCNDBP1	Cyclin-D1-binding protein 1	yes	no	0	0	0	0	By MS/MS	By MS/MS	By MS/MS	By MS/MS		By matching			1	1	1	1		1			115.4	115.18	2	0.00069861	135527	CM_M04495	98.458	73.535			650140000	177330000	165760000	124150000	174980000	0	7918900	0	0	1198
AFIGIGFGDR	Unmodified	1051.55	0.54508	6841	Q9NVZ3;Q9NVZ3-3;Q9NVZ3-4;Q9NVZ3-2	NECAP2	Adaptin ear-binding coat-associated protein 2	yes	no	0	0	0	0	By MS/MS	By MS/MS	By MS/MS						1	1	1						84.59	83.743	2	0.0052903	99111	CM_M04492	81.642	57.67			163610000	30635000	44675000	88302000	0	0	0	0	0	1199
AFIHWVSQPLMCEVR	Unmodified	1871.92	0.91748	2044	P47897;P47897-2	QARS	Glutamine--tRNA ligase	yes	no	0	0	0	0	By MS/MS	By MS/MS	By MS/MS	By MS/MS					1	1	1	1					94.295	93.443	3	0.00026721	111298	CM_M04492	75.669	62.55			74329000	17220000	13330000	15740000	28040000	0	0	0	0	1200
AFIITLNSFGTELSK	Unmodified	1639.88	0.882123	4729	Q8N8Y2	ATP6V0D2	V-type proton ATPase subunit d 2	yes	yes	0	0	0	0	By matching	By MS/MS	By MS/MS	By MS/MS	By MS/MS	By MS/MS	By MS/MS		1	1	1	1	1	1	1		112.7	112.52	2	5.0341e-52	131852	CM_M04494	222.74	0			423270000	96940000	46374000	50675000	68962000	51861000	56483000	51980000	0	1201
AFILGFQVEDALALIR	Unmodified	1775	0.998156	6717	Q9NRX1	PNO1	RNA-binding protein PNO1	yes	yes	0	0	0	0	By MS/MS	By MS/MS	By MS/MS	By MS/MS					1	1	1	1					120.43	120.27	2	2.5025e-38	141672	CM_M04495	197.3	166.11			421660000	101920000	95252000	113830000	110660000	0	0	0	0	1202
AFILPKAEVCVR	GlyGly (K)	1515.82	0.823169	5768	Q96TA1;Q96TA1-2	FAM129B	Niban-like protein 1	yes	no	0	1	0	1	By MS/MS	By MS/MS		By MS/MS				By MS/MS	1	1		1				1	74.947	74.346	3	0.0023538	87732	CM_M04493	59.57	47.187			204110000	53121000	65873000	0	68210000	0	0	0	16907000	1203
AFIPAIDSFGFETDLR	Unmodified	1797.89	0.893751	3259	Q15029;Q15029-2;Q15029-3	EFTUD2	116 kDa U5 small nuclear ribonucleoprotein component	yes	no	0	0	0	0			By MS/MS	By matching							1	1					115.34	115.3	2	0.00014155	135336	CM_M04494	106.49	77.765			87651000	0	0	44391000	43259000	0	0	0	0	1204
AFISKVSTHK	GlyGly (K)	1230.67	0.672071	1025	O95905;O95905-3;O95905-2	ECD	Protein SGT1	yes	no	0	1	0	1	By MS/MS	By MS/MS	By MS/MS	By MS/MS	By MS/MS	By MS/MS	By MS/MS	By MS/MS	2	2	2	2	2	3	3	2	21.098	21.113	2;3	3.5069e-05	24023	CM_M04494	112.75	61.682			1326100000	268500000	295370000	139440000	200080000	140940000	100330000	96080000	85403000	1205
AFITNIPFDVK	Unmodified	1263.69	0.686324	2234	P52272;P52272-2	HNRNPM	Heterogeneous nuclear ribonucleoprotein M	yes	no	0	0	0	0			By MS/MS	By MS/MS	By MS/MS	By MS/MS	By MS/MS	By MS/MS			1	1	1	1	1	1	102.44	102.3	2	0.00086986	120357	CM_M04495	94.909	62.688			139380000	0	0	11489000	42594000	22492000	25453000	21694000	15660000	1206
AFITNIPFDVKWQSLK	GlyGly (K)	2020.08	0.0781973	2234	P52272;P52272-2	HNRNPM	Heterogeneous nuclear ribonucleoprotein M	yes	no	0	1	0	1	By MS/MS	By MS/MS	By MS/MS	By MS/MS					2	2	2	2					110.89	110.66	2;3	4.5964e-14	130755	CM_M04493	172.92	147.49			3738400000	1265800000	1106200000	588540000	777820000	0	0	0	0	1207
AFIVWLANGDTLR	Unmodified	1474.79	0.793249	7647	Q9Y4P3	TBL2	Transducin beta-like protein 2	yes	yes	0	0	0	0	By MS/MS	By MS/MS	By MS/MS	By MS/MS	By MS/MS				1	1	1	1	1				111.18	111	2	1.656e-17	131328	CM_M04493	174.41	135.11			126330000	34861000	27570000	11857000	38374000	13665000	0	0	0	1208
AFKDTGK	Acetyl (Protein N-term);GlyGly (K)	921.456	0.455596	2419	P60866;P60866-2	RPS20	40S ribosomal protein S20	yes	no	1	1	0	1	By MS/MS	By MS/MS	By MS/MS	By MS/MS	By MS/MS	By MS/MS	By MS/MS	By MS/MS	1	1	1	1	1	1	1	1	18.095	18.171	2	0.0030961	20558	CM_M04494	115.46	85.652			17426000000	3588000000	3728900000	4195400000	3590300000	540420000	534160000	588560000	660380000	1209
AFKDTGK	Acetyl (Protein N-term)	807.413	0.412668	2419	P60866;P60866-2	RPS20	40S ribosomal protein S20	yes	no	1	0	0	1	By MS/MS								1								18.617	18.028	2	0.05015	21776	CM_M04492	62.659	32.817			0	0	0	0	0	0	0	0	0	1210
AFKDTGKTPVEPEVAIHR	Acetyl (Protein N-term);GlyGly (K)	2150.11	0.112017	2419	P60866;P60866-2	RPS20	40S ribosomal protein S20	yes	no	1	1	0	2					By MS/MS	By MS/MS	By MS/MS	By MS/MS					1	2	2	1	58.986	58.666	2;3;4	4.5909e-14	71697	CM_M04383	166.38	136.58			3670300000	0	0	0	0	325940000	504060000	2456700000	383600000	1211
AFKDTGKTPVEPEVAIHR	Acetyl (Protein N-term);2 GlyGly (K)	2264.15	0.154944	2419	P60866;P60866-2	RPS20	40S ribosomal protein S20	yes	no	1	2	0	2	By MS/MS	By MS/MS	By MS/MS	By MS/MS	By MS/MS	By MS/MS	By MS/MS	By MS/MS	1	1	2	2	2	2	2	1	59.7	59.281	3;4	0.00015313	67240	CM_M04494	72.207	63.713			7657100000	154280000	128750000	862230000	1261100000	1874800000	1796200000	1419800000	159860000	1212
AFKEGNYK	GlyGly (K)	1069.52	0.519259	5810	Q99615;Q99615-2	DNAJC7	DnaJ homolog subfamily C member 7	yes	no	0	1	0	1	By MS/MS	By matching	By MS/MS	By MS/MS	By MS/MS	By MS/MS			1	1	1	1	1	1			12.68	12.701	2	0.035258	14477	CM_M04382	70.912	42.738			48568000	8747000	9905200	11767000	6056500	5566200	6526400	0	0	1213
AFKELPVNAQNYVR	GlyGly (K)	1761.92	0.916217	1755	P30520	ADSS	Adenylosuccinate synthetase isozyme 2	yes	yes	0	1	0	1	By matching		By matching	By matching	By MS/MS	By MS/MS	By MS/MS	By MS/MS	1		1	1	1	2	1	1	66.477	66.046	2;3	5.6694e-06	79561	CM_M04385	110.8	98.886			262390000	16312000	0	11986000	24654000	57176000	79033000	37736000	35488000	1214
AFKFFQK	GlyGly (K)	1028.54	0.544351	998;999	O95758;O95758-5;O95758-4;O95758-1;O95758-7;O95758-6	PTBP3	Polypyrimidine tract-binding protein 3	no	no	0	1	0	1					By MS/MS	By matching	By MS/MS						1	1	1		51.135	50.714	2	0.040049	61690	CM_M04382	96.048	68.91			36953000	0	0	0	0	13313000	13868000	9772200	0	1215
AFKINELK	GlyGly (K)	1075.6	0.602594	836	O76083;O76083-6;O76083-8;O76083-2;O76083-14;O76083-15;O76083-12;O76083-9;O76083-11;O76083-4;O76083-3;O76083-16;O76083-13;O76083-5	PDE9A	High affinity cGMP-specific 3',5'-cyclic phosphodiesterase 9A	yes	no	0	1	0	1	By MS/MS	By MS/MS		By MS/MS	By matching				1	1		2	1				44.739	44.463	2;3	0.023091	55203	CM_M04492	41.448	10.159			99937000	8421100	41156000	0	47343000	3017300	0	0	0	1216
AFLADPSAFVAAAPVAAATTAAPAAAAAPAK	Unmodified	2751.46	0.459566	1138	P05388;P05388-2	RPLP0	60S acidic ribosomal protein P0	yes	no	0	0	0	0				By MS/MS								1					114.33	114.18	2	3.3976e-36	134376	CM_M04495	173.98	155.15			33850000	0	0	0	33850000	0	0	0	0	1217
AFLADPSAFVAAAPVAAATTAAPAAAAAPAKVEAK	GlyGly (K)	3292.75	0.745577	1138	P05388;P05388-2	RPLP0	60S acidic ribosomal protein P0	yes	no	0	1	0	1	By MS/MS	By MS/MS	By MS/MS	By MS/MS	By MS/MS				1	1	1	1	1				112.5	112.33	3	5.794e-40	132084	CM_M04495	132.57	126.67			2315200000	664630000	656040000	448380000	471800000	74368000	0	0	0	1218
AFLASGPYLTHQQKVLR	Acetyl (Protein N-term);GlyGly (K)	2084.12	0.116708	7774	Q9Y6M9	NDUFB9	NADH dehydrogenase [ubiquinone] 1 beta subcomplex subunit 9	yes	yes	1	1	0	1	By matching				By MS/MS				1				1				89.153	88.422	3	0.00017753	107932	CM_M04382	76.85	60.544			26401000	14304000	0	0	0	12097000	0	0	0	1219
AFLASPEYVNLPINGNGKQ	GlyGly (K)	2145.09	0.0854675	1234	P09211	GSTP1	Glutathione S-transferase P	yes	yes	0	1	0	1	By matching	By matching	By MS/MS	By matching	By MS/MS	By MS/MS	By MS/MS	By MS/MS	1	1	1	1	1	1	1	1	98.312	97.813	2	8.6546e-15	119864	CM_M04383	173.72	141.22			238870000	17078000	13159000	15240000	17586000	48570000	52278000	38043000	36916000	1220
AFLDEDDMSLEEIKNR	GlyGly (K)	2037.93	0.931335	4397	Q86XL3	ANKLE2	Ankyrin repeat and LEM domain-containing protein 2	yes	yes	0	1	0	1								By MS/MS								1	81.52	82.141	3	0.00047562	99573	CM_M04385	62.378	55.962			19597000	0	0	0	0	0	0	0	19597000	1221
AFLDFYHSFLEK	Unmodified	1515.74	0.739816	5227	Q92888;Q92888-3	ARHGEF1	Rho guanine nucleotide exchange factor 1	yes	no	0	0	0	0	By MS/MS	By MS/MS	By MS/MS	By MS/MS	By matching	By MS/MS	By MS/MS	By MS/MS	1	1	1	1	1	1	1	1	108.46	108.21	3	0.0006111	130737	CM_M04385	75.479	62.342			80946000	10535000	8015400	0	6184300	13298000	14659000	18891000	9365000	1222
AFLDNGPKTINQIR	GlyGly (K)	1699.9	0.900567	2594	P78344;P78344-2	EIF4G2	Eukaryotic translation initiation factor 4 gamma 2	yes	no	0	1	0	1					By MS/MS	By MS/MS	By MS/MS						1	1	1		61.803	61.338	3	6.6976e-06	74926	CM_M04384	96.734	77.129			255260000	0	0	0	0	101830000	73440000	79985000	0	1223
AFLGELKTQMTSAVR	GlyGly (K)	1764.92	0.919254	2611	P78527;P78527-2	PRKDC	DNA-dependent protein kinase catalytic subunit	yes	no	0	1	0	1	By MS/MS	By MS/MS	By MS/MS	By MS/MS					2	2	2	2					82.079	81.423	2;3	1.5579e-07	94915	CM_M04495	153.39	125.1			504310000	215970000	98394000	56236000	133700000	0	0	0	0	1224
[truncated: 59,700 more rows]
[truncated: 8 more columns]

## Sheet: K-GG sites
Intensity SDC_1	Intensity SDC_2	Intensity SDC_3	Intensity SDC_4	Intensity urea_1	Intensity urea_2	Intensity urea_3	Intensity urea_4	Amino acid	Charge	Protein group IDs	Multiplicity	Localization prob	PEP	Score	Delta score	Score for localization	Mass error [ppm]	Intensity	Position	Number of GlyGly (K)	Proteins	Positions within proteins	Leading proteins	Protein	Protein names	Gene names	Sequence window	id	Unique identifier
[truncated: 41,791 more rows]
