# Supplementary material for: Time-resolved in vivo ubiquitinome profiling by DIA-MS reveals USP7 targets on a proteome-wide scale
Source: Nat Commun. 2021 Sep 13;12:5399. doi: 10.1038/s41467-021-25454-1 (PMC8438043; doi:10.1038/s41467-021-25454-1)
Supplement: Supplementary file 5 — Supplementary Dataset 2 [file 41467_2021_25454_MOESM5_ESM.xlsx]

## Sheet: Description
MaxQuant outputs (modification specific peptides and K-GlyGly sites) for different protein inputs from Jurkat cells.
peptides			K-GG sites
Header	Description		Header	Description
Sequence	The identified amino acid sequence of the peptide.		Intensity (protein input)	Summed up eXtracted Ion Current (XIC) of all isotopic clusters associated with the identified AA sequence.
Modifications	Post-translational modifications contained within the sequence. When no modifications exist, this is set to 'unmodified'.		Amino acid	Modified amino acid
Mass	Charge corrected mass of the precursor ion.		Charge	Charge state of the precursor ion.
Mass Fractional Part	The values after the decimal point (ie value - floor(value)).		Protein group IDs	The identifier of the protein-group this peptide sequence is associated with, which can be used to look up the extended protein information in the file 'proteinGroups.txt'. As a single peptide can be linked to multiple proteins (e.g. in the case of razor-proteins), multiple id’s can be stored here separated by a semicolon. As a protein can be identified by multiple peptides, the same id can be fo…
Protein Groups	IDs of the protein groups to which this peptide belongs.		Multiplicity	The number of labels used.
Proteins	The identifiers of the proteins this particular peptide is associated with.		Localization prob	Localization probability of the modification site (from 0 to 1)
Gene Names	Names of genes this peptide is associated with.		PEP	The posterior error probability (PEP) of the best identified modified peptide containing this site.
Protein Names	Names of proteins this peptide is associated with.		Score	The Andromeda score of the best identified modified peptide containing this site.
Unique (Groups)	When marked with '+', this particular peptide is unique to a single protein group in the proteinGroups file.		Delta score	The Andromeda delta score of the best identified modified peptide containing this site.
Unique (Proteins)	When marked with '+', this particular peptide is unique to a single protein sequence in the fasta file(s).		Score for localization	The Andromeda score of the MS/MS spectrum used for calculating the localization score for this site.
Acetyl (Protein N-term)	Number of Acetyl (Protein N-term) on this peptide.		Mass error [ppm]	Mass error of the recalibrated mass-over-charge value of the precursor ion in comparison to the predicted monoisotopic mass of the identified peptide sequence.
GlyGly (K)	Number of GlyGly (K) on this peptide.		Intensity	Summed up eXtracted Ion Current (XIC) of all isotopic clusters associated with the identified AA sequence.
Oxidation (M)	Number of Oxidation (M) on this peptide.		Position	The position of the modification in the protein amino acid sequence.
Missed cleavages	Number of missed enzymatic cleavages.		Number of GlyGly (K)	Different numbers of GlyGly (K) on peptides that this site is involved in.
Identification type	Indicates whether this experiment was identified by MS/MS or only by matching between runs.		Proteins	Identifiers of proteins this site is associated with.
Experiment	Number of evidence entries for the given 'Experiment'.		Positions within proteins	For each protein identifier in the 'Proteins' column you find here the position of the site in the respective protein sequence. The index of the first amino acid in the sequence is 1.
Retention time	Retention time in minutes averaged over the evidence entries belonging to this modification-specific peptide.		Leading proteins	The identifiers of the proteins in the proteinGroups file, with this protein as best match, this particular peptide is associated with. When multiple matches are found here, the best scoring protein can be found in the 'Leading Razor Protein' column.
Calibrated retention time	Calibrated retention time averaged over the evidence entries belonging to this modification-specific peptide. This only makes sense if retention time recalibration has been performed which is the case when matching between run is selected.		Protein	Identifier of the protein this peptide is associated with.
Charges	All charge states that have been observed.		Protein names	Names of proteins this peptide is associated with.
PEP	Posterior Error Probability of the identification. This value essentially operates as a p-value, where smaller is more significant.		Gene names	Names of genes this peptide is associated with.
MS/MS scan number	The RAW-file derived scan number of the MS/MS with the highest peptide identification score (the highest score is stored in the column 'Score').		Sequence window	Sequence window from -15 to 15 around the modification site of this peptide.
Raw file	The name of the RAW-file the mass spectral data was derived from.		id	A unique (consecutive) identifier for each row in the site table, which is used to cross-link the information in this file with the information stored in the other files.
Score	Andromeda score for the best identified among the associated MS/MS spectra.		Unique identifier	Identifier for the modification site
Delta score	Score difference to the second best identified peptide.
Reverse	When marked with '+', this particular peptide was found to be part of a protein derived from the reversed part of the decoy database. These should be removed for further data analysis
Potential contaminant	When marked with '+', this particular peptide was found to be part of a commonly occurring contaminant. These should be removed for further data analysis
Intensity	Summed up eXtracted Ion Current (XIC) of all isotopic clusters associated with the identified AA sequence (all samples)
Intensity (protein input)	Summed up eXtracted Ion Current (XIC) of all isotopic clusters associated with the identified AA sequence (respective experiment).
id	A unique (consecutive) identifier for each row in the peptides table, which is used to cross-link the information in this table with the information stored in the other tables.
Protein group IDs	The identifiers of the protein groups this peptide was linked to, referenced against the proteinGroups table.
Peptide ID	Identifier of the associated peptide sequence summary, which can be found in the file 'peptides.txt'.
Evidence IDs	Identifier(s) for analyzed peptide evidence associated with the protein group referenced against the evidence table.
MS/MS IDs	The identifiers of the MS/MS scans identifying this peptide, referenced against the msms table.
Best MS/MS	The identifier of the best (in terms of quality) MS/MS scan identifying this peptide, referenced against the msms table.
GlyGly (K) site IDs	Identifier(s) for site(s) associated with this peptide, which show(s) evidence of the modification, referenced against the appropriate modification site file.
Oxidation (M) site IDs	Identifier(s) for site(s) associated with this peptide, which show(s) evidence of the modification, referenced against the appropriate modification site file.
MS/MS Count	Count of MS/MS scans

## Sheet: peptides
Sequence	Modifications	Mass	Mass Fractional Part	Protein Groups	Proteins	Gene Names	Protein Names	Unique (Groups)	Unique (Proteins)	Acetyl (Protein N-term)	GlyGly (K)	Oxidation (M)	Missed cleavages	Identification type 0.0313mg_1	Identification type 0.0313mg_2	Identification type 0.0313mg_3	Identification type 0.0313mg_4	Identification type 0.0625mg_1	Identification type 0.0625mg_2	Identification type 0.0625mg_3	Identification type 0.0625mg_4	Identification type 0.125mg_1	Identification type 0.125mg_2	Identification type 0.125mg_3	Identification type 0.125mg_4	Identification type 0.25mg_1	Identification type 0.25mg_2	Identification type 0.25mg_3	Identification type 0.25mg_4	Identification type 0.5mg_1	Identification type 0.5mg_2	Identification type 0.5mg_3	Identification type 0.5mg_4	Identification type 1mg_1	Identification type 1mg_2	Identification type 1mg_3	Identification type 1mg_4	Identification type 2mg_1	Identification type 2mg_2	Identification type 2mg_3	Identification type 2mg_4	Identification type 4mg_1	Identification type 4mg_2	Identification type 4mg_3	Identification type 4mg_4	Experiment 0.0313mg_1	Experiment 0.0313mg_2	Experiment 0.0313mg_3	Experiment 0.0313mg_4
AAAAAAALQAK	Unmodified	955.545	0.54508	1823	P36578	RPL4	60S ribosomal protein L4	yes	yes	0	0	0	0					By MS/MS	By MS/MS		By MS/MS			By MS/MS					By matching			By matching	By MS/MS	By MS/MS	By MS/MS								By MS/MS	By MS/MS	By MS/MS
AAAAAAALQAKSDEK	GlyGly (K)	1528.78	0.784535	1823	P36578	RPL4	60S ribosomal protein L4	yes	yes	0	1	0	1					By MS/MS				By MS/MS	By MS/MS			By MS/MS	By MS/MS	By MS/MS	By MS/MS	By MS/MS		By MS/MS	By MS/MS	By MS/MS	By MS/MS	By MS/MS	By MS/MS			By MS/MS	By matching	By MS/MS	By MS/MS		By matching
AAAAAAGAASGLPGPVAQGLKEALVDTLTGILSPVQEVR	Acetyl (Protein N-term);GlyGly (K)	3825.06	0.0636165	5647	Q96P70	IPO9	Importin-9	yes	yes	1	1	0	1																													By MS/MS			By MS/MS
AAAAAEQQQFYLLLGNLLSPDNVVR	Acetyl (Protein N-term)	2742.43	0.434079	192	O00410	IPO5	Importin-5	yes	yes	1	0	0	0				By MS/MS			By MS/MS				By MS/MS				By MS/MS	By matching			By MS/MS	By MS/MS		By MS/MS	By MS/MS		By MS/MS	By MS/MS	By MS/MS		By MS/MS	By MS/MS	By MS/MS	By MS/MS				1
AAAAEAKATAEAK	GlyGly (K)	1315.67	0.673193	7979				yes	no	0	1	0	1					By MS/MS	By MS/MS	By MS/MS			By MS/MS			By MS/MS	By MS/MS	By MS/MS	By MS/MS	By MS/MS	By MS/MS	By MS/MS	By MS/MS		By matching	By matching	By matching	By matching	By matching	By MS/MS	By matching	By matching	By MS/MS	By matching
AAAAELSLLEKSLGLSK	Acetyl (Protein N-term);GlyGly (K)	1856.03	0.0254931	440	O43324;O43324-2	EEF1E1	Eukaryotic translation elongation factor 1 epsilon-1	yes	no	1	1	0	1							By MS/MS			By matching			By MS/MS		By MS/MS	By MS/MS	By MS/MS	By MS/MS	By MS/MS	By MS/MS		By MS/MS	By MS/MS	By MS/MS	By MS/MS	By MS/MS	By MS/MS	By MS/MS	By MS/MS	By MS/MS	By MS/MS
AAAAKPNNLSLVVHGPGDLR	Acetyl (Protein N-term);GlyGly (K)	2155.15	0.149799	2618	Q00796;Q00796-2	SORD	Sorbitol dehydrogenase	yes	no	1	1	0	1																			By MS/MS
AAAALGQLFEGMKAFK	Acetyl (Protein N-term);Oxidation (M);GlyGly (K)	1823.92	0.924005	389	O15382-2	BCAT2	Branched-chain-amino-acid aminotransferase, mitochondrial	yes	yes	1	1	1	1			By MS/MS													By matching			By matching	By MS/MS						By MS/MS	By MS/MS	By matching	By matching	By MS/MS					1
AAAALGQLFEGMKAFK	Acetyl (Protein N-term);GlyGly (K)	1807.93	0.92909	389	O15382-2	BCAT2	Branched-chain-amino-acid aminotransferase, mitochondrial	yes	yes	1	1	0	1															By matching															By MS/MS
AAAALTVPPPGQGGGPDLR	Unmodified	1743.93	0.926782	7904				yes	no	0	0	0	0					By matching				By MS/MS		By MS/MS		By MS/MS	By MS/MS			By MS/MS	By MS/MS		By MS/MS	By MS/MS	By matching	By MS/MS	By MS/MS	By MS/MS	By MS/MS	By MS/MS	By MS/MS	By MS/MS	By MS/MS	By MS/MS	By MS/MS
AAAANSGSSLPLFDCPTWAGKPPPGLHLDVVK	Acetyl (Protein N-term);GlyGly (K)	3428.72	0.71871	2840	Q12972	PPP1R8	Nuclear inhibitor of protein phosphatase 1;Activator of RNA decay	yes	yes	1	1	0	1																														By matching	By MS/MS	By MS/MS
AAAAPAATTATPPPEGAPPQPGVHNLPVPTLFGTVK	Unmodified	3442.82	0.82489	7430	Q9UPT8	ZC3H4	Zinc finger CCCH domain-containing protein 4	yes	yes	0	0	0	0	By MS/MS			By MS/MS	By MS/MS				By MS/MS		By MS/MS		By MS/MS	By MS/MS	By MS/MS	By MS/MS	By MS/MS			By MS/MS													1			1
AAAASAAEAGIATTGTEDSDDALLKMTISQQEFGR	Oxidation (M);GlyGly (K)	3626.7	0.700613	2257	P55036	PSMD4	26S proteasome non-ATPase regulatory subunit 4	yes	yes	0	1	1	1			By MS/MS		By MS/MS	By MS/MS	By MS/MS	By MS/MS	By MS/MS	By MS/MS	By MS/MS	By MS/MS	By MS/MS	By MS/MS		By MS/MS	By MS/MS	By MS/MS	By MS/MS	By MS/MS	By MS/MS	By MS/MS	By MS/MS	By MS/MS	By MS/MS	By MS/MS	By MS/MS	By MS/MS	By MS/MS	By MS/MS	By MS/MS	By MS/MS			1
AAAASAAEAGIATTGTEDSDDALLKMTISQQEFGR	GlyGly (K)	3610.71	0.705698	2257	P55036	PSMD4	26S proteasome non-ATPase regulatory subunit 4	yes	yes	0	1	0	1					By MS/MS				By MS/MS			By MS/MS							By MS/MS	By MS/MS	By MS/MS	By MS/MS	By MS/MS	By MS/MS	By MS/MS	By MS/MS	By MS/MS	By MS/MS	By MS/MS	By MS/MS	By MS/MS	By MS/MS
AAAAVEPDVVVKR	GlyGly (K)	1437.79	0.793977	5876	Q9BQE4	VIMP	Selenoprotein S	yes	yes	0	1	0	1																	By MS/MS	By MS/MS						By MS/MS	By MS/MS	By MS/MS		By MS/MS	By MS/MS	By MS/MS		By matching
AAAAVVVPAEWIKNWEK	Acetyl (Protein N-term);GlyGly (K)	2037.07	0.0683609	4842	Q8NI27	THOC2	THO complex subunit 2	yes	yes	1	1	0	1																								By matching	By matching	By matching	By matching		By matching	By MS/MS	By MS/MS	By matching
AAADFATHGKLGK	GlyGly (K)	1399.72	0.720812	4933	Q8TDZ2;Q8TDZ2-4	MICAL1	Protein-methionine sulfoxide oxidase MICAL1	yes	no	0	1	0	1								By MS/MS			By MS/MS											By MS/MS	By MS/MS		By MS/MS	By MS/MS	By MS/MS	By matching		By MS/MS		By matching
AAADGDDSLYPIAVLIDELR	Acetyl (Protein N-term)	2158.08	0.0793791	1690	P30153	PPP2R1A	Serine/threonine-protein phosphatase 2A 65 kDa regulatory subunit A alpha isoform	yes	yes	1	0	0	0																														By MS/MS
AAAEAAAEAKAR	GlyGly (K)	1242.63	0.631663	7392	Q9UNF1;Q9UNF1-2	MAGED2	Melanoma-associated antigen D2	yes	no	0	1	0	1	By MS/MS				By MS/MS	By MS/MS	By MS/MS	By MS/MS	By MS/MS	By MS/MS	By MS/MS	By matching	By MS/MS	By MS/MS	By MS/MS	By MS/MS	By MS/MS	By MS/MS	By MS/MS	By MS/MS	By MS/MS	By MS/MS	By MS/MS	By MS/MS	By MS/MS	By MS/MS	By MS/MS	By MS/MS	By MS/MS	By MS/MS	By MS/MS	By MS/MS	1
AAAEDVNVTFEDQQK	Unmodified	1663.77	0.768944	6673	Q9NQP4	PFDN4	Prefoldin subunit 4	yes	yes	0	0	0	0																		By MS/MS	By MS/MS	By MS/MS		By MS/MS
AAAEIYEEFLAAFEGSDGNKVK	GlyGly (K)	2472.18	0.180884	324	O15042;O15042-2	U2SURP	U2 snRNP-associated SURP motif-containing protein	yes	no	0	1	0	1																														By MS/MS
AAAEKLFGNMEGDCPSDWK	Oxidation (M);GlyGly (K)	2254.96	0.962317	1043	P02786	TFRC	Transferrin receptor protein 1;Transferrin receptor protein 1, serum form	yes	yes	0	1	1	1					By MS/MS	By matching	By MS/MS				By MS/MS		By MS/MS			By MS/MS	By MS/MS		By MS/MS		By MS/MS				By MS/MS					By MS/MS
AAAESDLKR	GlyGly (K)	1073.55	0.546536	5140	Q92608	DOCK2	Dedicator of cytokinesis protein 2	yes	yes	0	1	0	1									By MS/MS	By matching	By MS/MS		By MS/MS	By MS/MS	By MS/MS	By MS/MS	By MS/MS	By MS/MS	By MS/MS	By MS/MS	By MS/MS	By MS/MS	By MS/MS	By MS/MS	By MS/MS	By MS/MS	By MS/MS	By MS/MS	By MS/MS	By MS/MS	By MS/MS	By MS/MS
AAAEVAGQFVIK	Unmodified	1202.67	0.665923	1043	P02786	TFRC	Transferrin receptor protein 1;Transferrin receptor protein 1, serum form	yes	yes	0	0	0	0	By MS/MS			By MS/MS	By MS/MS	By MS/MS		By MS/MS	By MS/MS		By MS/MS		By MS/MS	By MS/MS		By MS/MS	By MS/MS	By MS/MS															1			1
AAAEVNQDYGLDPK	Unmodified	1489.7	0.704887	1150	P07954;P07954-2	FH	Fumarate hydratase, mitochondrial	yes	no	0	0	0	0																By matching				By MS/MS		By MS/MS								By MS/MS
AAAFEEQENETVVVKEK	GlyGly (K)	2033.99	0.990564	7625	Q9Y490	TLN1	Talin-1	yes	yes	0	1	0	1																	By matching	By MS/MS		By matching	By MS/MS		By matching	By matching	By MS/MS	By MS/MS	By MS/MS		By MS/MS		By MS/MS	By MS/MS
AAAFQHLLLLVGIHLLK	Unmodified	1856.14	0.14001	5879	Q9BQG0;Q9BQG0-2	MYBBP1A	Myb-binding protein 1A	yes	no	0	0	0	0	By matching			By MS/MS			By MS/MS		By MS/MS		By MS/MS			By MS/MS			By MS/MS										By MS/MS		By MS/MS	By MS/MS			1			1
AAAGSHFDAAKAVEEQLR	GlyGly (K)	1983.98	0.976251	4857	Q8TAP8	PPP1R35	Protein phosphatase 1 regulatory subunit 35	yes	yes	0	1	0	1	By MS/MS		By MS/MS													By matching						By matching		By matching	By matching	By MS/MS		By matching		By MS/MS			1		1
AAAGVVSGKIIYEQEGVYIHSSCGK	Acetyl (Protein N-term);GlyGly (K)	2778.36	0.364679	4888	Q8TC07-2;Q8TC07	TBC1D15	TBC1 domain family member 15	yes	no	1	1	0	1																					By matching		By matching		By matching	By matching	By MS/MS	By matching		By matching
AAAHCAHVFTTVSQITAIEAQHLLK	Unmodified	2716.41	0.411904	1323	P13807;P13807-2	GYS1	Glycogen [starch] synthase, muscle	yes	no	0	0	0	0									By matching					By MS/MS							By matching					By MS/MS	By MS/MS	By MS/MS				By MS/MS
AAAIGIDLGTTYSCVGVFQHGK	Unmodified	2264.13	0.125952	1228	P0DMV8;P0DMV9;P0DMV8-2	HSPA1A;HSPA1B	Heat shock 70 kDa protein 1A;Heat shock 70 kDa protein 1B	yes	no	0	0	0	0	By MS/MS		By MS/MS		By MS/MS	By MS/MS	By MS/MS		By MS/MS		By MS/MS		By MS/MS	By MS/MS																			1		1
AAAKESPVVK	GlyGly (K)	1112.62	0.618973	3725	Q5VW36	FOCAD	Focadhesin	yes	yes	0	1	0	1														By MS/MS	By MS/MS	By MS/MS	By MS/MS	By MS/MS	By MS/MS	By MS/MS	By MS/MS	By MS/MS		By MS/MS	By MS/MS	By MS/MS		By MS/MS	By MS/MS	By MS/MS		By MS/MS
AAAKHLIER	GlyGly (K)	1121.63	0.63054	2705	Q05086;Q05086-2;Q05086-3	UBE3A	Ubiquitin-protein ligase E3A	yes	no	0	1	0	1																						By MS/MS	By MS/MS	By MS/MS		By matching		By matching	By matching			By MS/MS
AAALASLKK	GlyGly (K)	985.592	0.59203	371	O15269;O15269-2	SPTLC1	Serine palmitoyltransferase 1	yes	no	0	1	0	1										By MS/MS			By MS/MS	By MS/MS	By MS/MS	By matching	By MS/MS	By MS/MS	By MS/MS		By MS/MS	By MS/MS	By MS/MS	By MS/MS	By MS/MS	By MS/MS	By MS/MS	By MS/MS	By MS/MS	By MS/MS	By MS/MS	By MS/MS
AAALEAMK	Oxidation (M)	819.416	0.416039	1737	P31948;P31948-2;P31948-3	STIP1	Stress-induced-phosphoprotein 1	yes	no	0	0	1	0																														By MS/MS
AAALEAMKDYTK	GlyGly (K)	1424.7	0.696965	1737	P31948;P31948-2;P31948-3	STIP1	Stress-induced-phosphoprotein 1	yes	no	0	1	0	1																						By matching	By matching				By matching	By MS/MS	By matching
AAALEFLNR	Unmodified	1003.55	0.54508	1737	P31948;P31948-2	STIP1	Stress-induced-phosphoprotein 1	yes	no	0	0	0	0				By MS/MS	By MS/MS		By MS/MS	By MS/MS					By matching	By matching			By matching		By MS/MS	By MS/MS	By MS/MS									By MS/MS						1
AAALFDSQAPICPICQVLLR	Unmodified	2242.16	0.160229	3711	Q5VTB9	RNF220	E3 ubiquitin-protein ligase RNF220	yes	yes	0	0	0	0					By MS/MS	By MS/MS	By MS/MS	By MS/MS	By MS/MS	By MS/MS	By MS/MS	By MS/MS	By MS/MS	By MS/MS	By MS/MS	By MS/MS	By MS/MS	By MS/MS	By MS/MS	By MS/MS	By MS/MS	By MS/MS	By MS/MS	By MS/MS	By MS/MS	By MS/MS	By MS/MS	By MS/MS	By MS/MS	By MS/MS	By MS/MS	By MS/MS
AAALFIAKVKPVG	GlyGly (K)	1397.84	0.839471	4051	Q6ZTW0;Q6ZTW0-2	TPGS1	Tubulin polyglutamylase complex subunit 1	yes	no	0	1	0	2															By MS/MS	By MS/MS			By MS/MS	By MS/MS	By MS/MS							By MS/MS		By MS/MS	By MS/MS
AAALGTKIIDEDGLLNLIR	GlyGly (K)	2109.18	0.179368	1788	P35251;P35251-2	RFC1	Replication factor C subunit 1	yes	no	0	1	0	1																						By MS/MS	By MS/MS	By MS/MS		By MS/MS	By MS/MS	By MS/MS	By MS/MS	By MS/MS		By MS/MS
AAALLAKQAEMEVK	Oxidation (M);GlyGly (K)	1601.84	0.844692	5134	Q92575	UBXN4	UBX domain-containing protein 4	yes	yes	0	1	1	1																				By matching		By matching	By matching		By MS/MS			By matching	By matching		By matching	By matching
AAALLMLTKNVDFVK	GlyGly (K)	1746.97	0.970227	894	O95273;O95273-2;O95273-4;O95273-3	CCNDBP1	Cyclin-D1-binding protein 1	yes	no	0	1	0	1																						By matching	By MS/MS	By matching	By MS/MS	By matching	By MS/MS	By MS/MS	By MS/MS		By MS/MS	By MS/MS
AAALQPDFDVSKR	GlyGly (K)	1530.78	0.779055	2732	Q07002-3	CDK18	Cyclin-dependent kinase 18	yes	yes	0	1	0	1																						By MS/MS		By MS/MS	By matching	By MS/MS		By MS/MS	By MS/MS	By matching	By matching	By matching
AAALSLSTLASPKGGSGTAGTEPSDIIIPLR	GlyGly (K)	3064.64	0.640443	2589	P98172	EFNB1	Ephrin-B1	yes	yes	0	1	0	1																						By MS/MS			By matching			By matching
AAAMDVDTPSGTNSGAGKK	Acetyl (Protein N-term);Oxidation (M);GlyGly (K)	1948.88	0.879633	2466	P62877	RBX1	E3 ubiquitin-protein ligase RBX1;E3 ubiquitin-protein ligase RBX1, N-terminally processed	yes	yes	1	1	1	1					By matching		By MS/MS							By MS/MS	By MS/MS				By MS/MS	By MS/MS	By MS/MS	By MS/MS	By MS/MS	By MS/MS	By MS/MS	By MS/MS	By MS/MS	By MS/MS	By MS/MS	By MS/MS	By MS/MS	By MS/MS
AAAMDVDTPSGTNSGAGKK	Acetyl (Protein N-term);GlyGly (K)	1932.88	0.884719	2466	P62877	RBX1	E3 ubiquitin-protein ligase RBX1;E3 ubiquitin-protein ligase RBX1, N-terminally processed	yes	yes	1	1	0	1										By MS/MS							By MS/MS	By MS/MS	By matching	By matching	By MS/MS	By MS/MS	By MS/MS	By MS/MS	By MS/MS	By MS/MS	By MS/MS	By MS/MS	By MS/MS	By MS/MS	By MS/MS	By MS/MS
AAAMTPPEEELKR	Oxidation (M);GlyGly (K)	1571.76	0.761356	3193	Q15042;Q15042-4	RAB3GAP1	Rab3 GTPase-activating protein catalytic subunit	yes	no	0	1	1	1					By MS/MS		By matching	By matching			By MS/MS	By MS/MS	By matching	By MS/MS			By MS/MS	By MS/MS	By MS/MS	By MS/MS		By MS/MS	By MS/MS	By MS/MS	By MS/MS	By MS/MS	By MS/MS	By MS/MS	By MS/MS	By MS/MS	By MS/MS	By MS/MS
AAAMTPPEEELKR	GlyGly (K)	1555.77	0.766442	3193	Q15042;Q15042-4	RAB3GAP1	Rab3 GTPase-activating protein catalytic subunit	yes	no	0	1	0	1																						By MS/MS		By matching	By MS/MS	By MS/MS	By MS/MS	By MS/MS	By MS/MS		By MS/MS	By MS/MS
AAANEQLTR	Unmodified	972.499	0.498858	6914	Q9NX63	CHCHD3	MICOS complex subunit MIC19	yes	yes	0	0	0	0																														By MS/MS
AAAPAPEEEMDECEQALAAEPK	Oxidation (M)	2372.01	0.0148063	1614	P26641;P26641-2	EEF1G	Elongation factor 1-gamma	yes	no	0	0	1	0																														By MS/MS
AAAPAPEEEMDECEQALAAEPK	Unmodified	2356.02	0.0198917	1614	P26641;P26641-2	EEF1G	Elongation factor 1-gamma	yes	no	0	0	0	0																						By MS/MS								By MS/MS
AAAPAPEEEMDECEQALAAEPKAK	GlyGly (K)	2669.19	0.194896	1614	P26641;P26641-2	EEF1G	Elongation factor 1-gamma	yes	no	0	1	0	1																					By MS/MS	By matching	By matching
AAAPGVEDEPLLR	Unmodified	1336.7	0.69868	1721	P31350;P31350-2	RRM2	Ribonucleoside-diphosphate reductase subunit M2	yes	no	0	0	0	0																			By matching	By MS/MS										By MS/MS
AAAPLFTGFLVLHSEPR	Unmodified	1824.99	0.988654	4759	Q8NDA8	MROH1	Maestro heat-like repeat-containing protein family member 1	yes	yes	0	0	0	0						By MS/MS			By MS/MS		By MS/MS																By MS/MS	By matching	By MS/MS	By MS/MS	By MS/MS	By MS/MS
AAAPPLSKAEYLK	Acetyl (Protein N-term);GlyGly (K)	1513.81	0.814044	5892	Q9BRD0;Q9BRD0-2	BUD13	BUD13 homolog	yes	no	1	1	0	1																						By matching	By matching	By matching		By MS/MS			By matching	By matching
AAAQCYIDLIIK	Unmodified	1377.73	0.732622	2211	P53618	COPB1	Coatomer subunit beta	yes	yes	0	0	0	0	By MS/MS			By MS/MS	By MS/MS	By MS/MS	By MS/MS	By MS/MS	By MS/MS	By MS/MS	By MS/MS		By MS/MS	By MS/MS	By MS/MS	By MS/MS	By MS/MS	By MS/MS	By MS/MS	By MS/MS	By MS/MS	By MS/MS					By matching		By matching				1			1
AAAQCYIDLIIKESDNNVK	GlyGly (K)	2278.13	0.126346	2211	P53618	COPB1	Coatomer subunit beta	yes	yes	0	1	0	1												By MS/MS		By matching							By MS/MS			By MS/MS	By MS/MS	By MS/MS	By MS/MS	By MS/MS	By MS/MS	By MS/MS	By MS/MS	By MS/MS
AAAQMEKQGDGFR	GlyGly (K)	1521.7	0.699425	4913	Q8TCY9;Q8TCY9-2;Q8TCY9-3;Q8TCY9-4	URGCP	Up-regulator of cell proliferation	yes	no	0	1	0	1																						By matching			By MS/MS			By MS/MS	By MS/MS		By MS/MS	By MS/MS
AAASKLGEFAK	GlyGly (K)	1205.64	0.640436	1690;1691	P30154;P30154-2;P30154-3;P30154-4;P30153	PPP2R1B;PPP2R1A	Serine/threonine-protein phosphatase 2A 65 kDa regulatory subunit A beta isoform;Serine/threonine-protein phosphatase 2A 65 kDa regulatory subunit A alpha isoform	no	no	0	1	0	1	By MS/MS			By MS/MS	By MS/MS	By MS/MS	By MS/MS	By MS/MS	By MS/MS	By MS/MS	By MS/MS	By MS/MS	By MS/MS	By MS/MS	By MS/MS	By MS/MS	By MS/MS	By MS/MS	By MS/MS	By MS/MS	By MS/MS	By MS/MS	By MS/MS	By MS/MS	By MS/MS	By MS/MS	By MS/MS	By MS/MS	By MS/MS	By MS/MS	By MS/MS	By MS/MS	1			2
AAASKLGEFAK	Unmodified	1091.6	0.597509	1690;1691	P30154;P30154-2;P30154-3;P30154-4;P30153	PPP2R1B;PPP2R1A	Serine/threonine-protein phosphatase 2A 65 kDa regulatory subunit A beta isoform;Serine/threonine-protein phosphatase 2A 65 kDa regulatory subunit A alpha isoform	no	no	0	0	0	1																						By MS/MS	By MS/MS		By matching	By MS/MS	By matching	By MS/MS	By matching		By MS/MS	By matching
AAASPELSSPLANQSLLLLLVLANLTDASDAPNPYR	Unmodified	3704.96	0.962505	4143	Q7RTS9;Q7RTS9-2	DYM	Dymeclin	yes	no	0	0	0	0																											By MS/MS		By MS/MS		By MS/MS	By MS/MS
AAASTDYYKR	GlyGly (K)	1258.59	0.594215	1163	P08559;P08559-3;P08559-2;P08559-4	PDHA1	Pyruvate dehydrogenase E1 component subunit alpha, somatic form, mitochondrial	yes	no	0	1	0	1								By matching							By matching	By MS/MS			By MS/MS	By MS/MS		By MS/MS	By MS/MS	By matching			By MS/MS		By MS/MS	By MS/MS
AAASVTPPGSLELLQPGFSKTLLGTK	Acetyl (Protein N-term);GlyGly (K)	2738.49	0.485446	2836	Q12933;Q12933-3;Q12933-4;Q12933-2	TRAF2	TNF receptor-associated factor 2	yes	no	1	1	0	1																						By MS/MS	By MS/MS	By MS/MS	By MS/MS	By MS/MS	By MS/MS	By MS/MS	By MS/MS		By MS/MS	By MS/MS
AAATAEEPDPK	Unmodified	1098.52	0.519318	5816	Q99733;Q99733-2	NAP1L4	Nucleosome assembly protein 1-like 4	yes	no	0	0	0	0																				By MS/MS		By MS/MS							By MS/MS	By MS/MS
AAATIVHDTSEAVELCPAYGLYLKPITK	Acetyl (Protein N-term);GlyGly (K)	3186.63	0.627101	2650	Q02040;Q02040-2;Q02040-3	AKAP17A	A-kinase anchor protein 17A	yes	no	1	1	0	1										By MS/MS														By MS/MS	By MS/MS	By MS/MS						By MS/MS
AAATPESQEPQAK	Unmodified	1326.64	0.641559	2018	P49006	MARCKSL1	MARCKS-related protein	yes	yes	0	0	0	0								By MS/MS								By matching			By matching	By matching										By MS/MS
AAATQPDAKDTPDEPWAFPAR	GlyGly (K)	2368.11	0.108388	4095	Q7KZF4	SND1	Staphylococcal nuclease domain-containing protein 1	yes	yes	0	1	0	1										By MS/MS	By MS/MS		By MS/MS	By MS/MS			By MS/MS				By MS/MS	By MS/MS	By MS/MS	By MS/MS	By MS/MS	By MS/MS	By MS/MS	By MS/MS	By MS/MS	By MS/MS	By MS/MS	By MS/MS
AAATTSQPVLTSQQIETIFFKVPELYEIHK	GlyGly (K)	3502.83	0.834786	1267	P11274;P11274-2	BCR	Breakpoint cluster region protein	yes	no	0	1	0	1												By matching										By MS/MS		By MS/MS	By MS/MS	By MS/MS	By MS/MS	By MS/MS	By MS/MS		By MS/MS	By MS/MS
AAAVGIYEQYLSEKASPR	GlyGly (K)	2066.04	0.0432684	7719	Q9Y5W8;Q9Y5W8-2	SNX13	Sorting nexin-13	yes	no	0	1	0	1																			By matching	By MS/MS		By matching				By matching	By matching					By MS/MS
AAAVQADDVEVLKVGR	GlyGly (K)	1753.93	0.932261	4562	Q8N201	INTS1	Integrator complex subunit 1	yes	yes	0	1	0	1												By matching					By MS/MS	By MS/MS	By MS/MS	By MS/MS	By MS/MS		By MS/MS	By MS/MS	By MS/MS	By MS/MS	By MS/MS	By MS/MS	By MS/MS		By MS/MS	By MS/MS
AAAVVGINSETIMKPASISEEELLNLINK	Oxidation (M)	3069.63	0.626767	1330	P13995	MTHFD2	Bifunctional methylenetetrahydrofolate dehydrogenase/cyclohydrolase, mitochondrial;NAD-dependent methylenetetrahydrofolate dehydrogenase;Methenyltetrahydrofolate cyclohydrolase	yes	yes	0	0	1	1					By MS/MS	By MS/MS	By MS/MS	By matching	By matching		By MS/MS			By matching		By MS/MS	By matching	By matching			By matching
AAAYNLVQHGITNLCVIGGDGSLTGANIFR	Unmodified	3101.57	0.571652	1435	P17858;P17858-2	PFKL	ATP-dependent 6-phosphofructokinase, liver type	yes	no	0	0	0	0					By MS/MS		By MS/MS		By MS/MS		By matching	By matching	By matching	By matching			By MS/MS	By MS/MS		By MS/MS	By MS/MS		By MS/MS			By MS/MS	By MS/MS		By MS/MS		By matching	By MS/MS
AACLLDGVPVALKK	GlyGly (K)	1567.88	0.875598	4930	Q8TDX7;Q8TDX7-2	NEK7	Serine/threonine-protein kinase Nek7	yes	no	0	1	0	1										By MS/MS		By MS/MS						By matching				By MS/MS	By MS/MS		By MS/MS	By MS/MS	By MS/MS	By MS/MS	By MS/MS	By MS/MS	By MS/MS	By MS/MS
AACLPLPGYR	Unmodified	1116.58	0.574999	1319	P13796	LCP1	Plastin-2	yes	yes	0	0	0	0					By MS/MS	By MS/MS	By MS/MS	By MS/MS			By matching		By MS/MS	By MS/MS	By MS/MS	By MS/MS		By MS/MS	By MS/MS	By MS/MS		By MS/MS		By matching						By MS/MS	By MS/MS
AACYTKLLEFQLALK	GlyGly (K)	1882	0.00225519	1737	P31948;P31948-2;P31948-3	STIP1	Stress-induced-phosphoprotein 1	yes	no	0	1	0	1																													By MS/MS			By MS/MS
AADALGKLISIHIK	GlyGly (K)	1562.91	0.914426	5147	Q92616	GCN1L1	Translational activator GCN1	yes	yes	0	1	0	1																					By MS/MS	By MS/MS	By MS/MS	By MS/MS	By MS/MS	By MS/MS	By matching	By MS/MS		By MS/MS	By MS/MS
AADAVNKMTIK	Oxidation (M);GlyGly (K)	1290.66	0.660186	600	O60749;O60749-2	SNX2	Sorting nexin-2	yes	no	0	1	1	1													By MS/MS	By matching		By matching			By matching						By matching				By matching	By MS/MS		By matching
AADAVNKMTIK	GlyGly (K)	1274.67	0.665271	600	O60749;O60749-2	SNX2	Sorting nexin-2	yes	no	0	1	0	1																								By matching		By MS/MS	By matching	By matching		By MS/MS		By matching
AADDSKEVESFQQLLNAR	GlyGly (K)	2134.03	0.0290749	4551	Q8N1B4;Q8N1B4-2	VPS52	Vacuolar protein sorting-associated protein 52 homolog	yes	no	0	1	0	1					By MS/MS	By MS/MS										By MS/MS	By matching	By MS/MS		By MS/MS	By MS/MS				By MS/MS				By MS/MS	By MS/MS
AADEEAFEDNSEEYIR	Unmodified	1886.78	0.780631	2260	P55060;P55060-3;P55060-4	CSE1L	Exportin-2	yes	no	0	0	0	0										By MS/MS										By matching		By MS/MS								By MS/MS
AADEIEKEK	GlyGly (K)	1145.56	0.556432	5324	Q96BN8	OTULIN	Ubiquitin thioesterase otulin	yes	yes	0	1	0	1						By MS/MS	By MS/MS	By MS/MS	By MS/MS	By matching	By matching			By MS/MS	By MS/MS	By MS/MS	By MS/MS	By MS/MS	By MS/MS	By MS/MS		By MS/MS	By MS/MS	By MS/MS	By MS/MS	By MS/MS		By MS/MS	By MS/MS	By MS/MS	By MS/MS	By matching
AADEIEKEKELLIHER	GlyGly (K)	2036.05	0.0538331	5324	Q96BN8	OTULIN	Ubiquitin thioesterase otulin	yes	yes	0	1	0	2																	By MS/MS	By MS/MS			By MS/MS
AADETLCQTKVLLDIFTGVR	GlyGly (K)	2363.22	0.215495	2077	P49916;P49916-3	LIG3	DNA ligase 3	yes	no	0	1	0	1																						By matching		By matching	By matching		By matching	By MS/MS	By matching		By matching	By matching
AADEVLAEAKKPR	GlyGly (K)	1510.81	0.810355	3878	Q6P1J9	CDC73	Parafibromin	yes	yes	0	1	0	2										By MS/MS				By MS/MS	By MS/MS	By MS/MS		By MS/MS	By MS/MS	By MS/MS	By MS/MS	By MS/MS	By MS/MS	By MS/MS	By MS/MS	By MS/MS	By MS/MS	By MS/MS	By MS/MS	By MS/MS	By MS/MS	By MS/MS
AADFLSEPEGGPEMAKEK	Oxidation (M);GlyGly (K)	2034.92	0.920436	3754	Q63HN8;Q63HN8-4	RNF213	E3 ubiquitin-protein ligase RNF213	yes	no	0	1	1	1					By MS/MS	By MS/MS					By MS/MS		By MS/MS	By MS/MS		By MS/MS	By MS/MS	By MS/MS	By MS/MS	By MS/MS	By MS/MS	By MS/MS	By MS/MS	By MS/MS	By MS/MS	By MS/MS	By MS/MS	By matching	By MS/MS	By MS/MS	By MS/MS	By MS/MS
AADFLSEPEGGPEMAKEK	GlyGly (K)	2018.93	0.925521	3754	Q63HN8;Q63HN8-4	RNF213	E3 ubiquitin-protein ligase RNF213	yes	no	0	1	0	1										By matching						By matching	By MS/MS		By matching		By MS/MS	By MS/MS	By MS/MS	By MS/MS	By MS/MS	By MS/MS	By MS/MS		By MS/MS	By MS/MS		By MS/MS
AADFQLHTHVNDGTEFGGSIYQK	Unmodified	2534.18	0.182615	7482	Q9Y277;Q9Y277-2	VDAC3	Voltage-dependent anion-selective channel protein 3	yes	no	0	0	0	0	By matching	By MS/MS		By matching	By MS/MS	By MS/MS	By MS/MS	By MS/MS	By MS/MS	By MS/MS	By MS/MS	By MS/MS	By MS/MS	By MS/MS	By MS/MS	By MS/MS	By MS/MS	By MS/MS	By MS/MS	By MS/MS	By MS/MS	By MS/MS			By matching					By MS/MS	By matching	By matching	1	1		1
AADGPQKLLK	GlyGly (K)	1153.65	0.645522	5215	Q92979	EMG1	Ribosomal RNA small subunit methyltransferase NEP1	yes	yes	0	1	0	1																			By MS/MS	By MS/MS			By MS/MS	By MS/MS	By matching		By MS/MS	By MS/MS
AADIASKVDASACGMER	Oxidation (M);GlyGly (K)	1880.84	0.83566	947	O95671;O95671-2;O95671-3	ASMTL	N-acetylserotonin O-methyltransferase-like protein	yes	no	0	1	1	1																	By matching	By MS/MS	By MS/MS	By MS/MS	By MS/MS	By MS/MS	By MS/MS	By MS/MS	By MS/MS	By MS/MS	By MS/MS	By MS/MS	By MS/MS	By MS/MS	By MS/MS	By MS/MS
AADIASKVDASACGMER	GlyGly (K)	1864.84	0.840746	947	O95671;O95671-2;O95671-3	ASMTL	N-acetylserotonin O-methyltransferase-like protein	yes	no	0	1	0	1																		By matching						By MS/MS		By MS/MS	By MS/MS	By MS/MS	By MS/MS		By MS/MS	By MS/MS
AADIDLYHCPNCEVLHGPSIMKK	Oxidation (M);GlyGly (K)	2797.3	0.29859	7423	Q9UPP1;Q9UPP1-2;Q9UPP1-5;Q9UPP1-4;Q9UPP1-3	PHF8	Histone lysine demethylase PHF8	yes	no	0	1	1	1																	By matching	By matching	By MS/MS		By matching		By MS/MS				By matching			By MS/MS
AADIDLYHCPNCEVLHGPSIMKK	GlyGly (K)	2781.3	0.303675	7423	Q9UPP1;Q9UPP1-2;Q9UPP1-5;Q9UPP1-4;Q9UPP1-3	PHF8	Histone lysine demethylase PHF8	yes	no	0	1	0	1																						By matching	By matching	By matching						By MS/MS	By MS/MS	By MS/MS
AADIDQEVK	Unmodified	987.487	0.48729	4292	Q86VP6	CAND1	Cullin-associated NEDD8-dissociated protein 1	yes	yes	0	0	0	0																				By MS/MS										By MS/MS
AADIDQEVKER	GlyGly (K)	1386.67	0.673921	4292	Q86VP6	CAND1	Cullin-associated NEDD8-dissociated protein 1	yes	yes	0	1	0	1											By matching				By matching	By MS/MS			By matching		By MS/MS	By MS/MS	By MS/MS	By MS/MS	By MS/MS	By MS/MS	By MS/MS	By MS/MS	By MS/MS	By MS/MS	By MS/MS	By MS/MS
AADISESSGADCKGDPR	Acetyl (Protein N-term);GlyGly (K)	1890.8	0.801383	473	O43583	DENR	Density-regulated protein	yes	yes	1	1	0	1													By matching		By matching	By matching			By matching		By MS/MS	By MS/MS	By matching	By matching	By MS/MS	By MS/MS	By MS/MS	By MS/MS	By MS/MS	By MS/MS	By MS/MS	By MS/MS
AADKFLSLIPR	GlyGly (K)	1343.76	0.756135	4633	Q8N612;Q8N612-2;Q8N612-3	FAM160A2	FTS and Hook-interacting protein	yes	no	0	1	0	1									By matching			By matching	By MS/MS	By MS/MS	By MS/MS	By matching	By MS/MS	By MS/MS	By MS/MS	By MS/MS	By MS/MS		By MS/MS				By MS/MS
AADPWVLKHSELEK	GlyGly (K)	1735.89	0.889334	851	O94964;O94964-2;O94964-4	SOGA1	Protein SOGA1;N-terminal form;C-terminal 80 kDa form	yes	no	0	1	0	1																														By MS/MS	By MS/MS	By matching
AADSPFSSDKHAQLILAQINK	GlyGly (K)	2367.22	0.218273	7678	Q9Y573;Q9Y573-2	IPP	Actin-binding protein IPP	yes	no	0	1	0	1													By matching			By matching				By MS/MS	By MS/MS	By matching		By MS/MS		By MS/MS	By MS/MS		By matching	By matching	By MS/MS	By matching
AADTIEALQKAGIK	GlyGly (K)	1541.84	0.841321	2596	P98196	ATP11A	Probable phospholipid-transporting ATPase IH	yes	yes	0	1	0	1												By MS/MS											By MS/MS	By MS/MS			By matching		By MS/MS	By MS/MS		By MS/MS
AADTQVSETLKR	GlyGly (K)	1431.73	0.731771	5147	Q92616	GCN1L1	Translational activator GCN1	yes	yes	0	1	0	1																								By matching	By matching	By matching	By matching	By matching	By MS/MS	By matching	By MS/MS	By MS/MS
AADTQVSETLKR	Acetyl (Protein N-term);GlyGly (K)	1473.74	0.742335	5147	Q92616	GCN1L1	Translational activator GCN1	yes	yes	1	1	0	1										By matching	By MS/MS		By MS/MS	By MS/MS	By MS/MS	By MS/MS		By MS/MS	By MS/MS	By MS/MS				By MS/MS	By MS/MS	By MS/MS	By MS/MS	By MS/MS	By MS/MS	By matching	By MS/MS	By MS/MS
AAEAAASAYYNPGNPHNVYMPTSQPPPPPYYPPEDKK	Oxidation (M);GlyGly (K)	4158.91	0.905795	5263	Q969T9;Q969T9-2	WBP2	WW domain-binding protein 2	yes	no	0	1	1	1										By MS/MS	By MS/MS	By matching			By matching	By MS/MS						By MS/MS	By MS/MS	By MS/MS	By MS/MS		By MS/MS	By MS/MS	By MS/MS	By MS/MS	By MS/MS	By MS/MS
AAEAAASAYYNPGNPHNVYMPTSQPPPPPYYPPEDKK	GlyGly (K)	4142.91	0.910881	5263	Q969T9;Q969T9-2	WBP2	WW domain-binding protein 2	yes	no	0	1	0	1																					By matching	By MS/MS	By MS/MS	By MS/MS	By MS/MS	By MS/MS	By MS/MS	By MS/MS	By MS/MS	By matching	By MS/MS	By MS/MS
AAEAAGGKYR	Acetyl (Protein N-term);GlyGly (K)	1148.56	0.557435	5282	Q96A65;Q96A65-2	EXOC4	Exocyst complex component 4	yes	no	1	1	0	1								By MS/MS			By MS/MS		By MS/MS	By MS/MS	By MS/MS	By MS/MS	By matching		By MS/MS	By MS/MS		By MS/MS	By MS/MS				By MS/MS	By MS/MS	By MS/MS	By MS/MS	By matching	By MS/MS
AAEADGPLKR	Acetyl (Protein N-term);GlyGly (K)	1182.6	0.5993	676	O75352;O75352-2	MPDU1	Mannose-P-dolichol utilization defect 1 protein	yes	no	1	1	0	1	By MS/MS		By MS/MS		By MS/MS	By MS/MS		By MS/MS	By MS/MS	By MS/MS	By MS/MS	By matching	By MS/MS	By MS/MS			By MS/MS	By MS/MS	By MS/MS	By MS/MS	By MS/MS	By MS/MS	By MS/MS	By MS/MS		By MS/MS	By MS/MS	By MS/MS	By MS/MS			By MS/MS	1		1
AAEADSKLK	GlyGly (K)	1045.54	0.540388	813	O94776;O94776-2	MTA2	Metastasis-associated protein MTA2	yes	no	0	1	0	1																											By MS/MS			By MS/MS
AAEAELKSLMDNASSSFEFAK	GlyGly (K)	2359.1	0.100191	8	A0AVF1;A0AVF1-3;A0AVF1-2	TTC26	Intraflagellar transport protein 56	yes	no	0	1	0	1																		By MS/MS			By matching		By MS/MS	By MS/MS	By MS/MS	By MS/MS	By MS/MS	By MS/MS	By MS/MS	By MS/MS	By MS/MS	By MS/MS
AAEAELKSLMDNASSSFEFAK	Oxidation (M);GlyGly (K)	2375.1	0.0951055	8	A0AVF1;A0AVF1-3;A0AVF1-2	TTC26	Intraflagellar transport protein 56	yes	no	0	1	1	1																By matching														By MS/MS
AAEAESKLK	GlyGly (K)	1059.56	0.556038	5958;2911	Q13330;Q13330-3;Q13330-2;Q9BTC8;Q9BTC8-2	MTA1;MTA3	Metastasis-associated protein MTA1;Metastasis-associated protein MTA3	no	no	0	1	0	1						By MS/MS	By MS/MS			By MS/MS			By MS/MS	By MS/MS			By MS/MS	By matching	By matching	By MS/MS	By MS/MS	By MS/MS		By matching	By MS/MS	By MS/MS	By MS/MS	By MS/MS	By MS/MS	By MS/MS		By MS/MS
AAEATNDYETLVKR	GlyGly (K)	1693.83	0.827128	3425	Q2NKX8	ERCC6L	DNA excision repair protein ERCC-6-like	yes	yes	0	1	0	1																			By matching	By matching	By matching	By matching		By matching		By MS/MS		By matching
AAEAYQKQLR	GlyGly (K)	1290.67	0.668048	5494	Q96HA7;Q96HA7-2	TONSL	Tonsoku-like protein	yes	no	0	1	0	1							By matching			By MS/MS	By MS/MS			By MS/MS	By MS/MS	By MS/MS			By MS/MS	By MS/MS	By MS/MS	By MS/MS	By MS/MS	By MS/MS	By MS/MS				By MS/MS	By MS/MS	By MS/MS	By MS/MS
AAECAGKLFLFHTSLPIAEAPGK	GlyGly (K)	2541.3	0.304979	2228	P53992	SEC24C	Protein transport protein Sec24C	yes	yes	0	1	0	1													By MS/MS						By matching	By MS/MS		By matching		By MS/MS	By matching		By MS/MS	By MS/MS	By matching	By MS/MS
AAECNIVVTQPR	Unmodified	1356.68	0.681984	2751	Q08211	DHX9	ATP-dependent RNA helicase A	yes	yes	0	0	0	0													By MS/MS			By MS/MS			By MS/MS	By MS/MS		By MS/MS								By matching	By matching
AAEDAVWSGATFITHLFNAMLPFHHR	Oxidation (M)	2954.43	0.428617	7562	Q9Y303;Q9Y303-2;Q9Y303-3	AMDHD2	Putative N-acetylglucosamine-6-phosphate deacetylase	yes	no	0	0	1	0																						By MS/MS	By MS/MS	By MS/MS	By MS/MS	By matching	By MS/MS	By MS/MS	By MS/MS	By MS/MS	By MS/MS	By MS/MS
AAEDAVWSGATFITHLFNAMLPFHHR	Unmodified	2938.43	0.433702	7562	Q9Y303;Q9Y303-2;Q9Y303-3	AMDHD2	Putative N-acetylglucosamine-6-phosphate deacetylase	yes	no	0	0	0	0																												By MS/MS	By MS/MS		By MS/MS	By MS/MS
AAEDDEDDDVDTK	Unmodified	1436.54	0.542692	1110	P06454;P06454-2	PTMA	Prothymosin alpha;Prothymosin alpha, N-terminally processed;Thymosin alpha-1	yes	no	0	0	0	0	By MS/MS		By MS/MS			By MS/MS	By MS/MS	By MS/MS	By MS/MS	By MS/MS	By MS/MS		By MS/MS	By MS/MS	By MS/MS	By MS/MS	By MS/MS	By MS/MS	By MS/MS	By MS/MS	By MS/MS	By MS/MS					By matching	By matching		By MS/MS	By MS/MS		1		1
AAEDDEDDDVDTKK	GlyGly (K)	1678.68	0.680583	1110	P06454;P06454-2	PTMA	Prothymosin alpha;Prothymosin alpha, N-terminally processed;Thymosin alpha-1	yes	no	0	1	0	1	By MS/MS				By MS/MS	By MS/MS				By MS/MS			By MS/MS	By MS/MS			By MS/MS	By MS/MS			By MS/MS	By matching	By MS/MS	By MS/MS	By MS/MS	By MS/MS	By MS/MS	By MS/MS	By MS/MS	By MS/MS	By MS/MS	By MS/MS	1
AAEDELNIEAKDR	GlyGly (K)	1586.75	0.753628	7448	Q9UQ90;Q9UQ90-2	SPG7	Paraplegin	yes	no	0	1	0	1																			By matching			By matching	By matching	By matching	By matching					By MS/MS		By matching
AAEDSPYWVSPAYSKTQPK	GlyGly (K)	2238.06	0.0593124	6866	Q9NW82	WDR70	WD repeat-containing protein 70	yes	yes	0	1	0	1																					By matching	By matching		By matching				By MS/MS	By MS/MS	By MS/MS	By MS/MS	By MS/MS
AAEDSYAKIDEK	GlyGly (K)	1452.67	0.673253	6147	Q9BZD4	NUF2	Kinetochore protein Nuf2	yes	yes	0	1	0	1													By MS/MS	By matching	By matching	By MS/MS	By MS/MS	By matching	By MS/MS	By MS/MS	By MS/MS	By matching		By MS/MS	By MS/MS	By MS/MS	By MS/MS	By MS/MS	By MS/MS	By MS/MS	By MS/MS	By MS/MS
AAEEFVNVYYTTMDKR	Oxidation (M);GlyGly (K)	2065.94	0.941505	7296	Q9UKK6	NXT1	NTF2-related export protein 1	yes	yes	0	1	1	1											By MS/MS							By MS/MS			By MS/MS		By matching			By matching	By matching			By MS/MS		By matching
AAEEFVNVYYTTMDKR	GlyGly (K)	2049.95	0.946591	7296	Q9UKK6	NXT1	NTF2-related export protein 1	yes	yes	0	1	0	1																					By matching						By MS/MS			By MS/MS
AAEEGKDYPFAR	GlyGly (K)	1466.68	0.679007	6634	Q9NPF5	DMAP1	DNA methyltransferase 1-associated protein 1	yes	yes	0	1	0	1																														By MS/MS
AAEEIGIK	Unmodified	829.455	0.454533	1278	P11586	MTHFD1	C-1-tetrahydrofolate synthase, cytoplasmic;Methylenetetrahydrofolate dehydrogenase;Methenyltetrahydrofolate cyclohydrolase;Formyltetrahydrofolate synthetase;C-1-tetrahydrofolate synthase, cytoplasmic, N-terminally processed	yes	yes	0	0	0	0																						By MS/MS
AAEEIGIKATHIK	GlyGly (K)	1493.82	0.820192	1278	P11586	MTHFD1	C-1-tetrahydrofolate synthase, cytoplasmic;Methylenetetrahydrofolate dehydrogenase;Methenyltetrahydrofolate cyclohydrolase;Formyltetrahydrofolate synthetase;C-1-tetrahydrofolate synthase, cytoplasmic, N-terminally processed	yes	yes	0	1	0	1	By MS/MS						By MS/MS			By MS/MS		By MS/MS	By MS/MS	By MS/MS		By MS/MS	By MS/MS			By MS/MS	By MS/MS	By MS/MS	By MS/MS	By MS/MS	By MS/MS	By MS/MS	By MS/MS	By MS/MS	By MS/MS	By MS/MS	By MS/MS	By MS/MS	1
AAEELSKLR	GlyGly (K)	1129.61	0.609136	5000	Q8WUM4-2;Q8WUM4;Q8WUM4-3	PDCD6IP	Programmed cell death 6-interacting protein	yes	no	0	1	0	1										By MS/MS	By MS/MS				By MS/MS	By MS/MS	By MS/MS		By MS/MS	By MS/MS		By MS/MS	By MS/MS	By MS/MS	By MS/MS	By MS/MS	By MS/MS	By MS/MS	By MS/MS	By MS/MS	By MS/MS	By MS/MS
AAEEVEAKFK	GlyGly (K)	1234.62	0.619367	6914	Q9NX63	CHCHD3	MICOS complex subunit MIC19	yes	yes	0	1	0	1								By matching	By MS/MS				By MS/MS	By MS/MS	By MS/MS	By MS/MS	By MS/MS	By MS/MS	By MS/MS	By matching	By MS/MS	By matching	By MS/MS	By MS/MS	By matching	By MS/MS	By MS/MS	By MS/MS	By MS/MS	By MS/MS	By MS/MS	By MS/MS
AAEEVLQTVDHYKTEIER	Acetyl (Protein N-term);GlyGly (K)	2286.11	0.112805	5452	Q96G01;Q96G01-4;Q96G01-3;Q96G01-2	BICD1	Protein bicaudal D homolog 1	yes	no	1	1	0	1																									By MS/MS	By matching
AAEEVTLQTGIKR	GlyGly (K)	1528.82	0.82092	5808	Q99707;Q99707-2	MTR	Methionine synthase	yes	no	0	1	0	1	By MS/MS		By MS/MS	By MS/MS	By MS/MS	By MS/MS	By MS/MS	By MS/MS	By MS/MS	By MS/MS	By MS/MS	By MS/MS	By MS/MS	By MS/MS	By MS/MS	By MS/MS	By MS/MS	By matching	By MS/MS	By MS/MS	By MS/MS	By MS/MS	By MS/MS	By MS/MS	By MS/MS	By MS/MS	By MS/MS	By MS/MS	By MS/MS	By MS/MS	By MS/MS	By MS/MS	1		1	1
AAEFLQMLEAIKALEVR	GlyGly (K)	2045.1	0.0979465	2183	P52739;P52739-2	ZNF131	Zinc finger protein 131	yes	no	0	1	0	1																														By MS/MS
AAEFYKEALR	GlyGly (K)	1310.66	0.6619	2862	Q13099;Q13099-3;Q13099-1	IFT88	Intraflagellar transport protein 88 homolog	yes	no	0	1	0	1					By MS/MS	By MS/MS	By MS/MS		By MS/MS	By MS/MS	By MS/MS	By MS/MS		By MS/MS	By MS/MS	By MS/MS	By MS/MS	By MS/MS	By MS/MS	By MS/MS	By MS/MS	By MS/MS	By matching	By MS/MS	By MS/MS	By MS/MS	By MS/MS	By MS/MS	By MS/MS	By MS/MS	By MS/MS	By MS/MS
AAEGGLSSPEFSELCIWLGSQIK	Unmodified	2478.21	0.210076	3504	Q52LJ0;Q52LJ0-1	FAM98B	Protein FAM98B	yes	no	0	0	0	0					By MS/MS				By MS/MS		By MS/MS		By matching	By matching							By matching	By matching					By MS/MS	By matching	By MS/MS			By MS/MS
AAEGHYASQNKEFLK	GlyGly (K)	1805.87	0.869661	4479	Q8IY63;Q8IY63-2	AMOTL1	Angiomotin-like protein 1	yes	no	0	1	0	1					By MS/MS	By MS/MS	By MS/MS	By MS/MS	By MS/MS	By MS/MS	By MS/MS	By MS/MS	By MS/MS	By MS/MS	By MS/MS	By MS/MS	By MS/MS	By MS/MS	By MS/MS	By MS/MS	By MS/MS	By MS/MS	By MS/MS	By MS/MS	By MS/MS	By MS/MS	By MS/MS	By MS/MS	By MS/MS	By MS/MS	By MS/MS	By MS/MS
AAEGWAAPDALLGQVKASLLPGGSEGGR	GlyGly (K)	2791.43	0.425305	1963	P46531	NOTCH1	Neurogenic locus notch homolog protein 1;Notch 1 extracellular truncation;Notch 1 intracellular domain	yes	yes	0	1	0	1																											By MS/MS	By MS/MS	By MS/MS		By MS/MS	By MS/MS
AAEILYYFALR	Unmodified	1328.71	0.712873	3377	Q16706	MAN2A1	Alpha-mannosidase 2	yes	yes	0	0	0	0																						By matching							By MS/MS	By matching	By matching	By matching
AAEISKQEQK	GlyGly (K)	1244.64	0.636079	4219	Q7Z7G8;Q7Z7G8-2;Q7Z7G8-6	VPS13B	Vacuolar protein sorting-associated protein 13B	yes	no	0	1	0	1																														By MS/MS
AAEIVPSDMYKTGCTLR	GlyGly (K)	2024.97	0.965946	2078	P49917	LIG4	DNA ligase 4	yes	yes	0	1	0	1																						By MS/MS		By matching		By matching	By matching	By MS/MS	By MS/MS		By MS/MS	By matching
AAEKEAALVQQEEEK	GlyGly (K)	1785.87	0.874472	3178	Q15020;Q15020-4	SART3	Squamous cell carcinoma antigen recognized by T-cells 3	yes	no	0	1	0	1			By MS/MS		By MS/MS	By MS/MS	By MS/MS	By MS/MS	By MS/MS	By MS/MS	By MS/MS	By MS/MS	By MS/MS	By MS/MS	By MS/MS	By MS/MS	By MS/MS	By MS/MS	By MS/MS	By matching	By MS/MS	By MS/MS	By MS/MS	By MS/MS	By MS/MS	By MS/MS	By MS/MS	By matching	By matching	By MS/MS					1
AAEKELEQLK	GlyGly (K)	1271.67	0.672131	4826	Q8NG31;Q8NG31-2	CASC5	Protein CASC5	yes	no	0	1	0	1															By MS/MS	By MS/MS	By MS/MS	By MS/MS	By MS/MS	By MS/MS	By MS/MS	By MS/MS	By MS/MS		By MS/MS	By MS/MS	By MS/MS	By MS/MS		By MS/MS
AAEKLYLADPMK	Oxidation (M);GlyGly (K)	1478.74	0.743915	2038	P49458;P49458-2	SRP9	Signal recognition particle 9 kDa protein	yes	no	0	1	1	1					By matching	By matching	By MS/MS	By MS/MS	By MS/MS	By MS/MS	By matching		By MS/MS	By MS/MS	By matching	By MS/MS	By MS/MS	By MS/MS	By MS/MS	By MS/MS	By MS/MS	By MS/MS			By MS/MS		By matching	By MS/MS		By MS/MS
AAELAKGQGPGEVDPK	GlyGly (K)	1679.85	0.847863	1425	P17568	NDUFB7	NADH dehydrogenase [ubiquinone] 1 beta subcomplex subunit 7	yes	yes	0	1	0	1																														By MS/MS
AAELALKTLSK	GlyGly (K)	1257.73	0.729251	3734	Q5VYK3	ECM29	Proteasome-associated protein ECM29 homolog	yes	yes	0	1	0	1																						By MS/MS	By MS/MS	By MS/MS	By MS/MS	By MS/MS	By MS/MS	By MS/MS	By MS/MS		By MS/MS	By MS/MS
AAELEMELNEHSLVIDTLK	Oxidation (M)	2170.08	0.0827499	7209	Q9UHV9	PFDN2	Prefoldin subunit 2	yes	yes	0	0	1	0															By MS/MS
AAELEMELNEHSLVIDTLK	Unmodified	2154.09	0.0878353	7209	Q9UHV9	PFDN2	Prefoldin subunit 2	yes	yes	0	0	0	0					By MS/MS				By matching	By matching	By MS/MS										By MS/MS					By matching					By matching
AAELEPDQLLAWQGLANLYEKYNHINAK	GlyGly (K)	3325.67	0.67314	3928	Q6PGP7	TTC37	Tetratricopeptide repeat protein 37	yes	yes	0	1	0	1																								By MS/MS	By matching	By matching	By matching		By MS/MS		By matching
AAELIANSLATAGDGLIELR	Unmodified	1997.08	0.0793195	1780	P35232	PHB	Prohibitin	yes	yes	0	0	0	0	By MS/MS	By MS/MS		By MS/MS	By MS/MS	By matching		By MS/MS		By MS/MS										By MS/MS		By MS/MS							By MS/MS	By MS/MS			1	1		1
AAELVEAKNMVMSFR	Acetyl (Protein N-term);Oxidation (M);GlyGly (K)	1866.9	0.896804	4572	Q8N2W9	PIAS4	E3 SUMO-protein ligase PIAS4	yes	yes	1	1	1	1															By matching		By matching	By MS/MS			By MS/MS	By MS/MS	By MS/MS	By MS/MS	By MS/MS	By MS/MS	By MS/MS	By MS/MS	By MS/MS	By MS/MS	By MS/MS	By MS/MS
AAELVEAKNMVMSFR	Acetyl (Protein N-term);2 Oxidation (M);GlyGly (K)	1882.89	0.891718	4572	Q8N2W9	PIAS4	E3 SUMO-protein ligase PIAS4	yes	yes	1	1	2	1											By MS/MS		By matching	By MS/MS	By MS/MS	By matching	By MS/MS	By MS/MS	By MS/MS	By MS/MS	By MS/MS	By MS/MS		By matching	By MS/MS	By MS/MS	By matching	By matching	By MS/MS	By MS/MS	By MS/MS	By MS/MS
AAELVEAKNMVMSFR	Acetyl (Protein N-term);GlyGly (K)	1850.9	0.901889	4572	Q8N2W9	PIAS4	E3 SUMO-protein ligase PIAS4	yes	yes	1	1	0	1																		By matching			By MS/MS	By MS/MS	By MS/MS	By MS/MS	By MS/MS	By MS/MS	By MS/MS	By MS/MS	By matching		By matching	By MS/MS
AAEMGMPNKK	GlyGly (K)	1189.56	0.558363	437	O43303;O43303-2	CCP110	Centriolar coiled-coil protein of 110 kDa	yes	no	0	1	0	1																						By matching			By matching		By MS/MS		By MS/MS		By MS/MS	By MS/MS
AAEMHQLKDSSR	GlyGly (K)	1485.7	0.699425	5313	Q96BD0;Q96BD0-3;Q96BD0-4	SLCO4A1	Solute carrier organic anion transporter family member 4A1	yes	no	0	1	0	1															By matching			By MS/MS			By MS/MS	By MS/MS	By MS/MS	By MS/MS	By matching	By MS/MS	By MS/MS	By matching	By MS/MS	By MS/MS	By MS/MS	By MS/MS
AAEMHQLKDSSR	Oxidation (M);GlyGly (K)	1501.69	0.694339	5313	Q96BD0;Q96BD0-3;Q96BD0-4	SLCO4A1	Solute carrier organic anion transporter family member 4A1	yes	no	0	1	1	1											By MS/MS		By MS/MS	By MS/MS			By MS/MS	By MS/MS										By MS/MS	By MS/MS	By MS/MS	By MS/MS
AAEMVKAEVLR	GlyGly (K)	1329.71	0.70747	859	O94986;O94986-3;O94986-1;O94986-2	CEP152	Centrosomal protein of 152 kDa	yes	no	0	1	0	1																							By matching	By MS/MS	By MS/MS	By matching	By matching	By MS/MS	By MS/MS	By MS/MS	By MS/MS	By MS/MS
AAENIKALIEHEMK	GlyGly (K)	1709.88	0.877055	907	O95372	LYPLA2	Acyl-protein thioesterase 2	yes	yes	0	1	0	1																					By MS/MS	By MS/MS	By MS/MS	By MS/MS	By MS/MS	By MS/MS	By MS/MS	By MS/MS	By MS/MS	By MS/MS	By MS/MS	By MS/MS
AAENIKALIEHEMK	Oxidation (M);GlyGly (K)	1725.87	0.871969	907	O95372	LYPLA2	Acyl-protein thioesterase 2	yes	yes	0	1	1	1																																By MS/MS
AAENKFAK	GlyGly (K)	991.509	0.508694	4414	Q8IWA5;Q8IWA5-3;Q8IWA5-2	SLC44A2	Choline transporter-like protein 2	yes	no	0	1	0	1														By matching			By MS/MS	By MS/MS			By MS/MS	By MS/MS		By MS/MS	By MS/MS	By MS/MS				By MS/MS	By MS/MS	By MS/MS
AAEPNKTEIQTLFK	Acetyl (Protein N-term);GlyGly (K)	1744.9	0.899564	4641	Q8N6H7	ARFGAP2	ADP-ribosylation factor GTPase-activating protein 2	yes	yes	1	1	0	1										By MS/MS						By MS/MS	By MS/MS	By MS/MS			By MS/MS	By MS/MS	By MS/MS	By MS/MS	By MS/MS	By MS/MS	By MS/MS	By MS/MS	By MS/MS		By MS/MS	By MS/MS
AAEQAHLWAELVFLYDK	Unmodified	2003.02	0.0152627	2611;2216	P53675;P53675-2;Q00610;Q00610-2	CLTCL1;CLTC	Clathrin heavy chain 2;Clathrin heavy chain 1	no	no	0	0	0	0						By MS/MS	By MS/MS		By MS/MS	By MS/MS	By MS/MS			By MS/MS			By MS/MS					By MS/MS	By MS/MS	By MS/MS	By MS/MS			By MS/MS		By MS/MS	By MS/MS	By MS/MS
AAEQEAQLLSQLKHPNIVTYK	GlyGly (K)	2494.32	0.317987	2156	P51957;P51957-2	NEK4	Serine/threonine-protein kinase Nek4	yes	no	0	1	0	1									By MS/MS								By MS/MS		By matching		By MS/MS	By MS/MS	By MS/MS		By MS/MS	By matching	By matching			By MS/MS	By MS/MS
AAEQLPYLKCPLHTVLK	GlyGly (K)	2094.13	0.129581	3398	Q16877;Q16877-2;Q16877-3	PFKFB4	6-phosphofructo-2-kinase/fructose-2,6-bisphosphatase 4;6-phosphofructo-2-kinase;Fructose-2,6-bisphosphatase	yes	no	0	1	0	1																										By matching	By matching		By matching		By MS/MS
AAEQYTPKAK	GlyGly (K)	1219.62	0.619701	2028	P49327	FASN	Fatty acid synthase;[Acyl-carrier-protein] S-acetyltransferase;[Acyl-carrier-protein] S-malonyltransferase;3-oxoacyl-[acyl-carrier-protein] synthase;3-oxoacyl-[acyl-carrier-protein] reductase;3-hydroxyacyl-[acyl-carrier-protein] dehydratase;Enoyl-[acyl-carrier-protein] reductase;Oleoyl-[acyl-carrier-protein] hydrolase	yes	yes	0	1	0	1					By MS/MS	By MS/MS	By MS/MS	By MS/MS		By MS/MS		By MS/MS	By MS/MS	By MS/MS	By MS/MS	By MS/MS	By MS/MS	By matching	By MS/MS	By MS/MS		By MS/MS	By matching	By MS/MS	By MS/MS	By MS/MS	By MS/MS	By MS/MS	By MS/MS	By MS/MS	By MS/MS
AAESIDQKNDSQLVIEAYK	GlyGly (K)	2235.1	0.101905	5706	Q96RU3;Q96RU3-2;Q96RU3-3;Q96RU3-5;Q96RU3-4	FNBP1	Formin-binding protein 1	yes	no	0	1	0	1																		By matching											By matching	By MS/MS
AAESLADPTEYENLFPGLK	Unmodified	2064.01	0.00515154	1796	P35606;P35606-2	COPB2	Coatomer subunit beta'	yes	no	0	0	0	0					By matching															By MS/MS		By MS/MS
AAESLADPTEYENLFPGLKEAFVVEEWVK	GlyGly (K)	3394.66	0.660904	1796	P35606;P35606-2	COPB2	Coatomer subunit beta'	yes	no	0	1	0	1																									By MS/MS	By matching	By matching		By MS/MS		By MS/MS	By MS/MS
AAESPDQKDTDGGPK	GlyGly (K)	1628.73	0.727807	2226	P53985	SLC16A1	Monocarboxylate transporter 1	yes	yes	0	1	0	1											By MS/MS		By MS/MS	By MS/MS			By MS/MS	By matching		By MS/MS	By MS/MS	By MS/MS	By matching	By matching	By matching	By matching	By MS/MS	By MS/MS	By MS/MS	By MS/MS	By MS/MS
AAESYGKVVDLAPLHLDAR	GlyGly (K)	2138.11	0.112017	7708	Q9Y5Q9	GTF3C3	General transcription factor 3C polypeptide 3	yes	yes	0	1	0	1				By matching		By MS/MS	By MS/MS	By MS/MS	By MS/MS	By MS/MS	By MS/MS				By MS/MS		By MS/MS	By MS/MS	By MS/MS	By MS/MS	By MS/MS	By MS/MS	By MS/MS	By MS/MS	By MS/MS	By MS/MS	By MS/MS	By MS/MS	By MS/MS	By MS/MS	By MS/MS	By MS/MS				1
AAETCQEPKEFR	GlyGly (K)	1578.71	0.709655	7015	Q9P032	NDUFAF4	NADH dehydrogenase [ubiquinone] 1 alpha subcomplex assembly factor 4	yes	yes	0	1	0	1											By MS/MS		By MS/MS	By MS/MS	By matching	By MS/MS	By MS/MS	By MS/MS	By MS/MS	By MS/MS	By MS/MS
AAETDPGMVHLALGSDLTTLGLNLNSPENLYPK	Oxidation (M)	3466.73	0.729	7003	Q9NZN8;Q9NZN8-2;Q9NZN8-5;Q9NZN8-3;Q9NZN8-4	CNOT2	CCR4-NOT transcription complex subunit 2	yes	no	0	0	1	0			By MS/MS	By MS/MS	By MS/MS	By MS/MS	By MS/MS		By MS/MS		By MS/MS		By MS/MS	By MS/MS	By MS/MS	By MS/MS	By MS/MS	By matching	By MS/MS	By MS/MS	By matching														1	1
AAETHFGFETVSEEEKGGK	GlyGly (K)	2165.99	0.986541	3578	Q5HYK3	COQ5	2-methoxy-6-polyprenyl-1,4-benzoquinol methylase, mitochondrial	yes	yes	0	1	0	1																														By MS/MS
AAETVLKQQGVLALRPYLQK	GlyGly (K)	2339.33	0.332515	2295	P56192;P56192-2	MARS	Methionine--tRNA ligase, cytoplasmic	yes	no	0	1	0	2																				By matching			By MS/MS	By MS/MS					By matching
AAEVLKVQK	GlyGly (K)	1098.64	0.639708	226	O00716;O00716-2	E2F3	Transcription factor E2F3	yes	no	0	1	0	1																							By matching	By matching		By matching			By MS/MS	By MS/MS
AAEVLNKHSLSGR	GlyGly (K)	1494.79	0.790289	2161	P52272;P52272-2	HNRNPM	Heterogeneous nuclear ribonucleoprotein M	yes	no	0	1	0	1					By MS/MS	By MS/MS				By MS/MS			By MS/MS	By MS/MS			By MS/MS	By MS/MS	By MS/MS	By MS/MS	By MS/MS	By MS/MS	By MS/MS	By MS/MS	By MS/MS	By MS/MS	By MS/MS	By MS/MS	By MS/MS	By MS/MS	By MS/MS	By MS/MS
AAEVWMDEYKNFYYAAVPSAR	GlyGly (K)	2594.19	0.190009	2793	Q10471	GALNT2	Polypeptide N-acetylgalactosaminyltransferase 2;Polypeptide N-acetylgalactosaminyltransferase 2 soluble form	yes	yes	0	1	0	1																												By matching	By MS/MS	By MS/MS	By MS/MS	By MS/MS
AAFDDAIAELDTLSEESYK	Unmodified	2086.96	0.958261	2428	P62258;P62258-2	YWHAE	14-3-3 protein epsilon	yes	no	0	0	0	0	By MS/MS	By MS/MS	By MS/MS	By MS/MS	By MS/MS	By MS/MS	By MS/MS	By MS/MS		By MS/MS			By MS/MS	By MS/MS	By matching	By MS/MS	By MS/MS		By MS/MS	By MS/MS	By MS/MS	By MS/MS								By MS/MS	By MS/MS		1	1	1	1
AAFDDAIAELDTLSEESYKDSTLIMQLLR	Oxidation (M);GlyGly (K)	3387.64	0.639182	2428	P62258;P62258-2	YWHAE	14-3-3 protein epsilon	yes	no	0	1	1	1																											By matching					By MS/MS
AAFEALQVKK	GlyGly (K)	1217.68	0.676822	3977	Q6UWE0;Q6UWE0-2;Q6UWE0-3	LRSAM1	E3 ubiquitin-protein ligase LRSAM1	yes	no	0	1	0	1																									By MS/MS
AAFGEEVDAVDTGISR	Unmodified	1635.77	0.774029	180	O00273;O00273-2	DFFA	DNA fragmentation factor subunit alpha	yes	no	0	0	0	0																														By MS/MS
AAFGISDSYVDGSSFDPQR	Unmodified	2017.9	0.901749	7442	Q9UQ35;Q9UQ35-2;Q9UQ35-3	SRRM2	Serine/arginine repetitive matrix protein 2	yes	no	0	0	0	0																														By MS/MS
AAFGKESEVLIGNLGDK	GlyGly (K)	1860.96	0.958142	5282	Q96A65	EXOC4	Exocyst complex component 4	yes	yes	0	1	0	1												By matching			By matching	By MS/MS			By MS/MS	By MS/MS	By MS/MS	By MS/MS		By MS/MS	By MS/MS	By MS/MS	By MS/MS	By MS/MS	By matching	By MS/MS	By MS/MS	By matching
AAFGLSEAGFNTACVTK	Unmodified	1742.83	0.82977	1712	P31040;P31040-2;P31040-3	SDHA	Succinate dehydrogenase [ubiquinone] flavoprotein subunit, mitochondrial	yes	no	0	0	0	0																						By MS/MS
AAFKELQSTFK	GlyGly (K)	1382.72	0.719415	5345	Q96C19	EFHD2	EF-hand domain-containing protein D2	yes	yes	0	1	0	1						By matching											By MS/MS	By MS/MS				By MS/MS	By MS/MS	By MS/MS
AAFKGDSGGPLLCNNVAHGIVSYGK	GlyGly (K)	2645.3	0.302019	1161	P08311	CTSG	Cathepsin G	yes	yes	0	1	0	1																			By matching		By MS/MS	By matching	By matching		By MS/MS	By MS/MS	By matching		By MS/MS	By MS/MS	By MS/MS	By MS/MS
AAFKSQNATPK	GlyGly (K)	1275.66	0.657149	7717	Q9Y5V3;Q9Y5V3-2	MAGED1	Melanoma-associated antigen D1	yes	no	0	1	0	1																	By MS/MS	By MS/MS		By MS/MS	By MS/MS	By MS/MS	By MS/MS	By MS/MS	By MS/MS	By MS/MS	By MS/MS	By MS/MS	By MS/MS	By matching	By MS/MS	By MS/MS
AAFKTSYGK	GlyGly (K)	1085.55	0.550559	1484	P20073;P20073-2	ANXA7	Annexin A7	yes	no	0	1	0	1																					By MS/MS	By MS/MS	By MS/MS	By MS/MS	By MS/MS	By MS/MS	By MS/MS	By MS/MS	By MS/MS		By MS/MS	By MS/MS
AAFNSGK	Unmodified	693.345	0.344589	1068	P04406	GAPDH	Glyceraldehyde-3-phosphate dehydrogenase	yes	yes	0	0	0	0				By MS/MS			By MS/MS						By MS/MS	By MS/MS		By matching	By MS/MS	By MS/MS												By MS/MS						1
AAFPLHDCKFR	GlyGly (K)	1474.71	0.713953	3493	Q4KMQ2;Q4KMQ2-3;Q4KMQ2-2;Q4KMQ2-4	ANO6	Anoctamin-6	yes	no	0	1	0	1																		By matching	By MS/MS		By MS/MS					By MS/MS				By MS/MS	By MS/MS	By MS/MS
AAFQIISQVISEATEQVLATTVGK	Unmodified	2503.35	0.353369	5159	Q92667;Q92667-2	AKAP1	A-kinase anchor protein 1, mitochondrial	yes	no	0	0	0	0						By MS/MS	By MS/MS		By matching		By MS/MS		By matching	By matching						By MS/MS
AAFQLMQEDCIQKLLYQQHK	GlyGly (K)	2605.28	0.278112	6568	Q9HCE0;Q9HCE0-2	EPG5	Ectopic P granules protein 5 homolog	yes	no	0	1	0	1																						By matching			By matching	By matching	By matching		By MS/MS		By MS/MS
AAFQSLLDAQADEAVLDHPDLKHIDPVVLK	GlyGly (K)	3381.76	0.75687	7110	Q9UBI1	COMMD3	COMM domain-containing protein 3	yes	yes	0	1	0	1							By MS/MS		By MS/MS		By MS/MS		By MS/MS		By MS/MS	By MS/MS			By MS/MS		By MS/MS	By MS/MS	By MS/MS	By MS/MS	By MS/MS	By MS/MS		By MS/MS	By MS/MS	By MS/MS	By MS/MS	By MS/MS
AAFTVSLDPGPLEQFPHSMEPQLR	Oxidation (M)	2682.31	0.311187	7287	Q9UKD2	MRTO4	mRNA turnover protein 4 homolog	yes	yes	0	0	1	0	By MS/MS						By MS/MS	By MS/MS					By MS/MS		By MS/MS	By MS/MS		By MS/MS			By MS/MS								By matching	By MS/MS			1
AAFVAYALAFPR	Unmodified	1295.7	0.702643	4005	Q6XQN6;Q6XQN6-3;Q6XQN6-2	NAPRT	Nicotinate phosphoribosyltransferase	yes	no	0	0	0	0																							By MS/MS		By MS/MS	By MS/MS	By MS/MS	By MS/MS	By MS/MS	By MS/MS	By MS/MS	By MS/MS
AAFVKAVGFK	GlyGly (K)	1150.65	0.649879	4948	Q8TEP8;Q8TEP8-1;Q8TEP8-2	CEP192	Centrosomal protein of 192 kDa	yes	no	0	1	0	1																	By MS/MS	By MS/MS	By MS/MS	By MS/MS		By MS/MS	By MS/MS	By MS/MS	By MS/MS	By MS/MS	By MS/MS	By MS/MS	By MS/MS		By MS/MS	By matching
AAFVLPEFAR	Unmodified	1119.61	0.60768	1478	P19623	SRM	Spermidine synthase	yes	yes	0	0	0	0				By MS/MS	By MS/MS	By MS/MS	By MS/MS							By MS/MS				By MS/MS	By matching	By MS/MS		By MS/MS								By MS/MS						1
AAGAAIAGQASLPVLPGVDR	Unmodified	1833.01	0.010846	6537	Q9HBE1;Q9HBE1-4;Q9HBE1-2;Q9HBE1-3	PATZ1	POZ-, AT hook-, and zinc finger-containing protein 1	yes	no	0	0	0	0						By MS/MS		By MS/MS
AAGAEPDSILKPELLSAIEK	GlyGly (K)	2165.16	0.157964	6164	Q9BZV1;Q9BZV1-2	UBXN6	UBX domain-containing protein 6	yes	no	0	1	0	1					By matching	By matching			By MS/MS		By MS/MS		By MS/MS			By MS/MS	By MS/MS	By MS/MS			By MS/MS		By MS/MS	By MS/MS	By MS/MS	By MS/MS	By MS/MS	By MS/MS	By MS/MS	By MS/MS
AAGAEPDSILKPELLSAIEKLL	GlyGly (K)	2391.33	0.326092	6164	Q9BZV1;Q9BZV1-2	UBXN6	UBX domain-containing protein 6	yes	no	0	1	0	2										By MS/MS												By MS/MS	By MS/MS	By matching	By matching	By MS/MS	By MS/MS	By MS/MS	By MS/MS	By MS/MS	By MS/MS	By MS/MS
AAGAGMISKK	GlyGly (K)	1046.55	0.554264	5370	Q96D46	NMD3	60S ribosomal export protein NMD3	yes	yes	0	1	0	1													By MS/MS	By matching			By MS/MS	By MS/MS	By MS/MS	By matching		By MS/MS	By MS/MS	By MS/MS	By MS/MS	By MS/MS		By MS/MS	By MS/MS	By MS/MS	By MS/MS	By MS/MS
AAGASDVVLYK	Unmodified	1092.58	0.581525	6753	Q9NSD9	FARSB	Phenylalanine--tRNA ligase beta subunit	yes	yes	0	0	0	0																				By matching		By matching	By matching		By MS/MS	By MS/MS	By matching		By MS/MS	By MS/MS	By MS/MS	By matching
AAGASDVVLYKIDVPANR	GlyGly (K)	1972.04	0.0377891	6753	Q9NSD9	FARSB	Phenylalanine--tRNA ligase beta subunit	yes	yes	0	1	0	1							By MS/MS		By MS/MS	By MS/MS		By MS/MS		By MS/MS			By MS/MS		By MS/MS		By MS/MS	By MS/MS	By MS/MS	By MS/MS	By MS/MS	By MS/MS	By MS/MS	By MS/MS	By MS/MS	By MS/MS	By MS/MS	By MS/MS
AAGDHAKGLHIPR	GlyGly (K)	1455.77	0.769494	4066	Q70CQ2;Q70CQ2-3;Q70CQ2-2	USP34	Ubiquitin carboxyl-terminal hydrolase 34	yes	no	0	1	0	1															By matching				By MS/MS		By MS/MS	By MS/MS	By MS/MS	By MS/MS	By MS/MS	By MS/MS	By MS/MS	By MS/MS	By MS/MS	By MS/MS	By MS/MS	By MS/MS
AAGEELEKGQHLGSSSR	GlyGly (K)	1868.9	0.897667	5233	Q93074;Q93074-3;Q93074-2	MED12	Mediator of RNA polymerase II transcription subunit 12	yes	no	0	1	0	1									By MS/MS	By MS/MS	By MS/MS		By MS/MS		By MS/MS	By MS/MS		By MS/MS	By MS/MS	By MS/MS		By MS/MS	By MS/MS	By MS/MS	By MS/MS	By MS/MS	By MS/MS	By MS/MS	By MS/MS	By MS/MS	By matching	By MS/MS
AAGEPEAGSDYVKFSK	GlyGly (K)	1768.83	0.826793	4620	Q8N5H7	SH2D3C	SH2 domain-containing protein 3C	yes	yes	0	1	0	1										By MS/MS		By MS/MS	By MS/MS		By matching			By matching	By matching			By MS/MS		By MS/MS	By MS/MS			By MS/MS		By matching	By MS/MS	By MS/MS
AAGEPIKEGDNDYFTCITK	GlyGly (K)	2242.02	0.0212123	5775	Q99543;Q99543-2	DNAJC2	DnaJ homolog subfamily C member 2;DnaJ homolog subfamily C member 2, N-terminally processed	yes	no	0	1	0	1																						By matching	By matching	By matching		By matching	By matching	By MS/MS			By MS/MS	By MS/MS
AAGEQEKLEATNR	GlyGly (K)	1529.74	0.743398	531	O60231	DHX16	Putative pre-mRNA-splicing factor ATP-dependent RNA helicase DHX16	yes	yes	0	1	0	1																						By MS/MS
AAGETQLYAKVSNK	Acetyl (Protein N-term);GlyGly (K)	1634.83	0.826399	2314	P57075;P57075-2;P57075-3	UBASH3A	Ubiquitin-associated and SH3 domain-containing protein A	yes	no	1	1	0	1						By MS/MS	By MS/MS	By MS/MS		By MS/MS	By MS/MS	By MS/MS	By MS/MS	By MS/MS	By MS/MS	By MS/MS	By MS/MS	By MS/MS	By MS/MS	By MS/MS	By MS/MS	By MS/MS	By MS/MS	By MS/MS	By MS/MS	By MS/MS	By MS/MS	By MS/MS	By MS/MS	By MS/MS	By MS/MS	By MS/MS
AAGEVKALDDFYK	GlyGly (K)	1539.76	0.756923	5918	Q9BRX2	PELO	Protein pelota homolog	yes	yes	0	1	0	1										By MS/MS		By MS/MS		By MS/MS		By MS/MS	By MS/MS					By MS/MS	By MS/MS	By MS/MS	By MS/MS	By MS/MS	By MS/MS	By MS/MS	By MS/MS	By MS/MS	By MS/MS	By MS/MS
AAGFKDPLLASGTDGVGTK	GlyGly (K)	1917.98	0.979605	1529	P22102	GART	Trifunctional purine biosynthetic protein adenosine-3;Phosphoribosylamine--glycine ligase;Phosphoribosylformylglycinamidine cyclo-ligase;Phosphoribosylglycinamide formyltransferase	yes	yes	0	1	0	1					By MS/MS	By MS/MS	By MS/MS			By MS/MS	By MS/MS	By matching	By matching	By MS/MS	By MS/MS	By MS/MS	By MS/MS	By MS/MS	By MS/MS	By MS/MS	By MS/MS	By MS/MS		By MS/MS	By MS/MS	By MS/MS	By MS/MS	By MS/MS	By MS/MS	By MS/MS	By MS/MS	By MS/MS
AAGFKDPLLASGTDGVGTKLK	GlyGly (K)	2159.16	0.158632	1529	P22102	GART	Trifunctional purine biosynthetic protein adenosine-3;Phosphoribosylamine--glycine ligase;Phosphoribosylformylglycinamidine cyclo-ligase;Phosphoribosylglycinamide formyltransferase	yes	yes	0	1	0	2						By MS/MS	By MS/MS		By MS/MS	By MS/MS	By MS/MS		By MS/MS	By MS/MS	By MS/MS	By MS/MS	By MS/MS	By MS/MS	By MS/MS	By MS/MS	By MS/MS	By MS/MS	By MS/MS	By MS/MS	By MS/MS	By MS/MS	By MS/MS	By MS/MS	By MS/MS	By MS/MS	By MS/MS	By MS/MS
AAGFKTVEPLEYYR	Acetyl (Protein N-term);GlyGly (K)	1798.89	0.889	5307	Q96B26	EXOSC8	Exosome complex component RRP43	yes	yes	1	1	0	1									By MS/MS				By MS/MS	By MS/MS	By MS/MS	By MS/MS	By MS/MS	By MS/MS	By MS/MS	By MS/MS	By MS/MS	By MS/MS	By MS/MS	By MS/MS	By MS/MS	By MS/MS	By matching	By MS/MS	By MS/MS	By MS/MS	By MS/MS	By MS/MS
AAGGDHGSPDSYR	Acetyl (Protein N-term)	1330.55	0.553806	1705	P30566;P30566-2	ADSL	Adenylosuccinate lyase	yes	no	1	0	0	0																														By MS/MS
AAGGGSYKGHVDILAPTVQELAALEK	GlyGly (K)	2708.41	0.413344	5102	Q92499;Q92499-3	DDX1	ATP-dependent RNA helicase DDX1	yes	no	0	1	0	1																By matching				By MS/MS		By MS/MS	By MS/MS			By MS/MS		By MS/MS	By MS/MS	By MS/MS	By MS/MS	By matching
AAGGIELFVGGIGPDGHIAFNEPGSSLVSR	Unmodified	2923.48	0.48282	1973	P46926	GNPDA1	Glucosamine-6-phosphate isomerase 1	yes	yes	0	0	0	0	By MS/MS		By MS/MS		By MS/MS	By MS/MS	By MS/MS	By matching	By MS/MS	By MS/MS	By MS/MS	By MS/MS	By MS/MS	By MS/MS	By MS/MS	By MS/MS	By MS/MS	By MS/MS	By MS/MS	By MS/MS	By MS/MS	By MS/MS			By MS/MS		By MS/MS	By MS/MS		By MS/MS	By matching		1		1
AAGGQGLHVTAL	Unmodified	1093.59	0.588007	3134	Q14761	PTPRCAP	Protein tyrosine phosphatase receptor type C-associated protein	yes	yes	0	0	0	0							By MS/MS								By MS/MS	By MS/MS				By MS/MS
AAGIDEQENWHEGKENIR	GlyGly (K)	2209.01	0.0148218	1656	P28838;P28838-2	LAP3	Cytosol aminopeptidase	yes	no	0	1	0	1													By matching		By MS/MS	By MS/MS	By matching		By MS/MS	By MS/MS		By MS/MS	By MS/MS	By matching	By MS/MS	By MS/MS	By MS/MS	By MS/MS	By MS/MS	By MS/MS	By matching	By MS/MS
AAGIEIQKK	GlyGly (K)	1070.61	0.608408	5762	Q99459	CDC5L	Cell division cycle 5-like protein	yes	yes	0	1	0	1																							By MS/MS			By MS/MS	By matching		By matching		By MS/MS
AAGIGKDFK	GlyGly (K)	1019.54	0.539994	2958	Q13523	PRPF4B	Serine/threonine-protein kinase PRP4 homolog	yes	yes	0	1	0	1																		By MS/MS			By MS/MS		By MS/MS		By matching	By matching	By matching	By matching	By MS/MS		By matching
AAGIIHLGATSCYVGDNTDLIILR	Unmodified	2542.32	0.321358	1705	P30566;P30566-2	ADSL	Adenylosuccinate lyase	yes	no	0	0	0	0			By MS/MS	By MS/MS	By MS/MS	By MS/MS	By MS/MS	By MS/MS	By MS/MS	By MS/MS	By MS/MS	By MS/MS	By MS/MS	By MS/MS	By MS/MS	By MS/MS	By MS/MS	By MS/MS	By MS/MS	By MS/MS	By MS/MS	By MS/MS	By MS/MS	By MS/MS	By MS/MS	By MS/MS	By MS/MS	By MS/MS	By MS/MS	By MS/MS	By MS/MS	By MS/MS			1	1
AAGKELTVDNSFEFEK	GlyGly (K)	1897.91	0.905772	7184	Q9UHA3	RSL24D1	Probable ribosome biogenesis protein RLP24	yes	yes	0	1	0	1									By MS/MS		By MS/MS			By MS/MS	By MS/MS	By MS/MS		By MS/MS	By MS/MS	By MS/MS	By MS/MS		By MS/MS	By matching						By MS/MS
AAGKGDVPTK	GlyGly (K)	1056.56	0.556372	2445	P62424	RPL7A	60S ribosomal protein L7a	yes	yes	0	1	0	1	By MS/MS		By MS/MS	By MS/MS	By MS/MS	By MS/MS	By MS/MS	By MS/MS	By MS/MS		By MS/MS	By MS/MS	By MS/MS	By MS/MS	By MS/MS	By MS/MS	By MS/MS	By MS/MS	By MS/MS	By MS/MS	By MS/MS	By MS/MS	By MS/MS	By MS/MS	By MS/MS	By MS/MS	By MS/MS	By MS/MS	By MS/MS	By MS/MS	By MS/MS	By MS/MS	1		1	1
AAGKGPLATGGIK	GlyGly (K)	1253.71	0.709185	7539	Q9Y2S6	TMA7	Translation machinery-associated protein 7	yes	yes	0	1	0	1														By MS/MS			By MS/MS	By MS/MS			By MS/MS	By MS/MS	By MS/MS	By MS/MS	By MS/MS	By MS/MS	By MS/MS	By MS/MS	By MS/MS	By MS/MS	By matching	By matching
AAGKGYENEDNYSNIR	GlyGly (K)	1913.85	0.850382	7456	Q9Y217;Q9Y217-2	MTMR6	Myotubularin-related protein 6	yes	no	0	1	0	1					By MS/MS					By MS/MS	By MS/MS		By MS/MS		By MS/MS		By MS/MS		By matching	By matching	By MS/MS	By MS/MS	By MS/MS	By MS/MS	By matching	By MS/MS	By MS/MS	By matching	By MS/MS	By matching	By matching	By MS/MS
AAGKLDQPDR	GlyGly (K)	1183.59	0.594549	2806	Q12789;Q12789-3	GTF3C1	General transcription factor 3C polypeptide 1	yes	no	0	1	0	1					By MS/MS	By MS/MS	By MS/MS	By MS/MS	By MS/MS	By MS/MS	By MS/MS		By MS/MS	By MS/MS	By MS/MS	By MS/MS	By MS/MS	By MS/MS	By MS/MS	By MS/MS	By MS/MS	By MS/MS	By MS/MS	By MS/MS	By MS/MS	By MS/MS	By MS/MS	By MS/MS	By MS/MS	By MS/MS	By MS/MS	By MS/MS
AAGKSGGSAGEITFLEALAR	Acetyl (Protein N-term);GlyGly (K)	2061.05	0.049082	6210	Q9GZR1;Q9GZR1-2	SENP6	Sentrin-specific protease 6	yes	no	1	1	0	1																													By MS/MS	By MS/MS	By MS/MS
AAGKVIIQDIACLLPVHK	GlyGly (K)	2059.16	0.161215	3944	Q6PJI9;Q6PJI9-3;Q6PJI9-4	WDR59	WD repeat-containing protein 59	yes	no	0	1	0	1													By matching				By MS/MS		By MS/MS		By MS/MS	By MS/MS		By MS/MS	By MS/MS	By MS/MS	By MS/MS	By MS/MS	By MS/MS		By MS/MS	By MS/MS
AAGLPELSCSKDIQYLK	GlyGly (K)	2006.01	0.0142764	187	O00329	PIK3CD	Phosphatidylinositol 4,5-bisphosphate 3-kinase catalytic subunit delta isoform	yes	yes	0	1	0	1										By MS/MS	By MS/MS	By MS/MS			By MS/MS		By MS/MS		By matching	By MS/MS	By MS/MS	By MS/MS	By MS/MS	By MS/MS	By MS/MS	By MS/MS	By MS/MS	By MS/MS	By MS/MS		By MS/MS	By MS/MS
AAGPELQADCDQIVKR	GlyGly (K)	1883.92	0.915959	3473	Q460N5;Q460N5-4;Q460N5-1;Q460N5-3	PARP14	Poly [ADP-ribose] polymerase 14	yes	no	0	1	0	1					By MS/MS	By MS/MS	By MS/MS	By MS/MS	By MS/MS		By MS/MS	By MS/MS	By MS/MS	By MS/MS	By matching	By MS/MS	By MS/MS	By MS/MS	By MS/MS	By MS/MS	By MS/MS	By MS/MS	By MS/MS	By MS/MS	By MS/MS	By MS/MS	By MS/MS	By MS/MS	By MS/MS	By MS/MS	By MS/MS	By MS/MS
AAGVCLMLLATCCEDDIVPHVLPFIK	Oxidation (M)	2957.45	0.452313	3151	Q14974;Q14974-2	KPNB1	Importin subunit beta-1	yes	no	0	0	1	0				By MS/MS		By MS/MS		By MS/MS	By MS/MS	By MS/MS	By MS/MS	By MS/MS	By MS/MS	By matching	By MS/MS	By MS/MS	By MS/MS	By MS/MS		By MS/MS	By matching		By MS/MS	By MS/MS	By matching	By MS/MS	By matching		By MS/MS	By matching	By MS/MS	By matching				1
AAGVCLMLLATCCEDDIVPHVLPFIK	Unmodified	2941.46	0.457399	3151	Q14974;Q14974-2	KPNB1	Importin subunit beta-1	yes	no	0	0	0	0							By MS/MS		By MS/MS		By MS/MS			By MS/MS			By MS/MS					By MS/MS	By MS/MS	By MS/MS	By MS/MS	By MS/MS	By MS/MS	By MS/MS	By MS/MS	By MS/MS	By MS/MS	By MS/MS
AAGVEAAAEVAATEIK	Acetyl (Protein N-term)	1541.79	0.793702	2161	P52272;P52272-2	HNRNPM	Heterogeneous nuclear ribonucleoprotein M	yes	no	1	0	0	0	By MS/MS				By MS/MS	By MS/MS		By MS/MS	By MS/MS	By MS/MS	By matching		By matching	By matching	By MS/MS	By MS/MS		By MS/MS	By MS/MS	By MS/MS		By MS/MS								By MS/MS			1
AAGVNVEPFWPGLFAK	Unmodified	1701.89	0.887877	1092	P05386	RPLP1	60S acidic ribosomal protein P1	yes	yes	0	0	0	0	By MS/MS	By MS/MS	By MS/MS	By MS/MS		By matching	By matching	By MS/MS		By MS/MS		By MS/MS	By matching					By MS/MS	By matching	By MS/MS	By MS/MS	By MS/MS	By MS/MS	By MS/MS	By MS/MS	By MS/MS	By MS/MS	By MS/MS	By MS/MS	By matching	By MS/MS	By MS/MS	1	1	1	1
AAGVVLEMIR	Oxidation (M)	1073.59	0.590315	7463	Q9Y230;Q9Y230-2	RUVBL2	RuvB-like 2	yes	no	0	0	1	0							By MS/MS		By MS/MS						By matching	By matching			By MS/MS	By MS/MS
AAGYDLYSAYDYTIPPMEKAVVK	GlyGly (K)	2678.29	0.293805	1756	P33316-2;P33316	DUT	Deoxyuridine 5'-triphosphate nucleotidohydrolase, mitochondrial	yes	no	0	1	0	1																By matching						By MS/MS	By MS/MS	By MS/MS	By MS/MS		By MS/MS	By MS/MS	By MS/MS			By MS/MS
AAHEKQHNIFLDQMTIDEDK	Oxidation (M);GlyGly (K)	2512.17	0.165251	2180	P52732	KIF11	Kinesin-like protein KIF11	yes	yes	0	1	1	1										By MS/MS	By matching		By MS/MS	By MS/MS							By MS/MS	By matching					By MS/MS		By matching	By MS/MS
AAHEKQHNIFLDQMTIDEDK	GlyGly (K)	2496.17	0.170336	2180	P52732	KIF11	Kinesin-like protein KIF11	yes	yes	0	1	0	1																														By MS/MS
AAHESKMIEK	GlyGly (K)	1256.62	0.618321	908	O95373	IPO7	Importin-7	yes	yes	0	1	0	1																														By MS/MS
AAHFFSTLK	Unmodified	1020.54	0.539266	3522	Q53H12	AGK	Acylglycerol kinase, mitochondrial	yes	yes	0	0	0	0									By MS/MS				By MS/MS	By MS/MS					By MS/MS	By MS/MS		By matching					By matching		By matching
AAHFLHGCNSK	Unmodified	1240.58	0.577125	7263	Q9UJX2;Q9UJX2-2	CDC23	Cell division cycle protein 23 homolog	yes	no	0	0	0	0													By MS/MS	By MS/MS			By matching
AAHLADFDKSIK	GlyGly (K)	1428.74	0.736128	2711	Q05823;Q05823-2	RNASEL	2-5A-dependent ribonuclease	yes	no	0	1	0	1										By MS/MS									By MS/MS	By matching			By MS/MS			By MS/MS	By MS/MS		By MS/MS	By matching		By matching
AAHLCAEAALR	Unmodified	1181.6	0.597526	7444	Q9UQ80;Q9UQ80-2	PA2G4	Proliferation-associated protein 2G4	yes	no	0	0	0	0	By MS/MS		By MS/MS		By MS/MS	By MS/MS	By MS/MS	By MS/MS	By MS/MS	By MS/MS	By MS/MS		By MS/MS	By MS/MS	By MS/MS	By MS/MS	By matching	By MS/MS		By MS/MS	By MS/MS	By matching	By MS/MS	By matching	By matching	By MS/MS	By matching			By MS/MS		By matching	1		1
AAHSEGNTTAGLDMR	Oxidation (M)	1545.68	0.684169	2535	P78371;P78371-2	CCT2	T-complex protein 1 subunit beta	yes	no	0	0	1	0																				By MS/MS		By MS/MS								By MS/MS
AAHSEGNTTAGLDMR	Unmodified	1529.69	0.689254	2535	P78371;P78371-2	CCT2	T-complex protein 1 subunit beta	yes	no	0	0	0	0																		By matching		By matching		By MS/MS				By matching			By matching	By MS/MS	By MS/MS
AAHVFFTDSCPDALFNELVKSR	GlyGly (K)	2637.26	0.264571	2399	P61764;P61764-2	STXBP1	Syntaxin-binding protein 1	yes	no	0	1	0	1																									By MS/MS			By MS/MS	By MS/MS		By matching	By MS/MS
AAIAFLHALWQDR	Unmodified	1510.8	0.804482	3618	Q5SRE5;Q5SRE5-2	NUP188	Nucleoporin NUP188 homolog	yes	no	0	0	0	0							By MS/MS		By MS/MS		By MS/MS		By MS/MS	By MS/MS							By matching	By MS/MS	By MS/MS		By MS/MS	By MS/MS	By MS/MS	By MS/MS	By MS/MS	By MS/MS	By MS/MS	By MS/MS
AAIAQALAGEVSVVPPSR	Unmodified	1734.96	0.962833	3435	Q2TAY7	SMU1	WD40 repeat-containing protein SMU1;WD40 repeat-containing protein SMU1, N-terminally processed	yes	yes	0	0	0	0	By MS/MS				By MS/MS	By MS/MS	By MS/MS	By MS/MS	By MS/MS																								1
AAIAQLNGKEVK	GlyGly (K)	1354.76	0.756863	5652	Q96PK6;Q96PK6-2	RBM14	RNA-binding protein 14	yes	no	0	1	0	1									By matching	By MS/MS	By MS/MS	By MS/MS	By MS/MS	By MS/MS	By MS/MS	By MS/MS	By MS/MS	By MS/MS	By MS/MS	By MS/MS	By MS/MS	By MS/MS	By MS/MS	By MS/MS	By MS/MS	By MS/MS	By MS/MS	By MS/MS	By MS/MS	By MS/MS	By MS/MS	By MS/MS
AAIATFYVNVK	Unmodified	1195.66	0.660109	4077	Q71F23;Q71F23-3;Q71F23-2	CENPU	Centromere protein U	yes	no	0	0	0	0					By MS/MS	By MS/MS	By MS/MS	By MS/MS	By MS/MS		By MS/MS		By MS/MS	By MS/MS		By MS/MS	By MS/MS	By MS/MS
AAIDAVDNKK	GlyGly (K)	1157.6	0.604051	7073	Q9P2G1	ANKIB1	Ankyrin repeat and IBR domain-containing protein 1	yes	yes	0	1	0	1										By matching		By matching										By MS/MS	By matching	By matching			By matching		By MS/MS	By MS/MS		By MS/MS
AAIDWFDGK	Unmodified	1021.49	0.486896	1803;5180	P35637;P35637-2;Q92804;Q92804-2	FUS;TAF15	RNA-binding protein FUS;TATA-binding protein-associated factor 2N	no	no	0	0	0	0				By MS/MS	By MS/MS	By matching	By matching							By matching	By MS/MS	By MS/MS			By MS/MS	By MS/MS		By MS/MS					By matching	By matching		By matching		By matching				1
AAIDWFDGKEFSGNPIK	GlyGly (K)	2007.97	0.969041	1803	P35637;P35637-2	FUS	RNA-binding protein FUS	yes	no	0	1	0	1																									By MS/MS			By MS/MS		By matching
AAIEVYNEAAKLNQK	GlyGly (K)	1774.92	0.921362	5690	Q96RK4;Q96RK4-2	BBS4	Bardet-Biedl syndrome 4 protein	yes	no	0	1	0	1																												By MS/MS
AAIGCGIVESILNWVK	Unmodified	1728.92	0.923277	1272	P11388;P11388-3;P11388-2;P11388-4	TOP2A	DNA topoisomerase 2-alpha	yes	no	0	0	0	0				By MS/MS	By MS/MS	By MS/MS	By matching	By MS/MS	By MS/MS	By MS/MS	By MS/MS	By MS/MS	By MS/MS	By MS/MS	By MS/MS	By MS/MS	By MS/MS	By MS/MS	By MS/MS	By MS/MS	By MS/MS	By matching	By MS/MS	By matching	By MS/MS	By MS/MS	By MS/MS	By MS/MS	By MS/MS	By MS/MS	By MS/MS	By MS/MS				1
AAIGCGIVESILNWVKFK	GlyGly (K)	2118.13	0.129581	1272	P11388;P11388-3;P11388-2;P11388-4	TOP2A	DNA topoisomerase 2-alpha	yes	no	0	1	0	1																														By MS/MS
AAIGVHLGCTSACVAVYK	Acetyl (Protein N-term)	1917.94	0.944088	2785	Q0VDF9	HSPA14	Heat shock 70 kDa protein 14	yes	yes	1	0	0	0							By MS/MS			By MS/MS	By MS/MS	By MS/MS	By MS/MS	By MS/MS			By MS/MS	By MS/MS		By MS/MS	By MS/MS	By MS/MS	By MS/MS	By MS/MS		By MS/MS	By MS/MS	By MS/MS	By MS/MS	By MS/MS	By MS/MS	By MS/MS
AAIISAEGDSKAAELIANSLATAGDGLIELR	GlyGly (K)	3153.65	0.651736	1780	P35232	PHB	Prohibitin	yes	yes	0	1	0	1																				By MS/MS		By matching				By MS/MS	By matching			By MS/MS
AAIKAIK	GlyGly (K)	827.523	0.522887	865;7420	O95104;O95104-2;O95104-3;Q9UPN6;Q9UPN6-2	SCAF4;SCAF8	Splicing factor, arginine/serine-rich 15;Protein SCAF8	no	no	0	1	0	1									By MS/MS		By MS/MS			By MS/MS	By matching	By MS/MS		By MS/MS	By matching	By MS/MS	By MS/MS						By MS/MS	By MS/MS		By MS/MS	By matching
AAIKGDAAEVEHCLTRR	GlyGly (K)	2010.01	0.00650572	19	A2A2Z9;Q9H560	ANKRD18B;ANKRD19P	Ankyrin repeat domain-containing protein 18B;Putative ankyrin repeat domain-containing protein 19	yes	no	0	1	0	2																														By MS/MS
AAILEKMPLVER	GlyGly (K)	1482.82	0.822834	763	O75843	AP1G2	AP-1 complex subunit gamma-like 2	yes	yes	0	1	0	1					By MS/MS				By MS/MS	By MS/MS	By MS/MS		By MS/MS	By MS/MS		By MS/MS	By MS/MS			By MS/MS	By MS/MS	By MS/MS	By MS/MS	By MS/MS	By MS/MS	By MS/MS	By MS/MS	By MS/MS	By MS/MS	By MS/MS	By MS/MS	By MS/MS
AAILEKMPLVER	Oxidation (M);GlyGly (K)	1498.82	0.817749	763	O75843	AP1G2	AP-1 complex subunit gamma-like 2	yes	yes	0	1	1	1				By MS/MS	By MS/MS	By MS/MS	By MS/MS	By MS/MS	By MS/MS	By MS/MS	By MS/MS	By MS/MS	By MS/MS	By MS/MS	By MS/MS	By MS/MS	By MS/MS	By MS/MS	By MS/MS	By MS/MS	By MS/MS	By MS/MS	By MS/MS	By matching	By MS/MS	By matching	By MS/MS	By matching		By matching						1
AAILPTSIFLTNK	Unmodified	1387.81	0.807502	276	O14744;O14744-2;O14744-5;O14744-3	PRMT5	Protein arginine N-methyltransferase 5;Protein arginine N-methyltransferase 5, N-terminally processed	yes	no	0	0	0	0	By MS/MS		By MS/MS	By MS/MS	By MS/MS	By MS/MS	By MS/MS	By matching	By MS/MS	By MS/MS	By MS/MS	By MS/MS	By MS/MS	By MS/MS	By MS/MS	By MS/MS	By MS/MS	By MS/MS	By MS/MS	By MS/MS	By MS/MS	By MS/MS	By MS/MS	By MS/MS	By MS/MS	By MS/MS	By MS/MS	By MS/MS	By MS/MS	By MS/MS	By MS/MS	By MS/MS	1		1	1
AAILPTSIFLTNKK	GlyGly (K)	1629.95	0.945392	276	O14744;O14744-2;O14744-5;O14744-3	PRMT5	Protein arginine N-methyltransferase 5;Protein arginine N-methyltransferase 5, N-terminally processed	yes	no	0	1	0	1							By MS/MS		By MS/MS				By matching	By MS/MS	By MS/MS		By MS/MS	By MS/MS		By MS/MS	By MS/MS	By MS/MS	By MS/MS	By MS/MS	By MS/MS	By MS/MS	By MS/MS	By MS/MS	By MS/MS	By MS/MS	By MS/MS	By MS/MS
AAIMQALWLYIK	Oxidation (M)	1435.79	0.789743	5207	Q92925;Q92925-3;Q92925-2	SMARCD2	SWI/SNF-related matrix-associated actin-dependent regulator of chromatin subfamily D member 2	yes	no	0	0	1	0					By MS/MS	By MS/MS	By MS/MS		By MS/MS		By MS/MS		By MS/MS	By MS/MS	By matching		By MS/MS		By MS/MS	By MS/MS		By matching	By MS/MS	By matching	By MS/MS	By MS/MS	By MS/MS	By MS/MS	By MS/MS	By MS/MS	By MS/MS	By MS/MS
AAIMQALWLYIK	Unmodified	1419.79	0.794829	5207	Q92925;Q92925-3;Q92925-2	SMARCD2	SWI/SNF-related matrix-associated actin-dependent regulator of chromatin subfamily D member 2	yes	no	0	0	0	0																						By MS/MS			By MS/MS	By MS/MS	By MS/MS	By MS/MS
AAINQKLIETGER	GlyGly (K)	1555.83	0.831819	6624	Q9NPA8;Q9NPA8-2	ENY2	Transcription and mRNA export factor ENY2	yes	no	0	1	0	1																	By MS/MS	By matching		By matching		By matching	By matching		By MS/MS		By matching	By matching	By matching		By matching
AAIQCLQALSGVASPFYLIIDHLISK	Unmodified	2827.53	0.530622	6384	Q9H583	HEATR1	HEAT repeat-containing protein 1;HEAT repeat-containing protein 1, N-terminally processed	yes	yes	0	0	0	0					By matching	By MS/MS	By MS/MS		By MS/MS	By MS/MS	By MS/MS	By MS/MS	By MS/MS	By MS/MS	By MS/MS	By MS/MS	By MS/MS	By MS/MS		By MS/MS	By MS/MS	By MS/MS	By MS/MS	By MS/MS	By MS/MS	By MS/MS	By MS/MS	By MS/MS	By MS/MS	By MS/MS	By MS/MS	By MS/MS
AAIQKSDATQNAHGTGISK	GlyGly (K)	2011.01	0.00827986	7435	Q9UPW0;Q9UPW0-2	FOXJ3	Forkhead box protein J3	yes	no	0	1	0	1														By matching					By matching			By matching			By matching	By MS/MS		By MS/MS			By MS/MS
AAISNKITSCIFQLLQEAGIK	GlyGly (K)	2418.29	0.29408	1530	P22234	PAICS	Multifunctional protein ADE2;Phosphoribosylaminoimidazole-succinocarboxamide synthase;Phosphoribosylaminoimidazole carboxylase	yes	yes	0	1	0	1																						By MS/MS	By matching		By MS/MS		By matching	By MS/MS	By matching		By MS/MS	By MS/MS
AAITHDIPNKNTK	GlyGly (K)	1535.81	0.805604	6311	Q9H2G9;Q9H2G9-2	BLZF1	Golgin-45	yes	no	0	1	0	1																														By MS/MS
AAITTLKYDQLGGR	GlyGly (K)	1619.86	0.863119	7406	Q9UNX4	WDR3	WD repeat-containing protein 3	yes	yes	0	1	0	1																												By MS/MS	By MS/MS		By MS/MS	By MS/MS
AAIVEKLSSLPFQK	GlyGly (K)	1643.92	0.924657	2410	P61970	NUTF2	Nuclear transport factor 2	yes	yes	0	1	0	1			By MS/MS	By MS/MS	By MS/MS	By MS/MS	By MS/MS	By MS/MS	By MS/MS	By MS/MS	By MS/MS	By MS/MS	By MS/MS	By MS/MS	By MS/MS	By MS/MS	By MS/MS	By MS/MS	By MS/MS	By MS/MS	By MS/MS	By MS/MS	By MS/MS	By MS/MS	By MS/MS	By MS/MS	By MS/MS	By MS/MS	By MS/MS	By MS/MS	By MS/MS	By MS/MS			1	1
AAIVVGVELPVYDITK	Unmodified	1685.96	0.960374	890	O95258;Q5SVS4;Q5SVS4-2;O95258-2;O95258-3	SLC25A14;SLC25A30	Brain mitochondrial carrier protein 1;Kidney mitochondrial carrier protein 1	yes	no	0	0	0	0						By MS/MS	By MS/MS									By matching
AAIVVGVELPVYDITKK	GlyGly (K)	1928.1	0.0982641	890	O95258;Q5SVS4;Q5SVS4-2;O95258-2;O95258-3	SLC25A14;SLC25A30	Brain mitochondrial carrier protein 1;Kidney mitochondrial carrier protein 1	yes	no	0	1	0	1																									By matching	By matching				By MS/MS	By matching	By MS/MS
AAIYDKYK	GlyGly (K)	1084.56	0.55531	2858	Q13084	MRPL28	39S ribosomal protein L28, mitochondrial	yes	yes	0	1	0	1											By MS/MS			By MS/MS		By MS/MS	By MS/MS	By MS/MS				By matching	By MS/MS	By MS/MS	By MS/MS	By MS/MS	By MS/MS	By MS/MS	By MS/MS	By MS/MS	By MS/MS	By matching
AAKDVFNK	GlyGly (K)	1005.52	0.524344	7482	Q9Y277;Q9Y277-2	VDAC3	Voltage-dependent anion-selective channel protein 3	yes	no	0	1	0	1														By MS/MS		By MS/MS	By matching	By matching		By MS/MS		By MS/MS	By MS/MS		By MS/MS			By MS/MS
AAKEEELLR	GlyGly (K)	1171.62	0.619701	6369	Q9H4E7	DEF6	Differentially expressed in FDCP 6 homolog	yes	yes	0	1	0	1										By MS/MS			By matching	By matching			By MS/MS	By matching	By MS/MS	By MS/MS	By MS/MS	By MS/MS	By MS/MS	By MS/MS	By matching	By MS/MS	By MS/MS		By MS/MS	By MS/MS	By MS/MS	By MS/MS
AAKEFGVSPDK	GlyGly (K)	1261.63	0.630266	1613	P26640	VARS	Valine--tRNA ligase	yes	yes	0	1	0	1															By MS/MS	By MS/MS			By MS/MS	By MS/MS
AAKELQHYVTMELR	GlyGly (K)	1801.91	0.914503	1909	P42345	MTOR	Serine/threonine-protein kinase mTOR	yes	yes	0	1	0	1																									By MS/MS	By matching			By MS/MS	By matching	By MS/MS	By MS/MS
AAKETISLAEQR	GlyGly (K)	1429.75	0.752506	535	O60239	SH3BP5	SH3 domain-binding protein 5	yes	yes	0	1	0	1																	By matching			By MS/MS	By MS/MS							By matching		By MS/MS
AAKGAHGSYLK	Acetyl (Protein N-term);GlyGly (K)	1257.65	0.646584	7361	Q9ULT0;Q9ULT0-4;Q9ULT0-3	TTC7A	Tetratricopeptide repeat protein 7A	yes	no	1	1	0	1															By MS/MS							By matching	By matching		By matching	By matching	By matching	By matching	By MS/MS	By matching	By MS/MS	By matching
AAKGTVGSILDR	GlyGly (K)	1300.71	0.709913	2381	P61221	ABCE1	ATP-binding cassette sub-family E member 1	yes	yes	0	1	0	1										By MS/MS			By matching	By MS/MS			By MS/MS				By MS/MS	By MS/MS	By MS/MS	By MS/MS		By MS/MS		By MS/MS	By MS/MS		By MS/MS	By MS/MS
AAKLAPEFAK	GlyGly (K)	1158.64	0.639708	1679	P30041	PRDX6	Peroxiredoxin-6	yes	yes	0	1	0	1													By MS/MS					By MS/MS	By MS/MS	By MS/MS		By MS/MS	By MS/MS	By MS/MS	By matching	By MS/MS	By MS/MS	By MS/MS	By MS/MS	By MS/MS	By MS/MS
AAKLFPGSPAIYK	GlyGly (K)	1475.81	0.81365	1224;2066	P0DJD0;P0DJD1;P49792	RGPD1;RGPD2;RANBP2	RANBP2-like and GRIP domain-containing protein 1;RANBP2-like and GRIP domain-containing protein 2;E3 SUMO-protein ligase RanBP2	no	no	0	1	0	1														By MS/MS		By MS/MS		By MS/MS	By matching		By MS/MS									By MS/MS
AAKPEQIQK	GlyGly (K)	1125.61	0.614222	5848	Q99986	VRK1	Serine/threonine-protein kinase VRK1	yes	yes	0	1	0	1					By MS/MS	By matching				By MS/MS			By MS/MS	By MS/MS			By MS/MS	By MS/MS			By MS/MS	By MS/MS	By MS/MS			By MS/MS		By MS/MS		By MS/MS	By MS/MS
AAKPLQVNK	GlyGly (K)	1081.62	0.624392	4393	Q8IV63;Q8IV63-2;Q8IV63-3	VRK3	Inactive serine/threonine-protein kinase VRK3	yes	no	0	1	0	1														By MS/MS	By matching	By matching	By matching	By MS/MS	By matching	By MS/MS			By MS/MS	By matching	By MS/MS		By MS/MS	By matching	By MS/MS	By MS/MS	By MS/MS	By matching
AAKQGDTILVSGMK	Oxidation (M);GlyGly (K)	1547.8	0.797742	4947	Q8TEM1;Q8TEM1-2	NUP210	Nuclear pore membrane glycoprotein 210	yes	no	0	1	1	1													By MS/MS		By MS/MS		By MS/MS		By MS/MS		By MS/MS	By MS/MS		By MS/MS	By MS/MS	By MS/MS	By MS/MS	By MS/MS		By MS/MS
AAKQGDTILVSGMK	GlyGly (K)	1531.8	0.802827	4947	Q8TEM1;Q8TEM1-2	NUP210	Nuclear pore membrane glycoprotein 210	yes	no	0	1	0	1																		By matching				By MS/MS	By MS/MS	By matching			By MS/MS	By MS/MS		By MS/MS		By MS/MS
AAKQGDTILVSGMKTGSSK	2 GlyGly (K)	2106.07	0.0739166	4947	Q8TEM1;Q8TEM1-2	NUP210	Nuclear pore membrane glycoprotein 210	yes	no	0	2	0	2																							By matching					By matching	By MS/MS	By matching	By MS/MS	By matching
AAKQPPPLMK	Acetyl (Protein N-term);GlyGly (K)	1235.67	0.669628	266	O14683	TP53I11	Tumor protein p53-inducible protein 11	yes	yes	1	1	0	1																						By matching		By matching		By matching	By matching	By MS/MS
AAKSQPNIPK	Acetyl (Protein N-term);GlyGly (K)	1208.65	0.651335	7119	Q9UBM7	DHCR7	7-dehydrocholesterol reductase	yes	yes	1	1	0	1	By matching				By MS/MS	By MS/MS	By MS/MS		By MS/MS	By MS/MS	By MS/MS			By MS/MS								By MS/MS			By MS/MS	By MS/MS			By MS/MS	By MS/MS	By MS/MS	By matching	1
AAKSQPNIPK	GlyGly (K)	1166.64	0.640771	7119	Q9UBM7	DHCR7	7-dehydrocholesterol reductase	yes	yes	0	1	0	1																						By MS/MS	By MS/MS	By MS/MS	By MS/MS	By MS/MS	By MS/MS	By MS/MS	By matching	By matching	By MS/MS
AAKTLYEHYSGGESHNSSSSK	GlyGly (K)	2353.06	0.0570805	1762	P33981;P33981-2	TTK	Dual specificity protein kinase TTK	yes	no	0	1	0	1										By matching			By MS/MS	By MS/MS	By matching	By MS/MS	By MS/MS	By MS/MS	By MS/MS	By matching	By MS/MS	By MS/MS	By MS/MS	By MS/MS	By MS/MS	By MS/MS	By MS/MS	By MS/MS	By MS/MS	By matching	By MS/MS	By MS/MS
AAKVFESIGKFGLALAVAGGVVNSALYNVDAGHR	Acetyl (Protein N-term);GlyGly (K)	3556.88	0.879051	1780	P35232;P35232-2	PHB	Prohibitin	yes	no	1	1	0	2									By MS/MS
AAKVLEQLTGQTPVFSK	GlyGly (K)	1930.05	0.0523765	2472;2473	P62913;P62913-2	RPL11	60S ribosomal protein L11	no	no	0	1	0	1	By MS/MS		By MS/MS				By MS/MS					By MS/MS			By MS/MS	By MS/MS	By MS/MS	By MS/MS	By MS/MS	By MS/MS	By MS/MS	By MS/MS	By MS/MS	By MS/MS	By MS/MS			By MS/MS		By MS/MS	By MS/MS	By MS/MS	1		1
AAKVVPVK	GlyGly (K)	924.576	0.575651	1464	P19338	NCL	Nucleolin	yes	yes	0	1	0	1													By matching	By MS/MS	By MS/MS	By MS/MS	By MS/MS	By MS/MS	By MS/MS	By MS/MS	By MS/MS	By MS/MS	By MS/MS	By MS/MS	By MS/MS	By MS/MS	By MS/MS	By MS/MS	By matching	By matching		By matching
AALAFGFLDLLK	Unmodified	1277.74	0.73836	5736	Q96SY0;Q96SY0-4;Q96SY0-3	VWA9	von Willebrand factor A domain-containing protein 9	yes	no	0	0	0	0	By MS/MS		By MS/MS	By MS/MS	By MS/MS	By MS/MS	By MS/MS	By MS/MS	By MS/MS	By MS/MS	By MS/MS		By MS/MS	By MS/MS	By MS/MS	By MS/MS	By MS/MS	By MS/MS	By MS/MS	By MS/MS	By MS/MS	By MS/MS	By MS/MS	By MS/MS	By MS/MS	By MS/MS	By MS/MS	By MS/MS	By MS/MS	By MS/MS	By MS/MS	By MS/MS	1		1	1
AALAGGTTMIIDHVVPEPGTSLLAAFDQWR	Oxidation (M)	3152.6	0.59647	3354	Q16555;Q16555-2	DPYSL2	Dihydropyrimidinase-related protein 2	yes	no	0	0	1	0				By MS/MS	By MS/MS	By MS/MS	By MS/MS	By MS/MS	By MS/MS	By matching	By MS/MS	By MS/MS	By MS/MS	By MS/MS	By MS/MS	By MS/MS	By MS/MS		By MS/MS	By MS/MS	By MS/MS	By matching	By matching	By matching		By matching	By matching		By MS/MS	By matching	By MS/MS	By matching				1
AALAGGTTMIIDHVVPEPGTSLLAAFDQWR	Unmodified	3136.6	0.601555	3354	Q16555;Q16555-2	DPYSL2	Dihydropyrimidinase-related protein 2	yes	no	0	0	0	0									By MS/MS	By MS/MS	By MS/MS			By MS/MS								By matching			By matching	By matching	By MS/MS	By matching	By MS/MS		By MS/MS	By MS/MS
AALAPLPPLPAQFK	Acetyl (Protein N-term)	1474.85	0.854786	6616	Q9NP79	VTA1	Vacuolar protein sorting-associated protein VTA1 homolog	yes	yes	1	0	0	0					By MS/MS								By matching
AALCHLLQYFLK	Unmodified	1475.8	0.795891	2961	Q13535;Q13535-2;Q13535-3	ATR	Serine/threonine-protein kinase ATR	yes	no	0	0	0	0					By MS/MS	By MS/MS	By MS/MS		By MS/MS	By MS/MS	By MS/MS	By MS/MS	By MS/MS	By MS/MS	By MS/MS	By MS/MS	By MS/MS	By MS/MS	By MS/MS	By MS/MS	By MS/MS	By MS/MS	By MS/MS		By MS/MS	By MS/MS	By MS/MS	By MS/MS	By MS/MS	By MS/MS	By matching	By MS/MS
AALDAAAKEMTTK	GlyGly (K)	1433.72	0.718429	6989	Q9NZC9	SMARCAL1	SWI/SNF-related matrix-associated actin-dependent regulator of chromatin subfamily A-like protein 1	yes	yes	0	1	0	1																						By matching						By MS/MS
AALDCSTSHLDEFYSDPHAVAGALKSYLR	GlyGly (K)	3307.56	0.55679	3788	Q68EM7;Q68EM7-2;Q68EM7-6;Q68EM7-5;Q68EM7-3	ARHGAP17	Rho GTPase-activating protein 17	yes	no	0	1	0	1																	By matching					By MS/MS									By MS/MS	By MS/MS
AALDEQFEPQKTLFIQCDVADQQQLR	GlyGly (K)	3204.55	0.550976	1365	P15428;P15428-4;P15428-2;P15428-5	HPGD	15-hydroxyprostaglandin dehydrogenase [NAD(+)]	yes	no	0	1	0	1														By MS/MS			By MS/MS					By MS/MS	By MS/MS		By MS/MS	By MS/MS	By MS/MS	By MS/MS		By MS/MS	By matching	By MS/MS
AALDHKADIIGLSGLITPSLDEMIFVAK	GlyGly (K)	3051.63	0.631458	5808	Q99707;Q99707-2	MTR	Methionine synthase	yes	no	0	1	0	1																							By matching		By MS/MS	By matching		By MS/MS	By MS/MS		By matching	By MS/MS
AALDHKADIIGLSGLITPSLDEMIFVAK	Oxidation (M);GlyGly (K)	3067.63	0.626373	5808	Q99707;Q99707-2	MTR	Methionine synthase	yes	no	0	1	1	1									By matching	By MS/MS	By matching		By MS/MS	By matching	By MS/MS	By MS/MS	By matching			By MS/MS	By matching	By MS/MS			By MS/MS	By matching				By matching	By MS/MS
AALDSLSLFTSLGLSEQK	Acetyl (Protein N-term)	1921	0.00442326	1983	P47897;P47897-2	QARS	Glutamine--tRNA ligase	yes	no	1	0	0	0				By MS/MS			By MS/MS	By MS/MS								By matching				By matching																1
AALDSLSLFTSLGLSEQKAR	Acetyl (Protein N-term);GlyGly (K)	2262.19	0.185576	1983	P47897;P47897-2	QARS	Glutamine--tRNA ligase	yes	no	1	1	0	1									By MS/MS		By MS/MS	By matching	By MS/MS	By MS/MS	By MS/MS	By MS/MS	By MS/MS	By MS/MS	By MS/MS	By MS/MS	By MS/MS	By matching	By MS/MS	By MS/MS	By MS/MS	By MS/MS	By MS/MS	By MS/MS	By MS/MS	By MS/MS	By MS/MS	By MS/MS
AALEALGSCLNNK	Unmodified	1359.68	0.681649	1767	P34897;P34897-3;P34897-2	SHMT2	Serine hydroxymethyltransferase, mitochondrial	yes	no	0	0	0	0																						By MS/MS								By MS/MS
AALEALGSCLNNKYSEGYPGK	GlyGly (K)	2355.12	0.11651	1767	P34897;P34897-3;P34897-2	SHMT2	Serine hydroxymethyltransferase, mitochondrial	yes	no	0	1	0	1						By MS/MS			By MS/MS		By MS/MS		By MS/MS	By MS/MS			By MS/MS	By MS/MS		By MS/MS	By MS/MS	By MS/MS	By MS/MS		By MS/MS	By MS/MS	By MS/MS	By MS/MS	By MS/MS	By MS/MS	By MS/MS	By MS/MS
AALEAQNALHNIK	Unmodified	1391.75	0.752112	902	O95319;O95319-5;O95319-2;O95319-4;O95319-3	CELF2	CUGBP Elav-like family member 2	yes	no	0	0	0	0																				By matching		By MS/MS								By MS/MS
AALEAYCKK	GlyGly (K)	1166.58	0.575393	7267	Q9UJX6;Q9UJX6-2	ANAPC2	Anaphase-promoting complex subunit 2	yes	no	0	1	0	1	By matching		By MS/MS		By MS/MS								By matching	By MS/MS				By MS/MS	By MS/MS		By MS/MS	By MS/MS	By MS/MS	By MS/MS		By matching	By MS/MS		By MS/MS	By MS/MS	By MS/MS	By matching	1		1
AALEGVSKDLQAR	GlyGly (K)	1470.78	0.779055	2854	Q13049	TRIM32	E3 ubiquitin-protein ligase TRIM32	yes	yes	0	1	0	1					By MS/MS	By MS/MS	By MS/MS	By MS/MS	By MS/MS	By MS/MS	By MS/MS		By MS/MS	By MS/MS	By MS/MS	By MS/MS	By MS/MS	By MS/MS	By MS/MS	By MS/MS	By MS/MS	By MS/MS	By MS/MS	By MS/MS	By MS/MS	By MS/MS	By MS/MS	By MS/MS	By MS/MS	By MS/MS	By MS/MS	By MS/MS
AALELLSLDLKK	GlyGly (K)	1426.84	0.83953	6019	Q9BV73;Q9BV73-2	CEP250	Centrosome-associated protein CEP250	yes	no	0	1	0	1																							By matching	By matching	By MS/MS	By MS/MS		By MS/MS	By MS/MS	By MS/MS	By MS/MS	By MS/MS
AALESGISTKQLTEADLR	GlyGly (K)	2016.05	0.0487477	3050	Q14168;Q14168-3;Q14168-6;Q14168-2;Q14168-4;Q14168-5	MPP2	MAGUK p55 subfamily member 2	yes	no	0	1	0	1							By matching		By MS/MS						By MS/MS	By matching	By MS/MS	By MS/MS	By MS/MS		By MS/MS	By matching		By MS/MS	By MS/MS	By matching	By MS/MS	By MS/MS	By MS/MS	By MS/MS	By MS/MS	By MS/MS
AALETDENLLLCAPTGAGK	Unmodified	1942.97	0.966992	738	O75643;O75643-2	SNRNP200	U5 small nuclear ribonucleoprotein 200 kDa helicase	yes	no	0	0	0	0																				By MS/MS		By MS/MS								By MS/MS
AALFALQNLFEEKYAPR	GlyGly (K)	2094.09	0.0898246	5808	Q99707;Q99707-2	MTR	Methionine synthase	yes	no	0	1	0	1										By MS/MS				By MS/MS		By matching		By MS/MS		By matching	By MS/MS	By MS/MS	By MS/MS		By MS/MS		By MS/MS		By MS/MS	By MS/MS	By MS/MS	By MS/MS
AALGDSKEDTQK	GlyGly (K)	1375.66	0.657937	6706	Q9NRA8;Q9NRA8-3;Q9NRA8-2	EIF4ENIF1	Eukaryotic translation initiation factor 4E transporter	yes	no	0	1	0	1																														By MS/MS
AALGPLVTGLYDVQAFK	Unmodified	1761.97	0.966522	1262	P11172	UMPS	Uridine 5'-monophosphate synthase;Orotate phosphoribosyltransferase;Orotidine 5'-phosphate decarboxylase	yes	yes	0	0	0	0	By MS/MS		By MS/MS	By MS/MS	By matching	By matching	By MS/MS	By MS/MS											By MS/MS			By MS/MS											1		1	1
AALGPLVTGLYDVQAFKFGDFVLK	GlyGly (K)	2682.44	0.442125	1262	P11172	UMPS	Uridine 5'-monophosphate synthase;Orotate phosphoribosyltransferase;Orotidine 5'-phosphate decarboxylase	yes	yes	0	1	0	1										By matching		By matching										By MS/MS	By MS/MS	By MS/MS	By MS/MS	By MS/MS	By MS/MS	By MS/MS	By MS/MS	By MS/MS	By MS/MS	By MS/MS
AALGVLESDLPSAVTLLK	Acetyl (Protein N-term)	1838.04	0.0400805	4787	Q8NEJ9;Q8NEJ9-2	NGDN	Neuroguidin	yes	no	1	0	0	0																														By MS/MS
AALGYDYKGETEK	GlyGly (K)	1557.73	0.731102	1337	P14317	HCLS1	Hematopoietic lineage cell-specific protein	yes	yes	0	1	0	1																						By MS/MS	By MS/MS		By matching	By MS/MS	By MS/MS	By MS/MS	By MS/MS		By MS/MS	By matching
AALHLYSNTLNFQISEVEPK	Unmodified	2273.17	0.169197	1888	P41227	NAA10	N-alpha-acetyltransferase 10	yes	yes	0	0	0	0			By MS/MS	By MS/MS	By MS/MS	By MS/MS	By MS/MS	By MS/MS	By MS/MS	By matching	By MS/MS	By MS/MS	By MS/MS	By MS/MS	By MS/MS	By MS/MS	By MS/MS	By MS/MS		By MS/MS	By MS/MS			By MS/MS	By MS/MS	By MS/MS	By MS/MS		By MS/MS		By MS/MS				1	1
AALIMQVLQLTADQIAMLPPEQR	2 Oxidation (M)	2581.36	0.360779	6260;1754	P33240;P33240-2;Q9H0L4	CSTF2;CSTF2T	Cleavage stimulation factor subunit 2;Cleavage stimulation factor subunit 2 tau variant	no	no	0	0	2	0							By MS/MS
AALKHLGP	GlyGly (K)	919.524	0.52395	6535	Q9HB96	FANCE	Fanconi anemia group E protein	yes	yes	0	1	0	1																			By MS/MS						By matching					By MS/MS		By MS/MS
AALKLEPSNK	GlyGly (K)	1183.66	0.656087	3071	Q14318;Q14318-2;Q14318-3	FKBP8	Peptidyl-prolyl cis-trans isomerase FKBP8	yes	no	0	1	0	1	By MS/MS				By MS/MS	By MS/MS	By MS/MS		By MS/MS	By MS/MS	By MS/MS	By MS/MS	By MS/MS	By MS/MS	By MS/MS	By MS/MS	By MS/MS	By MS/MS	By MS/MS	By MS/MS		By MS/MS	By MS/MS	By MS/MS	By MS/MS	By MS/MS	By MS/MS	By MS/MS	By MS/MS	By MS/MS	By MS/MS	By MS/MS	1
AALKLEPSNKTIHAELSK	2 GlyGly (K)	2177.18	0.180431	3071	Q14318;Q14318-2;Q14318-3	FKBP8	Peptidyl-prolyl cis-trans isomerase FKBP8	yes	no	0	2	0	2																			By matching			By matching	By matching		By MS/MS		By MS/MS	By MS/MS		By MS/MS	By MS/MS	By MS/MS
AALKNAFSLLGK	GlyGly (K)	1345.77	0.771785	7623;4925	Q8TDJ6;Q8TDJ6-3;Q8TDJ6-2;Q9Y485	DMXL2;DMXL1	DmX-like protein 2;DmX-like protein 1	no	no	0	1	0	1																						By matching		By matching	By MS/MS	By MS/MS		By MS/MS	By MS/MS	By matching	By MS/MS
AALKNGETAEQLQK	GlyGly (K)	1613.84	0.837298	7295	Q9UKK3	PARP4	Poly [ADP-ribose] polymerase 4	yes	yes	0	1	0	1																									By matching	By matching	By matching		By MS/MS	By matching	By MS/MS	By MS/MS
AALKNPVK	GlyGly (K)	953.566	0.565815	6269	Q9H0S4;Q9H0S4-2	DDX47	Probable ATP-dependent RNA helicase DDX47	yes	no	0	1	0	1													By MS/MS	By MS/MS	By MS/MS	By MS/MS	By MS/MS	By MS/MS	By MS/MS	By MS/MS	By MS/MS	By MS/MS	By MS/MS	By MS/MS	By MS/MS	By MS/MS	By matching	By MS/MS	By MS/MS	By MS/MS	By MS/MS	By MS/MS
AALKSLIPTLEK	GlyGly (K)	1396.83	0.828966	3260	Q15397	KIAA0020	Pumilio domain-containing protein KIAA0020	yes	yes	0	1	0	1																			By matching					By MS/MS			By MS/MS	By MS/MS	By MS/MS		By MS/MS	By MS/MS
AALLELWELR	Unmodified	1212.69	0.686658	3001	Q13813;Q13813-2;Q13813-3	SPTAN1	Spectrin alpha chain, non-erythrocytic 1	yes	no	0	0	0	0																						By MS/MS	By MS/MS		By matching		By matching	By MS/MS	By MS/MS	By MS/MS	By MS/MS	By MS/MS
AALLETLSLLLAK	Unmodified	1354.84	0.843553	5147	Q92616	GCN1L1	Translational activator GCN1	yes	yes	0	0	0	0	By MS/MS		By MS/MS	By MS/MS	By MS/MS	By MS/MS	By MS/MS	By MS/MS	By MS/MS	By MS/MS	By MS/MS	By MS/MS	By MS/MS	By MS/MS	By MS/MS	By MS/MS	By MS/MS	By MS/MS	By MS/MS	By MS/MS	By MS/MS	By MS/MS	By MS/MS	By MS/MS	By MS/MS	By MS/MS	By MS/MS	By MS/MS	By matching	By MS/MS	By MS/MS		1		1	1
AALLHKTIQLAAELR	GlyGly (K)	1761.03	0.0261022	4620	Q8N5H7;Q8N5H7-2;Q8N5H7-6;Q8N5H7-5;Q8N5H7-4;Q8N5H7-3	SH2D3C	SH2 domain-containing protein 3C	yes	no	0	1	0	1																					By matching	By matching	By MS/MS	By MS/MS	By matching		By matching	By matching	By MS/MS		By MS/MS	By MS/MS
AALLKASPK	GlyGly (K)	1011.61	0.60768	2107	P50914	RPL14	60S ribosomal protein L14	yes	yes	0	1	0	1					By MS/MS		By MS/MS							By MS/MS	By MS/MS	By MS/MS		By MS/MS				By MS/MS	By MS/MS	By MS/MS	By matching	By MS/MS	By MS/MS	By MS/MS	By MS/MS	By MS/MS		By MS/MS
AALLLLLTFLAK	Unmodified	1285.84	0.837345	4957	Q8TEX9;Q8TEX9-2	IPO4	Importin-4	yes	no	0	0	0	0				By MS/MS		By MS/MS	By MS/MS		By MS/MS	By matching	By MS/MS	By MS/MS	By MS/MS	By MS/MS	By MS/MS		By MS/MS	By MS/MS	By MS/MS	By MS/MS	By MS/MS	By MS/MS	By MS/MS	By MS/MS	By MS/MS	By MS/MS	By MS/MS	By MS/MS	By MS/MS	By MS/MS	By MS/MS	By MS/MS				1
AALLNAILHSAYSETFLLPHLK	Unmodified	2421.34	0.342017	6454	Q9H8H0	NOL11	Nucleolar protein 11	yes	yes	0	0	0	0				By MS/MS	By MS/MS	By MS/MS	By MS/MS		By MS/MS	By MS/MS	By MS/MS	By MS/MS	By matching	By MS/MS			By MS/MS				By matching		By MS/MS			By MS/MS	By MS/MS	By MS/MS	By MS/MS	By MS/MS	By MS/MS	By MS/MS				1
AALLNFDEFAVSKDGIEK	GlyGly (K)	2080.05	0.0476851	7733	Q9Y613	FHOD1	FH1/FH2 domain-containing protein 1	yes	yes	0	1	0	1																		By matching		By matching			By matching	By MS/MS	By MS/MS		By matching		By MS/MS	By matching	By matching
AALLNQHYQVNFK	Unmodified	1544.81	0.809961	1141	P07814	EPRS	Bifunctional glutamate/proline--tRNA ligase;Glutamate--tRNA ligase;Proline--tRNA ligase	yes	yes	0	0	0	0					By MS/MS	By MS/MS	By MS/MS	By MS/MS	By MS/MS	By MS/MS	By MS/MS	By MS/MS	By MS/MS	By MS/MS	By MS/MS	By MS/MS	By MS/MS	By MS/MS		By matching
AALLNQHYQVNFKGK	GlyGly (K)	1843.97	0.969316	1141	P07814	EPRS	Bifunctional glutamate/proline--tRNA ligase;Glutamate--tRNA ligase;Proline--tRNA ligase	yes	yes	0	1	0	1																						By MS/MS	By MS/MS		By MS/MS	By MS/MS	By MS/MS	By matching	By MS/MS	By matching	By MS/MS	By MS/MS
AALLWALAAALER	Unmodified	1367.79	0.79252	4517	Q8IZ83;Q8IZ83-3	ALDH16A1	Aldehyde dehydrogenase family 16 member A1	yes	no	0	0	0	0						By matching	By MS/MS				By MS/MS		By MS/MS	By matching			By MS/MS					By MS/MS	By MS/MS	By MS/MS	By MS/MS	By MS/MS	By MS/MS	By MS/MS	By MS/MS	By MS/MS	By MS/MS	By MS/MS
AALMDASQLEPGEKAELLEAFK	Oxidation (M);GlyGly (K)	2490.23	0.231205	5242	Q969F9;Q969F9-2	HPS3	Hermansky-Pudlak syndrome 3 protein	yes	no	0	1	1	1							By MS/MS			By MS/MS		By matching	By MS/MS	By MS/MS	By MS/MS	By MS/MS	By MS/MS	By MS/MS		By MS/MS	By matching				By MS/MS	By matching	By MS/MS	By MS/MS	By matching	By MS/MS
AALMDASQLEPGEKAELLEAFK	GlyGly (K)	2474.24	0.23629	5242	Q969F9;Q969F9-2	HPS3	Hermansky-Pudlak syndrome 3 protein	yes	no	0	1	0	1																		By MS/MS												By MS/MS
AALPDLTKVIQLK	GlyGly (K)	1522.91	0.908278	2892	Q13217	DNAJC3	DnaJ homolog subfamily C member 3	yes	yes	0	1	0	1																				By matching	By MS/MS	By MS/MS	By matching			By MS/MS	By MS/MS		By MS/MS		By MS/MS	By matching
AALPGLDVLIYLK	Unmodified	1384.83	0.832988	2523	P78316;P78316-2	NOP14	Nucleolar protein 14	yes	no	0	0	0	0	By MS/MS		By MS/MS		By MS/MS	By MS/MS	By MS/MS	By MS/MS	By MS/MS	By MS/MS	By MS/MS	By MS/MS	By MS/MS	By MS/MS	By MS/MS	By MS/MS	By MS/MS	By MS/MS	By MS/MS	By MS/MS	By MS/MS	By MS/MS	By MS/MS	By MS/MS	By MS/MS	By MS/MS	By MS/MS	By MS/MS		By matching	By MS/MS	By MS/MS	1		1
AALPLTTSDTKTVSEWISQMATLPQASNLATR	GlyGly (K)	3515.79	0.792997	4211	Q7Z6Z7;Q7Z6Z7-2;Q7Z6Z7-3	HUWE1	E3 ubiquitin-protein ligase HUWE1	yes	no	0	1	0	1																						By matching		By matching		By matching		By matching	By matching		By MS/MS	By MS/MS
AALPSHVVTMLDNFPTNLHPMSQLSAAVTALNSESNFAR	2 Oxidation (M)	4183.05	0.0466626	688	O75390	CS	Citrate synthase, mitochondrial	yes	yes	0	0	2	0					By MS/MS	By MS/MS	By MS/MS	By MS/MS	By MS/MS	By MS/MS	By MS/MS	By MS/MS	By MS/MS	By MS/MS		By MS/MS	By MS/MS	By MS/MS		By MS/MS	By MS/MS	By MS/MS								By matching
AALPSHVVTMLDNFPTNLHPMSQLSAAVTALNSESNFAR	Oxidation (M)	4167.05	0.0517479	688	O75390	CS	Citrate synthase, mitochondrial	yes	yes	0	0	1	0					By MS/MS	By MS/MS	By MS/MS		By MS/MS	By MS/MS	By MS/MS	By matching	By matching	By matching			By MS/MS	By MS/MS				By MS/MS										By matching
AALPSHVVTMLDNFPTNLHPMSQLSAAVTALNSESNFAR	Unmodified	4151.06	0.0568333	688	O75390	CS	Citrate synthase, mitochondrial	yes	yes	0	0	0	0										By MS/MS		By MS/MS										By matching
AALQEEEQASKQINPK	GlyGly (K)	1896.95	0.954119	150	O00139;O00139-4;O00139-2;O00139-1;O00139-5	KIF2A	Kinesin-like protein KIF2A	yes	no	0	1	0	1													By MS/MS	By MS/MS	By MS/MS		By MS/MS		By MS/MS		By matching	By MS/MS	By MS/MS							By MS/MS
AALQEELQLCK	Unmodified	1301.66	0.664937	2028	P49327	FASN	Fatty acid synthase;[Acyl-carrier-protein] S-acetyltransferase;[Acyl-carrier-protein] S-malonyltransferase;3-oxoacyl-[acyl-carrier-protein] synthase;3-oxoacyl-[acyl-carrier-protein] reductase;3-hydroxyacyl-[acyl-carrier-protein] dehydratase;Enoyl-[acyl-carrier-protein] reductase;Oleoyl-[acyl-carrier-protein] hydrolase	yes	yes	0	0	0	0																				By MS/MS		By MS/MS
AALQEELQLCKGLVQALQTK	GlyGly (K)	2354.26	0.26278	2028	P49327	FASN	Fatty acid synthase;[Acyl-carrier-protein] S-acetyltransferase;[Acyl-carrier-protein] S-malonyltransferase;3-oxoacyl-[acyl-carrier-protein] synthase;3-oxoacyl-[acyl-carrier-protein] reductase;3-hydroxyacyl-[acyl-carrier-protein] dehydratase;Enoyl-[acyl-carrier-protein] reductase;Oleoyl-[acyl-carrier-protein] hydrolase	yes	yes	0	1	0	1				By matching	By MS/MS	By MS/MS		By MS/MS	By MS/MS	By MS/MS		By MS/MS				By MS/MS	By MS/MS	By MS/MS	By matching		By MS/MS	By MS/MS	By MS/MS	By MS/MS	By MS/MS	By MS/MS	By MS/MS	By MS/MS	By MS/MS	By MS/MS	By MS/MS	By MS/MS				1
AALQEELQLCKGLVQALQTKVTQQGLK	2 GlyGly (K)	3222.74	0.739446	2028	P49327	FASN	Fatty acid synthase;[Acyl-carrier-protein] S-acetyltransferase;[Acyl-carrier-protein] S-malonyltransferase;3-oxoacyl-[acyl-carrier-protein] synthase;3-oxoacyl-[acyl-carrier-protein] reductase;3-hydroxyacyl-[acyl-carrier-protein] dehydratase;Enoyl-[acyl-carrier-protein] reductase;Oleoyl-[acyl-carrier-protein] hydrolase	yes	yes	0	2	0	2																	By matching				By MS/MS	By MS/MS	By MS/MS		By MS/MS			By MS/MS	By MS/MS	By MS/MS	By MS/MS
AALQEELSDVLIYLVALAAR	Unmodified	2157.2	0.20452	6424	Q9H773	DCTPP1	dCTP pyrophosphatase 1	yes	yes	0	0	0	0																				By MS/MS					By MS/MS	By matching	By MS/MS		By MS/MS		By MS/MS	By MS/MS
AALQELLSKGLIK	GlyGly (K)	1496.89	0.892628	2461	P62851	RPS25	40S ribosomal protein S25	yes	yes	0	1	0	1					By MS/MS		By MS/MS			By MS/MS			By MS/MS	By MS/MS	By MS/MS	By MS/MS	By MS/MS	By MS/MS	By MS/MS	By MS/MS	By MS/MS	By MS/MS	By MS/MS	By MS/MS	By MS/MS	By MS/MS	By MS/MS	By MS/MS	By MS/MS	By MS/MS	By MS/MS	By MS/MS
AALRPTDVVLEVGPGTGNMTVK	Oxidation (M)	2240.18	0.183467	7401	Q9UNQ2	DIMT1	Probable dimethyladenosine transferase	yes	yes	0	0	1	1							By MS/MS		By MS/MS					By MS/MS		By MS/MS	By matching	By MS/MS				By matching
AALSALESFLKQVSNMVAK	Oxidation (M);GlyGly (K)	2136.12	0.12489	2544	P78527;P78527-2	PRKDC	DNA-dependent protein kinase catalytic subunit	yes	no	0	1	1	1											By MS/MS		By MS/MS	By MS/MS			By MS/MS			By MS/MS	By MS/MS	By MS/MS	By MS/MS	By MS/MS	By MS/MS	By MS/MS	By MS/MS	By MS/MS	By MS/MS	By MS/MS	By MS/MS	By MS/MS
AALSALESFLKQVSNMVAK	GlyGly (K)	2120.13	0.129975	2544	P78527;P78527-2	PRKDC	DNA-dependent protein kinase catalytic subunit	yes	no	0	1	0	1																						By MS/MS	By MS/MS		By MS/MS	By MS/MS	By MS/MS	By MS/MS	By MS/MS	By MS/MS	By MS/MS	By MS/MS
AALSASEGEEVPQDK	Unmodified	1529.72	0.720931	974	O95831;O95831-3;O95831-4;O95831-6	AIFM1	Apoptosis-inducing factor 1, mitochondrial	yes	no	0	0	0	0																				By MS/MS		By MS/MS								By MS/MS
AALSEEELEK	Unmodified	1117.55	0.550284	2693	Q04637;Q04637-3;Q04637-8;Q04637-6;Q04637-7;Q04637-5;Q04637-4;Q04637-9	EIF4G1	Eukaryotic translation initiation factor 4 gamma 1	yes	no	0	0	0	0																				By matching		By matching								By MS/MS
AALSEEELEKK	GlyGly (K)	1359.69	0.688175	2693	Q04637;Q04637-3;Q04637-8;Q04637-6;Q04637-7;Q04637-5;Q04637-4;Q04637-9	EIF4G1	Eukaryotic translation initiation factor 4 gamma 1	yes	no	0	1	0	1																		By matching	By MS/MS			By MS/MS	By MS/MS	By MS/MS	By MS/MS	By MS/MS	By MS/MS	By MS/MS	By MS/MS	By MS/MS	By MS/MS	By MS/MS
AALSENEQLKK	GlyGly (K)	1343.7	0.704493	1457	P18850	ATF6	Cyclic AMP-dependent transcription factor ATF-6 alpha;Processed cyclic AMP-dependent transcription factor ATF-6 alpha	yes	yes	0	1	0	1													By MS/MS	By MS/MS	By MS/MS	By MS/MS	By MS/MS	By MS/MS	By MS/MS	By MS/MS	By MS/MS	By MS/MS	By MS/MS	By MS/MS	By MS/MS	By MS/MS	By MS/MS	By MS/MS	By MS/MS	By MS/MS	By MS/MS	By MS/MS
AALSFAFAFLR	Unmodified	1212.67	0.665529	952	O95714	HERC2	E3 ubiquitin-protein ligase HERC2	yes	yes	0	0	0	0														By matching			By MS/MS				By MS/MS	By matching		By MS/MS					By matching	By MS/MS	By MS/MS
AALSLPAK	Unmodified	769.47	0.469789	3152;3153	Q14978;Q14978-2;Q14978-3	NOLC1	Nucleolar and coiled-body phosphoprotein 1	no	no	0	0	0	0																				By MS/MS										By MS/MS
AALSSQQQQQLALLLQQFQTLK	Unmodified	2484.37	0.370022	4011	Q6Y7W6;Q6Y7W6-4;Q6Y7W6-3;Q6Y7W6-5	GIGYF2	PERQ amino acid-rich with GYF domain-containing protein 2	yes	no	0	0	0	0			By MS/MS	By MS/MS		By MS/MS	By MS/MS	By MS/MS	By MS/MS			By matching		By MS/MS	By matching	By MS/MS	By MS/MS	By MS/MS	By MS/MS	By MS/MS	By MS/MS	By MS/MS	By matching							By matching	By matching				2	2
AALTAEHFAALQSLLK	Acetyl (Protein N-term)	1724.95	0.946121	7010	Q9P000;Q9P000-2	COMMD9	COMM domain-containing protein 9	yes	no	1	0	0	0	By MS/MS		By MS/MS	By MS/MS	By MS/MS	By matching		By MS/MS	By matching		By matching			By matching	By MS/MS			By MS/MS	By MS/MS		By MS/MS												1		1	1
AALTAEHFAALQSLLKASSK	Acetyl (Protein N-term);GlyGly (K)	2212.19	0.185182	7010	Q9P000	COMMD9	COMM domain-containing protein 9	yes	yes	1	1	0	1														By matching			By MS/MS	By matching			By matching				By MS/MS	By MS/MS	By MS/MS	By MS/MS	By MS/MS	By MS/MS	By MS/MS	By MS/MS
AALTTLFK	Acetyl (Protein N-term)	905.522	0.522219	5570	Q96KP4;Q96KP4-2	CNDP2	Cytosolic non-specific dipeptidase	yes	no	1	0	0	0				By MS/MS											By matching					By matching		By matching								By matching	By matching					1
AALTTLFKYIDENQDR	Acetyl (Protein N-term);GlyGly (K)	2053.01	0.0116339	5570	Q96KP4;Q96KP4-2	CNDP2	Cytosolic non-specific dipeptidase	yes	no	1	1	0	1													By MS/MS					By MS/MS	By MS/MS		By MS/MS				By MS/MS
AALVDYLDGKAVDYIEK	GlyGly (K)	1996.02	0.0153223	3928	Q6PGP7	TTC37	Tetratricopeptide repeat protein 37	yes	yes	0	1	0	1																						By matching	By matching		By matching	By matching	By matching	By MS/MS	By MS/MS	By MS/MS	By MS/MS	By MS/MS
AALWALQGGTSVVIANGTHPK	Unmodified	2090.13	0.127273	2252	P54886;P54886-2	ALDH18A1	Delta-1-pyrroline-5-carboxylate synthase;Glutamate 5-kinase;Gamma-glutamyl phosphate reductase	yes	no	0	0	0	0							By MS/MS				By matching			By MS/MS									By MS/MS		By MS/MS	By MS/MS	By matching	By MS/MS	By MS/MS	By matching	By MS/MS	By MS/MS
AALYILGDKAQLK	GlyGly (K)	1516.86	0.861328	887	O95248;O95248-4;O95248-5	SBF1	Myotubularin-related protein 5	yes	no	0	1	0	1																														By MS/MS
AAMDAVCAKVDAANR	Oxidation (M);GlyGly (K)	1691.77	0.771938	4273	Q86UY6	NAA40	N-alpha-acetyltransferase 40	yes	yes	0	1	1	1														By matching	By matching		By matching	By MS/MS	By MS/MS	By MS/MS				By matching			By matching	By matching	By MS/MS	By MS/MS	By matching	By matching
AAMDAVCAKVDAANR	GlyGly (K)	1675.78	0.777023	4273	Q86UY6	NAA40	N-alpha-acetyltransferase 40	yes	yes	0	1	0	1																		By MS/MS					By matching		By MS/MS	By MS/MS	By MS/MS	By MS/MS	By MS/MS	By MS/MS	By MS/MS	By MS/MS
AAMEALVVEVTK	Unmodified	1259.68	0.679524	2751	Q08211;Q08211-2	DHX9	ATP-dependent RNA helicase A	yes	no	0	0	0	0																					By MS/MS									By MS/MS		By MS/MS
AAMEALVVEVTK	Oxidation (M)	1275.67	0.674439	2751	Q08211;Q08211-2	DHX9	ATP-dependent RNA helicase A	yes	no	0	0	1	0							By MS/MS	By matching	By matching		By MS/MS				By MS/MS				By matching
AAMEALVVEVTKQPAIISQLDPVNER	Oxidation (M);GlyGly (K)	2950.54	0.543372	2751	Q08211;Q08211-2	DHX9	ATP-dependent RNA helicase A	yes	no	0	1	1	1																			By MS/MS			By MS/MS			By MS/MS			By MS/MS	By MS/MS	By MS/MS	By MS/MS	By MS/MS
AAMEALVVEVTKQPAIISQLDPVNER	GlyGly (K)	2934.55	0.548457	2751	Q08211;Q08211-2	DHX9	ATP-dependent RNA helicase A	yes	no	0	1	0	1																				By matching			By MS/MS	By MS/MS		By MS/MS	By MS/MS	By MS/MS	By MS/MS	By MS/MS	By MS/MS	By MS/MS
AAMIWIVGEYAER	Oxidation (M)	1523.74	0.74425	2484;2795	P63010;P63010-2;P63010-3;Q10567;Q10567-3;Q10567-2;Q10567-4	AP2B1;AP1B1	AP-2 complex subunit beta;AP-1 complex subunit beta-1	no	no	0	0	1	0					By MS/MS	By MS/MS	By MS/MS		By MS/MS		By MS/MS			By MS/MS									By MS/MS			By MS/MS	By MS/MS	By MS/MS	By MS/MS	By MS/MS	By matching	By MS/MS
AAMIWIVGEYAER	Unmodified	1507.75	0.749335	2484;2795	P63010;P63010-2;P63010-3;Q10567;Q10567-3;Q10567-2;Q10567-4	AP2B1;AP1B1	AP-2 complex subunit beta;AP-1 complex subunit beta-1	no	no	0	0	0	0																							By MS/MS		By matching		By MS/MS	By MS/MS	By MS/MS		By MS/MS	By MS/MS
AAMKGLGTDEDTLIEILASR	Oxidation (M);GlyGly (K)	2233.13	0.126012	1059	P04083	ANXA1	Annexin A1	yes	yes	0	1	1	1										By MS/MS		By MS/MS				By MS/MS					By MS/MS	By MS/MS	By MS/MS		By MS/MS	By MS/MS	By MS/MS	By MS/MS		By matching	By MS/MS	By MS/MS
AAMKGLGTDEDTLIEILASR	GlyGly (K)	2217.13	0.131097	1059	P04083	ANXA1	Annexin A1	yes	yes	0	1	0	1																															By MS/MS
AAMPVEAKCINAVSFR	Oxidation (M);GlyGly (K)	1892.92	0.923687	5094	Q8WZ60	KLHL6	Kelch-like protein 6	yes	yes	0	1	1	1																					By MS/MS		By matching						By matching		By matching	By MS/MS
AAMTSLMDLTLLLAR	Unmodified	1618.88	0.878635	5975	Q9BTW9;Q9BTW9-4	TBCD	Tubulin-specific chaperone D	yes	no	0	0	0	0									By MS/MS					By matching									By MS/MS	By MS/MS		By MS/MS	By MS/MS	By matching	By MS/MS		By MS/MS	By MS/MS
AAMTSLMDLTLLLAR	Oxidation (M)	1634.87	0.873549	5975	Q9BTW9;Q9BTW9-4	TBCD	Tubulin-specific chaperone D	yes	no	0	0	1	0					By MS/MS						By matching		By matching	By MS/MS				By MS/MS			By MS/MS
AAMTSLMDLTLLLAR	2 Oxidation (M)	1650.87	0.868464	5975	Q9BTW9;Q9BTW9-4	TBCD	Tubulin-specific chaperone D	yes	no	0	0	2	0	By matching		By MS/MS	By MS/MS	By MS/MS	By matching	By matching	By matching	By matching	By matching	By MS/MS		By MS/MS	By matching	By MS/MS	By MS/MS	By MS/MS	By matching	By MS/MS	By matching	By matching												1		2	2
AANAITKNNDLVR	GlyGly (K)	1512.8	0.800853	6963	Q9NYL9	TMOD3	Tropomodulin-3	yes	yes	0	1	0	1																						By MS/MS							By MS/MS		By MS/MS	By MS/MS
AANATTNPSQLLPLELVDK	Acetyl (Protein N-term)	2036.08	0.0789852	7665	Q9Y4Y9	LSM5	U6 snRNA-associated Sm-like protein LSm5	yes	yes	1	0	0	0				By MS/MS																By MS/MS										By matching						1
AANATTNPSQLLPLELVDKCIGSR	Acetyl (Protein N-term);GlyGly (K)	2723.39	0.391228	7665	Q9Y4Y9	LSM5	U6 snRNA-associated Sm-like protein LSm5	yes	yes	1	1	0	1																				By MS/MS		By MS/MS	By MS/MS			By MS/MS			By matching
AANFVHMDTAQKK	Oxidation (M);GlyGly (K)	1589.76	0.762025	3356	Q16566	CAMK4	Calcium/calmodulin-dependent protein kinase type IV	yes	yes	0	1	1	1																	By matching	By MS/MS	By MS/MS			By MS/MS	By MS/MS	By MS/MS	By MS/MS		By MS/MS	By MS/MS	By MS/MS		By MS/MS
AANFVHMDTAQKK	GlyGly (K)	1573.77	0.76711	3356	Q16566	CAMK4	Calcium/calmodulin-dependent protein kinase type IV	yes	yes	0	1	0	1																						By MS/MS	By MS/MS	By MS/MS	By MS/MS	By MS/MS	By matching	By MS/MS	By MS/MS		By MS/MS	By matching
AANGLEADNSCPNSKAPVLSK	GlyGly (K)	2256.08	0.0804585	4277	Q86V48;Q86V48-2;Q86V48-3	LUZP1	Leucine zipper protein 1	yes	no	0	1	0	1																									By matching	By matching	By MS/MS	By matching		By matching	By matching	By matching
AANGVVLATEK	Unmodified	1071.59	0.592424	1597	P25787	PSMA2	Proteasome subunit alpha type-2	yes	yes	0	0	0	0																				By MS/MS		By matching								By MS/MS
AANGVVLATEKK	GlyGly (K)	1313.73	0.730314	1597	P25787	PSMA2	Proteasome subunit alpha type-2	yes	yes	0	1	0	1													By MS/MS	By MS/MS	By MS/MS	By MS/MS	By MS/MS	By MS/MS	By MS/MS	By MS/MS	By MS/MS	By MS/MS	By MS/MS	By MS/MS	By MS/MS	By MS/MS	By MS/MS	By MS/MS	By MS/MS	By MS/MS	By MS/MS	By MS/MS
AANILVGENLVCKIADFGLAR	GlyGly (K)	2357.25	0.25255	1149	P07947	YES1	Tyrosine-protein kinase Yes	yes	yes	0	1	0	1										By matching												By MS/MS	By MS/MS	By MS/MS	By MS/MS	By MS/MS	By MS/MS	By MS/MS	By MS/MS	By MS/MS	By MS/MS	By MS/MS
AANILVSDTLSCK	Unmodified	1390.71	0.712615	1105;1106	P06239;P06239-3	LCK	Tyrosine-protein kinase Lck	no	no	0	0	0	0																				By matching		By MS/MS								By matching	By matching
AANILVSDTLSCKIADFGLAR	GlyGly (K)	2348.22	0.21583	1105;1106	P06239;P06239-3	LCK	Tyrosine-protein kinase Lck	no	no	0	1	0	1				By MS/MS		By MS/MS		By MS/MS		By MS/MS	By MS/MS	By MS/MS	By MS/MS	By MS/MS			By MS/MS	By MS/MS	By MS/MS		By MS/MS	By MS/MS	By MS/MS	By MS/MS	By MS/MS	By MS/MS	By MS/MS	By MS/MS	By MS/MS	By MS/MS	By MS/MS	By MS/MS				1
AANILVSEALCCKIADFGLAR	GlyGly (K)	2405.22	0.219535	2121	P51451	BLK	Tyrosine-protein kinase Blk	yes	yes	0	1	0	1																												By MS/MS	By MS/MS	By MS/MS	By MS/MS	By MS/MS
AANLESKFLR	GlyGly (K)	1261.68	0.677885	7367	Q9ULW6	NAP1L2	Nucleosome assembly protein 1-like 2	yes	yes	0	1	0	1													By MS/MS		By matching	By matching	By MS/MS	By MS/MS	By MS/MS			By MS/MS		By matching	By matching
AANMIPAHDSPLAALAFDASGTKLATASEK	Oxidation (M);GlyGly (K)	3098.53	0.534263	7657	Q9Y4P8;Q9Y4P8-5;Q9Y4P8-3;Q9Y4P8-2;Q9Y4P8-4;Q9Y4P8-6	WIPI2	WD repeat domain phosphoinositide-interacting protein 2	yes	no	0	1	1	1																By MS/MS						By MS/MS			By MS/MS	By MS/MS	By MS/MS	By MS/MS	By MS/MS		By MS/MS	By MS/MS
AANMIPAHDSPLAALAFDASGTKLATASEK	GlyGly (K)	3082.54	0.539349	7657	Q9Y4P8;Q9Y4P8-5;Q9Y4P8-3;Q9Y4P8-2;Q9Y4P8-4;Q9Y4P8-6	WIPI2	WD repeat domain phosphoinositide-interacting protein 2	yes	no	0	1	0	1																								By MS/MS	By MS/MS	By MS/MS	By MS/MS	By MS/MS	By MS/MS			By MS/MS
AANNIASLLTKSQIK	GlyGly (K)	1684.95	0.947183	6016	Q9BV44	THUMPD3	THUMP domain-containing protein 3	yes	yes	0	1	0	1																			By matching	By MS/MS		By MS/MS		By MS/MS	By MS/MS	By MS/MS	By MS/MS	By MS/MS	By MS/MS	By MS/MS	By MS/MS	By MS/MS
AANPFQQKLSGSHK	GlyGly (K)	1625.83	0.827402	6196	Q9C0H2;Q9C0H2-2;Q9C0H2-3;Q9C0H2-4	TTYH3	Protein tweety homolog 3	yes	no	0	1	0	1																		By matching				By MS/MS	By MS/MS	By MS/MS	By matching		By matching		By MS/MS			By MS/MS
AANPVDFLSKASEIMVDDEELAQHPATTEDIR	GlyGly (K)	3625.72	0.72062	4481	Q8IY81	FTSJ3	pre-rRNA processing protein FTSJ3	yes	yes	0	1	0	1																							By matching			By MS/MS	By MS/MS	By MS/MS	By MS/MS		By MS/MS
AANSLEAFIFETQDK	Unmodified	1682.82	0.815166	7653	Q9Y4L1	HYOU1	Hypoxia up-regulated protein 1	yes	yes	0	0	0	0					By MS/MS	By MS/MS											By matching	By MS/MS		By MS/MS		By MS/MS								By MS/MS
AANVLLSEQGDVKLADFGVAGQLTDTQIK	GlyGly (K)	3114.62	0.619708	7064;211	Q9P289;Q9P289-3;Q9P289-2;O00506;O00506-3;O00506-2	STK26;STK25	Serine/threonine-protein kinase 26;Serine/threonine-protein kinase 25	no	no	0	1	0	1										By MS/MS		By MS/MS	By MS/MS	By MS/MS	By MS/MS			By MS/MS			By MS/MS	By MS/MS	By MS/MS	By MS/MS	By MS/MS	By MS/MS	By MS/MS	By MS/MS	By MS/MS	By MS/MS	By MS/MS	By MS/MS
AANYDFYQLLEEKCCGK	GlyGly (K)	2221.98	0.977239	4751	Q8ND04;Q8ND04-2	SMG8	Protein SMG8	yes	no	0	1	0	1																				By matching	By matching					By matching	By MS/MS	By matching		By MS/MS	By MS/MS	By MS/MS
AAPAAPPVPAANEIATNKPK	GlyGly (K)	2041.1	0.0956383	2814	Q12816;Q12816-2	TRO	Trophinin	yes	no	0	1	0	1																														By MS/MS	By matching	By matching
AAPAPGLISVFSSSQELGAALAQLVAQR	Acetyl (Protein N-term)	2793.5	0.502493	903	O95336	PGLS	6-phosphogluconolactonase	yes	yes	1	0	0	0															By MS/MS	By MS/MS						By matching		By MS/MS			By MS/MS		By MS/MS		By MS/MS	By MS/MS
AAPAQPKK	Acetyl (Protein N-term);GlyGly (K)	965.529	0.529429	549	O60306	AQR	Intron-binding protein aquarius	yes	yes	1	1	0	1																					By MS/MS
AAPCNDLHATKLAPGK	GlyGly (K)	1776.89	0.894102	1269	P11309;P11309-2	PIM1	Serine/threonine-protein kinase pim-1	yes	no	0	1	0	1																								By matching	By MS/MS	By MS/MS	By MS/MS		By MS/MS	By MS/MS	By MS/MS	By MS/MS
AAPDITGHKR	GlyGly (K)	1178.62	0.615619	7738	Q9Y639;Q9Y639-3;Q9Y639-1;Q9Y639-4;Q9Y639-5	NPTN	Neuroplastin	yes	no	0	1	0	1																															By MS/MS
AAPEASGTPSSDAVSR	Unmodified	1501.7	0.700864	1713	P31146	CORO1A	Coronin-1A	yes	yes	0	0	0	0				By MS/MS			By matching	By MS/MS						By MS/MS	By MS/MS	By MS/MS			By MS/MS	By MS/MS	By MS/MS	By MS/MS								By MS/MS	By matching	By matching				1
AAPECKVVK	GlyGly (K)	1114.58	0.580479	1368;1367	P15529-4;P15529-2;P15529-7;P15529-6;P15529-3;P15529-5;P15529-16;P15529-9;P15529-8;P15529;P15529-15;P15529-12;P15529-14;P15529-11;P15529-13;P15529-10	CD46	Membrane cofactor protein	no	no	0	1	0	1									By MS/MS		By MS/MS		By matching				By MS/MS	By MS/MS	By matching		By MS/MS	By MS/MS	By MS/MS		By matching	By matching	By matching	By MS/MS	By MS/MS	By MS/MS	By MS/MS	By matching
AAPEMVSLLKR	GlyGly (K)	1327.73	0.728206	5210	Q92947;Q92947-2	GCDH	Glutaryl-CoA dehydrogenase, mitochondrial	yes	no	0	1	0	1																							By matching				By matching	By matching	By MS/MS		By matching	By matching
AAPEMVSLLKR	Oxidation (M);GlyGly (K)	1343.72	0.72312	5210	Q92947;Q92947-2	GCDH	Glutaryl-CoA dehydrogenase, mitochondrial	yes	no	0	1	1	1													By matching			By MS/MS	By MS/MS	By MS/MS	By matching	By MS/MS										By MS/MS
AAPENPGGVLSVELPGLLAQLAR	Unmodified	2271.26	0.258681	11	A0FGR8-2	ESYT2	Extended synaptotagmin-2	yes	yes	0	0	0	0	By MS/MS		By MS/MS	By MS/MS	By MS/MS	By MS/MS	By MS/MS	By MS/MS	By MS/MS	By MS/MS	By MS/MS	By MS/MS	By MS/MS	By MS/MS	By MS/MS	By MS/MS	By MS/MS	By MS/MS	By MS/MS	By MS/MS	By MS/MS	By MS/MS	By MS/MS	By matching			By matching			By MS/MS	By matching		1		1	1
AAPFSLEYR	Unmodified	1052.53	0.529095	3227	Q15181	PPA1	Inorganic pyrophosphatase	yes	yes	0	0	0	0					By MS/MS	By MS/MS	By MS/MS							By MS/MS	By MS/MS					By MS/MS		By MS/MS								By MS/MS
AAPGAEFAPNK	Unmodified	1071.53	0.534909	3231	Q15233;Q15233-2	NONO	Non-POU domain-containing octamer-binding protein	yes	no	0	0	0	0			By MS/MS	By MS/MS				By MS/MS							By MS/MS	By MS/MS			By MS/MS	By MS/MS		By MS/MS			By matching					By MS/MS		By matching			1	1
AAPGAEFAPNKR	GlyGly (K)	1341.68	0.678947	3231	Q15233;Q15233-2	NONO	Non-POU domain-containing octamer-binding protein	yes	no	0	1	0	1										By MS/MS	By MS/MS		By MS/MS	By MS/MS		By MS/MS	By MS/MS	By MS/MS	By MS/MS	By MS/MS	By MS/MS	By MS/MS	By MS/MS	By MS/MS	By MS/MS	By MS/MS	By MS/MS	By MS/MS	By MS/MS	By MS/MS	By MS/MS	By MS/MS
AAPILFASAALALGSSLALK	Unmodified	1884.11	0.108435	4100	Q7L0J3	SV2A	Synaptic vesicle glycoprotein 2A	yes	yes	0	0	0	0					By matching	By matching	By MS/MS	By MS/MS	By matching	By MS/MS	By MS/MS	By MS/MS		By MS/MS		By MS/MS	By MS/MS	By matching	By matching	By MS/MS	By MS/MS	By MS/MS	By MS/MS	By MS/MS	By MS/MS	By MS/MS	By MS/MS	By matching	By MS/MS	By MS/MS	By MS/MS
AAPLAAPPPAPAAPPAVAPPAGPR	Unmodified	2124.18	0.184394	3961	Q6SPF0	SAMD1	Atherin	yes	yes	0	0	0	0											By MS/MS		By MS/MS	By MS/MS	By MS/MS	By MS/MS	By MS/MS	By MS/MS
AAPLDSIHSLAAYYIDCIR	Unmodified	2148.07	0.0673746	2028	P49327	FASN	Fatty acid synthase;[Acyl-carrier-protein] S-acetyltransferase;[Acyl-carrier-protein] S-malonyltransferase;3-oxoacyl-[acyl-carrier-protein] synthase;3-oxoacyl-[acyl-carrier-protein] reductase;3-hydroxyacyl-[acyl-carrier-protein] dehydratase;Enoyl-[acyl-carrier-protein] reductase;Oleoyl-[acyl-carrier-protein] hydrolase	yes	yes	0	0	0	0	By MS/MS		By MS/MS	By MS/MS	By MS/MS	By MS/MS	By MS/MS	By MS/MS	By MS/MS	By MS/MS	By MS/MS		By MS/MS	By MS/MS	By MS/MS	By MS/MS	By MS/MS	By MS/MS	By MS/MS	By MS/MS	By MS/MS	By MS/MS	By MS/MS	By MS/MS	By MS/MS	By MS/MS	By MS/MS		By MS/MS	By MS/MS	By MS/MS	By MS/MS	1		1	1
AAPLEEMEAPAADAIMSPEEELDGYEPEPLGKR	2 Oxidation (M);GlyGly (K)	3700.68	0.676038	2740	Q07820;Q07820-2	MCL1	Induced myeloid leukemia cell differentiation protein Mcl-1	yes	no	0	1	2	1													By MS/MS	By MS/MS	By MS/MS	By matching	By MS/MS	By MS/MS	By MS/MS	By matching	By MS/MS							By matching		By MS/MS
AAPLEEMEAPAADAIMSPEEELDGYEPEPLGKR	Oxidation (M);GlyGly (K)	3684.68	0.681123	2740	Q07820;Q07820-2	MCL1	Induced myeloid leukemia cell differentiation protein Mcl-1	yes	no	0	1	1	1																		By MS/MS			By MS/MS							By matching		By MS/MS		By matching
AAPLEEMEAPAADAIMSPEEELDGYEPEPLGKR	GlyGly (K)	3668.69	0.686209	2740	Q07820;Q07820-2	MCL1	Induced myeloid leukemia cell differentiation protein Mcl-1	yes	no	0	1	0	1																												By matching	By matching	By MS/MS	By MS/MS	By MS/MS
AAPLSVEVEFGGGAELLFDGIKK	Acetyl (Protein N-term);GlyGly (K)	2502.3	0.300605	5967	Q9BTM9-2;Q9BTM9-3;Q9BTM9	URM1	Ubiquitin-related modifier 1	yes	no	1	1	0	1				By MS/MS																By matching							By matching		By matching		By MS/MS	By matching				1
AAPLWDSKK	GlyGly (K)	1128.59	0.592758	2242	P54619;P54619-2;P54619-3;Q9UGI9;Q9UGI9-2	PRKAG1;PRKAG3	5'-AMP-activated protein kinase subunit gamma-1;5'-AMP-activated protein kinase subunit gamma-3	yes	no	0	1	0	1					By MS/MS		By MS/MS		By matching		By MS/MS	By MS/MS	By MS/MS	By MS/MS			By matching					By MS/MS	By matching	By matching	By MS/MS	By matching	By MS/MS	By MS/MS	By MS/MS	By MS/MS	By MS/MS
AAPPPPPPPPPLESSPR	Unmodified	1702.9	0.904256	3650	Q5T4S7;Q5T4S7-3;Q5T4S7-4;Q5T4S7-2;Q5T4S7-5	UBR4	E3 ubiquitin-protein ligase UBR4	yes	no	0	0	0	0													By MS/MS	By MS/MS	By MS/MS	By MS/MS				By MS/MS
AAPPPPPPPPPPPGADR	Unmodified	1626.85	0.851826	1392	P16298;P16298-3;P16298-4;P16298-2	PPP3CB	Serine/threonine-protein phosphatase 2B catalytic subunit beta isoform	yes	no	0	0	0	0					By MS/MS								By MS/MS	By MS/MS	By MS/MS	By MS/MS	By matching			By matching
AAPSAGSWSTFQHKELMAADR	Acetyl (Protein N-term);Oxidation (M);GlyGly (K)	2432.12	0.117907	1913	P42575	CASP2	Caspase-2;Caspase-2 subunit p18;Caspase-2 subunit p13;Caspase-2 subunit p12	yes	yes	1	1	1	1					By MS/MS		By MS/MS		By MS/MS		By MS/MS		By MS/MS				By MS/MS	By MS/MS			By MS/MS		By MS/MS			By matching	By matching
AAPSAGSWSTFQHKELMAADR	Acetyl (Protein N-term);GlyGly (K)	2416.12	0.122992	1913	P42575	CASP2	Caspase-2;Caspase-2 subunit p18;Caspase-2 subunit p13;Caspase-2 subunit p12	yes	yes	1	1	0	1																					By MS/MS	By MS/MS		By MS/MS
AAPSMKER	Acetyl (Protein N-term);GlyGly (K)	1044.5	0.502228	3592	Q5JTJ3-3	COA6	Cytochrome c oxidase assembly factor 6 homolog	yes	yes	1	1	0	1								By matching															By MS/MS					By MS/MS			By matching	By matching
AAPTPTPAPVPVPVPLPAPAPAPHGEAR	Unmodified	2674.46	0.459506	5744	Q96T58	SPEN	Msx2-interacting protein	yes	yes	0	0	0	0	By MS/MS		By MS/MS	By MS/MS	By MS/MS	By MS/MS	By MS/MS	By MS/MS	By MS/MS		By MS/MS		By MS/MS	By MS/MS	By MS/MS	By MS/MS	By MS/MS	By MS/MS	By MS/MS	By MS/MS							By MS/MS						1		1	1
AAPVDLELKK	Acetyl (Protein N-term);GlyGly (K)	1238.69	0.687052	623	O60925	PFDN1	Prefoldin subunit 1	yes	yes	1	1	0	1						By MS/MS	By MS/MS		By MS/MS	By MS/MS	By MS/MS	By MS/MS	By MS/MS	By MS/MS	By MS/MS	By MS/MS	By MS/MS	By MS/MS	By matching	By MS/MS	By MS/MS	By MS/MS	By matching	By matching	By MS/MS	By MS/MS	By MS/MS	By MS/MS	By MS/MS	By MS/MS	By MS/MS	By MS/MS
AAPVMNVIHSIFSLVLK	Unmodified	1838.05	0.0488115	5703	Q96RT7;Q96RT7-3	TUBGCP6	Gamma-tubulin complex component 6	yes	no	0	0	0	0																						By MS/MS	By MS/MS	By MS/MS	By MS/MS	By MS/MS	By MS/MS	By MS/MS	By MS/MS	By MS/MS	By MS/MS	By MS/MS
AAPVMNVIHSIFSLVLK	Oxidation (M)	1854.04	0.0437261	5703	Q96RT7;Q96RT7-3	TUBGCP6	Gamma-tubulin complex component 6	yes	no	0	0	1	0												By MS/MS								By MS/MS		By MS/MS	By MS/MS	By MS/MS	By MS/MS	By MS/MS	By matching	By matching			By MS/MS
AAQAFLSDWTASKGTHSPPLTPEVAGLHGPRPL	GlyGly (K)	3522.8	0.8008	755	O75808	CAPN15	Calpain-15	yes	yes	0	1	0	2																					By MS/MS			By MS/MS		By MS/MS	By MS/MS	By MS/MS	By MS/MS	By MS/MS		By MS/MS
AAQAGSLEISKATASSPTQQDGR	GlyGly (K)	2387.17	0.167694	6019	Q9BV73;Q9BV73-2	CEP250	Centrosome-associated protein CEP250	yes	no	0	1	0	1																	By matching		By matching	By MS/MS		By MS/MS	By MS/MS	By MS/MS		By matching		By matching	By MS/MS		By MS/MS	By MS/MS
AAQAPSSFQLLYDLK	Unmodified	1650.86	0.861722	1278	P11586	MTHFD1	C-1-tetrahydrofolate synthase, cytoplasmic;Methylenetetrahydrofolate dehydrogenase;Methenyltetrahydrofolate cyclohydrolase;Formyltetrahydrofolate synthetase;C-1-tetrahydrofolate synthase, cytoplasmic, N-terminally processed	yes	yes	0	0	0	0	By MS/MS		By MS/MS	By MS/MS	By MS/MS	By MS/MS	By MS/MS	By MS/MS	By matching	By MS/MS	By MS/MS	By MS/MS	By MS/MS	By MS/MS	By MS/MS	By matching	By MS/MS	By MS/MS	By MS/MS	By MS/MS	By MS/MS	By matching				By MS/MS	By MS/MS	By matching	By matching	By MS/MS	By matching	By MS/MS	1		1	1
AAQAPSSFQLLYDLKLPVEDK	GlyGly (K)	2446.27	0.274391	1278	P11586	MTHFD1	C-1-tetrahydrofolate synthase, cytoplasmic;Methylenetetrahydrofolate dehydrogenase;Methenyltetrahydrofolate cyclohydrolase;Formyltetrahydrofolate synthetase;C-1-tetrahydrofolate synthase, cytoplasmic, N-terminally processed	yes	yes	0	1	0	1					By matching				By MS/MS		By matching		By MS/MS	By MS/MS	By MS/MS		By MS/MS	By MS/MS			By MS/MS	By MS/MS	By MS/MS		By MS/MS	By MS/MS	By MS/MS	By MS/MS	By MS/MS	By MS/MS	By MS/MS	By MS/MS
AAQASAWALCPLGHTTVAR	Unmodified	1980	0.999964	7866				yes	yes	0	0	0	0				By MS/MS																By MS/MS		By MS/MS								By MS/MS						1
AAQASDLEK	Unmodified	931.461	0.461075	1842	P37837	TALDO1	Transaldolase	yes	yes	0	0	0	0														By MS/MS				By matching			By MS/MS	By MS/MS								By MS/MS
AAQASDLEKIHLDEK	GlyGly (K)	1780.9	0.895542	1842	P37837	TALDO1	Transaldolase	yes	yes	0	1	0	1									By MS/MS		By MS/MS			By MS/MS	By MS/MS			By MS/MS		By MS/MS	By MS/MS	By matching	By MS/MS		By MS/MS	By MS/MS	By MS/MS	By MS/MS		By MS/MS	By matching	By matching
AAQDYLQEKR	GlyGly (K)	1334.66	0.657877	7068	Q9P2D3;Q9P2D3-3	HEATR5B	HEAT repeat-containing protein 5B	yes	no	0	1	0	1																		By matching				By matching					By matching		By matching	By MS/MS	By matching	By MS/MS
AAQEEYVK	Unmodified	936.455	0.455261	1057	P04075;P04075-2	ALDOA	Fructose-bisphosphate aldolase A	yes	no	0	0	0	0				By MS/MS			By MS/MS	By MS/MS				By MS/MS	By matching		By matching	By MS/MS			By matching	By MS/MS	By matching	By MS/MS		By matching		By matching	By matching			By MS/MS	By MS/MS					1
AAQEEYVKR	GlyGly (K)	1206.6	0.5993	1057	P04075;P04075-2	ALDOA	Fructose-bisphosphate aldolase A	yes	no	0	1	0	1	By MS/MS		By MS/MS	By MS/MS	By MS/MS	By MS/MS	By MS/MS	By MS/MS	By MS/MS	By MS/MS	By MS/MS		By MS/MS	By matching	By MS/MS	By MS/MS	By MS/MS	By MS/MS	By matching	By MS/MS	By matching	By MS/MS	By MS/MS	By MS/MS	By MS/MS	By MS/MS	By MS/MS	By MS/MS	By MS/MS	By MS/MS	By MS/MS	By MS/MS	1		1	1
AAQFVDLLGYFSLK	Unmodified	1570.84	0.83953	3650	Q5T4S7;Q5T4S7-3;Q5T4S7-4;Q5T4S7-2	UBR4	E3 ubiquitin-protein ligase UBR4	yes	no	0	0	0	0	By matching		By MS/MS	By MS/MS	By MS/MS	By MS/MS	By matching	By MS/MS	By MS/MS	By MS/MS	By MS/MS	By matching	By MS/MS	By matching	By matching	By MS/MS	By MS/MS	By MS/MS	By MS/MS	By matching	By matching	By matching	By matching	By matching	By matching	By MS/MS	By matching	By MS/MS	By matching		By matching	By matching	1		1	1
AAQFVDLLGYFSLKTPQTEK	GlyGly (K)	2369.23	0.226712	3650	Q5T4S7;Q5T4S7-3;Q5T4S7-4;Q5T4S7-2	UBR4	E3 ubiquitin-protein ligase UBR4	yes	no	0	1	0	1								By matching																By MS/MS	By MS/MS		By MS/MS	By MS/MS				By MS/MS
AAQGEPQVQFK	Acetyl (Protein N-term)	1243.62	0.619701	2456	P62826	RAN	GTP-binding nuclear protein Ran	yes	yes	1	0	0	0				By MS/MS												By MS/MS				By MS/MS		By MS/MS								By MS/MS						1
AAQGEPQVQFKLVLVGDGGTGK	Acetyl (Protein N-term);GlyGly (K)	2354.22	0.223024	2456	P62826	RAN	GTP-binding nuclear protein Ran	yes	yes	1	1	0	1																				By matching	By MS/MS	By MS/MS	By MS/MS		By MS/MS	By MS/MS	By MS/MS	By MS/MS	By MS/MS	By MS/MS	By MS/MS	By MS/MS
AAQGEPQVQFKLVLVGDGGTGK	Acetyl (Protein N-term)	2240.18	0.180096	2456	P62826	RAN	GTP-binding nuclear protein Ran	yes	yes	1	0	0	1					By MS/MS	By MS/MS	By MS/MS		By MS/MS		By MS/MS
AAQHGVCSVLKGSEFMFEK	GlyGly (K)	2238.06	0.056158	3591	Q5JTH9;Q5JTH9-3;Q5JTH9-2	RRP12	RRP12-like protein	yes	no	0	1	0	1																														By MS/MS
AAQIELLQLLVQIAAENNLGEGVIVK	Unmodified	2745.56	0.564031	97	Q99613;B5ME19;Q99613-2	EIF3C;EIF3CL	Eukaryotic translation initiation factor 3 subunit C;Eukaryotic translation initiation factor 3 subunit C-like protein	yes	no	0	0	0	0							By MS/MS		By matching		By MS/MS		By matching							By MS/MS		By MS/MS	By matching		By MS/MS	By MS/MS	By MS/MS	By matching	By MS/MS	By MS/MS	By MS/MS	By MS/MS
AAQIFITELTLR	Unmodified	1374.79	0.787101	3018	Q13952;Q13952-6;Q13952-7;Q13952-2;Q13952-5;Q13952-3	NFYC	Nuclear transcription factor Y subunit gamma	yes	no	0	0	0	0	By matching				By MS/MS	By MS/MS	By MS/MS	By MS/MS	By MS/MS		By MS/MS		By MS/MS	By MS/MS		By MS/MS	By MS/MS			By MS/MS	By MS/MS	By MS/MS	By MS/MS	By MS/MS	By MS/MS	By MS/MS	By MS/MS	By MS/MS	By MS/MS	By MS/MS	By matching	By MS/MS	1
AAQIKEHLLK	GlyGly (K)	1263.73	0.72992	2874	Q13144	EIF2B5	Translation initiation factor eIF-2B subunit epsilon	yes	yes	0	1	0	1													By MS/MS			By MS/MS	By MS/MS	By matching	By MS/MS	By MS/MS		By MS/MS	By MS/MS	By MS/MS	By MS/MS	By MS/MS	By MS/MS	By MS/MS	By MS/MS	By MS/MS	By MS/MS	By MS/MS
AAQIPESDQIKQFK	Acetyl (Protein N-term);GlyGly (K)	1757.89	0.894813	7692	Q9Y5J7	TIMM9	Mitochondrial import inner membrane translocase subunit Tim9	yes	yes	1	1	0	1													By MS/MS					By MS/MS			By MS/MS			By MS/MS	By MS/MS	By MS/MS	By MS/MS		By MS/MS	By MS/MS	By MS/MS	By MS/MS
AAQKADVLTTGAGNPVGDK	GlyGly (K)	1925.98	0.980668	1052	P04040	CAT	Catalase	yes	yes	0	1	0	1										By MS/MS	By MS/MS	By MS/MS	By MS/MS	By MS/MS	By MS/MS		By MS/MS	By matching			By MS/MS	By MS/MS	By MS/MS	By MS/MS	By MS/MS	By MS/MS	By MS/MS	By MS/MS	By MS/MS	By MS/MS	By MS/MS	By MS/MS
AAQKDEYYR	GlyGly (K)	1256.58	0.578564	592	O60683;O60683-2	PEX10	Peroxisome biogenesis factor 10	yes	no	0	1	0	1																	By MS/MS					By matching			By MS/MS	By MS/MS		By MS/MS	By MS/MS	By MS/MS		By MS/MS
AAQKGFNK	GlyGly (K)	976.509	0.509028	2544	P78527;P78527-2	PRKDC	DNA-dependent protein kinase catalytic subunit	yes	no	0	1	0	1									By MS/MS		By MS/MS							By MS/MS			By MS/MS
AAQKGFNKVVLK	2 GlyGly (K)	1529.87	0.867811	2544	P78527;P78527-2	PRKDC	DNA-dependent protein kinase catalytic subunit	yes	no	0	2	0	2																						By matching	By MS/MS	By matching					By MS/MS	By matching	By MS/MS	By MS/MS
AAQLAESKTDELIK	GlyGly (K)	1629.86	0.857365	4192	Q7Z5K2;Q7Z5K2-2;Q7Z5K2-3	WAPAL	Wings apart-like protein homolog	yes	no	0	1	0	1													By MS/MS								By matching	By matching			By MS/MS		By matching	By MS/MS	By matching	By matching	By MS/MS
AAQLGFGGVYIQTDVGGSGLSR	Unmodified	2152.09	0.0912812	7312	Q9UKU7;Q9UKU7-3	ACAD8	Isobutyryl-CoA dehydrogenase, mitochondrial	yes	no	0	0	0	0					By MS/MS		By MS/MS																				By matching		By MS/MS		By matching	By matching
AAQLGFK	Unmodified	733.412	0.412274	1195	P09622;P09622-3	DLD	Dihydrolipoyl dehydrogenase, mitochondrial	yes	no	0	0	0	0																						By MS/MS
AAQLIGTCSQNVAAIQEQVLGLGALR	Unmodified	2680.43	0.433033	6999	Q9NZL4;Q9NZL4-3;Q9NZL4-2	HSPBP1	Hsp70-binding protein 1	yes	no	0	0	0	0	By MS/MS		By MS/MS	By MS/MS												By matching																	1		1	1
AAQLQLPQLPLAALQALGEAASCQLLAR	Unmodified	2914.61	0.606247	1563	P23610	F8A1	Factor VIII intron 22 protein	yes	yes	0	0	0	0							By MS/MS			By matching	By MS/MS	By MS/MS																		By matching
AAQLVDKDSTFLSTLEHHLSR	GlyGly (K)	2481.26	0.2612	5266	Q969V3;Q969V3-2	NCLN	Nicalin	yes	no	0	1	0	1									By MS/MS	By matching	By MS/MS	By MS/MS	By MS/MS	By MS/MS	By MS/MS	By MS/MS	By MS/MS	By MS/MS	By MS/MS		By MS/MS	By MS/MS	By MS/MS	By MS/MS			By MS/MS	By MS/MS
AAQQFSKLQAAMK	GlyGly (K)	1534.79	0.792597	5145	Q92614;Q92614-4;Q92614-3;Q92614-2;Q92614-5	MYO18A	Unconventional myosin-XVIIIa	yes	no	0	1	0	1																								By MS/MS	By matching				By MS/MS		By MS/MS	By matching
AAQSAPKVVLK	Acetyl (Protein N-term);GlyGly (K)	1266.73	0.729586	7614	Q9Y3Y2;Q9Y3Y2-4;Q9Y3Y2-3	CHTOP	Chromatin target of PRMT1 protein	yes	no	1	1	0	1																								By MS/MS
AAQTTIETAIHSLIETLK	Unmodified	1939.06	0.0626068	842	O94915;O94915-2	FRYL	Protein furry homolog-like	yes	no	0	0	0	0				By MS/MS		By MS/MS			By matching				By MS/MS	By MS/MS	By MS/MS	By MS/MS	By MS/MS	By matching	By MS/MS		By MS/MS															1
AAQVFALLFVTEYLTK	Unmodified	1813	0.00257277	474	O43592	XPOT	Exportin-T	yes	yes	0	0	0	0					By MS/MS	By MS/MS	By MS/MS		By MS/MS	By MS/MS	By MS/MS	By MS/MS	By MS/MS	By MS/MS			By MS/MS			By MS/MS	By MS/MS	By MS/MS	By matching	By MS/MS	By MS/MS	By matching	By matching	By MS/MS	By MS/MS	By MS/MS	By MS/MS	By MS/MS
AAQVFFLKGGYEAFSASCPELCSK	GlyGly (K)	2780.29	0.293822	1651	P28562	DUSP1	Dual specificity protein phosphatase 1	yes	yes	0	1	0	1																														By MS/MS
AAQVGLLFLK	Unmodified	1058.65	0.648816	3865	Q6NXR4	TTI2	TELO2-interacting protein 2	yes	yes	0	0	0	0					By MS/MS		By MS/MS		By MS/MS								By MS/MS				By MS/MS	By MS/MS		By MS/MS	By MS/MS	By MS/MS	By MS/MS	By MS/MS	By MS/MS	By MS/MS	By MS/MS	By MS/MS
AAQVGLLFLKLLGK	GlyGly (K)	1583.98	0.976298	3865	Q6NXR4	TTI2	TELO2-interacting protein 2	yes	yes	0	1	0	1																						By MS/MS	By matching	By MS/MS	By MS/MS	By MS/MS	By MS/MS	By MS/MS	By MS/MS	By MS/MS	By MS/MS	By matching
AAQYQVNQAAAAQAAATAAAMGIPQAVLPPLPK	Oxidation (M)	3217.69	0.691767	6701	Q9NR56-3;Q9NR56-4;Q9NR56-6;Q9NR56-2;Q9NR56-5	MBNL1	Muscleblind-like protein 1	yes	no	0	0	1	0	By MS/MS		By MS/MS															By MS/MS															1		1
AASADSTTEGTPADGFTVLSTK	Unmodified	2126	0.00152273	679	O75367;O75367-3;O75367-2	H2AFY	Core histone macro-H2A.1	yes	no	0	0	0	0				By matching																By MS/MS		By MS/MS								By MS/MS						1
AASADSTTEGTPADGFTVLSTKSLFLGQK	GlyGly (K)	3013.49	0.488025	679	O75367;O75367-3;O75367-2	H2AFY	Core histone macro-H2A.1	yes	no	0	1	0	1														By MS/MS					By MS/MS		By matching				By MS/MS		By MS/MS	By MS/MS	By MS/MS	By MS/MS	By MS/MS	By MS/MS
AASAFFTYVSLSQEGR	Unmodified	1732.84	0.842049	153	O00154;O00154-4;O00154-6;O00154-7;O00154-5	ACOT7	Cytosolic acyl coenzyme A thioester hydrolase	yes	no	0	0	0	0	By MS/MS		By MS/MS	By MS/MS	By MS/MS	By MS/MS	By MS/MS	By MS/MS	By MS/MS	By MS/MS	By MS/MS	By MS/MS	By MS/MS	By MS/MS	By MS/MS	By MS/MS	By MS/MS	By MS/MS	By MS/MS	By MS/MS	By MS/MS	By MS/MS	By MS/MS	By MS/MS	By MS/MS	By MS/MS	By MS/MS	By MS/MS	By MS/MS	By MS/MS	By MS/MS	By MS/MS	1		1	1
AASAIYSGYIFDYDYYR	Unmodified	2036.92	0.915608	7301	Q9UKM9	RALY	RNA-binding protein Raly	yes	yes	0	0	0	0	By MS/MS				By MS/MS	By MS/MS			By MS/MS		By MS/MS		By MS/MS	By MS/MS								By matching	By MS/MS		By MS/MS	By MS/MS	By MS/MS	By MS/MS	By MS/MS	By MS/MS	By MS/MS	By MS/MS	1
AASCVLLHTGQK	Acetyl (Protein N-term)	1325.68	0.67617	1341	P14550	AKR1A1	Alcohol dehydrogenase [NADP(+)]	yes	yes	1	0	0	0															By MS/MS															By MS/MS
AASCVLLHTGQKMPLIGLGTWK	Acetyl (Protein N-term);GlyGly (K)	2536.33	0.32942	1341	P14550	AKR1A1	Alcohol dehydrogenase [NADP(+)]	yes	yes	1	1	0	1																						By MS/MS						By MS/MS		By matching
AASDIAMTELPPTHPIR	Oxidation (M)	1834.92	0.924733	2428	P62258;P62258-2	YWHAE	14-3-3 protein epsilon	yes	no	0	0	1	0			By matching	By MS/MS		By MS/MS							By MS/MS	By MS/MS						By MS/MS										By MS/MS					1	1
AASDIAMTELPPTHPIR	Unmodified	1818.93	0.929819	2428	P62258;P62258-2	YWHAE	14-3-3 protein epsilon	yes	no	0	0	0	0																						By MS/MS								By matching
AASDYAGKQAHVELAER	GlyGly (K)	1928.93	0.934052	1647	P28340	POLD1	DNA polymerase delta catalytic subunit	yes	yes	0	1	0	1					By matching	By MS/MS		By MS/MS	By MS/MS	By MS/MS	By MS/MS		By MS/MS	By MS/MS	By MS/MS	By MS/MS	By MS/MS	By MS/MS	By MS/MS	By MS/MS	By MS/MS	By MS/MS	By MS/MS	By MS/MS	By MS/MS	By MS/MS	By MS/MS	By MS/MS	By MS/MS	By MS/MS	By MS/MS	By MS/MS
AASETTTSEGLSNFLKSNSISEELER	GlyGly (K)	2913.38	0.383954	4159	Q7Z3B3	KANSL1	KAT8 regulatory NSL complex subunit 1	yes	yes	0	1	0	1																	By MS/MS			By MS/MS	By MS/MS	By MS/MS		By MS/MS	By MS/MS	By MS/MS	By MS/MS	By MS/MS		By matching	By MS/MS	By MS/MS
AASGEIKITPWFK	GlyGly (K)	1560.83	0.830028	3013	Q13907;Q13907-2	IDI1	Isopentenyl-diphosphate Delta-isomerase 1	yes	no	0	1	0	1						By matching																								By MS/MS
AASGVEKSSK	Acetyl (Protein N-term);GlyGly (K)	1118.56	0.556766	4460;4461	Q8IXQ5;Q8IXQ5-3	KLHL7	Kelch-like protein 7	no	no	1	1	0	1														By matching			By matching	By MS/MS							By MS/MS	By MS/MS	By MS/MS	By MS/MS
AASHIKSIK	GlyGly (K)	1067.61	0.608742	6113	Q9BY42	RTFDC1	Protein RTF2 homolog	yes	yes	0	1	0	1																														By MS/MS
AASIFGGAKPVDTAAR	GlyGly (K)	1644.86	0.858368	1562	P23588;P23588-2	EIF4B	Eukaryotic translation initiation factor 4B	yes	no	0	1	0	1																								By MS/MS
AASITSEVFNKFFK	GlyGly (K)	1701.87	0.872621	7689	Q9Y5B9	SUPT16H	FACT complex subunit SPT16	yes	yes	0	1	0	1																						By matching		By matching	By matching	By MS/MS			By MS/MS	By MS/MS		By matching
AASKFGSPEVAVAGQVLENLPPIGVFWDIENCSVPSGR	GlyGly (K)	4111.05	0.0473145	7643	Q9Y4F3;Q9Y4F3-3;Q9Y4F3-5	KIAA0430	Meiosis arrest female protein 1	yes	no	0	1	0	1																											By MS/MS				By MS/MS	By matching
AASLKSNYNLPMHK	GlyGly (K)	1686.85	0.851174	1823	P36578	RPL4	60S ribosomal protein L4	yes	yes	0	1	0	1															By matching			By matching			By MS/MS	By MS/MS		By MS/MS	By MS/MS	By MS/MS	By MS/MS	By MS/MS	By MS/MS	By MS/MS	By MS/MS	By MS/MS
AASLKSNYNLPMHK	Oxidation (M);GlyGly (K)	1702.85	0.846089	1823	P36578	RPL4	60S ribosomal protein L4	yes	yes	0	1	1	1													By MS/MS	By MS/MS	By MS/MS	By MS/MS	By MS/MS	By MS/MS	By matching	By MS/MS	By MS/MS	By MS/MS	By MS/MS	By matching	By matching	By matching	By matching		By matching	By MS/MS	By MS/MS	By MS/MS
AASLLLEILGLLCK	Unmodified	1512.89	0.894937	2693	Q04637;Q04637-3;Q04637-8;Q04637-6;Q04637-7;Q04637-5;Q04637-4;Q04637-9	EIF4G1	Eukaryotic translation initiation factor 4 gamma 1	yes	no	0	0	0	0	By MS/MS		By matching	By MS/MS	By MS/MS	By MS/MS	By MS/MS		By MS/MS	By MS/MS	By MS/MS	By MS/MS	By MS/MS	By MS/MS	By MS/MS	By MS/MS	By MS/MS	By MS/MS	By MS/MS	By MS/MS	By MS/MS	By MS/MS	By MS/MS	By MS/MS	By MS/MS	By MS/MS	By MS/MS	By MS/MS	By MS/MS	By MS/MS	By MS/MS	By MS/MS	1		1	1
AASLLSKVVDSLAPSITNVLVQGK	GlyGly (K)	2523.43	0.427203	5239	Q93100-4;Q93100-3	PHKB	Phosphorylase b kinase regulatory subunit beta	yes	no	0	1	0	1																					By MS/MS				By MS/MS	By MS/MS	By MS/MS		By MS/MS		By matching	By MS/MS
AASLVGKK	Acetyl (Protein N-term);GlyGly (K)	928.534	0.53418	6111	Q9BY32;Q9BY32-3	ITPA	Inosine triphosphate pyrophosphatase	yes	no	1	1	0	1										By MS/MS			By MS/MS	By MS/MS	By MS/MS		By MS/MS		By matching	By MS/MS	By MS/MS		By MS/MS	By matching	By MS/MS				By MS/MS	By MS/MS	By MS/MS
AASNCGIVESILNWVK	Unmodified	1759.89	0.892705	2671	Q02880;Q02880-2	TOP2B	DNA topoisomerase 2-beta	yes	no	0	0	0	0				By MS/MS	By MS/MS	By matching		By matching	By MS/MS		By MS/MS		By MS/MS	By MS/MS	By MS/MS	By MS/MS		By MS/MS	By matching	By matching	By matching									By MS/MS						1
AASPPLKGSVSSEASELDK	GlyGly (K)	1985.99	0.990564	4921	Q8TDB6	DTX3L	E3 ubiquitin-protein ligase DTX3L	yes	yes	0	1	0	1	By MS/MS				By MS/MS	By MS/MS		By matching	By MS/MS		By MS/MS	By MS/MS				By MS/MS	By MS/MS	By MS/MS	By MS/MS	By MS/MS	By MS/MS	By MS/MS	By MS/MS	By MS/MS	By matching	By MS/MS	By MS/MS	By matching					1
AASQPTSLAPEKLREE	GlyGly (K)	1839.93	0.932655	5625	Q96N66;Q96N66-2	MBOAT7	Lysophospholipid acyltransferase 7	yes	no	0	1	0	2												By MS/MS		By MS/MS				By MS/MS				By MS/MS	By MS/MS	By MS/MS	By matching	By MS/MS	By matching
AASQSTQVPTITEGVAAALLLLK	Unmodified	2281.29	0.289312	5147	Q92616	GCN1L1	Translational activator GCN1	yes	yes	0	0	0	0				By MS/MS			By MS/MS															By MS/MS	By MS/MS	By MS/MS	By MS/MS	By MS/MS	By MS/MS		By MS/MS	By MS/MS	By MS/MS	By MS/MS				1
AASQSTQVPTITEGVAAALLLLKLSVADSQAEAK	GlyGly (K)	3494.88	0.883193	5147	Q92616	GCN1L1	Translational activator GCN1	yes	yes	0	1	0	1																								By MS/MS			By MS/MS	By MS/MS	By matching		By MS/MS	By MS/MS
AASQVLGEKINILSGETVK	Acetyl (Protein N-term);GlyGly (K)	2112.14	0.142648	7731	Q9Y5Z9;Q9Y5Z9-2	UBIAD1	UbiA prenyltransferase domain-containing protein 1	yes	no	1	1	0	1					By matching						By MS/MS			By MS/MS	By MS/MS		By MS/MS	By MS/MS	By MS/MS	By MS/MS	By MS/MS	By MS/MS	By MS/MS	By MS/MS	By MS/MS	By MS/MS	By MS/MS	By MS/MS	By MS/MS	By MS/MS	By MS/MS	By MS/MS
AASSLEQKLSR	Acetyl (Protein N-term);GlyGly (K)	1344.7	0.699742	272	O14733;O14733-3;O14733-4;O14733-2	MAP2K7	Dual specificity mitogen-activated protein kinase kinase 7	yes	no	1	1	0	1																		By MS/MS		By MS/MS	By MS/MS								By MS/MS	By matching		By MS/MS
AASTDLGAGETVVGKVLEITELPDGITR	GlyGly (K)	2925.53	0.529496	3186	Q15032;Q15032-2;Q15032-3;Q15032-4	R3HDM1	R3H domain-containing protein 1	yes	no	0	1	0	1																						By matching	By matching	By MS/MS		By matching		By matching	By matching			By matching
AASTIKEVAQAVLL	GlyGly (K)	1526.87	0.866808	371	O15269	SPTLC1	Serine palmitoyltransferase 1	yes	yes	0	1	0	1															By MS/MS	By MS/MS			By MS/MS	By MS/MS	By MS/MS	By MS/MS	By MS/MS	By MS/MS	By MS/MS	By MS/MS	By MS/MS	By MS/MS	By MS/MS		By matching	By MS/MS
AASVFVLYATSCANNFAMK	Oxidation (M)	2079.98	0.975782	6711	Q9NRF9	POLE3	DNA polymerase epsilon subunit 3	yes	yes	0	0	1	0	By MS/MS		By MS/MS	By MS/MS		By MS/MS					By MS/MS			By MS/MS	By MS/MS	By MS/MS	By MS/MS	By MS/MS	By MS/MS	By MS/MS		By MS/MS	By MS/MS	By MS/MS		By MS/MS	By MS/MS	By MS/MS	By MS/MS	By matching	By MS/MS	By MS/MS	1		1	1
AASVFVLYATSCANNFAMK	Unmodified	2063.98	0.980868	6711	Q9NRF9	POLE3	DNA polymerase epsilon subunit 3	yes	yes	0	0	0	0																								By matching	By MS/MS	By MS/MS	By MS/MS	By MS/MS	By MS/MS		By MS/MS	By MS/MS
AASVIAKYPHK	GlyGly (K)	1297.71	0.71427	1118	P06746	POLB	DNA polymerase beta	yes	yes	0	1	0	1																									By matching						By MS/MS	By matching
AASVLKSLPFTIISMK	Oxidation (M);GlyGly (K)	1835.02	0.0226563	1054	P04053;P04053-2	DNTT	DNA nucleotidylexotransferase	yes	no	0	1	1	1										By MS/MS		By MS/MS	By matching				By MS/MS	By MS/MS	By MS/MS	By MS/MS	By MS/MS	By MS/MS	By MS/MS	By matching	By matching	By MS/MS	By MS/MS	By MS/MS	By MS/MS	By matching	By MS/MS	By MS/MS
AASVLKSLPFTIISMK	GlyGly (K)	1819.03	0.0277417	1054	P04053;P04053-2	DNTT	DNA nucleotidylexotransferase	yes	no	0	1	0	1										By matching												By MS/MS		By MS/MS	By MS/MS	By MS/MS	By MS/MS	By MS/MS	By MS/MS	By MS/MS	By MS/MS	By MS/MS
AASVLKSLPFTIISMKDTEGIPCLGSK	2 GlyGly (K)	3090.61	0.609343	1054	P04053;P04053-2	DNTT	DNA nucleotidylexotransferase	yes	no	0	2	0	2																																By MS/MS
AASVPVKGSLGQGTAPVLPGK	GlyGly (K)	2047.14	0.142589	2932	Q13428;Q13428-6;Q13428-3;Q13428-4;Q13428-5;Q13428-2;Q13428-8;Q13428-7	TCOF1	Treacle protein	yes	no	0	1	0	1																													By matching		By MS/MS
AATACFGFPKSFLSGLYEFPLNK	GlyGly (K)	2678.32	0.320295	7248	Q9UJA5;Q9UJA5-2;Q9UJA5-3;Q9UJA5-4	TRMT6	tRNA (adenine(58)-N(1))-methyltransferase non-catalytic subunit TRM6	yes	no	0	1	0	1																	By matching			By matching	By MS/MS	By MS/MS	By MS/MS	By MS/MS	By matching	By MS/MS	By MS/MS	By MS/MS	By MS/MS	By MS/MS	By MS/MS	By matching
AATASAGAGGIDGKPR	Acetyl (Protein N-term);GlyGly (K)	1554.78	0.775032	2672	Q02978;Q02978-2	SLC25A11	Mitochondrial 2-oxoglutarate/malate carrier protein	yes	no	1	1	0	1					By matching		By matching		By MS/MS			By MS/MS	By MS/MS		By MS/MS	By MS/MS	By MS/MS	By MS/MS	By MS/MS	By MS/MS	By MS/MS	By MS/MS	By MS/MS	By MS/MS	By MS/MS	By matching	By MS/MS	By MS/MS	By MS/MS	By MS/MS	By MS/MS	By MS/MS
AATASAGAGGIDGKPR	Acetyl (Protein N-term)	1440.73	0.732105	2672	Q02978;Q02978-2	SLC25A11	Mitochondrial 2-oxoglutarate/malate carrier protein	yes	no	1	0	0	1																						By MS/MS
AATASAGVPATVSEKQEFYQLLK	Acetyl (Protein N-term);GlyGly (K)	2564.31	0.312233	574	O60518	RANBP6	Ran-binding protein 6	yes	yes	1	1	0	1																	By MS/MS	By MS/MS		By MS/MS	By MS/MS	By MS/MS		By MS/MS	By MS/MS	By MS/MS	By MS/MS	By MS/MS	By matching	By MS/MS	By MS/MS	By MS/MS
AATCEGSESSGFGKLPK	GlyGly (K)	1838.85	0.846877	7418;7419	Q9UPN4;Q9UPN4-2;Q9UPN4-3	CEP131	Centrosomal protein of 131 kDa	no	no	0	1	0	1	By matching				By MS/MS	By MS/MS	By MS/MS		By MS/MS	By MS/MS	By MS/MS	By MS/MS	By MS/MS	By MS/MS		By MS/MS	By MS/MS	By MS/MS	By MS/MS	By MS/MS	By MS/MS	By MS/MS	By MS/MS	By MS/MS	By MS/MS	By MS/MS	By MS/MS	By MS/MS	By MS/MS	By MS/MS	By MS/MS	By MS/MS	1
AATECMCNLAMSKEVQDLFEAQGNDR	GlyGly (K)	3101.33	0.331089	6349	Q9H3U1;Q9H3U1-2;Q9H3U1-3	UNC45A	Protein unc-45 homolog A	yes	no	0	1	0	1																												By matching	By matching		By MS/MS	By matching
AATFFGCIGIDK	Unmodified	1298.63	0.632908	2273	P55263;P55263-2;P55263-3;P55263-4	ADK	Adenosine kinase	yes	no	0	0	0	0	By MS/MS		By MS/MS	By MS/MS	By MS/MS	By MS/MS	By MS/MS	By MS/MS	By MS/MS	By MS/MS	By MS/MS	By MS/MS	By MS/MS	By MS/MS	By MS/MS	By MS/MS	By MS/MS	By MS/MS	By MS/MS	By MS/MS	By MS/MS		By MS/MS	By MS/MS	By MS/MS	By MS/MS	By MS/MS	By MS/MS	By MS/MS	By MS/MS	By MS/MS	By matching	1		1	1
AATFFGEVVKAPCR	Acetyl (Protein N-term);GlyGly (K)	1707.84	0.840275	921	O95456;O95456-2	PSMG1	Proteasome assembly chaperone 1	yes	no	1	1	0	1					By matching		By MS/MS		By MS/MS		By MS/MS		By MS/MS	By MS/MS	By MS/MS	By MS/MS	By MS/MS	By MS/MS	By MS/MS	By MS/MS	By MS/MS	By MS/MS	By MS/MS	By MS/MS	By MS/MS	By MS/MS	By MS/MS	By MS/MS	By MS/MS	By MS/MS	By MS/MS	By MS/MS
AATFGLILDDVSLTHLTFGK	Unmodified	2118.14	0.136106	1780	P35232	PHB	Prohibitin	yes	yes	0	0	0	0	By MS/MS	By MS/MS	By MS/MS	By MS/MS	By MS/MS	By MS/MS	By MS/MS	By MS/MS	By MS/MS	By MS/MS	By MS/MS	By MS/MS	By MS/MS	By MS/MS	By MS/MS	By MS/MS	By MS/MS	By MS/MS	By MS/MS	By MS/MS	By MS/MS	By MS/MS	By MS/MS	By MS/MS	By MS/MS	By MS/MS	By MS/MS	By MS/MS	By MS/MS	By MS/MS	By MS/MS	By MS/MS	1	1	2	2
AATFIKAMFK	GlyGly (K)	1240.66	0.663814	4529	Q8IZT6	ASPM	Abnormal spindle-like microcephaly-associated protein	yes	yes	0	1	0	1																	By matching	By MS/MS			By MS/MS					By matching	By MS/MS	By matching	By MS/MS	By MS/MS	By MS/MS
AATFIKAMFK	Oxidation (M);GlyGly (K)	1256.66	0.658729	4529	Q8IZT6	ASPM	Abnormal spindle-like microcephaly-associated protein	yes	yes	0	1	1	1					By MS/MS		By MS/MS		By matching				By MS/MS	By MS/MS	By MS/MS	By MS/MS	By MS/MS		By MS/MS	By MS/MS	By MS/MS	By matching	By MS/MS	By MS/MS		By MS/MS	By MS/MS		By matching	By MS/MS	By MS/MS	By MS/MS
AATGNTSEGEEAFLLIQSEKMK	GlyGly (K)	2467.19	0.190069	8	A0AVF1;A0AVF1-3;A0AVF1-2	TTC26	Intraflagellar transport protein 56	yes	no	0	1	0	1																						By matching			By matching		By matching			By MS/MS
AATGNTSEGEEAFLLIQSEKMK	Oxidation (M);GlyGly (K)	2483.18	0.184983	8	A0AVF1;A0AVF1-3;A0AVF1-2	TTC26	Intraflagellar transport protein 56	yes	no	0	1	1	1																By MS/MS			By MS/MS	By matching			By matching							By MS/MS
AATKQAGGFLGPPPPSGK	GlyGly (K)	1793.94	0.942432	7370	Q9UM00;Q9UM00-1;Q9UM00-2	TMCO1	Transmembrane and coiled-coil domain-containing protein 1	yes	no	0	1	0	1									By matching	By MS/MS	By MS/MS		By matching	By MS/MS	By MS/MS	By MS/MS				By MS/MS		By MS/MS	By MS/MS	By MS/MS	By matching	By matching	By matching	By MS/MS	By MS/MS	By MS/MS	By MS/MS	By MS/MS
AATLEGWKLYHDPNVNGGTELEPVEGNPYR	GlyGly (K)	3439.64	0.643297	2323;2324	P57740;P57740-2;P57740-3	NUP107	Nuclear pore complex protein Nup107	no	no	0	1	0	1																								By matching	By MS/MS			By MS/MS		By MS/MS		By MS/MS
AATLPNEYKEGK	GlyGly (K)	1433.72	0.715058	3427	Q2PPJ7;Q2PPJ7-3;Q2PPJ7-2	RALGAPA2	Ral GTPase-activating protein subunit alpha-2	yes	no	0	1	0	1																								By matching		By matching	By MS/MS		By MS/MS	By matching	By MS/MS	By MS/MS
AATPQVAAELEKSLSPGLDTK	GlyGly (K)	2239.17	0.169591	983	O95900;O95900-2	TRUB2	Probable tRNA pseudouridine synthase 2	yes	no	0	1	0	1																					By MS/MS		By matching		By MS/MS	By matching		By matching		By MS/MS	By matching
AATPTVVSATSLVPTPNPISGKATVSGLLK	GlyGly (K)	2990.67	0.665201	7357	Q9ULM3	YEATS2	YEATS domain-containing protein 2	yes	yes	0	1	0	1																														By MS/MS
AATSCDSGIIEDVKK	GlyGly (K)	1706.81	0.814514	29	A2VDJ0-5;A2VDJ0-3;A2VDJ0-6	KIAA0922	Transmembrane protein 131-like	yes	no	0	1	0	1						By matching	By MS/MS		By MS/MS		By MS/MS		By matching	By MS/MS			By matching	By MS/MS	By MS/MS		By MS/MS	By matching	By matching	By MS/MS	By MS/MS	By MS/MS	By MS/MS	By MS/MS	By MS/MS	By MS/MS	By MS/MS	By MS/MS
AATSDLEHYDK	Unmodified	1248.56	0.562246	2554	P80303;P80303-2	NUCB2	Nucleobindin-2;Nesfatin-1	yes	no	0	0	0	0																						By MS/MS
AATSDLEHYDKTR	GlyGly (K)	1619.75	0.753963	2554	P80303;P80303-2	NUCB2	Nucleobindin-2;Nesfatin-1	yes	no	0	1	0	1																									By MS/MS	By MS/MS	By matching	By MS/MS	By matching			By matching
AATSGILSALGNFLAQMIEK	Unmodified	2034.08	0.0819621	6702	Q9NR77	PXMP2	Peroxisomal membrane protein 2	yes	yes	0	0	0	0									By MS/MS	By MS/MS	By MS/MS	By matching	By MS/MS	By MS/MS			By MS/MS					By MS/MS	By MS/MS	By MS/MS	By MS/MS		By MS/MS	By MS/MS	By MS/MS	By MS/MS	By MS/MS	By MS/MS
AATSGILSALGNFLAQMIEK	Oxidation (M)	2050.08	0.0768767	6702	Q9NR77	PXMP2	Peroxisomal membrane protein 2	yes	yes	0	0	1	0					By MS/MS	By MS/MS	By MS/MS		By MS/MS	By MS/MS	By MS/MS	By MS/MS	By MS/MS	By MS/MS	By MS/MS	By MS/MS	By MS/MS	By MS/MS	By MS/MS	By MS/MS	By MS/MS	By MS/MS	By MS/MS	By MS/MS	By MS/MS	By MS/MS	By MS/MS			By MS/MS		By matching
AATSVKDLAQR	GlyGly (K)	1272.68	0.678613	4065	Q709C8;Q709C8-3;Q709C8-4;Q709C8-2	VPS13C	Vacuolar protein sorting-associated protein 13C	yes	no	0	1	0	1																				By matching		By MS/MS	By MS/MS	By MS/MS	By MS/MS	By matching	By matching	By matching	By MS/MS			By MS/MS
AATTIEMKASENPVLQNIQADPTIVCTSFK	GlyGly (K)	3390.68	0.679941	5325	Q96BP3;Q96BP3-2	PPWD1	Peptidylprolyl isomerase domain and WD repeat-containing protein 1	yes	no	0	1	0	1																		By MS/MS				By matching	By matching			By MS/MS			By MS/MS	By MS/MS	By MS/MS	By MS/MS
AATTIEMKASENPVLQNIQADPTIVCTSFK	Oxidation (M);GlyGly (K)	3406.67	0.674856	5325	Q96BP3;Q96BP3-2	PPWD1	Peptidylprolyl isomerase domain and WD repeat-containing protein 1	yes	no	0	1	1	1														By MS/MS	By MS/MS			By MS/MS	By MS/MS			By matching			By matching		By matching	By matching		By MS/MS	By matching
AATTQLVSNSGLAVSGKENK	GlyGly (K)	2088.08	0.0811105	3477	Q49A88;Q49A88-2;Q49A88-3;Q49A88-6;Q49A88-5	CCDC14	Coiled-coil domain-containing protein 14	yes	no	0	1	0	1							By MS/MS		By MS/MS	By MS/MS	By MS/MS				By MS/MS	By MS/MS	By matching	By MS/MS	By MS/MS	By MS/MS		By MS/MS	By MS/MS	By MS/MS	By MS/MS	By MS/MS		By MS/MS	By MS/MS	By MS/MS	By matching	By matching
AATTVLQELKK	GlyGly (K)	1314.75	0.750715	6789	Q9NUL3;Q9NUL3-8;Q9NUL3-3;Q9NUL3-2;Q9NUL3-7;Q9NUL3-6;Q9NUL3-4	STAU2	Double-stranded RNA-binding protein Staufen homolog 2	yes	no	0	1	0	1													By MS/MS				By MS/MS	By MS/MS	By MS/MS	By MS/MS	By MS/MS	By MS/MS		By MS/MS	By MS/MS	By MS/MS	By MS/MS	By matching	By matching
AATVNLELDPIFLKALGFLHSK	Acetyl (Protein N-term);GlyGly (K)	2552.4	0.40026	5352	Q96CB8	INTS12	Integrator complex subunit 12	yes	yes	1	1	0	1																									By MS/MS		By MS/MS	By matching	By MS/MS		By MS/MS	By MS/MS
AAVAADAKQCSK	GlyGly (K)	1332.65	0.645598	1472	P19440;P19440-2	GGT1	Gamma-glutamyltranspeptidase 1;Gamma-glutamyltranspeptidase 1 heavy chain;Gamma-glutamyltranspeptidase 1 light chain	yes	no	0	1	0	1																			By MS/MS	By matching		By MS/MS			By MS/MS	By MS/MS	By MS/MS	By MS/MS	By MS/MS	By MS/MS	By MS/MS	By MS/MS
AAVAASVGLSEGPAGSR	Unmodified	1498.77	0.77397	4256	Q86U90	YRDC	YrdC domain-containing protein, mitochondrial	yes	yes	0	0	0	0					By MS/MS	By MS/MS	By MS/MS	By MS/MS	By MS/MS		By matching					By matching
AAVAFKNAK	GlyGly (K)	1032.57	0.571629	5818	Q99747	NAPG	Gamma-soluble NSF attachment protein	yes	yes	0	1	0	1																															By MS/MS	By matching
AAVAGLDKAER	GlyGly (K)	1213.64	0.641499	1529	P22102	GART	Trifunctional purine biosynthetic protein adenosine-3;Phosphoribosylamine--glycine ligase;Phosphoribosylformylglycinamidine cyclo-ligase;Phosphoribosylglycinamide formyltransferase	yes	yes	0	1	0	1					By MS/MS	By MS/MS	By MS/MS	By MS/MS	By MS/MS	By MS/MS	By MS/MS	By MS/MS	By matching	By matching	By MS/MS	By matching	By matching	By MS/MS	By matching	By matching	By MS/MS	By MS/MS	By matching	By MS/MS	By matching	By MS/MS	By matching	By matching	By matching	By MS/MS	By matching	By matching
AAVALKMGDLDMHR	GlyGly (K)	1640.81	0.81268	5242	Q969F9;Q969F9-2	HPS3	Hermansky-Pudlak syndrome 3 protein	yes	no	0	1	0	1																							By matching	By matching				By MS/MS	By MS/MS		By MS/MS	By MS/MS
AAVATFLQSVQVPEFTPK	Unmodified	1932.04	0.0356638	1532;1533	P22314;P22314-2	UBA1	Ubiquitin-like modifier-activating enzyme 1	no	no	0	0	0	0	By MS/MS	By MS/MS	By MS/MS	By MS/MS	By MS/MS	By matching	By MS/MS	By MS/MS	By MS/MS	By MS/MS	By matching	By MS/MS	By MS/MS	By MS/MS	By MS/MS	By MS/MS	By MS/MS	By MS/MS	By MS/MS	By MS/MS	By MS/MS	By MS/MS	By MS/MS	By MS/MS	By MS/MS	By MS/MS	By MS/MS	By MS/MS	By MS/MS	By MS/MS	By MS/MS	By MS/MS	1	1	1	1
AAVATFLQSVQVPEFTPKSGVK	GlyGly (K)	2417.3	0.29546	1532;1533	P22314;P22314-2	UBA1	Ubiquitin-like modifier-activating enzyme 1	no	no	0	1	0	1					By MS/MS	By MS/MS					By MS/MS		By MS/MS				By MS/MS	By MS/MS			By MS/MS	By MS/MS	By MS/MS	By MS/MS	By MS/MS	By MS/MS	By MS/MS	By MS/MS	By MS/MS	By MS/MS	By MS/MS	By MS/MS
AAVAVVPLVSEDKSVTVPEAENPR	GlyGly (K)	2590.36	0.360245	648	O75152	ZC3H11A	Zinc finger CCCH domain-containing protein 11A	yes	yes	0	1	0	1																By matching	By MS/MS		By MS/MS		By MS/MS	By MS/MS			By MS/MS	By MS/MS	By MS/MS			By MS/MS	By MS/MS	By matching
AAVAWEAGKPLSIEEIEVAPPK	GlyGly (K)	2418.28	0.279476	1280	P11766	ADH5	Alcohol dehydrogenase class-3	yes	yes	0	1	0	1										By MS/MS				By MS/MS			By MS/MS				By MS/MS	By MS/MS	By MS/MS		By MS/MS	By MS/MS	By MS/MS	By MS/MS	By MS/MS	By MS/MS	By MS/MS	By MS/MS
AAVAWEAGKPLSIEEIEVAPPK	Unmodified	2304.24	0.236548	1280	P11766	ADH5	Alcohol dehydrogenase class-3	yes	yes	0	0	0	1					By MS/MS																	By MS/MS
AAVCGFEAFINGKHIVGEIK	GlyGly (K)	2273.16	0.162672	7295	Q9UKK3	PARP4	Poly [ADP-ribose] polymerase 4	yes	yes	0	1	0	1																				By matching	By MS/MS	By matching	By MS/MS	By matching	By MS/MS	By matching	By MS/MS				By matching
AAVCLCKEGR	GlyGly (K)	1276.6	0.601625	3085	Q14517	FAT1	Protocadherin Fat 1;Protocadherin Fat 1, nuclear form	yes	yes	0	1	0	1																		By MS/MS			By MS/MS	By MS/MS	By MS/MS	By MS/MS	By matching	By matching	By matching	By MS/MS	By MS/MS	By matching	By MS/MS	By MS/MS
AAVDISTSFPIKGTHFSDSFSFINEEDSLLEEQK	GlyGly (K)	3901.85	0.853409	6563	Q9HC77;Q9HC77-2	CENPJ	Centromere protein J	yes	no	0	1	0	1																													By MS/MS	By matching		By MS/MS
AAVDLEKLR	Acetyl (Protein N-term);GlyGly (K)	1169.64	0.640436	1435	P17858	PFKL	ATP-dependent 6-phosphofructokinase, liver type	yes	yes	1	1	0	1					By MS/MS			By MS/MS	By MS/MS		By MS/MS		By MS/MS			By MS/MS		By MS/MS		By MS/MS				By MS/MS		By MS/MS	By MS/MS	By MS/MS	By MS/MS		By MS/MS	By MS/MS
AAVDLKPTLTIIK	GlyGly (K)	1495.9	0.897379	1353	P14921;P14921-2;P14921-4;P14921-5	ETS1	Protein C-ets-1	yes	no	0	1	0	1																		By MS/MS			By MS/MS		By MS/MS		By MS/MS	By MS/MS	By MS/MS		By MS/MS	By MS/MS	By MS/MS
AAVDLKPTLTIIKTEK	GlyGly (K)	1854.08	0.082614	1353	P14921;P14921-2;P14921-4;P14921-5	ETS1	Protein C-ets-1	yes	no	0	1	0	2									By MS/MS			By MS/MS	By MS/MS	By MS/MS	By MS/MS	By MS/MS	By MS/MS	By MS/MS	By MS/MS	By MS/MS	By MS/MS	By MS/MS	By MS/MS	By MS/MS	By MS/MS	By MS/MS	By MS/MS	By MS/MS	By MS/MS	By MS/MS	By MS/MS	By MS/MS
AAVDYQKVVR	GlyGly (K)	1261.68	0.677885	1715;1716	P31153;P31153-2	MAT2A	S-adenosylmethionine synthase isoform type-2	no	no	0	1	0	1						By MS/MS		By MS/MS	By MS/MS	By MS/MS	By MS/MS	By MS/MS	By MS/MS	By MS/MS	By MS/MS	By MS/MS		By MS/MS	By MS/MS	By MS/MS	By MS/MS	By matching	By MS/MS	By MS/MS	By MS/MS	By MS/MS	By MS/MS	By MS/MS	By MS/MS	By MS/MS	By MS/MS	By MS/MS
AAVEEAKVAR	GlyGly (K)	1156.62	0.620035	4680	Q8N9M5	TMEM102	Transmembrane protein 102	yes	yes	0	1	0	1																			By MS/MS					By MS/MS
AAVEEGIVLGGGCALLR	Unmodified	1683.9	0.89779	1254	P10809	HSPD1	60 kDa heat shock protein, mitochondrial	yes	yes	0	0	0	0	By MS/MS	By MS/MS	By MS/MS	By MS/MS	By MS/MS	By MS/MS	By MS/MS	By MS/MS	By MS/MS	By MS/MS	By MS/MS	By MS/MS	By MS/MS	By MS/MS	By MS/MS	By MS/MS	By MS/MS	By MS/MS	By MS/MS	By MS/MS	By MS/MS	By MS/MS	By matching	By MS/MS	By MS/MS	By MS/MS	By MS/MS	By MS/MS	By matching	By MS/MS	By MS/MS	By MS/MS	1	1	1	1
AAVELEEPEDAR	Unmodified	1327.63	0.625574	840	O94906;O94906-2	PRPF6	Pre-mRNA-processing factor 6	yes	no	0	0	0	0																														By MS/MS
AAVENLPTFLVELSR	Unmodified	1657.9	0.903921	3151	Q14974	KPNB1	Importin subunit beta-1	yes	yes	0	0	0	0	By MS/MS	By matching	By MS/MS	By MS/MS	By matching	By MS/MS	By MS/MS	By MS/MS	By MS/MS	By MS/MS	By MS/MS	By MS/MS	By MS/MS	By MS/MS	By MS/MS	By MS/MS	By MS/MS	By MS/MS	By MS/MS	By MS/MS	By MS/MS	By MS/MS	By MS/MS	By MS/MS	By MS/MS	By MS/MS	By MS/MS	By MS/MS	By MS/MS	By matching			1	1	1	1
AAVESLGFILFR	Unmodified	1321.74	0.739422	5763	Q99460;Q99460-2	PSMD1	26S proteasome non-ATPase regulatory subunit 1	yes	no	0	0	0	0	By MS/MS		By MS/MS	By MS/MS	By MS/MS	By MS/MS	By MS/MS	By MS/MS	By MS/MS	By MS/MS	By MS/MS	By MS/MS	By MS/MS	By MS/MS		By MS/MS	By MS/MS	By MS/MS	By MS/MS	By matching	By MS/MS	By MS/MS	By MS/MS	By MS/MS	By MS/MS	By MS/MS	By MS/MS	By MS/MS	By MS/MS	By MS/MS	By MS/MS	By MS/MS	1		1	1
AAVEVFGKLK	GlyGly (K)	1174.67	0.671008	5838	Q99871;Q99871-3;Q99871-2	HAUS7	HAUS augmin-like complex subunit 7	yes	no	0	1	0	1					By MS/MS	By MS/MS	By MS/MS		By MS/MS	By MS/MS	By MS/MS	By MS/MS	By MS/MS	By MS/MS	By MS/MS	By MS/MS	By MS/MS	By MS/MS	By MS/MS	By matching		By matching	By MS/MS	By matching
AAVFDLDGVLALPAVFGVLGR	Unmodified	2099.18	0.177911	1768	P34913	EPHX2	Bifunctional epoxide hydrolase 2;Cytosolic epoxide hydrolase 2;Lipid-phosphate phosphatase	yes	yes	0	0	0	0				By matching	By matching	By matching	By MS/MS		By MS/MS	By MS/MS	By MS/MS	By MS/MS	By MS/MS	By MS/MS	By MS/MS	By MS/MS	By MS/MS		By MS/MS	By MS/MS	By MS/MS	By MS/MS	By MS/MS	By MS/MS	By MS/MS	By MS/MS	By MS/MS	By MS/MS	By MS/MS	By MS/MS	By MS/MS	By MS/MS				1
AAVGQESPGGLEAGNAKAPK	GlyGly (K)	1964.99	0.991567	3412	Q29RF7	PDS5A	Sister chromatid cohesion protein PDS5 homolog A	yes	yes	0	1	0	1																						By matching	By MS/MS	By matching		By matching	By matching		By MS/MS		By matching	By MS/MS
AAVHGLSMQQEIGFQKDSQGEYK	GlyGly (K)	2664.26	0.260214	2741	Q07864	POLE	DNA polymerase epsilon catalytic subunit A	yes	yes	0	1	0	1																							By matching							By MS/MS	By MS/MS
AAVHTYGIASVPNQPLKK	GlyGly (K)	2007.09	0.090159	7194	Q9UHI6	DDX20	Probable ATP-dependent RNA helicase DDX20	yes	yes	0	1	0	1															By matching				By matching	By matching		By MS/MS		By MS/MS	By MS/MS	By MS/MS	By MS/MS	By MS/MS	By MS/MS		By MS/MS	By MS/MS
AAVIGLTKSVAADFIQQGIR	GlyGly (K)	2171.21	0.206251	6004	Q9BUT1;Q9BUT1-3	BDH2	3-hydroxybutyrate dehydrogenase type 2	yes	no	0	1	0	1																							By MS/MS		By MS/MS	By MS/MS	By MS/MS	By matching	By MS/MS	By matching	By MS/MS	By MS/MS
AAVIIMAVEK	Unmodified	1043.6	0.604903	864	O95071;O95071-2	UBR5	E3 ubiquitin-protein ligase UBR5	yes	no	0	0	0	0																										By MS/MS			By MS/MS		By MS/MS	By MS/MS
AAVKASTSK	Acetyl (Protein N-term);GlyGly (K)	1017.55	0.545473	6896	Q9NWZ8	GEMIN8	Gem-associated protein 8	yes	yes	1	1	0	1										By matching						By matching	By matching	By matching	By MS/MS	By matching										By matching	By matching
AAVKCCPEESLK	GlyGly (K)	1504.7	0.701399	3155	Q14997;Q14997-2	PSME4	Proteasome activator complex subunit 4	yes	no	0	1	0	1					By matching						By MS/MS		By MS/MS	By MS/MS		By MS/MS	By MS/MS	By MS/MS	By MS/MS	By matching	By MS/MS	By MS/MS	By MS/MS	By MS/MS	By MS/MS	By MS/MS	By MS/MS	By MS/MS	By MS/MS	By MS/MS	By MS/MS	By MS/MS
AAVKDSCGK	Acetyl (Protein N-term);GlyGly (K)	1090.51	0.507708	2398	P61758	VBP1	Prefoldin subunit 3	yes	yes	1	1	0	1													By MS/MS			By MS/MS		By MS/MS		By MS/MS		By MS/MS		By MS/MS		By MS/MS	By MS/MS		By MS/MS	By MS/MS	By MS/MS	By MS/MS
AAVKGSDGFWVGK	GlyGly (K)	1434.73	0.725563	4269	Q86UV5;Q86UV5-8;Q86UV5-2;Q86UV5-3	USP48	Ubiquitin carboxyl-terminal hydrolase 48	yes	no	0	1	0	1													By MS/MS				By MS/MS	By MS/MS	By MS/MS	By matching	By MS/MS	By MS/MS	By MS/MS	By MS/MS	By MS/MS	By MS/MS	By MS/MS	By MS/MS	By MS/MS	By MS/MS	By MS/MS	By MS/MS
AAVKGYLGPEQLPDCLK	GlyGly (K)	1972.01	0.00879713	1876	P40926;P40926-2	MDH2	Malate dehydrogenase, mitochondrial	yes	no	0	1	0	1												By MS/MS			By MS/MS			By MS/MS	By matching	By matching	By MS/MS	By matching		By matching	By matching	By MS/MS	By matching	By matching	By matching	By matching	By MS/MS	By matching
AAVKTLNPK	Acetyl (Protein N-term);GlyGly (K)	1096.62	0.624058	1865;1866	P40227;P40227-2	CCT6A	T-complex protein 1 subunit zeta	no	no	1	1	0	1					By MS/MS	By MS/MS		By MS/MS			By MS/MS				By MS/MS		By MS/MS		By MS/MS	By MS/MS	By MS/MS	By MS/MS	By MS/MS	By MS/MS	By MS/MS	By MS/MS	By MS/MS	By MS/MS	By MS/MS	By MS/MS	By MS/MS	By MS/MS
AAVLIFANK	Unmodified	945.565	0.564752	5564	Q96KC2	ARL5B	ADP-ribosylation factor-like protein 5B	yes	yes	0	0	0	0																							By MS/MS				By MS/MS		By MS/MS	By MS/MS	By MS/MS	By MS/MS
AAVLKPVLLGLR	Acetyl (Protein N-term);GlyGly (K)	1404.88	0.88167	5903	Q9BRP1	PDCD2L	Programmed cell death protein 2-like	yes	yes	1	1	0	1																	By matching	By MS/MS		By matching	By MS/MS									By MS/MS
AAVLLEQER	Unmodified	1027.57	0.566209	2935	Q13435	SF3B2	Splicing factor 3B subunit 2	yes	yes	0	0	0	0																				By MS/MS		By matching								By MS/MS
AAVLYVMDLSEQCGHGLR	Unmodified	2017.97	0.971366	6150	Q9BZE4;Q9BZE4-2;Q9BZE4-3	GTPBP4	Nucleolar GTP-binding protein 1	yes	no	0	0	0	0																									By matching		By MS/MS		By matching	By MS/MS	By MS/MS
AAVMATLLFPGR	Oxidation (M)	1261.69	0.685278	5482	Q96GX9;Q96GX9-3	APIP	Methylthioribulose-1-phosphate dehydratase	yes	no	0	0	1	0						By MS/MS					By MS/MS		By MS/MS				By MS/MS			By MS/MS	By MS/MS	By MS/MS	By MS/MS	By MS/MS			By MS/MS	By matching	By MS/MS	By matching	By MS/MS	By MS/MS
AAVMATLLFPGR	Unmodified	1245.69	0.690364	5482	Q96GX9;Q96GX9-3	APIP	Methylthioribulose-1-phosphate dehydratase	yes	no	0	0	0	0	By MS/MS					By MS/MS			By MS/MS		By MS/MS		By MS/MS	By MS/MS			By MS/MS	By MS/MS			By matching	By MS/MS	By matching	By MS/MS				By MS/MS	By MS/MS	By MS/MS	By MS/MS	By MS/MS	1
AAVMHDILDMMPEGIKQNK	GlyGly (K)	2254.09	0.090829	3896	Q6P2Q9	PRPF8	Pre-mRNA-processing-splicing factor 8	yes	yes	0	1	0	1																															By MS/MS	By MS/MS
AAVPDAVGKCR	GlyGly (K)	1256.63	0.629554	1082;1312	P05023;P05023-4;P05023-3;P05023-2;P50993;P13637;P13637-2;P13637-3	ATP1A1;ATP1A2;ATP1A3	Sodium/potassium-transporting ATPase subunit alpha-1;Sodium/potassium-transporting ATPase subunit alpha-2;Sodium/potassium-transporting ATPase subunit alpha-3	no	no	0	1	0	1					By MS/MS		By MS/MS		By MS/MS	By MS/MS	By MS/MS		By MS/MS	By MS/MS	By MS/MS	By MS/MS	By MS/MS	By MS/MS	By MS/MS	By MS/MS		By MS/MS	By MS/MS	By MS/MS	By MS/MS	By MS/MS	By MS/MS	By MS/MS	By MS/MS	By MS/MS	By MS/MS	By MS/MS
AAVPSGASTGIYEALELR	Unmodified	1803.94	0.936678	1116;1179	P06733;P13929-3;P09104;P09104-2;P13929;P13929-2	ENO1;ENO3;ENO2	Alpha-enolase;Beta-enolase;Gamma-enolase	no	no	0	0	0	0	By MS/MS	By MS/MS	By MS/MS	By MS/MS	By MS/MS	By MS/MS	By MS/MS	By MS/MS	By MS/MS	By MS/MS	By MS/MS	By MS/MS	By MS/MS	By MS/MS	By matching	By MS/MS	By MS/MS	By MS/MS	By MS/MS	By MS/MS	By MS/MS	By MS/MS	By MS/MS	By MS/MS	By MS/MS	By MS/MS	By MS/MS	By MS/MS	By MS/MS	By MS/MS	By MS/MS	By MS/MS	1	1	1	1
AAVPSIK	Unmodified	684.417	0.417025	1020	P00558;P00558-2	PGK1	Phosphoglycerate kinase 1	yes	no	0	0	0	0				By MS/MS			By MS/MS													By MS/MS	By MS/MS	By matching			By MS/MS	By MS/MS	By MS/MS		By MS/MS	By MS/MS	By MS/MS	By MS/MS				1
AAVPSIKFCLDNGAK	GlyGly (K)	1703.87	0.86649	1020	P00558;P00558-2	PGK1	Phosphoglycerate kinase 1	yes	no	0	1	0	1					By matching	By MS/MS			By MS/MS		By matching		By matching	By matching	By matching	By MS/MS	By MS/MS	By MS/MS	By MS/MS	By MS/MS	By MS/MS	By MS/MS	By MS/MS	By MS/MS	By MS/MS	By MS/MS	By MS/MS	By MS/MS	By MS/MS	By MS/MS	By MS/MS	By MS/MS
AAVQMDPELAKR	Acetyl (Protein N-term);Oxidation (M);GlyGly (K)	1499.74	0.740227	7563	Q9Y312	AAR2	Protein AAR2 homolog	yes	yes	1	1	1	1						By MS/MS		By matching					By MS/MS	By MS/MS	By MS/MS	By MS/MS	By matching	By MS/MS	By MS/MS	By MS/MS	By MS/MS	By matching	By MS/MS	By MS/MS	By MS/MS	By MS/MS	By MS/MS		By MS/MS	By MS/MS	By MS/MS	By MS/MS
AAVQMDPELAKR	Acetyl (Protein N-term);GlyGly (K)	1483.75	0.745312	7563	Q9Y312	AAR2	Protein AAR2 homolog	yes	yes	1	1	0	1																		By MS/MS			By MS/MS	By MS/MS	By MS/MS	By MS/MS	By MS/MS	By MS/MS	By MS/MS	By MS/MS	By MS/MS	By MS/MS	By MS/MS	By MS/MS
AAVSALLEQHGLQGDVAFGHSK	Unmodified	2234.14	0.144379	91	B0I1T2	MYO1G	Unconventional myosin-Ig;Minor histocompatibility antigen HA-2	yes	yes	0	0	0	0	By MS/MS		By MS/MS	By MS/MS	By MS/MS	By MS/MS	By MS/MS	By MS/MS	By MS/MS	By MS/MS	By MS/MS	By MS/MS	By MS/MS	By MS/MS	By MS/MS	By MS/MS	By MS/MS	By MS/MS	By MS/MS	By matching	By MS/MS	By matching		By matching						By MS/MS			1		1	2
AAVSALLEQHGLQGDVAFGHSKLFIR	GlyGly (K)	2877.53	0.52496	91	B0I1T2	MYO1G	Unconventional myosin-Ig;Minor histocompatibility antigen HA-2	yes	yes	0	1	0	1														By MS/MS									By MS/MS	By MS/MS	By MS/MS	By MS/MS	By MS/MS	By MS/MS	By MS/MS	By MS/MS	By MS/MS	By MS/MS
AAVSGDEKALDMFNWK	Oxidation (M);GlyGly (K)	1910.88	0.883262	5710	Q96RY7	IFT140	Intraflagellar transport protein 140 homolog	yes	yes	0	1	1	1														By MS/MS			By MS/MS							By matching	By MS/MS		By MS/MS			By MS/MS
AAVSGDEKALDMFNWK	GlyGly (K)	1894.89	0.888348	5710	Q96RY7	IFT140	Intraflagellar transport protein 140 homolog	yes	yes	0	1	0	1																												By MS/MS
AAVSVYAPPVGGFSFDNCR	Acetyl (Protein N-term)	2054.95	0.952011	5758	Q99436;Q99436-2	PSMB7	Proteasome subunit beta type-7	yes	no	1	0	0	0														By MS/MS
AAVTEGKLYDR	GlyGly (K)	1335.68	0.678279	5884	Q9BQT9;Q9BQT9-2	CLSTN3	Calsyntenin-3	yes	no	0	1	0	1																										By MS/MS	By matching	By matching			By MS/MS
AAVTPGK	Unmodified	642.37	0.370075	1464	P19338	NCL	Nucleolin	yes	yes	0	0	0	0																						By matching								By MS/MS
AAVTSLFAK	Unmodified	906.517	0.517468	136	CON__Q3SX09			yes	yes	0	0	0	0																													By matching	By MS/MS	By MS/MS	By MS/MS
AAVVENVVKLLGEQYYK	Acetyl (Protein N-term);GlyGly (K)	2078.1	0.104806	5175	Q92785;Q92785-2	DPF2	Zinc finger protein ubi-d4	yes	no	1	1	0	1																			By MS/MS	By MS/MS		By MS/MS	By MS/MS	By MS/MS	By MS/MS	By MS/MS	By MS/MS	By matching	By MS/MS	By MS/MS	By MS/MS
AAVVESHKLGGTCVNVGCVPK	GlyGly (K)	2295.15	0.14637	1013	P00390;P00390-2;P00390-3;P00390-5;P00390-4	GSR	Glutathione reductase, mitochondrial	yes	no	0	1	0	1														By matching	By MS/MS	By matching		By MS/MS	By MS/MS	By matching				By matching	By MS/MS	By MS/MS	By MS/MS	By MS/MS	By matching	By MS/MS	By MS/MS	By MS/MS
AAVVHHFESFPAGSTLIFYK	Unmodified	2220.14	0.136775	4816	Q8NFQ8	TOR1AIP2	Torsin-1A-interacting protein 2	yes	yes	0	0	0	0				By MS/MS			By MS/MS		By matching		By matching		By matching	By matching						By matching	By matching								By MS/MS	By MS/MS	By MS/MS	By MS/MS				1
AAVVLCMDVGFTMSNSIPGIESPFEQAK	Oxidation (M)	3013.42	0.423516	1301	P13010	XRCC5	X-ray repair cross-complementing protein 5	yes	yes	0	0	1	0						By matching			By MS/MS		By matching		By matching	By matching			By matching									By matching			By MS/MS
AAVVLCMDVGFTMSNSIPGIESPFEQAK	2 Oxidation (M)	3029.42	0.41843	1301	P13010	XRCC5	X-ray repair cross-complementing protein 5	yes	yes	0	0	2	0						By MS/MS		By MS/MS	By MS/MS	By MS/MS	By MS/MS	By MS/MS	By MS/MS	By MS/MS	By MS/MS	By MS/MS	By MS/MS								By matching	By matching	By matching	By matching	By matching
AAVVTSPPPTTAPHK	Unmodified	1472.8	0.798728	1799	P35611;P35611-2;P35611-4;P35611-6;P35611-3;P35611-5	ADD1	Alpha-adducin	yes	no	0	0	0	0	By matching							By MS/MS					By MS/MS	By MS/MS	By MS/MS	By MS/MS		By MS/MS		By MS/MS										By matching			1
AAVVVSKSGSLK	GlyGly (K)	1258.72	0.7245	3152;3153	Q14978;Q14978-2;Q14978-3	NOLC1	Nucleolar and coiled-body phosphoprotein 1	no	no	0	1	0	1																				By matching		By MS/MS	By MS/MS	By MS/MS	By MS/MS	By MS/MS	By MS/MS	By MS/MS	By MS/MS	By MS/MS	By MS/MS	By MS/MS
AAVYSGISLKLK	Acetyl (Protein N-term);GlyGly (K)	1404.8	0.797665	3038	Q14146	URB2	Unhealthy ribosome biogenesis protein 2 homolog	yes	yes	1	1	0	1																				By MS/MS						By matching		By matching			By MS/MS	By MS/MS
AAVYVLIR	Unmodified	903.554	0.554188	6016	Q9BV44	THUMPD3	THUMP domain-containing protein 3	yes	yes	0	0	0	0					By MS/MS				By MS/MS				By MS/MS				By MS/MS												By MS/MS	By MS/MS	By MS/MS
AAWAEYEAEKK	GlyGly (K)	1408.66	0.662294	1958	P46100;P46100-4;P46100-5;P46100-3;P46100-2	ATRX	Transcriptional regulator ATRX	yes	no	0	1	0	1									By MS/MS		By MS/MS		By MS/MS	By MS/MS		By matching	By MS/MS	By MS/MS		By matching	By MS/MS	By matching	By MS/MS	By MS/MS	By MS/MS	By MS/MS	By MS/MS	By matching	By MS/MS	By matching	By matching	By MS/MS
AAWGKVGGHAAEYGAEALER	GlyGly (K)	2156.04	0.0399143	113	CON__P01966			yes	yes	0	1	0	1														By matching															By MS/MS		By MS/MS	By MS/MS
AAWYGGLAVLLQTSPEAPYIYALLSR	Unmodified	2822.5	0.500702	6943	Q9NY33;Q9NY33-4;Q9NY33-2	DPP3	Dipeptidyl peptidase 3	yes	no	0	0	0	0																									By matching					By MS/MS	By MS/MS	By MS/MS
AAYADLLTPLISKLSPYPSSPMR	Oxidation (M);GlyGly (K)	2620.36	0.357074	853	O94967;O94967-2;O94967-3;O94967-4	WDR47	WD repeat-containing protein 47	yes	no	0	1	1	1															By MS/MS					By MS/MS		By MS/MS					By MS/MS	By matching		By MS/MS		By matching
AAYDVSSFSFFQR	Unmodified	1523.7	0.704493	399	O15498;O15498-2	YKT6	Synaptobrevin homolog YKT6	yes	no	0	0	0	0							By MS/MS						By matching	By MS/MS									By matching		By matching		By MS/MS		By MS/MS	By matching	By MS/MS	By MS/MS
AAYESKIK	GlyGly (K)	1022.54	0.53966	3204	Q15058	KIF14	Kinesin-like protein KIF14	yes	yes	0	1	0	1													By MS/MS	By MS/MS	By MS/MS		By MS/MS	By matching	By MS/MS	By MS/MS		By MS/MS	By MS/MS	By MS/MS	By MS/MS	By MS/MS	By MS/MS	By matching	By MS/MS	By MS/MS	By MS/MS	By MS/MS
AAYFEKNHGTR	GlyGly (K)	1406.67	0.669111	840	O94906;O94906-2	PRPF6	Pre-mRNA-processing factor 6	yes	no	0	1	0	1																						By matching	By MS/MS	By MS/MS							By matching
AAYFGIYDTAK	Unmodified	1218.59	0.592089	1087	P05141	SLC25A5	ADP/ATP translocase 2;ADP/ATP translocase 2, N-terminally processed	yes	yes	0	0	0	0	By MS/MS		By matching		By MS/MS	By MS/MS	By MS/MS		By MS/MS	By MS/MS					By MS/MS	By matching			By MS/MS	By matching		By MS/MS	By MS/MS	By MS/MS	By MS/MS	By MS/MS	By MS/MS	By MS/MS		By MS/MS	By MS/MS	By MS/MS	1		1
AAYIYFTDFCPDNLFNK	Unmodified	2097.95	0.950614	161	O00186	STXBP3	Syntaxin-binding protein 3	yes	yes	0	0	0	0															By matching				By MS/MS	By matching		By MS/MS			By matching				By MS/MS	By MS/MS	By MS/MS	By MS/MS
AAYKEYISNK	GlyGly (K)	1299.65	0.645916	1423	P17480;P17480-2	UBTF	Nucleolar transcription factor 1	yes	no	0	1	0	1													By MS/MS		By MS/MS	By MS/MS	By MS/MS		By MS/MS	By MS/MS	By MS/MS		By matching		By matching	By matching	By matching	By matching	By matching	By MS/MS	By matching	By MS/MS
AAYKLVLIR	Acetyl (Protein N-term);GlyGly (K)	1201.72	0.718293	1453	P18669;Q8N0Y7	PGAM1;PGAM4	Phosphoglycerate mutase 1;Probable phosphoglycerate mutase 4	yes	no	1	1	0	1					By MS/MS		By MS/MS			By MS/MS	By MS/MS	By MS/MS	By MS/MS	By MS/MS	By MS/MS		By MS/MS	By MS/MS	By MS/MS	By MS/MS	By MS/MS	By MS/MS	By MS/MS	By MS/MS	By MS/MS	By MS/MS	By MS/MS	By MS/MS	By MS/MS	By MS/MS	By MS/MS	By MS/MS
AAYLLGCSLEELSSAIFK	Unmodified	1971	0.00231477	5145	Q92614;Q92614-4;Q92614-3;Q92614-2;Q92614-5	MYO18A	Unconventional myosin-XVIIIa	yes	no	0	0	0	0						By matching			By matching				By matching				By matching				By MS/MS
AAYLLGCSLEELSSAIFKHQHK	GlyGly (K)	2615.32	0.316606	5145	Q92614;Q92614-4;Q92614-3;Q92614-2;Q92614-5	MYO18A	Unconventional myosin-XVIIIa	yes	no	0	1	0	1																							By MS/MS			By MS/MS		By MS/MS	By MS/MS		By matching	By MS/MS
AAYLQETGKPLDETLK	Unmodified	1775.93	0.93053	1059	P04083	ANXA1	Annexin A1	yes	yes	0	0	0	1						By MS/MS		By MS/MS						By MS/MS		By matching	By matching	By MS/MS				By MS/MS								By MS/MS
AAYLQETGKPLDETLKK	GlyGly (K)	2018.07	0.0684205	1059	P04083	ANXA1	Annexin A1	yes	yes	0	1	0	2																						By matching	By matching	By matching	By matching	By matching	By MS/MS		By MS/MS	By matching	By MS/MS	By matching
AAYNPGQAVPWNAVKVQTLSNQPLLK	GlyGly (K)	2920.56	0.555926	4548	Q8N163;Q8N163-2	CCAR2	Cell cycle and apoptosis regulator protein 2	yes	no	0	1	0	1																		By matching			By MS/MS	By MS/MS		By MS/MS				By MS/MS	By MS/MS	By matching	By MS/MS	By MS/MS
AAYNQVKTIAQGNLSNTDVQAAK	GlyGly (K)	2518.28	0.277578	1540	P22695	UQCRC2	Cytochrome b-c1 complex subunit 2, mitochondrial	yes	yes	0	1	0	1														By MS/MS				By MS/MS						By MS/MS					By MS/MS	By MS/MS	By MS/MS	By MS/MS
AAYPDLENPPLLVTPSQQAK	Unmodified	2151.12	0.121184	2233	P54136;P54136-2	RARS	Arginine--tRNA ligase, cytoplasmic	yes	no	0	0	0	0				By MS/MS		By MS/MS														By MS/MS		By MS/MS								By MS/MS						1
AAYSFYNVHTQTPLLDLMSDALVLAK	Unmodified	2880.47	0.473167	1701	P30419;P30419-2	NMT1	Glycylpeptide N-tetradecanoyltransferase 1	yes	no	0	0	0	0							By MS/MS			By matching		By matching	By matching	By MS/MS			By matching				By matching	By matching					By matching	By matching			By MS/MS	By matching
AAYSFYNVHTQTPLLDLMSDALVLAK	Oxidation (M)	2896.47	0.468081	1701	P30419;P30419-2	NMT1	Glycylpeptide N-tetradecanoyltransferase 1	yes	no	0	0	1	0			By matching		By MS/MS	By matching	By MS/MS	By MS/MS	By MS/MS		By MS/MS		By MS/MS	By MS/MS	By MS/MS		By MS/MS				By matching														1
AAYSNFWCGMTSQGYYK	Oxidation (M)	2048.84	0.839683	4709	Q8NBJ5	COLGALT1	Procollagen galactosyltransferase 1	yes	yes	0	0	1	0			By MS/MS			By MS/MS	By MS/MS						By MS/MS	By MS/MS		By MS/MS			By MS/MS	By MS/MS															1
AAYTFNIEAVGFSK	Unmodified	1516.76	0.756194	379	O15318	POLR3G	DNA-directed RNA polymerase III subunit RPC7	yes	yes	0	0	0	0	By MS/MS			By MS/MS	By MS/MS	By MS/MS		By MS/MS	By MS/MS		By MS/MS			By MS/MS		By MS/MS	By MS/MS			By MS/MS													1			1
ACAAQTKATFLK	GlyGly (K)	1422.73	0.728934	1439	P17980	PSMC3	26S protease regulatory subunit 6A	yes	yes	0	1	0	1	By matching			By MS/MS						By MS/MS	By matching		By matching	By matching	By MS/MS	By matching	By matching	By MS/MS		By MS/MS		By matching	By MS/MS	By MS/MS	By MS/MS	By matching	By MS/MS	By matching	By MS/MS	By matching	By MS/MS	By MS/MS	1			1
ACADATLSQITNNIDPVGR	Unmodified	2014.97	0.974203	2465	P62873;P62873-2	GNB1	Guanine nucleotide-binding protein G(I)/G(S)/G(T) subunit beta-1	yes	no	0	0	0	0				By MS/MS																By MS/MS		By MS/MS								By MS/MS						1
ACAEFSFHVPSLEELAGVMQK	Acetyl (Protein N-term);Oxidation (M)	2407.12	0.118818	6275	Q9H0W9;Q9H0W9-3	C11orf54	Ester hydrolase C11orf54	yes	no	1	0	1	0					By MS/MS	By MS/MS	By MS/MS	By MS/MS	By matching	By matching	By MS/MS	By MS/MS	By MS/MS	By MS/MS	By MS/MS	By MS/MS	By MS/MS	By MS/MS	By matching	By MS/MS	By MS/MS
ACAEFSFHVPSLEELAGVMQK	Acetyl (Protein N-term)	2391.12	0.123903	6275	Q9H0W9;Q9H0W9-3	C11orf54	Ester hydrolase C11orf54	yes	no	1	0	0	0																		By MS/MS			By MS/MS
ACAELHQNVNVK	Unmodified	1381.68	0.677233	5678	Q96QK1	VPS35	Vacuolar protein sorting-associated protein 35	yes	yes	0	0	0	0					By matching	By MS/MS	By MS/MS	By matching			By matching			By matching	By matching	By MS/MS
ACANPAAGSVILLENLR	Unmodified	1767.93	0.930153	1020	P00558;P00558-2	PGK1	Phosphoglycerate kinase 1	yes	no	0	0	0	0	By MS/MS	By MS/MS		By MS/MS	By MS/MS	By MS/MS	By MS/MS	By MS/MS	By MS/MS	By MS/MS	By MS/MS	By MS/MS	By MS/MS	By MS/MS	By MS/MS	By MS/MS	By MS/MS	By MS/MS	By MS/MS	By MS/MS	By MS/MS	By MS/MS	By MS/MS	By MS/MS	By MS/MS	By MS/MS	By MS/MS	By MS/MS	By MS/MS	By MS/MS	By MS/MS	By MS/MS	2	1		1
ACCKNLEALVEDIDR	GlyGly (K)	1918.89	0.887696	7367	Q9ULW6;Q9ULW6-2	NAP1L2	Nucleosome assembly protein 1-like 2	yes	no	0	1	0	1																				By matching		By matching				By matching			By matching		By MS/MS	By MS/MS
ACDESFQPLGDIMKMWGR	Oxidation (M);GlyGly (K)	2269.99	0.991843	4011	Q6Y7W6;Q6Y7W6-4;Q6Y7W6-3;Q6Y7W6-5	GIGYF2	PERQ amino acid-rich with GYF domain-containing protein 2	yes	no	0	1	1	1																										By matching	By matching		By MS/MS	By MS/MS	By MS/MS
ACDESFQPLGDIMKMWGR	GlyGly (K)	2254	0.996929	4011	Q6Y7W6;Q6Y7W6-4;Q6Y7W6-3;Q6Y7W6-5	GIGYF2	PERQ amino acid-rich with GYF domain-containing protein 2	yes	no	0	1	0	1																						By matching			By MS/MS	By MS/MS	By MS/MS	By MS/MS	By MS/MS		By MS/MS	By MS/MS
ACDESVLMDLKALLLEAK	GlyGly (K)	2132.09	0.0857268	7259	Q9UJV9	DDX41	Probable ATP-dependent RNA helicase DDX41	yes	yes	0	1	0	1																						By MS/MS	By matching	By MS/MS	By MS/MS		By MS/MS	By MS/MS	By MS/MS	By MS/MS	By MS/MS	By MS/MS
ACDESVLMDLKALLLEAK	Oxidation (M);GlyGly (K)	2148.08	0.0806414	7259	Q9UJV9	DDX41	Probable ATP-dependent RNA helicase DDX41	yes	yes	0	1	1	1												By matching					By matching				By MS/MS	By MS/MS	By MS/MS	By MS/MS	By MS/MS	By MS/MS	By matching	By matching	By matching		By MS/MS	By MS/MS
ACDLGGALSLLALNGLFILIHK	Unmodified	2308.3	0.297709	6034	Q9BVI4	NOC4L	Nucleolar complex protein 4 homolog	yes	yes	0	0	0	0						By MS/MS	By MS/MS		By MS/MS	By MS/MS	By MS/MS	By MS/MS	By MS/MS	By MS/MS	By MS/MS		By MS/MS		By MS/MS	By MS/MS	By MS/MS	By MS/MS	By MS/MS	By MS/MS	By MS/MS	By MS/MS	By MS/MS	By MS/MS	By MS/MS	By MS/MS	By MS/MS	By MS/MS
ACDLPAWVHFPDTER	Unmodified	1812.83	0.825353	11;12	A0FGR8-2;A0FGR8;A0FGR8-6	ESYT2	Extended synaptotagmin-2	no	no	0	0	0	0																														By MS/MS
ACDMHVADMLVKVNALIK	GlyGly (K)	2141.08	0.079536	1913	P42575	CASP2	Caspase-2;Caspase-2 subunit p18;Caspase-2 subunit p13;Caspase-2 subunit p12	yes	yes	0	1	0	1																							By matching	By MS/MS	By matching			By MS/MS	By MS/MS	By matching	By MS/MS	By MS/MS
ACDMHVADMLVKVNALIK	Oxidation (M);GlyGly (K)	2157.07	0.0744506	1913	P42575	CASP2	Caspase-2;Caspase-2 subunit p18;Caspase-2 subunit p13;Caspase-2 subunit p12	yes	yes	0	1	1	1																	By matching	By MS/MS			By MS/MS		By matching	By matching	By MS/MS
ACDSAEVKAWLETSEGFAVIK	GlyGly (K)	2424.16	0.163126	1051	P04035;P04035-2;P04035-3	HMGCR	3-hydroxy-3-methylglutaryl-coenzyme A reductase	yes	no	0	1	0	1						By MS/MS	By MS/MS							By MS/MS		By MS/MS	By MS/MS	By MS/MS	By MS/MS				By MS/MS	By MS/MS	By MS/MS	By MS/MS	By MS/MS	By MS/MS	By MS/MS	By MS/MS	By MS/MS	By MS/MS
ACDSVTSNVLPLLLEQFHK	Unmodified	2170.11	0.109239	5747	Q96T76;Q96T76-9;Q96T76-8	MMS19	MMS19 nucleotide excision repair protein homolog	yes	no	0	0	0	0	By MS/MS		By MS/MS	By MS/MS	By MS/MS		By matching	By matching	By MS/MS				By matching	By matching	By MS/MS		By matching	By MS/MS	By MS/MS		By MS/MS												1		1	1
ACDSVTSNVLPLLLEQFHKHSQSSQR	GlyGly (K)	3094.53	0.52543	5747	Q96T76;Q96T76-9;Q96T76-8	MMS19	MMS19 nucleotide excision repair protein homolog	yes	no	0	1	0	1																							By MS/MS		By matching	By MS/MS	By matching				By MS/MS
ACDTGLNKVSPVYSAVFGGHEDCLEILLR	GlyGly (K)	3333.61	0.612196	7679	Q9Y575;Q9Y575-2;Q9Y575-3	ASB3	Ankyrin repeat and SOCS box protein 3	yes	no	0	1	0	1																												By MS/MS		By MS/MS
ACEAITVGKVDLSSWR	GlyGly (K)	1904.94	0.941446	1829	P36915;P36915-2	GNL1	Guanine nucleotide-binding protein-like 1	yes	no	0	1	0	1																												By matching	By matching		By MS/MS	By MS/MS
ACEDAHDVKDVCLTFLEK	GlyGly (K)	2263.02	0.0249175	6775	Q9NU02	ANKEF1	Ankyrin repeat and EF-hand domain-containing protein 1	yes	yes	0	1	0	1													By MS/MS		By matching				By matching	By MS/MS		By matching	By MS/MS	By matching	By matching	By MS/MS	By MS/MS	By MS/MS	By MS/MS	By MS/MS	By MS/MS	By MS/MS
ACEDPPAPWEEKSR	GlyGly (K)	1784.78	0.778797	3836	Q6IPU0	CENPP	Centromere protein P	yes	yes	0	1	0	1															By matching		By matching	By matching					By matching	By matching	By matching	By matching	By matching		By matching	By MS/MS	By matching	By matching
ACEFAGFQCQIQFGPHNEQK	Unmodified	2395.05	0.0473843	7625	Q9Y490	TLN1	Talin-1	yes	yes	0	0	0	0	By MS/MS				By MS/MS		By MS/MS	By MS/MS		By matching	By MS/MS	By MS/MS	By MS/MS	By MS/MS	By MS/MS	By MS/MS	By MS/MS		By MS/MS	By MS/MS	By matching	By MS/MS			By MS/MS		By MS/MS		By MS/MS	By MS/MS			1
ACEGLMLLVSLPEPAAAK	Oxidation (M)	1884.97	0.968906	3745	Q5W0V3;Q5W0V3-2	FAM160B1	Protein FAM160B1	yes	no	0	0	1	0					By MS/MS		By MS/MS		By MS/MS				By MS/MS	By MS/MS		By MS/MS	By MS/MS		By matching	By MS/MS	By MS/MS	By MS/MS			By MS/MS		By MS/MS		By MS/MS	By MS/MS		By MS/MS
ACEGLMLLVSLPEPAAAK	Unmodified	1868.97	0.973992	3745	Q5W0V3;Q5W0V3-2	FAM160B1	Protein FAM160B1	yes	no	0	0	0	0																						By MS/MS	By MS/MS		By MS/MS	By MS/MS	By MS/MS		By MS/MS			By MS/MS
ACEKVISVGQTVITK	GlyGly (K)	1745.93	0.93457	6344	Q9H3R0;Q9H3R0-2	KDM4C	Lysine-specific demethylase 4C	yes	no	0	1	0	1																							By MS/MS				By MS/MS	By MS/MS	By MS/MS	By matching
ACEQIGLKEAQLFHPGDLQDLSNR	GlyGly (K)	2852.39	0.38754	5050	Q8WWI1;Q8WWI1-3;Q8WWI1-2;Q8WWI1-4	LMO7	LIM domain only protein 7	yes	no	0	1	0	1																						By matching					By MS/MS		By MS/MS	By matching	By MS/MS	By MS/MS
ACFHCETCK	Unmodified	1211.45	0.452183	3145	Q14847;Q14847-2	LASP1	LIM and SH3 domain protein 1	yes	no	0	0	0	0																														By MS/MS
ACFVLEKK	GlyGly (K)	1107.57	0.574665	7717	Q9Y5V3;Q9Y5V3-2	MAGED1	Melanoma-associated antigen D1	yes	no	0	1	0	1	By matching				By MS/MS	By MS/MS	By MS/MS	By MS/MS	By MS/MS	By MS/MS	By MS/MS	By MS/MS	By MS/MS	By MS/MS	By MS/MS	By MS/MS	By MS/MS	By MS/MS	By MS/MS	By MS/MS	By MS/MS	By MS/MS	By MS/MS	By MS/MS	By MS/MS	By MS/MS	By MS/MS	By MS/MS	By MS/MS	By MS/MS	By MS/MS	By MS/MS	1
ACGDSTLTQITAGLDPVGR	Unmodified	1930.94	0.94184	2467	P62879	GNB2	Guanine nucleotide-binding protein G(I)/G(S)/G(T) subunit beta-2	yes	yes	0	0	0	0				By MS/MS	By MS/MS															By MS/MS		By MS/MS								By MS/MS						1
ACGKFEISAIR	GlyGly (K)	1364.69	0.687069	5453	Q96G03	PGM2	Phosphoglucomutase-2	yes	yes	0	1	0	1																								By MS/MS	By matching	By matching	By matching	By MS/MS	By MS/MS		By matching	By matching
ACGLIIFR	Unmodified	948.522	0.521507	2099	P50583	NUDT2	Bis(5'-nucleosyl)-tetraphosphatase [asymmetrical]	yes	yes	0	0	0	0																								By MS/MS	By MS/MS	By MS/MS	By MS/MS	By MS/MS		By MS/MS	By MS/MS	By MS/MS
ACGLLNCEAVLQLLTCHLR	Unmodified	2240.12	0.122798	5622	Q96N21;Q96N21-2	ENTHD2	AP-4 complex accessory subunit tepsin	yes	no	0	0	0	0						By MS/MS			By matching				By matching	By matching							By MS/MS
ACGLNFADLMAR	Unmodified	1337.62	0.622026	5773	Q99536	VAT1	Synaptic vesicle membrane protein VAT-1 homolog	yes	yes	0	0	0	0																						By MS/MS								By MS/MS	By MS/MS
ACGNFGIPCELR	Unmodified	1392.63	0.62784	1530	P22234;P22234-2	PAICS	Multifunctional protein ADE2;Phosphoribosylaminoimidazole-succinocarboxamide synthase;Phosphoribosylaminoimidazole carboxylase	yes	no	0	0	0	0	By matching				By MS/MS	By MS/MS	By MS/MS	By MS/MS	By MS/MS				By MS/MS	By MS/MS	By MS/MS	By MS/MS	By MS/MS	By MS/MS	By MS/MS	By MS/MS	By MS/MS	By MS/MS		By MS/MS	By MS/MS	By MS/MS	By MS/MS	By MS/MS	By matching	By MS/MS	By MS/MS	By matching	1
ACGQIFCGK	Unmodified	1039.46	0.457921	306	O14964;O14964-2	HGS	Hepatocyte growth factor-regulated tyrosine kinase substrate	yes	no	0	0	0	0																														By MS/MS
ACGYDSLQHLINQNSDYLVNGISLNLR	Unmodified	3076.5	0.503632	417	O43156	TTI1	TELO2-interacting protein 1 homolog	yes	yes	0	0	0	0							By MS/MS	By matching							By matching	By MS/MS			By matching
ACHIKTETVTYEEK	GlyGly (K)	1821.86	0.856713	547	O60296;O60296-2	TRAK2	Trafficking kinesin-binding protein 2	yes	no	0	1	0	1																													By matching	By matching	By MS/MS	By matching
ACIAEKLGGSLIVAFEGCPV	GlyGly (K)	2204.1	0.0969602	2360	P60981;P60981-2	DSTN	Destrin	yes	no	0	1	0	1								By MS/MS						By matching	By MS/MS		By MS/MS			By MS/MS					By MS/MS	By matching		By matching	By matching	By matching
ACIDSNEDGDLSKSTVLR	GlyGly (K)	2092.97	0.969511	1661	P29144	TPP2	Tripeptidyl-peptidase 2	yes	yes	0	1	0	1														By MS/MS			By MS/MS	By MS/MS			By MS/MS
ACIENGASCIDISGEPQFLELMQLKYHEK	GlyGly (K)	3493.63	0.631611	4727	Q8NBX0	SCCPDH	Saccharopine dehydrogenase-like oxidoreductase	yes	yes	0	1	0	1																									By matching				By MS/MS	By MS/MS	By matching	By MS/MS
ACIGDTLCQKLQNLNIFLVGCGAIGCEMLK	Oxidation (M);GlyGly (K)	3525.69	0.691057	10	A0AVT1	UBA6	Ubiquitin-like modifier-activating enzyme 6	yes	yes	0	1	1	1																							By matching		By matching	By MS/MS	By MS/MS	By matching	By matching			By matching
ACITVSNKEAVTSMGGK	Oxidation (M);GlyGly (K)	1881.89	0.892447	6129	Q9BYJ4;Q9BYJ4-2	TRIM34	Tripartite motif-containing protein 34	yes	no	0	1	1	1						By matching							By MS/MS		By MS/MS	By MS/MS	By MS/MS			By MS/MS			By MS/MS		By MS/MS	By MS/MS		By matching	By MS/MS		By MS/MS	By matching
ACKANGVTDLLVVHEHR	GlyGly (K)	2032.03	0.0272412	5455	Q96G21	IMP4	U3 small nucleolar ribonucleoprotein protein IMP4	yes	yes	0	1	0	1																									By matching		By matching		By MS/MS	By MS/MS
ACKDPNPIIDGR	GlyGly (K)	1468.71	0.709261	6279	Q9H0Z9;Q9H0Z9-2;Q9BX46;Q9BX46-5;Q9BX46-2	RBM38;RBM24	RNA-binding protein 38;RNA-binding protein 24	yes	no	0	1	0	1										By MS/MS					By MS/MS	By MS/MS	By MS/MS				By MS/MS	By MS/MS	By MS/MS	By MS/MS	By MS/MS	By MS/MS	By MS/MS		By MS/MS	By MS/MS	By MS/MS	By MS/MS
ACKVEDLGK	GlyGly (K)	1132.55	0.554658	4850	Q8TAF3;Q8TAF3-4;Q8TAF3-3	WDR48	WD repeat-containing protein 48	yes	no	0	1	0	1																									By MS/MS			By matching		By MS/MS		By matching
ACKYFEQGK	GlyGly (K)	1243.57	0.565557	6229	Q9H000;Q9H000-2	MKRN2	Probable E3 ubiquitin-protein ligase makorin-2	yes	no	0	1	0	1															By matching		By MS/MS	By matching	By matching	By matching		By MS/MS	By MS/MS	By MS/MS	By MS/MS	By MS/MS	By MS/MS	By MS/MS	By MS/MS	By matching	By MS/MS	By MS/MS
ACLDDSYASGEGLKR	GlyGly (K)	1754.79	0.789362	3804	Q6DN90;Q6DN90-3;Q6DN90-2	IQSEC1	IQ motif and SEC7 domain-containing protein 1	yes	no	0	1	0	1																											By matching	By matching	By matching	By matching	By MS/MS
ACLDTAVENMPSLKMK	2 Oxidation (M);GlyGly (K)	1952.9	0.900569	2028	P49327	FASN	Fatty acid synthase;[Acyl-carrier-protein] S-acetyltransferase;[Acyl-carrier-protein] S-malonyltransferase;3-oxoacyl-[acyl-carrier-protein] synthase;3-oxoacyl-[acyl-carrier-protein] reductase;3-hydroxyacyl-[acyl-carrier-protein] dehydratase;Enoyl-[acyl-carrier-protein] reductase;Oleoyl-[acyl-carrier-protein] hydrolase	yes	yes	0	1	2	1	By matching				By MS/MS	By MS/MS	By MS/MS	By MS/MS	By MS/MS	By MS/MS	By MS/MS	By MS/MS	By MS/MS	By MS/MS		By MS/MS	By MS/MS	By MS/MS	By MS/MS	By matching	By MS/MS	By MS/MS	By matching	By MS/MS	By MS/MS	By MS/MS	By MS/MS	By MS/MS	By MS/MS	By MS/MS	By MS/MS	By MS/MS	1
ACLDTAVENMPSLKMK	Oxidation (M);GlyGly (K)	1936.91	0.905654	2028	P49327	FASN	Fatty acid synthase;[Acyl-carrier-protein] S-acetyltransferase;[Acyl-carrier-protein] S-malonyltransferase;3-oxoacyl-[acyl-carrier-protein] synthase;3-oxoacyl-[acyl-carrier-protein] reductase;3-hydroxyacyl-[acyl-carrier-protein] dehydratase;Enoyl-[acyl-carrier-protein] reductase;Oleoyl-[acyl-carrier-protein] hydrolase	yes	yes	0	1	1	1									By MS/MS	By MS/MS		By MS/MS	By MS/MS	By matching				By MS/MS	By MS/MS	By MS/MS	By MS/MS	By MS/MS	By MS/MS	By matching	By MS/MS	By MS/MS	By MS/MS	By MS/MS	By MS/MS		By MS/MS	By MS/MS
ACLDTAVENMPSLKMK	GlyGly (K)	1920.91	0.910739	2028	P49327	FASN	Fatty acid synthase;[Acyl-carrier-protein] S-acetyltransferase;[Acyl-carrier-protein] S-malonyltransferase;3-oxoacyl-[acyl-carrier-protein] synthase;3-oxoacyl-[acyl-carrier-protein] reductase;3-hydroxyacyl-[acyl-carrier-protein] dehydratase;Enoyl-[acyl-carrier-protein] reductase;Oleoyl-[acyl-carrier-protein] hydrolase	yes	yes	0	1	0	1										By matching												By MS/MS	By MS/MS	By MS/MS	By MS/MS	By MS/MS	By matching	By MS/MS	By MS/MS	By MS/MS	By MS/MS	By MS/MS
ACLIFFDEIDAIGGAR	Unmodified	1766.87	0.866156	1813	P35998;P35998-2	PSMC2	26S protease regulatory subunit 7	yes	no	0	0	0	0								By matching								By matching			By MS/MS	By matching		By MS/MS					By matching				By MS/MS
ACLISLGYDIGNDPQGEAEFAR	Unmodified	2395.11	0.111424	1296	P12814	ACTN1	Alpha-actinin-1	yes	yes	0	0	0	0					By MS/MS	By MS/MS			By matching		By MS/MS		By MS/MS			By MS/MS				By MS/MS										By matching
ACLISLGYDVENDR	Unmodified	1623.76	0.756271	487	O43707;O43707-2;O43707-3	ACTN4	Alpha-actinin-4	yes	no	0	0	0	0									By MS/MS		By MS/MS		By MS/MS			By MS/MS	By MS/MS			By MS/MS											By matching
ACLQQDLKQESR	GlyGly (K)	1588.76	0.762753	4318	Q86WJ1;Q86WJ1-4;Q86WJ1-2	CHD1L	Chromodomain-helicase-DNA-binding protein 1-like	yes	no	0	1	0	1														By MS/MS			By matching	By MS/MS	By MS/MS	By MS/MS	By MS/MS	By MS/MS	By MS/MS	By MS/MS	By MS/MS	By MS/MS	By MS/MS	By MS/MS	By MS/MS	By MS/MS	By MS/MS	By MS/MS
ACMEEMHQVAIAAKDPANGR	GlyGly (K)	2312.05	0.046004	6053	Q9BW27;Q9BW27-3	NUP85	Nuclear pore complex protein Nup85	yes	no	0	1	0	1																								By MS/MS	By matching		By matching		By MS/MS	By matching	By MS/MS	By MS/MS
ACMEEMHQVAIAAKDPANGR	2 Oxidation (M);GlyGly (K)	2344.04	0.0358333	6053	Q9BW27;Q9BW27-3	NUP85	Nuclear pore complex protein Nup85	yes	no	0	1	2	1																														By MS/MS
ACNCLLLKVNQIGSVTEAIQACK	GlyGly (K)	2703.35	0.350625	1179	P09104;P09104-2	ENO2	Gamma-enolase	yes	no	0	1	0	1																						By MS/MS				By matching			By matching	By matching	By matching
ACNFFNNVGGNLKGLENWLLK	GlyGly (K)	2521.25	0.253612	2998	Q13772;Q13772-3;Q13772-4	NCOA4	Nuclear receptor coactivator 4	yes	no	0	1	0	1																						By matching				By matching					By MS/MS	By matching
ACNLTDTQKEVK	GlyGly (K)	1519.73	0.730056	4134	Q7LBC6;Q7LBC6-2;Q7LBC6-3	KDM3B	Lysine-specific demethylase 3B	yes	no	0	1	0	1															By MS/MS		By matching		By MS/MS	By MS/MS									By matching	By MS/MS
ACPKEGPAVVGQFIQDVK	GlyGly (K)	2056.04	0.0411599	4292	Q86VP6;Q86VP6-2	CAND1	Cullin-associated NEDD8-dissociated protein 1	yes	no	0	1	0	1																							By MS/MS							By MS/MS
ACPLDQAIGLLVAIFHK	Acetyl (Protein N-term)	1907.03	0.0338897	1113	P06703	S100A6	Protein S100-A6	yes	yes	1	0	0	0		By matching					By MS/MS			By matching		By MS/MS			By MS/MS								By MS/MS			By MS/MS		By MS/MS			By MS/MS	By MS/MS		1
ACQALGAMLSKGALNPADITVLFK	GlyGly (K)	2602.36	0.361114	4449	Q8IXH7;Q8IXH7-4	NELFCD	Negative elongation factor C/D	yes	no	0	1	0	1				By matching																		By MS/MS	By MS/MS	By MS/MS	By MS/MS	By MS/MS	By matching	By matching	By MS/MS	By MS/MS	By matching	By MS/MS				1
ACQALGAMLSKGALNPADITVLFK	Oxidation (M);GlyGly (K)	2618.36	0.356028	4449	Q8IXH7;Q8IXH7-4	NELFCD	Negative elongation factor C/D	yes	no	0	1	1	1																			By matching				By MS/MS							By MS/MS		By matching
ACQIIASILVGK	Unmodified	1271.73	0.727143	287	O14802	POLR3A	DNA-directed RNA polymerase III subunit RPC1	yes	yes	0	0	0	0					By MS/MS	By MS/MS	By MS/MS	By MS/MS	By MS/MS		By MS/MS		By MS/MS	By MS/MS		By MS/MS	By MS/MS	By matching	By MS/MS	By MS/MS	By MS/MS				By MS/MS	By MS/MS	By MS/MS		By MS/MS	By MS/MS	By MS/MS	By MS/MS
ACQIIASILVGKDEK	GlyGly (K)	1757.93	0.93457	287	O14802	POLR3A	DNA-directed RNA polymerase III subunit RPC1	yes	yes	0	1	0	1																														By MS/MS
ACQKMILELFSK	GlyGly (K)	1580.81	0.80547	2542	P78417;P78417-3;P78417-2	GSTO1	Glutathione S-transferase omega-1	yes	no	0	1	0	1																										By MS/MS	By matching	By MS/MS			By MS/MS	By MS/MS
ACQLSVVVDDKK	GlyGly (K)	1474.74	0.744978	1604	P26358;P26358-2;P26358-3	DNMT1	DNA (cytosine-5)-methyltransferase 1	yes	no	0	1	0	1										By MS/MS			By MS/MS		By matching	By MS/MS		By MS/MS	By MS/MS				By MS/MS
ACQSIYPLHDVFVR	Unmodified	1703.85	0.845361	2385	P61247	RPS3A	40S ribosomal protein S3a	yes	yes	0	0	0	0	By MS/MS		By MS/MS	By MS/MS	By MS/MS	By MS/MS	By MS/MS	By MS/MS	By MS/MS			By MS/MS	By MS/MS	By MS/MS	By MS/MS	By MS/MS	By MS/MS	By MS/MS	By MS/MS	By MS/MS	By MS/MS	By MS/MS	By MS/MS	By MS/MS		By MS/MS	By MS/MS	By MS/MS	By MS/MS	By MS/MS	By MS/MS	By MS/MS	1		1	2
ACSGDGGVSYTQGQSPEPR	Unmodified	1951.83	0.833018	3888	Q6P1X6	C8orf82	UPF0598 protein C8orf82	yes	yes	0	0	0	0																				By MS/MS		By MS/MS	By MS/MS	By MS/MS	By MS/MS	By MS/MS	By MS/MS	By MS/MS	By MS/MS	By matching	By MS/MS	By MS/MS
ACSGKFMPIMQWLYFDALECLPEDK	Oxidation (M);GlyGly (K)	3178.43	0.427221	1532;1533	P22314;P22314-2	UBA1	Ubiquitin-like modifier-activating enzyme 1	no	no	0	1	1	1																									By matching		By matching		By MS/MS		By MS/MS	By MS/MS
ACSGKFMPIMQWLYFDALECLPEDK	GlyGly (K)	3162.43	0.432306	1532;1533	P22314;P22314-2	UBA1	Ubiquitin-like modifier-activating enzyme 1	no	no	0	1	0	1																											By matching		By matching		By MS/MS	By MS/MS
ACSKQTLSSLK	GlyGly (K)	1335.68	0.681649	4820	Q8NFW8	CMAS	N-acylneuraminate cytidylyltransferase	yes	yes	0	1	0	1																						By MS/MS							By MS/MS		By MS/MS	By MS/MS
ACSLAKTAFDEAIAELDTLNEESYK	GlyGly (K)	2902.35	0.354233	1735	P31946-2;P31946	YWHAB	14-3-3 protein beta/alpha;14-3-3 protein beta/alpha, N-terminally processed	yes	no	0	1	0	1																						By MS/MS	By MS/MS	By MS/MS	By MS/MS	By MS/MS	By MS/MS	By MS/MS	By MS/MS		By MS/MS	By MS/MS
ACSLAKTAFDEAIAELDTLSEESYK	GlyGly (K)	2875.34	0.343334	2490	P63104;P63104-2	YWHAZ	14-3-3 protein zeta/delta	yes	no	0	1	0	1																						By MS/MS	By MS/MS	By MS/MS	By MS/MS	By MS/MS	By MS/MS		By MS/MS	By MS/MS	By matching	By MS/MS
ACSVGAVPGITKFMQEVYLDK	GlyGly (K)	2426.2	0.197403	6840	Q9NVN8	GNL3L	Guanine nucleotide-binding protein-like 3-like protein	yes	yes	0	1	0	1																					By MS/MS									By MS/MS	By MS/MS
ACVCQTLGISPEEKFVITTTSR	GlyGly (K)	2610.28	0.278172	59	A6NHR9;A6NHR9-2	SMCHD1	Structural maintenance of chromosomes flexible hinge domain-containing protein 1	yes	no	0	1	0	1																	By MS/MS					By matching		By MS/MS	By MS/MS	By MS/MS	By matching	By MS/MS	By MS/MS	By MS/MS	By MS/MS	By MS/MS
ACVELLVKHGGDLFAENENK	GlyGly (K)	2356.15	0.148144	7073	Q9P2G1	ANKIB1	Ankyrin repeat and IBR domain-containing protein 1	yes	yes	0	1	0	1																					By MS/MS				By matching				By MS/MS	By MS/MS	By MS/MS	By MS/MS
ACVFCLVAVHAVIGDELKPHLSQLTGSK	Unmodified	3048.59	0.588882	640	O75122-3;O75122	CLASP2	CLIP-associating protein 2	yes	no	0	0	0	1									By MS/MS	By matching				By matching			By matching					By matching			By matching	By matching	By MS/MS	By matching	By MS/MS	By MS/MS	By MS/MS	By MS/MS
ACVKTYHYHCGVQDK	GlyGly (K)	1978.88	0.8778	4426	Q8IWS0;Q8IWS0-5;Q8IWS0-3	PHF6	PHD finger protein 6	yes	no	0	1	0	1																			By matching			By matching	By MS/MS	By MS/MS		By matching	By matching		By MS/MS			By MS/MS
ACVLSTPPTLSLLTIGFLFK	Unmodified	2177.22	0.216999	5703	Q96RT7;Q96RT7-3;Q96RT7-2	TUBGCP6	Gamma-tubulin complex component 6	yes	no	0	0	0	0							By matching		By matching	By MS/MS	By matching	By matching	By matching	By MS/MS		By matching	By matching			By MS/MS	By MS/MS	By MS/MS	By matching	By MS/MS	By MS/MS	By MS/MS	By matching	By MS/MS	By MS/MS	By matching	By MS/MS	By MS/MS
ACVNFLETSLEAKNACVLLSQSR	GlyGly (K)	2723.34	0.337084	5566	Q96KE9;Q96KE9-2	BTBD6	BTB/POZ domain-containing protein 6	yes	no	0	1	0	1																						By MS/MS		By matching							By MS/MS
ACVVHGSDLK	Unmodified	1084.53	0.533529	1082	P05023;P05023-4;P05023-3;P50993	ATP1A1;ATP1A2	Sodium/potassium-transporting ATPase subunit alpha-1;Sodium/potassium-transporting ATPase subunit alpha-2	yes	no	0	0	0	0																						By matching								By MS/MS
ACVVHGSDLKDMTSEQLDDILK	Oxidation (M);GlyGly (K)	2603.22	0.220717	1082	P05023;P05023-4;P05023-3	ATP1A1	Sodium/potassium-transporting ATPase subunit alpha-1	yes	no	0	1	1	1																By MS/MS	By MS/MS			By MS/MS	By MS/MS	By matching			By MS/MS	By MS/MS	By MS/MS		By MS/MS	By MS/MS	By MS/MS
ACVVHGSDLKDMTSEQLDDILK	GlyGly (K)	2587.23	0.225802	1082	P05023;P05023-4;P05023-3	ATP1A1	Sodium/potassium-transporting ATPase subunit alpha-1	yes	no	0	1	0	1																	By MS/MS				By MS/MS	By MS/MS		By MS/MS	By MS/MS	By MS/MS	By MS/MS	By MS/MS	By MS/MS	By MS/MS	By MS/MS	By MS/MS
ACWFILAAIYHLGAAGATK	Unmodified	2033.06	0.0556877	5145	Q92614;Q92614-4;Q92614-3;Q92614-2;Q92614-5	MYO18A	Unconventional myosin-XVIIIa	yes	no	0	0	0	0							By MS/MS		By MS/MS	By MS/MS	By matching	By MS/MS	By MS/MS	By MS/MS			By MS/MS		By matching		By MS/MS	By MS/MS	By MS/MS	By MS/MS	By MS/MS	By MS/MS	By MS/MS	By MS/MS	By MS/MS	By MS/MS	By MS/MS	By MS/MS
ACWVLHYFCEVK	Unmodified	1610.74	0.73739	908	O95373	IPO7	Importin-7	yes	yes	0	0	0	0							By MS/MS		By MS/MS		By MS/MS		By MS/MS	By MS/MS			By matching				By matching	By MS/MS	By MS/MS	By matching	By MS/MS	By MS/MS	By MS/MS	By MS/MS	By MS/MS	By MS/MS	By MS/MS	By MS/MS
ACYEESLKSR	GlyGly (K)	1355.61	0.613964	7736	Q9Y618;Q9Y618-5;Q9Y618-4	NCOR2	Nuclear receptor corepressor 2	yes	no	0	1	0	1																											By MS/MS				By MS/MS	By MS/MS
ACYHKACFK	GlyGly (K)	1297.57	0.569596	5151	Q92622;Q92622-2	KIAA0226	Run domain Beclin-1 interacting and cysteine-rich containing protein	yes	no	0	1	0	1																									By matching			By matching	By MS/MS		By MS/MS	By MS/MS
ACYKLLLETLPGYSLSLDPK	GlyGly (K)	2394.25	0.250484	5663	Q96Q05;Q96Q05-3;Q96Q05-2	TRAPPC9	Trafficking protein particle complex subunit 9	yes	no	0	1	0	1																						By MS/MS								By MS/MS	By MS/MS	By MS/MS
ACYLSINPQKDETLETEK	GlyGly (K)	2252.06	0.0630771	2378	P61163	ACTR1A	Alpha-centractin	yes	yes	0	1	0	1					By MS/MS				By MS/MS	By MS/MS			By MS/MS	By MS/MS	By matching	By MS/MS	By MS/MS	By MS/MS	By MS/MS									By MS/MS		By MS/MS		By matching
ACYYSLASKVEGPPGSTQK	GlyGly (K)	2156.02	0.0208184	1938	P43403;P43403-3;P43403-2	ZAP70	Tyrosine-protein kinase ZAP-70	yes	no	0	1	0	1															By matching			By matching				By MS/MS	By MS/MS	By MS/MS	By MS/MS	By MS/MS	By MS/MS	By MS/MS	By MS/MS		By MS/MS	By MS/MS
ADAAASPVGKR	Acetyl (Protein N-term);GlyGly (K)	1197.61	0.610199	4134	Q7LBC6	KDM3B	Lysine-specific demethylase 3B	yes	yes	1	1	0	1										By MS/MS										By MS/MS	By MS/MS	By MS/MS	By MS/MS	By MS/MS	By MS/MS	By MS/MS	By MS/MS	By MS/MS	By matching	By MS/MS	By MS/MS	By MS/MS
ADAAEKIR	GlyGly (K)	986.515	0.514508	3810	Q6FIF0;Q6FIF0-2	ZFAND6	AN1-type zinc finger protein 6	yes	no	0	1	0	1					By MS/MS	By matching			By MS/MS	By MS/MS	By MS/MS		By MS/MS	By MS/MS	By MS/MS	By MS/MS	By matching	By MS/MS	By MS/MS	By MS/MS			By matching	By MS/MS		By matching	By MS/MS	By matching		By MS/MS		By matching
ADAAPQLGKR	Acetyl (Protein N-term);GlyGly (K)	1181.62	0.615284	5349	Q96C86	DCPS	m7GpppX diphosphatase	yes	yes	1	1	0	1																				By matching		By MS/MS	By matching		By matching	By MS/MS	By MS/MS	By MS/MS	By MS/MS	By MS/MS	By MS/MS	By MS/MS
ADAASQVLLGSGLTILSQPLMYVK	Acetyl (Protein N-term);Oxidation (M)	2532.35	0.350926	7758	Q9Y6C9	MTCH2	Mitochondrial carrier homolog 2	yes	yes	1	0	1	0							By MS/MS	By MS/MS							By MS/MS	By MS/MS			By MS/MS	By MS/MS		By matching		By MS/MS	By MS/MS	By MS/MS	By matching		By MS/MS	By MS/MS		By MS/MS
ADAASQVLLGSGLTILSQPLMYVK	Acetyl (Protein N-term)	2516.36	0.356012	7758	Q9Y6C9	MTCH2	Mitochondrial carrier homolog 2	yes	yes	1	0	0	0																						By matching	By MS/MS		By MS/MS	By MS/MS	By MS/MS		By MS/MS		By MS/MS	By MS/MS
ADAASSLTVDVTPPTAK	Unmodified	1642.84	0.841381	6466	Q9H8Y8;Q9H8Y8-3;Q9H8Y8-2	GORASP2	Golgi reassembly-stacking protein 2	yes	no	0	0	0	0					By MS/MS	By MS/MS		By MS/MS	By MS/MS		By matching					By MS/MS				By matching										By MS/MS
ADADCKFAHPPR	GlyGly (K)	1497.68	0.678295	6788	Q9NUK0;Q9NUK0-2	MBNL3	Muscleblind-like protein 3	yes	no	0	1	0	1																						By matching	By matching			By MS/MS	By MS/MS	By MS/MS	By MS/MS	By matching		By MS/MS
ADAEGESDLENSR	Unmodified	1391.58	0.580081	7625	Q9Y490	TLN1	Talin-1	yes	yes	0	0	0	0																														By MS/MS
ADAENLIYTADPESFEVNTKDMDSTLSR	GlyGly (K)	3245.47	0.467031	6463	Q9H8V3;Q9H8V3-2;Q9H8V3-4;Q9H8V3-3	ECT2	Protein ECT2	yes	no	0	1	0	1																		By MS/MS			By MS/MS	By MS/MS	By matching		By MS/MS		By MS/MS	By MS/MS	By MS/MS	By MS/MS	By MS/MS	By MS/MS
ADAENLIYTADPESFEVNTKDMDSTLSR	Oxidation (M);GlyGly (K)	3261.46	0.461946	6463	Q9H8V3;Q9H8V3-2;Q9H8V3-4;Q9H8V3-3	ECT2	Protein ECT2	yes	no	0	1	1	1																														By MS/MS
ADAESEPVAQKSQLDR	GlyGly (K)	1856.89	0.886433	886	O95243-2;O95243;O95243-5;O95243-3	MBD4	Methyl-CpG-binding domain protein 4	yes	no	0	1	0	1															By matching			By MS/MS	By MS/MS	By matching					By matching	By matching	By MS/MS		By matching	By MS/MS
ADAEYYAAHKYATSNK	GlyGly (K)	1915.87	0.870055	708	O75477	ERLIN1	Erlin-1	yes	yes	0	1	0	1															By matching		By matching		By matching			By MS/MS	By MS/MS		By MS/MS	By MS/MS	By MS/MS	By MS/MS	By MS/MS	By MS/MS	By MS/MS	By MS/MS
ADAFGDELFSVFEGDSTTAAGTKK	Acetyl (Protein N-term);GlyGly (K)	2619.2	0.197656	1905	P42285	SKIV2L2	Superkiller viralicidic activity 2-like 2	yes	yes	1	1	0	1																						By matching				By matching	By matching		By MS/MS
ADAGKELETQK	GlyGly (K)	1302.64	0.641559	1925	P42858	HTT	Huntingtin	yes	yes	0	1	0	1													By MS/MS	By matching	By MS/MS	By MS/MS	By MS/MS	By MS/MS	By MS/MS	By MS/MS	By MS/MS											By matching
ADAIFQEGIQQKAEPLER	GlyGly (K)	2156.09	0.0861958	579	O60566;O60566-3;O60566-2	BUB1B	Mitotic checkpoint serine/threonine-protein kinase BUB1 beta	yes	no	0	1	0	1									By matching			By MS/MS		By matching	By matching	By MS/MS	By matching	By MS/MS		By MS/MS		By MS/MS	By matching	By MS/MS	By matching	By MS/MS	By MS/MS		By matching	By MS/MS	By matching	By MS/MS
ADAISKSELTK	GlyGly (K)	1275.67	0.667045	3035	Q14141;Q14141-2;Q14141-4;Q14141-3	2006-09-01	Septin-6	yes	no	0	1	0	1	By MS/MS		By matching	By MS/MS	By MS/MS	By MS/MS	By MS/MS	By MS/MS	By MS/MS	By MS/MS	By MS/MS	By MS/MS	By MS/MS	By MS/MS	By MS/MS	By MS/MS	By MS/MS	By MS/MS	By MS/MS	By MS/MS	By MS/MS	By MS/MS	By MS/MS	By MS/MS	By MS/MS	By MS/MS	By MS/MS	By MS/MS	By MS/MS	By MS/MS	By MS/MS	By MS/MS	1		1	1
ADAISKSELTKFK	2 GlyGly (K)	1664.87	0.87335	3035	Q14141;Q14141-2;Q14141-4;Q14141-3	2006-09-01	Septin-6	yes	no	0	2	0	2																	By matching	By MS/MS	By MS/MS	By matching	By MS/MS	By MS/MS	By MS/MS	By MS/MS	By MS/MS	By MS/MS	By MS/MS	By MS/MS	By MS/MS	By MS/MS	By MS/MS	By MS/MS
ADAKDPASLPQCLGPGCVR	GlyGly (K)	2125	0.00445681	7038	Q9P0U4;Q9P0U4-2	CXXC1	CXXC-type zinc finger protein 1	yes	no	0	1	0	1													By MS/MS				By MS/MS		By matching	By MS/MS		By matching	By matching	By matching	By matching	By matching	By matching		By matching	By MS/MS	By matching	By matching
ADAKLGMPMCLR	Oxidation (M);GlyGly (K)	1491.7	0.699624	6120	Q9BYB4;Q9BYB4-2	GNB1L	Guanine nucleotide-binding protein subunit beta-like protein 1	yes	no	0	1	1	1																	By matching	By matching	By matching			By MS/MS	By MS/MS			By MS/MS		By MS/MS	By MS/MS	By matching	By MS/MS
ADAKLGMPMCLR	GlyGly (K)	1475.7	0.70471	6120	Q9BYB4;Q9BYB4-2	GNB1L	Guanine nucleotide-binding protein subunit beta-like protein 1	yes	no	0	1	0	1																		By matching				By MS/MS					By MS/MS
ADALFEKFGK	GlyGly (K)	1238.63	0.629537	2149	P51816;P51816-7;P51816-2;P51816-3;P51816-6;P51816-5	AFF2	AF4/FMR2 family member 2	yes	no	0	1	0	1											By MS/MS		By MS/MS	By MS/MS	By MS/MS	By MS/MS	By matching	By MS/MS	By MS/MS	By MS/MS	By MS/MS	By MS/MS	By MS/MS						By MS/MS			By matching
ADALKAMK	GlyGly (K)	960.506	0.506251	4279	Q86V81	ALYREF	THO complex subunit 4	yes	yes	0	1	0	1										By MS/MS							By matching	By matching				By MS/MS	By MS/MS	By MS/MS	By matching	By MS/MS	By MS/MS	By matching	By MS/MS	By matching	By matching	By MS/MS
ADALMPQETQALK	Oxidation (M)	1430.71	0.70753	5087	Q8WYJ6	2001-09-01	Septin-1	yes	yes	0	0	1	0																														By MS/MS
ADALMPQETQALKQK	Oxidation (M);GlyGly (K)	1800.9	0.903998	5087	Q8WYJ6	2001-09-01	Septin-1	yes	yes	0	1	1	1			By matching	By MS/MS	By MS/MS	By MS/MS	By MS/MS	By MS/MS	By MS/MS	By MS/MS	By MS/MS	By MS/MS	By MS/MS	By MS/MS	By MS/MS	By MS/MS	By MS/MS	By MS/MS	By MS/MS	By MS/MS	By MS/MS	By MS/MS	By MS/MS	By MS/MS	By MS/MS	By MS/MS	By MS/MS	By MS/MS	By MS/MS	By MS/MS	By MS/MS	By MS/MS			1	1
ADALMPQETQALKQK	GlyGly (K)	1784.91	0.909083	5087	Q8WYJ6	2001-09-01	Septin-1	yes	yes	0	1	0	1					By MS/MS				By MS/MS	By MS/MS	By MS/MS	By MS/MS	By MS/MS	By MS/MS	By MS/MS	By MS/MS	By MS/MS	By MS/MS	By MS/MS	By MS/MS	By MS/MS	By MS/MS	By MS/MS	By MS/MS	By MS/MS	By MS/MS	By MS/MS	By MS/MS	By MS/MS	By MS/MS	By MS/MS	By MS/MS
ADALQAGASQFETSAAK	Unmodified	1664.8	0.800578	2485	Q15836;P63027	VAMP3;VAMP2	Vesicle-associated membrane protein 3;Vesicle-associated membrane protein 2	yes	no	0	0	0	0																				By MS/MS		By MS/MS								By MS/MS
ADALQAGASQFETSAAKLK	GlyGly (K)	2020.02	0.0225329	2485	Q15836;P63027	VAMP3;VAMP2	Vesicle-associated membrane protein 3;Vesicle-associated membrane protein 2	yes	no	0	1	0	1							By MS/MS	By MS/MS					By MS/MS	By MS/MS		By MS/MS	By MS/MS	By MS/MS	By MS/MS	By MS/MS	By MS/MS	By MS/MS	By MS/MS	By MS/MS	By MS/MS	By MS/MS	By MS/MS	By MS/MS	By MS/MS	By MS/MS	By MS/MS	By MS/MS
ADALYPVVSAASICAK	Unmodified	1634.83	0.833793	752	O75792	RNASEH2A	Ribonuclease H2 subunit A	yes	yes	0	0	0	0					By MS/MS	By matching			By MS/MS				By matching		By matching	By MS/MS				By MS/MS		By matching								By MS/MS
ADALYPVVSAASICAKVAR	GlyGly (K)	2075.08	0.0833591	752	O75792	RNASEH2A	Ribonuclease H2 subunit A	yes	yes	0	1	0	1												By MS/MS						By MS/MS		By MS/MS	By MS/MS						By MS/MS		By MS/MS	By matching	By MS/MS	By MS/MS
ADAPNTLVTIKIR	GlyGly (K)	1524.86	0.862391	7934				yes	yes	0	1	0	1																	By MS/MS	By MS/MS		By MS/MS	By MS/MS	By MS/MS	By matching	By MS/MS	By MS/MS	By MS/MS	By MS/MS	By MS/MS	By MS/MS	By MS/MS	By MS/MS	By MS/MS
ADAPVALVVHMAPASVLVDSR	Unmodified	2117.13	0.130309	5862	Q9BQ52;Q9BQ52-4;Q9BQ52-2	ELAC2	Zinc phosphodiesterase ELAC protein 2	yes	no	0	0	0	0					By MS/MS				By MS/MS																		By matching		By matching	By matching	By MS/MS	By matching
ADATNVNNWHWTER	Unmodified	1712.77	0.76553	918	O95433;O95433-2	AHSA1	Activator of 90 kDa heat shock protein ATPase homolog 1	yes	no	0	0	0	0						By MS/MS
ADCIKEIDLLK	GlyGly (K)	1430.74	0.743915	4930	Q8TDX7	NEK7	Serine/threonine-protein kinase Nek7	yes	yes	0	1	0	1					By matching	By MS/MS			By MS/MS	By MS/MS	By MS/MS	By MS/MS	By MS/MS	By MS/MS	By MS/MS	By MS/MS	By MS/MS	By MS/MS	By MS/MS	By MS/MS	By MS/MS	By MS/MS	By MS/MS	By MS/MS	By MS/MS	By MS/MS	By MS/MS	By MS/MS	By MS/MS	By MS/MS	By MS/MS	By MS/MS
ADCILYYGFGDIFR	Unmodified	1708.79	0.791928	1956	P46063	RECQL	ATP-dependent DNA helicase Q1	yes	yes	0	0	0	0																						By MS/MS	By MS/MS						By MS/MS
ADCISEFIEWQYNDNNTSHCFNKMTNLK	GlyGly (K)	3592.54	0.544587	3473	Q460N5;Q460N5-4;Q460N5-1;Q460N5-3;Q460N5-5	PARP14	Poly [ADP-ribose] polymerase 14	yes	no	0	1	0	1																												By matching			By matching	By MS/MS
ADCTITMADSDFLALMTGKMNPQSAFFQGK	GlyGly (K)	3409.55	0.545104	1531	P22307;P22307-7;P22307-8;P22307-4;P22307-6;P22307-2	SCP2	Non-specific lipid-transfer protein	yes	no	0	1	0	1																										By matching	By matching		By MS/MS		By matching
ADDADEFGYSR	Unmodified	1244.49	0.49456	4095	Q7KZF4	SND1	Staphylococcal nuclease domain-containing protein 1	yes	yes	0	0	0	0																				By MS/MS		By MS/MS								By MS/MS
ADDDVYIKGDR	GlyGly (K)	1379.63	0.631722	4326	Q86X52	CHSY1	Chondroitin sulfate synthase 1	yes	yes	0	1	0	1																									By matching	By MS/MS	By MS/MS	By MS/MS	By MS/MS	By MS/MS	By MS/MS	By MS/MS
ADDGRPFPQVIK	Unmodified	1341.7	0.704099	1057	P04075;P04075-2	ALDOA	Fructose-bisphosphate aldolase A	yes	no	0	0	0	1		By MS/MS		By MS/MS	By MS/MS	By MS/MS	By MS/MS	By MS/MS	By MS/MS	By MS/MS	By MS/MS	By MS/MS	By MS/MS	By MS/MS	By MS/MS	By MS/MS		By MS/MS	By MS/MS	By MS/MS	By MS/MS	By MS/MS	By matching	By matching						By MS/MS				1		1
ADDGRPFPQVIKSK	GlyGly (K)	1670.87	0.874018	1057	P04075;P04075-2	ALDOA	Fructose-bisphosphate aldolase A	yes	no	0	1	0	2					By MS/MS		By MS/MS	By MS/MS	By MS/MS	By MS/MS	By matching	By MS/MS	By MS/MS	By MS/MS	By MS/MS	By MS/MS	By MS/MS	By matching	By MS/MS	By MS/MS	By MS/MS	By MS/MS	By MS/MS	By MS/MS	By MS/MS	By MS/MS	By MS/MS	By MS/MS	By MS/MS	By MS/MS	By MS/MS	By MS/MS
ADDIDIEAMLEAPYKK	Acetyl (Protein N-term);GlyGly (K)	1976.94	0.940108	3084	Q14498-2;Q14498;Q14498-3	RBM39	RNA-binding protein 39	yes	no	1	1	0	1																		By matching				By MS/MS	By MS/MS	By MS/MS	By MS/MS	By MS/MS	By MS/MS	By MS/MS	By MS/MS	By MS/MS	By MS/MS	By MS/MS
ADDIDIEAMLEAPYKK	Acetyl (Protein N-term);Oxidation (M);GlyGly (K)	1992.93	0.935023	3084	Q14498-2;Q14498;Q14498-3	RBM39	RNA-binding protein 39	yes	no	1	1	1	1																										By matching	By MS/MS	By MS/MS		By MS/MS		By matching
ADDILDLKFCMDGVQTALR	GlyGly (K)	2294.1	0.103502	6486	Q9H9E3;Q9H9E3-3;Q9H9E3-2	COG4	Conserved oligomeric Golgi complex subunit 4	yes	no	0	1	0	1																										By matching				By MS/MS		By matching
ADDMKWAQK	GlyGly (K)	1205.55	0.549907	40	A5PLL7;A5PLL7-2	TMEM189	Transmembrane protein 189	yes	no	0	1	0	1																						By matching	By MS/MS		By MS/MS	By MS/MS		By MS/MS	By MS/MS	By MS/MS	By MS/MS	By MS/MS
ADDMKWAQK	Oxidation (M);GlyGly (K)	1221.54	0.544821	40	A5PLL7;A5PLL7-2	TMEM189	Transmembrane protein 189	yes	no	0	1	1	1																		By matching	By matching								By MS/MS	By matching	By MS/MS	By MS/MS	By matching	By MS/MS
ADDNATIR	Unmodified	874.414	0.414459	758	O75821	EIF3G	Eukaryotic translation initiation factor 3 subunit G	yes	yes	0	0	0	0			By MS/MS										By MS/MS	By MS/MS	By MS/MS	By MS/MS	By matching		By MS/MS	By MS/MS										By MS/MS					1
ADDPLLKLLQEAQQS	GlyGly (K)	1781.92	0.915943	5349	Q96C86	DCPS	m7GpppX diphosphatase	yes	yes	0	1	0	1													By matching					By MS/MS	By matching		By MS/MS	By MS/MS	By matching	By MS/MS	By MS/MS	By MS/MS	By MS/MS	By MS/MS	By MS/MS	By MS/MS	By MS/MS	By MS/MS
ADDPSWCKTPSGHIK	GlyGly (K)	1811.83	0.826082	2730	Q06945	SOX4	Transcription factor SOX-4	yes	yes	0	1	0	1													By MS/MS		By MS/MS	By MS/MS	By MS/MS	By MS/MS	By matching			By MS/MS	By MS/MS		By MS/MS	By MS/MS	By MS/MS	By MS/MS	By MS/MS	By MS/MS	By MS/MS	By MS/MS
ADDTFEALCIEPFSSPPELPDVMKPQDSGSSANEQAVQ	GlyGly (K)	4219.88	0.883799	3254	Q15370	TCEB2	Transcription elongation factor B polypeptide 2	yes	yes	0	1	0	1																							By MS/MS	By MS/MS	By MS/MS		By MS/MS	By MS/MS	By MS/MS
ADDTFEALCIEPFSSPPELPDVMKPQDSGSSANEQAVQ	Oxidation (M);GlyGly (K)	4235.88	0.878713	3254	Q15370	TCEB2	Transcription elongation factor B polypeptide 2	yes	yes	0	1	1	1							By matching	By MS/MS	By matching				By MS/MS	By matching			By MS/MS			By MS/MS	By MS/MS									By matching
ADDYEQVKNVADYYPEYK	GlyGly (K)	2323.03	0.0280718	2391	P61421	ATP6V0D1	V-type proton ATPase subunit d 1	yes	yes	0	1	0	1	By MS/MS							By MS/MS					By MS/MS	By MS/MS	By MS/MS		By MS/MS	By MS/MS	By MS/MS		By MS/MS	By MS/MS	By MS/MS	By MS/MS	By MS/MS		By MS/MS	By MS/MS	By MS/MS	By MS/MS	By MS/MS	By MS/MS	1
ADEASELACPTPK	Unmodified	1387.63	0.628945	2028	P49327	FASN	Fatty acid synthase;[Acyl-carrier-protein] S-acetyltransferase;[Acyl-carrier-protein] S-malonyltransferase;3-oxoacyl-[acyl-carrier-protein] synthase;3-oxoacyl-[acyl-carrier-protein] reductase;3-hydroxyacyl-[acyl-carrier-protein] dehydratase;Enoyl-[acyl-carrier-protein] reductase;Oleoyl-[acyl-carrier-protein] hydrolase	yes	yes	0	0	0	0																						By MS/MS								By MS/MS
ADEASELACPTPKEDGLAQQQTQLNLR	GlyGly (K)	3096.48	0.478205	2028	P49327	FASN	Fatty acid synthase;[Acyl-carrier-protein] S-acetyltransferase;[Acyl-carrier-protein] S-malonyltransferase;3-oxoacyl-[acyl-carrier-protein] synthase;3-oxoacyl-[acyl-carrier-protein] reductase;3-hydroxyacyl-[acyl-carrier-protein] dehydratase;Enoyl-[acyl-carrier-protein] reductase;Oleoyl-[acyl-carrier-protein] hydrolase	yes	yes	0	1	0	1					By MS/MS	By MS/MS	By MS/MS		By MS/MS								By matching		By MS/MS	By MS/MS	By MS/MS	By MS/MS	By MS/MS	By MS/MS	By MS/MS	By MS/MS	By MS/MS	By MS/MS	By MS/MS	By MS/MS	By MS/MS	By MS/MS
ADEDPALFQSVKTK	GlyGly (K)	1661.83	0.826065	2015	P48739;P48739-2;P48739-3	PITPNB	Phosphatidylinositol transfer protein beta isoform	yes	no	0	1	0	1					By matching				By matching	By matching	By MS/MS	By matching			By matching	By MS/MS	By MS/MS	By MS/MS	By MS/MS	By matching			By MS/MS	By MS/MS	By MS/MS	By MS/MS		By matching	By MS/MS	By matching	By matching	By MS/MS
ADEDPIMGFHQMFLLK	Unmodified	1890.9	0.900827	2410	P61970	NUTF2	Nuclear transport factor 2	yes	yes	0	0	0	0																						By MS/MS	By matching		By MS/MS	By matching	By MS/MS	By matching	By MS/MS	By MS/MS	By MS/MS	By MS/MS
ADEELEALRR	Acetyl (Protein N-term)	1242.62	0.620429	275	O14737;O14737-2	PDCD5	Programmed cell death protein 5	yes	no	1	0	0	1																				By matching		By MS/MS				By matching				By MS/MS
ADEGISFR	Unmodified	893.424	0.424296	2729	Q06830	PRDX1	Peroxiredoxin-1	yes	yes	0	0	0	0				By MS/MS			By matching	By MS/MS		By MS/MS						By MS/MS		By MS/MS	By MS/MS	By MS/MS	By MS/MS	By MS/MS	By MS/MS		By MS/MS	By MS/MS	By MS/MS		By matching	By MS/MS	By MS/MS	By MS/MS				1
ADEGKSYSEHDDER	Acetyl (Protein N-term);GlyGly (K)	1792.71	0.713614	7136	Q9UBU9;Q9UBU9-2	NXF1	Nuclear RNA export factor 1	yes	no	1	1	0	1										By MS/MS			By matching	By MS/MS			By MS/MS		By matching	By MS/MS		By matching	By MS/MS	By matching	By matching	By MS/MS	By MS/MS	By MS/MS	By MS/MS		By matching	By matching
ADEIAKAQVAR	Acetyl (Protein N-term);GlyGly (K)	1326.69	0.689178	2064	P49773	HINT1	Histidine triad nucleotide-binding protein 1	yes	yes	1	1	0	1	By MS/MS		By MS/MS		By MS/MS	By MS/MS			By MS/MS	By MS/MS		By MS/MS	By MS/MS	By MS/MS	By MS/MS	By MS/MS	By MS/MS	By MS/MS	By MS/MS	By MS/MS	By MS/MS	By MS/MS	By MS/MS	By MS/MS	By MS/MS	By MS/MS	By MS/MS	By MS/MS	By MS/MS	By MS/MS	By MS/MS	By MS/MS	1		1
ADEIAKAQVARPGGDTIFGK	Acetyl (Protein N-term);GlyGly (K)	2199.13	0.128395	2064	P49773	HINT1	Histidine triad nucleotide-binding protein 1	yes	yes	1	1	0	2															By MS/MS	By MS/MS	By MS/MS	By MS/MS						By MS/MS				By MS/MS
ADEKITNININQALSILK	GlyGly (K)	2111.16	0.158632	2102	P50748	KNTC1	Kinetochore-associated protein 1	yes	yes	0	1	0	1									By MS/MS				By MS/MS		By matching		By MS/MS		By MS/MS	By MS/MS							By matching		By MS/MS	By MS/MS	By matching	By MS/MS
ADEKPKEGVK	Acetyl (Protein N-term);GlyGly (K)	1255.64	0.64083	2405	P61956;P61956-2	SUMO2	Small ubiquitin-related modifier 2	yes	no	1	1	0	2	By MS/MS	By MS/MS	By MS/MS	By MS/MS	By MS/MS	By MS/MS	By MS/MS	By MS/MS	By MS/MS	By MS/MS	By MS/MS	By MS/MS	By MS/MS	By MS/MS	By MS/MS	By MS/MS	By MS/MS	By MS/MS	By MS/MS	By MS/MS	By MS/MS	By MS/MS	By MS/MS	By MS/MS	By MS/MS	By MS/MS	By MS/MS	By MS/MS	By MS/MS	By MS/MS	By MS/MS	By MS/MS	6	1	3	1
ADEKPKEGVK	GlyGly (K)	1213.63	0.630266	2405	P61956;P61956-2	SUMO2	Small ubiquitin-related modifier 2	yes	no	0	1	0	2																By MS/MS	By MS/MS		By MS/MS		By MS/MS									By MS/MS	By MS/MS
ADEKPKEGVK	Acetyl (Protein N-term);2 GlyGly (K)	1369.68	0.683758	2405	P61956;P61956-2	SUMO2	Small ubiquitin-related modifier 2	yes	no	1	2	0	2	By MS/MS		By MS/MS				By MS/MS	By MS/MS	By MS/MS	By MS/MS		By MS/MS	By MS/MS	By MS/MS	By MS/MS	By MS/MS	By MS/MS	By MS/MS	By MS/MS	By MS/MS		By MS/MS	By MS/MS	By MS/MS	By MS/MS	By MS/MS	By MS/MS	By MS/MS	By MS/MS	By MS/MS	By MS/MS	By MS/MS	1		1
ADEKSSCTLPEGTNSSPQEIDPTK	GlyGly (K)	2704.21	0.213383	5120	Q92544	TM9SF4	Transmembrane 9 superfamily member 4	yes	yes	0	1	0	1															By matching		By matching	By MS/MS	By matching	By matching		By matching		By matching	By MS/MS		By MS/MS	By MS/MS	By MS/MS	By MS/MS	By MS/MS	By matching
ADELFTEYESKLFSNTVK	GlyGly (K)	2234.07	0.0742937	3157	Q149N8;Q149N8-4	SHPRH	E3 ubiquitin-protein ligase SHPRH	yes	no	0	1	0	1																												By matching		By MS/MS
ADELNNKHTIFGK	GlyGly (K)	1599.8	0.800519	3986	Q6UX04;Q6UX04-2	CWC27	Peptidyl-prolyl cis-trans isomerase CWC27 homolog	yes	no	0	1	0	1												By MS/MS	By matching									By MS/MS	By MS/MS		By MS/MS	By MS/MS	By MS/MS	By MS/MS	By MS/MS	By MS/MS	By MS/MS	By MS/MS
ADENNAKLQELGK	GlyGly (K)	1542.76	0.763799	3792	Q69YN4;Q69YN4-3;Q69YN4-2;Q69YN4-4	KIAA1429	Protein virilizer homolog	yes	no	0	1	0	1										By MS/MS	By MS/MS		By MS/MS	By MS/MS	By MS/MS	By MS/MS	By MS/MS	By MS/MS	By MS/MS	By MS/MS	By MS/MS	By MS/MS	By MS/MS	By MS/MS	By MS/MS	By MS/MS	By MS/MS	By MS/MS	By MS/MS	By MS/MS	By MS/MS	By MS/MS
ADENYYKAQTHGK	GlyGly (K)	1637.74	0.743398	1939	P43405;P43405-2	SYK	Tyrosine-protein kinase SYK	yes	no	0	1	0	1																						By MS/MS		By matching	By matching	By matching	By matching	By MS/MS	By matching		By MS/MS	By MS/MS
ADESHFLIENSTKEER	GlyGly (K)	2017.93	0.934112	5123	Q92547	TOPBP1	DNA topoisomerase 2-binding protein 1	yes	yes	0	1	0	1																		By matching						By MS/MS		By MS/MS	By MS/MS	By MS/MS	By MS/MS	By matching	By MS/MS	By MS/MS
ADEVAPAKK	GlyGly (K)	1041.55	0.545473	2204	P53396;P53396-2;P53396-3	ACLY	ATP-citrate synthase	yes	no	0	1	0	1							By MS/MS		By MS/MS		By MS/MS		By MS/MS	By MS/MS	By MS/MS	By MS/MS	By MS/MS		By MS/MS	By MS/MS	By MS/MS						By MS/MS			By MS/MS	By MS/MS
ADEVKSMFSSNR	Oxidation (M);GlyGly (K)	1499.67	0.667456	3331	Q15910-5;Q15910-4;Q15910;Q15910-2;Q15910-3	EZH2	Histone-lysine N-methyltransferase EZH2	yes	no	0	1	1	1																			By matching											By MS/MS
ADEWLMK	Oxidation (M)	907.411	0.410954	1794;1795	P35579;P35579-2;P35580;P35580-2;P35580-5;P35580-3;P35580-4	MYH9;MYH10	Myosin-9;Myosin-10	no	no	0	0	1	0																						By MS/MS								By MS/MS
ADEWLMKNMDPLNDNIATLLHQSSDK	Oxidation (M);GlyGly (K)	3128.45	0.454299	1794	P35579;P35579-2	MYH9	Myosin-9	yes	no	0	1	1	1																								By matching		By matching	By matching	By matching		By MS/MS	By matching	By matching
ADFCIIHYAGK	Unmodified	1293.62	0.617593	1794;1795	P35579;P35579-2;P35580;P35580-2;P35580-5;P35580-3;P35580-4	MYH9;MYH10	Myosin-9;Myosin-10	no	no	0	0	0	0					By MS/MS	By MS/MS	By matching	By matching	By MS/MS	By MS/MS	By MS/MS	By MS/MS	By MS/MS	By MS/MS	By MS/MS	By matching	By MS/MS	By MS/MS	By MS/MS	By matching	By MS/MS	By MS/MS	By MS/MS	By MS/MS	By MS/MS	By MS/MS	By MS/MS	By MS/MS	By MS/MS	By MS/MS	By MS/MS	By MS/MS
ADFCIIHYAGKVDYK	GlyGly (K)	1912.91	0.914168	1794;1795	P35579;P35579-2;P35580;P35580-2;P35580-5;P35580-3;P35580-4	MYH9;MYH10	Myosin-9;Myosin-10	no	no	0	1	0	1													By matching	By matching					By MS/MS					By MS/MS			By MS/MS	By MS/MS	By matching	By MS/MS	By MS/MS	By MS/MS
ADFDNTVAIHPTSSEELVTLR	Unmodified	2314.14	0.144105	1013	P00390;P00390-2;P00390-3;P00390-5;P00390-4	GSR	Glutathione reductase, mitochondrial	yes	no	0	0	0	0																						By MS/MS
ADFGISAGQFVAVVWDK	Acetyl (Protein N-term)	1850.92	0.9203	3809	Q6FI81;Q6FI81-3	CIAPIN1	Anamorsin	yes	no	1	0	0	0												By MS/MS														By MS/MS			By MS/MS
ADFHVGAHVNTFWR	Unmodified	1655.8	0.795708	2796	Q10570	CPSF1	Cleavage and polyadenylation specificity factor subunit 1	yes	yes	0	0	0	0				By matching		By MS/MS	By MS/MS		By MS/MS	By MS/MS	By MS/MS		By MS/MS	By MS/MS	By matching	By MS/MS					By MS/MS			By matching			By MS/MS	By matching	By MS/MS							1
ADFKTLAESR	GlyGly (K)	1250.63	0.625515	3602	Q5K651	SAMD9	Sterile alpha motif domain-containing protein 9	yes	yes	0	1	0	1																									By MS/MS	By MS/MS	By matching			By matching
ADFKTQK	GlyGly (K)	950.482	0.482145	2162	P52292	KPNA2	Importin subunit alpha-1	yes	yes	0	1	0	1							By matching		By MS/MS		By MS/MS		By MS/MS	By MS/MS			By MS/MS	By MS/MS												By MS/MS
ADFNAVEYINTLFPTEQSLANIDEVVNKIR	GlyGly (K)	3536.78	0.778727	3701	Q5VIR6;Q5VIR6-3;Q5VIR6-1;Q5VIR6-2	VPS53	Vacuolar protein sorting-associated protein 53 homolog	yes	no	0	1	0	1																									By MS/MS		By MS/MS	By matching		By MS/MS		By MS/MS
ADFNYIKSLSSFESGK	GlyGly (K)	1905.91	0.910857	5666	Q96Q15;Q96Q15-2;Q96Q15-3	SMG1	Serine/threonine-protein kinase SMG1	yes	no	0	1	0	1																							By matching							By MS/MS	By matching
ADFQKVLQLYPNNK	GlyGly (K)	1790.93	0.931533	2668	Q02790	FKBP4	Peptidyl-prolyl cis-trans isomerase FKBP4;Peptidyl-prolyl cis-trans isomerase FKBP4, N-terminally processed	yes	yes	0	1	0	1					By matching							By MS/MS	By MS/MS		By MS/MS				By MS/MS	By MS/MS	By MS/MS	By MS/MS	By MS/MS	By MS/MS	By MS/MS	By MS/MS		By MS/MS	By MS/MS		By MS/MS	By MS/MS
ADFSGMSTEKNVPLSK	Oxidation (M);GlyGly (K)	1839.87	0.867278	2090	P50452;P50452-3	SERPINB8	Serpin B8	yes	no	0	1	1	1									By MS/MS		By MS/MS		By MS/MS	By matching	By MS/MS		By MS/MS			By matching	By MS/MS	By matching		By matching	By MS/MS			By matching	By matching	By MS/MS
ADFVLAANSYDLAIK	Unmodified	1609.84	0.835173	3071	Q14318;Q14318-2	FKBP8	Peptidyl-prolyl cis-trans isomerase FKBP8	yes	no	0	0	0	0									By MS/MS
ADFVLAANSYDLAIKAITSSAK	GlyGly (K)	2382.24	0.24309	3071	Q14318;Q14318-2	FKBP8	Peptidyl-prolyl cis-trans isomerase FKBP8	yes	no	0	1	0	1																						By MS/MS	By MS/MS		By MS/MS	By MS/MS		By MS/MS	By MS/MS		By MS/MS	By MS/MS
ADGDSKGSEEVDSHCK	GlyGly (K)	1833.74	0.743534	7660	Q9Y4W2;Q9Y4W2-2;Q9Y4W2-3;Q9Y4W2-4	LAS1L	Ribosomal biogenesis protein LAS1L	yes	no	0	1	0	1							By matching														By matching			By matching			By MS/MS			By MS/MS
ADGDTLSCICGKTK	GlyGly (K)	1638.73	0.734155	4415	Q8IWB1	ITPRIP	Inositol 1,4,5-trisphosphate receptor-interacting protein	yes	yes	0	1	0	1						By MS/MS				By MS/MS	By MS/MS		By MS/MS	By MS/MS	By MS/MS	By MS/MS	By MS/MS	By MS/MS		By MS/MS	By MS/MS	By MS/MS	By MS/MS	By MS/MS	By MS/MS	By MS/MS	By MS/MS	By MS/MS	By MS/MS	By MS/MS	By MS/MS	By MS/MS
ADGEEDEVKAAR	GlyGly (K)	1402.63	0.632451	3178	Q15020;Q15020-4;Q15020-2;Q15020-3	SART3	Squamous cell carcinoma antigen recognized by T-cells 3	yes	no	0	1	0	1														By MS/MS		By matching	By matching	By MS/MS			By MS/MS				By MS/MS	By MS/MS	By MS/MS	By MS/MS	By MS/MS		By MS/MS	By MS/MS
ADGEEPEKK	Acetyl (Protein N-term);GlyGly (K)	1157.52	0.520047	4874	Q8TBC4	UBA3	NEDD8-activating enzyme E1 catalytic subunit	yes	yes	1	1	0	1														By MS/MS			By MS/MS	By MS/MS	By MS/MS		By MS/MS	By MS/MS	By MS/MS	By matching	By MS/MS	By matching	By matching	By MS/MS			By matching	By matching
ADGGAEYATYQTKSTTPAEQR	GlyGly (K)	2358.07	0.0723963	1368	P15529-4;P15529-2;P15529-7;P15529-6;P15529-3;P15529-5;P15529-16	CD46	Membrane cofactor protein	yes	no	0	1	0	1	By MS/MS		By MS/MS		By MS/MS	By MS/MS	By MS/MS	By MS/MS	By MS/MS	By MS/MS	By MS/MS	By MS/MS	By MS/MS	By MS/MS	By MS/MS	By MS/MS	By MS/MS	By MS/MS	By MS/MS	By MS/MS	By MS/MS	By MS/MS	By MS/MS	By MS/MS	By MS/MS	By MS/MS	By MS/MS	By MS/MS	By MS/MS	By MS/MS	By MS/MS	By MS/MS	1		1
ADGGTQVIDTK	Unmodified	1103.55	0.545867	1195	P09622;P09622-2	DLD	Dihydrolipoyl dehydrogenase, mitochondrial	yes	no	0	0	0	0														By MS/MS				By matching												By MS/MS
ADGIVSK	Unmodified	688.376	0.375555	2498	P63220	RPS21	40S ribosomal protein S21	yes	yes	0	0	0	0																														By MS/MS
ADGIVSKNF	GlyGly (K)	1063.53	0.529823	2498	P63220	RPS21	40S ribosomal protein S21	yes	yes	0	1	0	1	By MS/MS		By MS/MS		By MS/MS		By matching	By MS/MS	By MS/MS	By MS/MS	By MS/MS	By MS/MS	By matching	By MS/MS	By matching	By MS/MS	By MS/MS	By MS/MS	By MS/MS	By matching	By MS/MS	By MS/MS	By MS/MS	By MS/MS	By MS/MS	By MS/MS	By MS/MS	By MS/MS	By MS/MS	By MS/MS	By MS/MS	By MS/MS	1		1
ADGKISEQSDAK	GlyGly (K)	1361.64	0.642287	1595	P25705;P25705-2;P25705-3	ATP5A1	ATP synthase subunit alpha, mitochondrial	yes	no	0	1	0	1																			By MS/MS	By MS/MS	By MS/MS			By MS/MS			By MS/MS
ADGLLGMFLK	Unmodified	1063.57	0.573602	4655	Q8N766;Q8N766-4;Q8N766-3;Q8N766-2	EMC1	ER membrane protein complex subunit 1	yes	no	0	0	0	0																															By MS/MS
ADGLLGMFLKR	GlyGly (K)	1333.72	0.717641	4655	Q8N766;Q8N766-4;Q8N766-3;Q8N766-2	EMC1	ER membrane protein complex subunit 1	yes	no	0	1	0	1																																By MS/MS
ADGLSKDASR	GlyGly (K)	1132.55	0.547264	3086	Q14527;Q14527-2	HLTF	Helicase-like transcription factor	yes	no	0	1	0	1																								By MS/MS	By MS/MS		By MS/MS	By MS/MS				By MS/MS
ADGNFLLYAHLTYVTLPLHR	Unmodified	2313.23	0.226987	3829	Q6ICG6;Q6ICG6-3;Q6ICG6-2	KIAA0930	Uncharacterized protein KIAA0930	yes	no	0	0	0	0						By matching	By MS/MS		By MS/MS		By MS/MS			By MS/MS			By matching					By matching	By matching	By matching	By MS/MS	By MS/MS	By MS/MS	By MS/MS	By MS/MS	By MS/MS	By MS/MS	By MS/MS
ADGTISSEIKSAR	GlyGly (K)	1447.73	0.726685	5738	Q96T21;Q96T21-2;Q96T21-3	SECISBP2	Selenocysteine insertion sequence-binding protein 2	yes	no	0	1	0	1										By matching		By MS/MS			By matching		By matching	By MS/MS		By MS/MS		By MS/MS	By MS/MS	By MS/MS	By MS/MS	By MS/MS	By MS/MS	By MS/MS	By MS/MS		By MS/MS	By MS/MS
ADGTPITQGVEMTTPSKQSNNK	GlyGly (K)	2417.15	0.149266	1375	P15814	IGLL1	Immunoglobulin lambda-like polypeptide 1	yes	yes	0	1	0	1																						By matching			By matching	By matching	By matching	By matching	By MS/MS		By matching
ADGVGPPLTKGK	GlyGly (K)	1252.68	0.67755	4783	Q8NEC7;Q8NEC7-3	GSTCD	Glutathione S-transferase C-terminal domain-containing protein	yes	no	0	1	0	1																						By matching		By MS/MS	By MS/MS	By matching	By matching	By MS/MS	By MS/MS	By MS/MS	By MS/MS	By MS/MS
ADGYNQPDSKR	GlyGly (K)	1363.61	0.611656	443;572	O43390;O43390-2;O43390-3;O43390-4;O60506;O60506-2	HNRNPR;SYNCRIP	Heterogeneous nuclear ribonucleoprotein R;Heterogeneous nuclear ribonucleoprotein Q	no	no	0	1	0	1											By matching						By MS/MS				By MS/MS			By MS/MS	By MS/MS		By MS/MS	By MS/MS	By MS/MS			By MS/MS
ADGYVLEGK	Unmodified	950.471	0.470911	2423	P62241	RPS8	40S ribosomal protein S8	yes	yes	0	0	0	0								By MS/MS						By matching		By MS/MS			By MS/MS	By matching		By MS/MS	By matching							By MS/MS
ADGYVLEGKELEFYLR	GlyGly (K)	2015	6.5851e-06	2423	P62241	RPS8	40S ribosomal protein S8	yes	yes	0	1	0	1						By MS/MS			By MS/MS										By matching	By matching	By MS/MS	By matching	By MS/MS	By MS/MS	By MS/MS	By MS/MS	By MS/MS	By MS/MS	By MS/MS	By MS/MS	By MS/MS	By MS/MS
ADHDFVVQEDFMKAVR	GlyGly (K)	2019.95	0.94726	2442	P62333	PSMC6	26S protease regulatory subunit 10B	yes	yes	0	1	0	1																					By MS/MS	By MS/MS		By MS/MS	By MS/MS	By MS/MS	By MS/MS	By MS/MS	By MS/MS	By MS/MS	By MS/MS	By MS/MS
ADHDFVVQEDFMKAVR	Oxidation (M);GlyGly (K)	2035.94	0.942174	2442	P62333	PSMC6	26S protease regulatory subunit 10B	yes	yes	0	1	1	1									By matching	By MS/MS	By MS/MS	By MS/MS	By MS/MS	By MS/MS	By matching	By MS/MS	By MS/MS	By MS/MS		By MS/MS	By MS/MS	By matching	By MS/MS	By MS/MS	By MS/MS	By MS/MS	By MS/MS	By MS/MS	By matching	By MS/MS	By MS/MS	By MS/MS
ADHGEPIGR	Unmodified	950.457	0.456993	1158	P08238	HSP90AB1	Heat shock protein HSP 90-beta	yes	yes	0	0	0	0																					By MS/MS	By MS/MS						By MS/MS	By MS/MS	By MS/MS	By MS/MS	By MS/MS
ADHLLKAHLQK	GlyGly (K)	1386.77	0.773182	1891	P41250	GARS	Glycine--tRNA ligase	yes	yes	0	1	0	1							By MS/MS			By MS/MS	By MS/MS		By MS/MS	By MS/MS	By MS/MS	By MS/MS	By MS/MS	By MS/MS	By MS/MS	By MS/MS	By MS/MS	By MS/MS	By MS/MS	By MS/MS	By MS/MS	By MS/MS	By MS/MS	By MS/MS	By MS/MS	By MS/MS	By MS/MS	By MS/MS
ADHQPLTEASYVNLPTIALCNTDSPLR	Unmodified	2995.47	0.470935	1174	P08865	RPSA	40S ribosomal protein SA	yes	yes	0	0	0	0					By MS/MS				By MS/MS	By MS/MS	By MS/MS		By MS/MS	By MS/MS	By MS/MS	By MS/MS	By MS/MS	By MS/MS	By MS/MS	By MS/MS	By MS/MS	By MS/MS		By MS/MS		By MS/MS	By MS/MS
ADHSFSDGVPSDSVEAAK	Acetyl (Protein N-term)	1859.82	0.817351	5816	Q99733;Q99733-2	NAP1L4	Nucleosome assembly protein 1-like 4	yes	no	1	0	0	0																				By MS/MS		By MS/MS								By MS/MS
ADHSFSDGVPSDSVEAAKNASNTEK	Acetyl (Protein N-term);GlyGly (K)	2718.2	0.20051	5816	Q99733;Q99733-2	NAP1L4	Nucleosome assembly protein 1-like 4	yes	no	1	1	0	1																				By matching	By MS/MS	By MS/MS	By MS/MS	By MS/MS	By MS/MS	By MS/MS	By MS/MS	By MS/MS	By MS/MS	By MS/MS	By MS/MS	By MS/MS
ADIATSKTTTR	GlyGly (K)	1277.66	0.657543	4192	Q7Z5K2;Q7Z5K2-2;Q7Z5K2-3	WAPAL	Wings apart-like protein homolog	yes	no	0	1	0	1																						By MS/MS	By MS/MS	By MS/MS	By MS/MS				By MS/MS		By MS/MS	By MS/MS
ADIDLTKR	GlyGly (K)	1044.56	0.556372	2431	P62269	RPS18	40S ribosomal protein S18	yes	yes	0	1	0	1	By MS/MS		By MS/MS		By MS/MS	By MS/MS	By MS/MS	By MS/MS	By MS/MS	By MS/MS	By MS/MS	By MS/MS	By MS/MS	By MS/MS	By MS/MS	By MS/MS	By MS/MS	By MS/MS	By matching	By MS/MS		By MS/MS	By MS/MS	By MS/MS	By MS/MS	By MS/MS	By MS/MS	By MS/MS	By matching	By MS/MS	By MS/MS	By MS/MS	1		1
ADIEEIKSGR	GlyGly (K)	1230.62	0.620429	2554	P80303;P80303-2	NUCB2	Nucleobindin-2;Nesfatin-1	yes	no	0	1	0	1										By MS/MS													By MS/MS		By MS/MS	By MS/MS	By MS/MS	By MS/MS			By MS/MS	By MS/MS
ADIEVACYGYEGIDAVK	Unmodified	1871.86	0.86113	1090	P05198	EIF2S1	Eukaryotic translation initiation factor 2 subunit 1	yes	yes	0	0	0	0																						By MS/MS
ADIEVACYGYEGIDAVKEALR	GlyGly (K)	2455.17	0.168939	1090	P05198	EIF2S1	Eukaryotic translation initiation factor 2 subunit 1	yes	yes	0	1	0	1									By MS/MS	By MS/MS				By MS/MS		By MS/MS	By MS/MS			By MS/MS	By MS/MS	By MS/MS	By MS/MS	By MS/MS	By MS/MS	By MS/MS	By MS/MS	By MS/MS	By MS/MS		By MS/MS	By MS/MS
ADIFALALTVVCAAGAEPLPR	Unmodified	2154.15	0.15071	1694;1695	P30291;P30291-2	WEE1	Wee1-like protein kinase	no	no	0	0	0	0																													By MS/MS	By MS/MS
ADIFMFDEPSSYLDVK	Oxidation (M)	1891.86	0.854982	2381	P61221	ABCE1	ATP-binding cassette sub-family E member 1	yes	yes	0	0	1	0				By MS/MS																By matching										By MS/MS						1
ADIFMFDEPSSYLDVKQR	Oxidation (M);GlyGly (K)	2290.06	0.0575978	2381	P61221	ABCE1	ATP-binding cassette sub-family E member 1	yes	yes	0	1	1	1			By MS/MS	By MS/MS	By MS/MS	By MS/MS	By MS/MS	By MS/MS		By MS/MS		By MS/MS		By MS/MS	By MS/MS			By MS/MS	By MS/MS		By MS/MS	By MS/MS	By MS/MS	By MS/MS	By MS/MS	By MS/MS	By MS/MS	By MS/MS	By MS/MS	By MS/MS	By MS/MS	By MS/MS			1	1
ADIFMFDEPSSYLDVKQR	GlyGly (K)	2274.06	0.0626832	2381	P61221	ABCE1	ATP-binding cassette sub-family E member 1	yes	yes	0	1	0	1										By MS/MS											By MS/MS	By MS/MS	By MS/MS		By MS/MS	By MS/MS	By MS/MS	By MS/MS	By MS/MS	By MS/MS	By MS/MS	By MS/MS
ADIGPNLDQLKDDEILR	GlyGly (K)	2038.03	0.0330976	3425	Q2NKX8	ERCC6L	DNA excision repair protein ERCC-6-like	yes	yes	0	1	0	1										By MS/MS		By MS/MS		By matching			By MS/MS			By MS/MS	By MS/MS	By MS/MS		By MS/MS	By MS/MS	By MS/MS	By MS/MS	By MS/MS	By MS/MS	By MS/MS	By MS/MS
ADIGVAMGIAGSDVSK	Oxidation (M)	1505.74	0.739558	1082;1312	P05023;P05023-4;P05023-3;P13637;P13637-2;P13637-3	ATP1A1;ATP1A3	Sodium/potassium-transporting ATPase subunit alpha-1;Sodium/potassium-transporting ATPase subunit alpha-3	no	no	0	0	1	0							By MS/MS													By MS/MS										By MS/MS
ADIGVAMGIAGSDVSK	Unmodified	1489.74	0.744644	1082;1312	P05023;P05023-4;P05023-3;P13637;P13637-2;P13637-3	ATP1A1;ATP1A3	Sodium/potassium-transporting ATPase subunit alpha-1;Sodium/potassium-transporting ATPase subunit alpha-3	no	no	0	0	0	0																														By MS/MS
ADIIGLSGLITPSLDEMIFVAKEMER	GlyGly (K)	2961.52	0.519131	5808	Q99707;Q99707-2	MTR	Methionine synthase	yes	no	0	1	0	1																													By MS/MS		By MS/MS	By MS/MS
ADIIGLSGLITPSLDEMIFVAKEMER	2 Oxidation (M);GlyGly (K)	2993.51	0.50896	5808	Q99707;Q99707-2	MTR	Methionine synthase	yes	no	0	1	2	1																				By MS/MS
ADIKGPEDK	GlyGly (K)	1085.54	0.535303	1820	P36542;P36542-2	ATP5C1	ATP synthase subunit gamma, mitochondrial	yes	no	0	1	0	1															By MS/MS	By MS/MS	By MS/MS	By MS/MS	By MS/MS	By MS/MS	By MS/MS									By MS/MS	By MS/MS
ADIKQYIGPPSAAAIFK	GlyGly (K)	1903.02	0.0203481	3294	Q15645	TRIP13	Pachytene checkpoint protein 2 homolog	yes	yes	0	1	0	1									By MS/MS	By MS/MS	By MS/MS	By MS/MS				By MS/MS						By MS/MS	By MS/MS	By MS/MS	By MS/MS	By MS/MS	By MS/MS	By MS/MS	By MS/MS	By MS/MS	By MS/MS	By MS/MS
ADILEDKDGK	GlyGly (K)	1216.59	0.593546	2161	P52272;P52272-2	HNRNPM	Heterogeneous nuclear ribonucleoprotein M	yes	no	0	1	0	1	By MS/MS		By MS/MS		By MS/MS	By MS/MS	By MS/MS	By matching	By MS/MS	By MS/MS	By MS/MS	By MS/MS	By MS/MS	By MS/MS	By MS/MS	By MS/MS	By MS/MS	By MS/MS	By MS/MS	By MS/MS	By MS/MS	By MS/MS	By MS/MS	By MS/MS	By MS/MS	By MS/MS	By MS/MS	By MS/MS	By MS/MS	By MS/MS	By MS/MS	By MS/MS	1		1
ADILEDKDGKSR	GlyGly (K)	1459.73	0.726685	2161	P52272;P52272-2	HNRNPM	Heterogeneous nuclear ribonucleoprotein M	yes	no	0	1	0	2							By MS/MS	By MS/MS		By MS/MS					By MS/MS		By MS/MS	By MS/MS	By MS/MS	By MS/MS		By MS/MS	By MS/MS	By matching	By MS/MS	By matching	By matching	By matching	By MS/MS	By MS/MS		By MS/MS
ADILEDKDGKSR	2 GlyGly (K)	1573.77	0.769613	2161	P52272;P52272-2	HNRNPM	Heterogeneous nuclear ribonucleoprotein M	yes	no	0	2	0	2																				By MS/MS		By MS/MS	By matching	By MS/MS	By MS/MS	By MS/MS	By MS/MS	By matching	By matching	By matching	By MS/MS	By MS/MS
ADILKALIR	GlyGly (K)	1125.69	0.686993	7680	Q9Y576	ASB1	Ankyrin repeat and SOCS box protein 1	yes	yes	0	1	0	1																	By MS/MS					By MS/MS	By MS/MS	By MS/MS		By MS/MS	By MS/MS	By MS/MS	By matching	By MS/MS	By MS/MS	By MS/MS
ADILKHVIGDYK	GlyGly (K)	1484.8	0.798728	5604	Q96MG7	NDNL2	Melanoma-associated antigen G1	yes	yes	0	1	0	1																			By MS/MS	By matching		By matching							By MS/MS	By MS/MS	By MS/MS
ADINTKWAATR	GlyGly (K)	1359.69	0.689512	2107	P50914	RPL14	60S ribosomal protein L14	yes	yes	0	1	0	1	By matching				By MS/MS	By MS/MS		By MS/MS	By MS/MS		By MS/MS		By MS/MS	By MS/MS	By MS/MS	By MS/MS	By MS/MS	By MS/MS	By MS/MS	By MS/MS	By MS/MS	By MS/MS	By MS/MS	By MS/MS	By MS/MS	By MS/MS	By MS/MS	By MS/MS	By MS/MS	By MS/MS	By MS/MS	By MS/MS	1
ADINTQADPYTTTKR	GlyGly (K)	1807.87	0.870055	7224	Q9UIB8;Q9UIB8-3;Q9UIB8-2;Q9UIB8-5;Q9UIB8-6;Q9UIB8-4	CD84	SLAM family member 5	yes	no	0	1	0	1			By MS/MS		By MS/MS	By MS/MS	By MS/MS	By MS/MS	By MS/MS	By MS/MS	By MS/MS	By MS/MS	By MS/MS	By MS/MS	By MS/MS	By MS/MS	By MS/MS	By MS/MS	By MS/MS	By MS/MS	By MS/MS	By MS/MS	By MS/MS	By MS/MS	By MS/MS	By MS/MS	By MS/MS	By MS/MS	By MS/MS	By MS/MS	By MS/MS	By MS/MS			1
ADIPLPEGEASPPAPPLKQVLEMQEQLQK	Oxidation (M);GlyGly (K)	3282.68	0.680593	7624	Q9Y487	ATP6V0A2	V-type proton ATPase 116 kDa subunit a isoform 2	yes	yes	0	1	1	1										By matching						By MS/MS			By MS/MS				By MS/MS							By MS/MS
ADIPLPEGEASPPAPPLKQVLEMQEQLQK	GlyGly (K)	3266.69	0.685679	7624	Q9Y487	ATP6V0A2	V-type proton ATPase 116 kDa subunit a isoform 2	yes	yes	0	1	0	1																														By MS/MS
ADIQLLVYTIDDLIDK	Unmodified	1846.99	0.992796	6785	Q9NUJ1;Q9NUJ1-2	ABHD10	Mycophenolic acid acyl-glucuronide esterase, mitochondrial	yes	no	0	0	0	0							By MS/MS					By MS/MS				By matching				By matching			By MS/MS	By MS/MS		By MS/MS	By matching		By MS/MS	By matching	By MS/MS
ADISGNITKIK	GlyGly (K)	1272.7	0.703765	6990	Q9NZD2	GLTP	Glycolipid transfer protein	yes	yes	0	1	0	1																					By MS/MS	By MS/MS	By MS/MS		By MS/MS	By MS/MS	By MS/MS	By MS/MS	By MS/MS	By matching	By MS/MS	By MS/MS
ADISIIKGR	GlyGly (K)	1085.62	0.619307	527	O43933;O43933-2	PEX1	Peroxisome biogenesis factor 1	yes	no	0	1	0	1								By matching		By MS/MS	By MS/MS	By matching		By MS/MS		By MS/MS	By MS/MS	By matching	By MS/MS	By MS/MS	By MS/MS	By MS/MS	By MS/MS	By matching	By MS/MS	By MS/MS	By MS/MS	By MS/MS	By MS/MS	By MS/MS	By MS/MS	By MS/MS
ADIWALGCLLYK	Unmodified	1421.74	0.737708	3420;6763	Q9NSY1;Q9NSY1-2;Q9NSY1-3;Q2M2I8;Q2M2I8-2	BMP2K;AAK1	BMP-2-inducible protein kinase;AP2-associated protein kinase 1	no	no	0	0	0	0																By matching						By MS/MS	By MS/MS	By MS/MS	By MS/MS	By MS/MS	By MS/MS	By MS/MS	By MS/MS		By MS/MS	By MS/MS
ADIWSFGITAIELATGAAPYHK	Unmodified	2331.19	0.189933	954	O95747	OXSR1	Serine/threonine-protein kinase OSR1	yes	yes	0	0	0	0					By MS/MS	By MS/MS	By MS/MS	By MS/MS	By MS/MS		By MS/MS	By MS/MS	By MS/MS	By MS/MS		By MS/MS	By MS/MS		By MS/MS	By MS/MS	By MS/MS	By MS/MS	By MS/MS	By MS/MS	By MS/MS	By MS/MS	By MS/MS	By MS/MS	By MS/MS	By MS/MS	By MS/MS	By MS/MS
ADIWSFGITAIELATGAAPYHKYPPMK	GlyGly (K)	3061.54	0.537164	954	O95747	OXSR1	Serine/threonine-protein kinase OSR1	yes	yes	0	1	0	1																													By MS/MS		By matching	By MS/MS
ADIWSLGITAIELAK	Unmodified	1599.89	0.887209	7064;211	Q9P289;Q9P289-2;O00506;O00506-3;O00506-2	STK26;STK25	Serine/threonine-protein kinase 26;Serine/threonine-protein kinase 25	no	no	0	0	0	0				By MS/MS	By MS/MS		By MS/MS	By matching		By MS/MS		By MS/MS	By MS/MS	By MS/MS	By MS/MS	By MS/MS				By MS/MS				By matching	By matching	By MS/MS	By matching	By MS/MS	By MS/MS	By MS/MS	By MS/MS	By matching				1
ADIWSLGITAIELAR	Unmodified	1627.89	0.893357	7763	Q9Y6E0;Q9Y6E0-2	STK24	Serine/threonine-protein kinase 24;Serine/threonine-protein kinase 24 36 kDa subunit;Serine/threonine-protein kinase 24 12 kDa subunit	yes	no	0	0	0	0					By matching		By matching						By matching					By matching				By MS/MS	By MS/MS	By MS/MS	By MS/MS	By MS/MS	By MS/MS		By MS/MS	By MS/MS		By matching
ADKASASAPAPASATEILLTPAR	GlyGly (K)	2322.22	0.217938	6685	Q9NQX7;Q9NQX7-2;Q9NQX7-3	ITM2C	Integral membrane protein 2C;CT-BRI3	yes	no	0	1	0	1							By MS/MS								By MS/MS				By MS/MS	By MS/MS	By MS/MS	By MS/MS			By MS/MS		By MS/MS	By MS/MS			By MS/MS
ADKDYHFK	GlyGly (K)	1136.53	0.525072	1119	P06748;P06748-2;P06748-3	NPM1	Nucleophosmin	yes	no	0	1	0	1									By MS/MS		By MS/MS								By MS/MS			By MS/MS	By MS/MS	By MS/MS	By MS/MS	By MS/MS	By MS/MS	By MS/MS	By MS/MS	By MS/MS		By matching
ADKEAAFDDAVEER	Acetyl (Protein N-term);GlyGly (K)	1720.75	0.754022	2769	Q09028;Q09028-3	RBBP4	Histone-binding protein RBBP4	yes	no	1	1	0	1	By MS/MS		By MS/MS	By MS/MS	By MS/MS					By MS/MS			By MS/MS		By MS/MS	By MS/MS	By MS/MS	By MS/MS	By MS/MS	By MS/MS	By MS/MS	By MS/MS	By MS/MS	By MS/MS	By MS/MS	By MS/MS	By MS/MS	By MS/MS	By matching	By matching	By MS/MS	By matching	1		1	1
ADKEAFDDAVEER	Acetyl (Protein N-term);GlyGly (K)	1649.72	0.716908	2770	Q09028-2	RBBP4	Histone-binding protein RBBP4	yes	yes	1	1	0	1																														By MS/MS
ADKESFEK	GlyGly (K)	1066.49	0.493104	4281	Q86V86	PIM3	Serine/threonine-protein kinase pim-3	yes	yes	0	1	0	1						By MS/MS	By MS/MS						By matching	By matching			By MS/MS	By matching			By MS/MS
ADKLAEEHSS	GlyGly (K)	1199.54	0.541845	1112	P06576	ATP5B	ATP synthase subunit beta, mitochondrial	yes	yes	0	1	0	1					By MS/MS																By MS/MS
ADKMDMSLDDIIK	Acetyl (Protein N-term);2 Oxidation (M);GlyGly (K)	1681.75	0.753888	4279	Q86V81	ALYREF	THO complex subunit 4	yes	yes	1	1	2	1								By MS/MS		By MS/MS		By matching	By matching	By matching	By matching	By MS/MS			By MS/MS	By MS/MS	By MS/MS	By matching		By matching	By MS/MS	By matching				By MS/MS
ADKMDMSLDDIIK	Acetyl (Protein N-term);Oxidation (M);GlyGly (K)	1665.76	0.758973	4279	Q86V81	ALYREF	THO complex subunit 4	yes	yes	1	1	1	1																		By MS/MS				By MS/MS		By matching			By MS/MS	By matching		By MS/MS
ADKMDMSLDDIIK	Acetyl (Protein N-term);GlyGly (K)	1649.76	0.764058	4279	Q86V81	ALYREF	THO complex subunit 4	yes	yes	1	1	0	1																						By MS/MS		By MS/MS			By MS/MS	By MS/MS			By matching	By MS/MS
ADKMDMSLDDIIKLNR	Acetyl (Protein N-term);2 GlyGly (K)	2147.04	0.0350882	4279	Q86V81	ALYREF	THO complex subunit 4	yes	yes	1	2	0	2																								By MS/MS	By MS/MS	By matching	By MS/MS	By MS/MS	By MS/MS		By MS/MS	By MS/MS
ADKPDMGEIASFDK	Acetyl (Protein N-term);Oxidation (M)	1580.7	0.702838	2504	P63313	TMSB10	Thymosin beta-10	yes	yes	1	0	1	1								By MS/MS	By MS/MS		By MS/MS	By MS/MS	By MS/MS		By MS/MS		By matching	By MS/MS	By MS/MS	By MS/MS	By MS/MS			By matching						By MS/MS
ADKPDMGEIASFDK	Acetyl (Protein N-term)	1564.71	0.707924	2504	P63313	TMSB10	Thymosin beta-10	yes	yes	1	0	0	1		By MS/MS							By MS/MS				By MS/MS	By MS/MS				By matching	By matching	By MS/MS	By MS/MS	By MS/MS				By matching		By matching		By MS/MS				1
ADKPDMGEIASFDKAK	Acetyl (Protein N-term);Oxidation (M);GlyGly (K)	1893.88	0.877843	2504	P63313	TMSB10	Thymosin beta-10	yes	yes	1	1	1	2													By MS/MS	By MS/MS	By matching	By MS/MS		By MS/MS	By MS/MS	By MS/MS
ADKQISLPAK	Acetyl (Protein N-term);GlyGly (K)	1225.67	0.666651	6470	Q9H936	SLC25A22	Mitochondrial glutamate carrier 1	yes	yes	1	1	0	1																					By MS/MS
ADKRDPEFVFYDQLK	GlyGly (K)	1983.97	0.969041	5266	Q969V3;Q969V3-2	NCLN	Nicalin	yes	no	0	1	0	2						By MS/MS					By MS/MS	By MS/MS		By MS/MS			By matching	By MS/MS												By MS/MS		By matching
ADKSTLSTYLEDCK	GlyGly (K)	1743.8	0.79853	7110	Q9UBI1	COMMD3	COMM domain-containing protein 3	yes	yes	0	1	0	1								By MS/MS													By MS/MS		By matching	By MS/MS	By MS/MS	By MS/MS	By MS/MS	By MS/MS	By MS/MS	By MS/MS	By MS/MS
ADKVGFFVK	GlyGly (K)	1123.6	0.602594	4469	Q8IY18	SMC5	Structural maintenance of chromosomes protein 5	yes	yes	0	1	0	1																					By MS/MS
ADKVTQLYVPASR	GlyGly (K)	1560.83	0.826005	3256	Q15386	UBE3C	Ubiquitin-protein ligase E3C	yes	yes	0	1	0	1						By MS/MS			By matching	By MS/MS	By MS/MS	By MS/MS	By MS/MS				By MS/MS	By MS/MS	By matching		By MS/MS	By matching	By MS/MS	By MS/MS	By matching	By MS/MS		By MS/MS		By matching	By matching	By matching
ADLAAVEAKVNR	GlyGly (K)	1369.73	0.731377	3059	Q14204	DYNC1H1	Cytoplasmic dynein 1 heavy chain 1	yes	yes	0	1	0	1																	By MS/MS	By matching				By MS/MS	By matching	By MS/MS	By MS/MS	By MS/MS	By matching	By MS/MS	By MS/MS		By MS/MS	By MS/MS
ADLAECNIKVMCR	Acetyl (Protein N-term);GlyGly (K)	1734.79	0.785145	1753	P33176	KIF5B	Kinesin-1 heavy chain	yes	yes	1	1	0	1																									By MS/MS			By MS/MS	By MS/MS	By MS/MS	By MS/MS
ADLAEEYSK	Unmodified	1024.47	0.471305	2511	P68036;P68036-3;P68036-2	UBE2L3	Ubiquitin-conjugating enzyme E2 L3	yes	no	0	0	0	0																				By MS/MS		By MS/MS								By MS/MS
ADLAEEYSKDR	GlyGly (K)	1409.64	0.642287	2511	P68036;P68036-3;P68036-2	UBE2L3	Ubiquitin-conjugating enzyme E2 L3	yes	no	0	1	0	1	By MS/MS		By MS/MS	By MS/MS	By MS/MS	By MS/MS	By MS/MS	By MS/MS	By MS/MS	By MS/MS	By MS/MS	By MS/MS	By MS/MS	By MS/MS	By MS/MS	By MS/MS	By MS/MS	By MS/MS	By MS/MS	By MS/MS	By MS/MS	By MS/MS	By MS/MS	By MS/MS	By MS/MS	By MS/MS	By MS/MS	By MS/MS	By MS/MS	By MS/MS	By MS/MS	By MS/MS	1		2	2
ADLAEEYSKDRK	GlyGly (K)	1537.74	0.73725	2511	P68036;P68036-3;P68036-2	UBE2L3	Ubiquitin-conjugating enzyme E2 L3	yes	no	0	1	0	2							By MS/MS	By MS/MS			By MS/MS		By MS/MS	By MS/MS	By MS/MS	By MS/MS	By MS/MS	By MS/MS	By MS/MS	By MS/MS	By MS/MS	By MS/MS	By MS/MS	By matching	By MS/MS	By matching	By MS/MS	By matching		By MS/MS	By matching	By MS/MS
ADLAEEYSNDRK	Unmodified	1409.64	0.642287	6	A0A1B0GUS4			yes	yes	0	0	0	1																												By MS/MS
ADLANEEKPAIAPPVFVFQK	Acetyl (Protein N-term)	2225.17	0.17322	6419	Q9H6Z4;Q9H6Z4-2;Q9H6Z4-3	RANBP3	Ran-binding protein 3	yes	no	1	0	0	1																						By MS/MS								By MS/MS
ADLATDQKEALLELLR	GlyGly (K)	1912.03	0.0265557	3010	Q13895	BYSL	Bystin	yes	yes	0	1	0	1							By MS/MS		By matching	By MS/MS			By MS/MS	By MS/MS	By matching	By MS/MS	By MS/MS	By MS/MS	By MS/MS	By MS/MS	By MS/MS	By MS/MS	By MS/MS	By MS/MS	By MS/MS	By MS/MS	By MS/MS	By MS/MS	By MS/MS	By MS/MS	By MS/MS	By MS/MS
ADLATKCLQGK	GlyGly (K)	1317.67	0.671085	3558	Q5C9Z4	NOM1	Nucleolar MIF4G domain-containing protein 1	yes	yes	0	1	0	1														By MS/MS		By matching	By MS/MS	By MS/MS	By MS/MS	By MS/MS	By MS/MS	By MS/MS	By matching	By matching	By matching	By MS/MS	By MS/MS	By MS/MS	By MS/MS	By matching	By MS/MS	By MS/MS
ADLDKLNIDSIIQR	Acetyl (Protein N-term);GlyGly (K)	1768.93	0.931927	1827	P36873;P36873-2	PPP1CC	Serine/threonine-protein phosphatase PP1-gamma catalytic subunit	yes	no	1	1	0	1	By MS/MS		By MS/MS		By MS/MS	By MS/MS		By MS/MS	By MS/MS	By MS/MS	By MS/MS	By MS/MS	By MS/MS	By MS/MS	By MS/MS	By MS/MS	By MS/MS	By MS/MS	By MS/MS	By MS/MS	By MS/MS	By MS/MS	By MS/MS	By MS/MS		By MS/MS	By MS/MS	By MS/MS		By MS/MS			1		1
ADLDMDLLNSKNNLVIDTPR	Oxidation (M);GlyGly (K)	2386.18	0.179838	6580	Q9HCK8;Q9HCK8-2	CHD8	Chromodomain-helicase-DNA-binding protein 8	yes	no	0	1	1	1																														By MS/MS
ADLDMDLLNSKNNLVIDTPR	GlyGly (K)	2370.18	0.184924	6580	Q9HCK8;Q9HCK8-2	CHD8	Chromodomain-helicase-DNA-binding protein 8	yes	no	0	1	0	1																						By matching			By MS/MS				By matching	By matching	By matching
ADLDPEMPAEGKAER	GlyGly (K)	1741.79	0.794113	6371	Q9H4H8;Q9H4H8-2	FAM83D	Protein FAM83D	yes	no	0	1	0	1																		By matching			By matching	By matching	By matching		By matching	By MS/MS	By matching	By matching	By MS/MS	By MS/MS	By matching	By matching
ADLEAVLADVSYLMAMEKSK	Acetyl (Protein N-term);Oxidation (M);GlyGly (K)	2355.13	0.133799	1585;1802	P25098;P35626	ADRBK1;ADRBK2	Beta-adrenergic receptor kinase 1;Beta-adrenergic receptor kinase 2	no	no	1	1	1	1																						By MS/MS	By MS/MS	By MS/MS	By MS/MS	By MS/MS	By MS/MS	By MS/MS	By MS/MS	By MS/MS	By MS/MS	By MS/MS
ADLEAVLADVSYLMAMEKSK	Acetyl (Protein N-term);GlyGly (K)	2339.14	0.138885	1585;1802	P25098;P35626	ADRBK1;ADRBK2	Beta-adrenergic receptor kinase 1;Beta-adrenergic receptor kinase 2	no	no	1	1	0	1																						By MS/MS			By MS/MS	By MS/MS	By MS/MS	By MS/MS	By MS/MS		By MS/MS	By MS/MS
ADLEAVLADVSYLMAMEKSK	Acetyl (Protein N-term);2 Oxidation (M);GlyGly (K)	2371.13	0.128714	1585;1802	P25098;P35626	ADRBK1;ADRBK2	Beta-adrenergic receptor kinase 1;Beta-adrenergic receptor kinase 2	no	no	1	1	2	1																				By MS/MS
ADLEEQLSDEEKVR	Acetyl (Protein N-term);GlyGly (K)	1815.85	0.848651	1980	P47755;P47755-2	CAPZA2	F-actin-capping protein subunit alpha-2	yes	no	1	1	0	1																				By matching		By matching	By MS/MS	By MS/MS		By MS/MS
ADLESLLQTPGGKPR	GlyGly (K)	1694.9	0.895148	4333	Q86XI2;Q86XI2-2	NCAPG2	Condensin-2 complex subunit G2	yes	no	0	1	0	1	By matching				By MS/MS	By MS/MS	By MS/MS	By MS/MS	By MS/MS	By MS/MS	By MS/MS	By MS/MS	By MS/MS	By MS/MS	By MS/MS		By MS/MS	By MS/MS	By MS/MS	By MS/MS	By MS/MS	By MS/MS	By MS/MS	By MS/MS	By MS/MS	By MS/MS	By MS/MS	By MS/MS	By MS/MS	By MS/MS	By MS/MS	By MS/MS	1
ADLGPGSPPWAVKTEAVSGDCPLQGLLHCLK	GlyGly (K)	3386.68	0.675131	39	A5PL33;A5PL33-3;A5PL33-2	KRBA1	Protein KRBA1	yes	no	0	1	0	1																				By matching		By matching			By matching	By MS/MS				By MS/MS
ADLIKQYGR	GlyGly (K)	1176.63	0.625121	3463	Q3SXM5;Q3SXM5-2	HSDL1	Inactive hydroxysteroid dehydrogenase-like protein 1	yes	no	0	1	0	1					By MS/MS	By MS/MS		By MS/MS	By MS/MS	By MS/MS	By MS/MS	By MS/MS	By MS/MS	By MS/MS	By MS/MS	By MS/MS	By MS/MS	By MS/MS	By MS/MS	By MS/MS	By MS/MS	By MS/MS	By MS/MS	By MS/MS	By MS/MS	By MS/MS	By MS/MS	By MS/MS	By MS/MS	By MS/MS	By MS/MS	By MS/MS
ADLINNLGTIAK	Unmodified	1241.7	0.697951	1158;1143;3545;3093	P07900;P07900-2;P08238;Q58FF8;Q14568	HSP90AA1;HSP90AB1;HSP90AB2P;HSP90AA2P	Heat shock protein HSP 90-alpha;Heat shock protein HSP 90-beta;Putative heat shock protein HSP 90-beta 2;Heat shock protein HSP 90-alpha A2	no	no	0	0	0	0	By MS/MS	By MS/MS		By MS/MS	By MS/MS		By MS/MS	By MS/MS	By MS/MS	By MS/MS	By MS/MS	By MS/MS	By MS/MS	By MS/MS		By MS/MS	By MS/MS		By MS/MS	By MS/MS	By MS/MS	By MS/MS	By MS/MS	By MS/MS	By MS/MS	By MS/MS	By MS/MS	By MS/MS	By MS/MS	By MS/MS	By MS/MS	By MS/MS	1	1		1
ADLINNLGTIAKSGTK	GlyGly (K)	1728.94	0.937012	1158;1143;3093	P07900;P07900-2;P08238;Q14568	HSP90AA1;HSP90AB1;HSP90AA2P	Heat shock protein HSP 90-alpha;Heat shock protein HSP 90-beta;Heat shock protein HSP 90-alpha A2	no	no	0	1	0	1	By MS/MS		By MS/MS	By MS/MS	By MS/MS	By MS/MS	By MS/MS	By MS/MS	By MS/MS	By MS/MS	By MS/MS	By MS/MS	By MS/MS	By MS/MS	By MS/MS	By MS/MS	By MS/MS	By MS/MS	By MS/MS	By MS/MS	By MS/MS	By MS/MS	By MS/MS	By MS/MS	By MS/MS	By matching	By MS/MS	By MS/MS	By MS/MS	By MS/MS	By MS/MS	By MS/MS	1		2	1
ADLIPLLLKHGANAGAR	GlyGly (K)	1843.04	0.0428149	5640	Q96NW4	ANKRD27	Ankyrin repeat domain-containing protein 27	yes	yes	0	1	0	1																					By MS/MS	By MS/MS	By matching		By MS/MS	By MS/MS	By matching	By MS/MS	By MS/MS	By MS/MS	By MS/MS	By MS/MS
ADLISYLMAYNAPSLK	Unmodified	1768.91	0.906958	6807	Q9NUW8;Q9NUW8-2	TDP1	Tyrosyl-DNA phosphodiesterase 1	yes	no	0	0	0	0																				By MS/MS							By MS/MS					By matching
ADLKMLTNHTFIK	Oxidation (M);GlyGly (K)	1660.86	0.860676	1819	P36507	MAP2K2	Dual specificity mitogen-activated protein kinase kinase 2	yes	yes	0	1	1	1																						By MS/MS	By MS/MS			By matching	By matching	By MS/MS		By matching	By MS/MS	By MS/MS
ADLKMLTNHTFIK	GlyGly (K)	1644.87	0.865762	1819	P36507	MAP2K2	Dual specificity mitogen-activated protein kinase kinase 2	yes	yes	0	1	0	1																					By matching	By MS/MS			By MS/MS	By MS/MS	By MS/MS		By matching	By matching	By MS/MS	By MS/MS
ADLKQLMVHAFIK	GlyGly (K)	1626.89	0.891583	2667	Q02750;Q02750-2	MAP2K1	Dual specificity mitogen-activated protein kinase kinase 1	yes	no	0	1	0	1																						By MS/MS	By MS/MS		By MS/MS		By MS/MS	By MS/MS	By MS/MS	By MS/MS	By MS/MS	By MS/MS
ADLLKTER	GlyGly (K)	1058.57	0.572023	246	O14578;O14578-4;O14578-3	CIT	Citron Rho-interacting kinase	yes	no	0	1	0	1																					By MS/MS	By MS/MS	By MS/MS	By MS/MS	By MS/MS	By MS/MS	By MS/MS	By MS/MS	By MS/MS		By MS/MS	By MS/MS
ADLLLSTQPGREEGSPLELER	Unmodified	2309.19	0.186304	1156	P08195;P08195-3;P08195-2;P08195-4	SLC3A2	4F2 cell-surface antigen heavy chain	yes	no	0	0	0	1		By MS/MS																		By MS/MS		By matching												1
ADLLPISASVQFIKIPAQLPHPLTR	GlyGly (K)	2838.61	0.611984	5479	Q96GX1;Q96GX1-2	TCTN2	Tectonic-2	yes	no	0	1	0	1																														By MS/MS
ADLNIILSSPEQLELFLLAQQK	Unmodified	2482.37	0.368291	5879	Q9BQG0;Q9BQG0-2	MYBBP1A	Myb-binding protein 1A	yes	no	0	0	0	0				By MS/MS	By MS/MS	By MS/MS	By MS/MS	By MS/MS	By MS/MS	By MS/MS	By MS/MS	By MS/MS	By MS/MS	By MS/MS	By MS/MS	By MS/MS		By MS/MS	By MS/MS	By MS/MS	By MS/MS	By MS/MS	By MS/MS	By MS/MS	By MS/MS	By MS/MS			By MS/MS	By MS/MS						1
ADLNIILSSPEQLELFLLAQQKVPSK	GlyGly (K)	3007.66	0.659388	5879	Q9BQG0;Q9BQG0-2	MYBBP1A	Myb-binding protein 1A	yes	no	0	1	0	1														By matching			By matching				By MS/MS	By MS/MS	By MS/MS	By MS/MS	By MS/MS		By MS/MS	By MS/MS	By MS/MS		By MS/MS	By MS/MS
ADLNQGIGEPQSPSR	Unmodified	1567.76	0.759048	5345	Q96C19	EFHD2	EF-hand domain-containing protein D2	yes	yes	0	0	0	0																						By MS/MS								By matching
ADLPEQAHSIIKECK	GlyGly (K)	1851.91	0.914897	269	O14727;O14727-4;O14727-3;O14727-2;O14727-5;O14727-6	APAF1	Apoptotic protease-activating factor 1	yes	no	0	1	0	1																	By MS/MS					By MS/MS	By matching	By matching	By matching	By matching	By matching	By MS/MS	By matching		By matching	By MS/MS
ADLPLLTSTFLGSHMFSCCPEGR	Unmodified	2595.19	0.192	1884	P41214	EIF2D	Eukaryotic translation initiation factor 2D	yes	yes	0	0	0	0																													By MS/MS			By MS/MS
ADLSGSVLDCANLQGVKMLCSNAEGASLK	GlyGly (K)	3121.48	0.484218	4109	Q7L273	KCTD9	BTB/POZ domain-containing protein KCTD9	yes	yes	0	1	0	1																							By matching			By matching	By matching	By MS/MS	By MS/MS	By MS/MS	By MS/MS	By matching
ADLSLADALTEPSPDIEGEIKR	Acetyl (Protein N-term);GlyGly (K)	2495.24	0.239127	1631	P27816;P27816-6;P27816-2;P27816-5;P27816-7	MAP4	Microtubule-associated protein 4	yes	no	1	1	0	1																															By MS/MS
ADLTALFLPR	Unmodified	1115.63	0.633895	2853	Q13045;Q13045-2;Q13045-3	FLII	Protein flightless-1 homolog	yes	no	0	0	0	0				By MS/MS	By MS/MS									By MS/MS						By MS/MS		By MS/MS										By matching				1
ADLTEYLSTHYK	Unmodified	1439.69	0.69326	1730	P31930	UQCRC1	Cytochrome b-c1 complex subunit 1, mitochondrial	yes	yes	0	0	0	0					By MS/MS	By MS/MS														By matching		By MS/MS								By MS/MS	By matching
ADLTEYLSTHYKAPR	GlyGly (K)	1877.93	0.927176	1730	P31930	UQCRC1	Cytochrome b-c1 complex subunit 1, mitochondrial	yes	yes	0	1	0	1					By MS/MS				By MS/MS		By MS/MS			By MS/MS		By MS/MS	By MS/MS		By MS/MS	By MS/MS	By MS/MS	By matching	By MS/MS	By MS/MS	By MS/MS	By MS/MS	By MS/MS	By MS/MS	By MS/MS	By matching	By matching	By MS/MS
ADLTHLLSPQMGKDIVWFLK	GlyGly (K)	2425.28	0.282787	6191	Q9C0E2	XPO4	Exportin-4	yes	yes	0	1	0	1																									By MS/MS						By matching	By matching
ADLTVLDENKNTALHLACSK	GlyGly (K)	2326.16	0.158709	4698	Q8NB46	ANKRD52	Serine/threonine-protein phosphatase 6 regulatory ankyrin repeat subunit C	yes	yes	0	1	0	1							By MS/MS						By MS/MS			By MS/MS			By MS/MS	By MS/MS		By MS/MS	By matching	By MS/MS	By MS/MS	By MS/MS	By MS/MS	By MS/MS	By MS/MS	By MS/MS	By MS/MS	By MS/MS
ADLYIHVTYIK	Unmodified	1334.72	0.723438	6913	Q9NX62	IMPAD1	Inositol monophosphatase 3	yes	yes	0	0	0	0	By MS/MS		By MS/MS		By MS/MS	By MS/MS	By MS/MS		By MS/MS	By MS/MS	By MS/MS	By MS/MS	By MS/MS	By MS/MS			By MS/MS			By MS/MS	By MS/MS	By MS/MS	By matching	By matching	By MS/MS	By MS/MS	By MS/MS	By MS/MS	By MS/MS	By matching	By MS/MS	By MS/MS	1		1
ADMGGAATICSAIVSAAK	Unmodified	1692.82	0.817491	1656	P28838;P28838-2	LAP3	Cytosol aminopeptidase	yes	no	0	0	0	0																						By matching							By matching	By matching	By MS/MS	By MS/MS
ADMLKDVIR	Oxidation (M);GlyGly (K)	1189.61	0.612507	5544	Q96JG8;Q96JG8-2;Q96JG8-4	MAGED4	Melanoma-associated antigen D4	yes	no	0	1	1	1										By MS/MS					By matching		By matching	By MS/MS	By MS/MS	By MS/MS		By MS/MS	By MS/MS				By MS/MS	By MS/MS		By MS/MS	By MS/MS
ADMMESLALGFDDGKTK	2 Oxidation (M);GlyGly (K)	1973.87	0.871043	5296	Q96AP4	ZUFSP	Zinc finger with UFM1-specific peptidase domain protein	yes	yes	0	1	2	1					By MS/MS		By MS/MS						By MS/MS					By MS/MS	By MS/MS		By MS/MS		By matching	By matching		By MS/MS		By matching	By matching	By MS/MS	By matching	By matching
ADMTDSKLGPAEVWTSR	GlyGly (K)	1976.93	0.92619	5115;5116	Q92540;Q92540-2;Q92540-4	SMG7	Protein SMG7	no	no	0	1	0	1																										By matching				By MS/MS	By MS/MS	By matching
ADMVIEAVFEDLSLK	Oxidation (M)	1694.84	0.843689	1879	P40939	HADHA	Trifunctional enzyme subunit alpha, mitochondrial;Long-chain enoyl-CoA hydratase;Long chain 3-hydroxyacyl-CoA dehydrogenase	yes	yes	0	0	1	0					By MS/MS				By matching				By matching	By matching		By MS/MS				By MS/MS										By MS/MS
ADMVTEKQAR	GlyGly (K)	1261.61	0.608484	1903	P42226;P42226-3;P42226-2	STAT6	Signal transducer and activator of transcription 6	yes	no	0	1	0	1																	By MS/MS	By MS/MS	By matching		By MS/MS	By MS/MS	By MS/MS	By matching	By MS/MS	By matching	By matching	By MS/MS	By MS/MS	By MS/MS	By matching	By MS/MS
ADMWSFGITAIELATGAAPYHK	Unmodified	2349.15	0.146353	7157	Q9UEW8;Q9UEW8-2	STK39	STE20/SPS1-related proline-alanine-rich protein kinase	yes	no	0	0	0	0																						By MS/MS	By MS/MS	By matching	By MS/MS	By MS/MS	By MS/MS	By MS/MS	By MS/MS		By MS/MS	By MS/MS
ADMWSFGITAIELATGAAPYHK	Oxidation (M)	2365.14	0.141268	7157	Q9UEW8;Q9UEW8-2	STK39	STE20/SPS1-related proline-alanine-rich protein kinase	yes	no	0	0	1	0					By MS/MS	By MS/MS	By MS/MS		By MS/MS		By MS/MS			By matching	By matching	By MS/MS	By matching			By matching			By matching		By matching			By matching	By matching	By matching	By MS/MS	By MS/MS
ADNDAGNAAIDSLLNYETVKYFNNER	GlyGly (K)	3030.4	0.395521	627	O75027;O75027-2;O75027-3	ABCB7	ATP-binding cassette sub-family B member 7, mitochondrial	yes	no	0	1	0	1																									By MS/MS			By matching	By MS/MS	By matching	By MS/MS	By MS/MS
ADNEKLDNQR	Acetyl (Protein N-term);GlyGly (K)	1357.62	0.62222	224	O00629	KPNA4	Importin subunit alpha-3	yes	yes	1	1	0	1																					By MS/MS									By MS/MS	By matching
ADNLNKLK	GlyGly (K)	1028.56	0.561458	2044	P49591	SARS	Serine--tRNA ligase, cytoplasmic	yes	yes	0	1	0	1								By MS/MS		By MS/MS			By MS/MS	By MS/MS	By matching	By MS/MS	By matching	By matching	By MS/MS	By matching	By MS/MS	By MS/MS	By MS/MS	By matching	By MS/MS	By MS/MS	By MS/MS	By MS/MS	By matching		By matching	By matching
ADNLSDTLKK	Acetyl (Protein N-term);GlyGly (K)	1259.64	0.635745	2167	P52306-4;P52306-5	RAP1GDS1	Rap1 GTPase-GDP dissociation stimulator 1	no	no	1	1	0	1										By MS/MS			By MS/MS	By MS/MS	By MS/MS	By MS/MS	By MS/MS	By MS/MS	By MS/MS	By MS/MS	By MS/MS	By MS/MS	By MS/MS	By MS/MS	By MS/MS	By MS/MS	By MS/MS	By MS/MS	By MS/MS	By MS/MS	By MS/MS	By MS/MS
ADNTIEGDNNEQNYIKDVK	GlyGly (K)	2293.05	0.0458472	4155	Q7Z333;Q7Z333-4;Q7Z333-3	SETX	Probable helicase senataxin	yes	no	0	1	0	1									By MS/MS					By MS/MS	By MS/MS	By MS/MS		By MS/MS			By MS/MS	By MS/MS	By MS/MS	By MS/MS	By MS/MS	By MS/MS	By MS/MS	By MS/MS	By MS/MS	By MS/MS	By MS/MS	By MS/MS
ADNVGSALGPDWHEGLNLKGTK	GlyGly (K)	2392.18	0.177136	4979	Q8WU10;Q8WU10-2	PYROXD1	Pyridine nucleotide-disulfide oxidoreductase domain-containing protein 1	yes	no	0	1	0	1													By MS/MS	By MS/MS	By MS/MS				By matching	By MS/MS	By matching	By MS/MS			By MS/MS	By matching	By MS/MS	By MS/MS	By MS/MS	By MS/MS	By matching	By MS/MS
ADPALCFLEKAGRPDDK	GlyGly (K)	2015.97	0.973474	6580	Q9HCK8;Q9HCK8-2	CHD8	Chromodomain-helicase-DNA-binding protein 8	yes	no	0	1	0	2																			By MS/MS	By matching				By matching		By MS/MS						By MS/MS
ADPDVLTEVPAALKR	Acetyl (Protein N-term);GlyGly (K)	1749.93	0.926113	1659	P29083	GTF2E1	General transcription factor IIE subunit 1	yes	yes	1	1	0	1										By MS/MS							By MS/MS	By MS/MS	By MS/MS	By MS/MS	By MS/MS	By MS/MS	By MS/MS	By MS/MS	By MS/MS	By MS/MS	By MS/MS	By MS/MS	By MS/MS	By MS/MS	By MS/MS	By MS/MS
ADPEAGLLLYLKTGQMYPVPANHLDK	GlyGly (K)	2967.52	0.516428	2125	P51530;P51530-4;P51530-3;P51530-2	DNA2	DNA replication ATP-dependent helicase/nuclease DNA2;DNA replication nuclease DNA2;DNA replication ATP-dependent helicase DNA2	yes	no	0	1	0	1																					By MS/MS								By MS/MS		By MS/MS	By MS/MS
ADPEVCCFITKILCAHGGR	Acetyl (Protein N-term);GlyGly (K)	2359.09	0.0871406	4150	Q7Z2W4;Q7Z2W4-2;Q7Z2W4-3	ZC3HAV1	Zinc finger CCCH-type antiviral protein 1	yes	no	1	1	0	1												By MS/MS							By matching	By matching		By MS/MS	By MS/MS	By MS/MS	By MS/MS	By MS/MS	By MS/MS	By MS/MS	By MS/MS	By MS/MS	By MS/MS	By MS/MS
ADPFSFEGPEIVDCDGCTIDWKK	GlyGly (K)	2799.22	0.215631	5816	Q99733;Q99733-2	NAP1L4	Nucleosome assembly protein 1-like 4	yes	no	0	1	0	1																										By matching		By matching	By matching	By MS/MS	By MS/MS	By matching
ADPGHWWASFFFGK	Unmodified	1651.76	0.757198	6351	Q9H3Y8;Q9H3Y8-2	PPDPF	Pancreatic progenitor cell differentiation and proliferation factor	yes	no	0	0	0	0						By MS/MS	By MS/MS		By MS/MS		By MS/MS		By MS/MS	By MS/MS			By MS/MS	By matching	By matching	By MS/MS	By MS/MS				By matching				By MS/MS	By MS/MS		By MS/MS
ADPGVLAALCEKTDNDIR	GlyGly (K)	2071	0.000417291	5020	Q8WVB6;Q8WVB6-2;Q8WVB6-3	CHTF18	Chromosome transmission fidelity protein 18 homolog	yes	no	0	1	0	1													By matching	By MS/MS							By matching	By MS/MS	By matching	By matching	By MS/MS	By MS/MS	By MS/MS	By MS/MS	By MS/MS			By MS/MS
ADPIVGSLEPGIYAGYFDWKDCLPPTGVR	GlyGly (K)	3306.6	0.601949	5569	Q96KP1	EXOC2	Exocyst complex component 2	yes	yes	0	1	0	1																								By matching			By MS/MS	By MS/MS			By MS/MS	By MS/MS
ADPLFLLIGLPTIPVMLILGK	Oxidation (M)	2249.35	0.347285	6909	Q9NX47	MARCH5	E3 ubiquitin-protein ligase MARCH5	yes	yes	0	0	1	0																By matching			By matching	By MS/MS					By MS/MS		By MS/MS	By MS/MS	By MS/MS			By MS/MS
ADPLVCATGLLGSAPFLFLSLACAR	Unmodified	2619.36	0.3553	6325	Q9H2V7;Q9H2V7-3;Q9H2V7-4;Q9H2V7-2	SPNS1	Protein spinster homolog 1	yes	no	0	0	0	0											By MS/MS	By matching					By matching			By MS/MS							By MS/MS		By MS/MS		By MS/MS	By MS/MS
ADPSHFELLKVLGQGSFGK	GlyGly (K)	2143.11	0.106203	3264	Q15418;Q15418-4;Q15418-2	RPS6KA1	Ribosomal protein S6 kinase alpha-1	yes	no	0	1	0	1										By MS/MS		By MS/MS			By MS/MS		By matching		By MS/MS					By MS/MS	By MS/MS		By MS/MS	By matching	By MS/MS	By MS/MS
ADPSLLGFSVNASSER	Unmodified	1648.81	0.805664	4011	Q6Y7W6;Q6Y7W6-4;Q6Y7W6-3;Q6Y7W6-5	GIGYF2	PERQ amino acid-rich with GYF domain-containing protein 2	yes	no	0	0	0	0				By matching	By MS/MS	By MS/MS	By MS/MS	By MS/MS			By MS/MS					By MS/MS	By matching			By matching																1
ADPSLNPEQLKK	GlyGly (K)	1452.76	0.757257	7391	Q9UNF0;Q9UNF0-2	PACSIN2	Protein kinase C and casein kinase substrate in neurons protein 2	yes	no	0	1	0	1										By matching					By matching															By matching	By MS/MS
ADPSQFELLKVLGQGSFGK	GlyGly (K)	2134.11	0.105869	2148	P51812	RPS6KA3	Ribosomal protein S6 kinase alpha-3	yes	yes	0	1	0	1													By matching			By MS/MS										By MS/MS				By MS/MS
ADPTVESEEAFKNR	GlyGly (K)	1705.79	0.790742	3175	Q15014	MORF4L2	Mortality factor 4-like protein 2	yes	yes	0	1	0	1																					By MS/MS
ADPVAGIAGSAAKSVR	Acetyl (Protein N-term);GlyGly (K)	1624.85	0.853283	5769	Q99501;Q99501-3;Q99501-2;Q99501-4	GAS2L1	GAS2-like protein 1	yes	no	1	1	0	1																By matching		By MS/MS	By MS/MS	By MS/MS		By MS/MS	By MS/MS	By MS/MS	By MS/MS	By MS/MS	By MS/MS	By MS/MS	By MS/MS	By MS/MS	By MS/MS	By MS/MS
ADPVLYKDDFPEK	GlyGly (K)	1649.79	0.793702	5231	Q93063;Q93063-2;Q93063-3	EXT2	Exostosin-2	yes	no	0	1	0	1																													By MS/MS
ADQCYEDVR	Unmodified	1154.47	0.466237	1713	P31146	CORO1A	Coronin-1A	yes	yes	0	0	0	0														By MS/MS						By MS/MS		By MS/MS								By MS/MS
ADQELLMYSHDNIICGITSVAFSR	Unmodified	2739.3	0.299636	2467	P62879;P62879-2	GNB2	Guanine nucleotide-binding protein G(I)/G(S)/G(T) subunit beta-2	yes	no	0	0	0	0																								By MS/MS		By MS/MS	By MS/MS	By MS/MS	By MS/MS		By MS/MS	By MS/MS
ADQELLMYSHDNIICGITSVAFSR	Oxidation (M)	2755.29	0.29455	2467	P62879;P62879-2	GNB2	Guanine nucleotide-binding protein G(I)/G(S)/G(T) subunit beta-2	yes	no	0	0	1	0	By matching		By MS/MS				By MS/MS		By MS/MS															By matching							By matching	By MS/MS	1		1
ADQELMTYSHDNIICGITSVSFSK	Oxidation (M)	2731.25	0.246932	2465	P62873;P62873-2	GNB1	Guanine nucleotide-binding protein G(I)/G(S)/G(T) subunit beta-1	yes	no	0	0	1	0	By MS/MS		By MS/MS	By MS/MS	By MS/MS			By MS/MS		By MS/MS		By MS/MS	By MS/MS			By MS/MS			By MS/MS			By MS/MS	By MS/MS		By MS/MS	By MS/MS	By MS/MS	By MS/MS	By MS/MS	By MS/MS	By MS/MS	By MS/MS	1		1	1
ADQELMTYSHDNIICGITSVSFSK	Unmodified	2715.25	0.252017	2465	P62873;P62873-2	GNB1	Guanine nucleotide-binding protein G(I)/G(S)/G(T) subunit beta-1	yes	no	0	0	0	0					By MS/MS				By matching													By MS/MS	By MS/MS	By MS/MS	By MS/MS	By MS/MS	By MS/MS	By MS/MS	By MS/MS	By matching	By MS/MS	By MS/MS
ADQELMTYSHDNIICGITSVSFSKSGR	Oxidation (M);GlyGly (K)	3145.44	0.444462	2465	P62873;P62873-2	GNB1	Guanine nucleotide-binding protein G(I)/G(S)/G(T) subunit beta-1	yes	no	0	1	1	1						By matching	By MS/MS			By MS/MS		By matching	By MS/MS								By MS/MS	By MS/MS			By MS/MS		By MS/MS		By MS/MS	By MS/MS	By MS/MS	By MS/MS
ADQELMTYSHDNIICGITSVSFSKSGR	GlyGly (K)	3129.45	0.449547	2465	P62873;P62873-2	GNB1	Guanine nucleotide-binding protein G(I)/G(S)/G(T) subunit beta-1	yes	no	0	1	0	1																					By MS/MS				By MS/MS	By MS/MS	By MS/MS	By MS/MS	By MS/MS	By MS/MS	By MS/MS	By MS/MS
ADQFEYVMYGKVYR	GlyGly (K)	1881.87	0.871969	2170	P52434;P52434-4;P52434-3	POLR2H	DNA-directed RNA polymerases I, II, and III subunit RPABC3	yes	no	0	1	0	1									By MS/MS					By MS/MS					By MS/MS			By MS/MS			By MS/MS	By MS/MS	By MS/MS	By MS/MS	By MS/MS	By MS/MS	By MS/MS	By MS/MS
ADQFEYVMYGKVYR	Oxidation (M);GlyGly (K)	1897.87	0.866884	2170	P52434;P52434-4;P52434-3	POLR2H	DNA-directed RNA polymerases I, II, and III subunit RPABC3	yes	no	0	1	1	1					By MS/MS					By MS/MS		By MS/MS	By MS/MS	By MS/MS			By MS/MS	By MS/MS		By MS/MS	By MS/MS	By MS/MS		By MS/MS	By MS/MS	By MS/MS	By MS/MS	By MS/MS	By matching	By MS/MS	By MS/MS	By MS/MS
ADQGEKENPMR	Acetyl (Protein N-term);Oxidation (M);GlyGly (K)	1445.62	0.620506	2473	P62913-2	RPL11	60S ribosomal protein L11	yes	yes	1	1	1	1													By MS/MS	By MS/MS			By MS/MS	By matching				By matching								By MS/MS
ADQGEKENPMR	Acetyl (Protein N-term);GlyGly (K)	1429.63	0.625591	2473	P62913-2	RPL11	60S ribosomal protein L11	yes	yes	1	1	0	1																		By MS/MS			By MS/MS			By matching			By MS/MS			By MS/MS
ADQKGVTIIGPATVGGIK	GlyGly (K)	1838.03	0.0261618	2204	P53396;P53396-2;P53396-3	ACLY	ATP-citrate synthase	yes	no	0	1	0	1														By MS/MS		By MS/MS		By MS/MS						By MS/MS	By MS/MS	By MS/MS	By MS/MS	By MS/MS	By MS/MS	By MS/MS		By MS/MS
ADQKGVTIIGPATVGGIKPGCFK	GlyGly (K)	2427.29	0.294414	2204	P53396;P53396-2;P53396-3	ACLY	ATP-citrate synthase	yes	no	0	1	0	2													By MS/MS	By MS/MS					By MS/MS	By MS/MS	By MS/MS	By matching		By MS/MS	By MS/MS	By MS/MS	By MS/MS	By MS/MS	By MS/MS	By MS/MS	By MS/MS	By MS/MS
ADQKGVTIIGPATVGGIKPGCFK	2 GlyGly (K)	2541.34	0.337342	2204	P53396;P53396-2;P53396-3	ACLY	ATP-citrate synthase	yes	no	0	2	0	2																	By matching		By MS/MS			By MS/MS		By matching	By MS/MS		By MS/MS	By matching				By MS/MS
ADQLTEEQIAEFK	Acetyl (Protein N-term)	1562.75	0.746418	1231	P0DP25;P0DP24;P0DP23			yes	no	1	0	0	0		By MS/MS	By MS/MS	By MS/MS				By MS/MS						By MS/MS	By matching	By MS/MS		By MS/MS	By MS/MS	By MS/MS														1	1	1
ADQLTEEQIAEFKEAFSLFDK	Acetyl (Protein N-term);GlyGly (K)	2614.24	0.243878	1231	P0DP25;P0DP24;P0DP23			yes	no	1	1	0	1										By MS/MS		By MS/MS		By MS/MS						By MS/MS	By MS/MS	By MS/MS	By MS/MS	By MS/MS	By MS/MS	By MS/MS	By MS/MS	By MS/MS	By MS/MS	By MS/MS	By MS/MS	By MS/MS
ADQLYKQK	GlyGly (K)	1106.57	0.572023	1163	P08559;P08559-3;P08559-2;P08559-4;P29803	PDHA1;PDHA2	Pyruvate dehydrogenase E1 component subunit alpha, somatic form, mitochondrial;Pyruvate dehydrogenase E1 component subunit alpha, testis-specific form, mitochondrial	yes	no	0	1	0	1																														By MS/MS
ADQQYECVAEIGEGAYGK	Unmodified	1986.86	0.862921	2605	Q00534	CDK6	Cyclin-dependent kinase 6	yes	yes	0	0	0	0																				By MS/MS		By MS/MS								By MS/MS
ADQQYECVAEIGEGAYGKVFK	GlyGly (K)	2475.14	0.137639	2605	Q00534	CDK6	Cyclin-dependent kinase 6	yes	yes	0	1	0	1	By MS/MS		By MS/MS	By MS/MS	By MS/MS	By MS/MS	By MS/MS	By MS/MS	By MS/MS	By MS/MS	By MS/MS	By MS/MS	By MS/MS	By MS/MS	By MS/MS	By MS/MS	By MS/MS	By MS/MS	By MS/MS	By MS/MS	By MS/MS	By MS/MS	By MS/MS	By MS/MS	By MS/MS	By MS/MS	By MS/MS	By MS/MS	By MS/MS	By MS/MS	By MS/MS	By MS/MS	1		1	1
ADQQYECVAEIGEGAYGKVFKAR	2 GlyGly (K)	2816.32	0.318791	2605	Q00534	CDK6	Cyclin-dependent kinase 6	yes	yes	0	2	0	2					By MS/MS				By MS/MS				By MS/MS	By MS/MS	By MS/MS		By MS/MS		By MS/MS	By MS/MS	By MS/MS	By MS/MS	By MS/MS	By MS/MS	By MS/MS		By MS/MS	By MS/MS	By MS/MS		By MS/MS	By MS/MS
ADRDESSPYAAMLAAQDVAQR	Unmodified	2264.05	0.0491584	2429	P62263	RPS14	40S ribosomal protein S14	yes	yes	0	0	0	1		By matching																				By MS/MS												1
ADSAELKQMVMSLR	Acetyl (Protein N-term);GlyGly (K)	1733.84	0.84404	778	O75925;O75925-3	PIAS1	E3 SUMO-protein ligase PIAS1	yes	no	1	1	0	1																						By matching	By MS/MS	By matching	By MS/MS	By MS/MS	By MS/MS	By MS/MS	By MS/MS		By MS/MS	By MS/MS
ADSAELKQMVMSLR	Acetyl (Protein N-term);Oxidation (M);GlyGly (K)	1749.84	0.838955	778	O75925;O75925-3	PIAS1	E3 SUMO-protein ligase PIAS1	yes	no	1	1	1	1																		By MS/MS				By matching			By matching		By MS/MS		By matching	By MS/MS	By MS/MS	By matching
ADSAELKQMVMSLR	Acetyl (Protein N-term);2 Oxidation (M);GlyGly (K)	1765.83	0.833869	778	O75925;O75925-3	PIAS1	E3 SUMO-protein ligase PIAS1	yes	no	1	1	2	1													By matching			By matching			By matching	By MS/MS	By MS/MS									By matching
ADSDGPEFKTIHDSTK	GlyGly (K)	1860.85	0.848985	4065	Q709C8;Q709C8-3;Q709C8-4;Q709C8-2	VPS13C	Vacuolar protein sorting-associated protein 13C	yes	no	0	1	0	1														By MS/MS		By MS/MS		By MS/MS	By MS/MS	By MS/MS	By MS/MS	By matching	By MS/MS	By MS/MS	By MS/MS	By MS/MS	By MS/MS	By MS/MS	By MS/MS	By MS/MS	By MS/MS	By MS/MS
ADSDVADDVPVAQETVQVIPGSKLLWR	GlyGly (K)	3021.54	0.540729	6295	Q9H1P3;Q9H1P3-2	OSBPL2	Oxysterol-binding protein-related protein 2	yes	no	0	1	0	1																									By MS/MS			By MS/MS	By MS/MS	By MS/MS	By matching	By MS/MS
ADSELQLVEQR	Acetyl (Protein N-term)	1328.66	0.657209	1139	P07741;P07741-2	APRT	Adenine phosphoribosyltransferase	yes	no	1	0	0	0																				By MS/MS										By matching
ADSINKPFAQQCQDLVK	GlyGly (K)	2075.01	0.010588	6920	Q9NXE4;Q9NXE4-2;Q9NXE4-4;Q9NXE4-6;Q9NXE4-8	SMPD4	Sphingomyelin phosphodiesterase 4	yes	no	0	1	0	1													By MS/MS	By MS/MS			By MS/MS		By MS/MS											By MS/MS
ADSINKPFAQQCQDLVKVIEDFPAK	GlyGly (K)	2974.49	0.485857	6920	Q9NXE4;Q9NXE4-2;Q9NXE4-4;Q9NXE4-6;Q9NXE4-8	SMPD4	Sphingomyelin phosphodiesterase 4	yes	no	0	1	0	2																																By MS/MS
ADSKAVIR	GlyGly (K)	972.535	0.535243	6596	Q9HD20;Q9HD20-2	ATP13A1	Manganese-transporting ATPase 13A1	yes	no	0	1	0	1	By matching		By MS/MS	By MS/MS	By MS/MS	By MS/MS	By MS/MS			By MS/MS			By matching	By matching			By MS/MS	By MS/MS	By matching	By matching	By matching				By matching	By MS/MS		By MS/MS		By MS/MS	By MS/MS	By MS/MS	1		1	1
ADSKESLK	GlyGly (K)	990.498	0.498189	2548	P78559;P78559-2	MAP1A	Microtubule-associated protein 1A;MAP1A heavy chain;MAP1 light chain LC2	yes	no	0	1	0	1																														By MS/MS
ADSLAKEIQYLK	GlyGly (K)	1491.79	0.793308	1456	P18848	ATF4	Cyclic AMP-dependent transcription factor ATF-4	yes	yes	0	1	0	1						By MS/MS	By MS/MS		By MS/MS	By MS/MS	By MS/MS		By MS/MS	By MS/MS	By MS/MS	By MS/MS	By MS/MS	By MS/MS	By MS/MS	By MS/MS	By MS/MS	By MS/MS	By MS/MS	By MS/MS	By MS/MS	By MS/MS	By MS/MS	By MS/MS	By MS/MS	By MS/MS	By MS/MS	By MS/MS
ADSLLAVVK	Unmodified	914.544	0.543683	3265	Q15424;Q15424-3;Q15424-2;Q15424-4;Q14151	SAFB;SAFB2	Scaffold attachment factor B1;Scaffold attachment factor B2	yes	no	0	0	0	0																				By MS/MS										By MS/MS
ADSLQKNQDLEFER	GlyGly (K)	1805.85	0.854405	1515	P21399	ACO1	Cytoplasmic aconitate hydratase	yes	yes	0	1	0	1											By MS/MS						By matching		By MS/MS					By MS/MS				By MS/MS		By MS/MS
ADSTKNWTEK	GlyGly (K)	1292.6	0.599694	6698	Q9NR46;Q9NR46-2	SH3GLB2	Endophilin-B2	yes	no	0	1	0	1														By MS/MS	By matching	By matching	By MS/MS	By MS/MS	By matching			By MS/MS				By MS/MS	By MS/MS	By MS/MS	By MS/MS	By MS/MS	By MS/MS	By MS/MS
ADSVGKLVTVR	GlyGly (K)	1257.7	0.704099	1765	P33993;P33993-2	MCM7	DNA replication licensing factor MCM7	yes	no	0	1	0	1	By MS/MS		By MS/MS	By MS/MS	By MS/MS	By MS/MS	By MS/MS	By MS/MS	By matching	By MS/MS	By MS/MS	By MS/MS	By MS/MS	By matching	By MS/MS	By MS/MS	By MS/MS	By MS/MS	By MS/MS	By MS/MS	By MS/MS	By MS/MS	By MS/MS	By matching	By MS/MS	By matching	By matching	By matching	By MS/MS	By MS/MS	By MS/MS	By MS/MS	2		2	2
ADSVKTFLQDLAR	Acetyl (Protein N-term);GlyGly (K)	1618.83	0.831485	264	O14681;O14681-3	EI24	Etoposide-induced protein 2.4 homolog	yes	no	1	1	0	1													By MS/MS	By matching			By MS/MS	By matching			By MS/MS			By MS/MS	By MS/MS	By MS/MS	By MS/MS	By matching	By MS/MS	By matching		By MS/MS
ADSVVVLLCR	Unmodified	1130.61	0.611779	5202	Q92900;Q92900-2	UPF1	Regulator of nonsense transcripts 1	yes	no	0	0	0	0						By MS/MS					By MS/MS																		By MS/MS	By MS/MS		By matching
ADSYLKNFASDR	GlyGly (K)	1499.7	0.700471	5495	Q96HA8;Q96HA8-2	WDYHV1	Protein N-terminal glutamine amidohydrolase	yes	no	0	1	0	1																	By matching			By MS/MS		By matching	By MS/MS	By MS/MS	By MS/MS	By MS/MS	By MS/MS	By MS/MS	By MS/MS	By matching	By MS/MS	By MS/MS
ADTAEKALNVIVDLLEK	GlyGly (K)	1955.06	0.0575215	2786	Q0VDG4;Q0VDG4-2	SCRN3	Secernin-3	yes	no	0	1	0	1														By matching			By matching				By MS/MS									By MS/MS
ADTGKMYAMK	GlyGly (K)	1228.56	0.558029	1585;1802	P25098;P35626	ADRBK1;ADRBK2	Beta-adrenergic receptor kinase 1;Beta-adrenergic receptor kinase 2	no	no	0	1	0	1																		By MS/MS				By MS/MS	By MS/MS	By MS/MS	By MS/MS	By MS/MS	By MS/MS	By MS/MS	By MS/MS	By MS/MS	By MS/MS	By MS/MS
ADTGKMYAMK	Oxidation (M);GlyGly (K)	1244.55	0.552943	1585;1802	P25098;P35626	ADRBK1;ADRBK2	Beta-adrenergic receptor kinase 1;Beta-adrenergic receptor kinase 2	no	no	0	1	1	1																						By MS/MS	By MS/MS	By MS/MS	By matching	By MS/MS	By MS/MS	By MS/MS	By MS/MS	By MS/MS	By MS/MS	By MS/MS
ADTIAKNELHK	GlyGly (K)	1352.7	0.704828	6822	Q9NVA2;Q9NVA2-2	2011-09-01	Septin-11	yes	no	0	1	0	1													By matching	By matching	By matching	By matching	By MS/MS	By MS/MS	By MS/MS			By matching	By matching	By matching	By MS/MS	By matching	By MS/MS	By matching	By matching	By MS/MS	By MS/MS	By matching
ADTISKSELHK	GlyGly (K)	1341.69	0.688843	5137	Q92599;Q92599-4;Q92599-2;Q92599-3	2008-09-01	Septin-8	yes	no	0	1	0	1						By MS/MS	By MS/MS	By MS/MS		By MS/MS			By MS/MS		By MS/MS	By matching	By MS/MS	By matching	By MS/MS	By MS/MS	By MS/MS	By MS/MS	By MS/MS	By MS/MS	By MS/MS	By MS/MS	By MS/MS	By MS/MS	By MS/MS	By MS/MS	By MS/MS	By MS/MS
ADTLKVAQTGQDLK	GlyGly (K)	1600.84	0.842049	3061	Q14232	EIF2B1	Translation initiation factor eIF-2B subunit alpha	yes	yes	0	1	0	1										By matching								By matching	By matching	By MS/MS		By MS/MS	By MS/MS	By MS/MS	By MS/MS	By MS/MS	By MS/MS	By matching	By MS/MS	By MS/MS	By MS/MS	By matching
ADTLTLEER	Unmodified	1046.52	0.524404	7190	Q9UHD8-5;Q9UHD8;Q9UHD8-2;Q9UHD8-7;Q9UHD8-4;Q9UHD8-9;Q9UHD8-3;Q9UHD8-8	2009-09-01	Septin-9	yes	no	0	0	0	0																			By matching	By MS/MS		By matching								By matching
ADTLTLKER	GlyGly (K)	1159.62	0.619701	3177	Q15019;Q15019-2;Q15019-3	2002-09-01	Septin-2	yes	no	0	1	0	1											By MS/MS			By MS/MS	By MS/MS	By MS/MS		By MS/MS	By MS/MS		By MS/MS	By MS/MS	By MS/MS	By MS/MS	By MS/MS	By MS/MS	By MS/MS	By MS/MS	By MS/MS	By MS/MS	By MS/MS	By MS/MS
ADTLTPEECQQFK	Unmodified	1565.7	0.703173	3336	Q16181;Q16181-2	2007-09-01	Septin-7	yes	no	0	0	0	0																			By MS/MS	By MS/MS		By MS/MS								By MS/MS
ADTLTPEECQQFKK	GlyGly (K)	1807.84	0.841063	3336	Q16181;Q16181-2	2007-09-01	Septin-7	yes	no	0	1	0	1			By MS/MS				By MS/MS		By MS/MS	By MS/MS		By matching	By MS/MS	By MS/MS	By MS/MS	By MS/MS	By MS/MS	By MS/MS	By MS/MS	By MS/MS		By MS/MS	By MS/MS	By MS/MS	By MS/MS	By MS/MS	By MS/MS	By MS/MS	By MS/MS	By MS/MS	By MS/MS	By MS/MS			1
ADTMQNIESTIVELGSIFQQLAHMVK	2 Oxidation (M)	2934.45	0.446694	2887	Q13190;Q13190-2;Q13190-3;Q13190-4	STX5	Syntaxin-5	yes	no	0	0	2	0							By MS/MS
ADTNLGNILLNVLIPPNMPCTR	Unmodified	2435.27	0.266485	7318	Q9UKX7;Q9UKX7-2	NUP50	Nuclear pore complex protein Nup50	yes	no	0	0	0	0					By matching				By MS/MS		By matching			By MS/MS				By MS/MS	By matching												By MS/MS	By MS/MS
ADTNLGNILLNVLIPPNMPCTR	Oxidation (M)	2451.26	0.2614	7318	Q9UKX7;Q9UKX7-2	NUP50	Nuclear pore complex protein Nup50	yes	no	0	0	1	0	By MS/MS		By MS/MS	By matching	By MS/MS	By MS/MS	By MS/MS	By MS/MS	By MS/MS		By MS/MS		By MS/MS	By MS/MS	By MS/MS	By MS/MS	By MS/MS			By MS/MS	By matching									By matching			1		1	1
ADTPSLGEGPEKTR	GlyGly (K)	1570.76	0.758714	3325	Q15833;Q15833-2;Q15833-3	STXBP2	Syntaxin-binding protein 2	yes	no	0	1	0	1					By MS/MS		By MS/MS	By MS/MS	By matching	By MS/MS	By MS/MS	By MS/MS	By MS/MS	By MS/MS	By MS/MS	By MS/MS	By MS/MS	By MS/MS	By MS/MS	By MS/MS	By MS/MS	By MS/MS	By MS/MS	By MS/MS	By matching	By matching	By MS/MS	By MS/MS	By MS/MS	By MS/MS	By MS/MS
ADTQTYQPYNK	Unmodified	1327.6	0.604445	2574	P84090	ERH	Enhancer of rudimentary homolog	yes	yes	0	0	0	0								By MS/MS			By MS/MS		By MS/MS	By MS/MS	By MS/MS	By matching		By MS/MS	By MS/MS	By MS/MS		By MS/MS							By matching	By MS/MS	By MS/MS	By MS/MS
ADTQTYQPYNKDWIK	GlyGly (K)	1983.93	0.932655	2574	P84090	ERH	Enhancer of rudimentary homolog	yes	yes	0	1	0	1																						By MS/MS		By MS/MS	By MS/MS	By MS/MS		By MS/MS	By MS/MS	By MS/MS	By MS/MS	By MS/MS
ADTSLKSNASTLESHETEEPAAK	GlyGly (K)	2529.18	0.183069	7248	Q9UJA5;Q9UJA5-4	TRMT6	tRNA (adenine(58)-N(1))-methyltransferase non-catalytic subunit TRM6	yes	no	0	1	0	1												By matching	By MS/MS	By MS/MS	By MS/MS	By MS/MS	By MS/MS	By MS/MS	By MS/MS	By MS/MS	By MS/MS			By matching	By matching	By MS/MS	By MS/MS		By MS/MS	By MS/MS
ADTSLNNCEGAAGSTSEKSR	GlyGly (K)	2167.94	0.940002	801	O76080	ZFAND5	AN1-type zinc finger protein 5	yes	yes	0	1	0	1						By matching				By matching					By matching	By MS/MS	By matching	By MS/MS		By matching	By MS/MS	By matching	By matching	By MS/MS		By matching		By matching	By matching	By matching	By matching	By MS/MS
ADTTICLK	Unmodified	920.464	0.463718	1165	P08575;P08575-4;P08575-9;P08575-10;P08575-8;P08575-7;P08575-5;P08575-6	PTPRC	Receptor-type tyrosine-protein phosphatase C	yes	no	0	0	0	0																By MS/MS			By matching	By matching										By MS/MS
ADTVSHKFR	GlyGly (K)	1173.59	0.58907	7414	Q9UPM8;Q9UPM8-2	AP4E1	AP-4 complex subunit epsilon-1	yes	no	0	1	0	1																			By matching				By matching		By matching				By MS/MS	By matching	By MS/MS	By MS/MS
ADVDAIHEYLLLKGVEAVAIHGGK	GlyGly (K)	2631.4	0.402051	7259	Q9UJV9	DDX41	Probable ATP-dependent RNA helicase DDX41	yes	yes	0	1	0	1																													By MS/MS
ADVDVQPYAFTTK	Unmodified	1453.71	0.70891	6150	Q9BZE4;Q9BZE4-2;Q9BZE4-3	GTPBP4	Nucleolar GTP-binding protein 1	yes	no	0	0	0	0														By matching						By MS/MS										By MS/MS
ADVDVQPYAFTTKSLFVGHMDYK	GlyGly (K)	2745.31	0.310852	6150	Q9BZE4;Q9BZE4-2;Q9BZE4-3	GTPBP4	Nucleolar GTP-binding protein 1	yes	no	0	1	0	1																									By MS/MS	By matching	By matching		By MS/MS	By MS/MS	By MS/MS	By matching
ADVEDGEETCALASHSGSSGSKSGGDK	Acetyl (Protein N-term);GlyGly (K)	2793.16	0.163138	7107	Q9UBF6;Q9UBF6-3;Q9UBF6-4;Q9UBF6-2	RNF7	RING-box protein 2	yes	no	1	1	0	1														By MS/MS	By matching	By matching	By MS/MS	By MS/MS	By MS/MS	By MS/MS	By MS/MS	By MS/MS	By MS/MS	By MS/MS	By MS/MS	By MS/MS	By MS/MS	By matching		By MS/MS	By MS/MS	By MS/MS
ADVFHAYLSLLK	Unmodified	1375.75	0.749987	4292	Q86VP6;Q86VP6-2;Q86VP6-3	CAND1	Cullin-associated NEDD8-dissociated protein 1	yes	no	0	0	0	0	By MS/MS		By MS/MS	By MS/MS	By MS/MS	By MS/MS	By MS/MS		By MS/MS	By MS/MS	By MS/MS		By MS/MS	By MS/MS	By MS/MS	By MS/MS	By MS/MS	By MS/MS	By MS/MS	By MS/MS	By MS/MS	By MS/MS	By MS/MS	By MS/MS	By MS/MS	By MS/MS	By MS/MS	By MS/MS	By MS/MS	By MS/MS	By MS/MS	By MS/MS	2		1	1
ADVFHAYLSLLKQTR	GlyGly (K)	1875	0.000281357	4292	Q86VP6;Q86VP6-2;Q86VP6-3	CAND1	Cullin-associated NEDD8-dissociated protein 1	yes	no	0	1	0	1							By matching					By matching	By matching								By MS/MS			By MS/MS	By MS/MS	By MS/MS	By MS/MS	By MS/MS	By MS/MS	By matching	By MS/MS	By MS/MS
ADVFHVLVIDLGGGTLDVSLLNK	Unmodified	2394.32	0.315861	2009	P48723	HSPA13	Heat shock 70 kDa protein 13	yes	yes	0	0	0	0																														By MS/MS		By MS/MS
ADVFKNMPAK	GlyGly (K)	1233.62	0.617593	2824	Q12873;Q12873-3;Q12873-2	CHD3	Chromodomain-helicase-DNA-binding protein 3	no	no	0	1	0	1																						By matching	By MS/MS	By MS/MS	By matching	By MS/MS	By matching	By matching	By MS/MS		By MS/MS	By MS/MS
ADVFTAYIVLLR	Unmodified	1379.78	0.781287	650	O75155;O75155-2	CAND2	Cullin-associated NEDD8-dissociated protein 2	yes	no	0	0	0	0										By matching		By MS/MS											By matching	By MS/MS	By matching		By MS/MS	By matching	By matching		By MS/MS	By MS/MS
ADVGFAMGIAGTDVAK	Oxidation (M)	1537.74	0.744644	1564;1482	P23634-6;P23634-7;P23634;P23634-8;P23634-2;P23634-5;P23634-4;P23634-3;P20020;P20020-2;P20020-4;P20020-6;P20020-5;P20020-1;Q16720-8;Q16720-6;Q01814-4;Q16720-3;Q16720-5;Q01814;Q16720-2;Q01814-3;Q01814-2;Q16720-7;Q01814-6;Q16720-4;Q01814-8;Q01814-5;Q16720;Q01814-7	ATP2B4;ATP2B1;ATP2B3;ATP2B2	Plasma membrane calcium-transporting ATPase 4;Plasma membrane calcium-transporting ATPase 1;Plasma membrane calcium-transporting ATPase 3;Plasma membrane calcium-transporting ATPase 2	no	no	0	0	1	0					By MS/MS	By MS/MS	By MS/MS	By MS/MS			By MS/MS		By matching		By MS/MS				By matching	By MS/MS
ADVIKAAHLCAEAALR	GlyGly (K)	1821.95	0.951951	7444	Q9UQ80;Q9UQ80-2	PA2G4	Proliferation-associated protein 2G4	yes	no	0	1	0	1							By MS/MS					By MS/MS	By MS/MS		By matching	By MS/MS	By MS/MS	By MS/MS	By MS/MS	By MS/MS	By MS/MS	By MS/MS	By MS/MS	By MS/MS	By MS/MS	By MS/MS	By MS/MS	By MS/MS	By MS/MS	By MS/MS	By MS/MS	By MS/MS
ADVILKYNADEAR	GlyGly (K)	1590.8	0.800185	251;1982	O14602;P47813	EIF1AY;EIF1AX	Eukaryotic translation initiation factor 1A, Y-chromosomal;Eukaryotic translation initiation factor 1A, X-chromosomal	no	no	0	1	0	1															By MS/MS					By matching				By matching	By MS/MS	By MS/MS	By matching	By MS/MS	By MS/MS		By MS/MS	By MS/MS
ADVIQATGDAICIFR	Unmodified	1648.82	0.824291	2761	Q08945	SSRP1	FACT complex subunit SSRP1	yes	yes	0	0	0	0	By MS/MS		By MS/MS	By MS/MS	By MS/MS		By MS/MS	By MS/MS	By MS/MS	By MS/MS				By MS/MS		By MS/MS	By MS/MS		By matching	By MS/MS		By MS/MS	By MS/MS		By MS/MS	By MS/MS		By MS/MS		By MS/MS	By MS/MS		1		1	1
ADVIVLAGTVCDFR	Unmodified	1534.78	0.781363	16	A1L0T0	ILVBL	Acetolactate synthase-like protein	yes	yes	0	0	0	0																											By matching		By MS/MS		By MS/MS	By MS/MS
ADVKGGTLTQYEGK	GlyGly (K)	1579.78	0.7842	3394	Q16851;Q16851-2	UGP2	UTP--glucose-1-phosphate uridylyltransferase	yes	no	0	1	0	1													By matching					By matching	By MS/MS				By MS/MS	By MS/MS	By MS/MS	By MS/MS	By MS/MS	By MS/MS	By MS/MS	By matching	By MS/MS	By MS/MS
ADVLTTGAGNPVGDK	Unmodified	1413.71	0.709973	1052	P04040	CAT	Catalase	yes	yes	0	0	0	0																						By MS/MS								By matching
ADVLTTGAGNPVGDKLNVITVGPR	GlyGly (K)	2477.32	0.3238	1052	P04040	CAT	Catalase	yes	yes	0	1	0	1						By MS/MS				By MS/MS					By MS/MS	By MS/MS	By MS/MS	By MS/MS		By MS/MS	By MS/MS	By MS/MS	By MS/MS	By MS/MS		By MS/MS	By MS/MS	By MS/MS	By MS/MS	By MS/MS	By MS/MS	By MS/MS
ADVQAVVSAVTLLR	Unmodified	1440.83	0.830028	3038	Q14146	URB2	Unhealthy ribosome biogenesis protein 2 homolog	yes	yes	0	0	0	0						By MS/MS			By MS/MS				By MS/MS		By MS/MS										By MS/MS	By MS/MS	By MS/MS	By matching	By MS/MS	By MS/MS	By MS/MS	By MS/MS
ADVQSIIGLQR	Unmodified	1198.67	0.666986	2900	Q13263;Q13263-2	TRIM28	Transcription intermediary factor 1-beta	yes	no	0	0	0	0	By MS/MS			By MS/MS	By MS/MS	By MS/MS	By MS/MS	By MS/MS			By MS/MS			By MS/MS	By MS/MS	By MS/MS	By MS/MS		By matching	By MS/MS		By MS/MS							By MS/MS	By MS/MS	By matching	By matching	1			1
ADVTINLNVR	Unmodified	1113.61	0.614222	549	O60306	AQR	Intron-binding protein aquarius	yes	yes	0	0	0	0	By MS/MS		By MS/MS			By MS/MS			By MS/MS		By MS/MS			By MS/MS				By MS/MS			By MS/MS		By MS/MS	By MS/MS				By MS/MS					1		1
ADVTTAFPTLGTDQVSELVPGKEELNIVK	GlyGly (K)	3184.65	0.650339	1884	P41214;P41214-2	EIF2D	Eukaryotic translation initiation factor 2D	yes	no	0	1	0	1										By MS/MS			By MS/MS				By MS/MS				By MS/MS	By MS/MS			By MS/MS		By MS/MS		By matching
ADVVISAFGSVLSDPK	Unmodified	1603.85	0.845738	2826	Q12882	DPYD	Dihydropyrimidine dehydrogenase [NADP(+)]	yes	yes	0	0	0	0																	By matching												By MS/MS
ADVVNKALR	GlyGly (K)	1098.61	0.614556	6019	Q9BV73;Q9BV73-2	CEP250	Centrosome-associated protein CEP250	yes	no	0	1	0	1										By MS/MS				By MS/MS	By matching	By MS/MS	By MS/MS	By MS/MS		By MS/MS	By MS/MS	By MS/MS	By MS/MS	By MS/MS	By MS/MS	By MS/MS	By MS/MS	By MS/MS	By matching	By MS/MS	By MS/MS	By MS/MS
ADVVVGKDK	Acetyl (Protein N-term);GlyGly (K)	1085.57	0.571688	6712	Q9NRG0	CHRAC1	Chromatin accessibility complex protein 1	yes	yes	1	1	0	1										By matching									By MS/MS		By MS/MS	By MS/MS			By MS/MS	By MS/MS	By MS/MS		By MS/MS	By MS/MS	By MS/MS
ADVWSLGISLVELATGQFPYK	Unmodified	2293.2	0.199435	272	O14733;O14733-3;O14733-2	MAP2K7	Dual specificity mitogen-activated protein kinase kinase 7	yes	no	0	0	0	0							By MS/MS																By matching						By MS/MS		By MS/MS	By MS/MS
ADWKLTSSAEDEVETTYSR	GlyGly (K)	2301.04	0.0396991	1916	P42694	HELZ	Probable helicase with zinc finger domain	yes	yes	0	1	0	1															By matching				By matching		By matching				By MS/MS					By matching	By MS/MS	By MS/MS
ADWWTNTAHYNR	Unmodified	1533.67	0.674924	3896	Q6P2Q9	PRPF8	Pre-mRNA-processing-splicing factor 8	yes	yes	0	0	0	0									By MS/MS				By MS/MS	By MS/MS
ADYEIASK	Unmodified	895.429	0.428712	5502;6652	Q96HJ9-2;Q9Y383;Q9Y383-3;Q9Y383-2;Q9NQ29;Q9NQ29-2;Q9NQ29-3	C7orf55;LUC7L2;LUC7L	UPF0562 protein C7orf55;Putative RNA-binding protein Luc7-like 2;Putative RNA-binding protein Luc7-like 1	no	no	0	0	0	0																				By MS/MS		By MS/MS								By MS/MS
ADYWKSQPK	Acetyl (Protein N-term);GlyGly (K)	1277.6	0.604051	723	O75554;O75554-2	WBP4	WW domain-binding protein 4	yes	no	1	1	0	1																													By matching	By matching	By MS/MS	By matching
AEAAAKIR	GlyGly (K)	942.525	0.524678	801	O76080	ZFAND5	AN1-type zinc finger protein 5	yes	yes	0	1	0	1																					By MS/MS
AEAAEKGDVGLVAENSR	GlyGly (K)	1828.89	0.891519	1458	P18858;P18858-3;P18858-2	LIG1	DNA ligase 1	yes	no	0	1	0	1								By MS/MS		By MS/MS	By MS/MS						By MS/MS	By MS/MS	By MS/MS	By MS/MS	By MS/MS	By MS/MS	By MS/MS	By MS/MS	By MS/MS	By MS/MS	By MS/MS	By MS/MS	By MS/MS	By MS/MS	By matching	By MS/MS
AEAAGLIGWLKSHILPHPVVVADLLK	GlyGly (K)	2860.63	0.632719	542	O60287	URB1	Nucleolar pre-ribosomal-associated protein 1	yes	yes	0	1	0	1																															By MS/MS	By matching
AEAAKITPQ	GlyGly (K)	1041.55	0.545473	5428	Q96EZ8;Q96EZ8-2;Q96EZ8-3;Q96EZ8-4	MCRS1	Microspherule protein 1	yes	no	0	1	0	1																		By MS/MS	By MS/MS	By matching		By matching	By MS/MS	By MS/MS	By MS/MS	By MS/MS	By MS/MS	By MS/MS	By MS/MS	By MS/MS	By MS/MS	By MS/MS
AEAALVAKELR	GlyGly (K)	1283.72	0.719749	5391	Q96DZ5	CLIP3	CAP-Gly domain-containing linker protein 3	yes	yes	0	1	0	1													By matching		By matching	By MS/MS	By MS/MS	By MS/MS	By MS/MS	By MS/MS	By MS/MS	By MS/MS	By MS/MS	By MS/MS	By MS/MS	By MS/MS	By MS/MS	By MS/MS	By MS/MS	By MS/MS	By MS/MS	By MS/MS
AEADCEKLER	GlyGly (K)	1333.59	0.593228	6255	Q9H0H5	RACGAP1	Rac GTPase-activating protein 1	yes	yes	0	1	0	1														By matching	By matching	By MS/MS	By matching	By MS/MS	By matching					By matching					By matching	By MS/MS
AEAEEHLK	Unmodified	925.451	0.45051	1938	P43403	ZAP70	Tyrosine-protein kinase ZAP-70	yes	yes	0	0	0	0																														By MS/MS
AEAEEHLKLAGMADGLFLLR	Oxidation (M);GlyGly (K)	2313.18	0.178716	1938	P43403	ZAP70	Tyrosine-protein kinase ZAP-70	yes	yes	0	1	1	1			By matching	By MS/MS	By MS/MS		By MS/MS		By MS/MS	By MS/MS	By MS/MS		By MS/MS	By MS/MS		By MS/MS	By matching		By MS/MS	By MS/MS	By MS/MS	By MS/MS	By MS/MS		By MS/MS	By MS/MS	By MS/MS	By MS/MS	By MS/MS	By MS/MS	By MS/MS	By MS/MS			1	1
AEAEEHLKLAGMADGLFLLR	GlyGly (K)	2297.18	0.183801	1938	P43403	ZAP70	Tyrosine-protein kinase ZAP-70	yes	yes	0	1	0	1									By MS/MS	By MS/MS		By MS/MS	By MS/MS				By MS/MS				By MS/MS	By MS/MS	By MS/MS	By MS/MS	By MS/MS	By MS/MS	By MS/MS	By MS/MS	By MS/MS		By MS/MS	By MS/MS
AEAEGESLESWLNKATNPSNR	Acetyl (Protein N-term);GlyGly (K)	2458.14	0.136059	6983	Q9NZ52;Q9NZ52-2	GGA3	ADP-ribosylation factor-binding protein GGA3	yes	no	1	1	0	1														By matching							By MS/MS	By MS/MS	By MS/MS			By MS/MS	By MS/MS	By MS/MS	By MS/MS	By MS/MS	By MS/MS	By MS/MS
AEAEKQLQQAQAAGAEQEVEK	GlyGly (K)	2369.15	0.145896	1860	P39748;P39748-2	FEN1	Flap endonuclease 1	yes	no	0	1	0	1	By MS/MS		By MS/MS		By MS/MS	By MS/MS	By MS/MS			By MS/MS	By MS/MS	By MS/MS			By MS/MS		By MS/MS	By MS/MS			By MS/MS	By MS/MS	By MS/MS	By MS/MS	By MS/MS	By MS/MS	By MS/MS	By MS/MS	By MS/MS	By MS/MS	By MS/MS	By MS/MS	1		1
AEAEKTFSYPLDLLLK	GlyGly (K)	1951.03	0.0302441	7490	Q9Y296;Q9Y296-2	TRAPPC4	Trafficking protein particle complex subunit 4	yes	no	0	1	0	1				By MS/MS	By matching			By MS/MS				By MS/MS			By matching		By MS/MS	By MS/MS		By MS/MS	By MS/MS	By MS/MS	By MS/MS	By MS/MS	By MS/MS	By MS/MS	By MS/MS	By MS/MS		By MS/MS	By MS/MS	By MS/MS				1
AEAEKTFSYPLDLLLKLHDER	2 GlyGly (K)	2715.39	0.386795	7490	Q9Y296;Q9Y296-2	TRAPPC4	Trafficking protein particle complex subunit 4	yes	no	0	2	0	2																							By matching					By MS/MS	By MS/MS	By MS/MS		By MS/MS
AEAESLYQSKYEELQITAGR	GlyGly (K)	2399.16	0.160483	1066	P04264;CON__P04264	KRT1	Keratin, type II cytoskeletal 1	yes	no	0	1	0	1																													By matching		By MS/MS	By matching
AEAFLHQQKR	GlyGly (K)	1340.69	0.694932	4270	Q86UW6;Q86UW6-2	N4BP2	NEDD4-binding protein 2	yes	no	0	1	0	1															By matching	By MS/MS	By MS/MS	By MS/MS	By matching	By matching	By MS/MS	By MS/MS	By MS/MS	By MS/MS			By MS/MS	By MS/MS	By MS/MS	By MS/MS	By MS/MS	By MS/MS
AEAGAGSATEFQFR	Unmodified	1440.66	0.663357	1972	P46783;Q9NQ39	RPS10;RPS10P5	40S ribosomal protein S10;Putative 40S ribosomal protein S10-like	yes	no	0	0	0	0		By matching	By MS/MS		By MS/MS		By MS/MS	By MS/MS																										1	1
AEAGDNLGALVR	Unmodified	1184.61	0.61495	2034	P49411	TUFM	Elongation factor Tu, mitochondrial	yes	yes	0	0	0	0																			By MS/MS	By MS/MS		By MS/MS								By MS/MS
AEAGPEGVAPAPEGEK	Unmodified	1507.72	0.715452	7653	Q9Y4L1	HYOU1	Hypoxia up-regulated protein 1	yes	yes	0	0	0	0																				By MS/MS		By MS/MS								By MS/MS
AEAGSGGPGFTFTFR	Unmodified	1500.7	0.699742	1594	P25686;P25686-2	DNAJB2	DnaJ homolog subfamily B member 2	yes	no	0	0	0	0			By MS/MS		By MS/MS	By MS/MS			By MS/MS		By MS/MS		By MS/MS	By MS/MS		By MS/MS															By matching				1
AEAGVPAEFSIWTR	Unmodified	1532.76	0.762343	1513	P21333;P21333-2	FLNA	Filamin-A	yes	no	0	0	0	0				By MS/MS	By MS/MS	By MS/MS	By matching		By MS/MS				By MS/MS	By MS/MS							By matching										By matching					1
AEAHQAVAFQFTVTPDGIDLR	Acetyl (Protein N-term)	2327.15	0.15461	2088	P50416;P50416-2	CPT1A	Carnitine O-palmitoyltransferase 1, liver isoform	yes	no	1	0	0	0					By MS/MS	By matching	By MS/MS		By matching																	By matching			By matching			By matching
AEAIKALVKPK	GlyGly (K)	1280.78	0.781621	1984	P47914	RPL29	60S ribosomal protein L29	yes	yes	0	1	0	2													By matching	By MS/MS	By MS/MS	By MS/MS	By MS/MS	By MS/MS	By MS/MS	By MS/MS		By MS/MS	By MS/MS	By MS/MS	By MS/MS	By MS/MS	By MS/MS	By MS/MS	By MS/MS	By MS/MS	By MS/MS	By MS/MS
AEAISLQMVKCK	Oxidation (M);GlyGly (K)	1506.75	0.753434	4888	Q8TC07-2;Q8TC07;Q8TC07-3	TBC1D15	TBC1 domain family member 15	yes	no	0	1	1	1								By MS/MS			By MS/MS	By matching	By matching	By MS/MS		By MS/MS	By MS/MS	By MS/MS	By MS/MS	By MS/MS		By MS/MS	By MS/MS	By MS/MS	By MS/MS	By MS/MS	By MS/MS	By MS/MS	By MS/MS	By MS/MS	By MS/MS	By MS/MS
AEALEAAIENLNEAKNYFAK	GlyGly (K)	2322.15	0.14919	7265	Q9UJX4;Q9UJX4-3	ANAPC5	Anaphase-promoting complex subunit 5	yes	no	0	1	0	1										By MS/MS		By MS/MS			By MS/MS	By MS/MS			By MS/MS	By MS/MS	By MS/MS	By MS/MS				By MS/MS	By MS/MS	By MS/MS	By MS/MS	By MS/MS	By MS/MS	By MS/MS
AEALIKLSDYDSSEEAIR	GlyGly (K)	2123.04	0.0382426	3928	Q6PGP7	TTC37	Tetratricopeptide repeat protein 37	yes	yes	0	1	0	1										By matching								By matching			By matching	By MS/MS	By MS/MS	By MS/MS	By MS/MS		By MS/MS	By MS/MS	By MS/MS	By MS/MS	By MS/MS	By MS/MS
AEALKQGNAIMR	GlyGly (K)	1414.74	0.735082	2323;2324	P57740;P57740-2;P57740-3	NUP107	Nuclear pore complex protein Nup107	no	no	0	1	0	1																		By MS/MS				By MS/MS	By MS/MS	By MS/MS		By MS/MS	By matching	By matching	By MS/MS	By MS/MS	By MS/MS	By MS/MS
AEALKQGNAIMR	Oxidation (M);GlyGly (K)	1430.73	0.729997	2323;2324	P57740;P57740-2;P57740-3	NUP107	Nuclear pore complex protein Nup107	no	no	0	1	1	1															By MS/MS	By MS/MS	By MS/MS	By MS/MS	By MS/MS	By MS/MS		By MS/MS	By MS/MS	By MS/MS	By MS/MS	By matching	By MS/MS	By matching	By MS/MS	By MS/MS	By MS/MS	By MS/MS
AEALSEPLTKPVGK	GlyGly (K)	1552.85	0.846072	7789	Q9Y6W3	CAPN7	Calpain-7	yes	yes	0	1	0	1									By MS/MS	By MS/MS			By MS/MS		By MS/MS	By MS/MS	By MS/MS	By MS/MS	By MS/MS	By MS/MS	By MS/MS	By MS/MS	By MS/MS	By MS/MS	By MS/MS	By MS/MS	By MS/MS	By MS/MS	By MS/MS	By MS/MS	By MS/MS	By MS/MS
AEALVLMGTKANLVTPR	Oxidation (M);GlyGly (K)	1913.04	0.0404316	287	O14802	POLR3A	DNA-directed RNA polymerase III subunit RPC1	yes	yes	0	1	1	1																By MS/MS	By MS/MS		By MS/MS	By MS/MS	By MS/MS	By MS/MS	By matching		By MS/MS		By MS/MS	By matching	By MS/MS	By MS/MS	By MS/MS	By matching
AEALVLMGTKANLVTPR	GlyGly (K)	1897.05	0.045517	287	O14802	POLR3A	DNA-directed RNA polymerase III subunit RPC1	yes	yes	0	1	0	1														By matching									By MS/MS		By MS/MS	By MS/MS	By MS/MS	By MS/MS	By MS/MS		By MS/MS	By MS/MS
AEAMNIKIEPEETTEAR	GlyGly (K)	2044.97	0.973534	7172	Q9UGL1	KDM5B	Lysine-specific demethylase 5B	yes	yes	0	1	0	1																						By matching			By MS/MS		By MS/MS		By MS/MS	By MS/MS		By MS/MS
AEAMNIKIEPEETTEAR	Oxidation (M);GlyGly (K)	2060.97	0.968448	7172	Q9UGL1	KDM5B	Lysine-specific demethylase 5B	yes	yes	0	1	1	1																							By matching				By MS/MS					By MS/MS
AEAMSGHIDQFLIATFMQLR	Unmodified	2278.12	0.123844	3020	Q14008;Q14008-3	CKAP5	Cytoskeleton-associated protein 5	yes	no	0	0	0	0																									By matching		By matching	By matching			By matching	By MS/MS
AEAMSGHIDQFLIATFMQLR	Oxidation (M)	2294.12	0.118758	3020	Q14008;Q14008-3	CKAP5	Cytoskeleton-associated protein 5	yes	no	0	0	1	0												By matching										By MS/MS	By matching		By matching	By matching	By matching		By matching		By matching	By matching
AEAMSGHIDQFLIATFMQLR	2 Oxidation (M)	2310.11	0.113673	3020	Q14008;Q14008-3	CKAP5	Cytoskeleton-associated protein 5	yes	no	0	0	2	0			By matching		By MS/MS	By matching	By MS/MS		By matching	By MS/MS				By matching	By matching	By matching			By matching																1
AEANQHVVDEKAR	GlyGly (K)	1579.77	0.770281	2067	P49795	RGS19	Regulator of G-protein signaling 19	yes	yes	0	1	0	1							By MS/MS	By MS/MS		By MS/MS			By matching		By matching		By MS/MS	By MS/MS	By MS/MS	By MS/MS	By MS/MS	By matching	By matching	By MS/MS	By matching	By matching	By MS/MS	By MS/MS	By MS/MS	By MS/MS	By MS/MS	By MS/MS
AEAPLKCPLADTHMNSSEK	Oxidation (M);GlyGly (K)	2228.02	0.0201665	7672	Q9Y546	LRRC42	Leucine-rich repeat-containing protein 42	yes	yes	0	1	1	1									By matching		By MS/MS		By MS/MS	By MS/MS		By MS/MS	By MS/MS	By MS/MS	By MS/MS	By MS/MS		By MS/MS		By MS/MS	By MS/MS	By MS/MS	By matching	By matching	By MS/MS	By MS/MS	By MS/MS	By MS/MS
AEAPLKCPLADTHMNSSEK	GlyGly (K)	2212.03	0.0252518	7672	Q9Y546	LRRC42	Leucine-rich repeat-containing protein 42	yes	yes	0	1	0	1																	By MS/MS						By MS/MS	By matching	By MS/MS	By MS/MS	By MS/MS		By MS/MS	By MS/MS	By MS/MS	By MS/MS
AEAQGSTTLLVSYR	Unmodified	1494.77	0.767822	4947	Q8TEM1;Q8TEM1-2	NUP210	Nuclear pore membrane glycoprotein 210	yes	no	0	0	0	0						By MS/MS	By MS/MS	By MS/MS	By MS/MS	By MS/MS	By MS/MS	By MS/MS	By MS/MS	By MS/MS		By MS/MS				By MS/MS	By MS/MS	By MS/MS	By MS/MS		By MS/MS	By MS/MS	By MS/MS	By MS/MS	By MS/MS	By MS/MS	By MS/MS	By MS/MS
AEAQIAAKNLDK	GlyGly (K)	1384.73	0.731042	1019	P00505	GOT2	Aspartate aminotransferase, mitochondrial	yes	yes	0	1	0	1					By MS/MS	By matching	By MS/MS	By MS/MS		By MS/MS	By MS/MS		By MS/MS	By MS/MS	By MS/MS	By MS/MS	By MS/MS	By MS/MS	By MS/MS	By MS/MS	By MS/MS	By MS/MS	By MS/MS	By MS/MS	By matching	By MS/MS			By matching	By MS/MS	By matching	By MS/MS
AEAQSGTGQLQEQKK	Acetyl (Protein N-term);GlyGly (K)	1757.85	0.854405	6042	Q9BVN2-2	RUSC1	RUN and SH3 domain-containing protein 1	yes	yes	1	1	0	1														By matching				By MS/MS	By matching	By matching	By MS/MS						By matching	By matching	By matching	By MS/MS	By matching	By matching
AEASSANLGSGCEEKR	Acetyl (Protein N-term);GlyGly (K)	1820.8	0.795904	3879	Q6P1K2;Q6P1K2-3;Q6P1K2-6;Q6P1K2-2;Q6P1K2-5	PMF1	Polyamine-modulated factor 1	yes	no	1	1	0	1					By MS/MS	By MS/MS		By MS/MS	By MS/MS	By MS/MS	By MS/MS	By MS/MS	By MS/MS	By MS/MS	By MS/MS	By MS/MS	By MS/MS		By MS/MS	By MS/MS	By MS/MS	By MS/MS	By MS/MS	By MS/MS	By MS/MS	By MS/MS	By MS/MS	By MS/MS	By MS/MS	By MS/MS	By MS/MS	By MS/MS
AEASSGDHPTDTEMK	Unmodified	1574.65	0.651865	2668	Q02790	FKBP4	Peptidyl-prolyl cis-trans isomerase FKBP4;Peptidyl-prolyl cis-trans isomerase FKBP4, N-terminally processed	yes	yes	0	0	0	0																						By MS/MS								By MS/MS
AEATEPLKSAK	GlyGly (K)	1257.66	0.65648	2072	P49848;P49848-2;P49848-3;P49848-4	TAF6	Transcription initiation factor TFIID subunit 6	yes	no	0	1	0	1																	By MS/MS		By MS/MS	By MS/MS	By MS/MS		By matching		By matching	By matching	By matching	By MS/MS	By matching	By MS/MS	By matching	By matching
AEAVESAQAGDK	Unmodified	1174.55	0.546596	3092	Q14566	MCM6	DNA replication licensing factor MCM6	yes	yes	0	0	0	0													By MS/MS	By MS/MS			By MS/MS			By MS/MS	By matching	By matching								By MS/MS
AEAVESAQAGDKCDFTGTLIVVPDVSK	GlyGly (K)	2920.41	0.412417	3092	Q14566	MCM6	DNA replication licensing factor MCM6	yes	yes	0	1	0	1									By MS/MS			By MS/MS					By MS/MS					By MS/MS	By MS/MS		By MS/MS	By MS/MS	By MS/MS	By MS/MS	By MS/MS	By MS/MS	By matching	By matching
AEAVESAQAGDKCDFTGTLIVVPDVSKLSTPGAR	2 GlyGly (K)	3716.83	0.831568	3092	Q14566	MCM6	DNA replication licensing factor MCM6	yes	yes	0	2	0	2																						By matching			By matching	By matching	By matching		By MS/MS		By MS/MS
AEAVLKHIAELNPYVHVTSSSVPFNETTDLSFLDK	GlyGly (K)	3985.01	0.0109122	10	A0AVT1;A0AVT1-3;A0AVT1-4	UBA6	Ubiquitin-like modifier-activating enzyme 6	yes	no	0	1	0	1																							By matching	By MS/MS	By MS/MS	By matching	By MS/MS	By MS/MS
AEAYQKYGDAAK	GlyGly (K)	1427.67	0.668108	3066	Q14254	FLOT2	Flotillin-2	yes	yes	0	1	0	1																				By MS/MS		By matching	By MS/MS	By MS/MS	By MS/MS	By MS/MS	By MS/MS	By MS/MS	By MS/MS	By MS/MS	By MS/MS	By MS/MS
AECEILMMVGLPAAGK	Unmodified	1688.83	0.82997	5993	Q9BUJ2;Q9BUJ2-4;Q9BUJ2-2;Q9BUJ2-3	HNRNPUL1	Heterogeneous nuclear ribonucleoprotein U-like protein 1	yes	no	0	0	0	0													By MS/MS				By matching					By MS/MS	By MS/MS		By MS/MS		By MS/MS	By MS/MS	By MS/MS	By MS/MS	By MS/MS	By MS/MS
AECEILMMVGLPAAGK	Oxidation (M)	1704.82	0.824884	5993	Q9BUJ2;Q9BUJ2-4;Q9BUJ2-2;Q9BUJ2-3	HNRNPUL1	Heterogeneous nuclear ribonucleoprotein U-like protein 1	yes	no	0	0	1	0																														By MS/MS
AECEILMMVGLPAAGK	2 Oxidation (M)	1720.82	0.819799	5993	Q9BUJ2;Q9BUJ2-4;Q9BUJ2-2;Q9BUJ2-3	HNRNPUL1	Heterogeneous nuclear ribonucleoprotein U-like protein 1	yes	no	0	0	2	0					By matching			By matching								By MS/MS				By MS/MS
AECFIKEGEPR	GlyGly (K)	1448.67	0.671813	2892	Q13217	DNAJC3	DnaJ homolog subfamily C member 3	yes	yes	0	1	0	1																		By matching				By matching	By matching			By MS/MS		By matching	By MS/MS	By MS/MS
AECMLQQAER	Oxidation (M)	1250.54	0.538356	1319	P13796	LCP1	Plastin-2	yes	yes	0	0	1	0			By matching	By matching		By MS/MS	By MS/MS	By MS/MS					By matching	By MS/MS	By MS/MS	By MS/MS		By matching	By MS/MS	By MS/MS		By MS/MS								By MS/MS	By matching				1	1
AECMLQQAER	Unmodified	1234.54	0.543441	1319	P13796	LCP1	Plastin-2	yes	yes	0	0	0	0																				By MS/MS		By MS/MS								By MS/MS
AECPLCKQPFDSIFHSVR	GlyGly (K)	2304.08	0.0779561	6745	Q9NS56;Q9NS56-2	TOPORS	E3 ubiquitin-protein ligase Topors	yes	no	0	1	0	1																						By matching								By matching	By MS/MS	By MS/MS
AECTEESIVEQTYAPAECVSQAIDINEPIGNLKK	GlyGly (K)	3919.85	0.845563	2723	Q06546	GABPA	GA-binding protein alpha chain	yes	yes	0	1	0	1																						By MS/MS		By MS/MS		By matching			By MS/MS		By MS/MS	By matching
AECTKIWTEK	GlyGly (K)	1378.66	0.6551	7572	Q9Y371;Q9Y371-2	SH3GLB1	Endophilin-B1	yes	no	0	1	0	1																		By MS/MS		By matching	By MS/MS	By MS/MS		By MS/MS	By MS/MS	By MS/MS	By MS/MS	By MS/MS	By MS/MS	By MS/MS	By MS/MS	By MS/MS
AECWSQKMSNK	GlyGly (K)	1481.64	0.639133	4522	Q8IZH2;Q8IZH2-2	XRN1	5'-3' exoribonuclease 1	yes	no	0	1	0	1																										By matching	By matching	By MS/MS	By MS/MS		By MS/MS	By MS/MS
AEDDFKEYVLR	GlyGly (K)	1497.71	0.709973	6745	Q9NS56;Q9NS56-2	TOPORS	E3 ubiquitin-protein ligase Topors	yes	no	0	1	0	1													By matching			By matching		By MS/MS		By matching	By matching			By MS/MS		By MS/MS	By MS/MS	By MS/MS	By MS/MS	By MS/MS		By MS/MS
AEDDQPLPGVLLSLSGGLFR	Unmodified	2083.09	0.0949696	3581	Q5JPE7;Q5JPE7-2;P69849;Q15155;Q5JPE7-3	NOMO2;NOMO3;NOMO1	Nodal modulator 2;Nodal modulator 3;Nodal modulator 1	yes	no	0	0	0	0	By MS/MS		By MS/MS		By MS/MS	By MS/MS	By MS/MS	By MS/MS	By MS/MS	By MS/MS	By MS/MS	By MS/MS	By MS/MS	By MS/MS	By MS/MS	By MS/MS	By MS/MS	By MS/MS	By MS/MS	By MS/MS	By MS/MS	By MS/MS	By MS/MS	By MS/MS	By MS/MS	By MS/MS	By MS/MS	By MS/MS	By MS/MS		By MS/MS	By MS/MS	1		1
AEDFQIEGYNPHPTIK	Unmodified	1857.89	0.889728	1074	P04818;P04818-2;P04818-3	TYMS	Thymidylate synthase	yes	no	0	0	0	0				By MS/MS	By MS/MS	By MS/MS								By matching		By MS/MS	By MS/MS			By matching	By MS/MS	By MS/MS	By matching		By matching			By matching		By MS/MS		By matching				1
AEDFQIEGYNPHPTIKMEMAV	2 Oxidation (M);GlyGly (K)	2565.15	0.151575	1074	P04818;P04818-2;P04818-3	TYMS	Thymidylate synthase	yes	no	0	1	2	1								By MS/MS				By MS/MS				By MS/MS						By MS/MS			By MS/MS	By MS/MS	By MS/MS	By MS/MS	By MS/MS	By MS/MS		By MS/MS
AEDFQIEGYNPHPTIKMEMAV	Oxidation (M);GlyGly (K)	2549.16	0.15666	1074	P04818;P04818-2;P04818-3	TYMS	Thymidylate synthase	yes	no	0	1	1	1									By MS/MS	By matching				By matching	By MS/MS	By MS/MS	By MS/MS	By MS/MS	By MS/MS	By MS/MS	By MS/MS		By MS/MS	By MS/MS		By MS/MS	By MS/MS		By MS/MS	By MS/MS	By MS/MS	By MS/MS
AEDFQIEGYNPHPTIKMEMAV	GlyGly (K)	2533.16	0.161745	1074	P04818;P04818-2;P04818-3	TYMS	Thymidylate synthase	yes	no	0	1	0	1										By MS/MS		By MS/MS											By MS/MS	By MS/MS		By MS/MS	By MS/MS		By MS/MS	By MS/MS	By MS/MS	By MS/MS
AEDGENYDIK	Unmodified	1152.49	0.493497	673	O75347;O75347-2	TBCA	Tubulin-specific chaperone A	yes	no	0	0	0	0																		By matching	By matching	By MS/MS	By MS/MS	By MS/MS								By matching
AEDGENYDIKK	GlyGly (K)	1394.63	0.631388	673	O75347;O75347-2	TBCA	Tubulin-specific chaperone A	yes	no	0	1	0	1										By MS/MS							By matching					By MS/MS	By MS/MS	By MS/MS	By matching	By matching	By MS/MS	By matching	By MS/MS	By matching	By matching
AEDIPSLKLALQTGR	GlyGly (K)	1724.94	0.942098	7356	Q9ULL5;Q9ULL5-2	PRR12	Proline-rich protein 12	yes	no	0	1	0	1																													By MS/MS
AEDKEWMPVTK	GlyGly (K)	1446.68	0.681315	1376	P15880	RPS2	40S ribosomal protein S2	yes	yes	0	1	0	1					By MS/MS				By MS/MS	By MS/MS	By MS/MS	By MS/MS	By MS/MS	By MS/MS	By MS/MS	By MS/MS	By MS/MS	By MS/MS	By MS/MS	By MS/MS	By MS/MS	By MS/MS	By MS/MS	By MS/MS	By MS/MS	By MS/MS	By MS/MS	By MS/MS	By MS/MS	By MS/MS	By MS/MS	By MS/MS
AEDKEWMPVTK	Oxidation (M);GlyGly (K)	1462.68	0.67623	1376	P15880	RPS2	40S ribosomal protein S2	yes	yes	0	1	1	1	By MS/MS		By matching	By MS/MS	By MS/MS	By MS/MS	By MS/MS	By MS/MS	By MS/MS	By MS/MS	By MS/MS	By MS/MS	By MS/MS	By MS/MS	By MS/MS	By MS/MS	By MS/MS	By MS/MS	By MS/MS	By MS/MS	By MS/MS	By MS/MS	By MS/MS	By MS/MS	By MS/MS	By MS/MS	By MS/MS	By MS/MS		By MS/MS	By matching	By matching	2		1	2
AEDKTKPSELDQGK	Acetyl (Protein N-term);GlyGly (K)	1700.82	0.821708	7113;7114	Q9UNT1;Q9UBK7;Q9UNT1-3;Q9UBK7-3;Q9UBK7-2;Q9UNT1-2	RABL2B;RABL2A	Rab-like protein 2B;Rab-like protein 2A	no	no	1	1	0	2													By MS/MS		By MS/MS	By MS/MS	By MS/MS	By MS/MS	By MS/MS	By matching		By matching			By MS/MS			By matching	By matching	By MS/MS	By matching
AEDLDACNLKR	GlyGly (K)	1417.66	0.661977	4287	Q86VH2;Q86VH2-2	KIF27	Kinesin-like protein KIF27	yes	no	0	1	0	1																							By matching	By matching	By matching	By matching	By matching	By matching	By matching	By matching	By MS/MS	By MS/MS
AEDLGSKLLPAWIR	GlyGly (K)	1681.92	0.915155	3725	Q5VW36	FOCAD	Focadhesin	yes	yes	0	1	0	1													By MS/MS				By MS/MS		By MS/MS	By MS/MS		By matching	By MS/MS	By matching	By MS/MS	By MS/MS	By MS/MS			By MS/MS	By matching
AEDLSAATSYTEDDFYCPVCQEVLKTPVR	Acetyl (Protein N-term);GlyGly (K)	3519.58	0.581015	5023	Q8WVD3;Q8WVD3-2	RNF138	E3 ubiquitin-protein ligase RNF138	yes	no	1	1	0	1																									By MS/MS	By MS/MS		By matching	By MS/MS		By MS/MS	By MS/MS
AEDMETKIK	Acetyl (Protein N-term);Oxidation (M);GlyGly (K)	1235.57	0.570368	1349	P14854	COX6B1	Cytochrome c oxidase subunit 6B1	yes	yes	1	1	1	1			By MS/MS		By MS/MS	By MS/MS	By MS/MS	By MS/MS	By MS/MS		By MS/MS			By MS/MS	By MS/MS	By MS/MS		By MS/MS	By MS/MS	By MS/MS		By MS/MS	By MS/MS	By MS/MS	By MS/MS	By MS/MS	By MS/MS	By MS/MS	By MS/MS	By MS/MS	By MS/MS	By MS/MS			1
AEDMETKIK	Acetyl (Protein N-term);GlyGly (K)	1219.58	0.575453	1349	P14854	COX6B1	Cytochrome c oxidase subunit 6B1	yes	yes	1	1	0	1					By MS/MS					By MS/MS	By MS/MS	By MS/MS	By MS/MS	By MS/MS	By matching	By MS/MS	By MS/MS	By MS/MS			By MS/MS		By MS/MS	By MS/MS				By MS/MS	By MS/MS		By MS/MS	By MS/MS
AEDNADTLALVFEAPNQEK	Unmodified	2073.99	0.985479	1286	P12004	PCNA	Proliferating cell nuclear antigen	yes	yes	0	0	0	0	By matching		By MS/MS					By MS/MS	By MS/MS	By MS/MS			By MS/MS	By MS/MS	By MS/MS	By MS/MS	By matching	By MS/MS	By MS/MS		By MS/MS	By MS/MS		By MS/MS	By MS/MS	By MS/MS	By MS/MS	By MS/MS	By MS/MS		By matching	By MS/MS	1		1
AEDNADTLALVFEAPNQEKVSDYEMK	GlyGly (K)	3040.4	0.397161	1286	P12004	PCNA	Proliferating cell nuclear antigen	yes	yes	0	1	0	1													By matching				By MS/MS							By MS/MS	By MS/MS		By MS/MS	By MS/MS	By MS/MS	By MS/MS	By MS/MS	By MS/MS
AEDNADTLALVFEAPNQEKVSDYEMK	Oxidation (M);GlyGly (K)	3056.39	0.392075	1286	P12004	PCNA	Proliferating cell nuclear antigen	yes	yes	0	1	1	1	By MS/MS		By MS/MS	By MS/MS	By MS/MS	By MS/MS	By MS/MS	By MS/MS	By MS/MS	By matching	By MS/MS	By MS/MS	By MS/MS	By MS/MS	By MS/MS	By matching		By MS/MS	By MS/MS	By matching	By MS/MS	By MS/MS	By MS/MS	By matching	By MS/MS	By matching	By matching	By matching	By matching	By MS/MS	By matching	By matching	1		1	1
AEDNLLALGLKHFEGTEFLNPLISK	GlyGly (K)	2882.52	0.517809	6451	Q9H869-3;Q9H869-2;Q9H869-9;Q9H869-5	YY1AP1	YY1-associated protein 1	yes	no	0	1	0	1										By matching												By MS/MS	By matching	By MS/MS		By MS/MS	By matching	By matching		By MS/MS	By MS/MS
AEDQIKISTR	GlyGly (K)	1273.66	0.662628	4155	Q7Z333;Q7Z333-4;Q7Z333-3	SETX	Probable helicase senataxin	yes	no	0	1	0	1										By matching	By MS/MS		By matching			By matching	By matching	By matching	By matching	By matching	By MS/MS	By matching	By matching	By MS/MS	By MS/MS	By MS/MS	By MS/MS	By MS/MS		By MS/MS	By MS/MS	By MS/MS
AEDSSKVSGGTPIK	GlyGly (K)	1488.74	0.742001	7158	Q9UEY8;Q9UEY8-2	ADD3	Gamma-adducin	yes	no	0	1	0	1																						By MS/MS	By matching	By MS/MS	By MS/MS	By MS/MS	By MS/MS	By MS/MS			By MS/MS	By MS/MS
AEDYEVVKVIGR	GlyGly (K)	1490.77	0.772907	2945	Q13464	ROCK1	Rho-associated protein kinase 1	yes	yes	0	1	0	1																									By MS/MS			By MS/MS	By MS/MS			By MS/MS
AEDYMKTTSNFSGK	Oxidation (M);GlyGly (K)	1707.74	0.741015	575	O60524;O60524-3;O60524-4	NEMF	Nuclear export mediator factor NEMF	yes	no	0	1	1	1														By MS/MS		By MS/MS	By matching		By MS/MS	By MS/MS	By MS/MS	By matching		By matching	By matching	By matching	By matching	By matching	By MS/MS	By MS/MS	By MS/MS	By MS/MS
AEDYMKTTSNFSGK	GlyGly (K)	1691.75	0.7461	575	O60524;O60524-3;O60524-4	NEMF	Nuclear export mediator factor NEMF	yes	no	0	1	0	1																						By matching	By MS/MS	By matching	By MS/MS	By MS/MS	By MS/MS		By MS/MS	By matching	By MS/MS	By MS/MS
AEEAHQPKCPENDIR	GlyGly (K)	1906.86	0.859173	7317	Q9UKW4;Q9UKW4-4;Q9UKW4-2	VAV3	Guanine nucleotide exchange factor VAV3	yes	no	0	1	0	1										By matching		By MS/MS		By MS/MS	By MS/MS	By matching			By MS/MS	By MS/MS	By MS/MS	By MS/MS	By MS/MS	By MS/MS	By MS/MS	By MS/MS	By MS/MS	By MS/MS	By matching	By MS/MS	By MS/MS	By matching
AEEDAALQAKK	GlyGly (K)	1286.65	0.646644	2932	Q13428;Q13428-6;Q13428-3;Q13428-4;Q13428-5;Q13428-2;Q13428-8;Q13428-7	TCOF1	Treacle protein	yes	no	0	1	0	1																							By MS/MS	By matching	By MS/MS	By matching	By matching	By matching	By matching		By matching	By MS/MS
AEEDAQFNFNKK	GlyGly (K)	1553.71	0.711035	4768	Q8NDV3;Q8NDV3-2;Q8NDV3-3	SMC1B	Structural maintenance of chromosomes protein 1B	yes	no	0	1	0	1																	By MS/MS	By MS/MS		By matching	By MS/MS		By matching	By matching	By matching			By matching		By MS/MS	By matching
AEEDEILNR	Unmodified	1087.51	0.514567	1632	P27824;P27824-2;P27824-3	CANX	Calnexin	yes	no	0	0	0	0																				By MS/MS	By matching	By MS/MS								By matching
AEEDLSITVHATCENEEEMDNLKHSR	GlyGly (K)	3170.39	0.388069	1311	P13612	ITGA4	Integrin alpha-4	yes	yes	0	1	0	1																							By MS/MS			By matching		By MS/MS		By matching	By MS/MS	By MS/MS
AEEDVEPECIMEKVAK	GlyGly (K)	1989.9	0.902343	7258	Q9UJU6;Q9UJU6-2;Q9UJU6-3;Q9UJU6-5;Q9UJU6-4	DBNL	Drebrin-like protein	yes	no	0	1	0	1												By matching											By MS/MS				By MS/MS	By matching	By matching		By MS/MS
AEEDVEPECIMEKVAK	Oxidation (M);GlyGly (K)	2005.9	0.897257	7258	Q9UJU6;Q9UJU6-2;Q9UJU6-3;Q9UJU6-5;Q9UJU6-4	DBNL	Drebrin-like protein	yes	no	0	1	1	1																									By MS/MS	By MS/MS			By matching	By matching	By matching	By matching
AEEEAAVVAASSSKK	GlyGly (K)	1589.79	0.789679	393	O15417;O15417-2	TNRC18	Trinucleotide repeat-containing gene 18 protein	yes	no	0	1	0	1															By MS/MS				By matching	By matching		By matching	By matching	By MS/MS	By matching	By matching	By MS/MS	By MS/MS	By MS/MS	By MS/MS	By MS/MS	By MS/MS
AEEEFNIEK	Unmodified	1107.51	0.508419	1821	P36543;P36543-3;Q96A05	ATP6V1E1;ATP6V1E2	V-type proton ATPase subunit E 1;V-type proton ATPase subunit E 2	yes	no	0	0	0	0															By matching							By MS/MS								By MS/MS
AEEEFNIEKGR	GlyGly (K)	1434.67	0.673921	1821	P36543;P36543-3;Q96A05	ATP6V1E1;ATP6V1E2	V-type proton ATPase subunit E 1;V-type proton ATPase subunit E 2	yes	no	0	1	0	1			By matching							By matching	By matching	By MS/MS			By MS/MS	By matching	By matching	By MS/MS		By MS/MS			By MS/MS	By MS/MS	By matching			By matching	By matching	By MS/MS	By matching	By matching			1
AEEEGVKMSAK	GlyGly (K)	1291.61	0.607816	3794	Q6AHZ1	ZNF518A	Zinc finger protein 518A	yes	yes	0	1	0	1																						By matching				By matching	By matching	By matching		By matching	By MS/MS
AEEEIQKQTQAMQELHR	GlyGly (K)	2182.04	0.0436791	6806	Q9NUV9	GIMAP4	GTPase IMAP family member 4	yes	yes	0	1	0	1																						By matching	By MS/MS	By matching	By MS/MS	By MS/MS	By MS/MS	By MS/MS	By MS/MS		By MS/MS	By MS/MS
AEEELIKAQK	GlyGly (K)	1271.67	0.672131	209	O00499-2;O00499-6;O00499-11;O00499-10;O00499-9;O00499-7;O00499-8;O00499-4	BIN1	Myc box-dependent-interacting protein 1	yes	no	0	1	0	1																													By MS/MS
AEEEQAGSAPGAGSTATKTLDK	GlyGly (K)	2232.05	0.0505982	5148	Q92619;Q92619-2	HMHA1	Minor histocompatibility protein HA-1;Minor histocompatibility antigen HA-1	yes	no	0	1	0	1																						By matching	By matching		By MS/MS		By matching		By MS/MS	By matching	By MS/MS	By matching
AEEFDQIKVR	GlyGly (K)	1347.68	0.678279	4579	Q8N3C0	ASCC3	Activating signal cointegrator 1 complex subunit 3	yes	yes	0	1	0	1						By MS/MS	By MS/MS	By MS/MS	By MS/MS	By MS/MS	By MS/MS		By MS/MS	By MS/MS	By matching	By MS/MS	By MS/MS	By MS/MS	By MS/MS	By MS/MS	By MS/MS	By MS/MS	By MS/MS		By MS/MS	By MS/MS	By MS/MS	By MS/MS	By MS/MS	By MS/MS	By matching	By MS/MS
AEEFVVLSQEPSVTETIAPKIAR	GlyGly (K)	2627.38	0.380647	5580	Q96L91;Q96L91-3;Q96L91-5;Q96L91-2;Q96L91-4	EP400	E1A-binding protein p400	yes	no	0	1	0	1																	By MS/MS		By MS/MS		By MS/MS		By matching
AEEGIAAGGVMDVNTALQEVLK	Acetyl (Protein N-term)	2256.13	0.130763	1589	P25398	RPS12	40S ribosomal protein S12	yes	yes	1	0	0	0	By MS/MS	By MS/MS			By MS/MS					By MS/MS		By matching										By MS/MS								By MS/MS			1	1
AEEGIAAGGVMDVNTALQEVLK	Acetyl (Protein N-term);Oxidation (M)	2272.13	0.125677	1589	P25398	RPS12	40S ribosomal protein S12	yes	yes	1	0	1	0				By MS/MS				By MS/MS		By MS/MS						By matching				By MS/MS																1
AEEGIAAGGVMDVNTALQEVLKTALIHDGLAR	Acetyl (Protein N-term);GlyGly (K)	3417.76	0.756218	1589	P25398	RPS12	40S ribosomal protein S12	yes	yes	1	1	0	1																						By MS/MS	By MS/MS		By MS/MS	By MS/MS	By MS/MS	By matching	By MS/MS	By MS/MS	By MS/MS	By MS/MS
AEEGIAAGGVMDVNTALQEVLKTALIHDGLAR	Acetyl (Protein N-term);Oxidation (M);GlyGly (K)	3433.75	0.751132	1589	P25398	RPS12	40S ribosomal protein S12	yes	yes	1	1	1	1																							By MS/MS		By matching	By MS/MS	By MS/MS	By MS/MS
AEEGILKTAIK	GlyGly (K)	1285.72	0.724166	5847	Q99973;Q99973-2	TEP1	Telomerase protein component 1	yes	no	0	1	0	1																												By MS/MS			By MS/MS	By MS/MS
AEEGPNASSGFMKTAVLGPTLK	Oxidation (M);GlyGly (K)	2334.15	0.152561	3794	Q6AHZ1	ZNF518A	Zinc finger protein 518A	yes	yes	0	1	1	1							By MS/MS			By MS/MS	By MS/MS	By MS/MS	By MS/MS			By MS/MS	By MS/MS				By MS/MS		By MS/MS	By MS/MS	By MS/MS	By MS/MS	By MS/MS	By matching	By MS/MS	By matching	By MS/MS	By MS/MS
AEEGPNASSGFMKTAVLGPTLK	GlyGly (K)	2318.16	0.157646	3794	Q6AHZ1	ZNF518A	Zinc finger protein 518A	yes	yes	0	1	0	1																						By MS/MS		By MS/MS	By MS/MS	By MS/MS	By MS/MS		By MS/MS
AEEHNIVFMPVIGKR	GlyGly (K)	1852.96	0.961787	7100	Q9UBB9;Q9UBB9-2	TFIP11	Tuftelin-interacting protein 11	yes	no	0	1	0	1																						By MS/MS		By MS/MS		By MS/MS			By MS/MS	By matching	By MS/MS	By MS/MS
AEEIANEMIEAAK	Oxidation (M)	1433.67	0.67081	2041	P49588;P49588-2	AARS	Alanine--tRNA ligase, cytoplasmic	yes	no	0	0	1	0																														By MS/MS
AEEIANEMIEAAK	Unmodified	1417.68	0.675895	2041	P49588;P49588-2	AARS	Alanine--tRNA ligase, cytoplasmic	yes	no	0	0	0	0																														By MS/MS
AEEIANEMIEAAKAVYTQDCPLAAAK	GlyGly (K)	2920.39	0.394658	2041	P49588;P49588-2	AARS	Alanine--tRNA ligase, cytoplasmic	yes	no	0	1	0	1																						By MS/MS		By MS/MS	By MS/MS		By MS/MS		By MS/MS	By matching
AEEILEK	Unmodified	830.439	0.438549	2472;2473	P62913;P62913-2	RPL11	60S ribosomal protein L11	no	no	0	0	0	0														By MS/MS		By MS/MS			By matching	By MS/MS		By matching					By matching			By MS/MS	By matching
AEEILEKGLK	GlyGly (K)	1242.68	0.681967	2472;2473	P62913;P62913-2	RPL11	60S ribosomal protein L11	no	no	0	1	0	1					By MS/MS	By MS/MS	By MS/MS	By MS/MS	By MS/MS	By MS/MS	By MS/MS	By MS/MS	By MS/MS	By MS/MS	By MS/MS	By MS/MS	By MS/MS		By MS/MS	By MS/MS	By MS/MS	By MS/MS	By MS/MS	By MS/MS	By MS/MS	By MS/MS	By MS/MS	By MS/MS	By MS/MS	By MS/MS	By MS/MS	By MS/MS
AEEILEKGLKVR	2 GlyGly (K)	1611.89	0.894419	2472;2473	P62913;P62913-2	RPL11	60S ribosomal protein L11	no	no	0	2	0	2														By MS/MS		By MS/MS	By MS/MS	By MS/MS	By MS/MS	By MS/MS	By MS/MS	By MS/MS	By MS/MS	By MS/MS	By MS/MS	By MS/MS	By matching	By MS/MS	By matching	By MS/MS	By MS/MS	By matching
AEEKKLK	Acetyl (Protein N-term);3 GlyGly (K)	1228.64	0.641165	2072	P49848;P49848-2;P49848-4	TAF6	Transcription initiation factor TFIID subunit 6	yes	no	1	3	0	2																	By MS/MS										By MS/MS
AEEKSYQLQK	GlyGly (K)	1336.66	0.662294	5581	Q96L92;Q96L92-3;Q96L92-2	SNX27	Sorting nexin-27	yes	no	0	1	0	1										By matching			By MS/MS	By MS/MS	By MS/MS		By MS/MS	By MS/MS	By MS/MS	By MS/MS	By MS/MS	By MS/MS	By MS/MS	By MS/MS	By MS/MS	By MS/MS	By MS/MS	By MS/MS	By MS/MS	By MS/MS	By MS/MS	By MS/MS
AEELGLPILGVLR	Unmodified	1378.82	0.818401	1181	P09110	ACAA1	3-ketoacyl-CoA thiolase, peroxisomal	yes	yes	0	0	0	0				By MS/MS													By matching					By MS/MS								By matching						1
AEELGQELK	Unmodified	1015.52	0.51859	3154	Q14980-2;Q14980;Q14980-4;Q14980-3	NUMA1	Nuclear mitotic apparatus protein 1	yes	no	0	0	0	0																														By MS/MS
AEELGQELKAWQEK	GlyGly (K)	1771.87	0.874078	3154	Q14980-2;Q14980;Q14980-4;Q14980-3	NUMA1	Nuclear mitotic apparatus protein 1	yes	no	0	1	0	1																						By matching			By MS/MS	By MS/MS		By MS/MS	By MS/MS	By matching	By matching	By matching
AEELKAELLK	GlyGly (K)	1256.7	0.697617	944	O95630;O95630-2	STAMBP	STAM-binding protein	yes	no	0	1	0	1					By MS/MS	By MS/MS	By MS/MS	By MS/MS	By MS/MS		By MS/MS	By MS/MS	By MS/MS	By MS/MS	By MS/MS	By MS/MS	By MS/MS	By MS/MS	By MS/MS	By MS/MS	By MS/MS	By MS/MS	By MS/MS	By MS/MS	By MS/MS	By MS/MS	By MS/MS	By MS/MS	By MS/MS	By MS/MS	By MS/MS	By MS/MS
AEELKAIVSSSNQALLR	GlyGly (K)	1942.05	0.0483538	3932	Q6PHR2-3;Q6PHR2;Q6PHR2-4	ULK3	Serine/threonine-protein kinase ULK3	yes	no	0	1	0	1												By MS/MS	By MS/MS	By MS/MS		By MS/MS	By MS/MS	By MS/MS	By MS/MS	By MS/MS	By MS/MS	By MS/MS	By MS/MS	By MS/MS	By MS/MS	By MS/MS	By MS/MS	By MS/MS	By MS/MS		By MS/MS	By MS/MS
AEELKTQANDYFK	GlyGly (K)	1669.79	0.794765	2198	P53041	PPP5C	Serine/threonine-protein phosphatase 5	yes	yes	0	1	0	1					By MS/MS		By MS/MS			By MS/MS		By MS/MS	By MS/MS	By MS/MS	By MS/MS	By MS/MS	By MS/MS	By MS/MS	By MS/MS	By MS/MS	By MS/MS	By MS/MS	By MS/MS	By MS/MS	By MS/MS	By MS/MS	By MS/MS	By MS/MS	By MS/MS	By MS/MS	By matching	By MS/MS
AEELLQLPDTKVGSFMIR	Oxidation (M);GlyGly (K)	2176.12	0.119804	2895	Q13239-5;Q13239-4;Q13239-3;Q13239	SLA	Src-like-adapter	yes	no	0	1	1	1					By MS/MS			By MS/MS	By MS/MS					By MS/MS				By MS/MS	By MS/MS	By MS/MS	By MS/MS	By MS/MS	By MS/MS	By MS/MS	By MS/MS	By MS/MS	By MS/MS	By MS/MS	By MS/MS	By MS/MS	By MS/MS	By MS/MS
AEELLQLPDTKVGSFMIR	GlyGly (K)	2160.12	0.12489	2895	Q13239-5;Q13239-4;Q13239-3;Q13239	SLA	Src-like-adapter	yes	no	0	1	0	1																		By MS/MS			By MS/MS	By MS/MS	By MS/MS	By MS/MS	By MS/MS	By MS/MS	By MS/MS	By MS/MS	By MS/MS	By MS/MS	By MS/MS	By MS/MS
AEELLSKAVK	GlyGly (K)	1200.67	0.671402	4539	Q8N0Z6	TTC5	Tetratricopeptide repeat protein 5	yes	yes	0	1	0	1																														By MS/MS
AEELQEAKEK	GlyGly (K)	1287.63	0.63066	5083	Q8WYA0;Q8WYA0-3	IFT81	Intraflagellar transport protein 81 homolog	yes	no	0	1	0	1											By MS/MS						By MS/MS	By MS/MS			By MS/MS	By MS/MS	By MS/MS		By MS/MS	By MS/MS	By MS/MS	By MS/MS	By matching	By MS/MS	By MS/MS	By matching
AEEMKSGLK	Oxidation (M);GlyGly (K)	1121.54	0.538673	1224;2066	P0DJD0;P0DJD1;P49792	RGPD1;RGPD2;RANBP2	RANBP2-like and GRIP domain-containing protein 1;RANBP2-like and GRIP domain-containing protein 2;E3 SUMO-protein ligase RanBP2	no	no	0	1	1	1							By MS/MS		By MS/MS		By MS/MS		By MS/MS	By MS/MS			By MS/MS	By MS/MS												By MS/MS
AEEMKSGLK	GlyGly (K)	1105.54	0.543759	1224;2066	P0DJD0;P0DJD1;P49792	RGPD1;RGPD2;RANBP2	RANBP2-like and GRIP domain-containing protein 1;RANBP2-like and GRIP domain-containing protein 2;E3 SUMO-protein ligase RanBP2	no	no	0	1	0	1																									By MS/MS		By MS/MS	By MS/MS	By matching	By matching	By MS/MS	By matching
AEEMLSKQR	GlyGly (K)	1204.59	0.587021	2481	P62993	GRB2	Growth factor receptor-bound protein 2	yes	yes	0	1	0	1																							By MS/MS	By MS/MS	By MS/MS	By matching	By matching	By MS/MS	By MS/MS	By matching	By MS/MS	By MS/MS
AEEQLLSKVGSTSQPTLETFQDLLHR	GlyGly (K)	3040.55	0.546543	5428	Q96EZ8;Q96EZ8-2;Q96EZ8-3;Q96EZ8-4	MCRS1	Microspherule protein 1	yes	no	0	1	0	1																		By MS/MS			By MS/MS				By MS/MS			By MS/MS	By MS/MS	By MS/MS	By MS/MS	By MS/MS
AEEQPQVELFVKAGSDGAK	Acetyl (Protein N-term);GlyGly (K)	2158.05	0.054227	182	O00299	CLIC1	Chloride intracellular channel protein 1	yes	yes	1	1	0	1									By matching	By MS/MS	By MS/MS	By MS/MS	By MS/MS	By MS/MS		By MS/MS	By MS/MS	By MS/MS	By MS/MS	By MS/MS	By MS/MS	By MS/MS	By MS/MS	By MS/MS	By MS/MS	By MS/MS	By MS/MS	By MS/MS	By MS/MS	By MS/MS	By MS/MS	By MS/MS
AEEQYSLCQELCSELAQDLQKER	GlyGly (K)	2940.32	0.32295	7132	Q9UBT6;Q9UBT6-8;Q9UBT6-6;Q9UBT6-2;Q9UBT6-5;Q9UBT6-7;Q9UBT6-4	POLK	DNA polymerase kappa	yes	no	0	1	0	1											By MS/MS					By MS/MS		By MS/MS			By MS/MS	By MS/MS		By MS/MS	By MS/MS	By MS/MS	By MS/MS	By MS/MS	By matching	By MS/MS	By matching
AEESKLPEILK	GlyGly (K)	1369.75	0.745295	4608	Q8N543;Q8N543-2	OGFOD1	Prolyl 3-hydroxylase OGFOD1	yes	no	0	1	0	1																	By MS/MS	By MS/MS	By MS/MS		By MS/MS									By MS/MS
AEEVATFFAK	Unmodified	1111.56	0.554975	1271	P11387	TOP1	DNA topoisomerase 1	yes	yes	0	0	0	0																						By MS/MS								By MS/MS
AEEVATFFAKMLDHEYTTK	GlyGly (K)	2344.1	0.104548	1271	P11387	TOP1	DNA topoisomerase 1	yes	yes	0	1	0	1																								By matching		By MS/MS	By MS/MS	By MS/MS	By MS/MS	By MS/MS		By MS/MS
AEEVMKVK	GlyGly (K)	1046.54	0.543031	5710	Q96RY7	IFT140	Intraflagellar transport protein 140 homolog	yes	yes	0	1	0	1																		By matching				By MS/MS	By matching	By MS/MS	By matching	By MS/MS	By matching	By MS/MS	By MS/MS	By matching	By MS/MS	By MS/MS
AEEYEFLTPVEEAPK	Unmodified	1750.83	0.830147	2173	P52565	ARHGDIA	Rho GDP-dissociation inhibitor 1	yes	yes	0	0	0	0	By matching		By matching	By MS/MS			By MS/MS	By MS/MS						By MS/MS	By MS/MS	By MS/MS	By MS/MS	By MS/MS	By MS/MS	By MS/MS	By MS/MS	By MS/MS								By MS/MS			1		2	1
AEEYEFLTPVEEAPKGMLAR	GlyGly (K)	2393.16	0.157312	2173	P52565	ARHGDIA	Rho GDP-dissociation inhibitor 1	yes	yes	0	1	0	1																		By MS/MS			By MS/MS	By MS/MS	By MS/MS	By MS/MS	By MS/MS	By MS/MS	By MS/MS	By MS/MS	By MS/MS	By MS/MS	By MS/MS	By MS/MS
AEEYEFLTPVEEAPKGMLAR	Oxidation (M);GlyGly (K)	2409.15	0.152226	2173	P52565	ARHGDIA	Rho GDP-dissociation inhibitor 1	yes	yes	0	1	1	1						By matching										By MS/MS				By MS/MS	By MS/MS	By matching	By MS/MS	By MS/MS	By MS/MS	By MS/MS	By MS/MS	By MS/MS		By matching
AEEYFQWSKLPCGITSR	GlyGly (K)	2185.03	0.0262381	5725	Q96SD1;Q96SD1-4;Q96SD1-2;Q96SD1-3	DCLRE1C	Protein artemis	yes	no	0	1	0	1																					By matching				By matching		By matching	By matching		By MS/MS
AEFAKLVEEFR	GlyGly (K)	1451.74	0.740879	6776	Q9NU22	MDN1	Midasin	yes	yes	0	1	0	1																	By matching		By MS/MS	By MS/MS	By MS/MS	By MS/MS	By MS/MS	By matching		By MS/MS	By MS/MS	By MS/MS	By MS/MS	By MS/MS	By MS/MS	By matching
AEFEVHEVYAVDVLVSSGEGK	Unmodified	2263.1	0.100843	7444	Q9UQ80;Q9UQ80-2	PA2G4	Proliferation-associated protein 2G4	yes	no	0	0	0	0		By MS/MS			By MS/MS	By MS/MS	By MS/MS		By MS/MS	By MS/MS	By MS/MS	By MS/MS	By MS/MS	By MS/MS																		By MS/MS		1
AEFFADVVPAVR	Unmodified	1319.69	0.687387	7214	Q9UHY7	ENOPH1	Enolase-phosphatase E1	yes	yes	0	0	0	0																						By MS/MS
AEFGDFDIKTVLQEIK	GlyGly (K)	1966	0.00475761	4426	Q8IWS0;Q8IWS0-5;Q8IWS0-3;Q8IWS0-2;Q8IWS0-4	PHF6	PHD finger protein 6	yes	no	0	1	0	1																			By matching			By MS/MS		By MS/MS	By MS/MS	By MS/MS	By MS/MS	By MS/MS	By MS/MS	By MS/MS	By MS/MS	By MS/MS
AEFGEKDSSK	GlyGly (K)	1210.55	0.546596	7517	Q9Y2K1;Q9Y2K1-2	ZBTB1	Zinc finger and BTB domain-containing protein 1	yes	no	0	1	0	1																					By MS/MS
AEFGSLGPLLCSQVVKAR	GlyGly (K)	2045.07	0.0727944	2072	P49848;P49848-2;P49848-3;P49848-4	TAF6	Transcription initiation factor TFIID subunit 6	yes	no	0	1	0	1																																By MS/MS
AEFIVGGKYK	GlyGly (K)	1224.65	0.650273	2010;2011	P48729;P48729-3;P48729-2	CSNK1A1	Casein kinase I isoform alpha	no	no	0	1	0	1											By MS/MS		By MS/MS		By MS/MS	By MS/MS	By MS/MS	By MS/MS	By MS/MS	By MS/MS	By MS/MS	By MS/MS	By MS/MS	By MS/MS	By MS/MS	By MS/MS	By MS/MS	By MS/MS	By MS/MS	By MS/MS	By MS/MS	By MS/MS
AEFNYSVGFK	Unmodified	1160.55	0.550224	4194	Q7Z5R6;Q7Z5R6-2	APBB1IP	Amyloid beta A4 precursor protein-binding family B member 1-interacting protein	yes	no	0	0	0	0	By MS/MS		By MS/MS	By MS/MS	By MS/MS	By MS/MS	By MS/MS	By MS/MS	By MS/MS	By MS/MS	By MS/MS		By matching	By MS/MS	By MS/MS	By MS/MS	By matching	By matching	By MS/MS	By MS/MS	By MS/MS								By matching	By matching			1		1	1
AEFSPAQFSGPKK	GlyGly (K)	1506.75	0.746692	4629	Q8N5U6;Q8N5U6-2	RNF10	RING finger protein 10	yes	no	0	1	0	1						By MS/MS					By MS/MS		By MS/MS		By matching		By MS/MS	By MS/MS	By MS/MS	By MS/MS	By MS/MS	By MS/MS	By MS/MS	By MS/MS	By MS/MS	By MS/MS	By MS/MS	By MS/MS	By MS/MS	By MS/MS	By matching	By MS/MS
AEFSQKR	Acetyl (Protein N-term);GlyGly (K)	1020.5	0.498858	5342	Q96C03;Q96C03-2	MIEF2	Mitochondrial dynamics protein MID49	yes	no	1	1	0	1																									By MS/MS				By MS/MS		By MS/MS
AEFTSPPSLFK	Unmodified	1222.62	0.623389	3970	Q6UN15;Q6UN15-3;Q6UN15-5;Q6UN15-4	FIP1L1	Pre-mRNA 3'-end-processing factor FIP1	yes	no	0	0	0	0					By MS/MS	By MS/MS																By MS/MS
AEFTSYKETASSR	Acetyl (Protein N-term);GlyGly (K)	1631.74	0.742729	4277	Q86V48;Q86V48-2;Q86V48-3	LUZP1	Leucine zipper protein 1	yes	no	1	1	0	1													By matching						By matching	By MS/MS		By MS/MS	By MS/MS	By MS/MS		By matching	By matching
AEFVEVTK	Unmodified	921.481	0.480748	115	CON__P02769			yes	yes	0	0	0	0																														By MS/MS
AEFVWHKLSADNMDPDFVER	Oxidation (M);GlyGly (K)	2535.15	0.148872	880	O95219	SNX4	Sorting nexin-4	yes	yes	0	1	1	1													By MS/MS	By matching		By matching			By MS/MS	By matching	By MS/MS	By matching			By matching	By matching	By matching	By matching		By MS/MS	By MS/MS	By matching
AEFVWHKLSADNMDPDFVER	GlyGly (K)	2519.15	0.153958	880	O95219	SNX4	Sorting nexin-4	yes	yes	0	1	0	1																														By MS/MS		By MS/MS
AEGCDNEEDLQMGIHKGYGSDGLK	Oxidation (M);GlyGly (K)	2752.17	0.170472	561	O60381;O60381-3;O60381-2	HBP1	HMG box-containing protein 1	yes	no	0	1	1	1																By matching	By matching		By matching	By matching						By MS/MS			By MS/MS		By matching	By MS/MS
AEGCDNEEDLQMGIHKGYGSDGLK	GlyGly (K)	2736.18	0.175557	561	O60381;O60381-3;O60381-2	HBP1	HMG box-containing protein 1	yes	no	0	1	0	1																		By matching				By MS/MS	By MS/MS	By MS/MS
AEGDISNVANGFKSHLIR	GlyGly (K)	2041.03	0.0341007	7097	Q9UBB4;Q9UBB4-2	ATXN10	Ataxin-10	yes	no	0	1	0	1													By matching				By MS/MS	By matching			By matching	By MS/MS		By MS/MS	By MS/MS	By MS/MS	By MS/MS	By MS/MS	By MS/MS	By MS/MS		By MS/MS
AEGDSAGTAGTPGGTPAGDKVASWELR	GlyGly (K)	2671.25	0.247401	5207	Q92925;Q92925-3;Q92925-2	SMARCD2	SWI/SNF-related matrix-associated actin-dependent regulator of chromatin subfamily D member 2	yes	no	0	1	0	1					By MS/MS		By MS/MS		By MS/MS	By MS/MS		By MS/MS	By MS/MS			By MS/MS		By MS/MS	By MS/MS		By MS/MS	By MS/MS	By MS/MS	By MS/MS	By MS/MS	By MS/MS	By MS/MS	By MS/MS	By MS/MS	By MS/MS	By MS/MS	By MS/MS
AEGDVAALNR	Unmodified	1014.51	0.509422	2509	P67936	TPM4	Tropomyosin alpha-4 chain	yes	yes	0	0	0	0			By MS/MS											By matching	By MS/MS	By MS/MS	By matching	By matching	By matching	By matching	By MS/MS	By MS/MS								By MS/MS	By matching				1
AEGEDPGCANQALISKK	GlyGly (K)	1900.89	0.89489	7056	Q9P227;Q9P227-2	ARHGAP23	Rho GTPase-activating protein 23	yes	no	0	1	0	1																			By matching										By MS/MS			By matching
AEGGQSAAAHSAHTVKQEDIAVTGK	GlyGly (K)	2576.26	0.257906	5545	Q96JH7	VCPIP1	Deubiquitinating protein VCIP135	yes	yes	0	1	0	1										By matching					By MS/MS	By matching							By MS/MS			By MS/MS	By matching	By MS/MS		By matching	By MS/MS	By MS/MS
AEGKATSTTELPPEYLTSPLSQQSQLPPK	GlyGly (K)	3211.62	0.624853	306	O14964;O14964-2	HGS	Hepatocyte growth factor-regulated tyrosine kinase substrate	yes	no	0	1	0	1	By matching				By matching		By matching	By matching						By matching			By MS/MS	By MS/MS	By MS/MS	By MS/MS	By MS/MS	By MS/MS	By MS/MS	By MS/MS	By MS/MS	By MS/MS	By MS/MS	By MS/MS	By MS/MS	By MS/MS	By MS/MS	By MS/MS	1
AEGLDCSYTVLFGKAEADEIFQELEK	GlyGly (K)	3075.44	0.438297	3850	Q6NS38;Q6NS38-2	ALKBH2	Alpha-ketoglutarate-dependent dioxygenase alkB homolog 2	yes	no	0	1	0	1																						By matching		By MS/MS		By MS/MS	By matching		By MS/MS		By MS/MS	By MS/MS
AEGLEKSLSSLETR	GlyGly (K)	1632.83	0.831879	4920	Q8TD31;Q8TD31-3;Q8TD31-2	CCHCR1	Coiled-coil alpha-helical rod protein 1	yes	no	0	1	0	1																														By MS/MS
AEGLLDVFQAVKSLR	GlyGly (K)	1758.96	0.962833	1555	P23469;P23469-2;P23469-3	PTPRE	Receptor-type tyrosine-protein phosphatase epsilon	yes	no	0	1	0	1												By MS/MS		By MS/MS			By matching	By MS/MS	By matching		By MS/MS	By MS/MS			By MS/MS	By MS/MS	By MS/MS	By MS/MS	By MS/MS	By MS/MS	By MS/MS	By MS/MS
AEGLLQGKHSTK	GlyGly (K)	1381.73	0.731377	7173	Q9UGN5;Q9UGN5-2	PARP2	Poly [ADP-ribose] polymerase 2	yes	no	0	1	0	1													By MS/MS				By MS/MS	By MS/MS	By matching		By MS/MS	By matching	By matching	By MS/MS	By MS/MS	By MS/MS	By MS/MS	By matching	By MS/MS	By MS/MS	By MS/MS
AEGLQVGQDAR	Unmodified	1142.57	0.568	5053	Q8WWM7	ATXN2L	Ataxin-2-like protein	yes	yes	0	0	0	0																														By MS/MS
AEGPGLSR	Unmodified	785.403	0.403166	1513	P21333;P21333-2	FLNA	Filamin-A	yes	no	0	0	0	0				By MS/MS				By MS/MS						By matching	By MS/MS	By matching		By MS/MS	By MS/MS	By MS/MS		By MS/MS														1
AEGSDVANAVLDGADCIMLSGETAK	Oxidation (M)	2509.13	0.131233	1342;1343	P14618;P14618-3;P14618-2	PKM	Pyruvate kinase PKM	no	no	0	0	1	0	By matching		By MS/MS	By MS/MS	By MS/MS	By MS/MS	By MS/MS			By matching			By MS/MS			By matching	By MS/MS		By matching	By matching		By MS/MS								By MS/MS			1		1	1
AEGSDVANAVLDGADCIMLSGETAK	Unmodified	2493.14	0.136318	1342;1343	P14618;P14618-3;P14618-2	PKM	Pyruvate kinase PKM	no	no	0	0	0	0	By MS/MS				By MS/MS																By MS/MS	By MS/MS								By MS/MS			1
AEGSDVANAVLDGADCIMLSGETAKGDYPLEAVR	Oxidation (M);GlyGly (K)	3623.67	0.671955	1342;1343	P14618;P14618-3;P14618-2	PKM	Pyruvate kinase PKM	no	no	0	1	1	1			By MS/MS		By MS/MS		By MS/MS	By MS/MS		By MS/MS			By MS/MS	By MS/MS	By MS/MS	By MS/MS	By MS/MS	By MS/MS	By MS/MS	By MS/MS	By MS/MS			By MS/MS		By MS/MS	By MS/MS	By MS/MS	By MS/MS	By MS/MS	By MS/MS	By MS/MS			1
AEGSDVANAVLDGADCIMLSGETAKGDYPLEAVR	GlyGly (K)	3607.68	0.677041	1342;1343	P14618;P14618-3;P14618-2	PKM	Pyruvate kinase PKM	no	no	0	1	0	1					By MS/MS				By MS/MS	By MS/MS	By MS/MS	By matching	By MS/MS	By matching	By MS/MS		By MS/MS	By MS/MS	By MS/MS	By MS/MS	By MS/MS		By MS/MS	By MS/MS	By matching	By MS/MS	By MS/MS		By MS/MS	By MS/MS	By MS/MS	By MS/MS
AEGTFPGKI	GlyGly (K)	1032.52	0.52401	1349	P14854	COX6B1	Cytochrome c oxidase subunit 6B1	yes	yes	0	1	0	1	By MS/MS		By matching									By MS/MS	By MS/MS	By MS/MS			By MS/MS	By MS/MS	By MS/MS		By MS/MS	By matching	By MS/MS	By MS/MS	By MS/MS	By MS/MS	By MS/MS	By MS/MS	By MS/MS	By matching	By MS/MS	By MS/MS	1		1
AEGYFISILQHLLLIR	Unmodified	1885.08	0.0825544	6762	Q9NSV4;Q9NSV4-7;Q9NSV4-6;Q9NSV4-5;Q9NSV4-4;Q9NSV4-1;Q9NSV4-2	DIAPH3	Protein diaphanous homolog 3	yes	no	0	0	0	0																													By matching	By MS/MS	By MS/MS	By matching
AEGYNLKDEDGR	GlyGly (K)	1479.66	0.659	3767	Q66LE6	PPP2R2D	Serine/threonine-protein phosphatase 2A 55 kDa regulatory subunit B delta isoform	yes	yes	0	1	0	1															By MS/MS	By MS/MS		By MS/MS	By matching	By MS/MS	By MS/MS	By MS/MS		By MS/MS	By MS/MS		By MS/MS	By MS/MS	By MS/MS	By MS/MS	By MS/MS	By MS/MS
AEHASSLLELASTTKCSSVK	GlyGly (K)	2232.11	0.105611	3650	Q5T4S7;Q5T4S7-3;Q5T4S7-4;Q5T4S7-2;Q5T4S7-5	UBR4	E3 ubiquitin-protein ligase UBR4	yes	no	0	1	0	1		By matching			By MS/MS				By MS/MS	By MS/MS	By MS/MS	By MS/MS	By MS/MS	By MS/MS	By MS/MS	By MS/MS	By MS/MS	By MS/MS	By MS/MS	By MS/MS	By MS/MS	By MS/MS	By MS/MS	By MS/MS	By MS/MS	By MS/MS	By MS/MS	By MS/MS	By MS/MS	By MS/MS	By MS/MS	By MS/MS		1
AEHCINDIAFKPDGTQLILAAGSR	GlyGly (K)	2710.35	0.349698	6539;6540	Q9HBG6;Q9HBG6-3;Q9HBG6-6;Q9HBG6-5;Q9HBG6-11;Q9HBG6-9;Q9HBG6-4;Q9HBG6-10	IFT122	Intraflagellar transport protein 122 homolog	no	no	0	1	0	1							By matching											By MS/MS				By MS/MS	By MS/MS		By MS/MS	By MS/MS	By MS/MS	By MS/MS	By MS/MS	By MS/MS		By MS/MS
AEHDQLLLNYAKK	GlyGly (K)	1655.86	0.863119	1501	P20700	LMNB1	Lamin-B1	yes	yes	0	1	0	1															By matching				By MS/MS			By matching	By MS/MS	By MS/MS	By matching	By matching	By MS/MS	By MS/MS	By MS/MS	By matching	By MS/MS
AEHDSILAEKAEK	GlyGly (K)	1553.77	0.76855	1612	P26639;P26639-2	TARS	Threonine--tRNA ligase, cytoplasmic	yes	no	0	1	0	1							By MS/MS		By MS/MS	By MS/MS	By MS/MS	By MS/MS		By MS/MS	By MS/MS	By MS/MS	By MS/MS	By MS/MS	By MS/MS	By MS/MS	By MS/MS	By MS/MS	By MS/MS	By MS/MS	By MS/MS	By MS/MS	By MS/MS	By MS/MS	By MS/MS	By MS/MS	By MS/MS	By MS/MS
AEHKQFLVK	GlyGly (K)	1212.66	0.661506	3349	Q16537-3;Q16537;Q16537-2	PPP2R5E	Serine/threonine-protein phosphatase 2A 56 kDa regulatory subunit epsilon isoform	yes	no	0	1	0	1															By MS/MS		By matching		By matching			By MS/MS	By MS/MS	By MS/MS	By MS/MS	By MS/MS	By MS/MS	By MS/MS	By MS/MS	By MS/MS	By MS/MS	By MS/MS
AEHQQDSEDLFKK	GlyGly (K)	1687.78	0.780177	7182	Q9UH99;Q9UH99-2;Q9UH99-3	SUN2	SUN domain-containing protein 2	yes	no	0	1	0	1						By MS/MS	By MS/MS	By matching		By MS/MS	By MS/MS	By MS/MS	By MS/MS	By MS/MS	By MS/MS	By MS/MS	By MS/MS	By MS/MS	By MS/MS	By MS/MS		By MS/MS	By MS/MS	By MS/MS	By MS/MS	By MS/MS	By MS/MS	By MS/MS	By MS/MS	By MS/MS	By MS/MS	By MS/MS
AEHQVGEDGFLLKIK	GlyGly (K)	1796.94	0.942098	2141;1904	P42229;P42229-2;P51692	STAT5A;STAT5B	Signal transducer and activator of transcription 5A;Signal transducer and activator of transcription 5B	no	no	0	1	0	1																By matching	By matching	By matching		By matching		By MS/MS			By MS/MS	By MS/MS	By MS/MS	By MS/MS	By MS/MS	By matching	By MS/MS
AEIASKEK	GlyGly (K)	988.519	0.518924	2869	Q13123	IK	Protein Red	yes	yes	0	1	0	1																														By MS/MS	By matching
AEIEHHEMAKSSLR	GlyGly (K)	1750.84	0.842066	4255	Q86U86;Q86U86-8;Q86U86-5;Q86U86-4;Q86U86-7;Q86U86-9;Q86U86-2;Q86U86-3;Q86U86-6	PBRM1	Protein polybromo-1	yes	no	0	1	0	1																												By MS/MS	By matching		By MS/MS
AEIEKLCEK	GlyGly (K)	1232.61	0.607087	4753	Q8ND24;Q8ND24-2	RNF214	RING finger protein 214	yes	no	0	1	0	1																		By MS/MS		By matching	By MS/MS			By MS/MS		By MS/MS	By MS/MS			By MS/MS
AEIELFVNR	Unmodified	1089.58	0.581859	5826	Q99805	TM9SF2	Transmembrane 9 superfamily member 2	yes	yes	0	0	0	0					By MS/MS	By MS/MS	By matching	By MS/MS	By MS/MS							By MS/MS					By matching									By MS/MS
AEIENKGYNYER	GlyGly (K)	1598.73	0.732499	2763	Q08AF3;Q08AF3-2	SLFN5	Schlafen family member 5	yes	no	0	1	0	1							By MS/MS	By MS/MS	By MS/MS	By MS/MS	By MS/MS	By MS/MS	By MS/MS	By MS/MS	By MS/MS	By MS/MS	By MS/MS	By MS/MS	By MS/MS	By MS/MS	By MS/MS	By MS/MS	By MS/MS	By MS/MS	By matching	By MS/MS	By MS/MS	By MS/MS	By MS/MS	By MS/MS	By matching	By matching
AEIEYLEKTLPFSR	GlyGly (K)	1808.93	0.930864	1332	P14151;P14151-2	SELL	L-selectin	yes	no	0	1	0	1						By MS/MS			By matching	By MS/MS	By MS/MS	By MS/MS		By matching	By MS/MS	By MS/MS	By MS/MS	By MS/MS	By MS/MS	By MS/MS		By MS/MS	By MS/MS	By MS/MS	By MS/MS	By MS/MS	By MS/MS	By MS/MS	By MS/MS		By matching	By MS/MS
AEIGIAMGSGTAVAK	Oxidation (M)	1390.71	0.712615	1402;5235	Q93084;Q93084-2;Q93084-4;Q93084-3;Q93084-7;Q93084-6;Q93084-5;P16615;P16615-5;P16615-2;P16615-3;P16615-4;O14983;O14983-2;O14983-3	ATP2A3;ATP2A2;ATP2A1	Sarcoplasmic/endoplasmic reticulum calcium ATPase 3;Sarcoplasmic/endoplasmic reticulum calcium ATPase 2;Sarcoplasmic/endoplasmic reticulum calcium ATPase 1	no	no	0	0	1	0			By matching		By MS/MS	By MS/MS	By matching	By MS/MS	By MS/MS	By MS/MS	By matching		By MS/MS	By matching	By MS/MS	By MS/MS	By MS/MS		By MS/MS	By matching		By matching				By matching	By matching		By MS/MS	By matching					2
AEIGIAMGSGTAVAK	Unmodified	1374.72	0.7177	1402;5235	Q93084;Q93084-2;Q93084-4;Q93084-3;Q93084-7;Q93084-6;Q93084-5;P16615;P16615-5;P16615-2;P16615-3;P16615-4;O14983;O14983-2;O14983-3	ATP2A3;ATP2A2;ATP2A1	Sarcoplasmic/endoplasmic reticulum calcium ATPase 3;Sarcoplasmic/endoplasmic reticulum calcium ATPase 2;Sarcoplasmic/endoplasmic reticulum calcium ATPase 1	no	no	0	0	0	0					By MS/MS				By MS/MS				By matching	By MS/MS													By matching
AEIHAACKAIEQAK	GlyGly (K)	1652.83	0.830439	624	O60930	RNASEH1	Ribonuclease H1	yes	yes	0	1	0	1															By MS/MS				By MS/MS	By MS/MS		By MS/MS		By matching	By MS/MS	By MS/MS	By MS/MS	By MS/MS	By MS/MS	By MS/MS	By MS/MS	By MS/MS
AEIIADKQSGK	GlyGly (K)	1272.67	0.667379	2876	Q13151	HNRNPA0	Heterogeneous nuclear ribonucleoprotein A0	yes	yes	0	1	0	1			By MS/MS	By MS/MS	By MS/MS	By MS/MS	By MS/MS	By MS/MS	By MS/MS	By MS/MS	By MS/MS	By MS/MS	By MS/MS	By MS/MS	By MS/MS	By MS/MS	By MS/MS	By MS/MS	By MS/MS	By MS/MS	By MS/MS	By MS/MS	By MS/MS	By MS/MS	By MS/MS	By MS/MS	By MS/MS	By MS/MS	By MS/MS	By MS/MS	By MS/MS	By MS/MS			2	1
AEIIADKQSGKK	2 GlyGly (K)	1514.81	0.80527	2876	Q13151	HNRNPA0	Heterogeneous nuclear ribonucleoprotein A0	yes	yes	0	2	0	2																						By MS/MS	By MS/MS	By MS/MS	By MS/MS	By MS/MS	By MS/MS	By MS/MS	By MS/MS	By MS/MS	By MS/MS	By MS/MS
AEIISLCKR	GlyGly (K)	1202.64	0.644142	6100	Q9BXP5;Q9BXP5-4;Q9BXP5-2;Q9BXP5-3;Q9BXP5-5	SRRT	Serrate RNA effector molecule homolog	yes	no	0	1	0	1									By MS/MS						By MS/MS		By MS/MS	By MS/MS	By MS/MS	By MS/MS	By MS/MS	By MS/MS	By matching	By MS/MS	By MS/MS	By MS/MS	By MS/MS	By matching	By MS/MS	By MS/MS	By MS/MS	By MS/MS
AEIKFSSYR	GlyGly (K)	1213.61	0.609136	6441	Q9H7Z7	PTGES2	Prostaglandin E synthase 2;Prostaglandin E synthase 2 truncated form	yes	yes	0	1	0	1															By MS/MS	By MS/MS			By MS/MS	By MS/MS		By MS/MS	By matching	By MS/MS	By matching	By matching	By matching		By MS/MS	By MS/MS	By matching	By MS/MS
AEILGKTSLK	GlyGly (K)	1172.68	0.676488	6082	Q9BX67	JAM3	Junctional adhesion molecule C	yes	yes	0	1	0	1												By MS/MS	By matching	By MS/MS		By MS/MS	By MS/MS	By MS/MS	By MS/MS	By MS/MS		By matching	By matching	By matching	By matching	By matching	By matching	By matching	By MS/MS	By MS/MS	By matching	By matching
AEILHEIAVLELAKSCPR	GlyGly (K)	2162.15	0.151773	811	O94768	STK17B	Serine/threonine-protein kinase 17B	yes	yes	0	1	0	1									By MS/MS	By MS/MS	By MS/MS	By MS/MS	By MS/MS	By MS/MS	By MS/MS		By MS/MS			By MS/MS	By MS/MS	By MS/MS	By MS/MS	By MS/MS	By MS/MS	By MS/MS	By MS/MS	By MS/MS	By MS/MS	By MS/MS	By MS/MS	By MS/MS
AEINILLCGDPGTSK	Unmodified	1586.8	0.797407	1763	P33991	MCM4	DNA replication licensing factor MCM4	yes	yes	0	0	0	0	By MS/MS							By MS/MS	By MS/MS	By matching	By MS/MS	By matching				By MS/MS	By MS/MS	By MS/MS	By MS/MS	By matching	By MS/MS		By MS/MS	By MS/MS			By MS/MS		By MS/MS	By MS/MS		By MS/MS	1
AEINILLCGDPGTSKSQLLQYVYNLVPR	GlyGly (K)	3274.7	0.701997	1763	P33991	MCM4	DNA replication licensing factor MCM4	yes	yes	0	1	0	1																											By MS/MS		By matching			By MS/MS
AEIPCEDEQEQEHNGPLDNKGK	GlyGly (K)	2650.16	0.156537	5723	Q96SB4;Q96SB4-3;Q96SB4-4	SRPK1	SRSF protein kinase 1	yes	no	0	1	0	1																								By matching				By matching	By MS/MS		By matching
AEIPLNEQTTLSKENYLFTR	GlyGly (K)	2480.25	0.254718	4091	Q76L83;Q76L83-2	ASXL2	Putative Polycomb group protein ASXL2	yes	no	0	1	0	1																				By MS/MS					By MS/MS	By MS/MS	By MS/MS	By MS/MS		By matching	By MS/MS	By matching
AEIQDMKQELSTVNMMDEFAR	GlyGly (K)	2599.17	0.171658	176	O00258;O00258-2	WRB	Tail-anchored protein insertion receptor WRB	yes	no	0	1	0	1																									By MS/MS	By matching	By MS/MS	By MS/MS	By MS/MS	By matching	By MS/MS	By MS/MS
AEIQDMKQELSTVNMMDEFAR	Oxidation (M);GlyGly (K)	2615.17	0.166573	176	O00258;O00258-2	WRB	Tail-anchored protein insertion receptor WRB	yes	no	0	1	1	1																												By matching	By MS/MS	By MS/MS	By MS/MS
AEIQDMKQELSTVNMMDEFAR	3 Oxidation (M);GlyGly (K)	2647.16	0.156402	176	O00258;O00258-2	WRB	Tail-anchored protein insertion receptor WRB	yes	no	0	1	3	1							By MS/MS	By MS/MS									By MS/MS								By matching					By MS/MS
AEIQDMKQELSTVNMMDEFAR	2 Oxidation (M);GlyGly (K)	2631.16	0.161487	176	O00258;O00258-2	WRB	Tail-anchored protein insertion receptor WRB	yes	no	0	1	2	1																														By MS/MS
AEISFEDR	Unmodified	965.445	0.445425	1513	P21333;P21333-2	FLNA	Filamin-A	yes	no	0	0	0	0																				By MS/MS		By MS/MS								By matching
AEISKIMR	GlyGly (K)	1060.57	0.569914	3540	Q56VL3;Q56VL3-2	OCIAD2	OCIA domain-containing protein 2	yes	no	0	1	0	1									By MS/MS				By MS/MS	By MS/MS	By MS/MS		By MS/MS	By MS/MS	By matching	By matching			By MS/MS	By MS/MS	By MS/MS	By MS/MS	By MS/MS	By MS/MS	By MS/MS	By MS/MS	By MS/MS	By MS/MS
AEISNAIDQYVTGTIGEDEDLIKWK	GlyGly (K)	2921.43	0.429447	1732	P31939;P31939-2	ATIC	Bifunctional purine biosynthesis protein PURH;Phosphoribosylaminoimidazolecarboxamide formyltransferase;IMP cyclohydrolase	yes	no	0	1	0	1																								By MS/MS		By MS/MS	By MS/MS	By MS/MS	By MS/MS	By MS/MS	By MS/MS	By MS/MS
AEITDAEGLGLKLEDR	GlyGly (K)	1842.93	0.932321	3058	Q14203-3;Q14203-4;Q14203;Q14203-6;Q14203-5;Q14203-2	DCTN1	Dynactin subunit 1	yes	no	0	1	0	1																			By MS/MS				By matching	By matching		By MS/MS
AEITFDDHK	Unmodified	1074.5	0.498189	681	O75369;O75369-8;O75369-2;O75369-9;O75369-6;O75369-3;O75369-7	FLNB	Filamin-B	yes	no	0	0	0	0																						By MS/MS								By MS/MS
AEITLVATKPEK	GlyGly (K)	1412.79	0.787495	7106	Q9UBF2;Q9UBF2-2	COPG2	Coatomer subunit gamma-2	yes	no	0	1	0	1														By matching				By matching	By MS/MS	By matching	By MS/MS	By MS/MS	By MS/MS	By MS/MS	By MS/MS	By MS/MS	By MS/MS	By MS/MS	By MS/MS	By MS/MS	By MS/MS	By MS/MS
AEITLVATKPEKLAPSR	GlyGly (K)	1937.09	0.0945757	7106	Q9UBF2;Q9UBF2-2	COPG2	Coatomer subunit gamma-2	yes	no	0	1	0	2																				By matching		By MS/MS	By MS/MS	By matching
AEIYEAFENIYPILKGFR	GlyGly (K)	2286.17	0.168469	1486	P20226;P20226-2	TBP	TATA-box-binding protein	yes	no	0	1	0	1												By matching	By matching				By matching				By MS/MS	By MS/MS	By MS/MS	By MS/MS	By MS/MS	By MS/MS	By MS/MS	By MS/MS	By MS/MS	By MS/MS	By MS/MS	By MS/MS
AEKANLTNMLESVMAELTLLR	GlyGly (K)	2460.27	0.27163	3828	Q6ICC9	LDOC1L	Protein LDOC1L	yes	yes	0	1	0	1																									By MS/MS		By MS/MS	By MS/MS	By MS/MS	By MS/MS	By matching	By MS/MS
AEKANLTNMLESVMAELTLLR	Oxidation (M);GlyGly (K)	2476.27	0.266545	3828	Q6ICC9	LDOC1L	Protein LDOC1L	yes	yes	0	1	1	1												By matching		By matching			By MS/MS				By matching		By matching		By MS/MS	By matching	By MS/MS	By MS/MS	By matching	By MS/MS
AEKDEPGAWEETFK	GlyGly (K)	1749.78	0.784594	3127	Q14697;Q14697-2	GANAB	Neutral alpha-glucosidase AB	yes	no	0	1	0	1											By MS/MS		By MS/MS	By MS/MS	By MS/MS		By MS/MS	By MS/MS	By MS/MS		By MS/MS
AEKDNAEIR	GlyGly (K)	1158.56	0.562914	5833	Q99832;Q99832-3;Q99832-4;Q99832-2	CCT7	T-complex protein 1 subunit eta	yes	no	0	1	0	1						By MS/MS							By MS/MS	By MS/MS			By MS/MS	By MS/MS	By MS/MS		By MS/MS						By MS/MS			By MS/MS
AEKESQVQELVELIEK	GlyGly (K)	1985.03	0.0317006	4837	Q8NHV1	GIMAP7	GTPase IMAP family member 7	yes	yes	0	1	0	1	By matching			By MS/MS	By MS/MS			By matching					By MS/MS	By MS/MS		By MS/MS	By MS/MS	By MS/MS		By MS/MS	By MS/MS	By MS/MS	By MS/MS	By MS/MS	By MS/MS	By MS/MS	By MS/MS	By MS/MS				By MS/MS	1			1
AEKFDHLEEHLEK	Acetyl (Protein N-term);GlyGly (K)	1779.84	0.842778	5969	Q9BTT4	MED10	Mediator of RNA polymerase II transcription subunit 10	yes	yes	1	1	0	1						By MS/MS	By MS/MS			By MS/MS	By MS/MS	By MS/MS	By MS/MS		By MS/MS	By MS/MS	By MS/MS	By MS/MS	By MS/MS	By MS/MS	By MS/MS	By MS/MS	By MS/MS	By matching			By MS/MS	By MS/MS		By MS/MS	By MS/MS	By MS/MS
AEKFESLMNIHGFDLGSR	Acetyl (Protein N-term);GlyGly (K)	2206.05	0.0477018	3372	Q16659	MAPK6	Mitogen-activated protein kinase 6	yes	yes	1	1	0	1																									By MS/MS	By MS/MS	By matching	By matching		By MS/MS	By matching
AEKGLYNEHTVDR	GlyGly (K)	1644.79	0.785597	3910	Q6P6C2;Q6P6C2-3;Q6P6C2-1	ALKBH5	RNA demethylase ALKBH5	yes	no	0	1	0	1										By MS/MS	By MS/MS		By MS/MS	By MS/MS	By MS/MS	By MS/MS	By MS/MS		By MS/MS	By MS/MS	By MS/MS	By MS/MS	By MS/MS	By MS/MS	By MS/MS	By matching	By MS/MS	By MS/MS	By MS/MS	By matching	By MS/MS	By MS/MS
AEKIASQMITEGR	GlyGly (K)	1546.78	0.777341	5954	Q9BT78	COPS4	COP9 signalosome complex subunit 4	yes	yes	0	1	0	1																		By MS/MS				By MS/MS		By MS/MS	By matching	By matching	By MS/MS	By MS/MS				By matching
AEKIASQMITEGR	Oxidation (M);GlyGly (K)	1562.77	0.772255	5954	Q9BT78	COPS4	COP9 signalosome complex subunit 4	yes	yes	0	1	1	1													By MS/MS				By MS/MS		By MS/MS	By MS/MS										By matching		By matching
AEKLASGQEMVK	GlyGly (K)	1403.71	0.707864	8268				yes	yes	0	1	0	1																					By MS/MS											By matching
AEKLLLDTGK	GlyGly (K)	1200.67	0.671402	2760	Q08881	ITK	Tyrosine-protein kinase ITK/TSK	yes	yes	0	1	0	1					By MS/MS	By MS/MS	By MS/MS	By MS/MS	By MS/MS	By MS/MS	By MS/MS	By MS/MS	By MS/MS	By MS/MS	By MS/MS	By MS/MS	By MS/MS	By MS/MS	By MS/MS	By MS/MS	By MS/MS	By MS/MS	By MS/MS	By MS/MS	By MS/MS	By MS/MS	By MS/MS	By MS/MS	By MS/MS	By MS/MS	By MS/MS	By MS/MS
AEKLLLDTGKEGAFMVR	2 GlyGly (K)	2105.09	0.0939237	2760	Q08881	ITK	Tyrosine-protein kinase ITK/TSK	yes	yes	0	2	0	2																						By matching	By MS/MS	By MS/MS		By matching	By MS/MS	By MS/MS	By MS/MS	By matching	By MS/MS	By MS/MS
AEKLSLEEGGK	GlyGly (K)	1273.65	0.651395	5360	Q96CP6;Q96CP6-2;Q96CP6-3	GRAMD1A	GRAM domain-containing protein 1A	yes	no	0	1	0	1									By MS/MS					By MS/MS		By MS/MS	By MS/MS	By MS/MS	By MS/MS	By MS/MS	By MS/MS	By MS/MS	By matching	By matching	By MS/MS	By MS/MS	By matching	By MS/MS		By matching
AEKLTELSGNPR	GlyGly (K)	1427.74	0.736856	3008	Q6P1K8;Q13888	GTF2H2C;GTF2H2	General transcription factor IIH subunit 2-like protein;General transcription factor IIH subunit 2	yes	no	0	1	0	1													By matching	By MS/MS	By MS/MS	By MS/MS	By matching	By MS/MS	By MS/MS	By MS/MS		By MS/MS	By MS/MS	By matching	By matching	By matching	By MS/MS	By matching		By matching
AELAKETDPLR	GlyGly (K)	1355.7	0.704493	1647	P28340	POLD1	DNA polymerase delta catalytic subunit	yes	yes	0	1	0	1					By MS/MS	By MS/MS	By MS/MS			By MS/MS	By MS/MS	By MS/MS	By MS/MS	By MS/MS	By MS/MS	By MS/MS	By MS/MS	By MS/MS	By MS/MS	By MS/MS	By MS/MS	By matching	By MS/MS	By MS/MS	By MS/MS	By MS/MS	By MS/MS	By MS/MS	By MS/MS	By MS/MS	By MS/MS	By MS/MS
AELAKETDPLRR	GlyGly (K)	1511.81	0.805604	1647	P28340	POLD1	DNA polymerase delta catalytic subunit	yes	yes	0	1	0	2																		By MS/MS		By MS/MS		By MS/MS	By MS/MS	By MS/MS	By matching		By MS/MS	By matching		By matching
AELAKTPVNK	GlyGly (K)	1183.66	0.656087	2544	P78527;P78527-2	PRKDC	DNA-dependent protein kinase catalytic subunit	yes	no	0	1	0	1	By MS/MS		By MS/MS		By MS/MS	By MS/MS		By MS/MS		By MS/MS		By MS/MS	By MS/MS	By MS/MS		By MS/MS	By MS/MS	By MS/MS			By MS/MS	By MS/MS	By MS/MS	By MS/MS	By MS/MS	By MS/MS	By MS/MS	By MS/MS	By MS/MS		By MS/MS	By MS/MS	1		2
AELAKTPVNKK	2 GlyGly (K)	1425.79	0.793977	2544	P78527;P78527-2	PRKDC	DNA-dependent protein kinase catalytic subunit	yes	no	0	2	0	2												By matching	By MS/MS	By MS/MS	By matching	By MS/MS	By MS/MS		By MS/MS	By MS/MS		By matching	By MS/MS	By matching	By MS/MS	By matching	By MS/MS	By MS/MS	By MS/MS	By MS/MS	By MS/MS	By matching
AELALELHKTQGTLEGFK	GlyGly (K)	2098.11	0.105869	939	O95613;O95613-2	PCNT	Pericentrin	yes	no	0	1	0	1																				By matching	By MS/MS	By matching		By MS/MS	By matching	By MS/MS	By MS/MS	By MS/MS	By matching	By MS/MS	By MS/MS	By MS/MS
AELANSTEVLESFKLAR	GlyGly (K)	1991.03	0.0323693	6845	Q9NVR2	INTS10	Integrator complex subunit 10	yes	yes	0	1	0	1																					By MS/MS
AELASYKEK	GlyGly (K)	1151.58	0.582253	5849	Q99996;Q99996-5;Q99996-3;Q99996-1;Q99996-6	AKAP9	A-kinase anchor protein 9	yes	no	0	1	0	1													By MS/MS			By MS/MS	By MS/MS	By matching	By MS/MS											By MS/MS
AELATEEFLPVTPILEGFVILR	Unmodified	2456.36	0.356664	2889	Q13200;Q13200-3;Q13200-2	PSMD2	26S proteasome non-ATPase regulatory subunit 2	yes	no	0	0	0	0					By matching	By MS/MS	By MS/MS	By MS/MS	By MS/MS	By MS/MS	By MS/MS	By MS/MS	By MS/MS	By MS/MS	By MS/MS	By MS/MS	By MS/MS		By MS/MS	By MS/MS	By MS/MS	By MS/MS	By MS/MS	By MS/MS	By MS/MS	By MS/MS	By MS/MS	By MS/MS	By MS/MS	By MS/MS	By MS/MS	By MS/MS
AELDAAVLKATGR	GlyGly (K)	1427.77	0.773242	513	O43824	GTPBP6	Putative GTP-binding protein 6	yes	yes	0	1	0	1																										By MS/MS		By matching	By MS/MS	By MS/MS	By MS/MS	By MS/MS
AELDDTPMR	Oxidation (M)	1062.47	0.465174	1546	P23246;P23246-2	SFPQ	Splicing factor, proline- and glutamine-rich	yes	no	0	0	1	0																						By MS/MS								By MS/MS
AELDDTPMR	Unmodified	1046.47	0.47026	1546	P23246;P23246-2	SFPQ	Splicing factor, proline- and glutamine-rich	yes	no	0	0	0	0																														By MS/MS
AELDGSTKK	GlyGly (K)	1061.54	0.535303	3665	Q5T7W7	TSTD2	Thiosulfate sulfurtransferase/rhodanese-like domain-containing protein 2	yes	yes	0	1	0	1																										By MS/MS				By MS/MS
AELDGTILKSR	GlyGly (K)	1315.71	0.709579	5069	Q8WXF1;Q8WXF1-2	PSPC1	Paraspeckle component 1	yes	no	0	1	0	1																				By matching		By MS/MS	By MS/MS	By MS/MS	By matching	By MS/MS	By MS/MS	By MS/MS	By matching	By MS/MS	By MS/MS	By MS/MS
AELDLQTEPPFSKDHAQLSSK	GlyGly (K)	2454.2	0.202682	3600	Q5JWR5	DOPEY1	Protein dopey-1	yes	yes	0	1	0	1														By matching			By MS/MS	By matching	By MS/MS	By matching	By matching	By matching	By matching	By matching	By matching	By matching	By matching	By MS/MS		By matching	By matching	By MS/MS
AELDQLPDESSSAKALVSLK	Acetyl (Protein N-term);GlyGly (K)	2256.15	0.148521	3694	Q5TKA1;Q5TKA1-3	LIN9	Protein lin-9 homolog	yes	no	1	1	0	1																										By MS/MS			By matching		By matching	By matching
AELEAALGKK	GlyGly (K)	1142.63	0.629537	4606	Q8N511	TMEM199	Transmembrane protein 199	yes	yes	0	1	0	1																By MS/MS	By MS/MS	By MS/MS	By MS/MS	By MS/MS				By matching	By matching	By matching			By matching	By matching
AELEIQK	Unmodified	829.455	0.454533	1139	P07741;P07741-2	APRT	Adenine phosphoribosyltransferase	yes	no	0	0	0	0																														By MS/MS
AELEIQKDALEPGQR	GlyGly (K)	1809.92	0.922091	1139	P07741;P07741-2	APRT	Adenine phosphoribosyltransferase	yes	no	0	1	0	1									By matching		By MS/MS		By MS/MS	By MS/MS	By MS/MS	By MS/MS	By MS/MS	By MS/MS	By MS/MS	By MS/MS	By MS/MS	By MS/MS	By MS/MS	By MS/MS	By MS/MS	By MS/MS	By MS/MS	By MS/MS	By matching	By MS/MS	By MS/MS	By MS/MS
AELEKLIQQR	GlyGly (K)	1340.74	0.741213	3961	Q6SPF0	SAMD1	Atherin	yes	yes	0	1	0	1					By matching	By matching	By MS/MS		By MS/MS	By MS/MS		By MS/MS	By MS/MS	By MS/MS	By MS/MS	By MS/MS	By MS/MS	By matching	By MS/MS	By MS/MS	By MS/MS	By MS/MS	By MS/MS	By MS/MS
AELFTQSCADLDK	Unmodified	1496.68	0.681709	2622	Q01082;Q01082-3;Q01082-2	SPTBN1	Spectrin beta chain, non-erythrocytic 1	yes	no	0	0	0	0															By matching										By MS/MS				By MS/MS	By MS/MS
AELGSPLYNNEPFAIMLFGMVTK	Unmodified	2541.26	0.264754	3703	Q5VSL9;Q5VSL9-2	STRIP1	Striatin-interacting protein 1	yes	no	0	0	0	0																															By MS/MS	By MS/MS
AELGSQEGYVPK	Unmodified	1276.63	0.629931	751	O75791	GRAP2	GRB2-related adapter protein 2	yes	yes	0	0	0	0																						By MS/MS					By matching			By MS/MS
AELGSQEGYVPKNFIDIQFPK	GlyGly (K)	2493.25	0.253989	751	O75791	GRAP2	GRB2-related adapter protein 2	yes	yes	0	1	0	1										By matching					By MS/MS		By MS/MS	By MS/MS	By MS/MS		By MS/MS	By MS/MS	By MS/MS		By MS/MS	By MS/MS	By MS/MS	By matching	By MS/MS	By MS/MS	By MS/MS	By MS/MS
AELGTDLLSQLSLEDQK	Unmodified	1858.95	0.952388	7450	Q9UQE7	SMC3	Structural maintenance of chromosomes protein 3	yes	yes	0	0	0	0																						By MS/MS								By MS/MS
AELHGPFNPYELKCHSLTR	GlyGly (K)	2382.15	0.153898	4763	Q8NDG6	TDRD9	Putative ATP-dependent RNA helicase TDRD9	yes	yes	0	1	0	1																	By MS/MS				By matching	By MS/MS	By MS/MS	By MS/MS	By MS/MS	By MS/MS		By MS/MS		By MS/MS	By MS/MS	By MS/MS
AELHPVELKPFQDYQK	GlyGly (K)	2055.04	0.0425401	2005	P48634;P48634-2;P48634-4;P48634-3	PRRC2A	Protein PRRC2A	yes	no	0	1	0	1																													By MS/MS
AELIKTHHNDTELIR	GlyGly (K)	1902.99	0.991173	2076	P49915;P49915-2	GMPS	GMP synthase [glutamine-hydrolyzing]	yes	no	0	1	0	1							By matching		By MS/MS	By MS/MS	By MS/MS		By MS/MS	By MS/MS	By MS/MS	By MS/MS	By MS/MS	By MS/MS	By MS/MS	By matching	By MS/MS	By MS/MS	By MS/MS	By MS/MS	By MS/MS	By MS/MS	By MS/MS	By MS/MS	By MS/MS	By MS/MS	By MS/MS	By MS/MS
AELINIHHLMVELKK	GlyGly (K)	1901.06	0.0556877	4551	Q8N1B4;Q8N1B4-2	VPS52	Vacuolar protein sorting-associated protein 52 homolog	yes	no	0	1	0	1																													By MS/MS			By matching
AELIQKK	Acetyl (Protein N-term);GlyGly (K)	984.56	0.560395	361	O15212	PFDN6	Prefoldin subunit 6	yes	yes	1	1	0	1							By MS/MS			By MS/MS			By matching			By MS/MS	By MS/MS	By MS/MS	By MS/MS	By MS/MS					By MS/MS	By MS/MS	By MS/MS	By MS/MS	By MS/MS	By MS/MS	By MS/MS	By MS/MS
AELIQYQKR	GlyGly (K)	1261.68	0.677885	3536	Q567U6	CCDC93	Coiled-coil domain-containing protein 93	yes	yes	0	1	0	1																				By matching		By MS/MS	By matching	By MS/MS				By matching	By MS/MS		By MS/MS	By MS/MS
AELKDYLR	GlyGly (K)	1120.59	0.587673	2328	P58004	SESN2	Sestrin-2	yes	yes	0	1	0	1													By MS/MS	By MS/MS		By MS/MS	By MS/MS	By MS/MS	By MS/MS	By MS/MS	By matching	By MS/MS	By matching		By matching			By MS/MS	By MS/MS	By MS/MS
AELLDNEKPAAVVAPITTGYTVK	Unmodified	2399.29	0.294792	6533	Q9HB71;Q9HB71-3	CACYBP	Calcyclin-binding protein	yes	no	0	0	0	1		By MS/MS	By MS/MS		By MS/MS	By MS/MS		By MS/MS					By matching	By matching			By matching	By matching	By MS/MS	By MS/MS		By MS/MS								By matching	By matching			1	1
AELLDNEKPAAVVAPITTGYTVKISNYGWDQSDK	GlyGly (K)	3806.9	0.900299	6533	Q9HB71;Q9HB71-3	CACYBP	Calcyclin-binding protein	yes	no	0	1	0	2																						By MS/MS		By MS/MS
AELLEAFKESCGHLGDCYSR	GlyGly (K)	2455.09	0.089643	5242	Q969F9;Q969F9-2	HPS3	Hermansky-Pudlak syndrome 3 protein	yes	no	0	1	0	1											By matching		By MS/MS		By MS/MS				By MS/MS		By MS/MS	By MS/MS	By MS/MS		By MS/MS		By MS/MS	By MS/MS	By MS/MS	By MS/MS	By MS/MS	By MS/MS
AELLKSFK	GlyGly (K)	1048.59	0.591695	78	A8K855;A8K855-2	EFCAB7	EF-hand calcium-binding domain-containing protein 7	yes	no	0	1	0	1													By matching		By matching	By matching	By MS/MS		By matching			By matching	By MS/MS	By matching	By MS/MS	By MS/MS	By matching	By MS/MS	By MS/MS	By matching	By MS/MS	By MS/MS
AELLLLKLSK	GlyGly (K)	1240.78	0.775473	4987	Q8WUA4;Q8WUA4-2	GTF3C2	General transcription factor 3C polypeptide 2	yes	no	0	1	0	1																					By MS/MS	By MS/MS	By MS/MS	By MS/MS	By MS/MS	By MS/MS	By MS/MS	By MS/MS	By MS/MS		By MS/MS	By MS/MS
AELLPTIKYLTLR	GlyGly (K)	1643.96	0.961042	4086	Q75T13;Q75T13-3;Q75T13-2;Q75T13-4	PGAP1	GPI inositol-deacylase	yes	no	0	1	0	1																		By matching			By matching	By MS/MS	By MS/MS	By MS/MS		By MS/MS		By MS/MS	By MS/MS	By matching	By MS/MS	By MS/MS
AELLQKSTETAQQLK	GlyGly (K)	1800.96	0.958142	6342	Q9H3P2	NELFA	Negative elongation factor A	yes	yes	0	1	0	1																					By MS/MS	By MS/MS		By MS/MS	By MS/MS	By matching	By MS/MS	By MS/MS	By MS/MS	By MS/MS	By MS/MS	By MS/MS
AELMEISEDK	Unmodified	1163.54	0.538005	1097	P05455	SSB	Lupus La protein	yes	yes	0	0	0	0																						By MS/MS
AELMEISEDKTK	Oxidation (M);GlyGly (K)	1522.72	0.718488	1097	P05455	SSB	Lupus La protein	yes	yes	0	1	1	1										By MS/MS									By matching				By matching		By MS/MS		By matching	By matching
AELMEISEDKTK	GlyGly (K)	1506.72	0.723574	1097	P05455	SSB	Lupus La protein	yes	yes	0	1	0	1																						By MS/MS	By MS/MS	By MS/MS	By MS/MS	By matching	By matching	By MS/MS		By matching		By matching
AELNEFLTR	Unmodified	1091.56	0.561123	1552	P23396;P23396-2	RPS3	40S ribosomal protein S3	yes	no	0	0	0	0				By MS/MS	By MS/MS		By MS/MS	By MS/MS												By MS/MS	By matching	By MS/MS				By MS/MS			By matching	By MS/MS	By MS/MS					1
AELQAQIAFLQGER	Unmodified	1572.83	0.826005	509	O43815;O43815-2	STRN	Striatin	yes	no	0	0	0	0					By MS/MS	By MS/MS	By MS/MS	By matching			By MS/MS			By matching						By matching
AELQAQVAFLQGER	Unmodified	1558.81	0.810355	6722	Q9NRL3;Q9NRL3-3	STRN4	Striatin-4	yes	no	0	0	0	0					By MS/MS	By MS/MS	By MS/MS	By MS/MS	By matching		By MS/MS					By MS/MS														By matching
AELQLPPPPPPGHYGAWAAQELQAK	Unmodified	2665.37	0.365271	2935	Q13435	SF3B2	Splicing factor 3B subunit 2	yes	yes	0	0	0	0						By MS/MS							By MS/MS	By MS/MS						By matching										By MS/MS
AELQMLLEEEIPSGKR	Acetyl (Protein N-term);Oxidation (M);GlyGly (K)	2014	0.00410569	4527	Q8IZP0;Q8IZP0-3;Q8IZP0-2;Q8IZP0-10;Q8IZP0-8;Q8IZP0-7;Q8IZP0-4;Q8IZP0-5;Q8IZP0-6;Q8IZP0-9;Q8IZP0-11;Q8IZP0-12	ABI1	Abl interactor 1	yes	no	1	1	1	1													By matching	By matching		By matching	By matching	By matching	By MS/MS	By matching	By MS/MS	By MS/MS		By matching	By MS/MS	By MS/MS	By MS/MS	By MS/MS	By MS/MS	By MS/MS	By matching	By MS/MS
AELQMLLEEEIPSGKR	Acetyl (Protein N-term);GlyGly (K)	1998.01	0.00919106	4527	Q8IZP0;Q8IZP0-3;Q8IZP0-2;Q8IZP0-10;Q8IZP0-8;Q8IZP0-7;Q8IZP0-4;Q8IZP0-5;Q8IZP0-6;Q8IZP0-9;Q8IZP0-11;Q8IZP0-12	ABI1	Abl interactor 1	yes	no	1	1	0	1																					By matching	By MS/MS	By MS/MS			By MS/MS	By MS/MS			By MS/MS	By MS/MS
AELRDDPIISTHLAKLYDNLLEQNLIR	GlyGly (K)	3276.75	0.746639	169	O00231;O00231-2	PSMD11	26S proteasome non-ATPase regulatory subunit 11	yes	no	0	1	0	2																														By MS/MS
AELSEEALLSVLPTIR	Acetyl (Protein N-term)	1781.98	0.97748	1949	P45974;P45974-2	USP5	Ubiquitin carboxyl-terminal hydrolase 5	yes	no	1	0	0	0																				By MS/MS		By MS/MS								By MS/MS
AELSKLVIVAK	GlyGly (K)	1283.78	0.781287	5246	Q969H8	MYDGF	Myeloid-derived growth factor	yes	yes	0	1	0	1																									By matching	By matching	By MS/MS	By matching	By matching
AELSKNGEWYEVLK	GlyGly (K)	1778.88	0.883914	6384	Q9H583	HEATR1	HEAT repeat-containing protein 1;HEAT repeat-containing protein 1, N-terminally processed	yes	yes	0	1	0	1													By MS/MS			By MS/MS	By matching		By matching		By matching	By matching	By matching	By matching	By MS/MS	By matching	By MS/MS	By MS/MS	By MS/MS	By MS/MS	By MS/MS	By MS/MS
AELSLKSVPGDGATK	GlyGly (K)	1585.83	0.83115	4425	Q8IWR0	ZC3H7A	Zinc finger CCCH domain-containing protein 7A	yes	yes	0	1	0	1														By matching			By matching		By matching	By matching	By MS/MS	By MS/MS	By MS/MS	By MS/MS	By MS/MS	By MS/MS	By matching	By MS/MS	By matching	By MS/MS	By matching	By MS/MS
AELSQLFYPLFVHMYLELVYNQHENEAK	Oxidation (M)	3440.68	0.675114	3279	Q15542;Q15542-2	TAF5	Transcription initiation factor TFIID subunit 5	yes	no	0	0	1	0																									By matching	By matching			By matching		By matching	By MS/MS
AELTALESLIEMGFPR	Acetyl (Protein N-term);Oxidation (M)	1833.92	0.918251	2691	Q04323;Q04323-2	UBXN1	UBX domain-containing protein 1	yes	no	1	0	1	0					By MS/MS	By matching								By matching			By matching					By MS/MS								By MS/MS
AELTSWIKNGNVEQAR	GlyGly (K)	1928.97	0.970438	4470	Q8IY21	DDX60	Probable ATP-dependent RNA helicase DDX60	yes	yes	0	1	0	1																						By matching	By matching	By matching		By matching		By matching	By MS/MS			By MS/MS
AELVQGQSAPVGMKAEGFVDALHR	Acetyl (Protein N-term);Oxidation (M);GlyGly (K)	2681.32	0.323148	5516	Q96I24	FUBP3	Far upstream element-binding protein 3	yes	yes	1	1	1	1										By MS/MS	By MS/MS	By MS/MS	By MS/MS		By MS/MS		By MS/MS	By MS/MS	By MS/MS	By MS/MS		By MS/MS	By MS/MS	By MS/MS	By MS/MS	By MS/MS	By MS/MS	By MS/MS	By MS/MS	By MS/MS	By MS/MS	By MS/MS
AELVQGQSAPVGMKAEGFVDALHR	Acetyl (Protein N-term);GlyGly (K)	2665.33	0.328234	5516	Q96I24	FUBP3	Far upstream element-binding protein 3	yes	yes	1	1	0	1																					By MS/MS		By MS/MS		By MS/MS	By MS/MS	By MS/MS	By MS/MS	By MS/MS		By MS/MS	By matching
AELVVFKGLMSNNLSELDTK	GlyGly (K)	2321.19	0.193697	2775	Q0D2I5-4;Q0D2I5-5;Q0D2I5;Q0D2I5-7	IFFO1	Intermediate filament family orphan 1	yes	no	0	1	0	1																						By MS/MS		By MS/MS	By MS/MS		By MS/MS	By MS/MS	By MS/MS	By MS/MS
AELWDTWKVAHLK	GlyGly (K)	1709.89	0.88894	6034	Q9BVI4	NOC4L	Nucleolar complex protein 4 homolog	yes	yes	0	1	0	1															By matching				By MS/MS		By MS/MS	By matching	By matching		By matching	By MS/MS	By matching	By matching	By matching		By matching	By MS/MS
AELYKEPTNEELNR	GlyGly (K)	1818.87	0.874806	6406	Q9H6R4;Q9H6R4-4;Q9H6R4-2;Q9H6R4-3	NOL6	Nucleolar protein 6	yes	no	0	1	0	1							By matching			By MS/MS		By MS/MS	By MS/MS							By MS/MS		By MS/MS		By MS/MS	By MS/MS	By MS/MS	By MS/MS	By MS/MS	By MS/MS		By MS/MS	By MS/MS
AEMDEVER	Oxidation (M)	993.407	0.407325	582	O60610;O60610-2;O60610-3	DIAPH1	Protein diaphanous homolog 1	yes	no	0	0	1	0																														By MS/MS
AEMLCSTLKK	GlyGly (K)	1293.64	0.642093	6065	Q9BWF2	TRAIP	E3 ubiquitin-protein ligase TRAIP	yes	yes	0	1	0	1																											By matching	By matching	By MS/MS		By matching	By matching
AEMTSKHQEYLK	Oxidation (M);GlyGly (K)	1593.75	0.745706	6694	Q9NR28;Q9NR28-2;Q9NR28-3	DIABLO	Diablo homolog, mitochondrial	yes	no	0	1	1	1					By MS/MS	By MS/MS	By MS/MS	By MS/MS					By MS/MS	By MS/MS	By matching	By MS/MS	By MS/MS		By MS/MS	By MS/MS	By MS/MS	By matching	By MS/MS	By MS/MS	By MS/MS	By MS/MS	By MS/MS	By MS/MS	By MS/MS	By MS/MS	By MS/MS	By MS/MS
AEMTSKHQEYLK	GlyGly (K)	1577.75	0.750792	6694	Q9NR28;Q9NR28-2;Q9NR28-3	DIABLO	Diablo homolog, mitochondrial	yes	no	0	1	0	1									By MS/MS	By matching	By MS/MS						By matching		By matching	By matching		By MS/MS	By MS/MS	By matching	By MS/MS	By matching	By MS/MS	By matching	By MS/MS	By MS/MS	By matching	By matching
AEMVVPDFSELFKER	Oxidation (M);GlyGly (K)	1925.92	0.919313	6596	Q9HD20;Q9HD20-2	ATP13A1	Manganese-transporting ATPase 13A1	yes	no	0	1	1	1								By MS/MS	By MS/MS	By MS/MS	By MS/MS	By MS/MS	By MS/MS	By MS/MS	By MS/MS	By MS/MS	By MS/MS		By MS/MS	By MS/MS	By MS/MS	By MS/MS	By MS/MS	By MS/MS	By MS/MS	By MS/MS	By MS/MS	By MS/MS	By MS/MS	By MS/MS	By MS/MS	By MS/MS
AEMVVPDFSELFKER	GlyGly (K)	1909.92	0.924399	6596	Q9HD20;Q9HD20-2	ATP13A1	Manganese-transporting ATPase 13A1	yes	no	0	1	0	1																		By MS/MS			By MS/MS	By MS/MS	By MS/MS	By MS/MS	By MS/MS	By MS/MS	By MS/MS	By MS/MS	By MS/MS	By MS/MS	By MS/MS	By MS/MS
AENDDTYKDDVNHNQK	GlyGly (K)	2018.86	0.85659	2894	Q13233	MAP3K1	Mitogen-activated protein kinase kinase kinase 1	yes	yes	0	1	0	1													By MS/MS	By MS/MS			By MS/MS	By MS/MS	By MS/MS											By MS/MS
AENFFILR	Unmodified	1008.54	0.539266	2341	P59998;P59998-3;P59998-4;P59998-2	ARPC4	Actin-related protein 2/3 complex subunit 4	yes	no	0	0	0	0																				By matching										By MS/MS		By MS/MS
AENFWTGDTSSDQLVLGKK	GlyGly (K)	2209.07	0.065126	3814	Q6GPH6;Q6GPH6-3;Q6GPH6-2	ITPRIPL1	Inositol 1,4,5-trisphosphate receptor-interacting protein-like 1	yes	no	0	1	0	1									By matching		By MS/MS					By MS/MS	By MS/MS	By matching									By MS/MS				By MS/MS	By MS/MS
AENGDNEKMAALEAK	Acetyl (Protein N-term);GlyGly (K)	1745.79	0.789028	1097	P05455	SSB	Lupus La protein	yes	yes	1	1	0	1																						By MS/MS	By MS/MS	By matching	By MS/MS	By matching	By MS/MS	By MS/MS	By MS/MS		By MS/MS	By MS/MS
AENGDNEKMAALEAK	Acetyl (Protein N-term);Oxidation (M);GlyGly (K)	1761.78	0.783942	1097	P05455	SSB	Lupus La protein	yes	yes	1	1	1	1																							By matching		By MS/MS	By matching	By matching	By matching	By matching	By matching
AENGKLVINGNPITIFQER	GlyGly (K)	2226.18	0.17568	1068;1069	P04406;P04406-2	GAPDH	Glyceraldehyde-3-phosphate dehydrogenase	no	no	0	1	0	1			By matching				By MS/MS			By matching		By matching	By matching	By MS/MS	By MS/MS	By MS/MS	By MS/MS				By MS/MS	By MS/MS		By MS/MS	By MS/MS	By matching	By MS/MS	By MS/MS	By matching	By matching	By MS/MS	By matching			1
AENGLLMTPCYTANFVAPEVLKR	GlyGly (K)	2707.35	0.346192	3264;2148	Q15418;Q15418-4;Q15418-2;Q15418-3;P51812	RPS6KA1;RPS6KA3	Ribosomal protein S6 kinase alpha-1;Ribosomal protein S6 kinase alpha-3	no	no	0	1	0	1																						By matching	By MS/MS	By MS/MS		By MS/MS	By MS/MS	By MS/MS	By MS/MS		By MS/MS	By MS/MS
AENGLLMTPCYTANFVAPEVLKR	Oxidation (M);GlyGly (K)	2723.34	0.341107	3264;2148	Q15418;Q15418-4;Q15418-2;Q15418-3;P51812	RPS6KA1;RPS6KA3	Ribosomal protein S6 kinase alpha-1;Ribosomal protein S6 kinase alpha-3	no	no	0	1	1	1														By MS/MS	By MS/MS		By matching	By MS/MS	By matching			By MS/MS		By MS/MS	By MS/MS		By MS/MS	By MS/MS	By MS/MS		By MS/MS
AENLEDKTCI	GlyGly (K)	1305.59	0.58708	6777	Q9NU53	GINM1	Glycoprotein integral membrane protein 1	yes	yes	0	1	0	1									By MS/MS		By MS/MS		By MS/MS		By MS/MS	By MS/MS	By MS/MS	By MS/MS			By MS/MS	By MS/MS	By MS/MS	By MS/MS	By MS/MS		By MS/MS	By MS/MS
AENLLKNYSLLK	GlyGly (K)	1518.84	0.840593	2155	P51955;P51955-4;P51955-2	NEK2	Serine/threonine-protein kinase Nek2	yes	no	0	1	0	1																		By matching						By MS/MS		By matching	By MS/MS		By MS/MS	By MS/MS	By MS/MS	By MS/MS
AENLLLDNNMNIKIADFGFGNFFK	Oxidation (M);GlyGly (K)	2874.4	0.401064	6258	Q9H0K1	SIK2	Serine/threonine-protein kinase SIK2	yes	yes	0	1	1	1																									By matching		By matching				By MS/MS
AENLLLDNNMNIKIADFGFGNFFK	GlyGly (K)	2858.41	0.40615	6258	Q9H0K1	SIK2	Serine/threonine-protein kinase SIK2	yes	yes	0	1	0	1																							By matching		By matching	By matching		By matching	By matching		By matching	By MS/MS
AENLLVKEACK	GlyGly (K)	1387.71	0.712949	5338	Q96BY6;Q96BY6-3;Q96BY6-2	DOCK10	Dedicator of cytokinesis protein 10	yes	no	0	1	0	1																									By MS/MS
AENNPWVTPIADQFQLGVSHVFEYIR	Unmodified	3029.5	0.503556	3262	Q15404;Q15404-2	RSU1	Ras suppressor protein 1	yes	no	0	0	0	0							By MS/MS		By MS/MS		By MS/MS						By MS/MS												By MS/MS
AENNSEVGASGYGVPGPTWDR	Unmodified	2161.97	0.966475	2751	Q08211	DHX9	ATP-dependent RNA helicase A	yes	yes	0	0	0	0																				By matching		By MS/MS								By MS/MS
AENPQCLLGDFVTEFFKICR	GlyGly (K)	2557.21	0.209364	3193	Q15042;Q15042-3;Q15042-4	RAB3GAP1	Rab3 GTPase-activating protein catalytic subunit	yes	no	0	1	0	1																						By MS/MS			By matching	By matching	By MS/MS			By MS/MS	By MS/MS	By MS/MS
AENQKLDFSTGNFNVLAVR	GlyGly (K)	2236.12	0.123644	3288	Q15629;Q15629-2	TRAM1	Translocating chain-associated membrane protein 1	yes	no	0	1	0	1																						By MS/MS	By MS/MS	By MS/MS	By MS/MS	By MS/MS	By MS/MS	By MS/MS	By MS/MS		By MS/MS	By MS/MS
AENQVLAMR	Oxidation (M)	1046.52	0.517878	2131	P51572-2;P51572	BCAP31	B-cell receptor-associated protein 31	yes	no	0	0	1	0																				By matching										By MS/MS
AENTQFVKDFLK	GlyGly (K)	1552.79	0.788557	1702	P30519;P30519-2	HMOX2	Heme oxygenase 2	yes	no	0	1	0	1													By matching	By matching					By MS/MS	By matching				By matching	By MS/MS			By matching	By MS/MS		By MS/MS	By MS/MS
AENYDIPSADR	Unmodified	1249.56	0.557495	1532;1533	P22314;P22314-2	UBA1	Ubiquitin-like modifier-activating enzyme 1	no	no	0	0	0	0								By MS/MS							By matching				By MS/MS	By MS/MS
AEPAKIEAFR	GlyGly (K)	1244.65	0.651335	1020	P00558;P00558-2	PGK1	Phosphoglycerate kinase 1	yes	no	0	1	0	1											By MS/MS		By MS/MS	By MS/MS			By MS/MS	By MS/MS		By MS/MS	By MS/MS		By matching	By MS/MS			By MS/MS	By matching
AEPDHMVLGKR	GlyGly (K)	1365.68	0.682318	1892	P41252	IARS	Isoleucine--tRNA ligase, cytoplasmic	yes	yes	0	1	0	1																					By MS/MS	By MS/MS	By MS/MS	By MS/MS	By MS/MS	By MS/MS	By MS/MS	By MS/MS	By MS/MS	By MS/MS	By MS/MS	By MS/MS
AEPDHMVLGKR	Oxidation (M);GlyGly (K)	1381.68	0.677233	1892	P41252	IARS	Isoleucine--tRNA ligase, cytoplasmic	yes	yes	0	1	1	1						By MS/MS	By MS/MS	By matching				By MS/MS	By matching			By matching	By MS/MS	By MS/MS		By MS/MS	By MS/MS	By matching	By MS/MS		By MS/MS	By MS/MS	By MS/MS	By MS/MS	By matching	By MS/MS	By MS/MS	By MS/MS
AEPEDHYFLLTEPPLNTPENR	Unmodified	2481.18	0.181218	2376	P61158	ACTR3	Actin-related protein 3	yes	yes	0	0	0	0			By MS/MS		By MS/MS	By MS/MS		By matching												By MS/MS		By MS/MS								By MS/MS					1
AEPHFLSILQHLLLVR	Unmodified	1885.09	0.0937878	582	O60610;O60610-2;O60610-3	DIAPH1	Protein diaphanous homolog 1	yes	no	0	0	0	0			By MS/MS	By MS/MS	By MS/MS	By MS/MS	By MS/MS		By MS/MS	By MS/MS	By MS/MS	By MS/MS	By MS/MS	By MS/MS	By MS/MS	By MS/MS	By MS/MS	By MS/MS	By MS/MS	By MS/MS	By MS/MS	By MS/MS	By MS/MS	By MS/MS	By MS/MS	By MS/MS	By MS/MS	By MS/MS	By MS/MS	By MS/MS	By MS/MS	By MS/MS			1	2
AEPIQCSKMQSLLISNK	GlyGly (K)	2060.04	0.0394453	4219	Q7Z7G8;Q7Z7G8-2;Q7Z7G8-6	VPS13B	Vacuolar protein sorting-associated protein 13B	yes	no	0	1	0	1																														By matching	By MS/MS	By MS/MS
AEPLNSVAH	Unmodified	936.466	0.466495	960	O95777	LSM8	U6 snRNA-associated Sm-like protein LSm8	yes	yes	0	0	0	0																				By MS/MS		By MS/MS								By MS/MS
AEPMQWASLELPAAK	Unmodified	1640.82	0.823228	7188	Q9UHD1;Q9UHD1-2	CHORDC1	Cysteine and histidine-rich domain-containing protein 1	yes	no	0	0	0	0																														By MS/MS
AEPMQWASLELPAAKK	GlyGly (K)	1882.96	0.961119	7188	Q9UHD1;Q9UHD1-2	CHORDC1	Cysteine and histidine-rich domain-containing protein 1	yes	no	0	1	0	1																									By MS/MS	By matching	By matching	By matching	By MS/MS		By MS/MS	By MS/MS
AEPPKTHVTHHPLSDHEATLR	GlyGly (K)	2486.24	0.241468	1242	P10321;P10321-2	HLA-C	HLA class I histocompatibility antigen, Cw-7 alpha chain	yes	no	0	1	0	1																												By MS/MS
AEPPQCTSLAWSADGQTLFAGYTDNLVR	Unmodified	3067.43	0.434549	2500	P63244	GNB2L1	Guanine nucleotide-binding protein subunit beta-2-like 1;Guanine nucleotide-binding protein subunit beta-2-like 1, N-terminally processed	yes	yes	0	0	0	0	By MS/MS	By MS/MS			By MS/MS	By matching		By matching		By MS/MS			By matching									By MS/MS			By MS/MS	By MS/MS	By MS/MS	By MS/MS	By MS/MS		By MS/MS	By MS/MS	1	1
AEPPTWLELQAVKSK	GlyGly (K)	1809.96	0.962499	3937	Q6PIF6;Q6PIF6-2	MYO7B	Unconventional myosin-VIIb	yes	no	0	1	0	1										By MS/MS	By MS/MS	By MS/MS	By MS/MS	By MS/MS	By MS/MS			By MS/MS	By MS/MS	By matching	By MS/MS	By MS/MS		By MS/MS		By matching	By MS/MS	By MS/MS	By MS/MS	By MS/MS	By MS/MS	By MS/MS
AEPQPPSGGLTDEAALSCCSDADPSTKDFLLQQTMLR	Acetyl (Protein N-term);GlyGly (K)	4161.89	0.892924	2699	Q04760;Q04760-2	GLO1	Lactoylglutathione lyase	yes	no	1	1	0	1																													By MS/MS			By MS/MS
AEPSAPESKHK	Acetyl (Protein N-term);GlyGly (K)	1335.64	0.641893	4901	Q8TCJ2	STT3B	Dolichyl-diphosphooligosaccharide--protein glycosyltransferase subunit STT3B	yes	yes	1	1	0	1					By MS/MS							By MS/MS	By MS/MS	By MS/MS	By matching		By MS/MS	By MS/MS				By MS/MS	By MS/MS	By MS/MS	By matching	By matching	By MS/MS	By MS/MS	By MS/MS	By MS/MS	By MS/MS	By MS/MS
AEPSEVDMNSPK	Oxidation (M)	1318.57	0.571096	6695	Q9NR30	DDX21	Nucleolar RNA helicase 2	yes	yes	0	0	1	0																			By MS/MS											By MS/MS
AEPSLKEQILEHESLGLLR	GlyGly (K)	2275.22	0.21721	2961	Q13535;Q13535-2;Q13535-3	ATR	Serine/threonine-protein kinase ATR	yes	no	0	1	0	1									By MS/MS		By MS/MS		By MS/MS		By MS/MS			By MS/MS	By MS/MS	By MS/MS	By MS/MS		By MS/MS	By MS/MS	By MS/MS	By MS/MS	By MS/MS	By MS/MS		By MS/MS	By MS/MS	By MS/MS
AEPTAAPHPVLK	Unmodified	1229.68	0.676822	4360	Q86YP4;Q86YP4-2;Q86YP4-3	GATAD2A	Transcriptional repressor p66-alpha	yes	no	0	0	0	0																														By MS/MS
AEPTVCSFLTKVLCAHGGR	Acetyl (Protein N-term);GlyGly (K)	2258.09	0.0936062	5491	Q96H79;Q96H79-2	ZC3HAV1L	Zinc finger CCCH-type antiviral protein 1-like	yes	no	1	1	0	1										By MS/MS		By MS/MS							By matching			By MS/MS	By MS/MS		By MS/MS	By MS/MS	By MS/MS	By MS/MS	By MS/MS	By MS/MS	By MS/MS	By MS/MS
AEPTVTNILKTMDADHSK	Oxidation (M);GlyGly (K)	2100.02	0.015733	702	O75448;O75448-2	MED24	Mediator of RNA polymerase II transcription subunit 24	yes	no	0	1	1	1																									By matching					By MS/MS
AEPTVTNILKTMDADHSK	GlyGly (K)	2084.02	0.0208184	702	O75448;O75448-2	MED24	Mediator of RNA polymerase II transcription subunit 24	yes	no	0	1	0	1																		By MS/MS			By matching	By matching		By matching					By MS/MS		By MS/MS	By MS/MS
AEPVEVVAPR	Unmodified	1065.58	0.581859	1201	P09874	PARP1	Poly [ADP-ribose] polymerase 1	yes	yes	0	0	0	0																														By MS/MS
AEPVSPLKHFVLAK	Acetyl (Protein N-term);GlyGly (K)	1690.94	0.940641	4413	Q8IWA4;Q8IWA4-3;Q8IWA4-2	MFN1	Mitofusin-1	yes	no	1	1	0	1																			By MS/MS	By MS/MS		By MS/MS			By matching	By MS/MS	By MS/MS	By MS/MS		By matching
AEPYCSVLPGFTFIQHLPLSER	Unmodified	2560.28	0.27843	5993	Q9BUJ2;Q9BUJ2-4;Q9BUJ2-2;Q9BUJ2-3	HNRNPUL1	Heterogeneous nuclear ribonucleoprotein U-like protein 1	yes	no	0	0	0	0	By MS/MS		By MS/MS	By MS/MS	By MS/MS	By MS/MS	By MS/MS	By MS/MS	By MS/MS	By MS/MS	By MS/MS		By MS/MS	By MS/MS	By MS/MS	By MS/MS	By MS/MS	By MS/MS	By MS/MS	By MS/MS	By MS/MS	By MS/MS	By MS/MS	By MS/MS	By matching	By MS/MS	By MS/MS		By MS/MS	By MS/MS	By MS/MS	By MS/MS	1		1	1
AEQAENKLMDYIDELHK	GlyGly (K)	2160.02	0.015733	6175	Q9C099;Q9C099-2	LRRCC1	Leucine-rich repeat and coiled-coil domain-containing protein 1	yes	no	0	1	0	1																						By matching	By MS/MS			By MS/MS	By MS/MS	By MS/MS	By MS/MS		By MS/MS	By MS/MS
AEQATKSVLFVCLGNICR	Acetyl (Protein N-term);GlyGly (K)	2221.1	0.0983572	1577	P24666;P24666-2;P24666-3;P24666-4	ACP1	Low molecular weight phosphotyrosine protein phosphatase	yes	no	1	1	0	1																					By MS/MS				By MS/MS			By MS/MS	By MS/MS	By MS/MS	By MS/MS	By MS/MS
AEQEALTGECKELEK	GlyGly (K)	1847.86	0.857107	1456	P18848	ATF4	Cyclic AMP-dependent transcription factor ATF-4	yes	yes	0	1	0	1						By matching					By MS/MS		By MS/MS	By MS/MS	By MS/MS	By MS/MS		By MS/MS	By MS/MS		By MS/MS	By matching	By MS/MS	By MS/MS	By MS/MS	By MS/MS	By MS/MS	By matching	By MS/MS	By MS/MS	By MS/MS	By MS/MS
AEQEIMKK	GlyGly (K)	1089.55	0.548844	6993	Q9NZI8;Q9NZI8-2	IGF2BP1	Insulin-like growth factor 2 mRNA-binding protein 1	yes	no	0	1	0	1																					By matching			By MS/MS			By MS/MS
AEQEPTAEQLAQIAAENEEDEHSVNYKPPAQK	Acetyl (Protein N-term);GlyGly (K)	3719.72	0.718706	2173	P52565;P52565-2	ARHGDIA	Rho GDP-dissociation inhibitor 1	yes	no	1	1	0	1										By MS/MS								By MS/MS		By matching				By matching	By matching	By matching	By matching	By matching	By matching		By matching	By MS/MS
AEQFYCGDTEGKK	GlyGly (K)	1645.7	0.704235	2658	Q02218;Q02218-2;Q02218-3	OGDH	2-oxoglutarate dehydrogenase, mitochondrial	yes	no	0	1	0	1																											By matching	By MS/MS	By matching	By matching	By matching	By MS/MS
AEQGKFALEVAAK	GlyGly (K)	1474.78	0.777993	2282	P55786;P55786-2;A6NEC2;A6NEC2-2	NPEPPS;NPEPPSL1	Puromycin-sensitive aminopeptidase;Puromycin-sensitive aminopeptidase-like protein	yes	no	0	1	0	1															By matching	By matching		By MS/MS	By MS/MS	By MS/MS										By MS/MS
AEQGKLTLLCDAK	GlyGly (K)	1559.8	0.797742	2781	Q0PNE2;Q0PNE2-2	ELP6	Elongator complex protein 6	yes	no	0	1	0	1									By matching									By MS/MS		By MS/MS	By MS/MS			By MS/MS	By MS/MS
AEQINQAAGEASAVLAK	Unmodified	1669.86	0.863513	7270	Q9UJZ1;Q9UJZ1-2	STOML2	Stomatin-like protein 2, mitochondrial	yes	no	0	0	0	0				By MS/MS																		By MS/MS								By MS/MS						1
AEQINQAAGEASAVLAKAK	GlyGly (K)	1983.04	0.0385174	7270	Q9UJZ1;Q9UJZ1-2	STOML2	Stomatin-like protein 2, mitochondrial	yes	no	0	1	0	1												By MS/MS					By MS/MS	By MS/MS		By MS/MS	By matching	By matching	By MS/MS		By MS/MS		By MS/MS	By MS/MS	By MS/MS	By MS/MS	By MS/MS	By MS/MS
AEQKSNYFEVPLPYFEYFK	GlyGly (K)	2512.2	0.195078	4921	Q8TDB6	DTX3L	E3 ubiquitin-protein ligase DTX3L	yes	yes	0	1	0	1										By MS/MS			By MS/MS	By matching			By matching		By MS/MS		By MS/MS	By matching		By MS/MS	By MS/MS	By MS/MS	By MS/MS		By MS/MS	By MS/MS	By MS/MS	By MS/MS
AEQLIKHAVYLAR	GlyGly (K)	1624.9	0.904924	5152	Q92624	APPBP2	Amyloid protein-binding protein 2	yes	yes	0	1	0	1																						By matching		By MS/MS	By MS/MS	By MS/MS	By matching	By MS/MS	By MS/MS	By matching	By matching	By matching
AEQLKLFEMLVSEAR	GlyGly (K)	1876.97	0.971683	4633	Q8N612;Q8N612-2;Q8N612-3	FAM160A2	FTS and Hook-interacting protein	yes	no	0	1	0	1											By matching											By matching			By MS/MS	By MS/MS		By MS/MS	By MS/MS		By MS/MS	By MS/MS
AEQQDVNVNPEITALQTMLAECQENLKK	GlyGly (K)	3327.61	0.607505	6193	Q9C0F1;Q9C0F1-2	CEP44	Centrosomal protein of 44 kDa	yes	no	0	1	0	1																															By MS/MS
AEQQEELAASFSSLLTYGLSLIR	Unmodified	2525.3	0.301334	4071	Q70J99;Q70J99-3	UNC13D	Protein unc-13 homolog D	yes	no	0	0	0	0																													By MS/MS		By MS/MS	By MS/MS
AEQQIKDNLR	GlyGly (K)	1327.68	0.684427	2998	Q13772;Q13772-3;Q13772-4;Q13772-2	NCOA4	Nuclear receptor coactivator 4	yes	no	0	1	0	1							By MS/MS	By MS/MS	By MS/MS	By MS/MS	By MS/MS		By MS/MS	By MS/MS	By MS/MS	By MS/MS	By MS/MS	By MS/MS	By MS/MS	By MS/MS	By MS/MS	By MS/MS	By MS/MS	By MS/MS	By MS/MS	By MS/MS	By MS/MS	By MS/MS	By MS/MS	By MS/MS	By MS/MS	By MS/MS
AEQSDEAVKYYTLEEIQK	Acetyl (Protein N-term);GlyGly (K)	2299.09	0.0855867	1007	P00167;P00167-2;P00167-3	CYB5A	Cytochrome b5	yes	no	1	1	0	1																						By MS/MS						By matching	By matching	By MS/MS
AEQVDPNFYSKNLLLLGK	GlyGly (K)	2162.14	0.137169	5377	Q96DB5;Q96DB5-2	RMDN1	Regulator of microtubule dynamics protein 1	yes	no	0	1	0	1																By matching			By MS/MS	By MS/MS	By MS/MS		By matching		By MS/MS	By MS/MS		By MS/MS	By MS/MS	By MS/MS	By MS/MS	By MS/MS
AEQVDVVLCGGDTLKTAVLK	GlyGly (K)	2229.17	0.167483	5847	Q99973;Q99973-2	TEP1	Telomerase protein component 1	yes	no	0	1	0	1																								By MS/MS		By MS/MS	By MS/MS		By MS/MS	By matching
AEQWNVNYVETSAK	Unmodified	1637.77	0.76855	1266	P11233	RALA	Ras-related protein Ral-A	yes	yes	0	0	0	0																						By matching								By MS/MS
AERPFPEEDPGPDGEGLLKQGLPPAQLEGLK	GlyGly (K)	3397.72	0.715399	4544	Q8N137;Q8N137-5;Q8N137-3;Q8N137-2	CNTROB	Centrobin	yes	no	0	1	0	2										By MS/MS				By matching			By MS/MS	By MS/MS	By matching	By MS/MS		By MS/MS		By MS/MS					By MS/MS	By MS/MS
AESAVTKQDQISASELR	GlyGly (K)	1945.97	0.970497	541	O60281;O60281-2	ZNF292	Zinc finger protein 292	yes	no	0	1	0	1												By MS/MS											By MS/MS	By matching	By MS/MS	By MS/MS	By MS/MS	By MS/MS	By MS/MS		By MS/MS	By MS/MS
AESDEEKQHFIPFHPVTAENDFLHSLLGK	GlyGly (K)	3448.67	0.668783	5140	Q92608	DOCK2	Dedicator of cytokinesis protein 2	yes	yes	0	1	0	1													By MS/MS	By MS/MS	By matching		By MS/MS										By MS/MS	By MS/MS	By MS/MS	By MS/MS		By MS/MS
AESDLFLAEHHKLLLYDGK	GlyGly (K)	2312.18	0.180096	2105	P50851-2;P50851	LRBA	Lipopolysaccharide-responsive and beige-like anchor protein	yes	no	0	1	0	1																						By MS/MS				By matching				By MS/MS		By MS/MS
AESEEMETSQAGSK	Unmodified	1482.61	0.614417	1770	P34932	HSPA4	Heat shock 70 kDa protein 4	yes	yes	0	0	0	0																						By MS/MS								By MS/MS
AESFDTWANKVR	GlyGly (K)	1536.73	0.732105	1889;6117	P41229;P41229-2;P41229-5;P41229-3;P41229-4;Q9BY66;Q9BY66-3;Q9BY66-2	KDM5C;KDM5D	Lysine-specific demethylase 5C;Lysine-specific demethylase 5D	no	no	0	1	0	1														By MS/MS			By MS/MS	By MS/MS	By MS/MS		By MS/MS			By MS/MS	By MS/MS	By MS/MS		By MS/MS	By MS/MS	By MS/MS	By MS/MS
AESFFQTKALDVSASDDEIAR	GlyGly (K)	2413.14	0.139748	1321	P13798	APEH	Acylamino-acid-releasing enzyme	yes	yes	0	1	0	1	By MS/MS					By MS/MS	By MS/MS	By MS/MS	By MS/MS	By MS/MS	By MS/MS			By MS/MS	By MS/MS	By MS/MS	By MS/MS	By MS/MS	By MS/MS	By MS/MS	By matching	By MS/MS	By MS/MS		By MS/MS	By MS/MS	By MS/MS	By MS/MS	By MS/MS	By MS/MS	By MS/MS	By MS/MS	1
AESGALIEAAKSK	GlyGly (K)	1387.73	0.730708	6480	Q9H9A5;Q9H9A5-3;Q9H9A5-2;Q9H9A5-6;Q9H9A5-4	CNOT10	CCR4-NOT transcription complex subunit 10	yes	no	0	1	0	1										By MS/MS	By MS/MS	By MS/MS	By MS/MS	By MS/MS	By MS/MS	By MS/MS	By MS/MS	By MS/MS	By MS/MS	By MS/MS	By MS/MS	By MS/MS	By MS/MS	By MS/MS	By MS/MS	By MS/MS	By MS/MS	By MS/MS	By MS/MS	By MS/MS	By MS/MS	By MS/MS
AESGPASLTICEKASGYLQDSLATTPASSSIDK	GlyGly (K)	3468.66	0.656623	1832	P36956;P36956-4;P36956-3;P36956-2	SREBF1	Sterol regulatory element-binding protein 1;Processed sterol regulatory element-binding protein 1	yes	no	0	1	0	1					By MS/MS	By MS/MS				By MS/MS	By MS/MS		By MS/MS	By MS/MS				By MS/MS				By MS/MS		By MS/MS	By MS/MS				By MS/MS	By MS/MS	By MS/MS	By MS/MS
AESIDALSNKHSK	GlyGly (K)	1512.75	0.753234	7132	Q9UBT6;Q9UBT6-8;Q9UBT6-3	POLK	DNA polymerase kappa	yes	no	0	1	0	1											By MS/MS		By MS/MS	By MS/MS	By MS/MS	By MS/MS	By MS/MS	By MS/MS	By MS/MS	By MS/MS	By MS/MS	By MS/MS	By MS/MS	By matching	By MS/MS	By MS/MS	By MS/MS	By MS/MS	By MS/MS	By MS/MS	By MS/MS	By MS/MS
AESIYEEMKQK	Oxidation (M);GlyGly (K)	1484.68	0.681709	7524	Q9Y2L5;Q9Y2L5-2	TRAPPC8	Trafficking protein particle complex subunit 8	yes	no	0	1	1	1															By matching		By matching		By MS/MS	By matching				By matching	By matching	By MS/MS	By matching	By matching	By matching	By MS/MS		By matching
AESIYEEMKQK	GlyGly (K)	1468.69	0.686794	7524	Q9Y2L5;Q9Y2L5-2	TRAPPC8	Trafficking protein particle complex subunit 8	yes	no	0	1	0	1																		By matching				By MS/MS		By MS/MS	By MS/MS			By MS/MS	By matching	By MS/MS		By MS/MS
AESLIGVYPEQGDCVISKVLTFDLTK	GlyGly (K)	2995.52	0.521239	3117	Q14683	SMC1A	Structural maintenance of chromosomes protein 1A	yes	yes	0	1	0	1							By matching					By matching			By matching	By matching							By MS/MS	By MS/MS	By MS/MS	By matching	By MS/MS	By MS/MS		By MS/MS	By MS/MS	By MS/MS
AESLQQEVEALK	Unmodified	1343.69	0.69326	3058	Q14203-3;Q14203-4;Q14203;Q14203-6;Q14203-5;Q14203-2	DCTN1	Dynactin subunit 1	yes	no	0	0	0	0																				By MS/MS										By MS/MS
AESPWTIFLFLSNLR	Unmodified	1792.95	0.951206	6362	Q9H497;Q9H497-3;Q9H497-2	TOR3A	Torsin-3A	yes	no	0	0	0	0									By MS/MS		By matching		By matching	By MS/MS		By MS/MS	By MS/MS			By MS/MS	By MS/MS			By matching	By MS/MS	By MS/MS	By MS/MS	By matching	By MS/MS	By MS/MS	By MS/MS	By MS/MS
AESSDKLYR	Acetyl (Protein N-term);GlyGly (K)	1223.58	0.57823	1201	P09874	PARP1	Poly [ADP-ribose] polymerase 1	yes	yes	1	1	0	1														By MS/MS		By matching	By MS/MS	By MS/MS	By MS/MS	By MS/MS	By MS/MS		By MS/MS	By MS/MS	By MS/MS	By MS/MS	By MS/MS	By matching	By MS/MS		By matching	By matching
AESYNEWALNVNEALEAKINK	GlyGly (K)	2519.23	0.229231	7172	Q9UGL1;Q9UGL1-2	KDM5B	Lysine-specific demethylase 5B	yes	no	0	1	0	1																				By MS/MS		By MS/MS			By MS/MS	By MS/MS	By MS/MS	By MS/MS	By MS/MS	By MS/MS		By MS/MS
AETDLKTICR	GlyGly (K)	1319.65	0.650349	2741	Q07864	POLE	DNA polymerase epsilon catalytic subunit A	yes	yes	0	1	0	1										By MS/MS								By MS/MS		By matching	By MS/MS	By matching	By MS/MS	By MS/MS	By MS/MS	By MS/MS	By matching	By MS/MS		By MS/MS	By MS/MS	By MS/MS
AETGKCPALYWLSGLTCTEQNFISK	GlyGly (K)	2987.42	0.415728	1253	P10768	ESD	S-formylglutathione hydrolase	yes	yes	0	1	0	1																		By matching			By MS/MS	By MS/MS	By MS/MS						By MS/MS	By MS/MS		By MS/MS
AETIQADTPALSLIAETVEDMVKK	GlyGly (K)	2686.37	0.373512	3296	Q15648;Q15648-3	MED1	Mediator of RNA polymerase II transcription subunit 1	yes	no	0	1	0	1																						By matching		By matching	By matching		By MS/MS		By matching
AETKDAAQMLVTFK	Acetyl (Protein N-term);GlyGly (K)	1707.85	0.850171	4158	Q7Z398;Q7Z398-2	ZNF550	Zinc finger protein 550	yes	no	1	1	0	1																							By matching	By matching					By matching	By MS/MS		By MS/MS
AETKLAEAQIEELR	GlyGly (K)	1713.89	0.889728	6694	Q9NR28;Q9NR28-2;Q9NR28-3	DIABLO	Diablo homolog, mitochondrial	yes	no	0	1	0	1							By matching		By MS/MS				By MS/MS		By matching	By MS/MS		By MS/MS	By MS/MS	By MS/MS	By MS/MS	By MS/MS	By MS/MS	By MS/MS	By MS/MS	By MS/MS	By MS/MS	By MS/MS	By MS/MS	By MS/MS	By MS/MS	By MS/MS
AETLEFNDVYQEVKGSMNDGR	Acetyl (Protein N-term);Oxidation (M);GlyGly (K)	2573.13	0.13401	2761	Q08945	SSRP1	FACT complex subunit SSRP1	yes	yes	1	1	1	1																										By matching	By matching		By MS/MS		By matching	By matching
AETLEFNDVYQEVKGSMNDGR	Acetyl (Protein N-term);GlyGly (K)	2557.14	0.139096	2761	Q08945	SSRP1	FACT complex subunit SSRP1	yes	yes	1	1	0	1																								By MS/MS	By MS/MS	By MS/MS	By MS/MS	By MS/MS	By MS/MS		By MS/MS	By MS/MS
AETLVCCCFDLLKK	GlyGly (K)	1869.88	0.878711	5684	Q96R06	SPAG5	Sperm-associated antigen 5	yes	yes	0	1	0	1																			By MS/MS	By matching	By MS/MS	By MS/MS		By MS/MS	By MS/MS	By MS/MS	By matching	By MS/MS	By MS/MS	By matching	By MS/MS	By MS/MS
AETQEGEPIAKK	GlyGly (K)	1413.71	0.709973	7400	Q9UNP9;Q9UNP9-3;Q9UNP9-2	PPIE	Peptidyl-prolyl cis-trans isomerase E	yes	no	0	1	0	1										By MS/MS			By MS/MS			By matching	By MS/MS	By MS/MS		By matching		By MS/MS	By MS/MS	By MS/MS	By MS/MS	By matching	By MS/MS	By matching	By MS/MS	By MS/MS	By MS/MS	By MS/MS
AETVLDLMVTNSQKLQLPENFDIHPVGSLAEK	GlyGly (K)	3649.87	0.866162	6892	Q9NWX5	ASB6	Ankyrin repeat and SOCS box protein 6	yes	yes	0	1	0	1																								By matching	By matching	By matching		By matching			By MS/MS
AETWLLAAWHVK	Unmodified	1423.76	0.76122	6482	Q9H9A7	RMI1	RecQ-mediated genome instability protein 1	yes	yes	0	0	0	0																													By MS/MS	By MS/MS	By MS/MS	By MS/MS
AEVAAIYEPPQIGTQNSLELLEDPKAEVVDEIAAK	GlyGly (K)	3863.97	0.968044	4862	Q8TAT6;Q8TAT6-2	NPLOC4	Nuclear protein localization protein 4 homolog	yes	no	0	1	0	1															By matching			By MS/MS	By matching	By MS/MS	By matching
AEVADEKLHVTVR	GlyGly (K)	1579.83	0.831819	1421	P17252	PRKCA	Protein kinase C alpha type	yes	yes	0	1	0	1									By MS/MS						By matching	By MS/MS		By MS/MS	By MS/MS	By MS/MS	By MS/MS	By matching	By MS/MS	By MS/MS	By MS/MS	By MS/MS	By MS/MS	By MS/MS	By MS/MS	By MS/MS	By MS/MS	By MS/MS
AEVDLVVQDLKQAVAQLEDQA	GlyGly (K)	2395.22	0.223083	5515	Q96I15	SCLY	Selenocysteine lyase	yes	yes	0	1	0	1																						By MS/MS		By MS/MS	By MS/MS	By MS/MS	By MS/MS		By MS/MS	By MS/MS	By matching	By MS/MS
AEVDMDTDAPQVSHKPGGEPK	GlyGly (K)	2321.06	0.0593887	3059	Q14204	DYNC1H1	Cytoplasmic dynein 1 heavy chain 1	yes	yes	0	1	0	1																		By MS/MS	By matching			By matching	By MS/MS	By matching	By MS/MS	By MS/MS	By MS/MS	By MS/MS	By MS/MS	By MS/MS	By MS/MS	By MS/MS
AEVDMDTDAPQVSHKPGGEPK	Oxidation (M);GlyGly (K)	2337.05	0.0543034	3059	Q14204	DYNC1H1	Cytoplasmic dynein 1 heavy chain 1	yes	yes	0	1	1	1																														By MS/MS
AEVEAIMEQLKELK	GlyGly (K)	1743.91	0.907686	3549	Q5BJF6;Q5BJF6-3;Q5BJF6-2;Q5BJF6-4;Q5BJF6-9;Q5BJF6-8;Q5BJF6-5;Q5BJF6-6;Q5BJF6-10;Q5BJF6-7	ODF2	Outer dense fiber protein 2	yes	no	0	1	0	1																							By MS/MS		By MS/MS		By matching	By MS/MS		By MS/MS	By MS/MS	By MS/MS
AEVEETLKR	Acetyl (Protein N-term);GlyGly (K)	1229.63	0.62518	6621	Q9NP97;Q8TF09;Q9NP97-2	DYNLRB1;DYNLRB2	Dynein light chain roadblock-type 1;Dynein light chain roadblock-type 2	yes	no	1	1	0	1					By MS/MS	By MS/MS		By MS/MS	By MS/MS	By MS/MS	By MS/MS	By MS/MS	By matching	By MS/MS		By MS/MS	By MS/MS	By MS/MS	By MS/MS	By MS/MS	By MS/MS	By MS/MS	By MS/MS	By MS/MS	By MS/MS	By MS/MS	By MS/MS	By matching	By matching	By matching	By matching
AEVEGKDLPEHAVLK	GlyGly (K)	1747.91	0.910463	2619	Q00839;Q00839-2	HNRNPU	Heterogeneous nuclear ribonucleoprotein U	yes	no	0	1	0	1							By matching	By MS/MS					By MS/MS	By MS/MS	By MS/MS	By MS/MS	By MS/MS		By MS/MS	By MS/MS	By MS/MS	By MS/MS	By MS/MS	By MS/MS	By MS/MS	By MS/MS	By MS/MS	By MS/MS	By MS/MS	By MS/MS	By matching	By MS/MS
AEVEQKK	Acetyl (Protein N-term);GlyGly (K)	986.503	0.503274	2459	P62841	RPS15	40S ribosomal protein S15	yes	yes	1	1	0	1	By MS/MS		By MS/MS		By MS/MS	By MS/MS	By MS/MS		By MS/MS	By MS/MS	By MS/MS	By MS/MS	By MS/MS	By matching	By MS/MS	By MS/MS	By MS/MS	By matching	By MS/MS	By MS/MS		By MS/MS	By MS/MS	By MS/MS	By MS/MS	By MS/MS	By MS/MS	By MS/MS	By MS/MS	By matching	By MS/MS	By MS/MS	1		1
AEVEQKKK	Acetyl (Protein N-term);2 GlyGly (K)	1228.64	0.641165	2459	P62841	RPS15	40S ribosomal protein S15	yes	yes	1	2	0	2															By matching				By MS/MS						By MS/MS	By matching	By MS/MS	By MS/MS	By MS/MS		By MS/MS	By MS/MS
AEVEQMHWSYQELKK	Oxidation (M);GlyGly (K)	2034.95	0.946925	7052	Q9P209	CEP72	Centrosomal protein of 72 kDa	yes	yes	0	1	1	1															By MS/MS				By MS/MS					By MS/MS	By MS/MS	By MS/MS		By MS/MS	By MS/MS	By matching	By MS/MS	By MS/MS
AEVETISKELELLDR	GlyGly (K)	1857.97	0.968372	2325	P57764	GSDMD	Gasdermin-D	yes	yes	0	1	0	1			By matching	By MS/MS	By MS/MS	By MS/MS	By MS/MS	By MS/MS		By MS/MS	By MS/MS		By MS/MS	By MS/MS	By MS/MS	By MS/MS	By MS/MS	By MS/MS	By MS/MS	By MS/MS	By MS/MS	By MS/MS	By MS/MS	By MS/MS	By MS/MS	By MS/MS	By MS/MS	By MS/MS	By MS/MS	By MS/MS	By MS/MS	By MS/MS			1	1
AEVEVADELLENLAK	Unmodified	1641.85	0.846132	4124	Q7L5D6;Q7L5D6-2	GET4	Golgi to ER traffic protein 4 homolog	yes	no	0	0	0	0																														By MS/MS
AEVEVADELLENLAKVFSLMDPNSPER	GlyGly (K)	3128.53	0.533595	4124	Q7L5D6;Q7L5D6-2	GET4	Golgi to ER traffic protein 4 homolog	yes	no	0	1	0	1																																By MS/MS
AEVEVADELLENLAKVFSLMDPNSPER	Oxidation (M);GlyGly (K)	3144.53	0.528509	4124	Q7L5D6;Q7L5D6-2	GET4	Golgi to ER traffic protein 4 homolog	yes	no	0	1	1	1																									By MS/MS	By matching	By MS/MS	By matching			By matching	By MS/MS
AEVFIKFIQVAQK	GlyGly (K)	1633.92	0.919177	892	O95267;O95267-2;O95267-4;O95267-5;O95267-3	RASGRP1	RAS guanyl-releasing protein 1	yes	no	0	1	0	1																											By matching	By MS/MS	By MS/MS			By matching
AEVGDQVLVAGQKQGIVR	GlyGly (K)	1980.08	0.0752372	5391	Q96DZ5	CLIP3	CAP-Gly domain-containing linker protein 3	yes	yes	0	1	0	1																						By MS/MS			By MS/MS		By MS/MS	By MS/MS			By matching	By MS/MS
AEVGEKTEER	GlyGly (K)	1260.59	0.594608	1901	P42167	TMPO	Lamina-associated polypeptide 2, isoforms beta/gamma;Thymopoietin;Thymopentin	yes	yes	0	1	0	1															By MS/MS	By MS/MS	By MS/MS	By MS/MS	By MS/MS	By MS/MS	By MS/MS	By matching	By MS/MS	By MS/MS	By MS/MS		By MS/MS	By MS/MS	By MS/MS	By MS/MS		By MS/MS
AEVHRDLK	GlyGly (K)	1080.57	0.567606	7971				yes	no	0	1	0	1																															By MS/MS
AEVIMNYHVGETVLSLQK	Unmodified	2030.05	0.0506619	3259	Q15393;Q15393-3	SF3B3	Splicing factor 3B subunit 3	yes	no	0	0	0	0					By MS/MS	By MS/MS	By MS/MS	By MS/MS	By MS/MS	By MS/MS	By MS/MS	By MS/MS	By MS/MS	By MS/MS	By MS/MS	By MS/MS	By MS/MS	By MS/MS	By MS/MS	By MS/MS	By MS/MS	By MS/MS	By matching	By MS/MS	By matching	By MS/MS	By MS/MS	By MS/MS	By MS/MS	By MS/MS	By MS/MS	By MS/MS
AEVIMNYHVGETVLSLQK	Oxidation (M)	2046.05	0.0455766	3259	Q15393;Q15393-3	SF3B3	Splicing factor 3B subunit 3	yes	no	0	0	1	0	By matching		By MS/MS	By MS/MS							By MS/MS				By MS/MS	By MS/MS	By MS/MS		By MS/MS	By MS/MS	By MS/MS		By matching										1		1	1
AEVITCDVLLVCIGR	Unmodified	1716.89	0.890262	1195	P09622;P09622-2;P09622-3	DLD	Dihydrolipoyl dehydrogenase, mitochondrial	yes	no	0	0	0	0							By MS/MS				By MS/MS																By MS/MS	By MS/MS	By MS/MS		By matching	By MS/MS
AEVKELK	GlyGly (K)	929.518	0.518196	3102	Q14596;Q14596-2	NBR1	Next to BRCA1 gene 1 protein	yes	no	0	1	0	1			By MS/MS	By MS/MS			By MS/MS			By MS/MS	By matching	By MS/MS	By MS/MS	By MS/MS	By matching		By matching	By matching	By MS/MS				By MS/MS	By MS/MS	By MS/MS	By MS/MS	By MS/MS	By MS/MS	By MS/MS	By matching	By matching	By matching			1	1
AEVLALPFKR	GlyGly (K)	1256.72	0.724106	6818	Q9NV88;Q9NV88-2;Q9NV88-3	INTS9	Integrator complex subunit 9	yes	no	0	1	0	1															By MS/MS	By matching	By MS/MS		By MS/MS	By MS/MS	By MS/MS		By MS/MS		By MS/MS	By MS/MS		By MS/MS	By MS/MS		By MS/MS	By MS/MS
AEVLGHKTPEPAPR	GlyGly (K)	1614.85	0.847803	7190	Q9UHD8-5;Q9UHD8;Q9UHD8-2;Q9UHD8-7	2009-09-01	Septin-9	yes	no	0	1	0	1																		By matching		By matching					By MS/MS				By matching	By MS/MS	By matching
AEVLISTVGPEDCVVPFLTRPK	Unmodified	2426.29	0.287932	2295	P56192;P56192-2	MARS	Methionine--tRNA ligase, cytoplasmic	yes	no	0	0	0	1						By MS/MS	By MS/MS	By MS/MS	By MS/MS		By MS/MS		By MS/MS			By MS/MS	By MS/MS			By MS/MS										By MS/MS
AEVLQAFKQVQLLVSNQDVDNYK	GlyGly (K)	2762.42	0.423908	3094	Q14571	ITPR2	Inositol 1,4,5-trisphosphate receptor type 2	yes	yes	0	1	0	1																						By MS/MS								By MS/MS	By MS/MS
AEVLSEEPILKWYK	GlyGly (K)	1817.96	0.956351	4103	Q7L1Q6;Q7L1Q6-4;Q7L1Q6-3;Q7L1Q6-2	BZW1	Basic leucine zipper and W2 domain-containing protein 1	yes	no	0	1	0	1																							By MS/MS	By MS/MS	By MS/MS		By matching	By MS/MS	By MS/MS		By MS/MS	By MS/MS
AEVLWLMGAK	Unmodified	1116.6	0.600152	840	O94906;O94906-2	PRPF6	Pre-mRNA-processing factor 6	yes	no	0	0	0	0																						By MS/MS	By MS/MS		By MS/MS		By MS/MS	By MS/MS	By MS/MS	By MS/MS	By MS/MS	By MS/MS
AEVLWLMGAK	Oxidation (M)	1132.6	0.595066	840	O94906;O94906-2	PRPF6	Pre-mRNA-processing factor 6	yes	no	0	0	1	0																			By matching	By matching		By MS/MS										By matching
AEVLWLMGAKSK	GlyGly (K)	1445.77	0.77007	840	O94906;O94906-2	PRPF6	Pre-mRNA-processing factor 6	yes	no	0	1	0	1													By matching							By matching	By MS/MS	By MS/MS	By MS/MS	By MS/MS	By MS/MS	By MS/MS	By MS/MS	By MS/MS	By MS/MS		By MS/MS	By MS/MS
AEVQHQLHVAVGSLQESILAQVQR	Unmodified	2639.41	0.414347	3892	Q6P2E9;Q6P2E9-2	EDC4	Enhancer of mRNA-decapping protein 4	yes	no	0	0	0	0	By MS/MS		By matching	By MS/MS	By MS/MS	By MS/MS	By MS/MS		By MS/MS	By MS/MS	By MS/MS	By MS/MS	By MS/MS	By MS/MS	By MS/MS	By MS/MS		By MS/MS	By MS/MS	By MS/MS	By MS/MS	By MS/MS	By MS/MS			By MS/MS	By MS/MS					By matching	1		1	1
AEVQKLQMEAPHIIVGTPGR	Oxidation (M);GlyGly (K)	2303.21	0.205599	2354	P60842;P60842-2	EIF4A1	Eukaryotic initiation factor 4A-I	yes	no	0	1	1	1	By MS/MS		By MS/MS	By MS/MS	By matching	By MS/MS	By MS/MS	By MS/MS	By MS/MS	By MS/MS	By matching	By MS/MS	By MS/MS	By MS/MS	By MS/MS	By MS/MS	By MS/MS	By MS/MS	By MS/MS	By MS/MS	By MS/MS	By MS/MS	By MS/MS	By MS/MS	By MS/MS	By MS/MS	By MS/MS	By MS/MS	By MS/MS	By MS/MS	By MS/MS	By MS/MS	1		2	2
AEVQKLQMEAPHIIVGTPGR	GlyGly (K)	2287.21	0.210685	2354	P60842;P60842-2	EIF4A1	Eukaryotic initiation factor 4A-I	yes	no	0	1	0	1						By MS/MS					By MS/MS	By MS/MS		By MS/MS				By MS/MS	By MS/MS	By MS/MS	By MS/MS	By MS/MS	By MS/MS	By MS/MS	By MS/MS	By MS/MS	By MS/MS	By MS/MS	By MS/MS	By MS/MS	By MS/MS	By MS/MS
AEVQMKEK	GlyGly (K)	1075.53	0.533194	4268	Q86UT8	CCDC84	Coiled-coil domain-containing protein 84	yes	yes	0	1	0	1																														By MS/MS
AEVQVLVLDGR	Acetyl (Protein N-term)	1239.68	0.682301	1869	P40429	RPL13A	60S ribosomal protein L13a	yes	yes	1	0	0	0								By MS/MS													By MS/MS	By MS/MS	By matching			By MS/MS	By MS/MS				By MS/MS	By MS/MS
AEVSELKCGDLEEELK	GlyGly (K)	1961.93	0.925187	2509	P67936;P67936-2	TPM4	Tropomyosin alpha-4 chain	yes	no	0	1	0	1																						By matching		By matching	By MS/MS	By MS/MS	By MS/MS	By MS/MS	By MS/MS	By matching	By MS/MS	By MS/MS
AEVTEEFKDPSDR	GlyGly (K)	1635.74	0.737644	3348	Q16533	SNAPC1	snRNA-activating protein complex subunit 1	yes	yes	0	1	0	1																		By matching	By matching	By matching		By matching	By matching		By matching	By MS/MS			By matching	By matching	By MS/MS
AEVTKLHK	GlyGly (K)	1038.58	0.582193	5729	Q96SN8;Q96SN8-4;Q96SN8-3;Q96SN8-2	CDK5RAP2	CDK5 regulatory subunit-associated protein 2	yes	no	0	1	0	1															By MS/MS		By MS/MS													By MS/MS	By MS/MS
AEVTLDGVWPTDKTSR	GlyGly (K)	1887.93	0.932655	2194;2195	P52948;P52948-5;P52948-6;P52948-4;P52948-3;P52948-2	NUP98	Nuclear pore complex protein Nup98-Nup96;Nuclear pore complex protein Nup98;Nuclear pore complex protein Nup96	no	no	0	1	0	1							By matching		By MS/MS			By MS/MS		By MS/MS	By matching		By MS/MS	By MS/MS		By matching	By MS/MS	By MS/MS	By MS/MS	By matching	By MS/MS	By matching	By MS/MS	By MS/MS	By MS/MS	By MS/MS	By MS/MS	By MS/MS
AEVVDEIAAKLGLR	GlyGly (K)	1596.88	0.88352	4862	Q8TAT6;Q8TAT6-2	NPLOC4	Nuclear protein localization protein 4 homolog	yes	no	0	1	0	1					By MS/MS	By MS/MS	By MS/MS		By MS/MS		By MS/MS		By MS/MS	By MS/MS	By MS/MS	By MS/MS	By MS/MS	By MS/MS		By MS/MS	By MS/MS	By MS/MS	By MS/MS		By MS/MS	By MS/MS	By MS/MS	By MS/MS	By MS/MS	By MS/MS	By MS/MS	By MS/MS
AEVVLGNIIK	Unmodified	1054.64	0.638646	2904	Q13303;Q13303-2;Q13303-3;Q13303-4;Q13303-5	KCNAB2	Voltage-gated potassium channel subunit beta-2	yes	no	0	0	0	0																						By MS/MS
AEVVLGNIIKK	GlyGly (K)	1296.78	0.776536	2904	Q13303;Q13303-2;Q13303-3;Q13303-4;Q13303-5	KCNAB2	Voltage-gated potassium channel subunit beta-2	yes	no	0	1	0	1																						By MS/MS	By matching		By MS/MS	By MS/MS	By MS/MS	By MS/MS	By MS/MS	By MS/MS	By MS/MS	By matching
AEVVNGYEAKVYTVNNVNVITK	GlyGly (K)	2537.31	0.312567	4510	Q8IZ07	ANKRD13A	Ankyrin repeat domain-containing protein 13A	yes	yes	0	1	0	1																										By matching	By matching		By matching		By MS/MS
AEVYTKQGFGNLPICMAK	Oxidation (M);GlyGly (K)	2156.04	0.0394453	1278	P11586	MTHFD1	C-1-tetrahydrofolate synthase, cytoplasmic;Methylenetetrahydrofolate dehydrogenase;Methenyltetrahydrofolate cyclohydrolase;Formyltetrahydrofolate synthetase;C-1-tetrahydrofolate synthase, cytoplasmic, N-terminally processed	yes	yes	0	1	1	1										By MS/MS					By MS/MS	By MS/MS	By MS/MS				By MS/MS		By MS/MS	By MS/MS			By MS/MS	By MS/MS	By MS/MS	By MS/MS	By matching	By matching
AEWDQVTVYLFCDDHKLQR	GlyGly (K)	2536.18	0.180507	7660	Q9Y4W2;Q9Y4W2-2;Q9Y4W2-3;Q9Y4W2-4	LAS1L	Ribosomal biogenesis protein LAS1L	yes	no	0	1	0	1						By matching	By matching		By MS/MS		By MS/MS									By matching		By MS/MS	By MS/MS	By MS/MS				By MS/MS	By MS/MS	By MS/MS	By MS/MS	By MS/MS
AEWEESQTQKIQNLEK	GlyGly (K)	2074	0.996712	6186	Q9C0D2;Q9C0D2-3	CEP295	Centrosomal protein of 295 kDa	yes	no	0	1	0	1											By MS/MS		By matching	By MS/MS		By MS/MS	By matching	By MS/MS	By MS/MS	By MS/MS		By MS/MS	By matching	By MS/MS
AEWLNKTVK	GlyGly (K)	1201.65	0.645522	11;12	A0FGR8-2;A0FGR8;A0FGR8-6	ESYT2	Extended synaptotagmin-2	no	no	0	1	0	1														By MS/MS		By MS/MS	By MS/MS	By MS/MS	By MS/MS	By MS/MS			By matching	By matching			By matching	By MS/MS
AEWSKLFEAPNFFQK	GlyGly (K)	1954.96	0.957748	2111	P51003	PAPOLA	Poly(A) polymerase alpha	yes	yes	0	1	0	1																											By matching			By MS/MS
AEYEGDGIPTVFVAVAGR	Unmodified	1849.92	0.921028	1530	P22234;P22234-2	PAICS	Multifunctional protein ADE2;Phosphoribosylaminoimidazole-succinocarboxamide synthase;Phosphoribosylaminoimidazole carboxylase	yes	no	0	0	0	0	By MS/MS	By MS/MS		By MS/MS	By MS/MS	By MS/MS	By MS/MS	By MS/MS	By MS/MS		By MS/MS	By MS/MS	By MS/MS	By MS/MS	By MS/MS	By MS/MS	By MS/MS	By MS/MS	By MS/MS	By MS/MS	By MS/MS	By MS/MS	By MS/MS	By MS/MS	By MS/MS	By MS/MS	By MS/MS	By MS/MS	By MS/MS	By MS/MS	By MS/MS	By MS/MS	1	2		2
AEYGTLLQDLTNNITLEDLEQLKSACK	Acetyl (Protein N-term);GlyGly (K)	3235.59	0.591838	3216	Q15121	PEA15	Astrocytic phosphoprotein PEA-15	yes	yes	1	1	0	1																						By matching		By matching	By MS/MS	By MS/MS	By MS/MS		By MS/MS		By MS/MS	By matching
AEYLASIFGTEK	Acetyl (Protein N-term)	1369.68	0.676547	1229	Q01081;P0DN76;Q01081-2;Q8WU68;Q8WU68-3;Q01081-3;Q8WU68-2	U2AF1;U2AF1L4	Splicing factor U2AF 35 kDa subunit;Splicing factor U2AF 26 kDa subunit	yes	no	1	0	0	0					By MS/MS																	By MS/MS								By MS/MS
AEYLASIFGTEKDK	Acetyl (Protein N-term);GlyGly (K)	1726.84	0.841381	1229	Q01081;P0DN76;Q01081-2;Q8WU68;Q8WU68-3;Q01081-3;Q8WU68-2	U2AF1;U2AF1L4	Splicing factor U2AF 35 kDa subunit;Splicing factor U2AF 26 kDa subunit	yes	no	1	1	0	1	By MS/MS		By MS/MS	By MS/MS	By matching	By MS/MS	By matching	By MS/MS	By MS/MS	By MS/MS	By MS/MS	By MS/MS	By MS/MS	By matching	By MS/MS	By MS/MS	By MS/MS	By MS/MS	By MS/MS	By MS/MS	By MS/MS	By MS/MS	By MS/MS	By MS/MS	By MS/MS	By MS/MS	By MS/MS	By MS/MS	By MS/MS	By matching	By MS/MS	By MS/MS	1		1	1
AEYLEEKADYK	GlyGly (K)	1471.68	0.683089	8066				yes	no	0	1	0	1		By MS/MS													By MS/MS																			1
AEYLHGKHGVDVEVQGPHEAR	GlyGly (K)	2441.18	0.183618	6569	Q9HCE1;Q9HCE1-2	MOV10	Putative helicase MOV-10	yes	no	0	1	0	1							By matching		By matching		By MS/MS		By MS/MS	By MS/MS	By MS/MS		By MS/MS	By MS/MS	By MS/MS		By MS/MS		By MS/MS		By MS/MS	By MS/MS	By MS/MS	By MS/MS	By MS/MS	By MS/MS
AEYLKEQMR	Oxidation (M);GlyGly (K)	1296.61	0.613235	3932	Q6PHR2-3	ULK3	Serine/threonine-protein kinase ULK3	yes	yes	0	1	1	1																By matching				By matching						By matching	By matching	By matching	By MS/MS	By matching	By matching	By MS/MS
AEYSYVKSTK	Acetyl (Protein N-term);GlyGly (K)	1330.64	0.640496	3073	Q14331	FRG1	Protein FRG1	yes	yes	1	1	0	1													By matching					By matching	By MS/MS	By MS/MS	By MS/MS	By MS/MS	By MS/MS	By MS/MS	By MS/MS	By MS/MS	By MS/MS	By MS/MS	By MS/MS	By MS/MS	By MS/MS	By MS/MS
[truncated: 73,884 more rows]
[truncated: 80 more columns]

## Sheet: K-GG sites
Intensity 4mg_1	Intensity 4mg_2	Intensity 4mg_3	Intensity 4mg_4	Intensity 2mg_1	Intensity 2mg_2	Intensity 2mg_3	Intensity 2mg_4	Intensity 1mg_1	Intensity 1mg_2	Intensity 1mg_3	Intensity 1mg_4	Intensity 0.5mg_1	Intensity 0.5mg_2	Intensity 0.5mg_3	Intensity 0.5mg_4	Intensity 0.25mg_1	Intensity 0.25mg_2	Intensity 0.25mg_3	Intensity 0.25mg_4	Intensity 0.125mg_1	Intensity 0.125mg_2	Intensity 0.125mg_3	Intensity 0.125mg_4	Intensity 0.0625mg_1	Intensity 0.0625mg_2	Intensity 0.0625mg_3	Intensity 0.0625mg_4	Intensity 0.0313mg_1	Intensity 0.0313mg_2	Intensity 0.0313mg_3	Intensity 0.0313mg_4	Amino acid	Charge	Protein group IDs	Multiplicity	Localization prob	PEP	Score	Delta score	Score for localization	Mass error [ppm]	Intensity	Position	Proteins	Positions within proteins	Leading proteins	Protein	Protein names	Gene names
[truncated: 46,128 more rows]
[truncated: 3 more columns]
