# Supplementary material for: Time-resolved in vivo ubiquitinome profiling by DIA-MS reveals USP7 targets on a proteome-wide scale
Source: Nat Commun. 2021 Sep 13;12:5399. doi: 10.1038/s41467-021-25454-1 (PMC8438043; doi:10.1038/s41467-021-25454-1)
Supplement: Supplementary file 7 — Supplementary Dataset 4 [file 41467_2021_25454_MOESM7_ESM.xlsx]

## Sheet: Description
MS and LC parameters for the different LC-MS methods used.
Header	Description
MS/MS window	Number of the MS/MS acquisition window
start_m/z	Lower m/z limit of the respective MS/MS acquisition window
end_m/z	Upper m/z limit of the respective MS/MS acquisition window
center_m/z	Center m/z value of the respective MS/MS acquisition window
isolation width_m/z	Width of the respective MS/MS acquisition window

## Sheet: DIA-125min
MS method							LC gradient
	MS/MS window	start_m/z	end_m/z	center_m/z	isolation width_m/z			Time (mm:ss)	Duration (mm:ss)	Flow (nl/min)	Mixture (%B)
	1	300	373	336.5	73			00:00	00:00	250	2
	2	372	397	384.5	25			01:00	01:00	250	4
	3	396	415	405.5	19			102:00	101:00	250	30
	4	414	429	421.5	15			114:00	12:00	250	50
	5	428	441	434.5	13			120:00	06:00	250	60
	6	440	453	446.5	13			121:00	01:00	250	90
	7	452	463	457.5	11			125:00	04:00	250	90
	8	462	472	467	10
	9	471	481	476	10
	10	480	490	485	10
	11	489	498	493.5	9
	12	497	505	501	8
	13	504	513	508.5	9
	14	512	520	516	8
	15	519	527	523	8
	16	526	534	530	8
	17	533	541	537	8
	18	540	548	544	8
	19	547	554	550.5	7
	20	553	561	557	8
	21	560	568	564	8
	22	567	575	571	8
	23	574	581	577.5	7
	24	580	588	584	8
	25	587	594	590.5	7
	26	593	601	597	8
	27	600	608	604	8
	28	607	615	611	8
	29	614	622	618	8
	30	621	629	625	8
	31	628	635	631.5	7
	32	634	642	638	8
	33	641	649	645	8
	34	648	656	652	8
	35	655	663	659	8
	36	662	670	666	8
	37	669	678	673.5	9
	38	677	685	681	8
	39	684	693	688.5	9
	40	692	701	696.5	9
	41	700	709	704.5	9
	42	708	717	712.5	9
	43	716	726	721	10
	44	725	735	730	10
	45	734	744	739	10
	46	743	754	748.5	11
	47	753	764	758.5	11
	48	763	774	768.5	11
	49	773	786	779.5	13
	50	785	797	791	12
	51	796	809	802.5	13
	52	808	822	815	14
	53	821	835	828	14
	54	834	851	842.5	17
	55	850	867	858.5	17
	56	866	884	875	18
	57	883	903	893	20
	58	902	924	913	22
	59	923	949	936	26
	60	948	978	963	30
	61	977	1014	995.5	37
	62	1013	1058	1035.5	45
	63	1057	1139	1098	82
	64	1138	1645	1391.5	507

## Sheet: DIA-75min
MS method							LC gradient
	MS/MS window	start_m/z	end_m/z	center_m/z	isolation width_m/z			Time (mm:ss)	Duration (mm:ss)	Flow (nl/min)	Mixture (%B)
	1	300	378	339	78			00:00	00:00	250	2
	2	377	405	391	28			01:00	01:00	250	4
	3	404	425	414.5	21			60:00	59:00	250	30
	4	424	441	432.5	17			66:00	06:00	250	50
	5	440	456	448	16			70:00	04:00	250	60
	6	455	469	462	14			71:00	01:00	250	90
	7	468	481	474.5	13			75:00	04:00	250	90
	8	480	492	486	12
	9	491	503	497	12
	10	502	513	507.5	11
	11	512	523	517.5	11
	12	522	533	527.5	11
	13	532	543	537.5	11
	14	542	552	547	10
	15	551	561	556	10
	16	560	571	565.5	11
	17	570	580	575	10
	18	579	589	584	10
	19	588	599	593.5	11
	20	598	609	603.5	11
	21	608	618	613	10
	22	617	628	622.5	11
	23	627	638	632.5	11
	24	637	648	642.5	11
	25	647	658	652.5	11
	26	657	669	663	12
	27	668	680	674	12
	28	679	691	685	12
	29	690	702	696	12
	30	701	714	707.5	13
	31	713	727	720	14
	32	726	740	733	14
	33	739	754	746.5	15
	34	753	770	761.5	17
	35	769	786	777.5	17
	36	785	805	795	20
	37	804	824	814	20
	38	823	846	834.5	23
	39	845	873	859	28
	40	872	903	887.5	31
	41	902	941	921.5	39
	42	940	992	966	52
	43	991	1073	1032	82
	44	1072	1645	1358.5	573

## Sheet: DIA-60min
MS method							LC gradient
	MS/MS window	start_m/z	end_m/z	center_m/z	isolation width_m/z			Time (mm:ss)	Duration (mm:ss)	Flow (nl/min)	Mixture (%B)
	1	300	393	346.5	93			00:00	00:00	300	2
	2	392	427	409.5	35			01:00	01:00	300	4
	3	426	451	438.5	25			49:00	48:00	300	35
	4	450	470	460	20			52:00	03:00	300	50
	5	469	486	477.5	17			54:00	02:00	300	60
	6	485	499	492	14			55:00	01:00	300	90
	7	498	514	506	16			60:00	05:00	300	90
	8	513	527	520	14
	9	526	539	532.5	13
	10	538	551	544.5	13
	11	550	563	556.5	13
	12	562	575	568.5	13
	13	574	587	580.5	13
	14	586	599	592.5	13
	15	598	611	604.5	13
	16	610	622	616	12
	17	621	634	627.5	13
	18	633	645	639	12
	19	644	656	650	12
	20	655	668	661.5	13
	21	667	679	673	12
	22	678	692	685	14
	23	691	704	697.5	13
	24	703	718	710.5	15
	25	717	733	725	16
	26	732	748	740	16
	27	747	764	755.5	17
	28	763	783	773	20
	29	782	803	792.5	21
	30	802	824	813	22
	31	823	849	836	26
	32	848	875	861.5	27
	33	874	906	890	32
	34	905	943	924	38
	35	942	989	965.5	47
	36	988	1051	1019.5	63
	37	1050	1149	1099.5	99
	38	1148	1645	1396.5	497

## Sheet: DIA-45min
MS method							LC gradient
	MS/MS window	start_m/z	end_m/z	center_m/z	isolation width_m/z			Time (mm:ss)	Duration (mm:ss)	Flow (nl/min)	Mixture (%B)
	1	300	434	367	134			00:00	00:00	350	2
	2	433	465	449	32			01:00	01:00	350	4
	3	464	492	478	28			36:00	35:00	350	35
	4	491	513	502	22			38:00	02:00	350	50
	5	512	530	521	18			39:00	01:00	350	60
	6	529	544	536.5	15			40:00	01:00	350	90
	7	543	558	550.5	15			45:00	05:00	350	90
	8	557	571	564	14
	9	570	582	576	12
	10	581	593	587	12
	11	592	605	598.5	13
	12	604	616	610	12
	13	615	628	621.5	13
	14	627	640	633.5	13
	15	639	652	645.5	13
	16	651	664	657.5	13
	17	663	676	669.5	13
	18	675	690	682.5	15
	19	689	704	696.5	15
	20	703	720	711.5	17
	21	719	737	728	18
	22	736	756	746	20
	23	755	777	766	22
	24	776	801	788.5	25
	25	800	828	814	28
	26	827	863	845	36
	27	862	909	885.5	47
	28	908	967	937.5	59
	29	966	1068	1017	102
	30	1067	1645	1356	578

## Sheet: DIA-30min
MS method							LC gradient
	MS/MS window	start_m/z	end_m/z	center_m/z	isolation width_m/z			Time (mm:ss)	Duration (mm:ss)	Flow (nl/min)	Mixture (%B)
	1	300	444	372	144			00:00	00:00	350	2
	2	443	481	462	38			01:00	01:00	350	4
	3	480	511	495.5	31			21:00	20:00	350	35
	4	510	533	521.5	23			23:00	02:00	350	50
	5	532	551	541.5	19			24:00	01:00	350	60
	6	550	568	559	18			25:00	01:00	350	90
	7	567	583	575	16			30:00	05:00	350	90
	8	582	598	590	16
	9	597	613	605	16
	10	612	629	620.5	17
	11	628	644	636	16
	12	643	660	651.5	17
	13	659	675	667	16
	14	674	693	683.5	19
	15	692	713	702.5	21
	16	712	735	723.5	23
	17	734	759	746.5	25
	18	758	788	773	30
	19	787	821	804	34
	20	820	867	843.5	47
	21	866	930	898	64
	22	929	1034	981.5	105
	23	1033	1645	1339	612

## Sheet: DIA-15min
MS method							LC gradient
	MS/MS window	start_m/z	end_m/z	center_m/z	isolation width_m/z			Time (mm:ss)	Duration (mm:ss)	Flow (nl/min)	Mixture (%B)
	1	300	437	368.5	137			00:00	00:00	500	2
	2	436	481	458.5	45			00:30	00:30	500	4
	3	480	515	497.5	35			12:00	11:30	500	35
	4	514	545	529.5	31			13:00	01:00	500	60
	5	544	573	558.5	29			14:00	01:00	500	90
	6	572	602	587	30			15:00	01:00	500	90
	7	601	630	615.5	29
	8	629	656	642.5	27
	9	655	684	669.5	29
	10	683	715	699	32
	11	714	750	732	36
	12	749	793	771	44
	13	792	845	818.5	53
	14	844	915	879.5	71
	15	914	1024	969	110
	16	1023	1645	1334	622
