# Supplementary material for: Time-resolved in vivo ubiquitinome profiling by DIA-MS reveals USP7 targets on a proteome-wide scale
Source: Nat Commun. 2021 Sep 13;12:5399. doi: 10.1038/s41467-021-25454-1 (PMC8438043; doi:10.1038/s41467-021-25454-1)
Supplement: Supplementary file 8 — Supplementary Dataset 5 [file 41467_2021_25454_MOESM8_ESM.xlsx]

## Sheet: Description
List of quantified peptides by DIA-MS from different proteins inputs of MG-132-treated HCT116 cells.
Header	Description
ModifiedSequence	Identified peptide sequence including all posttranslational modifications
Genes	Genes associated with the identified peptide sequence
ProteinAccessions_PTM	UniProt identifiers with the modification site position
id	Unique identifier
Quantity_mean	Mean peptide quantity (Log2)
Log2 Intensity (Condition X)	Peptide intensity (Log2 transformed) for the indicated experimental condition

## Sheet: SD5
ModifiedSequence	Genes	ProteinAccessions_PTM	id	Quantity_mean	Log2 Intensity (MG-132-2mg)_1	Log2 Intensity (MG-132-2mg)_2	Log2 Intensity (MG-132-2mg)_3	Log2 Intensity (MG-132-2mg)_4	Log2 Intensity (MG-132-1mg)_1	Log2 Intensity (MG-132-1mg)_2	Log2 Intensity (MG-132-1mg)_3	Log2 Intensity (MG-132-1mg)_4	Log2 Intensity (MG-132-0.5mg)_1	Log2 Intensity (MG-132-0.5mg)_2	Log2 Intensity (MG-132-0.5mg)_3	Log2 Intensity (MG-132-0.5mg)_4	Log2 Intensity (MG-132-0.25mg)_1	Log2 Intensity (MG-132-0.25mg)_2	Log2 Intensity (MG-132-0.25mg)_3	Log2 Intensity (MG-132-0.25mg)_4	Log2 Intensity (MG-132-0.125mg)_1	Log2 Intensity (MG-132-0.125mg)_2	Log2 Intensity (MG-132-0.125mg)_3	Log2 Intensity (MG-132-0.125mg)_4	Log2 Intensity (MG-132-0.063mg)_1	Log2 Intensity (MG-132-0.063mg)_2	Log2 Intensity (MG-132-0.063mg)_3	Log2 Intensity (MG-132-0.063mg)_4	Log2 Intensity (MG-132-0.031mg)_1	Log2 Intensity (MG-132-0.031mg)_2	Log2 Intensity (MG-132-0.031mg)_3	Log2 Intensity (MG-132-0.031mg)_4	Log2 Intensity (DMSO-2mg)_1	Log2 Intensity (DMSO-2mg)_2	Log2 Intensity (DMSO-2mg)_3	Log2 Intensity (DMSO-2mg)_4	Log2 Intensity (DMSO-1mg)_1	Log2 Intensity (DMSO-1mg)_2	Log2 Intensity (DMSO-1mg)_3	Log2 Intensity (DMSO-1mg)_4	Log2 Intensity (DMSO-0.5mg)_1	Log2 Intensity (DMSO-0.5mg)_2	Log2 Intensity (DMSO-0.5mg)_3	Log2 Intensity (DMSO-0.5mg)_4	Log2 Intensity (DMSO-0.25mg)_1	Log2 Intensity (DMSO-0.25mg)_2	Log2 Intensity (DMSO-0.25mg)_3	Log2 Intensity (DMSO-0.25mg)_4	Log2 Intensity (DMSO-0.125mg)_1
(UniMod:1)AAAAELSLLEK(UniMod:121)SLGLSK	EEF1E1	O43324_K12	1	19.9652	21.2527	21.0672	22.6046	21.993	21.4404	22.8328	22.7871	22.1173	21.2714	20.4401		20.8216	19.8394	20.2283	19.5196	19.0915		19.4399	18.4345	18.7636		17.5147	18.3058	18.3694				16.861	20.3583	20.0967		19.5889			19.2082						18.4095
(UniMod:1)AAAALGQLFEGMK(UniMod:121)AFK	BCAT2	O15382-2_K14	2	19.5511	21.1037	20.5915	22.2282	21.5627	21.1696	22.4843	22.2782	21.7249	21.0298	19.789	20.0071		18.9288	19.8349			18.4718	18.7948		18.3655	17.5678		17.5737	17.7872	16.0644				19.6174					18.5665	18.7649				18.2717
(UniMod:1)AAAAVVVPAEWIK(UniMod:121)NWEK	THOC2	Q8NI27_K14	3	19.19	19.7556	19.7961	20.0208	19.3122	19.4508	20.0144	20.1689	19.6012	19.3282	18.8043		19.6279	18.6423			18.7448		18.8212									18.3419		19.1688	18.8276					18.699
(UniMod:1)AAAGVVSGK(UniMod:121)IIYEQEGVYIHSSC(UniMod:4)GK	TBC1D15	Q8TC07-2_K10	4	15.8527	16.9576	16.5919	16.505	16.4745	16.6158	16.3593	16.3607	16.2908	16.2066	16.3364	16.3704	16.4062	15.6698	15.8539	15.9034	16.1257	14.7423	15.4195	15.0661	14.9033				14.6434					16.0741	16.216	16.1025	16.2501	15.8294	15.8678	15.478		14.3278		15.0326			14.4538
(UniMod:1)AAAK(UniMod:121)LLHDSGLNVVVLEAR	MAOB	P27338-2_K5	5	14.6014		14.4471	14.264	14.5058	15.5595	14.394	14.2813	14.7683		14.695	14.5998	14.8817	14.219
(UniMod:1)AAAK(UniMod:121)VALTK	SLC25A13	Q9UJS0_K5;Q9UJS0-2_K5	6	14.8133	15.5262	15.5231	15.9019	16.1625	15.5873	14.9856	15.4877	15.5861	15.3084	15.342	15.4126	15.2921	14.3987		14.7405	14.2276		14.7868		13.8719									13.6799	13.0744	13.6108	12.5742
(UniMod:1)AAAMDVDTPSGTNSGAGK(UniMod:121)K	RBX1	P62877_K19	7	17.1517	17.9058	18.1358	18.342	18.107	17.4623	17.6153	17.6577	17.6064	17.1373	17.0969	17.1853	16.6118	16.7496	16.2296	16.4841	16.272	14.8315	15.0898	15.5097	14.9194									18.6481	18.9165	18.9653	18.7384	18.1234	18.0759	18.1374	18.036	17.5111	17.6407	17.6796	17.5105	16.7155	16.708	16.9294	17.1107
(UniMod:1)AAAYLDPNLNHTPNSSTK(UniMod:121)THLGTGMER	PTK2	Q05397_K19;Q05397-7_K19	8	15.0113	15.5658	15.5757	15.4926	15.3264	15.6011	15.8018	15.3983	15.7473	14.9247	15.0452	15.4183	15.2628			15.0221	14.7614	13.2124		13.232															13.8036
(UniMod:1)AADISESSGADC(UniMod:4)K(UniMod:121)GDPR	DENR	O43583_K14	9	15.2665	16.3488	16.2593	16.5203	15.6112	15.8445	15.81	15.8855	15.7027	15.5223	15.7116	15.8712	15.4156	15.3723	15.5036	15.5684	15.0282	14.4514	13.474	14.1691	15.2412									15.3887	16.0379	15.6531	15.4182	15.1068	15.1638	15.3788	15.0326	14.4183	14.6969	14.6462	14.4669	13.8169	14.8414		14.9506
(UniMod:1)AADK(UniMod:121)PADQGAEK	CNOT10	Q9H9A5_K5	10	12.7235	12.7401	12.2532	12.5887	12.6901		13.1198	13.1333			12.4705	12.516	12.9996
(UniMod:1)AADTQVSETLK(UniMod:121)R	GCN1	Q92616_K12	11	16.7064	18.2957	18.4472	18.5224	18.6937	18.1102	18.0198	18.2056	18.0155	17.9015	17.8353	17.8053	17.5718	17.6107	17.7778	16.7518	16.1845	17.1818	16.6178	16.453	17.2348	16.4428	15.9718	15.535	15.6712					16.5848	16.4029	16.4475	16.1951	15.5861	15.9034	16.0895	15.4868	14.9277	15.3167	14.6933	15.0789	14.3739	14.8992
(UniMod:1)AAEAAGGK(UniMod:121)YR	EXOC4	Q96A65_K9	12	15.1674	15.041	15.1103	16.21	16.3858	16.2713	16.4076	16.1265	17.2126	16.002	15.799	15.8782	16.0955	16.0164	16.2464	16.9359	16.2787	16.3046	16.2127	14.9778	16.3144	14.2638	14.6304	14.4032	15.7893					13.1189	13.3044	13.3772	12.5365	12.8472	14.0522	13.8266	13.2534		14.4026	14.8304	14.3967
(UniMod:1)AAEADGPLK(UniMod:121)R	MPDU1	O75352_K10;O75352-2_K10	13	18.6858	21.4759	21.4257	21.5228	20.8093	21.1413	21.0661	21.1963	21.1793	20.8867	20.9461	21.02	21.0719	20.6587	20.8124	20.8742	20.7047	20.2456	20.6115	19.8793	20.3677	19.4817	19.5107	18.6737	19.5201	18.5895	18.1266	18.4903	18.5975	17.6364	17.8414	17.6041	17.518	17.288	17.4655	17.3008	17.2751	17.2051	17.1836	16.9509	17.094	16.7024	16.8286	15.0233	17.0698	15.3956
(UniMod:1)AAELVEAK(UniMod:121)NMVMSFR	PIAS4	Q8N2W9_K9	14	18.7223	20.0605	19.0327	18.8309	19.7703	18.6781		18.521	18.6255		19.1671	19.0153		16.9981			17.246
(UniMod:1)AAEPNK(UniMod:121)TEIQTLFK	ARFGAP2	Q8N6H7_K7	15	16.2641	16.9802	16.9196	17.0693	17.0076	17.1072	17.0191	17.1384	17.2353	17.0664	17.0782	17.509	17.2169	16.793	16.5578	16.5732	16.7814	15.6107	15.9114	16.2889	16.0813	15.5214								15.4492	15.4198	15.2032	15.2406	14.8279	14.5018										13.2865
(UniMod:1)AAESGELIGAC(UniMod:4)EFMK(UniMod:121)DR	CDC14A	Q9UNH5_K16;Q9UNH5-2_K16;Q9UNH5-3_K16;Q9UNH5-5_K16	16	15.4263	16.2834	16.1416	15.9888	15.963	15.9684	16.0102	15.7908	15.6502	14.5706	15.3493	15.7214	15.1447	14.1893	14.0854	14.5376
(UniMod:1)AAFTK(UniMod:121)LSIEPAFTPGPNIELQK	KLRD1	Q13241-3_K6	17	17.6403								17.6403
(UniMod:1)AAGFK(UniMod:121)TVEPLEYYR	EXOSC8	Q96B26_K6	18	17.1984	18.4855	18.3219	18.1505	18.0951	18.1699	18.242	18.2789	18.1482	17.9646	18.0294	18.0749	17.9914	17.5289	17.234	17.4776	17.3908	16.727	16.9692	16.6763	16.6945	15.9343	16.1016	16.4832	16.4619					18.3431	18.3735	18.5061	18.6352	17.7252	17.8997	18.1609	18.109	17.2878	17.444	17.4094	17.2651	15.5829	16.3608	16.1867	15.9881	14.1966
(UniMod:1)AAGK(UniMod:121)SGGSAGEITFLEALAR	SENP6	Q9GZR1_K5;Q9GZR1-2_K5	19	16.8499							18.2638	14.5641	16.1546			16.8928					15.6386					15.2904							19.1169		18.7431		19.2554				17.995				16.3649				16.2431
(UniMod:1)AAK(UniMod:121)GAHGSYLK	TTC7A	Q9ULT0_K4;Q9ULT0-4_K4	20	14.3522	14.4445	14.6064	14.1105	15.2691	14.334	14.1875	14.8019	14.5261	13.491	13.6236	14.4812	14.3505
(UniMod:1)AAK(UniMod:121)QPPPLMK	TP53I11	O14683_K4	21	18.1753	19.3585	19.6361	19.8498	19.8803	18.5504	18.8119	18.7919	18.7282	18.044	18.409	18.3036	18.0401	17.1929	17.2944	17.1551	17.1167	15.2716	15.5425	15.4308	15.843									19.6363	19.7738	19.8451	19.723	18.7775	19.0375	19.1315	18.8813	18.2428	18.1117	18.3827	18.4128	17.2843	17.2652	16.9433	17.6122
(UniMod:1)AAK(UniMod:121)SQPNIPK	DHCR7	Q9UBM7_K4	22	16.5463	17.0521	16.7587	17.4268	16.5958	17.1068	16.9844	17.1342	17.3946	16.8217	16.7387	17.073	16.9048	16.4591	16.5276	16.5649	16.3286	15.9734	16.1148	14.9763	16.256		14.4277							17.195	17.5086	17.1512	17.3805	17.4646	17.5556	17.429	17.2316	16.8809	16.7353	17.0172	16.7809	16.0216	16.3647	15.108	16.7249	14.5514
(UniMod:1)AAK(UniMod:121)VFESIGK	PHB	P35232_K4	23	17.3416	17.9128	17.9992	17.6535	16.9391	18.3663	18.3994	18.4255	18.4219	18.18	18.2977	18.5532	18.3123	17.7105	17.9966	17.8266	17.8815	17.3956	17.3865	17.5014	17.5329	17.05	17.2642	17.1164	17.0191	14.8912	15.4947	15.3619	15.8578	18.7688	18.9208	18.7633	18.8018	18.2537	18.6124	18.5663	18.4783	18.0183	18.4697	18.2698	17.9204	16.8545	17.1733	16.9872	17.238	15.9671
(UniMod:1)AALK(UniMod:121)EDR	ELL	P55199_K5	24	14.7766	14.5265	14.4824	15.5611	15.8805	13.9487	14.3384	14.4121	15.0294	13.8086	14.0163		13.9634			14.6727	14.1297													15.2717	15.9496	15.9404	15.5978	13.6132	16.1838	14.4569	15.5804	14.0849	15.0737	15.1594	15.3063		13.7717		14.2078
(UniMod:1)AALTAEHFAALQSLLK(UniMod:121)ASSK	COMMD9	Q9P000_K17	25	16.8277	17.4085	17.3235					16.5713		17.1065	16.9876						15.5687
(UniMod:1)AALTTLFK(UniMod:121)YIDENQDR	CNDP2	Q96KP4_K9	26	16.6863		15.9841	17.6011	17.8996		17.3076	17.3092	17.2952							13.4075
(UniMod:1)AAPAQPK(UniMod:121)K	AQR	O60306_K8	27	16.6205	16.7507	16.9217	16.6561	17.5183	17.0016	17.1171	16.8787	16.7734	16.7751	17.1427	16.7418	16.7345		16.7233	16.9554	16.6492		16.6471	16.2343	15.5461												14.0224
(UniMod:1)AAPEEHDSPTEASQPIVEEEETK(UniMod:121)TFK	DDX47	Q9H0S4_K24	28	15.6137	15.8488	15.7436	15.4695	15.4705	16.1448	15.6044	15.8046	16.2066	15.8431	15.6474	15.7721	15.661	15.7245	15.7353	15.5925	15.6199		14.4828	14.6757
(UniMod:1)AAPPAPAAK(UniMod:121)GSPQPEPHAPEPGPGSAK	MFSD2B	A6NFX1_K10	29	14.4492										14.9206	14.824	15.2852		14.9265	14.928	15.2392	13.7474												13.0342			14.4622			13.1243
(UniMod:1)AAPSAGSWSTFQHK(UniMod:121)ELMAADR	CASP2	P42575_K15	30	15.883	15.4054	15.4551	15.1186	15.5952	16.5952	16.6832	16.5269	16.8368	15.985	16.1604	16.0291	15.7368	16.0474	16.3346	16.3311	16.4805	14.4429	15.3783	14.6348
(UniMod:1)AAPSDGFK(UniMod:121)PR	EMG1	Q92979_K9	31	16.387	17.7788	17.9778	18.036	18.0153	17.3524	17.4416	17.5798	17.5525	17.4079	17.4563	17.2987	17.3532	17.1308	17.016	17.2565	16.9574	16.5067	16.7637	16.6735	16.701	15.9674	15.6118	15.7751	15.6489		14.9776			16.4743	16.9484	16.5082	16.5668	16.1706	15.9997	16.2672	16.0126	15.9349	15.7072	14.9283	15.8347	15.7406	14.7367	14.3787	14.8473	13.0927
(UniMod:1)AAPSMK(UniMod:121)ER	COA6	Q5JTJ3-3_K7	32	14.3685				14.0634	13.8261			14.6092	12.3221			12.6556		13.0207	14.2037																13.4419	13.676	15.4326	15.4548	14.4671	15.2909		15.3438	15.8194	15.5211				15.1154
(UniMod:1)AAPVDLELK(UniMod:121)K	PFDN1	O60925_K10	33	18.2822	18.5375	18.4245	18.5517	18.2005	17.8659	18.0519	18.0895	18.0578	17.7108	17.9629	17.9556	17.9731	17.6716	17.5746	17.4756	17.3437	16.9535	17.0421	16.7212	17.2931	16.1846	16.2733	16.2886	16.1207				14.9842	21.1274	21.1431	20.9676	20.775	20.5878	20.5686	20.5829	20.5011	20.1517	20.0663	19.86	20.047	19.3743	19.5185	19.0641	19.3557	18.0994
(UniMod:1)AAQGEPQVQFK(UniMod:121)LVLVGDGGTGK	RAN	P62826_K12	34	16.846	16.1065		16.2746	16.4653	15.745	16.087	16.0899	16.1214	15.6033	14.8238	15.347	15.4778		16.8665	16.7527				16.7299										18.6689	18.2219	18.5898	18.7497	17.9814	17.607	18.0574	18.0261	17.317	17.2958	17.2268	17.3084	16.1178			16.5483	16.8246
(UniMod:1)AAQIPESDQIK(UniMod:121)QFK	TIMM9	Q9Y5J7_K12	35	16.9248	17.7687	17.6726	17.8279	17.8684	17.3585	17.5396	17.6129	17.4584	17.1645	17.3145	17.5257	17.496	16.6946	17.0546	16.8894	16.9938	16.2218	16.2227	16.3719	16.1833	15.6111	15.1201	15.3835	15.7412		14.1015		14.6181	18.5327	18.6218	18.4054	18.7232	18.1667	18.2942	18.4198	18.3456	17.5676	17.6584	17.7962	17.9819	16.6739	17.1085	16.8634	17.1325
(UniMod:1)AAQSAPK(UniMod:121)VVLK	CHTOP	Q9Y3Y2_K8;Q9Y3Y2-3_K8;Q9Y3Y2-4_K8	36	15.4413	13.7245	13.7629			14.1512	14.3445	14.0531	14.9162		14.2367	13.9828				14.3741	15.0143													16.7951	16.7358	16.5999	17.2796	16.3538	16.53	16.8839	18.3002	16.3168	16.2708	16.1594	17.6715	14.7849	16.1063	14.6692	16.8197	14.1535
(UniMod:1)AASC(UniMod:4)VLLHTGQK(UniMod:121)MPLIGLGTWK	AKR1A1	P14550_K13	37	16.3919	15.1276	16.6236																											17.2872							16.5292
(UniMod:1)AASELYTK(UniMod:121)FAR	MYO5A	Q9Y4I1_K9;Q9Y4I1-2_K9;Q9Y4I1-3_K9	38	13.6132		13.6747	13.8561	13.9327		13.8567	13.761	13.6565		13.2984	13.3069	13.7692		13.0197
(UniMod:1)AASGVEK(UniMod:121)SSK	KLHL7	Q8IXQ5_K8	39	15.5102	15.9449	16.2154	15.6924	16.5108	15.855	15.915	15.4304	15.5123	15.2325	15.2013	15.1966	15.3534		14.542	14.3741	14.6192													16.4708	16.5593	15.8029	16.2628	15.7852	15.9512	15.5312	15.4418	15.0478	14.222		14.5953
(UniMod:1)AASLVGK(UniMod:121)K	ITPA	Q9BY32_K8	40	17.082	18.063	18.1742	18.3001	18.2854	17.8474	17.8555	17.7485	17.7655	17.583	17.5031	17.6093	17.5464	17.5308	17.4249	17.1058	17.2528	16.8836	16.9224	17.1802	17.1165	16.5116	16.1874	16.1688	15.8313		14.189			17.7883	18.0764	17.8614	17.7717	17.4604	17.5482	17.5447	17.3875	17.3548	17.2418	17.1761	17.1516	16.5186	17.046	16.5995	16.7786	15.6554
(UniMod:1)AASMHGQPSPSLEDAK(UniMod:121)LR	TMEM126B	Q8IUX1-5_K17	41	14.9989	15.2259	15.6686	15.5177	15.2435	16.0542	15.8457	15.7962	15.339	15.3721	15.6081	15.5568	15.0356	14.2442	14.6673	14.1218	14.3893	13.0183												14.0007	14.779	15.4108	15.1467	14.4946		14.4394
(UniMod:1)AASQVLGEK(UniMod:121)INILSGETVK	UBIAD1	Q9Y5Z9_K10;Q9Y5Z9-2_K10	42	17.2803	17.8456	17.7012	16.816	17.8841		17.5292	18.0199	18.4034	18.9239	18.2048	17.8015	18.2447		16.9301	17.0898	17.4619		16.3949	16.3698	16.1931		15.9476	16.1726							17.1289	17.6165	18.3989	18.7371	17.0566	17.6903	17.71		16.4303	16.777	16.5057		15.9323	15.7719
(UniMod:1)AASSLEQK(UniMod:121)LSR	MAP2K7	O14733_K9;O14733-3_K9;O14733-4_K9	43	15.7906	15.1994	15.1495	14.5901	15.0951	16.7332	16.7896	16.4678	16.6438	16.1914	16.0907	15.7976	16.1237	16.8885	16.8883	16.9138	17.0246	15.7082	16.1797	16.3382	16.2485	14.6094	14.7543	14.1804	14.8881											15.8651							13.1965
(UniMod:1)AATASAGAGGIDGK(UniMod:121)PR	SLC25A11	Q02978_K15	44	18.4386	19.6503	19.6651	19.7947	19.4774	19.6877	19.5193	19.6888	19.7144	19.5748	19.4402	19.6112	19.4	19.0217	19.243	19.269	19.1612	18.7641	18.9968	18.4306	19.0564	17.7817	17.8616	17.9064	17.9709		12.5961		15.5084	18.9746	19.2951	19.0206	19.0884	19.0461	19.213	19.1108	18.8889	18.6266	18.8579	18.761	18.6704	18.6387	18.4833	18.4104	18.4492	17.7516
(UniMod:1)AATFFGEVVK(UniMod:121)APC(UniMod:4)R	PSMG1	O95456_K11;O95456-2_K11	45	16.8895	17.579	17.526	17.5298	17.4433	18.3761	18.0201	18.1189	18.1241	17.5148	17.8066	17.8463	17.6107	17.3264	17.7453	17.7973	18.1269	16.8558	17.0793	16.7059	16.2988	16.6508	15.8006	16.179	16.0621				13.1417	16.7304	16.7977	16.5962	16.5398	17.5688	17.2847	17.2686	17.4611	16.5037	16.5199	16.2705	16.5628	15.0109	15.4483	14.992	15.6498
(UniMod:1)AATGANAEK(UniMod:121)AESHNDC(UniMod:4)PVR	UPP1	Q16831_K10	46	13.9123	12.7138		11.3655	13.0774	13.551	13.8142	13.5303	15.0465	13.5922	12.8317	13.0303	13.8576	14.4843	15.2029	15.9154	15.2836		14.4121		14.9761				13.7359
(UniMod:1)AATLDLK(UniMod:121)SK	CCDC9	Q9Y3X0_K8	47	14.7801								13.8409	13.641										13.079										15.9167	15.6573	15.9421	15.7717	14.9816	15.4907	15.5985	14.9051	14.2382	15.0963	14.8851	14.0966	14.0922		14.0289
(UniMod:1)AAVDLEK(UniMod:121)LR	PFKL	P17858_K8	48	18.603	21.141	20.8678	20.9759	20.4359	21.1731	20.8217	20.9988	20.9705	21.0162	20.8087	20.9726	20.8572	20.4193	20.3476	20.5558	20.6393	20.2141	20.1768	20.0265	20.3821	19.4684	19.5902	19.3354	19.4523	17.7701	18.2028	17.8537	18.2867	18.62	18.3454	18.4132	18.279	18.0399	18.1696	18.3813	18.0094	17.7037	17.6752	17.7091	17.6706	16.7684	16.8997	16.4592	16.7711	15.2648
(UniMod:1)AAVEAAAEPVTVVAAVGPK(UniMod:121)AK	RUNDC1	Q96C34_K20;Q96C34-2_K20	49	15.9112		16.3157	16.0764	16.0097		16.4531	16.6568	16.4334			16.6947	16.2567			15.5246	15.7396			14.0635	13.6745										16.1158	16.4007	16.7228			16.238	16.1652				14.8612
(UniMod:1)AAVK(UniMod:121)ASTSK	GEMIN8	Q9NWZ8_K5	50	16.6218	15.1617	15.4351	14.6727	15.8896	15.1243		15.1422	15.0018		14.7672				14.1852															18.2982	18.2746	17.9199	18.2003	17.7116	18.0201	17.6472	17.6192	16.8825	17.4607	17.3738	17.4503	17.1027	17.144	16.7522	17.133	16.5619
(UniMod:1)AAVK(UniMod:121)DSC(UniMod:4)GK	VBP1	P61758_K5	51	15.9729	15.7245	16.1002	15.7299	16.3063	15.8327	15.5707	15.6882	15.5568	14.9286	15.3869	15.2404	15.4979		14.7091					14.3465	13.9018									17.7262	17.6466	17.3713	17.2644	16.9388	17.0795	16.8158	16.7029	16.7572	16.7513	16.0847	16.4035	16.1361	16.2282	15.9793	16.2858
(UniMod:1)AAVK(UniMod:121)TLNPK	CCT6A	P40227_K5	52	19.1773	20.4261	20.4417	20.651	20.4923	20.0542	20.0746	20.1226	20.1786	19.8356	19.9317	19.8819	19.9168	19.7552	19.6651	19.7097	19.4623	19.3543	19.3616	19.5267	19.4584	18.5864	18.6274	18.8613	18.7312	17.1078	16.8431	17.0056	17.1691	20.666	20.7032	20.6127	20.5425	20.4499	20.3345	20.3408	20.1725	20.1316	20.0476	20.1061	19.9066	19.6894	19.5837	19.5428	19.625	19.069
(UniMod:1)AAVQAAEVK(UniMod:121)VDGSEPK	KARS	Q15046_K10	53	15.1467	14.6551	14.7834	14.2565	14.2507	14.0349	14.1723	14.252		13.5919	13.6154	13.6811																		17.2842	17.1617	17.1326	16.8978	16.7469	16.7396	16.7612	16.6347	15.7974	15.969	15.8522	15.9077	15.197	15.3006	14.7265	15.1391	12.942
(UniMod:1)AAVQMDPELAK(UniMod:121)R	AAR2	Q9Y312_K12	54	18.1038	19.3396	19.4723	19.4484	19.1411	18.921	18.9905	19.0206	18.909	18.7386	18.6706	18.7314	18.5575	17.8468	18.1433	17.8972	17.8728	16.9282	17.2399	16.883	16.6361	15.1188	15.0207							19.784	19.8825	19.7141	19.6349	19.2476	19.4984	19.2104	19.187	18.5	18.5697	18.4988	18.4406	17.5203	17.6749	17.264	17.5338	15.7164
(UniMod:1)AAVVENVVK(UniMod:121)LLGEQYYK	DPF2	Q92785_K10	55	19.215	19.6854	18.9013		19.2416		19.2717	19.0531	18.4633		19.459	19.0341	19.157			18.933								15.9698							20.0725	20.1711	19.6517				19.5786		20.0086	20.0033
(UniMod:1)AAVYSGISLK(UniMod:121)LK	URB2	Q14146_K11	56	15.4482	16.2593	16.2839	15.9669	15.385	15.6588	15.7649	15.7431	15.7994	15.8263	15.996	15.704	15.5854	15.2605	15.4523	14.6535	15.1954		14.7348			14.2905								16.0679	15.5948	15.6638	15.7343	15.3861	15.2334	15.2877	15.1568		13.4152
(UniMod:1)AAYK(UniMod:121)LVLIR	PGAM1	P18669_K5	57	18.3099	18.6323	18.244	18.4172	18.2527	19.7525	19.4881	19.2564	19.5447	18.3823	18.6518	18.3951	18.5462	16.9379	18.1431	17.5359	18.8882	16.6185	17.1769	16.3466	16.2363	15.8092	15.1373	15.4684	15.6749			13.054		21.1836	20.6948	20.7101	20.9022	22.4631	21.881	22.0117	22.1022	20.4966	20.7977	20.1885	20.5705	19.582	18.9516	19.9958	20.1446	17.4606
(UniMod:1)AC(UniMod:4)AEFSFHVPSLEELAGVMQK(UniMod:121)GLK	C11orf54	Q9H0W9_K22	58	15.4848	17.009			16.6958	16.2058				14.9711		14.8899					13.6986																14.9235
(UniMod:1)AC(UniMod:4)GLVASNLNLK(UniMod:121)PGEC(UniMod:4)LR	LGALS1	P09382_K13	59	16.7473					14.9237	14.1152		15.1736								15.7222													15.759	15.4699			18.6785	18.1129	17.8902	18.0113	18.002	17.4738	17.0633	17.9347	17.2866	16.6552	17.0476	17.7793
(UniMod:1)AC(UniMod:4)LGLYC(UniMod:4)GK(UniMod:121)TLLFK	JKAMP	Q9P055-3_K10	60	15.639		15.4696	15.5071	15.7043		15.4993	16.0933		15.5605
(UniMod:1)AC(UniMod:4)PLEK(UniMod:121)ALDVMVSTFHK	S100A4	P26447_K7	61	15.9681	16.1809	15.5643	14.7478	14.0648	16.2512	14.6305	16.3183	15.4191		15.0785	15.1801	15.1505							12.939										17.4285	16.9205	18.4799	18.4272	17.6641	16.3817	16.9376	16.5354	16.7307	15.7046		14.8136				15.6847
(UniMod:1)AC(UniMod:4)TGPSLPSAFDILGAAGQDK(UniMod:121)LLYLK	TICAM1	Q8IUC6_K22	62	18.323	17.2169	18.8873			18.2537		18.6616			18.5424	18.2193	18.5365	15.9655																18.5067	18.9807			18.9902		19.0242	19.3065								17.4306
(UniMod:1)ADAAASPVGK(UniMod:121)R	KDM3B	Q7LBC6_K11	63	15.484	15.7208	15.7843	16.6252	16.8545	16.8392	16.3786	16.2271	16.9959	16.0759	16.5798	15.9703	16.1757	15.7336	15.8077	16.6882	16.591	15.6263	15.8265	14.6658	16.2054	14.1086			15.7312					14.2294	14.8054	14.7738	14.2037	15.1058	15.4126	14.6401	15.2671		14.569	14.7214	14.2205	13.8272	14.289		14.1488
(UniMod:1)ADAAPQLGK(UniMod:121)R	DCPS	Q96C86_K10	64	15.8901	16.0792	15.6966	15.911	15.1775	16.5854	16.7556	16.6582	16.557	16.2872	16.4236	16.2015	16.1834	16.4697	16.5912	16.5781	16.5147	16.0777	16.2108	15.101	15.7959	15.1884	14.3163	14.8347	15.1881					15.5276	15.8593	15.3769	15.5043	16.5951	16.5813	16.4532	16.3187	16.2002	16.1301	16.0233	15.9716	15.1972	15.4625	15.8072	16.2141
(UniMod:1)ADAEVIILPK(UniMod:121)K	DKC1	O60832_K11	65	15.8903	15.4679	15.3577	14.8516	13.7397	16.092	15.9433	15.869	16.364	16.1476	15.9526	16.1316	15.9305	15.8101	15.433	15.7893	15.5278	15.223	15.0901	15.1923	15.3858	14.8782	14.0637	14.7309	14.833					17.846	17.5415	17.8009	17.6815	17.3537	17.3589	17.4374	17.509	17.3117	16.8869	17.2801	17.0644	16.4297	16.1699	15.6902	16.4097	15.0248
(UniMod:1)ADDIDIEAMLEAPYK(UniMod:121)K	RBM39	Q14498_K16;Q14498-2_K16	66	16.2745	16.5334	16.6101	16.0116	14.9442	16.8984	16.0246	15.9537	15.6564	16.2654	16.0529	14.001	15.1973																	15.6704	17.6426	18.4575	17.5646	16.9876	16.7818	17.5321	16.9981				15.6672		14.5882
(UniMod:1)ADDK(UniMod:121)DSLPK	SLC35A4	L0R6Q1_K5	67	14.789	14.7106	14.7054	14.8539	14.1194	14.9109	14.993	14.2019	14.861		14.5366	14.3452	13.8886																	15.485	15.5853	15.3632	15.2215	15.1832	15.3438	15.5345	14.8021	14.5012	14.4791	14.4751		14.3855	14.4493
(UniMod:1)ADDK(UniMod:121)VAILTDDEEEQK	MFSD6	Q6ZSS7_K5	68	15.6213	15.3357	14.6138	14.7127		14.6565	15.0141	14.4464	15.0353	14.6105	14.2957	14.7861	14.6932	13.1208																17.0422	16.8761	16.9089	17.1144	16.7926	16.7615	16.8785	16.8321	16.0673	16.2065	16.1429	16.4918	15.3066	15.8012	15.2139	15.6379
(UniMod:1)ADEEK(UniMod:121)LPPGWEK	PIN1	Q13526_K6	69	15.8318	15.574	15.5355	15.3848	15.6769	15.1868	15.5628	15.2917	15.0702										13.8763				12.451							17.2471	17.2761	17.1167	16.9381	16.5694	16.5902	16.6827	16.6316				16.1433
(UniMod:1)ADEIAK(UniMod:121)AQVAR	HINT1	P49773_K7	70	17.7708	18.6701	18.8536	18.4339	19.0319	18.5518	18.4484	18.5249	18.4873	18.4564	18.4425	18.4665	18.6183	18.308	18.3929	18.4102	18.2065	17.9717	18.2509	18.1483	17.9754	17.0182	17.371	17.541	17.3458	15.1606	14.7947	15.283	16.1509	19.1591	19.0755	19.0501	19.0324	18.7102	18.7662	18.7662	18.7562	18.5078	18.436	18.4578	18.3498	18.336	18.0581	17.8783	18.1096	17.3743
(UniMod:1)ADELSEK(UniMod:121)QVYDAHTK	CAV1	Q03135-2_K8	71	19.4238	22.4046	18.3631	22.4817	20.1491	18.4474	17.5909	19.0253	21.9169	18.0399	21.5593	17.607	21.4069	17.8886	18.0388	18.1346	18.2292	18.9475	16.2798	17.2699	17.4569	16.9221	16.5649	19.4814	19.499	19.2431		22.0696	16.4135	20.7112	20.7498	20.6495	20.9168	19.9343	20.1083	20.023	21.0118	19.4664	19.6202	19.4639	19.6037	19.3501	19.2691	18.7387	19.2566	18.9877
(UniMod:1)ADFLK(UniMod:121)GLPVYNK	DDA1	Q9BW61_K6	72	17.1666	17.464	17.4811	17.4117	17.3302	17.5509	17.5066	17.7338	17.5737	17.3317	17.1788	17.4937	17.5927		16.4325	16.3791	16.5954	15.9211	14.8805	15.3711										19.1955	18.6493	18.9095	19.1578	18.657	18.1014	18.3325	18.4693	17.4874	17.7879	17.4021	17.5438	15.9391	16.428	16.0699	15.4368
(UniMod:1)ADGEEPEK(UniMod:121)K	UBA3	Q8TBC4_K9	73	14.7846	14.9713	15.316	15.0015	15.4996	14.9275	14.9734	14.4988	14.5579		14.2997	14.0813	14.0896		14.1386															15.4854	15.8008	14.8018	15.3916	14.8585	15.0591	14.6039	14.6932		14.8221		13.8067		14.3677
(UniMod:1)ADGGGPK(UniMod:121)DAPSLR	TMEM245	Q9H330_K8	74	12.3801		12.4307	13.134	12.7037	13.087	11.8974	12.7848	13.058																					11.5566	11.7409		11.4078
(UniMod:1)ADHSFSDGVPSDSVEAAK(UniMod:121)NASNTEK	NAP1L4	Q99733_K19;Q99733-2_K19	75	16.1518	16.3807	16.113	16.5356	15.8267	16.6423	16.4587	16.8794	16.1428	16.36	16.4748	16.5941	15.547	15.4075	15.548	15.474	15.2215	15.1663	15.3062	14.8651	14.9694	13.6749								17.4325	17.5324	17.3457	17.3719	17.1012	17.1651	17.059	16.9629	16.7924	16.6995	15.9751	16.4553	16.3365	15.9269	15.4776	15.8538
(UniMod:1)ADK(UniMod:121)EAAFDDAVEER	RBBP4	Q09028_K4;Q09028-3_K4	76	19.395	19.9354	20.0672	20.0336	19.927	20.0624	20.3222	19.8361	20.2311	20.0442	20.0521	20.1513	19.8037	19.8858	19.9526	19.9661	19.7111	19.0875	19.2027	19.4729	19.0913	18.5296	18.7154	18.2591	18.3527	17.037	17.2931	16.9221	18.0553	20.994	21.201	21.0994	21.3022	21.0049	21.1501	20.9922	20.9388	20.4276	20.4157	20.4813	20.5707	20.1642	20.0338	19.6139	19.9496	19.0401
(UniMod:1)ADK(UniMod:121)EAFDDAVEER	RBBP4	Q09028-2_K4	77	14.0601	12.8732	13.1394	13.4255		13.7602	13.4116	13.1247		13.7654																				14.9742	14.714	14.9264	14.6107	14.609	14.5408	14.5965	14.4553	14.035
(UniMod:1)ADK(UniMod:121)EAGGSDGPR	HSPA12A	O43301_K4	78	13.5846	13.4239	13.7901	13.3111	13.7308	13.5581	13.4131	13.2245	13.123				13.736				12.9262													14.2968	14.7997	13.8451	14.7078	13.9848	14.2475	13.6902	13.1694	12.579	13.4049		12.3144
(UniMod:1)ADK(UniMod:121)MDMSLDDIIK	ALYREF	Q86V81_K4	79	16.6392	15.6382	15.4522	15.6637	15.7027	15.1804	15.2507	15.3209	14.5535		14.9746		15.382																	18.6301	18.3324	18.8056	18.9629	17.552	17.8728	17.7726	17.853	16.6593	16.9103	16.9536
(UniMod:1)ADK(UniMod:121)PDMGEIASFDK	TMSB10	P63313_K4	80	17.4876	16.5835	16.4586	16.9273	16.4483	16.8005	16.9224	16.6968	16.7671	16.7052	16.8158	16.6477	16.4657	15.6453	16.3817	16.037	16.1469				14.8066									20.3682	20.3732	20.112	20.0427	19.5151	19.8924	19.7551	19.6079	19.2881	19.0732	19.0824	19.0493	17.9973	18.3249	17.8828	17.897	16.0318
(UniMod:1)ADK(UniMod:121)QISLPAK	SLC25A22	Q9H936_K4	81	17.696	18.9503	18.9508	18.626	19.0922	18.7095	18.5448	18.6502	18.4513	18.7555	18.7587	18.6344	18.5242	18.5317	18.5729	18.5807	18.2668	18.2192	18.1971	18.3061	17.9904	17.2029	17.3258	17.508	17.5189	15.3571		15.4673	15.8992	18.2588	18.2403	18.188	18.323	18.0765	17.9657	17.9428	18.1777	17.724	17.6634	17.6746	17.7163	17.0298	17.4356	16.8643	17.4932	16.7702
(UniMod:1)ADLAEC(UniMod:4)NIK(UniMod:121)VMC(UniMod:4)R	KIF5B	P33176_K10	82	16.3409	16.4757	16.7077	16.8954	16.6424	16.0276	15.8784	16.2415	16.1762	15.3216	15.4045	15.6466	15.4509	14.2609	14.6378	13.9066	14.4548													18.465	18.7544	18.5602	18.9679	17.8462	18.1559	17.9045	18.0723	16.906	16.8555	17.2452	17.0897	15.7116	15.7154	15.3269	15.9038	11.6417
(UniMod:1)ADLDK(UniMod:121)LNIDSIIQR	PPP1CC	P36873_K6	83	20.0933	21.6662	21.7993	21.441	21.6758	22.1125	22.3262	22.3073	22.0699	20.2868	22.4336	22.5	22.0774	21.1804	21.8574	21.7305	21.7923	19.8296	21.1364	21.0378	21.0058	19.1279	20.8958	20.6144	20.8944	18.7168	19.4057	18.6604	19.635	20.9429	19.9579	20.4134	20.5788		19.5453	20.0838	19.7972	19.6055	19.2393	19.3639	19.2286		18.5258	18.0763	18.3072
(UniMod:1)ADLEEQLSDEEK(UniMod:121)VR	CAPZA2	P47755_K13	84	16.6771	18.3523	18.0515	18.2094	18.0293	18.3284	18.3638	18.1255	18.2298	18.3699	18.2961	18.2755	18.1495	17.6905	17.7803	17.8315	17.9606	17.5085	17.2724	17.4896	17.3617	16.731	16.7033	16.6837	16.8055	14.577		14.942	15.5179	15.9287	16.3665	16.244	16.9598	15.5095	16.3719	15.9802	16.1532	15.5276	14.8554		14.5792	13.0723		14.3444	13.3998
(UniMod:1)ADLSLADALTEPSPDIEGEIK(UniMod:121)R	MAP4	P27816_K22;P27816-6_K22	85	19.774																						17.3513							20.3345	20.0153	20.2746	20.0298		20.1534	20.2592
(UniMod:1)ADNEK(UniMod:121)LDNQR	KPNA4	O00629_K6	86	14.8667	14.189	14.8748	15.01	14.9554	14.31	14.6258	13.9118	14.4202	13.8655		13.9031	13.6616		14.3589	14.3306														15.9014	16.05	15.4866	16.0372	15.116	15.9734	15.5323	15.6224	14.5012	15.6078	15.8384	15.4462	14.9129	15.1701		14.4083	14.5092
(UniMod:1)ADNLSDTLK(UniMod:121)K	RAP1GDS1	P52306-3_K10	87	15.2805	16.205	16.166	16.1728	15.9186	15.5418	15.4113	15.7422	15.7924	15.2563	15.189	15.3921	15.5415	15.4551	15.0069	14.9152	15.163	14.197	13.8689	14.6561	14.7243									15.9345	15.1855	15.4573	16.2215	15.5502	15.0906	15.4267	14.9201	14.6939			14.6707				14.2298
(UniMod:1)ADPDVLTEVPAALK(UniMod:121)R	GTF2E1	P29083_K15	88	15.2495	15.1463	14.5994	15.223	14.5675	14.885	14.7094	14.8821	14.8264	14.6525	14.4262	14.3525	15.0485	13.8208		14.3507	14.2389													16.9197	16.4949	16.9769	16.8153	16.2932	16.2369	16.0977	16.308	14.9694	14.9124	15.1133	14.8699
(UniMod:1)ADPEVC(UniMod:4)C(UniMod:4)FITK(UniMod:121)ILC(UniMod:4)AHGGR	ZC3HAV1	Q7Z2W4_K12	89	16.7634			16.9676	16.9516	17.0038	15.9182	15.6847	17.365	15.958	16.7726		17.2845																	15.8285	17.5976	17.0621	17.2328	17.7065		17.4638		16.3959	15.7839
(UniMod:1)ADPK(UniMod:121)YADLPGIAR	DCTN2	Q13561_K5;Q13561-2_K5;Q13561-3_K5	90	15.461	15.0895	15.0248		14.2919	15.6376	15.5388	15.5899	14.9018	14.5083		15.5607	15.3667	14.9724	15.5616	14.7854	15.0848			14.6978	14.3764			13.0731						16.6606	16.5994	16.4544	16.2937	16.0375	16.1816	16.4175	16.0978	16.1737	15.5239	16.2018	15.723		15.6405	15.2229
(UniMod:1)ADPVAGIAGSAAK(UniMod:121)SVR	GAS2L1	Q99501_K14;Q99501-2_K14;Q99501-3_K14;Q99501-4_K14	91	14.8665	15.4604	15.4088	15.609	15.7042	15.2651	15.2794	15.9637	15.5392	15.3724	15.0805	15.4168	14.7055	14.4816	15.2707	14.4062	14.476	14.2271	13.4724	14.0726	14.2502				12.7343
(UniMod:1)ADQGEK(UniMod:121)ENPMR	RPL11	P62913-2_K7	92	14.7178	14.3567	14.1944	15.5695	15.578	13.9195	13.8376	13.463	14.8132	12.6216	13.6929		13.5698			12.0484	12.7843													15.8905	16.5968	16.7647	17.0077	15.0271	16.29	15.2857	16.1125	14.8168	15.226	15.739	15.0869		13.6651		13.4239
(UniMod:1)ADQLTEEQIAEFK(UniMod:121)EAFSLFDK	CALM1		93
(UniMod:1)ADQPK(UniMod:121)PISPLK	SLC25A20	O43772_K6	94	14.8351	14.6036	14.5507	14.8895	15.1736	15.1501	15.2468	15.3288	15.3554	15.6729	15.8358	15.7331	15.4699	15.3804	15.7799	15.397	15.2573	15.0758	14.7716	14.8854	15.7013	14.206								14.5597	14.8133	14.1541	14.2769		14.4683	14.219	14.2123	13.6898	14.3171	14.3222	13.5189
(UniMod:1)ADSAELK(UniMod:121)QMVMSLR	PIAS1	O75925_K8	95	16.0322		17.2691	17.0664	17.2122		17.0162	17.1825			16.5024	16.2923			15.112	14.9087	15.9301		13.6825		14.5973																15.6463
(UniMod:1)ADSAQAQK(UniMod:121)LVYLVTGGC(UniMod:4)GFLGEHVVR	HSD3B7	Q9H2F3_K9;Q9H2F3-2_K9	96	17.7587	18.7041	17.0842	18.2012		18.3282	18.1668	18.2233	17.8097		18.4719	17.8785				16.7419						15.7362
(UniMod:1)ADSGLDK(UniMod:121)K	STK33	Q9BYT3_K8	97	14.2347		14.6791		14.7668					13.171		14.0996			14.4572
(UniMod:1)ADSMQEK(UniMod:121)QR	CASP4	P49662-2_K8	98	13.5419	13.6379	13.2328	13.4509	14.2904	13.4502	13.763	12.9678
(UniMod:1)ADSVK(UniMod:121)TFLQDLAR	EI24	O14681_K6	99	17.4696	19.4998	18.5784	19.3079	18.976	17.9899	17.9239	19.6206	19.4821		17.0357			17.1547	17.536	16.3483	16.6838			15.7847			16.2379						15.5749											16.2292
(UniMod:1)ADVEDGEETC(UniMod:4)ALASHSGSSGSK(UniMod:121)SGGDK	RNF7	Q9UBF6_K23;Q9UBF6-2_K23;Q9UBF6-3_K23;Q9UBF6-4_K23	100	15.0614	15.803	15.5403	15.6417	15.8448	16.2521	16.3919	15.9237	16.4184	15.9877	16.1799	16.3244	15.8787	16.2049	16.4899	16.0888	16.1879	15.4876	15.6545	15.4425	15.108				13.0371					13.4344	14.1691	13.6797	14.3568	14.2483	15.1438	13.9435	14.255	13.8596	13.8452	14.1296	14.7726		13.8563	13.9561	12.6724
(UniMod:1)ADVLDLHEAGGEDFAMDEDGDESIHK(UniMod:121)LK	RBM8A	Q9Y5S9_K27;Q9Y5S9-2_K27	101	14.2674				13.1701																										15.0111		14.6212
(UniMod:1)ADVVVGK(UniMod:121)DK	CHRAC1	Q9NRG0_K8	102	16.5921	18.1479	18.0493	18.1774	18.2345	17.714	17.7036	17.7605	17.7414	17.5468	17.6802	17.7157	17.5649	17.3702	17.3283	17.3789	17.261	16.6863	16.9538	17.0185	16.8814	16.1593	15.4862	15.6024	16.0624				14.8696	16.7995	16.974	16.596	16.8896	16.0723	16.3697	16.4204	16.0777	16.3046	16.2502	15.478	15.7544	13.94	15.1555	14.8913	15.8073
(UniMod:1)ADYWK(UniMod:121)SQPK	WBP4	O75554_K6;O75554-2_K6	103	15.17			12.8674	14.4353			13.6752	14.1208																					16.418	16.3127	16.1211	16.3818	15.9065	15.7508	15.9745		14.3641			14.8825
(UniMod:1)AEAEGESLESWLNK(UniMod:121)ATNPSNR	GGA3	Q9NZ52-2_K15	104	18.3573	17.7121	17.7766	17.8955	17.9018		18.4556	18.3982	18.5151	17.216	18.2731	18.736	18.4845	16.9805	17.6979	17.7369	17.7742	17.7464	16.8995	16.636	16.6515		15.9202		16.5552					19.9583	20.2885	20.4527	20.9437	20.448	20.5113	20.3689	20.7398	19.4296	19.6603	19.654	19.9202	18.2901	19.0541	18.4657	18.9713	17.9615
(UniMod:1)AEAQSGTGQLQEQK(UniMod:121)K	RUSC1	Q9BVN2-2_K15	105	15.099	15.2951	15.2527	16.44	16.584	14.9149	15.0714	15.2966	15.8836	14.4621	14.8578	14.5458	14.8425	13.9281	14.5768	15.2591	14.4994				14.9724
(UniMod:1)AEASSANLGSGC(UniMod:4)EEK(UniMod:121)R	PMF1	Q6P1K2_K16	106	16.1907	17.9112	17.7292	18.3991	17.4553	18.2417	17.825	17.1798	18.0906	17.302	17.9714	17.9661	17.8863	17.2185	17.2188	17.7339	17.4607	16.8242	17.4876	16.4504	16.9971	15.9401	15.5674		16.6167					14.2537	15.0492	14.5808	14.8137	14.3537	14.6531	14.7363	14.5039	13.9842	13.9144	13.2164	13.3832		14.1892		13.9496
(UniMod:1)AEAVFHAPK(UniMod:121)R	TSEN2	Q8NCE0_K10;Q8NCE0-2_K10;Q8NCE0-3_K10	107	13.6839	13.5504		14.1356	12.9002	13.5049	13.7585	14.8447		13.8091			13.2456	13.4066
(UniMod:1)AEAVLIDLFGLK(UniMod:121)LNSQK	LACC1	Q8IV20_K13	108	18.2674	18.6434	18.9834	19.0448	17.5602			18.8254	18.2159				16.5989
(UniMod:1)AEC(UniMod:4)GASGSGSSGDSLDK(UniMod:121)SITLPPDEIFR	PANK4	Q9NVE7_K18	109	17.4394	17.7609	17.7339	17.7011		17.8463	17.5456	17.9246			17.8248				16.9713	16.9611		16.1249
(UniMod:1)AEDEPDAK(UniMod:121)SPK	RFX5	P48382_K9	110	13.3533	13.1884	13.4121	13.3211	13.6337	13.1709	12.9737		13.3783																						13.7486
(UniMod:1)AEDMETK(UniMod:121)IK	COX6B1	P14854_K8	111	18.1328	20.07	20.2586	20.2055	20.2011	19.2131	19.3599	19.3329	19.3929	18.888	19.0321	19.1128	18.7866	18.4183	18.4739	18.3906	18.2734	17.4216	17.4969	17.2252	17.2089	14.6424	13.685		13.668					19.9994	20.4724	20.3581	20.3757	19.3078	19.6225	19.5654	19.2486	18.9338	18.7027	18.875	18.8922	18.0001	17.947	17.7756	18.288	16.7491
(UniMod:1)AEEEETAALTEK(UniMod:121)VIR	AK7	Q96M32_K13	112	13.8576	14.6788	14.1637	13.7379	14.1595	14.7163	13.3794	13.6256	14.1506	13.357	13.4849	13.9677	13.6716				13.0551
(UniMod:1)AEEQPQVELFVK(UniMod:121)AGSDGAK	CLIC1	O00299_K13	113	15.5538	16.1382	15.9574	16.1321	15.8501	15.98	15.9795	15.5796	15.7052	15.5725	14.8616	15.3969	15.61	14.8081	14.8542	14.8358	15.066	12.1113	12.1249											16.8817	17.0043	17.184	17.1405	16.5503	16.0512	16.6357	16.3589	16.0863	15.2495	16.0711	15.4754		13.8807	14.5894
(UniMod:1)AEFPSK(UniMod:121)VSTR	PLLP	Q9Y342_K7	114	16.7201		14.5214		14.9666	16.035	16.2194	16.2281	16.3472	15.545	15.8319	15.5143	15.4697	15.931	16.204	16.4437	16.3279	15.6082	15.8133	16.1428										16.5172	16.6862	16.126	16.588	18.4494	18.2948	18.284	18.1464	18.1075	18.2736	18.0062	18.0426	18.0109	17.9976	17.8002	17.9154	17.213
(UniMod:1)AEFSQK(UniMod:121)R	MIEF2	Q96C03_K7	115	15.3592	15.3458	15.2799	16.3023	16.3999	15.8289	16.0193	15.5654	16.5162	15.9487	15.5847	16.0198	16.0284	15.543	16.1443	16.2801	16.2388		15.6885		15.745										14.0909	13.8878	13.5912		14.5304	14.1842	14.8167		14.2494	14.7018	14.1673
(UniMod:1)AEFTSYK(UniMod:121)ETASSR	LUZP1	Q86V48_K8;Q86V48-2_K8;Q86V48-3_K8	116	13.6985	14.5734				13.9014	14.1587	14.2891	13.8694	13.5755	12.673	13.4491					13.2961													13.601	13.9229	13.266	13.7828	13.656		13.463
(UniMod:1)AEGEK(UniMod:121)NQDFTFK	SFR1	Q86XK3_K6	117	13.682	14.0786	13.378		14.313	13.8102	13.5168	13.0382	13.6392
(UniMod:1)AEGETESPGPK(UniMod:121)K	INSIG2	Q9Y5U4_K12	118	13.0877	13.2478	13.5031	13.0448	13.2369	13.1735	12.7931	13.3659	13.0461		12.6722		12.7932
(UniMod:1)AEK(UniMod:121)FDC(UniMod:4)HYC(UniMod:4)R	FHL1	Q13642-1_K4	119	13.8702																													14.4804	14.5788	14.3897	14.3517	13.6513	13.5337	14.5676	13.9003	13.7022		13.2809	12.1353
(UniMod:1)AEK(UniMod:121)FDHLEEHLEK	MED10	Q9BTT4_K4	120	16.6473	17.4723	17.285	16.9469	16.1831	17.5261	17.3854	17.2247	17.3599	17.2171	17.2606	17.2846	16.9921	17.2009	17.1642	17.1913	17.3464	16.2221	16.4193	16.529	16.8159	14.5578		15.6772	15.4059					17.4368	17.8268	17.6992	16.8904	16.8522	17.4555	17.1093	16.9203	16.4538	16.5004	16.4785	16.0836	15.5236	16.0199	14.8651	16.1938	15.1602
(UniMod:1)AEK(UniMod:121)FESLMNIHGFDLGSR	MAPK6	Q16659_K4	121	16.151		17.1683	17.0454	16.4578	17.797	17.2395	17.4214	15.8831	16.5584	16.2379	16.3509	17.3048	15.4019	16.0412	15.3484			15.0049	14.3833			14.1478	14.5928						16.7159	16.0288	16.7657	14.2853		16.5534	17.2293	15.959		16.0035
(UniMod:1)AELGELK(UniMod:121)HMVMSFR	PIAS3	Q9Y6X2_K8	122	14.3438	14.0086	13.5849		13.335			16.0141			14.7767
(UniMod:1)AELIQK(UniMod:121)K	PFDN6	O15212_K7	123	17.4927	17.4678	17.379	17.5796	17.7305	17.0108	17.2027	17.1219	17.1973	17.1607	17.1299	17.1211	16.825	17.1089	16.9275	16.776	16.9338	16.5853	16.2843	16.5565	16.7289	14.2565	14.8709	16.0749	15.148					19.8961	19.913	19.7272	19.7856	19.3381	19.5867	19.5641	19.352	18.9435	18.9362	19.0664	18.9016	18.4979	18.4684	18.2005	18.3893	17.8085
(UniMod:1)AELK(UniMod:121)VEAPASVDWQK	PLEKHH1	Q9ULM0_K5	124	14.9399	14.9169		14.8685			15.368				15.2747			15.2779		14.1052	14.768
(UniMod:1)AELNTHVNVK(UniMod:121)EK	SPATS2L	Q9NUQ6-2_K11	125	14.4004									12.3348																				15.2489	15.4083	15.0206	15.0303	13.8956						13.8645
(UniMod:1)AELQMLLEEEIPSGK(UniMod:121)R	ABI1	Q8IZP0_K16;Q8IZP0-10_K16;Q8IZP0-12_K16;Q8IZP0-2_K16;Q8IZP0-3_K16;Q8IZP0-4_K16;Q8IZP0-5_K16;Q8IZP0-6_K16;Q8IZP0-7_K16;Q8IZP0-8_K16;Q8IZP0-9_K16	126	18.4264										17.2326																			19.3567	19.1889	19.2516	19.0652			17.8171	17.9794		17.5195
(UniMod:1)AELVQGQSAPVGMK(UniMod:121)AEGFVDALHR	FUBP3	Q96I24_K15	127	17.1254	18.7564	18.735	18.7859	18.4655	18.3143	18.3357	18.3722	18.2598	17.6555	17.984	18.0693	17.6924	16.4302	16.9466	16.7132	17.0734	14.8425	15.6172	14.7961	15.2667									18.4762	18.1989	18.4335	18.3313	17.5484	17.7365	17.698	17.6198	16.7713	16.6073	16.6112	16.7365	14.4774	14.8643	14.4125	14.8798
(UniMod:1)AENGDNEK(UniMod:121)MAALEAK	SSB	P05455_K9	128	14.7386	14.5428	14.3534	14.8956	15.621	14.1651	13.9455	13.8007	13.9516	13.5733	13.7599	12.5877	14.142		12.5035															16.2487	16.5568	16.4044	16.4818	15.5058	16.2687	16.1343	15.1618	13.2146	15.4343	14.7895	14.4213
(UniMod:1)AENLK(UniMod:121)GC(UniMod:4)SVC(UniMod:4)C(UniMod:4)K	SUV39H1	O43463_K6	129	14.156	15.0195	14.8214	15.3756	14.8699	13.7234	14.4385	14.5087	14.6061	14.1688	13.9475	13.9903	14.2572	13.5214	13.3512															13.7952	13.7135	13.8642	14.1493		12.8429
(UniMod:1)AENLLDGPPNPK(UniMod:121)R	CREBBP	Q92793_K13	130	14.5004						12.7944																							15.121	15.158	15.7476	15.3822	15.2841	15.1884	15.5281	15.7425	13.9928	14.441	14.3903	14.5898	13.4297	12.991		13.6824	13.0441
(UniMod:1)AEPSAPESK(UniMod:121)HK	STT3B	Q8TCJ2_K10	131	17.1029	17.3576	17.3308	17.2132	18.0216	17.1459	17.1091	17.2069	17.0439	16.7689	17.1236	16.7659	17.0287		16.5298	17.0596	16.9272		16.333	16.9022	15.8888	15.5515	15.3615	16.6663						18.6564	18.6632	18.3439	18.4784	17.816	18.2442	17.9382	18.0684	17.7073	17.8074	17.7874	17.7109	17.2251	17.3879	17.0846	17.235	16.7679
(UniMod:1)AEPVSPLK(UniMod:121)HFVLAK	MFN1	Q8IWA4_K9	132	16.2091	16.5851	16.2945	16.1744	15.4921	16.7922	16.4847	16.6626	16.143	16.5322	16.4593	16.627	16.4211	15.7802	16.1342	15.7926	15.989	15.2697	15.4768	15.5525	14.9484	14.5058	14.5792		14.4991					18.3876	18.0149	18.1795	18.0993	17.5521	17.7785	17.6255	17.9267	16.9784	17.0637	17.5861	17.5019	15.7123	16.355	15.6228	15.9403	14.6594
(UniMod:1)AESEAETPSTPGEFESK(UniMod:121)YFEFHGVR	SULT4A1	Q9BR01_K18;Q9BR01-2_K18	133	14.5427	14.6996	15.2264	14.9542	14.6686	15.214	14.9271	14.8097	14.7788	14.5942	13.9686	15.1496	14.7548	13.167		12.7474	14.4804
(UniMod:1)AESSDK(UniMod:121)LYR	PARP1	P09874_K7	134	14.8183	14.8199	14.1331	14.8253	13.5745	14.11	14.4287	14.2213	14.3944	13.4467	14.2026	14.6601	14.3789	12.9196	14.0456		13.6274													15.9688	16.2268	15.8955	15.884	15.8379	15.7144	15.7394	15.6401	14.8606	15.1374	15.4092	15.2916	15.2054	14.6889		15.2607
(UniMod:1)AETEALSK(UniMod:121)LR	HTATIP2	Q9BUP3_K9	135	16.3685	16.9368	16.8192	16.828	16.3806	16.6228	16.5511	16.5339	16.3957	16.4576	16.4792	16.3188	16.3069	15.9841	16.1214	16.0921	16.1899	15.4511	15.5255	15.5615	15.6625	14.6939	14.3918	14.9289						18.2532	18.448	18.2922	18.1902	17.8953	18.0305	17.8724	17.7707	17.3909	17.4622	17.2961	17.3393	16.9304	17.0329	16.3401	16.3165	14.8783
(UniMod:1)AETK(UniMod:121)LQLFVK	CLIC3	O95833_K5	136	14.3088	14.9126	14.9958	14.7445	14.6671	14.9455	14.7943	14.9208	14.7003	14.7769	14.9173	14.7849	14.6506	13.0021	13.3564	12.4005														14.4714	14.3219	14.4629	14.4499	13.8877	12.8984	14.6158	13.4245
(UniMod:1)AETLEFNDVYQEVK(UniMod:121)GSMNDGR	SSRP1	Q08945_K15	137	18.2316			16.2817	16.6371			16.95							16.2488																19.5546	20.1742	20.5021		19.6386	20.1033	19.6571	17.7281	18.404	18.486	19.1312		17.7009	17.2648	17.6196
(UniMod:1)AEVEETLK(UniMod:121)R	DYNLRB1	Q9NP97_K9	138	18.63		18.9254		20.0396	19.2792	19.143	19.3556	19.3638	18.7522	18.7903	18.7133	18.6367	18.4932	18.5981	18.4989	18.242	18.1392	18.1474	18.2064	17.9065	17.3877	17.0937	16.8047	17.2022	14.9913	16.3224	15.6811	16.1791	21.103	21.3111	21.0811	20.8471	20.6004	20.6965	20.5438	20.4018	20.2526	20.1952	19.9664	19.918	19.5892	19.6821	19.2344	19.3984	18.9164
(UniMod:1)AEVEQK(UniMod:121)K	RPS15	P62841_K7	139	17.4818	18.4521	18.83	18.302	18.9086	18.4791	18.3955	18.1337	18.2109	17.782	18.1478	18.1698	18.0072		18.0944	17.611	17.6378		17.7309	17.4933	17.5836	15.7115	16.618	16.445	16.5497				16.1579	18.3532	18.4206	17.865	18.1838	17.877	18.0202	17.6398	17.619	17.2713	17.6964	17.2098	17.3368	17.2892	17.6004	17.2227	17.1799	16.2335
(UniMod:1)AEVK(UniMod:121)SMFR	BBIP1	A8MTZ0-2_K5	140	14.609	15.5353	15.4475	15.3427	14.894	14.918	15.0856	14.1421	14.5569	14.4865	14.3199	14.286	14.4166	14.2977																	12.7979
(UniMod:1)AEVSIDQSK(UniMod:121)LPGVK	CCDC50	Q8IVM0-2_K10	141	16.9459	17.7691	17.6595	17.6514	17.3734	17.6429	17.5725	17.4325	17.2125	17.3438	17.584	17.31	17.2531	16.8004	17.0574	16.96	17.0413	16.3424	16.5487	16.6839	16.3208	15.2376	15.4937	16.0511	15.6245					18.7473	18.5756	18.8278	18.293	18.1846	18.2992	17.9237	18.1023	17.6835	17.759	17.1517	17.2888	16.7937	17.0064	16.5288	16.4015	15.1044
(UniMod:1)AEYLASIFGTEK(UniMod:121)DK	U2AF1L5		142
(UniMod:1)AEYSYVK(UniMod:121)STK	FRG1	Q14331_K8	143	15.5978	14.0854	14.5445	14.826	15.4111	15.2841	14.2934	14.6776	15.408	15.0948	14.9212		15.0316			14.696				13.835										17.38	17.4956	17.1233	17.2295	16.7126	16.8354	16.9201	16.8682	16.7656	16.3991	16.3821	16.5726	16.0301	16.0572	15.009	16.0937	14.5627
(UniMod:1)AFK(UniMod:121)DTGK	RPS20	P60866_K4;P60866-2_K4	144	23.8461	23.4696	23.6197	24.1529	24.1342	22.5675	22.6147	22.6229	23.208	22.5625	22.3567	22.5981	22.8929	22.4361	22.1333	23.1872	22.435	22.5251	22.6511	21.4048	22.3349	21.1206	21.2388	21.3657	22.1185	21.1604	20.529	20.4472	21.7144	27.1974	27.3103	26.9239	26.9782	26.2486	26.7859	26.3534	26.4378	26.1425	26.5025	26.8851	26.5656	25.6512	26.2004	24.9315	26.1764	25.5214
(UniMod:1)AFMEK(UniMod:121)PPAGK	PXK	Q7Z7A4_K6;Q7Z7A4-2_K6;Q7Z7A4-4_K6;Q7Z7A4-6_K6	145	14.5131						15.5665	16.3841		14.5496	14.405	14.0428																		13.2703	13.3732
(UniMod:1)AFQK(UniMod:121)AVK	GPD2	P43304_K5	146	15.2295	16.3418	16.0248	16.0975	15.3683	15.6703	15.8164	15.7581	15.8167	15.6027	15.451	15.3575	15.4474	15.2263	14.7868	15.2818	14.6455			14.0415										15.1686	15.164	15.144	15.0174	14.7285	14.6649	14.1502	14.3327			14.8626
(UniMod:1)AFVATQGATVVDQTTLMK(UniMod:121)K	TRRAP	Q9Y4A5_K19;Q9Y4A5-2_K19	147	17.0881	17.8279	17.6569	17.869	17.513	17.4164	17.5537	17.2879	17.6426	17.319	17.6653	17.5407	17.4449	16.7472	16.8038	16.6524	16.9487		15.4215	16.261	15.6575											16.5103	17.1114
(UniMod:1)AGFGAMEK(UniMod:121)FLVEYK	HAT1	O14929_K9	148	18.5366	19.2486	19.3303	19.0518	19.643	18.7839	18.8741	19.0059	18.3867	17.768	18.7677	18.5611	17.9891	17.3422	17.4942						17.2509									20.7482	19.0582	19.198	19.1617		18.8763	19.0185	19.9058	17.606	17.7341	19.0188	17.3339	18.0238	17.8259
(UniMod:1)AGIAAK(UniMod:121)LAK	CAPN2	P17655_K7	149	17.5693	18.8529	18.8916	18.7318	18.1529	18.4284	18.6479	18.6022	18.5991	18.4075	18.5705	18.5128	18.5916	18.2731	18.2024	18.1496	18.3615	17.5692	17.8034	17.5483	17.8145	17.3619	17.1313	16.8086	17.4926				16.3979	17.1336	17.2467	17.2427	16.9543	16.7914	16.7012	16.5567	16.8226	16.594	16.5524	17.2081	16.5638		16.4879	14.4418
(UniMod:1)AGILFEDIFDVK(UniMod:121)DIDPEGK	POLR2H	P52434_K13	150	19.6085	21.2472	19.876	22.0655	22.277	19.9804	20.8314	19.7819	21.7115		19.0528	20.5558	20.2077		17.9495	18.6518	18.5549		18.2183	19.3175	19.2427		20.2804	19.4583	19.7438				19.8172	18.5756		19.5882	19.8438		17.408					18.4849	17.8331		17.5191
(UniMod:1)AGITTIEAVK(UniMod:121)R	TPM3	P06753-2_K11	151	19.941	18.7163	18.8167	18.5821	18.2599	18.5521	19.5715	18.3459	18.2831	18.8385	18.9531	18.9322	18.8089	20.8478	20.6411	20.5606	19.9689	20.4359	20.4669	20.6137	20.5166	18.9982	18.7671	18.6812	19.3055			18.0776	17.8221	21.2579	21.5229	21.0403	20.9594	21.1146	21.3524	21.0648	20.9498	21.3589	21.5793	21.4893	21.2505	21.771	21.5241	21.2288	21.2479	21.2756
(UniMod:1)AGK(UniMod:121)DIPGQASLVFDVALLDLHNPK	FKBP9	O95302-2_K4	152	17.8974		18.3028	18.162	17.4004		18.6689				17.7683	17.732	17.8232			17.4718	17.7472
(UniMod:1)AGK(UniMod:121)QAVSASGK	UQCRB	P14927_K4	153	13.2356																													12.3088	13.9004	12.7916	12.7438	13.5758	13.6574	13.4484	13.4583
(UniMod:1)AGK(UniMod:121)SSLFK	RAB9A	P51151_K4	154	16.1376	16.0828	16.4404	16.6552	16.7994	15.804	15.9881	15.785	15.8065	15.7898	15.7789	15.6847	16.0179	15.7536	15.2103	15.9137	15.2753	14.4734	14.9962	14.9395	15.0268			14.1282						17.7806	17.9009	17.8923	17.3045	17.4755	17.3448	17.4515	17.4405	16.8957	17.03	17.0464	16.9306	16.7124	16.3134	16.116	16.8245	15.3855
(UniMod:1)AGLNSLEAVK(UniMod:121)R	TPM4	P67936_K11	155	15.8726	13.6181	14.473	14.4479	14.3539	14.0409	14.6039	14.5073	14.5125	14.3298	14.3275	14.7072	14.4518	12.934	13.7938	13.163	13.8464													18.3295	18.308	18.1976	18.2543	18.2363	18.1799	18.303	18.1964	17.7871	17.8722	17.7421	17.6569	17.1127	17.2252	16.71	16.92	15.7313
(UniMod:1)AGMDSGNLK(UniMod:121)TAR	MFHAS1	Q9Y4C4_K10	156	13.5306		12.9067			13.8267	13.8128	14.1715	14.2932		12.0018	13.7013
(UniMod:1)AGPVK(UniMod:121)DR	RPP21	Q9H633_K6;Q9H633-2_K6;Q9H633-4_K6	157	18.3317	18.8184	19.2228	18.8649	19.5849	19.3581	19.326	19.0659	19.1057	18.4781	18.9381	18.8151	18.8936		18.9447	18.3422	18.5926		18.7517	18.228	18.291	17.0233	17.5158	17.5188	17.5286	15.7319	16.174		17.1795
(UniMod:1)AGSSTGGGGVGETK(UniMod:121)VIYHLDEEETPYLVK	DVL2	O14641_K15	158	15.0672				15.158		14.9764
(UniMod:1)AGSYPEGAPAILADK(UniMod:121)R	METTL2B	Q6P1Q9_K16	159	16.2261	16.5869	16.5482	16.8233	16.6755	16.7675	16.6333	16.3119	16.7	16.5572	16.3432	16.3319	16.4542	16.3414	16.0942	16.388	15.4387	16.0266	15.7678	15.7589	15.232	14.9664
(UniMod:1)AGSYPEGAPAVLADK(UniMod:121)R	METTL2A	Q96IZ6_K16	160	15.944	17.4758	17.591	17.3666	17.2249	17.1735	17.2417	17.2198	17.2156	17.1342	17.0137	17.0067	16.913	16.8387	16.78	16.7399	16.4439	16.3798	16.2898	16.3568	16.3074	15.4972	15.912	15.1513	15.5739		14.3275			15.1777	15.7578	15.3432	14.9097	14.0659	14.8885	14.9467	15.2191		14.1181	13.5118	14.113			12.7028
(UniMod:1)AGTLDLDK(UniMod:121)GC(UniMod:4)TVEELLR	RASGRP2	Q7LDG7_K9;Q7LDG7-4_K9	161	16.9089	17.4704	17.3783	17.3727	17.1019	18.3811	17.6266	17.8646	17.36	18.2165	17.7425	17.6742	17.5427		16.6723	16.5992	16.5971	17.4743	15.9737	15.8575	15.2688		15.1062	14.857	15.8592
(UniMod:1)AGYEYVSPEQLAGFDK(UniMod:121)YK	SELENOI	Q9C0D9_K17	162	19.4088	20.834	20.6324	20.8254	20.7261	20.9359	20.7467	21.0109	20.9005	20.91	20.6895	21.1651	21.0944	20.4909	20.214	20.3433	20.4108	19.4922	19.3133	19.6623	19.4007	19.4183	19.3631	19.5784	19.5023	17.4884	17.6545	17.4277	18.6738	19.6733	19.431	19.5564	19.641	19.1457	18.6596	19.1914	19.3461	18.6838	17.5878	18.7424	18.7482	18.6827	17.7007	18.1697	18.5857	17.9777
(UniMod:1)AGYK(UniMod:121)PVAIQTYPILGEK	UTP15	Q8TED0_K5	163	17.0513	17.9092	17.7115	17.8168	17.7883	17.7723	17.4724	17.9188	17.7874	17.7923	17.7441	17.5329	17.8444	16.9137	17.2926	17.1276	17.293	14.5455	16.172	16.3004			15.8824	15.9214	15.5474					17.0076		17.461	17.9115	16.7169	16.7685	16.6363	17.3216	15.6285
(UniMod:1)AHC(UniMod:4)VTLVQLSISC(UniMod:4)DHLIDK(UniMod:121)DIGSK	CPNE1	Q99829_K20	164	16.5788	18.277	18.2304	17.9003	17.5584	18.3906	18.0667	18.0824	17.3744	18.2393	18.6974	18.1883	17.8488	17.5179	18.2192	18.0376	17.7	16.0148	16.8839	16.3666	16.7288	16.1762	16.3223	14.5755	15.2471					15.7381	16.0551	15.489	15.7091	15.9908	15.1312	15.6486	15.419		15.5697	14.8724	14.9726			14.2502		11.9266
(UniMod:1)AHK(UniMod:121)QIYYSDK	CKS2	P33552_K4	165	17.5262	19.5952	19.5107	19.8289	20.0952	19.1846	19.4437	19.282	19.54	19.134	19.1776	19.0774	19.1593	18.6749	18.7637	18.5834	18.7261	17.6266	18.4646	17.7888	17.9667	17.2408	17.1836	17.7529	16.9752	16.5097	15.8633	15.1853	15.7673	16.7043	17.0171	16.541	16.8825	16.1474	16.6104	16.3357	16.1144	16.0736	15.1523	16.0426	15.3887		14.9064	15.9554	15.6529
(UniMod:1)AHSPVQSGLPGMQNLK(UniMod:121)ADPEELFTK	STK24	Q9Y6E0-2_K17	166	15.1039	14.7678		14.799	15.2644		14.8633						15.0768																	15.8798	16.0953	15.8087		15.1486					14.6411	13.7987
(UniMod:1)AHYNFK(UniMod:121)K	GTPBP4	Q9BZE4_K7	167	14.4608	14.9712	14.8497	14.967	15.107	13.7407	14.4499	13.9939	14.2633		14.2072	14.0583
(UniMod:1)AISSSSC(UniMod:4)ELPLVAVC(UniMod:4)QVTSTPDK(UniMod:121)QQNFK	NIT1	Q86X76-2_K24	168	16.4702			15.6985				16.5013																									17.2108
(UniMod:1)AK(UniMod:121)AAAIGIDLGTTYSC(UniMod:4)VGVFQHGK	HSPA1A		169
(UniMod:1)AK(UniMod:121)AYDHLFK	RAB13	P51153_K3	170	16.1017									17.1941		17.5634			16.0007	16.812		15.6903	15.9069	15.3575	15.6168	14.2466		13.6701							16.9558					17.6442	17.7357	16.8022	17.3919	17.2746	16.9829	16.2031	16.287	15.7517	16.431
(UniMod:1)AK(UniMod:121)DAGLIEANGELK	TFDP1	Q14186_K3	171	15.8921	17.5115	17.3981	17.2439	17.0199	16.8203	16.9273	17.0405	16.7083	17.0066	16.6609	16.5557	16.6985	16.1793	16.1268	16.429	15.9044	16.2034	15.8613	15.3706	15.9562	14.8228	14.7188	14.2898						13.7473	14.7746	14.5656	14.3481	13.8957	14.0862
(UniMod:1)AK(UniMod:121)EEPQSISR	TMEM159	Q96B96_K3;Q96B96-2_K3	172	18.0407	16.3326	16.1319	17.1864	17.4423	17.2714	17.4908	17.3268	18.1483	17.3759	17.3979	17.2144	17.082	17.4412	17.5267	17.8004	17.7826	16.6955	17.5593	16.6819	17.3829	16.4163	16.0591	15.6742	17.0075	15.1771				19.1656	19.6345	19.4358	19.5397	19.9808	20.5475	20.0807	20.4184	19.9158	20.4541	20.4312	20.3428	19.6084	20.0628	19.2126	20.0866	18.5273
(UniMod:1)AK(UniMod:121)HHPDLIFC(UniMod:4)R	PHF5A	Q7RTV0_K3	173	16.2619	15.3318	15.2198	15.4171	15.4118	15.8035	15.8876	15.7425	16.0327	15.3114	15.7926	15.7657	14.7494	15.3055	15.4029	15.0408	15.2346		15.2713	14.9035										17.5623	17.5166	17.4871	17.373	17.9163	17.883	17.724	17.7193	17.5579	17.5531	17.4329	16.9618	16.9984	16.9757	17.1187	17.1033	15.9307
(UniMod:1)AK(UniMod:121)ISSPTETER	S100A11	P31949_K3	174	19.6123	19.1414	18.7777	19.3899	18.8304	19.7868	19.5918	19.6111	19.8717	19.7134	19.7571	19.7399	19.7863	19.4165	19.6165	19.8099	19.6047	19.2141	19.5172	18.678	19.3605	18.2124	18.3346	17.6786	18.5416	17.3905	17.0286	16.9211	17.5772	20.839	21.2712	20.9548	21.1702	21.6096	21.6285	21.6364	21.4247	21.2542	21.3145	21.3512	21.3889	21.0932	21.0737	20.009	21.2799	20.3337
(UniMod:1)AK(UniMod:121)NGSEADIDEGLYSR	UBA1	P22314-2_K3	175	15.8907	16.2692	16.5315	16.0918	16.3167	16.299	16.1897	16.3332	16.2791	15.9542	15.9118	16.1651	15.8887	15.5551	15.7669	15.6613	15.151	15.389	15.5488	15.0947	14.8953									17.413	17.1579	17.0909	17.2838	16.7372	16.8869	16.8599	17.0525	15.9185	16.0572	16.3608	16.2852	15.3022	15.2494	14.1969	15.1452
(UniMod:1)AK(UniMod:121)PLTDQEK	PYGL	P06737_K3	176	20.0414	21.9415	21.669	22.8229	22.9019	21.5255	21.6051	21.4792	22.3525	21.4438	21.5374	21.2928	21.4908	21.0462	21.4483	21.6225	21.661	20.388	21.1789	20.3808	21.2566	19.9827	20.0375	19.5816	20.7316	19.4528	18.9241		19.2534	18.6141	18.9072	18.8158	18.6542	17.8524	18.5126	18.106	18.0956	17.8162	18.1772	18.2543	18.0669		17.5602		17.9141
(UniMod:1)AK(UniMod:121)PLTDSEK	PYGB	P11216_K3	177	17.9737	19.7703	19.5907	20.7907	20.8162	19.2623	19.4772	19.2819	20.2904	19.3426	19.386	19.2582	19.4235	19.0279	19.286	19.7622	19.7125	18.3722	19.3112	18.459	19.3793	18.0238	18.2626	17.4251	18.8014	17.5569	16.9092	17.017	17.2531	16.7793	16.9512	16.962	16.6261	15.7519	16.6585	16.2974	16.3558	15.6473	16.3978	16.1524	16.3836		16.0018	14.4257
(UniMod:1)AK(UniMod:121)PQVVVAPVLMSK	PAIP1	Q9H074-3_K3	178	14.8192	13.6837	14.0417				14.3713																							16.1196	15.3795	15.9108	15.9695		15.3367	15.1698	14.8876	14.0058			14.3674				13.4062
(UniMod:1)AK(UniMod:121)PYEFNWQK	PLCB4	Q15147_K3;Q15147-4_K3;Q15147-5_K3	179	14.2267	14.5295		14.507	14.4253		14.6792								13.2593															15.3871			14.8943				14.2547				13.4772
(UniMod:1)AK(UniMod:121)QPSDVSSEC(UniMod:4)DR	BCL2L11	O43521_K3;O43521-10_K3;O43521-11_K3;O43521-12_K3;O43521-13_K3;O43521-14_K3;O43521-15_K3;O43521-16_K3;O43521-17_K3;O43521-18_K3;O43521-19_K3;O43521-2_K3;O43521-20_K3;O43521-3_K3;O43521-4_K3;O43521-5_K3;O43521-6_K3;O43521-7_K3;O43521-8_K3;O43521-9_K3	180	13.0135																													12.4296			13.0212		13.5896
(UniMod:1)AK(UniMod:121)QYDSVEC(UniMod:4)PFC(UniMod:4)DEVSK	CDK9	P50750_K3	181	17.1635	18.8086	18.86	19.0149	18.8736	18.2933	18.4733	18.3101	18.606	18.148	18.1587	18.2057	18.3086	17.8699	17.4941	17.6446	17.6987	17.2848	17.3044	17.2591	16.7958	16.4597	15.658	16.2175	16.007					15.2558	14.2101	14.8952	15.3009	14.5876	14.9014
(UniMod:1)AK(UniMod:121)TYDYLFK	RAB8A	P61006_K3	182	17.3623	17.1408	17.0399	17.0723	17.0544	17.0751	17.1248	17.2091	17.1203	16.694	16.9501	17.013	16.8883	16.7973	16.7535	16.7813	16.4529	16.0367	16.0628	16.2386	15.9692	16.1617	14.8267	15.2507	15.38					20.0302	19.8591	19.6536	19.8504	19.1762	19.511	19.4234	19.3308	18.9983	18.9603	19.0206	19.0269	18.2792	18.5543	18.1117	17.9891	17.1774
(UniMod:1)AK(UniMod:121)VEQVLSLEPQHELK	VAPB	O95292_K3	183	17.2284	17.888	17.943	17.5709	17.578	18.2364	18.1377	18.1153	18.1241	18.0889	17.9245	18.1274	18.1044	17.5517	17.3487	17.5812	17.5449	16.8985	16.7862	16.9137	17.0619	16.7302	16.8213	16.1479	16.6619	14.2827				19.313	19.0385	18.9794	18.8258	18.5203	18.1798	18.6096	18.7289	17.8547	17.6821	17.5718	17.8298	16.7308	16.8179	16.4978	16.6388	15.5081
(UniMod:1)AK(UniMod:121)VSELYDVTWEEMR	EMC2	Q15006_K3	184	15.554	15.2395	15.2336	15.764	16.1871		15.1642	15.4091	15.2334			15.1341																		15.974			16.2005
(UniMod:1)AK(UniMod:121)WGEGDPR	AHSA1	O95433_K3	185	16.4159	16.9305	16.1731	17.0122	16.192	16.7221	16.4665	16.7022	17.3548	16.6511	16.0845	16.0409	16.5394	16.1333	16.0471	15.5785	16.0857	15.453		14.8362	14.9522	14.8673								17.5242	17.4834	17.5429	17.9522	17.4109	16.6216	17.2115	17.1138	17.0637	16.6212	17.2634	17.0242	16.2288	15.7283	14.799	16.5841
(UniMod:1)AK(UniMod:121)YQGEVQSLK	RNF170	Q96K19_K3;Q96K19-2_K3;Q96K19-3_K3;Q96K19-5_K3	186	17.354	17.427	17.4147	17.5465	17.7055	16.9047	17.2095	17.0739	17.0814	16.9302	16.9368	16.9327	16.6624	16.7976	16.4858	16.6409	16.453	16.2508	16.2721	16.4515	16.1712	15.3831		14.5598	15.6573					19.5227	19.5902	19.2151	19.4716	19.001	18.9963	19.0706	18.9875	18.6788	18.7752	18.5446	18.5566	18.3615	18.2133	17.793	18.2218	17.5333
(UniMod:1)ALC(UniMod:4)NGDSK(UniMod:121)LENAGGDLK	GMPS	P49915_K9	187	15.7274	16.8488	16.8116	16.9105	17.1521	16.6487	16.6459	16.5878	17.1625	16.4161	16.6104	16.5157	16.8289	15.9953	15.8482	16.082	16.3303	15.0431	15.4597	15.2981	15.3596	14.2192								15.3471	15.559	14.4047	15.1391	14.8948	15.4584	15.0831	14.5825	13.7991		14.0361	14.1984
(UniMod:1)ALDFLAGC(UniMod:4)AGGVAGVLVGHPFDTVK(UniMod:121)VR	SLC25A29	Q8N8R3_K26	188	17.4854	17.5275	17.8112		17.6864	18.1941			17.9146	17.9956	17.9064	17.8042																				17.0218	17.6657
(UniMod:1)ALDGPEQMELEEGK(UniMod:121)AGSGLR	PSMC5	P62195_K15	189	17.4557	18.1854	18.5238	18.5899	18.7905	18.5549	18.5151	18.5542	18.7284	17.8927	18.1621	18.1651	18.244	17.0562	16.7044	16.9358	17.2114	15.6514	16.0773	15.7307	15.3303									19.4123	19.3337	19.4494	19.4117	18.1768	18.916	18.7163	18.6071	17.6787	17.2612	17.7199	17.9048	16.2689	17.1244	16.1884	16.6302	12.9417
(UniMod:1)ALDVK(UniMod:121)SR	CDK7	P50613_K6	190	16.6344	18.1555	17.7898	18.2702	17.3358	17.7074	17.5755	17.8236	17.8131	17.5933	17.5662	17.611	17.7142	17.2314	17.3112	17.398	17.0099	16.6848	17.1134	16.4214	17.1131	15.8393	15.6713	15.159	16.0671				14.6029	16.448	16.5728	16.566	16.415	15.8308	16.0024	16.3843	15.8841	15.5273	15.5053	15.6536	15.5755		14.8429		14.9535
(UniMod:1)ALEAAGGPPEETLSLWK(UniMod:121)R	ENDOV	Q8N8Q3_K18;Q8N8Q3-2_K18;Q8N8Q3-3_K18	191	16.9397	18.2554	18.2062	18.1238	18.2183	17.8684	18.0445	18.0489	17.9031	17.6144	17.6059	17.5035	17.7435	16.6445	16.6635	16.406	16.5908	15.346	15.3407	15.6814	15.1407	15.0157	14.7088
(UniMod:1)ALETVPK(UniMod:121)DLR	SUPT4H1	P63272_K8	192	18.6906	19.5841	19.5637	19.6833	19.3411	19.6317	19.7964	19.8217	19.6105	19.7539	19.8536	19.8393	19.7724	19.4171	19.677	19.6666	19.4833	19.2262	19.1564	19.2492	19.298	18.6437	18.9585	18.3404	18.7521	17.0622	17.4711	17.045	17.4594	19.4185	19.3415	19.2931	19.4566	19.152	19.2302	19.1942	19.2621	18.7426	18.954	19.0141	18.8299	18.0024	18.238	17.9618	18.0609	16.9956
(UniMod:1)ALHVPK(UniMod:121)APGFAQMLK	CCT8	P50990_K7	193	17.8936	18.0888	17.9243	17.8144	17.3548	18.2977	18.422	18.0605	18.2229	17.646	17.9561	18.0071	17.8129	16.4148	17.1289	17.2352	17.5264	16.0185	16.3305	16.0924	15.9643	13.6945	13.8103	13.5381	14.2522					21.4323	21.441	21.4293	21.6934	20.6485	20.7513	21.0521	20.9647	19.8141	20.0046	20.4796	20.2469	18.5925	19.0593	18.5806	19.1195	16.7269
(UniMod:1)ALK(UniMod:121)AEGAALDC(UniMod:4)FEVTLK	SPINDOC	Q9BUA3_K4	194	16.5634							15.8913																								17.2355
(UniMod:1)ALK(UniMod:121)DYALEK	MCM7	P33993_K4	195	18.3756	20.9261	20.9239	20.7267	20.0166	20.4626	20.3806	20.3245	20.3841	20.4107	20.4018	20.2924	20.2722	20.2944	20.1849	20.1026	20.0198	19.7122	19.947	19.6688	19.8114	19.1864	19.1457	19.0277	19.1667	17.4631	17.6784	17.4947	18.1716	18.1455	18.1291	17.7657	17.9914	17.6837	17.6677	17.6986	17.0723	16.9851	17.0428	17.0512	17.2187	16.583	16.4766	16.2833	16.3355	15.6292
(UniMod:1)ALK(UniMod:121)GQEDYIYLFK	KLHL23	Q8NBE8_K4	196	17.2972	18.483	18.4274	18.3853	18.5479	18.1835	18.1817	18.4561	18.6786	17.7833	18.0396	18.2729	18.4524	17.1549	17.2179	17.3722	17.5552	16.0981	16.2539	16.2443	16.1592	16.3396		14.7562	15.6876					18.9875	18.7991	19.1977	19.3081	18.0078	18.4536	18.6459	18.8335	17.4972	17.3752	17.5882	17.6918	16.3448	16.798	15.9051	16.5407
(UniMod:1)ALK(UniMod:121)QISSNK	ESD	P10768_K4	197	17.5145	18.7538	19.0389	19.1268	19.4258	19.1956	19.3214	19.3574	19.3257	18.8491	18.9616	18.9139	18.8179	18.8519	18.894	19.0055	18.9962	18.3824	18.6453	18.729	18.5806	17.5858	17.5649	17.7878	17.3977	14.8056	16.1441	15.6877	16.2033	16.6159	16.9023	16.6172	16.6084	17.0992	17.054	17.0132	16.7321	16.571	16.677	16.5778	16.3179	16.4747	16.1806	16.3661	16.8618	15.5507
(UniMod:1)ALK(UniMod:121)VATVAGSAAK	IDH3G	P51553-2_K4	198	16.7249	17.6841	17.8042	17.6439	17.505	17.4062	17.4858	17.3503	17.4992	17.3344	17.1253	17.2755	17.0562	17.1305	17.1232	17.0591	16.9196	16.2122	16.6385	16.6497	16.5223	15.9486	16.125	15.418	15.7274					14.0855	14.1171
(UniMod:1)ALLAEHLLK(UniMod:121)PLPADK	GLTP	Q9NZD2_K10	199	15.6158	14.5131	14.9163	14.2864	13.6049		15.4121	14.9829	14.5469	15.0949	14.6031	16.0342	15.681		15.9233															17.3657	17.0536	17.299	17.0573	16.0058		16.3251	15.8154		14.5191	16.8926
(UniMod:1)ALNGAEVDDFSWEPPTEAETK(UniMod:121)VLQAR	SSSCA1	O60232_K22	200	17.8158		16.1057		16.2229		16.7253	16.6821				16.8231		16.3617																	19.4176	19.6564	19.7238		19.0498	19.2391	18.4227	18.0248		18.78	18.132		17.4479	17.3536		16.5161
(UniMod:1)ALSDADVQK(UniMod:121)QIK	ATP6V1E1	P36543_K10	201	17.4737	17.873															18.0276	17.3067	16.1339	18.0951	18.2768	17.1262	17.4045	17.2903	17.5984	13.6086	15.6297	15.603	16.3206	19.8853						18.6662	18.4789	17.294	15.7323	19.1027	18.6906	18.8054	19.0711	18.8935	19.0813	18.2639
(UniMod:1)ALTSDLGK(UniMod:121)QIK	SULT1C2	O00338_K9;O00338-2_K9	202	14.6115	15.2679	15.0323	15.2696	14.8339	14.6024	14.8139	15.0056	14.9067	14.0455	14.1563	14.529	14.3934	13.5836		14.1205
(UniMod:1)ALTSFLPAPTQLSQDQLEAEEK(UniMod:121)AR	SNW1	Q13573_K23	203	18.2441		21.2226	19.3964				20.091	20.7029		19.9192		20.0719	18.7293	19.2514	19.405		17.2622	18.6018	18.2193	17.5491		14.527	16.4992	13.5449			16.3557	16.9158	20.1913	20.6927			19.1741	19.2787						17.8116		15.7994	17.089
(UniMod:1)ALVDK(UniMod:121)HK	CTBP2	P56545_K6	204	16.824	17.1436	17.3753	17.291	17.7921	17.0527	17.1708	17.0711	17.0692	17.0282	16.9575	16.877	16.8427		16.6739	16.3746	16.7669	15.5275	16.574	16.0811	16.1528	15.1795	14.1753		14.7894					18.4567	18.5321	18.4309	18.2585	17.8068	17.997	17.964	17.7471	17.6217	17.5568	17.535	17.3791	17.3523	17.3388	17.1834	17.4629	16.6791
(UniMod:1)AMNYNAK(UniMod:121)DEVDGGPPC(UniMod:4)APGGTAK	TMEM30A	Q9NV96_K8	205	19.3748	19.4918	19.6567	19.4945	19.4988	19.498	19.7864	19.491	18.4873	18.3087	18.9356	19.1503	18.5934	17.8868	17.8989	18.1113														20.6217	21.1752	20.8119	20.3911	20.4917	20.8009	20.3508	19.9337	19.591	19.6681	18.7619	19.2787	18.6629	19.162	18.1322	18.4959
(UniMod:1)AMSYVK(UniMod:121)DDIFR	SQSTM1	Q13501-2_K7	206	15.2126	15.8917	15.8179	15.64	15.1268	15.3887	15.5825	15.8349		14.7814	14.7494	14.7177			13.8079
(UniMod:1)AMVSEFLK(UniMod:121)QAWFIENEEQEYVQTVK	ANXA1	P04083_K9	207	17.879																														17.2004	18.4954				17.9412
(UniMod:1)ANDSPAK(UniMod:121)SLVDIDLSSLR	MAP4K4	O95819-6_K8	208	16.4919	16.3733	16.7439	17.4472	17.3554		17.3884	17.7144	17.2473		17.8246	17.6862	16.7329		16.6071	16.8505	16.4076	16.0259	14.9806	15.3088											15.9061		16.7835		15.5169	14.2975	15.1328
(UniMod:1)ANEDC(UniMod:4)PK(UniMod:121)AADSPFSSDK	IPP	Q9Y573-2_K8	209	15.7915	17.2607	17.4142	17.7448	17.6448	17.2002	17.2057	17.3327	17.2347	17.1292	17.0375	17.1027	16.9991	16.9817	17.0672	17.1362	16.8459	16.4197	16.4192	16.5483	16.2027	14.8688		14.4398	15.1322					14.8327	15.2643	15.1119	14.8495	14.2774	14.7981	14.6972	14.8112	14.2784	12.9739	13.8323	13.7403		12.3071		13.1445
(UniMod:1)ANEVIK(UniMod:121)C(UniMod:4)K	ADH5	P11766_K7	210	17.049	18.4192	18.2185	18.6658	18.098	17.9508	17.8256	18.1022	18.304	17.907	17.7975	17.9988	18.2223	17.593	17.6559	17.6974	17.5936	16.8932	17.6082	16.6892	17.3229	15.6069	16.125	15.717	16.1604					17.7529	18.0062	17.8847	17.9026	17.4367	17.3654	17.4139	17.5473	17.2881	16.9205	17.2379	17.219	16.5462	16.6581	14.0306	16.7779	15.1284
(UniMod:1)ANNDAVLK(UniMod:121)R	AIMP1	Q12904_K9	211	15.6213					14.2972	14.1202		14.1524				13.7501		13.8536	13.7226	13.0348													15.086	15.6866	15.4422	15.8427	17.2637	17.3554	17.2915	16.7865	17.0595	16.8872	16.6614	16.9212	16.8416	16.8576	15.1382	17.0121
(UniMod:1)ANSAK(UniMod:121)AEEYEK	RNMT	O43148-2_K6	212	13.2083			12.4741	12.3165		11.7335																							13.0608	13.63	14.1781	14.5007		14.0324	12.9659	13.852				12.5468
(UniMod:1)ANSTGK(UniMod:121)APPDER	ARID2	Q68CP9_K7	213	16.1437						14.5827		14.0592		14.3211				14.8677	15.1959	14.4798													14.7285	15.3923	14.3245	15.1384	17.4823	17.4015	17.1575	16.8495	17.2052	17.4501	17.0431	17.4175	17.3375	17.3589	16.4502	17.3753	16.819
(UniMod:1)AQAK(UniMod:121)INAK	BAG2	O95816_K5	214	18.5215	18.8668	19.2757	19.675	19.6889	18.4881	19.0727	18.496	18.8774	18.2188	18.7193	18.4622	18.6927	18.1237	18.5354	18.8833	18.0222	18.2175	18.3143	17.1095	17.8795	17.1448	16.9173	17.783	16.9142	15.3046	15.1752		16.4616	20.7758	20.8287	20.4723	20.554	20.0655	20.5342	20.1636	20.1542	19.6882	20.1723	20.4248	20.1739	19.2843	19.5127	18.6848	19.799	19.0925
(UniMod:1)AQDQGEK(UniMod:121)ENPMR	RPL11	P62913_K8	215	17.2613	16.9677	16.9758	18.255	18.3238	16.7043	16.9633	16.8947	18.0213	16.3871	16.4449	16.4478	16.4314	15.6894	15.6843	16.8369	15.8919		15.2449		14.6109									18.6813	19.3763	19.3415	19.1857	17.856	19.4287	18.5197	19.2111	17.8339	18.4955	18.6428	18.452	16.76	17.3924	16.291	17.5421
(UniMod:1)AQEFVNC(UniMod:4)K(UniMod:121)IQPGK	GLRX	P35754_K9	216	15.0156	13.9161	14.5876	14.0288		13.6819	13.1084			13.4279	13.541		13.5635				13.461													16.847	16.727	16.6531	16.4984	16.0416	16.1825	16.1983	16.3113	15.5953	15.4448	15.8214	15.7367		14.8141	14.2397
(UniMod:1)AQEIDLSALK(UniMod:121)ELER	SYTL3	Q4VX76_K11	217	17.6343	18.434	18.489	18.6073	18.4271		18.6442	18.8994	18.9241	18.5488	18.6541	18.5438	18.5489		17.6581	17.9363	17.9524	17.5292	17.3883	17.4311	17.0239	15.8029	17.0699	16.8769	16.6502	15.3482	15.6742		15.7959
(UniMod:1)AQEK(UniMod:121)MELDLEPDTSYGGTLR	FAM122B	Q7Z309_K5;Q7Z309-2_K5;Q7Z309-3_K5;Q7Z309-4_K5	218	16.9832	17.7922	17.3072	17.8599	17.7926	16.9494	17.9856	17.31	17.3686	17.1462	17.009	17.3494	16.9518	15.348	14.9542	15.1735	16.3174														17.2928	17.7899
(UniMod:1)AQK(UniMod:121)ENSYPWPYGR	AURKB	Q96GD4_K4;Q96GD4-5_K4	219	15.3814	14.3455				15.7582	15.2559		15.6367			14.9776	14.4836		15.7061	15.9158	17.0174	15.4077	15.9657	14.1059
(UniMod:1)AQLGK(UniMod:121)LLK	NAE1	Q13564_K6;Q13564-4_K6	220	17.9883	18.5612	18.2383	18.1982	17.4247	18.9484	18.7724	18.7522	18.6777	18.9629	18.9033	18.8012	18.8448	18.6959	18.6208	18.5815	18.474	18.2212	18.3885	18.2241	18.2024	17.8214	17.7641	17.7962	17.6198	15.7076	16.3698	15.9262	15.9901	19.3374	19.2477	19.3556	19.2065	19.2269	19.2487	19.2204	18.9958	18.8037	19.0152	18.905	18.9607	18.0347	18.4046	17.6698	17.8978	16.8297
(UniMod:1)AQNLK(UniMod:121)DLAGR	PHB2	Q99623_K6	221	18.4569	20.1381	20.1442	20.1506	19.9851	20.8028	20.6347	20.6955	20.6955	20.4394	20.3132	20.4594	20.4144	20.4036	20.2743	20.352	20.5214	20.0512	20.2923	19.9839	19.9968	18.9953	19.2522	19.1804	19.1495	17.7249	18.1411	17.9454	18.3291	17.4512	18.0417	17.4068	17.7783	18.0649	17.6635	17.6067	17.6528	17.7678	17.6136	17.437	17.6235	17.4558	17.2242	17.1651	17.2894	16.0965
(UniMod:1)AQPEDK(UniMod:121)APEVPTEGVR	RINL	Q6ZS11_K7	222	14.3314	14.2891	14.6417		14.3833	14.8805	14.5445	14.8217	14.8058	13.5375	13.7246	14.4931	14.4472	13.3686	14.433	14.6461			13.998		14.2872
(UniMod:1)AQQAADK(UniMod:121)YLYVDK	MYH9	P35579_K8	223	16.1095	16.5039	16.2958	16.31	15.8225	16.0257	16.1376	16.1458	16.0698	15.9731	15.9133	15.8229	16.2168	15.5836	15.5362	15.3802	15.519	14.5962	15.3779	13.6059	14.9808		13.5824							18.0939	18.1195	17.977	18.199	17.6989	17.9908	17.9434	17.5536	17.0735	17.3214	17.2106	17.0622	16.5117	16.4825	15.9295	16.0434	15.0553
(UniMod:1)AQQQMTSSQK(UniMod:121)ALMLELK	UBE2R2	Q712K3_K11	224	14.6218	14.1399	13.8806	14.8462	14.3636	14.6647	13.641	13.7189	13.8004				14.1366																	14.4344	15.0121		15.1536	15.5362	15.8326	15.2337	15.7986		14.3778
(UniMod:1)AQTPAFDK(UniMod:121)PK	ADA	P00813_K9	225	16.296	16.5143	16.025	16.1455	16.0522	16.6336	16.7918	16.3802	16.4427	16.225	16.4853	16.3269	16.3298	16.0535	16.6742	16.3831	16.5332	15.5501	16.5287	16.0945	15.7509
(UniMod:1)ASAELQGK(UniMod:121)YQK	PPP1R21	Q6ZMI0_K9;Q6ZMI0-2_K9	226	12.2237	12.7211	12.4605	12.6522		11.5955	10.5426	12.2206	11.4914																					12.8133	12.9486	12.7911
(UniMod:1)ASASGAMAK(UniMod:121)HEQILVLDPPTDLK	VAPA	Q9P0L0_K10	227	18.4045	19.619	19.6718	19.5646	19.5039	19.1785	19.526	19.2671	19.256	18.9445	19.1525	19.1255	18.9069	17.8475	18.0145	18.0203	18.2154	16.9467	16.9973	16.4462	16.6333									19.8469	19.7737	19.8585	19.9078	18.9405	19.3643	18.9945	19.1391	18.1663	18.3095	18.1714	18.3023	16.5811	17.1185	16.3668	16.8465	14.4395
(UniMod:1)ASASTSK(UniMod:121)YNSHSLENESIK	MTM1	Q13496_K8	228	12.5578	11.6611	12.0691		11.1456	12.3213	13.5845	13.5928	13.4533	13.0715		12.1214
(UniMod:1)ASASYHISNLLEK(UniMod:121)MTSSDK	CAND1	Q86VP6_K14	229	15.6832			15.4717	15.3338		15.6057		15.7249																					16.25	16.1922	16.2621	16.6346	16.0949	16.1451	16.2202	16.8231	15.8446	15.4882	15.2759	15.7433	13.5931		14.08	15.1969
(UniMod:1)ASDSMSSK(UniMod:121)QAR	KLHL8	Q9P2G9_K9	230	13.0586	12.0181				13.9884	13.7288	12.9282	13.6604				12.0279
(UniMod:1)ASEDIAK(UniMod:121)LAETLAK	RANGAP1	P46060_K8	231	16.5999	18.2313	17.7456	16.0689	16.2937		17.6801	17.8686	16.8687		15.8815	15.6971	17.7782	15.395		16.1312	14.7321		14.7189		15.2505	15.1907								17.8347	18.6678	17.884	18.5338		18.0123	16.305	18.2734	16.1352			16.3252		15.7525
(UniMod:1)ASEELQK(UniMod:121)DLEEVK	CACYBP	Q9HB71_K8	232	14.897	14.4262	14.3895	13.8462			13.4593	14.342	14.5869	13.8826	12.5766	13.1614	14.4824			12.9896	14.8857													16.2862	16.48	16.255	16.5695	15.7925	16.0301	15.8454	16.1132	15.4749	15.3597	15.1227	15.4327	14.2578	15.3722	14.7174	14.9788
(UniMod:1)ASELC(UniMod:4)K(UniMod:121)TISVAR	LRRC28	Q86X40_K7;Q86X40-2_K7	233	15.1445	15.5451	15.2894	15.1595	15.2021	15.6916	15.8752	15.8227	15.4558	15.1294	15.3826	15.6845	15.348	15.2084	15.8178	15.4303	15.2783	14.6732	15.0988	13.9006											14.2653		14.638		14.3114									14.1154
(UniMod:1)ASESGK(UniMod:121)LWGGR	ASL	P04424_K7	234	16.0829	16.0316	15.4976	14.6908	15.9923	16.7058	17.0433	16.8473	17.1467	15.9053	16.5838	16.2263	16.1903	16.0939	17.032	16.8294	17.3678	16.1545	16.5802	16.3651	16.1731	14.7445	15.3524	13.6481	14.7862
(UniMod:1)ASEVPYASGMPIK(UniMod:121)K	PIPSL	A2A3N6_K14	235	14.4639	15.2321	15.3934	15.4686	14.9307	14.1194	14.9616	14.8635	14.2234		14.5205	14.0979					13.3362													15.0341	15.423	14.9527	14.7501	13.7729	13.8842	14.2325	13.2921	12.7898
(UniMod:1)ASGADSK(UniMod:121)GDDLSTAILK	VCP	P55072_K8	236	22.8124	23.6572	23.2436	23.3544	23.2873	23.2065	23.1245	23.1355	23.0924	23.1137	23.0146	23.1099	23.0573	22.7733	22.7706	22.7916	22.6794	22.4032	22.4062	22.455	22.3178	21.7949	21.5226	21.5632	21.6231	19.6162	20.0134	19.6106	20.1991	25.3849	25.5073	25.2977	25.2954	24.9852	25.0916	25.165	24.9707	24.5606	24.4778	24.3919	24.4847	23.5793	23.8137	23.3822	23.4994	22.3446
(UniMod:1)ASGSGTK(UniMod:121)NLDFR	ZMAT2	Q96NC0_K8	237	14.0964		13.6933	14.0153		13.67	13.6622		13.9019						13.3616			13.9489													14.6669	13.7805		15.3371	14.5886	14.2478	14.7573	14.025	15.0282	14.9453	13.2587	14.3189	12.9125		13.8089
(UniMod:1)ASGTTTTAVK(UniMod:121)IGIIGGTGLDDPEILEGR	MTAP	Q13126_K11	238	17.5994	17.1437	17.1283				17.3585		18.2296		18.0053				17.1476	17.2757	17.9481		17.8679												17.8891
(UniMod:1)ASGVAVSDGVIK(UniMod:121)VFNDMK	CFL1	P23528_K13	239	18.6783	19.2157	19.6677	19.4845	19.6081		18.8888	19.411	18.9786		19.0844	18.9213			17.785	18.1376	18.5278		17.2925	17.5425	17.5229				16.5511			15.7257		20.3161	20.1002	20.3252	20.6597	19.754	19.7515	19.2544	19.7833		18.0037	18.8524	18.3574		17.8253	17.1334	18.1707
(UniMod:1)ASITQLFDDLC(UniMod:4)EALLPAAK(UniMod:121)THLGQR	TUBGCP6	Q96RT7_K20;Q96RT7-3_K20	240	19.2279	19.2921	18.9901	18.8519	20.2667		19.1129	19.7258	20.0236		17.2727		19.5155
(UniMod:1)ASK(UniMod:121)EMFEDTVEER	RBBP7	Q16576_K4	241	18.7011	20.4323	20.5182	20.4937	20.0694	19.9703	20.0051	19.8807	19.9713	19.6371	19.6584	19.669	19.6018	19.0503	19.0219	18.8974	18.9287	17.8845	18.085	17.9106	17.7705	15.9752	14.8024	15.4036	15.5451					20.6041	20.8718	20.6894	20.8378	20.2448	20.4711	20.3094	20.4269	19.5256	19.542	19.7051	19.5145	18.7029	18.7031	18.3781	18.7773	16.6182
(UniMod:1)ASK(UniMod:121)GLQDLK	ADIRF	Q15847_K4	242	16.8446	16.3009	16.2192	16.3851	16.233	15.9524	15.6521	16.2697	15.5188	16.0356	15.3356	16.0608	15.7756	15.3264	15.6784	15.7546	15.0591	14.7982	15.4112	15.1722	15.3041		14.1926							19.5359	19.5315	19.4757	19.5085	18.8599	18.8644	18.9867	18.6677	18.5138	18.6515	18.5613	18.7338	18.2425	18.1638	18.0847	18.0542	17.3354
(UniMod:1)ASLLAK(UniMod:121)DAYLQSLAK	SURF6	O75683_K7	243	16.3126																														15.5586	16.3825	16.9966
(UniMod:1)ASLLK(UniMod:121)VDQEVK	PSME3	P61289_K6	244	17.8766	16.8263	17.2915	16.7982	16.5708	16.9845	17.0712	16.9876	16.7269	17.2677	17.0686	17.0818	17.2534	16.8971	16.6158	16.6868	16.657	15.4764	16.0624	16.1899	16.1695	14.3314	13.5698	15.1816						20.9391	20.739	20.7459	20.8279	20.6405	20.5129	20.7541	20.6644	20.2364	20.1717	20.3389	20.1462	19.3236	19.6605	19.2966	19.4222	18.12
(UniMod:1)ASLSLAPVNIFK(UniMod:121)AGADEER	CCT2	P78371_K13	245	17.6328	17.1456	17.0013	17.3384	17.0652	17.7554	15.7308	18.6263	17.6769	17.0328	17.974	16.5966			16.8591	17.7755	17.3234		17.5944			17.5653	16.2673		15.8234					18.1543	17.735	19.6841	19.5809	18.468		20.2118	19.1793		17.4893	18.3002	18.7153	16.9902	15.886	18.3609
(UniMod:1)ASLTVK(UniMod:121)AYLLGK	SQSTM1	Q13501_K7	246	14.4808	15.0663	14.791	14.5616	14.4591	14.4522	14.2631	14.1927	14.3251	14.8139	13.6986	14.2889	13.562																	16.021	15.5036	15.2442	15.3532	14.5282	14.5247	14.5599	13.9697	12.5099		13.8892
(UniMod:1)ASNK(UniMod:121)TTLQK	CBX3	Q13185_K5	247	16.9081	16.6532	16.9058	16.8166	17.1498	16.9365	16.8551	16.8833	16.6965	16.1072	16.7698	16.3643	16.5679		16.4058	16.0914	15.9905	16.0405	16.2947	15.7338	15.917		14.4701							18.4288	18.5222	17.9104	18.2882	18.0394	18.3236	18.1276	18.0928	17.5365	17.8297	17.5454	17.5741	17.6014	17.552	17.434	17.3583	16.6123
(UniMod:1)ASNSSDVK(UniMod:121)EFLAK	PRKACA	P17612-2_K9	248	15.0603	15.9488	15.908	15.871	15.9556	15.2422	15.491	15.7037	15.8352	14.9599	15.2802	15.6703	15.2891	13.8818	14.1579	14.0478	14.6231		13.7914											13.4282
(UniMod:1)ASNVTNK(UniMod:121)TDPR	HNRNPC	P07910-2_K8	249	17.1157	15.6487	14.4438	15.589	16.2535	17.2815	17.4367	17.1041	18.2286	16.3768	16.7124	16.6646	16.6306	17.3422	17.8735	18.4667	18.0302	16.4424	17.7463	16.7774	17.8219	15.9826	16.1905		17.1293	14.8533			15.3532	15.5416	16.1317	15.99	16.039	18.7784	19.3963	18.3853	19.0351	18.5111	19.2469	18.6929	18.9023	18.3126	18.3415	18.1044	19.0704	17.0876
(UniMod:1)ASPGHSDLGEVAPEIK(UniMod:121)ASER	URGCP	Q8TCY9-2_K17	250	14.7104	14.6645	14.426	13.982		14.5381	14.354	14.5002	14.314		13.2982	14.2339	13.9016	13.124	13.124	14.0855														15.6409	15.9732	15.4021	16.2228	16.11	15.7134	15.2165	15.5678	15.4741	14.76	15.5527	15.539	15.2441	13.6972	14.0723	14.815
(UniMod:1)ASPGIEVELLGK(UniMod:121)GHSDLGEVAPEIK	URGCP	Q8TCY9_K13	251	14.6389	14.889	14.1567	14.7486	14.2826	14.8553	13.9886	14.4615	14.2325	14.7698	14.311	14.6158					13.5458													16.4739	16.0165	16.4375	16.2872	15.6431	14.657	15.7064	15.7177			13.5401	13.3561				12.8698
(UniMod:1)ASPGK(UniMod:121)DNYR	KPNA5	O15131_K6	252	15.6673					12.9122	14.3733		14.847						14.8789					14.5531			13.8117	14.0214									15.011	16.3279	17.0108	16.3239	16.2959	16.2421	16.8081	16.7115	16.4877	16.7663	16.3506	16.9357	16.7565	16.4452
(UniMod:1)ASSAASSEHFEK(UniMod:121)LHEIFR	VTI1B	Q9UEU0_K13	253	18.988	19.4396	19.6895	19.5424	19.9093	19.1403	19.3129	19.4732	19.8224	19.2003	19.3007	19.4054	19.6827	18.4908	18.8491	18.4361	19.0078	17.98	18.0291	17.9267	18.3438	17.1056	16.8669	17.1991	17.3266	14.8278			15.186	21.7733	21.6277	22.0641	22.027	21.2059	21.4947	21.661	22.0632	20.6586	20.6399	21.4959	21.1442	19.6498	19.9062	19.4115	20.2573	18.505
(UniMod:1)ASSDIQVK(UniMod:121)ELEK	STMN1	P16949_K9	254	17.0382	16.9869	16.7135	16.456	16.2702	16.3613	16.416	16.3172	16.119	16.1547	16.0837	16.0809	16.2205	15.714	15.977	16.2504	15.2794		15.396	14.2811										19.3599	19.3726	19.1863	19.0908	18.7176	18.742	18.5558	18.6255	18.335	18.3922	18.6061	18.3573	18.0178	17.9843	17.504	17.5755	17.1983
(UniMod:1)ASSDLEQLC(UniMod:4)SHVNEK(UniMod:121)IGNIK	SKA1	Q96BD8_K16	255	14.7405	15.9575	15.8292	15.9282	15.6129	15.6313	15.6674	16.0563	15.8782	15.3361	15.09	15.5443	15.3005	14.9576	14.4588	14.31	14.942	12.7391	13.9421		13.37	13.2842								14.7619	14.8447	14.5033	15.0719	13.0592	13.3541	13.4685	13.8342
(UniMod:1)ASSGAGDPLDSK(UniMod:121)R	COA3	Q9Y2R0_K13	256	14.2431	14.881	14.6746	14.8189	14.1187	14.1026	14.4706	14.1979	14.3701	14.1316	14.3414		13.1484	13.231		13.1339	13.5734													15.2818	15.6684	15.2113	15.1451	14.5902	14.5636	14.4643	14.8277	13.8124	13.6186	14.1224	13.9232		13.664		12.7193
(UniMod:1)ASSSGSK(UniMod:121)AEFIVGGK	CSNK1A1	P48729-2_K8	257	19.1054	19.0354	19.0019	18.9636	18.7737	19.1074	19.3852	19.3634	19.257	20.1605	20.1124	20.1384	20.0401	19.7447	19.789	19.8442	19.7741	19.5623	19.6159	19.5273	19.545	19.0949	19.1555	18.933	18.9876	17.4813	17.7068	17.9483	17.9582	20.4423	20.5274	20.2616	20.4721	20.1091	20.1609	20.1204	20.315	20.0597	19.9794	20.1116	19.8319	19.3613	19.4086	19.09	19.2884	18.9025
(UniMod:1)ASSVGNVADSTEPTK(UniMod:121)R	OGT	O15294_K16	258	17.1605	15.6945	15.8016	15.8715	16.138	16.6431	16.8803	16.694	16.8764	16.4377	16.5404	16.5895	16.499	16.983	16.8517	17.0847	16.6637	16.4178	16.3204	16.6938	16.4237	15.1817	15.2088	15.7702	16.0528				14.0924	17.7748	18.1251	17.8239	18.2482	19.1541	19.2459	18.9712	18.9094	19.0962	18.7484	18.902	19.0486	19.091	18.8808	18.7443	18.9614	18.3552
(UniMod:1)ASTEEQYDLK(UniMod:121)IVK	ZSCAN31	Q96LW9_K11	259	13.8301	14.0196	14.0392	14.1418	14.2007	13.5325	13.6656	13.3574	13.9905			13.5233
(UniMod:1)ASTISAYK(UniMod:121)EK	STMN3	Q9NZ72_K9	260	19.0781	19.5207	19.397	19.5917	19.8294	18.8476	19.0614	19.2759	19.3648	18.9947	19.0038	18.9827	19.1502	18.9725	18.6798	18.7085	18.6193	18.2918	18.2799	18.3973	18.308	17.8362	17.1903	17.8196	17.5475		14.5335		15.8724	21.5362	21.4788	21.4629	21.4583	20.6647	20.9041	21.0415	20.9512	20.7478	20.6741	20.6137	20.7117	20.2771	20.151	20.1374	20.342	19.5698
(UniMod:1)ASVDFK(UniMod:121)TYVDQAC(UniMod:4)R	NXT1	Q9UKK6_K7	261	17.6922	19.391	19.6835	19.6319	19.1872	18.838	19.572	19.7394	19.4959	18.5642	19.1568	19.1102	19.1539	18.0282	18.5547	18.6391	18.7114	17.2117	18.374	18.117	17.8103	16.9836	17.3323	17.1336	17.1532	13.5352				19.2093	19.3924	19.1847	19.5322	18.2722	18.332	18.4287	18.812	17.3724	17.7539	17.771	17.8887	16.357	17.1463	17.0223	16.9708	14.2394
(UniMod:1)ASVGEC(UniMod:4)PAPVPVK(UniMod:121)DK	ATP5MF	P56134_K14	262	16.061		17.176		16.9168	16.8154	17.0241	16.9388	17.0927	16.6295	16.8104	16.741	16.5242	16.5792	16.4629	16.6995	16.3702	15.9387	16.4474	16.1263	16.0208	14.644	15.4003	14.2162	14.4311					17.1351	16.949	16.8873	16.8952	16.5785	16.5065	16.6259	16.5629	16.1935	15.7455	16.0293	15.6999	15.6375	15.1573	15.4396	15.4413	13.2385
(UniMod:1)ASVLNVK(UniMod:121)ESK	RBM43	Q6ZSC3_K8	263	16.4466	19.2805	19.4747	18.1544		18.0841	17.6496	17.7947	17.8033	17.4398	17.5648	17.4217	17.0927	17.0395	16.948	17.1113	17.1108	16.7092	16.9258	16.8125	16.6777	15.6215	15.2522	15.3759	15.6664				14.0057	14.9944	15.7367	15.0407	15.09	13.9317	14.3276	14.2705	13.8844
(UniMod:1)ASVTDGK(UniMod:121)TGVK	RAB3B	P20337_K8	264	17.5883	18.5762	18.3374	19.0888	19.3334	18.6302	17.8795	17.8285	18.5575	17.8831	18.3284	18.0844	17.8265	17.6048	17.7113	18.0487	18.0262	17.0364	17.4376	16.656	17.7029	16.1421	16.1496	16.0789	16.8669	15.2291				19.0746	19.2058	19.0054	18.3712	18.6727	18.7095	18.0602	18.2544	17.591	18.1509	18.0088	18.002	17.2262	17.8532	16.6079	18.0415	16.275
(UniMod:1)ASVTLSEAEK(UniMod:121)VYIVHGVQEDLR	EXOSC7	Q15024_K11	265	16.1932	16.3331	15.9955	15.9486	15.9772		16.1071	16.2348	15.8366	16.3662	16.4758	16.3123	16.2485																	16.6806	16.4776	17.0505	17.1729		16.3411	16.0481		15.7417	16.3634	16.089	15.4687		15.7133		15.4616
(UniMod:1)ASVVPVK(UniMod:121)DK	ATP5MF	P56134-2_K8	266	17.5393	18.9687	18.881	19.1578	18.9659	18.6132	18.7075	18.7748	18.7392	18.6423	18.6543	18.6134	18.6634	18.3931	18.5839	18.4793	18.2485	18.0648	18.1275	18.1967	18.0825	17.1896	17.179	16.7655	17.3452	15.7284	15.2426		16.0765	18.2187	18.334	18.0694	18.0186	17.7299	17.8824	17.932	17.5941	17.5019	17.6151	17.544	17.505	17.2024	17.0895	17.2225	17.1119	16.7612
(UniMod:1)ATAAETSASEPEAESK(UniMod:121)AGPK	SART3	Q15020_K17	267	12.6243	13.539	13.5083	13.4867		12.8092	12.947	12.7055	12.8094	11.836	12.3422	12.3178	12.0672			12.8733														11.7089	12.6936	12.4286	11.9168
(UniMod:1)ATAATEEPFPFHGLLPK(UniMod:121)K	TPP2	P29144_K18	268	15.2105	15.5174	15.325	15.256	15.1543	15.6437	15.1089	15.3959	15.3281	15.2117	14.9888	15.2566	15.3704	15.013	14.8628	15.0406	14.8084				14.5379									15.5928		15.4706			15.343		15.1948
(UniMod:1)ATAAYEQLK(UniMod:121)LHITPEK	SACM1L	Q9NTJ5_K10	269	15.4424	16.5787	16.8878	16.5362	16.4405	16.8151	17.1035	16.9194	16.7282	16.2927	16.7648	16.7062	16.6364	16.1178	15.9873	15.6951	16.1206	14.6253	15.8749	14.8131	15.3851	12.6307	14.5183	13.262	14.3152					13.9566	13.8022	14.1565	14.037	13.284			14.2823
(UniMod:1)ATAEVLNIGK(UniMod:121)K	PAICS	P22234_K11	270	19.0401	20.244	20.1156	20.1224	19.946	19.5916	19.7632	19.7225	19.8002	19.6359	19.5346	19.6234	19.649	19.686	19.2934	19.3214	19.1779	18.8139	18.9743	18.9564	19.0196	18.2872	18.4585	18.3359	18.5944	16.1308	16.8917	16.5413	16.8733	21.1026	21.0234	21.0267	21.1149	20.5955	20.8207	20.6821	20.6342	20.2338	20.1617	20.1784	20.1312	19.2983	19.5753	19.3333	19.3747	18.1803
(UniMod:1)ATC(UniMod:4)IGEK(UniMod:121)IEDFK	PLK4	O00444_K8	271	15.5277	16.0438	15.9368	15.6622	15.9374	16.0714	15.957	16.1208	15.9351	15.8351	15.7395	15.8189	16.1519	14.8548	15.6208	15.4947	14.5788	13.762			13.9775
(UniMod:1)ATDELATK(UniMod:121)LSR	EFHD2	Q96C19_K9	272	15.8928	15.4646	15.3008	15.3189	14.4013	14.8639	14.9694	15.064	14.5336	14.654	14.8733	14.8884	14.64	14.0304	14.4581	14.2636			13.9434											18.2216	17.9938	18.0021	17.9626	17.6878	17.6687	17.5536	17.6043	17.3093	17.4176	17.2577	17.2671	16.3255	16.851	15.9297	16.4582	15.1308
(UniMod:1)ATDTSQGELVHPK(UniMod:121)ALPLIVGAQLIHADK	HP1BP3	Q5SSJ5_K14	273	16.6619	16.4542	16.3216	16.1532	16.0027	16.6474	16.6966	16.7006	16.6072	16.5231	16.3125	16.6186	16.6857	15.6011	15.6344	15.6719	15.175			15.0918			14.7295							19.2075	18.8503	19.1181	19.0517	17.0632	18.2196	18.389	18.4963	17.6979	17.4743	17.6479	17.286		16.5296	15.947	16.4519
(UniMod:1)ATEGGGK(UniMod:121)EMNEIK	WDR20	Q8TBZ3_K8;Q8TBZ3-2_K8;Q8TBZ3-7_K8	274	14.1958	14.7883	14.7697	15.0301	14.5613	14.2696	14.2842	14.0267	14.4828	13.9414	13.8736	13.678	13.8077																	14.2325	14.773	14.2138	14.562			12.995	13.2351
(UniMod:1)ATEGLHENETLASLK(UniMod:121)SEAESLK	GNB5	O14775-2_K16	275	16.3559	17.2437	17.1833	17.0583	17.1258	17.04	17.0045	16.797	16.9231	17.0761	16.5996	16.8016	16.8655	16.0868	16.1221	16.0283	15.9746	14.9312	15.1814	15.2572	15.4544	14.7197
(UniMod:1)ATETVELHK(UniMod:121)LK	SARNP	P82979_K10	276	14.1464	13.4767	13.2615	12.6669	14.1032		12.6034	12.4652	12.0952		12.6775																			15.502	15.3384	15.6745	15.5022	15.0143	15.5015	15.3995	15.4087	14.3387	14.2388	14.3495	14.4161	14.0424	13.6409		13.6496
(UniMod:1)ATFISVQLK(UniMod:121)K	PDCD6IP	Q8WUM4_K10	277	15.4694	15.7241	15.6741	15.8317	15.5507	15.8742	15.7789	15.7509	15.7475	15.349	15.3275	15.5801	15.5304	14.9659	14.5371	15.307	14.9913													16.2538	15.8227	16.3709	16.3432	15.7973	15.8289	15.8098	15.5932	14.9677	15.0929	15.5416	14.417	13.2517
(UniMod:1)ATFVSELEAAK(UniMod:121)K	TADA1	Q96BN2_K12	278	18.1052	20.1627	19.9284	19.8633	19.7328	19.8742	19.8357	19.8402	19.7198	19.8326	19.866	19.8453	19.9139	19.3748	19.2049	19.1599	19.4672	18.6871	18.7265	18.7288	18.5198	18.4853	18.6396	18.4998	18.4667	16.7491	17.1037	16.1105	17.2608	16.2817	16.0991	16.3087	16.2085	15.4538	16.1598	15.817	15.9895	15.8029	15.6231		14.7584
(UniMod:1)ATGANATPLDFPSK(UniMod:121)K	SF1	Q15637-2_K15;Q15637-6_K15	279	16.8202	17.0247	16.9768	16.9493	16.7979	16.5337	16.8244	16.7082	16.7251	16.4326	16.6618	16.4614	16.5933	16.3745	16.1359	15.9585	16.1892	15.0239	15.8162	15.2616	15.7277	14.1464	14.7646							19.1433	18.9342	18.9129	18.9973	18.5272	18.69	18.6558	18.515	18.1188	17.8881	18.2546	18.0909	17.4019	17.4435	17.1929	17.2718	16.1765
(UniMod:1)ATGDLK(UniMod:121)R	CEP44	Q9C0F1_K7	280	14.8534	15.3264	15.4424	15.9816	16.1289	14.5323	15.3317	14.6775	15.099	14.1346	14.7138	14.8717	14.5114		14.3828	14.9523								12.7142
(UniMod:1)ATK(UniMod:121)AVC(UniMod:4)VLK	SOD1	P00441_K4	281	17.646																													18.7657	18.6795	18.5055	18.5902	18.0867	18.3592	18.2177	18.1135	17.7411	17.7875	17.3545	17.555					16.1845
(UniMod:1)ATK(UniMod:121)DPTAVER	RUFY2	Q8WXA3_K4	282	16.5945	18.5531	18.2653	18.8619	19.1743	18.4307	17.7821	17.4615	18.5405	17.5369	18.1586	17.4135	17.6549	17.3705	17.4281	18.0835	17.8895	16.4336	17.5147	16.1038	17.6463	16.1449	16.2776	15.5804	17.0833	15.775	15.4536	15.0375		15.4955	15.7836	15.2124	14.7281	15.0672	15.1853	13.6545	14.4814		14.42	14.3703	14.5374
(UniMod:1)ATLIYVDK(UniMod:121)ENGEPGTR	PTTG1	O95997_K9	283	14.356	14.6524	14.6352	14.7416	14.4244	14.4462	14.4568	14.5007	14.2086	14.2172	14.1072	13.868	14.0144
(UniMod:1)ATLK(UniMod:121)DQLIYNLLK	LDHA	P00338_K5	284	18.9617	20.7723	22.5857	22.6378	21.1196	22.6436	21.2245	22.726	21.8713	21.1078	19.8281	19.0013	21.133	17.1627	19.4863	19.2915	19.2649	18.3093	18.7671	18.5278	17.2198	17.0911	16.1985	17.6711	15.8408	16.3281			16.8977	21.0325	20.222	20.1306	18.7865	19.4123	19.7764	20.2458	18.1693	18.1275	17.7818	16.5601	18.3751	17.4332	18.0887	17.7664	17.2682	16.4599
(UniMod:1)ATLVVNK(UniMod:121)LGAGVDSGR	TRIM23	P36406_K8;P36406-2_K8;P36406-3_K8	285	14.9352				14.8117	15.6983	15.7629	15.4281	16.1435	14.9983	14.7215	14.8258	14.6828	15.0914	14.7896	14.986	16.346	14.5737	13.5208	14.1458		13.373
(UniMod:1)ATMIPPVK(UniMod:121)LK	HERC1	Q15751_K9	286	15.2464	15.4047	15.4903	15.3112	14.9611	15.3561	15.3994	15.2878	15.1571			14.8501
(UniMod:1)ATNFLAHEK(UniMod:121)IWFDK	EEF1D	P29692_K10	287	14.8147	14.2236	13.9547	14.1125	13.9509	13.2899	13.6172	13.6495	13.7963	13.1584	13.0495	13.5895	13.5423																	17.2456	16.8678	17.2362	17.1738	16.4927	16.2358	16.5974	16.7036	15.6561	15.6248	15.9089	15.566	11.6468	14.485	14.4599	14.8135	12.9775
(UniMod:1)ATNWGSLLQDK(UniMod:121)QQLEELAR	GSS	P48637_K12	288	15.8797		15.5618	15.8274	15.9612	16.9937	16.4551		14.668	16.0574		17.7178	16.1917	14.0628	15.0036	16.8707	17.0645		16.1253	16.249				15.2214							13.9229
(UniMod:1)ATPGNLGSSVLASK(UniMod:121)TK	PIP4K2A	P48426_K15	289	15.0079	14.7072	15.0797	14.8715	15.3916	15.5384	15.466	15.188	15.6856	14.8371	14.656	14.8285	14.9777		14.7051	14.5301	14.6812														15.055			14.9002	15.6376	15.3009	15.0666	14.062
(UniMod:1)ATPVVTK(UniMod:121)TAWK	KATNB1	Q9BVA0_K8	290	14.6132	15.9023	15.8376	15.8948	15.5042	15.4392	15.3469	15.5923	15.5758	14.9521	15.098	14.6483	14.4702	14.4759	14.2801	13.4375	14.4317		14.0435											13.1791	13.1085				12.6372	13.0224
(UniMod:1)ATSLDFK(UniMod:121)TYVDQAC(UniMod:4)R	NXT2	Q9NPJ8_K8	291	16.7533	18.0184	17.769	17.8115	17.5727	17.7936	17.7622	17.782	17.7984	17.508	17.689	17.7595	17.6739	17.0536	17.0671	17.028	17.183	15.7015	16.2768	16.3445	16.144	15.8773	15.3666		15.346					16.2146	16.9837	16.9586	16.3656		16.2615	15.5738		14.8458						13.8224
(UniMod:1)ATSNLLK(UniMod:121)NK	CUL5	Q93034_K8	292	14.7594	15.0629	15.5883	15.142	15.2962	14.6708	14.9884	14.6642	15.0178	14.6081	13.9835	14.0633		13.965																15.1945	15.136	15.4595	15.4096	14.9384	15.0977	15.3346	14.9235	14.4317	14.9278	14.1086	14.1938		13.4436		14.0946
(UniMod:1)ATSSEEVLLIVK(UniMod:121)K	GTF2H1	P32780_K13	293	14.4209	14.419	14.2654	14.1952	13.774	13.3668	13.8109	13.4269	13.4671				13.0755																	15.5003	15.8867	15.9404	15.8399	14.3211	15.3373	14.8638	15.4151		14.4847						12.6074
(UniMod:1)ATVAELK(UniMod:121)AVLK	FOPNL	Q96NB1_K8	294	17.1676	18.9077	18.8146	18.7381	18.5527	18.8436	18.8117	18.6387	18.663	18.6555	18.6788	18.7321	18.7597	18.0617	18.0577	18.1472	18.1237	17.5279	17.6211	17.4589	17.1925	17.2203	17.1793	16.8519	17.3017	15.3073	15.8333	15.1025	15.8208	17.0666	16.7944	16.8399	16.8532	16.3437	15.898	16.1666	16.4511	15.6426	15.6993	15.7009	15.4549	14.2089		14.314
(UniMod:1)ATVTATTK(UniMod:121)VPEIR	RUVBL2	Q9Y230_K9	295	18.7661	19.5114	19.8023	19.6287	19.4783	19.5566	19.7899	19.7284	19.5164	19.343	19.4229	19.5131	19.429	19.1418	19.0684	19.1277	19.1109	18.6772	18.6077	18.5044	18.1537	17.7091	17.8388	17.8126	18.0903	15.01	15.5639	15.7556	16.421	20.8818	21.0526	20.7249	20.8395	20.8282	20.8227	20.6673	20.7629	20.1013	19.9463	20.1976	20.1839	19.3948	19.4862	19.0812	19.2397	18.0085
(UniMod:1)AVDIQPAC(UniMod:4)LGLYC(UniMod:4)GK(UniMod:121)TLLFK	JKAMP	Q9P055_KNA_K15NANA	296	17.6252		18.0234	17.8143				18.0959							16.5673
(UniMod:1)AVDSAMELLFLDTFK(UniMod:121)HPSAEQSSHIDVVR	VIRMA	Q69YN4_K16;Q69YN4-3_K16	297	17.7431	18.9683	18.2464	18.7923	16.1462	18.9487	18.5916	18.026		17.7083	18.3635	17.9491	18.009	15.0523		15.9323	16.4996		14.9714	15.0436										18.3825	20.2784	20.5927	18.0282	18.3603		18.751	19.3728		17.9741	16.4338	17.971	17.3339		16.6796	17.1429
(UniMod:1)AVEELQSIIK(UniMod:121)R	GLMN	Q92990_K11	298	17.7245	19.5625	19.7437	19.5549	19.3408	19.5405	19.4734	19.5909	19.5627	19.3998	19.2471	19.6773	19.4429	18.6275	18.8206	18.903	19.01	18.1363	18.2137	18.1841	18.1378	18.0337	17.9038	17.7925	17.9032	15.7865	16.3575	15.704	16.8027	18.3361	17.9149	18.0817	18.0905	17.4163	17.6374	17.7637	17.9832	16.6823	16.4672	17.1287	16.9389	15.3432	15.7483	15.3177	15.758	13.4951
(UniMod:1)AVFNQK(UniMod:121)SVSDMIK	PARPBP	Q9NWS1_K7	299	16.1664	17.0966	16.7893	17.0135	16.642	16.6757	16.9958	16.62	16.7505	16.6724	16.5861	16.5862	15.8704	16.7195	14.8392	15.6541	17.3272		14.4512											14.6029			13.2698
(UniMod:1)AVK(UniMod:121)VQTTK	SLC25A12	O75746_K4	300	15.283	16.4294	16.1864	17.2586	17.3926	15.7652	15.9984	15.8173	16.6303	15.6979	15.5176	15.7746	15.8298	15.3706	15.4471	16.0733	15.3796	15.5245	15.472	14.3367	14.5101				13.9597					14.0969	14.3355		14.163			13.0833	12.8779				13.712
(UniMod:1)AVPPTYADLGK(UniMod:121)SAR	VDAC1	P21796_K12	301	20.1727	21.4678	21.6043	21.5473	20.9232	21.3842	21.1263	21.3327	21.3779	20.5601	20.8266	21.0648	21.0015	20.918	20.7951	20.8195	20.6762	20.3686	20.4446	20.4809	20.3627	19.3502	19.8141	19.6995	19.9976		18.3709		18.5359	20.2587	20.5492	20.4455	20.8896	20.457	20.2862	20.5232	20.6193	19.7437	19.677	20.1216	20.1137	19.2124	19.3296	19.302	19.4162	18.2182
(UniMod:1)AVQESAAQLSMTLK(UniMod:121)VQEYPTLK	MAEA	Q7L5Y9_K15	302	15.6936	15.8078	15.9256	15.9449	15.4988		15.8381	16.0319	16.0245		15.4273	15.4402	14.9973
(UniMod:1)AVQISK(UniMod:121)K	RPS3	P23396_K7	303	20.4219	21.7632	21.6439	22.2543	21.3805	21.7194	21.2887	21.0297	21.8432	21.053	21.4643	21.5516	21.0066	20.8091	21.1366	21.2853	21.1257	20.1236	20.8446	19.7941	20.9096	19.7445	19.4894	19.2755	20.2066	19.0189	18.6856	18.8308	18.8148	22.1064	22.1519	22.1893	22.3441	21.5717	21.8099	21.3432	21.5384	21.471	21.0471	21.2352	21.331	21.0025	20.9874	19.9284	21.1448	19.2467
(UniMod:1)AVSESQLK(UniMod:121)K	TSG101	Q99816_K9	304	15.8262	16.9541	16.6137	17.1788	15.7284	16.5606	16.3902	16.5748	16.1112	15.9599	16.3864	16.2061	15.5882	15.6722	15.8111	16.3137	15.9887	15.0352	15.9982	14.7594	14.3894		14.7001							16.4979	16.757	16.6441	16.6147	15.8832	16.0328	16.1762	15.9527	15.5099	15.3862	15.2575	15.074	14.7835	15.4691		14.8049
(UniMod:1)AVTITLK(UniMod:121)TLQQQTFK	RAD23A	P54725_K8;P54725-3_K8	305	17.6681																															18.2296	18.3835		17.0155	17.3677	17.3442
(UniMod:1)AVTLDK(UniMod:121)DAYYR	SUPT16H	Q9Y5B9_K7	306	16.1577	17.4392	17.273	17.253	16.9209	17.0581	17.1267	17.1884	17.0426	16.9747	17.0425	17.0689	17.1846	16.8075	16.8412	16.7968	16.5784	16.1122	16.3958	16.1851	16.2726	15.6483	14.6684	15.2932	15.4026			12.294		16.7777	16.8839	16.5382	16.6017	16.2609	16.3872	16.4488	16.5101	15.6583	15.6581	15.9101	15.768	14.7354	15.2706	13.6473	15.0944
(UniMod:1)AYHSFLVEPISC(UniMod:4)HAWNK(UniMod:121)DR	ARPC1B	O15143_K18	307	15.7467	15.0981	15.7734	15.4912	14.9874	17.1294	17.1945	16.7473	17.2904	17.2113	17.5543	17.2296	17.1862	16.6123	17.0097	17.3181	17.5271	16.5208	16.4269	16.438	16.1117	15.5603	15.7008	15.3585	15.1659						13.9604		13.5507	14.6738	14.5446	14.9561	14.502	13.8833	14.8987		13.5523		12.221
(UniMod:1)AYSEEHK(UniMod:121)GMPC(UniMod:4)GFIR	TRAF5	O00463_K8;O00463-2_K8	308	15.2179	15.178	15.0584	15.3914	14.9971	14.7434	14.8343	15.3015			15.0314					16.4255
(UniMod:1)C(UniMod:4)DFTEDQTAEFK(UniMod:121)EAFQLFDR	MYL6	P60660_K13;P60660-2_K13	309	18.3334	18.6673	18.5552	17.8425	18.392	18.5904	18.9063		19.1002		17.4642	19.1514		17.9443			17.7202													17.6664
(UniMod:1)C(UniMod:4)DK(UniMod:121)EFMWALK	MTPN	P58546_K4	310	16.9179	16.4564	16.1891	16.0349	15.909	16.096	15.8374	15.862	15.7021	15.4436	15.2795	15.5415	15.4038				14.7367													19.9498	19.893	20.1282	19.9713	18.9152	19.2103	19.2294	19.3027	18.0482	17.9927	18.017	18.0517	16.4765	16.971	16.2347	16.9291	14.9083
(UniMod:1)C(UniMod:4)NTPTYC(UniMod:4)DLGK(UniMod:121)AAK	VDAC3	Q9Y277_K12	311	18.7897	19.6517	19.6373	19.7347	20.0383	19.302	19.3723	19.4364	19.4877	19.0999	19.1521	19.4441	19.3908	18.9178	18.8875	18.9503	18.7607	17.9533	18.299	18.4001	18.2334	17.3084	16.9185	16.8693	17.2393					20.7188	20.9059	20.84	21.0487	20.3811	20.4382	20.5759	20.4616	19.6716	19.9741	19.8111	19.7333	19.0407	19.3087	19.05	19.2504	18.1121
(UniMod:1)DDDIAALVVDNGSGMC(UniMod:4)K(UniMod:121)AGFAGDDAPR	ACTB	P60709_K18	312	16.9738	15.903	16.4013	16.5423	16.3489		16.2651	15.5241	16.5988		15.1789		15.896																	18.9391	18.8863	19.1557	19.411	17.3419	17.8434	18.1543	18.6192	16.5579	16.1621	16.8298	16.8508		15.3838		15.6028
(UniMod:1)DK(UniMod:121)LDANVSSEEGFGSVEK	HTR4	Q13639_K3;Q13639-2_K3;Q13639-3_K3;Q13639-4_K3;Q13639-5_K3;Q13639-6_K3;Q13639-7_K3;Q13639-8_K3;Q13639-9_K3	313	15.0768				15.8318		14.6913	15.411	15.1898		14.3357		15.0012
(UniMod:1)EEEIAALVIDNGSGMC(UniMod:4)K(UniMod:121)AGFAGDDAPR	ACTG1	P63261_K18	314	17.167	16.733	16.4543	16.617			15.487	17.3066	15.5968	16.8411	16.8409				15.8363									16.1398			15.1692			18.6928	17.6913	19.0986		17.9974	17.8928	19.4076	18.2426		17.3814	17.9532			17.127
(UniMod:1)EELDGEPTVTLIPGVNSK(UniMod:121)K	NUP85	Q9BW27_K19	315	18.3619	18.585	18.2534	18.3705	18.0419	18.7967		19.0071	18.8499				19.079	18.8368	18.8701	19.0887	19.1982	18.2903	18.4884	18.6392		18.4239		18.5381	18.1095						18.2194	18.0684	17.8712	18.1987	18.1474			17.9123	18.0015	18.1301	17.954
(UniMod:1)EEPQK(UniMod:121)SYVNTMDLER	BFAR	Q9NZS9_K6	316	15.1031	15.4336	15.523	15.3123	15.4044	15.5234	15.3334	15.4065	15.4298	15.0297	15.0126	15.2821	15.2867	14.4275		13.9362	14.2059
(UniMod:1)EHLEGVINK(UniMod:121)PEAEMSPQELQLHYFK	MCFD2	Q8NI22-2_K10	317	15.3828					15.4323	15.6092					15.1068
(UniMod:1)ELK(UniMod:121)TLWENK	GTF2A1	P52655-2_K4	318	15.7012																																	15.3904		15.8536		15.9015			15.4488	15.9118
(UniMod:1)ELQDPK(UniMod:121)MNGALPSDAVGYR	SLC38A5	Q8WUX1_K7	319	19.2194	18.9795	18.1601	19.0021	18.9103	19.8153	19.5616	19.8151	19.6246	19.7255	20.0671	19.9021	19.7949	18.7303	19.1888	18.8372	19.0561	17.7405	18.1103	18.076	18.0785	16.9775	15.9188	15.952	16.461					21.6948	21.5307	21.1151	21.3877	21.3808	21.7297	21.9322	21.603	20.7615	20.6981	21.0834	20.8463	19.7053	19.9781	19.5495	20.0806	18.2564
(UniMod:1)GAPTLPPAWQPFLK(UniMod:121)DHR	BIRC5	O15392_K15;O15392-2_K15	320	16.2018		15.5025	15.5544	15.9103	16.8581	16.8066	16.5181	16.9923	15.5982	16.4049	16.3257			15.942	16.0091
(UniMod:1)GC(UniMod:4)K(UniMod:121)VLLNIGQQMLR	SLC7A1	P30825_K4	321	14.2854																																											14.8107	14.9547
(UniMod:1)GC(UniMod:4)LGNSK(UniMod:121)TEDQR	GNAS	P63092-3_K8	322	13.6861				13.4743	13.9532	14.5988		14.209		14.3693		13.4259		13.7946	15.2188	13.8031		14.0636		13.374														11.9207					11.7143
(UniMod:1)GDAK(UniMod:121)EAGAEGPPAGAAAR	EDRF1	Q3B7T1_K5	323	12.6904		12.6841	12.3241		12.9043	12.6856		13.6887		12.6127		11.9336
(UniMod:1)GDAPSPEEK(UniMod:121)LHLITR	YARS	P54577_K10	324	17.7524	19.8297	19.7954	20.1053	19.5585	19.6841	19.6956	19.3337	19.6036	19.2725	19.5659	19.5663	19.56	19.2504	19.1823	19.0485	19.1436	18.5884	18.7596	18.7471	18.762	17.7253	17.9457	17.6181	17.9075	15.9134	15.8435	15.7893	16.7078	16.9735	17.0559	16.8374	16.7768	16.94	16.8021	16.6794	16.7143	16.0534	16.1623	15.5208	16.2678	15.2117	15.3848	14.3854	14.8373
(UniMod:1)GDDSEWLK(UniMod:121)LPVDQK	CKAP5	Q14008_K9	325	14.5717	14.4954	14.1325	14.1612	13.6269	14.1647	13.5443	13.634	14.0681		13.2452	13.4561																		15.9876	15.8629	15.9665	16.1776	15.4787	15.3099	15.7621	15.1188	14.3825	13.3949	14.0357
(UniMod:1)GDEK(UniMod:121)DSWK	CDK11A	Q9UQ88_K5;Q9UQ88-2_K5;Q9UQ88-3_K5;Q9UQ88-4_K5	326	14.3568			14.4762		14.9665			16.0476																					13.1582	14.569	14.7752	14.3148				13.1672		13.7367
(UniMod:1)GDHAWSFLK(UniMod:121)DFLAGGVAAAVSK	SLC25A4	P12235_K10	327	15.8462		15.5727	15.6154	15.7622	16.6915		16.709	16.7056		14.8861		15.1223																				15.5507
(UniMod:1)GDIPAVGLSSWK(UniMod:121)ASPGK	AKR1E2	Q96JD6_K13;Q96JD6-4_K13	328	15.3609	15.9028	15.7286	15.5698	15.0605	15.1847	15.8171	15.2048	15.6193	14.9319	14.8862	15.719	15.2108				14.856
(UniMod:1)GDMANNSVAYSGVK(UniMod:121)NSLK	ATP2B1	P20020_K15;P20020-1_K15;P20020-4_K15;P20020-6_K15	329	16.2719	16.6414	16.8688	16.8409	16.5531	16.1391	16.2921	16.0555	15.6584	15.3533	15.4642	15.6989	15.1218	14.2075	14.1834	13.9384	13.8578			13.3531										18.7306	18.7803	18.7214	18.5983	17.7355	18.0366	17.9973	17.7253	17.1033	16.9282	17.1422	16.8405	15.8755	15.9001	15.514	15.8734
(UniMod:1)GDVK(UniMod:121)NFLYAWC(UniMod:4)GK	DHX9	Q08211_K5	330	16.4428	16.4624	16.3822	16.3776	16.4817	16.8924	16.5263	16.5231	16.8677		16.0643	15.9222	16.1411		14.6871	14.2793	14.9226	16.0038												18.6006	18.1886	18.5632	18.8996	18.1884	17.6687	18.0626	18.1518	15.9578	16.551	16.7981	16.4353	16.7477	15.6676	15.2575	15.9184
(UniMod:1)GDWMTVTDPGLSSESK(UniMod:121)TISQYTSETK	SSX2IP	Q9Y2D8_K17	331	14.7387	15.1125	15.4416	15.4946	15.7068	15.3404	14.9634	13.4006		14.0442		14.6207						13.2621
(UniMod:1)GEFK(UniMod:121)VHR	UTP4	Q969X6_K5	332	16.2009	17.0585	17.0574	17.5044	17.6252	16.6712	17.7301	17.7903	16.9722	16.2308	17.4791	17.3638	16.439	16.5393	17.5289	17.0466	16.384	14.9986		16.3457	16.8057	14.3813	15.7966							15.1785	15.5611	14.7374	15.2226	16.3572	15.962	16.195	15.7758	16.1252	15.9209	15.731	15.4747	15.2342	15.3625	15.0144	15.9672
(UniMod:1)GEIK(UniMod:121)VSPDYNWFR	SPG21	Q9NZD8_K5	333	17.2742	18.3177	18.226	18.1205	18.1507	18.2713	18.2206	18.1304	18.1404	17.8044	18.1177	18.0071	17.8187	17.4485	17.2996	17.4174	17.5672	16.3885	16.73	16.5978	16.3843	15.6896	15.9037	15.6793	16.5013	13.3052				19.0493	18.7555	18.8753	18.9514	18.0805	18.4494	18.2404	18.5088	17.3512	17.663	17.6227	17.5274	16.3833	16.9578	16.147	16.703	14.4837
(UniMod:1)GEK(UniMod:121)LELR	DOT1L	Q8TEK3_K4;Q8TEK3-1_K4	334	14.2626														14.1689	13.8627		14.7564
(UniMod:1)GEK(UniMod:121)MAEEER	SLC9A8	Q9Y2E8_K4;Q9Y2E8-2_K4	335	14.5604	15.5104	15.9217	16.2571	15.6909	14.5475	14.0606	14.3078	15.3631	14.0995	14.3533	13.9834	14.1902	14.6696		13.7651														11.6864
(UniMod:1)GEK(UniMod:121)SENC(UniMod:4)GVPEDLLNGLK	TTC1	Q99614_K4	336	16.0855																													16.4168	15.8499	16.0081	16.0673
(UniMod:1)GGTQVK(UniMod:121)C(UniMod:4)LTSPSPIHSAK	DIXDC1	Q155Q3-2_K7	337	17.5279	16.6597	16.2546								17.8064	17.7326	17.6577				19.0566
(UniMod:1)GNASFGSK(UniMod:121)EQK	DIRAS3	O95661_K9	338	13.5664	13.5502	13.8084	14.0416	14.1969		12.976	14.6518	14.4282		13.2424	13.9104	13.3696		13.1924	14.2267			13.1006												11.2349
(UniMod:1)GQK(UniMod:121)VTGGIK	SPSB1	Q96BD6_K4	339	13.7632		11.896	13.3702	13.7046																									14.7017	14.695	14.6127	13.1328		14.2874						13.4683
(UniMod:1)GSGPIDPK(UniMod:121)ELLK	PPP1R10	Q96QC0_K9	340	14.5799																															14.4969		14.7007		14.9368	15.1081	14.3341		14.7779	14.6104	13.7626			14.4913
(UniMod:1)GSK(UniMod:121)DHAVFFR	DDX60L	Q5H9U9_K4	341	16.391	17.4011	17.4268	17.561	17.5851	17.547	17.5454	17.6232	17.5457	17.4202	17.5797	17.3777	17.3885	17.0829	17.5092	17.1894	17.0238	16.524	16.5755	16.931	16.7123	15.057	15.0998	16.2098	15.7647					15.1362	15.1584	14.6082		14.8904	15.2993	14.2934			14.3226	14.2203					15.2927
(UniMod:1)GSLK(UniMod:121)EELLK	SWAP70	Q9UH65_K5	342	15.4055	16.4255	16.1314	16.3148	15.8929	16.1885	15.8725	15.72	15.8277	15.6673	15.6135	15.6671	15.8702	15.6077	15.6881	15.6192	15.721	14.5968	14.6879	14.9581	14.9434	13.7625		13.8511						15.273	14.8739		14.3637
(UniMod:1)GSQGSPVK(UniMod:121)SYDYLLK	RAB40C	Q96S21_K9;Q96S21-2_K9	343	13.5619	13.3151	13.2802			13.9552	13.8972	13.6142	13.4333																						13.6459	13.5652	13.3506
(UniMod:1)GSSEVSIIPGLQK(UniMod:121)EEK	PLA2G4C	Q9UP65_K14;Q9UP65-2_K14	344	14.222	14.1645	14.7501	14.431		14.5706		14.5383	14.7632		13.9341	14.4558				13.7269	14.113			12.9941
(UniMod:1)GTALDIK(UniMod:121)IK	DSCR3	O14972_K8	345	17.2162	18.8703	18.8812	18.8411	18.4724	18.5516	18.5233	18.6453	17.761	17.7869	17.7068	18.0166	18.1093	17.3501	16.9397	17.5073	17.6574	17.4459	17.0656	16.8518	17.2918	16.254	16.1174	16.5039	16.6982	14.0966		13.7701	14.0334								16.3037
(UniMod:1)GTPQK(UniMod:121)DVIIK	RABGGTB	P53611_K6	346	17.839	18.9593	19.0134	19.2495	19.2474	18.6374	18.6297	18.6276	18.6199	18.5197	18.6897	18.5512	18.6599	18.3399	18.276	18.0844	18.1677	17.858	17.8852	18.0893	18.2003	17.0608	17.4766	17.0761	17.3407		15.6545	15.6703	15.6745	18.8588	18.9068	18.8843	18.7545	18.2929	18.4115	18.4873	18.6377	18.1007	18.0254	18.205	18.5298	17.6588	17.7249	17.376	17.887	16.7614
(UniMod:1)GWMGEK(UniMod:121)TGK	FAM129B	Q96TA1-2_K7	347	14.5338	15.0697	15.2748	15.1764	14.9386	14.5186	14.5727	14.2036	14.1696		13.9367	13.4774
(UniMod:1)IAAQLLAYYFTELK(UniMod:121)DDQVK	HK1	P19367_K15	348	16.2386		16.4727	15.6617			16.5716	16.3076	16.3237			15.2727	15.9879																		16.9703	16.5612				16.4649	16.5997				15.6697
(UniMod:1)IMASAAK(UniMod:121)EFK	TOPORS	Q9NS56-2_K8	349	15.5395																																						15.5395
(UniMod:1)K(UniMod:121)LPIFIADAFTAR	PBLD	P30039_K2;P30039-2_K2	350	15.8484		15.7788			17.1691		14.828		17.6099		16.6488	16.8159		15.9887			14.6992	15.7764		14.8493														14.8486				15.3373	15.8079	15.7197
(UniMod:1)K(UniMod:121)YGDSLYR	GTPBP4	Q9BZE4-3_K2	351	16.4941				15.536	15.6607	15.3132	15.4479	15.4582	15.4862	15.4012	15.3519	15.1107	14.4484		14.955	14.9663													18.3516	18.7266	18.5095		17.8983	18.2086	18.11	17.8186	17.7293	17.7194	17.5733	17.5564	17.2659	17.0797	16.9208	17.4459
(UniMod:1)LAANPGK(UniMod:121)TPISLLQEYGTR	TARBP2	Q15633-2_K8	352	15.0497																													15.6639	14.1757	15.2477	15.4396	14.7214
(UniMod:1)LDHEYTTK(UniMod:121)EVFR	TOP1MT	Q969P6-2_K9	353	16.1695				15.037	15.6074	15.7066				15.7777	16.3313							16.2343			15.564										17.5235										16.4985	17.5585			15.9668
(UniMod:1)LDHK(UniMod:121)DLEAEIHPLK	FAM234A	Q9H0X4_K5;Q9H0X4-2_K5	354	14.5428				14.1803																																	15.0479		15.3618	14.7533	15.0564		14.5394
(UniMod:1)LTLQDNSFLSIDK(UniMod:121)VPSK	USP37	Q86T82-2_K14	355	15.4573										15.3145								14.7333						15.6638								16.1892
(UniMod:1)LVIPPGLSEEEEALQK(UniMod:121)K	NELFE	P18615_K17	356	17.0877	13.5793					15.3093				15.3412			17.3873	17.0659	17.8367			17.0417	17.265	17.231		17.4167	17.2258	17.0738				17.3407			16.3841			16.7617			18.0766	18.0831			18.533		17.7389		17.1208
(UniMod:1)LVTDLEYALDK(UniMod:121)K	SMG7	Q92540-5_K12	357	14.5979									14.5979
(UniMod:1)MADELSEK(UniMod:121)QVYDAHTK	CAV1	Q03135-2_K8	358	17.2642																													17.3785	17.0628	17.3513
(UniMod:1)MAPAEILNGK(UniMod:121)EISAQIR	MTHFD1	P11586_K10	359	14.1276	13.6251	13.8274	14.3084	14.0285			14.7685	14.2078
(UniMod:1)MAPDSDPFPEGPLLK(UniMod:121)LLPLDAR	SPATA5L1	Q9BVQ7_K15	360	17.9699	17.1511		18.4024	17.9817	16.0036	19.0033	18.8416	18.0072	18.3683
(UniMod:1)MAPSGLK(UniMod:121)AVVGEK	STXBP2	Q15833_K7	361	15.5758	16.1366	16.3874	15.9694	16.0176	16.1899	16.0808	15.8465	15.7751		15.6253	15.1153	15.4069	13.8175	14.8785		14.8146
(UniMod:1)MDAFEK(UniMod:121)VR	PREPL	Q4J6C6-4_K6	362	16.2055	17.6992	17.6198	17.7868	17.427	17.0457	17.3833	17.3328	16.8991	16.8469	17.3468	17.1588	16.7349	15.7943	16.7752	16.7907	16.2432	14.2163	16.0352	15.589	15.767									16.0296	15.823	14.7847	15.906	15.1023	14.4449	13.9303	15.588	14.4268	15.638
(UniMod:1)MDAFTGSGLK(UniMod:121)R	CSRNP2	Q9H175_K10	363	15.947	16.5612	16.7007	16.8437	16.9508	15.8304	15.7188	16.1859		17.2046	16.4577	15.7794			15.7358	15.2227			14.0478												14.0187
(UniMod:1)MDALK(UniMod:121)PPC(UniMod:4)LWR	ACSL5	Q9ULC5-3_K5	364	17.508		17.6609	17.1012	16.9972	16.7497		16.9618	17.1503				16.5883	15.4499																18.9946	18.883	19.2369	18.9598	18.2883	18.5892	18.434	18.4311	17.4134	17.2842	17.5357	17.1214		16.2367	15.1087
(UniMod:1)MDALK(UniMod:121)SAGR	LDLRAP1	Q5SW96_K5	365	15.7265					15.9631	15.9867	15.941	15.8267	15.3607	15.0983	15.2191	14.8784	14.7065	14.3675	14.6861	14.6404													17.3286	17.387	17.4	17.1385	16.6499	17.1817	16.7627	16.2777	15.821	16.038	16.0829	15.8512	14.9284	14.8177	13.5311	14.4705
(UniMod:1)MDALVEDDIC(UniMod:4)ILNHEK(UniMod:121)AHK	AZI2	Q9H6S1_K16	366	14.6799	15.5119	15.4907	15.3969	14.92	14.7382	14.5035	14.6408		14.0908	13.8636	14.5941																					13.7281
(UniMod:1)MDAPK(UniMod:121)AGYAFEYLIETLNDSSHK	IREB2	P48200_K5	367	18.4294	20.0558	18.1806				18.0484	18.1836		18.003	18.2238	18.7519	18.878		17.7075		18.2611
(UniMod:1)MDAQC(UniMod:4)SAK(UniMod:121)VNAR	PCYT1A	P49585_K8	368	14.2333	14.1595				14.7575	14.5562	14.7435	15.547	13.3986		13.8243	14.535	13.0664	13.7893	13.8794	14.5429
(UniMod:1)MDAQQTK(UniMod:121)TNEAR	NAE1	Q13564-2_K7	369	12.4183	11.0381	11.8139	12.2709	12.6543		12.5397		11.7415																					12.5069	13.5413	12.8029	13.1235		11.9899		12.4793				12.9362
(UniMod:1)MDASLEK(UniMod:121)IADPTLAEMGK	PDXDC1	Q6P996-4_K7;Q6P996-5_K7	370	16.3675	15.4064	17.8322	17.5659	17.7266	16.4097	17.5063	17.2601	17.4613	17.3782	17.0687	16.9433	16.3667		14.9842	14.8488	15.0766													16.2718	15.8448	15.6473	15.9099		15.6679	14.5403
(UniMod:1)MDAVC(UniMod:4)AK(UniMod:121)VDAANR	NAA40	Q86UY6-3_K7	371	14.2432	15.0175	14.8733	14.7842	15.0147	14.3421	14.8207	14.3819	14.1379			14.203	13.6558		12.7151	12.9717
(UniMod:1)MDDDIAALVVDNGSGMC(UniMod:4)K(UniMod:121)AGFAGDDAPR	ACTB	P60709_K18	372	14.7744			14.7236	15.3646	14.5022	14.5074
(UniMod:1)MDDDK(UniMod:121)PFQPK	ZNF280C	Q8ND82_K5	373	14.9588						13.639																							14.8906	15.5357	15.3543	15.5578	14.556	14.8878	15.2494
(UniMod:1)MDDK(UniMod:121)AFTK	PPP2CB	P62714_K4	374	17.9873	18.8363	18.7432	19.0381	18.8493	18.0995	18.2641	18.2779	18.1712	17.7579	17.9139	17.8599	17.6127	17.5217	17.2848	17.1528	16.8712	16.082	16.0483	16.282	15.5615									19.6567	19.9622	19.7711	19.7962	18.9829	19.2792	19.1252	19.0276	18.7228	18.5523	18.6415	18.5359	18.0401	17.8017	17.5357	17.9974	16.0719
(UniMod:1)MDDK(UniMod:121)ELIEYFK	EIF2B1	Q14232_K4	375	15.9344	16.064	15.7456	16.3497	16.1116	16.3843	16.0609	16.137	16.0929	15.0804	15.5473	15.8892	15.8748	15.1714	14.9267	14.3935	14.1138													17.6383	17.4994	17.5932	17.5815	16.7115	17.061	17.0753	16.8993	15.7364	15.9256	16.4422	16.3864	14.6429	14.4303	13.5652	14.7694
(UniMod:1)MDDLDALLADLESTTSHISK(UniMod:121)R	PXN	P49023_K20	376	15.3195	15.7591	16.7527	14.2363		15.847	15.0907	15.1062		14.7494		15.171	14.677			14.0174	14.5893													17.1299	16.5737	16.8361	14.9069		15.4338	15.3524	17.0471		15.3462	15.6843		13.5254		13.3311	15.1848
(UniMod:1)MDDLK(UniMod:121)YGVYPLK	ZNF431	Q8TF32_K5	377	14.9634	16.2607	16.0948	15.9963	15.6716	15.7746	15.8559	15.88	15.3252	15.4164	14.6306	15.1225	15.1252	14.0826	14.263	14.2321	14.3172													13.7673					12.5818		13.9064
(UniMod:1)MDDTLFQLK(UniMod:121)FTAK	CHMP1A	Q9HD42_K9	378	14.8967			13.6586	13.5889																									16.164		15.822	16.2664								13.8802
(UniMod:1)MDEALETQLK(UniMod:121)TSR	RTBDN	Q9BSG5-2_K10	379	15.2418	16.0598	16.2063	16.0793	15.8346	15.2678	15.7369	15.7282	15.5699	14.6537	14.9786	14.9917	14.9596	13.9911	14.2405	14.3296
(UniMod:1)MDEAVGDLK(UniMod:121)QALPC(UniMod:4)VAESPTVHVEVHQR	TRIP13	Q15645_K9	380	16.6164	17.9338	17.9456	17.8802	17.8662	17.7442	17.7811	17.7606	17.2528	17.2112	16.8808	17.2387	16.4724	15.3819	16.0567	16.3256	16.5574			14.2105										17.3878	17.2298	17.6327	17.8284	16.8579	17.3381	14.9602	15.5832	15.6917	15.7011	14.398			12.7676
(UniMod:1)MDEDEK(UniMod:121)DR	NPAS2	Q99743_K6	381	13.5709	13.4061	13.6258	13.1303	13.9114	12.7011	13.6317		14.0685		14.0921
(UniMod:1)MDEK(UniMod:121)VFTK	PPP2CA	P67775_K4	382	19.9119	20.866	20.8507	20.7095	20.9801	20.6055	20.7293	20.7654	20.4929	20.4281	20.5054	20.4176	20.048	19.6634	19.7737	19.9234	19.8466	18.5059	18.7412	18.5339	18.361	16.8209	16.1755	15.8898	16.8906					22.6696	22.7213	22.5902	22.3653	21.9887	22.0864	21.9823	21.7438	21.5401	21.0518	20.9246	21.3473	20.6621	20.5522	20.1034	20.486	19.0913
(UniMod:1)MDELQDVQLTEIK(UniMod:121)PLLNDK	NDRG3	Q9UGV2_K13	383	16.2713				15.7807							15.8627																		16.3838	16.1863	16.6983	16.7164
(UniMod:1)MDEMATTQISK(UniMod:121)DELDELK	PLS3	P13797_K11	384	15.6322																													15.1805	15.6431		16.0731
(UniMod:1)MDETVAEFIK(UniMod:121)R	CENPN	Q96H22_K10	385	17.406	19.1846	19.123	19.272	18.595	18.7049	18.8205	19.0699	18.9508	18.5177	18.3163	18.5724	18.2221	17.0686	17.5748	17.5037	17.5898	15.9221	15.687	16.0446	15.6545									15.5533	16.0954	15.7182	14.6027				14.786
(UniMod:1)MDFK(UniMod:121)IEHTWDGFPVK	C4orf33	Q8N1A6_K4	386	14.0966	14.5997	14.7953	14.9957	14.7019	13.91	14.3523	13.7841	13.8151		13.04	12.9717
(UniMod:1)MDFSK(UniMod:121)FLADDFDVK	COG7	P83436_K5	387	17.4351	17.2437	18.5417	17.5968	16.8844	17.5782	18.5011	18.4496	17.1797	17.1702		16.2792																		17.1845			16.6116
(UniMod:1)MDFSK(UniMod:121)LPK	ATP6V1A	P38606_K5	388	17.4022					19.0464	18.6368	18.8049	18.5972	18.8967	18.63	18.3221	18.104	17.6884	18.2458	17.6207	17.4753	16.6624	16.9755	16.4525	16.3102	15.2157	14.7798							18.7496	18.9216	18.5532	18.1642	18.3471	18.0081	17.6905	16.9307	17.5998	17.0639	17.0372	16.6725	17.207		15.2675	15.8484	13.149
(UniMod:1)MDGEEK(UniMod:121)TYGGC(UniMod:4)EGPDAMYVK	ELOC	Q15369_K6	389	16.3663	17.5329	17.6383	17.763	17.7399	16.4849	16.8954	17.3264	16.4145	15.9078	16.1973	16.1472	14.6441		14.35	14.1161	14.1478													17.5678	17.9971	17.8977	17.8477	15.9662	16.9511	16.7865	16.6328	15.3411	14.4786	16.0082	15.1087
(UniMod:1)MDGGDDGNLIIK(UniMod:121)K	FAM192A	Q9GZU8_K12	390	13.6828																													13.7221	13.9436	13.3827
(UniMod:1)MDGIVPDIAVGTK(UniMod:121)R	PTBP1	P26599_K13;P26599-2_K13;P26599-3_K13	391	19.5223	19.9697	19.9351	20.0926	20.0062	19.6198	19.6202	19.722	19.5362	19.2091	19.3388	19.3666	19.3173	18.3427	18.2616	18.302	18.419	16.9734	16.967	16.8718	16.3875	15.4125		13.364						23.4727	23.2364	23.5322	23.7008	22.5568	22.4598	22.9066	22.7308	21.4842	21.455	21.8182	21.7329	19.984	20.1936	19.7731	20.2631	18.0864
(UniMod:1)MDHHVSTIK(UniMod:121)PR	DET1	Q7L5Y6_K9	392	12.9076	12.7617	12.6671	12.1659	13.861	13.0583		12.572	14.2292		12.8218		12.0314
(UniMod:1)MDHITVPK(UniMod:121)VENVK	MTMR8	Q96EF0_K8	393	14.5969	14.7099	15.0228	15.0915	14.2922	14.797	15.2126	14.9897	14.5378	14.7753	15.1079	14.8137			13.3232		13.0858
(UniMod:1)MDIIETAK(UniMod:121)LEEHLENQPSDPTNTYAR	SGMS2	Q8NHU3_K8	394	18.9279	19.1861	19.1778	19.33	19.1254	19.0903	19.0678	18.9217	18.9065	18.8756	18.6743	18.4966	18.1177	18.0987	18.1161	17.8103	17.8778	16.6467	16.453	16.341	16.2049									22.2173	22.0503	22.1772	22.1363	21.6339	21.7175	21.5408	21.5881	20.7253	20.765	20.8309	20.5758	19.3636	19.4656	19.1017	19.6434	17.491
(UniMod:1)MDILK(UniMod:121)SEILR	PRPF18	Q99633_K5	395	16.0161				15.1621										13.7339															17.5539	16.1892	16.0285	17.4291
(UniMod:1)MDK(UniMod:121)ILEGLVSSSHPLPLK	USP38	Q8NB14_K3	396	15.9159	15.7397	16.3634	15.7036			16.5944	15.8162		15.7563	16.5826	15.5693	16.3816			14.6518
(UniMod:1)MDK(UniMod:121)ILLSSGR	CCT2	P78371-2_K3	397	14.4111	14.4605	14.7236	14.4257	14.1627	14.6471	14.5737	14.487	14.4052	13.5654	14.5627	14.5088
(UniMod:1)MDK(UniMod:121)NELVQK	YWHAZ	P63104_K3	398	16.6759	16.5904	16.7181	16.9078	16.6427	16.0365	15.9183	16.0592	16.3336	15.5561	15.4724	15.545	15.5003	14.5909	14.534	14.8724	14.6503													18.7781	19.1374	18.8483	18.8929	18.0681	18.3393	18.2623	18.1001	17.7505	17.7095	17.5741	17.5031	17.0924	16.8651	16.6287	16.8784	15.4379
(UniMod:1)MDK(UniMod:121)NIGEQLNK	TANK	Q92844_K3	399	15.5121					14.7399					14.3586			14.0304	13.4447															16.6013	16.6817	16.6115	17.3831	16.1759	16.2218	15.9267		15.5518	15.6739	15.6039	15.8873		13.301
(UniMod:1)MDK(UniMod:121)SELVQK	YWHAB	P31946-2_K3	400	17.4724	16.8667	17.0311	17.0565	17.0251	16.3671	16.4742	16.5788	16.4399	15.6846	16.2592	16.371	16.1669		16.0375		15.7046		15.4139										13.6325	19.5908	19.5719	19.4826	19.4045	18.9593	19.2309	19.1475	18.5637	18.4601	18.5886	18.6112	18.6865	18.1049	18.1211	17.6229	18.026
(UniMod:1)MDK(UniMod:121)YDDLGLEASK	LIMD1	Q9UGP4_K3	401	14.3674	14.8834	14.7423	14.6893	14.5464	14.4077	14.6802	14.9673		13.0379																							13.3523
(UniMod:1)MDLAANEISIYDK(UniMod:121)LSETVDLVR	C6orf89	Q6UWU4_K13	402	18.2617			18.4656			18.2271			17.5236	18.1781				17.328		17.7218													18.9126	19.3973	18.2402				18.6231
(UniMod:1)MDLENK(UniMod:121)VK	TES	Q9UGI8_K6	403	17.8639	17.8427	17.9674	18.0653	17.8655	17.8978	17.7077	17.9205	17.5725																						17.9357
(UniMod:1)MDLGAITK(UniMod:121)YSALHAK	PGM3	O95394_K8;O95394-3_K8	404	15.565	16.8636	16.4523	16.6167	15.8729	16.6964	16.8039	16.8692	16.4381	16.1735	16.1816	16.2934	16.0748	15.6433	14.9249	14.5412	14.8894	13.3074	12.818	13.5214										16.2886	16.5319	16.3838	16.1681	15.7144	15.8921	15.626	15.4361		14.122	14.2655	13.5392
(UniMod:1)MDLK(UniMod:121)TAVFNAAR	FEM1C	Q96JP0_K4	405	17.1151			18.7658	18.0453	17.879	18.9513	18.3611	18.1518	16.9597	18.3153	18.0148	17.8444	15.8591	16.7429		15.7749	14.0752	16.7927			14.6149									16.7427						16.181
(UniMod:1)MDLSGVK(UniMod:121)K	RNPS1	Q15287_K7	406	15.6328		14.6809			14.2398	12.6895				13.7831																			17.2605	17.6436	17.3726	16.8414	15.8946	16.4314	16.7615	16.0619		15.7565		15.0204		14.7288		14.9577
(UniMod:1)MDNLSDTLK(UniMod:121)K	RAP1GDS1	P52306_K9	407	15.6587	16.3453	16.4825	16.3312	16.0839	15.8608	15.7658	15.408	15.8519	15.479	15.2525	15.4233	15.3515	14.7877	14.8823	14.2768	14.1039													16.5366	15.923		16.8922	16.1304		16.2731				15.0494
(UniMod:1)MDNSGK(UniMod:121)EAEAMALLAEAER	NAPA	P54920_K6	408	15.7627		15.0337	16.32	16.2246		15.6672	15.7875	15.4718		15.8338
(UniMod:1)MDNVQPK(UniMod:121)IK	CKLF	Q9UBR5_K7;Q9UBR5-2_K7;Q9UBR5-3_K7;Q9UBR5-4_K7	409	16.3387	18.109	17.9999	18.0878	18.0992	17.769	17.9381	17.9093	17.8079	17.6411	17.8171	17.5753	17.1788	16.6871	16.9952	16.4869	16.7176	15.3276	15.8732	15.3673	15.4133									15.2928	15.1496	15.0744	15.319		14.4755	14.554	14.2724	14.0427	12.8414
(UniMod:1)MDPAEAVLQEK(UniMod:121)ALK	BTRC	Q9Y297_K11;Q9Y297-2_K11	410	15.9081	17.4074	17.4354	17.5367	17.2405	16.9312	17.1016	17.0877	17.1062	16.4682	16.8083	16.7425	16.435	15.7378	15.6983	15.6132	15.1351	14.0126	14.0437	13.0637										16.3625	16.4509	16.4997	16.5979	15.1829	15.5215	15.4179	15.8339	14.1149	13.5182	14.138
(UniMod:1)MDPFTEK(UniMod:121)LLER	ANLN	Q9NQW6_K7	411	14.5162																													14.6973	14.251	15.0303	14.0862
(UniMod:1)MDPLFQQTHK(UniMod:121)QVHEIQSC(UniMod:4)MGR	GOSR2	O14653_K10;O14653-2_K10	412	14.6273	14.0671	14.5777	15.359																										14.0553	15.0775
(UniMod:1)MDPNC(UniMod:4)SC(UniMod:4)AAGDSC(UniMod:4)TC(UniMod:4)AGSC(UniMod:4)K(UniMod:121)C(UniMod:4)K	MT2A	P02795_K20	413	15.4146	13.6401		12.0221				12.9925																						16.1525	17.1431	16.6981	17.0055	15.6766	16.6505	16.2943	16.3303	15.2822	14.7626	15.3949	15.1743
(UniMod:1)MDPTAGSK(UniMod:121)K	MASTL	Q96GX5_K8;Q96GX5-2_K8;Q96GX5-3_K8	414	14.2228	14.5158	14.1012	15.3288	15.1377		13.0853	13.2106	14.1801
(UniMod:1)MDQK(UniMod:121)ILSLAAEK	FANCI	Q9NVI1_K4	415	16.9439	19.4451	19.5274	19.2774	19.1402	18.9067	18.9991	19.1253	18.926	18.64	18.653	18.6152	18.6408	17.8989	17.8409	17.7626	17.8987	16.4739	16.9168	16.0635	16.5136	14.5248	15.3082	14.3311						15.4424	15.7932	15.6305	15.8728	13.6185	14.2116	14.8422	13.7216				13.6432
(UniMod:1)MDSDSC(UniMod:4)AAAFHPEEYSPSC(UniMod:4)K(UniMod:121)R	PHF13	Q86YI8_K20	416	14.4358	15.1948	15.3579	14.977	14.0953	15.2629	14.6143	14.995		13.6795	13.8855	14.5043			12.8448															14.5948	15.3457		14.2142	14.1163	14.4798	13.2465
(UniMod:1)MDSELK(UniMod:121)EEIPVHEEFILC(UniMod:4)GGAETQVLK	LDAH	Q9H6V9_K6	417	16.01		16.3799				14.9026	16.2603									16.4971
(UniMod:1)MDSPGYNC(UniMod:4)FVDK(UniMod:121)DK	TBC1D24	Q9ULP9_K12;Q9ULP9-2_K12	418	13.1016	13.7454	13.5624	13.2809	13.3069	13.0663	13.6186	12.969	12.374		12.8294	12.2627
(UniMod:1)MDSQK(UniMod:121)EALQR	FSD1L	Q9BXM9-2_K5;Q9BXM9-3_K5	419	13.9553	14.6428	14.371	14.8573	14.2591	13.964	13.6903	13.7229	13.8398	12.7121		13.4932
(UniMod:1)MDSSAVITQISK(UniMod:121)EEAR	CTDSP1	Q9GZU7_K12	420	16.5149	16.548	16.7062	16.531	16.5322	16.246	16.1135	16.271	15.9562	15.9856	15.2792	15.8504	15.4324	14.4659	14.9587	15.3294	14.9089													18.9967	18.7851	18.8886	19.0311	17.7893	18.2975	18.248	18.1498	17.2724	17.3523	17.4541	17.3624	15.8288	16.2836	15.8855	16.2074
(UniMod:1)MDSSQQK(UniMod:121)TFR	WDHD1	O75717-2_K7	421	12.9064	12.5396					13.2777	12.2174	13.5908
(UniMod:1)MDSVEK(UniMod:121)GAATSVSNPR	CMAS	Q8NFW8_K6	422	15.4749		16.4888	16.4592		16.545	16.0028	16.1537	15.7425	15.1633	15.3656	14.9837	15.1946	14.6869	14.8398	14.524	14.6474													15.6222	15.9793	15.8038	16.0535	15.8605	15.8942	15.8003	15.9385	15.209	14.6743		14.5871				14.1287
(UniMod:1)MDSVEK(UniMod:121)TTNR	FAM118A	Q9NWS6_K6	423	15.808	17.2822	17.1542	17.3373	16.865	16.4612	16.9511	16.9481	16.9357	16.5998	16.6679	16.5553	16.3593	15.7211	15.9987	16.1135	15.8362		14.7217											13.2198	13.6555	13.348	14.0162				13.0285
(UniMod:1)MDSYFK(UniMod:121)AAVSDLDK	ZFYVE16	Q7Z3T8_K6	424	17.2317																													17.655	17.4586	17.3622	17.4212		17.1056		16.3879
(UniMod:1)MDTESTYSGYSYYSSHSK(UniMod:121)K	VANGL1	Q8TAA9_K18;Q8TAA9-2_K18	425	13.979																													13.9457	14.8677	14.2043		13.1396	13.7374
(UniMod:1)MDTFSTK(UniMod:121)SLALQAQK	TNFAIP8L1	Q8WVP5_K7	426	13.1917	13.727	13.5631	13.1049		13.4512	13.2254	13.9415	12.8426	12.5983	12.2712
(UniMod:1)MDTK(UniMod:121)HFLPLDFSTQVNSSLTSPTGR	RXRA	P19793_K4	427	16.8728																														17.2956	17.2883	17.4898			16.7676	16.6677			15.7281
(UniMod:1)MDTLSDLK(UniMod:121)MK	PPP2R5E	Q16537-3_K8	428	15.9337	17.288	17.4955	16.8861	17.1471	16.6436	16.7919	16.7178	16.7217	15.7416	16.1918	16.2487	15.5476	13.8138	14.821	14.9355	14.3242													14.0891	15.4012
(UniMod:1)MDTQK(UniMod:121)DVQPPK	POLR2K	P53803_K5	429	17.7081	18.744	18.7121	18.9539	18.8566	18.0402	18.1509	18.2363	18.2505	17.7032	17.9096	17.532	17.6925	16.7195	16.7484	16.8282	16.5918		16.1338											18.3076	18.4029	18.1935	18.3489	17.4684	17.7312	17.5116	17.5197	16.9341		16.8927	16.7134
(UniMod:1)MDVSGVGFPSK(UniMod:121)VPWK	AFMID	Q63HM1_K12;Q63HM1-2_K12	430	16.8884	18.6898	18.5898	18.7826	18.7557	18.2457	18.4615	18.2198	18.425	17.6071	17.8241	17.8253	18.0289	17.3748	16.6643	16.0516	16.9799	15.0931	15.0386	14.9792	13.9679									15.1918	14.9962	15.4067				14.1221
(UniMod:1)MDWK(UniMod:121)EVLR	PPP2R3C	Q969Q6_K4	431	14.6444	15.4782	15.0302	15.2113	14.5496	14.6824	14.9287		14.0541		14.3313		14.1477		14.0311
(UniMod:1)MDWLMGK(UniMod:121)SK	MOB2	Q70IA6_K7	432	15.2908	15.8181	15.809	15.5996	15.8957	15.8506		15.1503		15.4708	13.5286			14.4943
(UniMod:1)MDWVMK(UniMod:121)HNGPNDASDGTVR	HNRNPH3	P31942-2_K6	433	16.3064	18.0518	18.1688	17.7846	17.9274	17.428	17.6969	17.4059	17.1803	16.7098	17.0953	16.527	16.599	15.8131	15.9324	15.76	15.3231		14.1652	14.2605										17.6848	17.8431	17.531	17.6003	16.6168	17.0288	16.8154	16.718	15.5307	15.8087	15.2251	15.2597	13.4795		12.6745	12.4646
(UniMod:1)MDYDFK(UniMod:121)VK	CDK8	P49336_K6;P49336-2_K6	434	13.928	14.6772	14.8248	14.9277			14.4772	14.4292	12.9099			11.9237	13.2545
(UniMod:1)MDYLTTFTEK(UniMod:121)SGR	OXR1	Q8N573-2_K10	435	16.4902																													17.451	16.9108	17.691	17.3509	16.7623	16.6242	16.6783	16.7208	14.943	15.4149	15.3705	15.9648
(UniMod:1)MEAAHFFEGTEK(UniMod:121)LLEVWFSR	AMD1	P17707_K12	436	15.447		15.8059	15.0433	15.4917
(UniMod:1)MEADASVDMFSK(UniMod:121)VLEHQLLQTTK	TXNDC9	O14530_K12;O14530-2_K12	437	16.3157			17.2391	16.5411	16.0208	16.6527	17.1104	16.5577	16.2405			15.6068																							14.8718
(UniMod:1)MEAETK(UniMod:121)TLPLENASILSEGSLQEGHR	RBM18	Q96H35_K6	438	14.8154	15.1394	15.14	15.4326	13.3668		14.9982
(UniMod:1)MEAEVDK(UniMod:121)LELMFQK	SKA2	Q8WVK7_K7	439	17.53	17.5083			17.3854	17.6741		17.9623	17.7625			16.8877
(UniMod:1)MEAIAK(UniMod:121)YDFK	GRB2	P62993_K6	440	15.6787				13.8194		14.9326				14.6228	14.2067																		17.0215	17.0364	17.25	17.3072	16.1411	16.2581	16.2706	16.1304		15.0074	15.6686	15.238				13.9477
(UniMod:1)MEAK(UniMod:121)TLGTVTPR	CINP	Q9BW66_K4	441	15.3954	16.4171	16.523	16.1658	16.4201	15.9556	15.967	16.0551	15.8521	15.701	15.5819	15.526	15.3357	14.6647	14.3747	14.5641	14.3893															13.0579							14.5656
(UniMod:1)MEALGK(UniMod:121)LK	ERGIC3	Q9Y282_K6;Q9Y282-3_K6	442	17.7044	19.9748	19.8837	19.7287	19.1697	19.6415	19.53	19.3879	19.4714	19.3231	19.2076	19.2843	19.0889	18.4848	18.642	18.4784	18.6506	17.4953	17.5653	17.4759	17.5381	15.86	15.1518	14.8044	15.5059					18.5212	18.6793	18.6815	18.4642	17.7885	18.1155	18.0895	17.7432	17.244	17.1335	17.2775	17.1973	15.9056	16.2592	15.2139	15.8458
(UniMod:1)MEALILYYDDTYPSVK(UniMod:121)EQK	COPZ1	P61923-3_K16	443	17.8484		18.1038	18.1588	18.1629	18.0012	18.0168	18.9004				18.0286	17.8408			16.2908													17.5911		17.0607	18.0246
(UniMod:1)MEANGLGPQGFPELK(UniMod:121)NDTFLR	UROD	P06132_K15	444	16.5255		16.6873	16.0269	17.0489			17.0592	15.8542		16.7492	16.8001	16.2526			16.2512
(UniMod:1)MEASVILPILK(UniMod:121)K	SESTD1	Q86VW0_K11	445	15.6473		15.205	14.5384																											16.131	16.0943	16.3671	14.8001	16.1004	15.8736	15.7158
(UniMod:1)MEATGTDEVDK(UniMod:121)LK	ATG4C	Q96DT6_K11	446	13.5849	13.2898	14.3003	13.8768	14.1159	12.9121	13.7032	14.2126			13.1556	13.8071																			12.4757
(UniMod:1)MEAVATATAAK(UniMod:121)EPDK	CCDC97	Q96F63_K11	447	13.3626	14.4065	14.3718		14.6613			13.7488				10.9426																			12.4743				12.9328
(UniMod:1)MEAVVNLYQEVMK(UniMod:121)HADPR	ELOVL1	Q9BW60_K13	448	16.6927	19.2424	18.7651	17.4337	17.273	18.8295	17.1503	17.247	16.3495	16.8365	17.6843	17.8984	17.4076	15.0074	15.8419		15.6234													15.8589	15.9834	17.4551	14.8248			15.3545	16.0308			13.1418
(UniMod:1)MEAYEQVQK(UniMod:121)GPLK	FAM32A	Q9Y421_K9;Q9Y421-2_K9	449	14.0882																													14.4439	14.3572	13.9664	13.5852
(UniMod:1)MEDC(UniMod:4)NVHSAASILASVK(UniMod:121)EQEAR	ARVCF	O00192_K17	450	15.7412	15.5425	15.2079	16.2466	16.0676	15.4959		16.1234	15.9377	14.0855	16.4373	16.42	15.5892
(UniMod:1)MEDEEK(UniMod:121)AVEILGNTEAAHPPSPIR	TMEM265	A0A087WTH1_K6	451	15.6048	15.0433	15.003	15.0012	15.137	15.442	15.3821	14.9124	14.8147	14.8905	14.8924	14.9098	14.7268	14.3663	14.7519		13.7819													17.1146	17.4985	17.503	17.5537	16.581	16.7024	17.2612	17.4347	15.7513	15.7616	15.9935	15.9309	15.0515	14.109	14.843
(UniMod:1)MEDGTPK(UniMod:121)HIIQMTGFK	SLF1	Q9BQI6_K7	452	15.3133	15.3226	15.9738	15.5281	15.4111	15.3052	15.1424	15.0624	14.9207		13.6419	13.7798																		16.0937	16.2873	16.2493	16.3395	14.9141	15.461	15.2725	14.9332
(UniMod:1)MEDGVLK(UniMod:121)EGFLVK	PLEK2	Q9NYT0_K7	453	18.1215	21.12	21.1173	21.1594	21.1305	20.8324	20.8954	21.0617	20.7473	20.4233	20.3215	20.4064	20.0547	19.3728	19.3802	19.4035	19.3651	17.9767	18.0932	17.9645	17.6973	16.5803	15.7335	15.3096	16.5884					16.3642	16.3018	16.5952	16.4103	14.8302	15.2897	15.3081	14.9783	13.9246	13.3953
(UniMod:1)MEDHQHVPIDIQTSK(UniMod:121)LLDWLVDR	CDK5RAP3	Q96JB5_K15	454	16.5146	17.2527	17.4172	17.6099		17.5324	15.4101	16.8986	16.2939	15.7488		15.2214	15.7935																			16.4819
(UniMod:1)MEDMNEYSNIEEFAEGSK(UniMod:121)INASK	HNRNPDL	O14979-2_K18;O14979-3_K18	455	15.7664	15.4594	15.8169	16.0254	15.8059	14.7296	14.8442	14.2602	14.9597		14.1114	13.5075		13.0339																17.3124	17.5324	17.9384	18.1137	16.4187	16.8986	16.6044	16.6006	15.3548
(UniMod:1)MEDTPLVISK(UniMod:121)QK	PSMG3	Q9BT73_K10	456	16.7348	18.2038	18.2546	18.1242	18.1058	17.6124	17.6435	17.8994	17.3591	17.3129	17.2759	17.1285	17.0518	16.1264	15.9869	16.3018	15.9026	15.0067		14.2114										17.5243	17.5322	17.7757	17.9785	17.0653	16.9784	17.1886	16.8504	15.772	15.8202	16.2203	16.0442	14.3881	14.7394		14.8615
(UniMod:1)MEDVK(UniMod:121)LEFPSLPQC(UniMod:4)K	STYX	Q8WUJ0_K5	457	14.8708	14.7862	14.9353	15.2734		15.8555	14.5286					13.8459
(UniMod:1)MEDYTK(UniMod:121)IEK	CDK1	P06493_K6	458	18.5157	22.2134	22.1983	22.2509	22.0996	21.3379	21.7336	21.293	22.303	15.2009		19.0349	22.4398	21.6339	19.8042	17.9197	20.1189	20.1266	20.1377	20.0812	19.7894	18.0249	17.5323	17.4576	18.1955						15.6647				19.5219	15.4299	14.8784	17.696	17.9764	17.242	17.3498	16.4717	16.4308	16.1856	16.4281	13.6633
(UniMod:1)MEEAEELLLEGK(UniMod:121)K	ZNF408	Q9H9D4_K12	459	14.6793		13.4484	12.6072					13.2383																						16.04	16.2503	16.097		15.2303	15.4571	15.1994	13.9802			13.9235
(UniMod:1)MEEDEFIGEK(UniMod:121)TFQR	ATG10	Q9H0Y0_K10	460	14.5301	15.5063	15.685	15.4924	15.5402	15.197	15.1631	15.1563	15.1202	14.4225	14.309	14.4733	14.3292	12.6422	13.5828	13.2487	12.6135
(UniMod:1)MEEEASSPGLGC(UniMod:4)SK(UniMod:121)PHLEK	TPGS2	Q68CL5-1_K14	461	15.8441	17.6462	17.7751	17.8537	18.045	17.0805	17.289	16.971	16.8731	16.5951	17.0046	16.9354	16.7979	16.0841	16.2732	16.0119	15.7074	14.1307	15.3479	14.6202	13.9013									13.4667	13.7319	14.0674	12.1708			13.7213
(UniMod:1)MEEEGLEC(UniMod:4)PNSSSEK(UniMod:121)R	DHX32	Q7L7V1_K15	462	16.1574	17.7233	17.896	17.9188	18.3358	17.9614	18.1028	18.0199	18.0165	17.3821	17.7387	17.7776	17.1627	16.8923	17.1395	16.945	16.634	15.484	15.7662	15.4234	15.0694									14.5191	15.0876	14.8921	14.9778	14.02	14.4025	14.7948	14.0538	13.3865		12.7637	14.5929
(UniMod:1)MEEEIAALVIDNGSGMC(UniMod:4)K(UniMod:121)AGFAGDDAPR	ACTG1	P63261_K18	463	17.2343	17.4005	17.8941	17.4502		17.0701	16.9697	17.4108			16.5962	17.0825
(UniMod:1)MEEETHTDAK(UniMod:121)IR	EXOSC5	Q9NQT4_K10	464	15.1551	16.3094	16.2618	16.4445	15.5003	15.4574	15.6141	15.9655	15.9704	15.2207	15.6368	15.3437	14.7608	13.7856	15.1167	14.3191	13.8686													15.6452	16.168	15.7713	15.3731	14.911	14.6789	14.9776	14.9724	13.799	14.3724	14.6106			13.4877
(UniMod:1)MEEFDLVK(UniMod:121)TLHK	MPHOSPH9	Q99550_K8;Q99550-2_K8	465	14.9088	16.0107	15.7149	15.6635	14.8441	15.5747	15.5878	15.4594	15.4594	15.0155	15.3775	15.1792	14.9886	13.8298	13.6182	14.5452	14.0606			12.5208
(UniMod:1)MEEIGILVEK(UniMod:121)AQDEIPALSVSR	PSMC4	P43686_K10	466	17.6488	18.1387	17.8442	18.5776	18.2632		17.9489	17.0644	18.2194		15.9777	17.6389	15.5466				15.4234		14.3293											19.5886	19.93	20.9165	20.8241		18.8662	19.5437	18.9663		16.4533	17.7949	17.088		16.9083		16.7764
(UniMod:1)MEEIPVK(UniMod:121)VAVR	KIF27	Q86VH2_K7;Q86VH2-2_K7;Q86VH2-3_K7	467	15.0855	15.6725	15.4183	15.3313	15.3109	15.4914	15.5059	15.6059	15.1562		15.2725	15.2431	14.8511	13.9895		14.0661	14.2818
(UniMod:1)MEEIYAK(UniMod:121)FVSQK	NUP43	Q8NFH3_K7	468	18.1036	19.8502	20.2656	19.9774	20.2095	19.449	19.8714	20.0119	19.9346	19.3936	19.5242	19.6029	19.5232	18.0893	18.6169	18.5096	18.6268	16.1069	17.1328	17.3169	17.0706	17.4264	16.5877	15.3014	15.7672					19.2324	18.4493	18.5033	19	17.2957	17.6843	17.8547	18.1342	16.861	16.6189	16.9132	17.3709			14.4391	15.4135
(UniMod:1)MEEK(UniMod:121)DYSEADGLSER	EPB41L1	Q9H4G0-2_K4	469	16.9053	17.0469	17.088	17.0035	16.3404	17.1119	16.5042	16.5524	16.1388	16.0037	15.8336	16.1436	15.6395	15.5068	15.4444	15.6087	15.2838	13.2954		13.0994										19.5136	19.8259	19.5491	19.6509	18.8634	19.3296	19.1591	19.1745	18.3715	18.6198	18.3836	18.243	17.5009	17.5356	17.1279	17.4516	15.5576
(UniMod:1)MEEK(UniMod:121)EILR	ZC3H3	Q8IXZ2_K4	470	15.4185																													15.6336		16.5685	16.2968	14.5572		15.0735	15.4559		14.3437
(UniMod:1)MEEK(UniMod:121)PSK	CATSPERZ	Q9NTU4_K4	471	17.2775															20.2585													14.2964
(UniMod:1)MEEK(UniMod:121)YGGDVLAGPGGGGGLGPVDVPSAR	SLC30A5	Q8TAD4_K4	472	15.7465	15.8594	16.1697	16.0563	15.7751	15.6129	15.7093	15.8552	15.7433	15.3163	15.3845	15.813	15.6874	14.1262		15.2993														16.1916	16.2102	16.0516	16.6759		15.9581	16.0155	15.1659
(UniMod:1)MEELDGEPTVTLIPGVNSK(UniMod:121)K	NUP85	Q9BW27_K19	473	18.9602	20.5692	21.0311	20.6038	20.4616		20.7288	20.768	20.6417	18.4405	20.2059	20.3791	19.9818	17.7012	18.9155	18.2919	18.4137			17.1604	16.3821									20.3993	20.2901	20.6043	20.6195		19.376	19.6343	19.6846	18.2346	17.6417	18.2167	18.2992		16.7063	15.5927	16.1528
(UniMod:1)MEEPEMQLK(UniMod:121)GK	BORCS8	Q96FH0_K9;Q96FH0-2_K9	474	15.9478	16.5574	16.5672	16.5784	16.3869	15.6252	15.9653	15.7344			15.2521	14.8629
(UniMod:1)MEEPPLLPGENIK(UniMod:121)DMAK	MTMR2	Q13614-2_K13	475	16.8257	17.1715	17.2064	17.4559	17.4701	16.1945	16.5296	16.9623	17.0191	16.6189	15.6284
(UniMod:1)MEEPQK(UniMod:121)SYVNTMDLER	BFAR	Q9NZS9_K6	476	16.0137	17.0493	17.2853	17.0402	16.6739	16.2826	16.6419	16.39	16.0047	15.1439	15.6309	15.1771	15.1939		13.6645
(UniMod:1)MEESDSEK(UniMod:121)TTEK	RRAGB	Q5VZM2-2_K8	477	12.9244			12.6333	13.2154
(UniMod:1)MEESGYESVLC(UniMod:4)VK(UniMod:121)PDVHVYR	NECAP2	Q9NVZ3_K13;Q9NVZ3-2_K13;Q9NVZ3-3_K13	478	14.7511	13.8621	14.3111	13.9666	13.9053	13.5838		13.917	13.3704																					16.0719	16.1615	15.8519	16.1901		15.2307	15.3298	15.2575	14.2566
(UniMod:1)MEETIK(UniMod:121)DPPTSAVLLDHC(UniMod:4)HFSQVIFNSVEK	CALCOCO2	Q13137_K6;Q13137-3_K6;Q13137-4_K6	479	15.9569	16.7825	16.9059	17.0113	16.6173		16.612	16.4541	15.9719	15.3903	16.4511	16.0343	16.1888		15.3634	15.2748	14.4104														13.8855
(UniMod:1)MEFAELIK(UniMod:121)TPR	MTMR9	Q96QG7_K8	480	16.8252	18.0805	18.7037	18.0691	18.3896	16.6779	18.234	18.2672	18.1733	18.2272	18.0153	17.9365	17.733		16.6475	16.5703	16.7505	15.4731	15.4123	14.7091	14.8113									15.4793	13.649		14.145
(UniMod:1)MEFK(UniMod:121)LEAHR	IER5	Q5VY09_K4	481	14.424					14.513	14.2375	14.3623		14.4733	14.9617	14.5169	13.9034
(UniMod:1)MEFPDLGK(UniMod:121)HC(UniMod:4)SEK	ZFAND2A	Q8N6M9_K8	482	14.8827	15.8309	15.9235	15.4091	14.0115	14.9821	14.7946	14.8276	14.2031	13.9621
(UniMod:1)MEFVK(UniMod:121)C(UniMod:4)LGHPEEFYNLVR	FDFT1	P37268_K5	483	18.7847	21.645	20.7991	19.1334	21.1655	21.8973	20.1068	19.8549	21.2125	20.6109	20.6641	21.0176	19.6445	16.741	18.3504	18.2261	17.6366	16.9306	17.6397	17.9394	16.8991	17.1928		16.7947						19.021	19.9969	18.9901	19.2664			17.5972	18.3		17.5006		15.6289	16.6727
(UniMod:1)MEGAGGANDK(UniMod:121)K	HIF1A	Q16665_K10	484	16.5854	18.1924	18.6394	18.0894	18.7397	17.9688	17.961	17.7773	17.6115	17.055	17.5691	17.2107	16.96		16.8957	16.0016	15.9406		15.2789	14.5997	13.5534										12.905			12.7597
(UniMod:1)MEGDGSDSPVTIK(UniMod:121)NIER	TRIM36	Q9NQ86-4_K13	485	14.5455	15.2425	15.4351	15.6383	15.4852	14.9309	14.8002	14.5641	14.6966	14.4782	14.4222	14.3376	14.0027	12.9412	12.6618
(UniMod:1)MEGGAYGAGK(UniMod:121)AGGAFDPYTLVR	SYNGR1	O43759_K10;O43759-2_K10	486	17.9352	17.8986	17.5355	17.9226	18.1686	17.6029	17.6313	17.8925	17.5307	16.86	16.9706	16.9836	17.0534	15.7562	15.483		15.2628													20.2792	20.092	20.321	20.5756	19.3315	19.4026	19.2624	19.2721	18.2759	18.1375	18.2216	18.3324		16.8698	16.58	16.5488
(UniMod:1)MEGGFGSDFGGSGSGK(UniMod:121)LDPGLIMEQVK	TIMM13	Q9Y5L4_K16	487	17.9477	17.1817	16.4656	16.462	17.0711		17.0002	16.7146	17.8086	17.5728	17.7995	18.2507			15.7905	17.5661	17.3628	15.7075			16.4628									19.7038	20.5103	19.6351	19.591	19.9788	19.7977	19.6735	20.1358	18.3692	19.1211	19.5927	19.0115	16.473	17.7429
(UniMod:1)MEGGGGIPLETLK(UniMod:121)EESQSR	FAM173B	Q6P4H8_K13;Q6P4H8-2_K13	488	15.8775		16.7617	15.8476	15.4325	15.6957	16.6003	14.8553	16.4521		16.0018	15.2506
(UniMod:1)MEGHDPK(UniMod:121)EPEQLR	HNRNPA3	P51991-2_K7	489	15.0033	13.8114	14.0606	14.1465	13.8396	14.5908	14.3701	14.2364	14.2055	15.5393	14.4866	14.0837	13.4399																	16.0324	16.2849	16.2252	16.1538	15.7213	15.9657	15.9875	15.7846	15.1315	15.3677	15.8575	15.1544		15.0462	14.5632
(UniMod:1)MEGISNFK(UniMod:121)TPSK	PBK	Q96KB5_K8;Q96KB5-2_K8	490	15.4337	16.4255	16.824	16.6794	16.2973	15.6592	16.0526	15.9274	15.6432	15.3433	15.4818	15.0734	14.9839	15.0742	14.4287	14.1344	14.5657													16.4764	16.6446	16.6731	16.2848	15.6029	16.0934	15.5788	15.7372		15.0245		14.713		14.0982	14.7599	13.9987
(UniMod:1)MEGLSDVASFATK(UniMod:121)LK	STARD4	Q96DR4_K13;Q96DR4-2_K13	491	17.8094	18.6861	20.048	20.365	18.9181	18.2013	19.769	20.1717	20.2002		18.9312	17.5371	17.4949	18.1352	17.3783	16.8815	16.7432		15.3434				14.9263							18.2475	17.7939	18.0368	18.2522	17.8462	16.5257	18.9422	18.7088		16.8729	17.8194	16.5932		16.3596	15.2213	15.1411
(UniMod:1)MEGNQWVLGK(UniMod:121)K	VRK2	Q86Y07-3_K10	492	14.9199	15.9285	15.9947	16.0589	15.753	15.2885	15.3041	15.1937	15.2472	14.7553	14.3545	14.2679	14.941		12.7852																	13.0059
(UniMod:1)MEGSASPPEK(UniMod:121)PR	SLC46A1	Q96NT5_K10;Q96NT5-2_K10	493	19.0292	20.0864	19.925	20.2378	19.5217	19.6691	19.5125	19.6926	19.8913	19.1	19.2378	19.2977	18.9832	18.2588	18.7891	18.658	18.3818	17.393	17.5256	16.246	17.3186	14.408			13.6757					21.3697	21.8142	21.7056	21.66	20.8043	21.0709	20.9527	21.1276	20.4751	20.4204	20.5933	20.3737	19.7109	19.518	19.3319	20.0449	18.3242
(UniMod:1)MEGVEEK(UniMod:121)K	RPL7	P18124_K7	494	18.5553	19.6127	19.5495	19.8963	18.8412	18.9294	18.7097	18.0747	19.2718	18.1619	18.781	18.8093	18.609	17.573	18.0858	18.1449	17.9369	16.5736	17.4893	16.079	16.8467				14.9644					20.5323	20.9925	20.9832	21.0695	20.1126	20.2978	20.4432	20.2404	19.9226	19.5918	19.8386	19.7987	19.1047	19.0432	17.3588	19.2989	16.7696
(UniMod:1)MEHFDASLSTYFK(UniMod:121)ALLGPR	ELOVL5	Q9NYP7_K13;Q9NYP7-2_K13	495	16.0898	18.0599	16.2957	15.9569	17.7227			16.73	16.8	16.2055	16.1281	16.5455	15.7627	15.0476	13.2262																	16.0714	16.2398		14.5557
(UniMod:1)MEHIQGAWK(UniMod:121)TISNGFGFK	RAF1	P04049_K9;P04049-2_K9	496	14.3131		14.7903	13.607	14.1217		13.8184	14.1149																						15.4263
(UniMod:1)MEIPGSLC(UniMod:4)K(UniMod:121)K	PAPSS1	O43252_K9	497	17.9601	18.4801	18.4187	18.5819	18.1912	17.8622	18.0298	18.0187	17.7949	17.2159	17.815	17.5947	17.3452		17.2283							14.2863								19.3326	19.202	19.1452	19.0859	18.4668	18.7084	18.5815	18.5915	18.0117	17.8985	18.1369	17.8114	16.8663	16.9224		17.2189
(UniMod:1)MEK(UniMod:121)C(UniMod:4)EAAAK	RDH13	Q8NBN7-2_K3	498	13.6691		13.9668	14.2868	14.6646		13.2811				12.1461
(UniMod:1)MEK(UniMod:121)DGLC(UniMod:4)R	CDK6	Q00534_K3	499	17.7103	19.9878	19.7835	20.1765	19.2735	19.3296	19.4403	19.3472	19.5356	18.8044	18.9946	18.8445	18.7799	17.9978	18.5592	18.2624	18.3886	16.9067	17.2337	16.5982	17.1634	14.3661			14.209					17.9333	18.5123	18.1463	18.4238	17.6247	17.7156	17.7902	17.6873	17.1087	17.0648	16.9373	16.9408	16.3954	16.2853	16.2369	16.4913
(UniMod:1)MEK(UniMod:121)EETTR	AHNAK	Q09666_K3	500	16.2072	16.9776	17.3955	17.8753	17.5539	16.362	17.1138	16.3155	16.6121	15.8254	16.6012	15.912	15.7943	15.093	16.1972	16.2323	15.1138	13.6414	14.8445											17.4762	17.7779	17.0274	17.2652	16.3506	17.0854	16.1808	16.4576	15.8785	16.2591	16.6369	16.0803	14.3561	15.5295		15.3877	13.8337
(UniMod:1)MEK(UniMod:121)GLTLPQDC(UniMod:4)R	CHST3	Q7LGC8_K3	501	14.7472	15.352	15.2101	15.28		14.4644	14.3606	14.5059	15.0198			13.6533																		15.0161	15.0676	14.965			14.0718
(UniMod:1)MEK(UniMod:121)IEEQFANLHIVK	WDR89	Q96FK6_K3	502	14.5146	14.8373	14.8988	14.433	14.6931		14.2198		15.0121	13.4952																															14.5273
(UniMod:1)MEK(UniMod:121)LAAGLAGLR	GAREM2	Q75VX8_K3;Q75VX8-2_K3	503	16.3145	17.5293	17.8893	17.58	17.2887	17.1557	17.688	17.712	17.3669	16.5293	17.5306	17.3854	16.9788	15.5362	16.1314	16.2326	15.4975	14.829	14.6681		14.1379											14.4137				14.1325	14.7063
(UniMod:1)MEK(UniMod:121)LHGHVSAHPDILSLENR	TEP1	Q99973_K3;Q99973-2_K3	504	13.9242		14.2621				14.4914				13.0191
(UniMod:1)MEK(UniMod:121)LTFYAVSAPEK	EFR3A	Q14156-2_K3	505	15.9326	16.3533	16.1378	16.4011	15.9212	16.1726	16.1769	16.2932	16.0053	15.9052	15.7247	15.6437	15.74	14.6486
(UniMod:1)MEK(UniMod:121)TELIQK	YWHAQ	P27348_K3	506	15.2466									15.1187		15.4159	13.7867	12.7552																	17.4193		15.5736	16.2912	16.4895	16.4477	16.0448	15.3597	15.7146	15.4679	15.086	14.046		13.7002	14.4756
(UniMod:1)MEK(UniMod:121)TLETVPLER	HNRNPA2B1	P22626_K3	507	18.3882	18.653	18.69	18.5437	18.4522	18.3813	18.2868	18.4967	18.4239	17.8094	17.8204	18.0608	17.7992	17.0372	17.3274	17.2855	17.0173	15.8921	16.1803											20.8904	21.0147	21.0292	21.0423	20.0514	20.2842	20.2702	20.1213	19.4397	19.3357	19.3523	19.3352	18.0509	18.4169	18.0727	18.2089	16.643
(UniMod:1)MEK(UniMod:121)TQETVQR	GGPS1	O95749_K3	508	15.231	15.2519	15.1109	15.9074	15.0588	15.2187	14.8973	14.926	15.5901	14.4743	14.7826	15.0971	14.7407	14.2157	14.0623		14.4516													15.9515	16.0908	16.1587	16.4102	15.7269	15.9657	16.0725	16.1252	15.4084	14.8152	15.1496	15.0629		14.1272		14.8487
(UniMod:1)MEK(UniMod:121)YHVLEMIGEGSFGR	STK36	Q9NRP7_K3;Q9NRP7-2_K3	509	15.7616	16.4364	16.6383	16.6338	16.5158	16.2411	16.1075	15.7718	16.0073	15.776	15.797	15.3679	15.8125		13.7757	13.7812
(UniMod:1)MELEEGK(UniMod:121)AGSGLR	PSMC5	P62195-2_K7	510	14.5693	15.6893	16.2472	15.8881	15.9222	15.0957	15.6116	14.969	15.3891	14.6588	14.7168	14.8697	14.4161			12.7528	13.9179													14.6995	14.56	14.0968	14.5707	13.2613	13.4673	13.8797			12.9784	13.4351
(UniMod:1)MELENIVANTVLLK(UniMod:121)AR	GRK6	P43250_K14;P43250-2_K14;P43250-3_K14	511	18.2819	18.8005		18.4166	18.481	17.6276			18.4781	17.3069																				19.7935	19.6693	19.873	20.5133	16.8767	18.4092	16.8793				17.6166	17.9229	15.8462
(UniMod:1)MELFQAK(UniMod:121)DHYILQQGER	INPP5F	Q9Y2H2_K7	512	16.2689	17.3602	17.6053	17.3369	17.0757	17.0425	17.0461	17.2123	17.0492	16.5093	16.8843	16.8262	16.8018	15.3361	16.1103	15.7436	15.8586	13.8194		15.3943	12.9665									15.3988
(UniMod:1)MELGELLYNK(UniMod:121)SEYIETASGNK	DCTN5	Q9BTE1_K10	513	17.9912	16.5866	17.3549		18.5494	17.9119	18.0497	18.0134	16.1867	17.2025	18.4904	18.3784																		18.0327	19.5343	19.724	18.6055	18.2664			18.4514	16.5124
(UniMod:1)MELLGEYVGQEGK(UniMod:121)PQK	GON7	Q9BXV9_K13	514	17.7127			14.9795						14.9876																				18.5686	18.4053	18.3372	18.5785	18.1209	18.0201	18.5286	18.5007			17.8123
(UniMod:1)MELQDPK(UniMod:121)MNGALPSDAVGYR	SLC38A5	Q8WUX1_K7	515	19.7577	20.5725	20.4434	20.5858	20.368	20.5187	20.7032	20.4929	20.4475	19.9373	20.1894	20.2833	19.7482	18.4951	19.0852	18.6113	18.9778	17.2272	17.2944	16.9824	16.5473			13.5187						23.1242	23.0131	22.9774	23.197	22.0996	22.3898	22.2834	22.5291	21.1728	21.1929	21.5423	21.4076	19.3951	19.7093	19.2055	19.9274	16.7188
(UniMod:1)MELQK(UniMod:121)GK	INTS3	Q68E01_K5;Q68E01-2_K5	516	14.725	14.9758	14.7913	14.9648	13.7148		14.6204			14.2091		14.6922																			15.5814		15.0525			14.596	14.7763
(UniMod:1)MELVK(UniMod:121)AALAEALR	EML3	Q32P44-3_K5	517	16.7998		18.5765	18.3971	16.3393		16.5264	18.4394	17.0554		15.5893	15.0417			15.0898	13.9382	15.3904			13.0036	13.7535										19.7427	20.1438	21.2939		19.6087	19.652	19.0893		17.258	17.5662	17.1959		18.2864	16.5205	15.9449
(UniMod:1)MELVQVLK(UniMod:121)R	NDUFA12	Q9UI09_K8	518	16.1292		14.852	15.4695	15.4255	15.403	15.394	15.2512	15.3825	14.6698		14.6472	14.8245																	18.44	18.0098	18.096	18.2199	16.2275	17.3507	17.2593	17.3051	16.2424	16.4452	16.3886	16.4942	14.3871			14.916
(UniMod:1)MEMEK(UniMod:121)EFEQIDK	PTPN1	P18031_K5	519	14.2977	15.1177	15.2081	14.7605	14.7248	14.4461	14.5907	14.1961	14.2881		14.3242	13.7659																		14.7011	13.7971		14.101		13.4344	13.009
(UniMod:1)MEMEQEK(UniMod:121)MTMNK	NADK	O95544_K7;O95544-2_K7	520	11.8938		11.8938
(UniMod:1)MEMK(UniMod:121)VWDPDNPLTDR	MTA2	O94776_K177	521	16.8876	17.1073	17.2585	17.1969	16.8169	16.869	17.1146	16.5393	16.4227			16.6633
(UniMod:1)MENAHTK(UniMod:121)TVEEVLGHFGVNESTGLSLEQVK	ATP2A2	P16615_K7	522	17.0441	17.7101	17.9452	17.9559	17.8224	18.3868	17.7178	17.7862	17.7911	17.3635	17.2861	17.3749	17.1866	16.6932	16.1462	16.2439	16.5491	14.5418		14.7758										17.0578	17.1586	17.5384	17.6547	17.2437	16.5177	17.005	17.0107				15.7284
(UniMod:1)MENFQK(UniMod:121)VEK	CDK2	P24941_K6	523	16.2649				17.2527	18.6615	15.9807	18.8474		17.2383	17.2543	17.0629	16.8327	16.4506	16.4045	16.4283	16.3693	15.0454	15.0934	14.85	14.5791									17.0588	17.3536	17.0543	17.1228	16.7237	16.7544	16.52	16.3271	15.9196	15.0822	15.4572	15.7415	14.8986	15.1405	13.9505	15.0196
(UniMod:1)MENGYTYEDYK(UniMod:121)NTAEWLLSHTK	PNP	P00491_K11	524	16.6729	17.1212			16.9516			17.7738	17.439		16.8473			15.8383	15.7421	16.1145															16.2283
(UniMod:1)MENK(UniMod:121)SLESSQTDLK	ZBED1	O96006_K4	525	12.4688		12.6562																											12.4985	12.2516
(UniMod:1)MENLK(UniMod:121)SGVYPLK	ZNF430	Q9H8G1_K5	526	16.1325	16.57	17.1372	17.1816	17.2286	16.4377	16.8167	16.5223	16.4626	15.9506	15.8718	16.0781	16.002	15.209	14.9138	15.145	14.5934
(UniMod:1)MENNLK(UniMod:121)TC(UniMod:4)PK	ZBED4	O75132_K6	527	12.6532	12.899	12.5702	13.4561	13.0263	11.8494		12.1612	12.6099
(UniMod:1)MENSDSNDK(UniMod:121)GSGDQSAAQR	RLIM	Q9NVW2_K9	528	14.7665	13.2226	13.5007	13.8178	13.8825	12.3843	13.6345	13.8456	13.9416		13.4712	14.1482	12.3439																	14.824	15.7531	15.8385	16.1338	16.2243	16.1814	16.7132	16.1003	15.7299	14.6347	15.8726	15.3429	15.1855	15.5527		15.648
(UniMod:1)MENTENSVDSK(UniMod:121)SIK	CASP3	P42574_K11	529	14.2187	15.2943	15.3012	15.6955	15.0518	14.6413	14.5382	14.0658	14.5824	13.5038	14.2633	14.3396																		12.9538	13.2016	12.8609	12.9873
(UniMod:1)MEPELAAQK(UniMod:121)QPR	NET1	Q7Z628_K9	530	16.0208	16.9747	17.2559	17.0306	17.487	16.4414	16.6937	16.4645	16.5703	15.9873	15.8439	15.9383	15.5512	15.3499	15.0775	15.1688	15.2103		13.3082
(UniMod:1)MEPLAAYPLK(UniMod:121)C(UniMod:4)SGPR	GPX8	Q8TED1_K10	531	17.9076	19.2205	19.3567	19.5901	19.0944	19.6319	19.3963	19.5081	19.3919	18.6273	19.0585	19.1037	18.9488	17.9286	17.9369	17.7976	18.5298	16.5978	16.5073	16.8094	16.5565									18.4583	18.7266	18.7876	18.8503	18.2885	17.9852	18.3103	18.5252	17.2435	17.2107	17.4004	17.5587	14.936	15.7199	15.051	16.2755
(UniMod:1)MEPLK(UniMod:121)SLFLK	MAP3K11	Q16584_K5	532	16.9357	16.7916		16.9295	16.6743	17.1663	16.1625	17.5746	17.351		15.6499		16.2102																		17.7508	17.985	17.6001		16.8655	16.3885
(UniMod:1)MEPSSK(UniMod:121)K	SLC2A1	P11166_K6	533	17.4025	18.2462	18.5419	18.0482	18.7954	17.7111	17.8778	17.6188	17.7139	16.6565	17.1674	17.0328	16.9271		16.6337		15.9013													17.8485	18.2564	17.7859	18.2019	17.5366	17.6401	17.2712	17.4474	16.4792		16.6163	16.6292			15.881
(UniMod:1)MEPVTK(UniMod:121)WSPK	CNKSR3	Q6P9H4_K6	534	14.7157	15.7445	15.0812	14.7003	15.3094	14.1579	14.3209	16.3461	14.9494	13.6245		14.2522	15.0408																	13.9657	14.4899	14.0374
(UniMod:1)MEQPPAPK(UniMod:121)SK	STK3	Q13188_K8	535	15.4001	16.3656	16.1268	16.6958	15.9164	16.2803	15.7104	16.0343	16.4198	14.7875	15.8744	15.9707	15.8499	13.1631																14.7625	15.0794	15.2421	15.3547	14.4594	14.386	14.7866	14.1356
(UniMod:1)MESGAYGAAK(UniMod:121)AGGSFDLR	SYNGR2	O43760_K10;O43760-2_K10	536	19.2572	21.089	21.2272	21.2703	21.0591	20.5544	20.788	20.8864	20.6257	19.5993	20.0653	20.1471	19.8951	19.022	19.1984	19.2004	18.9956	17.496	18.0825	18.0066	17.646	15.0752	16.8649	16.7518	16.3429		18.2613	17.7975	15.6221	22.5191	22.6688	22.5623	22.7947	21.7184	21.843	21.7795	21.7447	20.4618	20.6688	20.8675	20.7721	19.2721	19.5681	19.2785	19.5866	17.0827
(UniMod:1)MESGK(UniMod:121)MAPPK	TAF9B	Q9HBM6_K5	537	15.7524	16.4337	16.4771	16.9341	16.9536	15.9015	15.841	15.835	15.7207		15.4136	15.1453	14.7418																	15.0469	15.5473	15.06	15.2345
(UniMod:1)MESGK(UniMod:121)TASPK	TAF9	Q16594_K5	538	15.3421	16.1719	16.5932	16.4881	17.0611	15.5619	15.8741	15.8895	16.3429	14.9461	15.9022	15.8246	16.0506		14.5141	15.3904	14.1911	13.5652													15.2514		15.1195	12.6141		13.4907
(UniMod:1)MESK(UniMod:121)EER	BEX2	Q9BXY8_K4	539	13.5456				14.5592	13.9132																											12.1645
(UniMod:1)MESK(UniMod:121)PSR	MARCH7	Q9H992_K4	540	15.4503	14.8395	15.3361	14.7684	15.6754	16.9052	16.9865	16.6004	16.7429	15.7608	16.2511	15.6162	15.9077		16.3912	15.476	16.2021	13.9237	14.8895	14.7678	13.441										14.6468		14.2243	16.1164	16.7062	15.1758	15.2702		15.1417	14.9391	14.8268	15.2598	15.5804		14.5918
(UniMod:1)MESMLNK(UniMod:121)LK	SCYL2	Q6P3W7_K7	541	13.7007	14.2306		13.9345			13.748																								13.4141	13.5992	13.2777
(UniMod:1)MESPASSQPASMPQSK(UniMod:121)GK	MAP2K3	P46734_K16	542	13.6977	13.8682	14.2211	14.4051	14.5701	13.9719	13.7133	14.0909	14.1367	13.019		12.0668																			13.1152	13.3871	13.5052
(UniMod:1)MESYHK(UniMod:121)PDQQK	TKT	P29401_K6	543	17.2384	18.9473	18.8115	19.1032	19.2588	18.0016	18.2902	18.1402	18.2176	17.5669	17.8335	17.6228	17.4611	16.816	16.9631	16.2975	16.789	15.6267	15.789	14.2388	16.0867				12.492					18.4477	18.9122	18.5125	18.6822	17.7873	18.1329	17.8064	17.7974	17.2627	18.1227	17.0041	16.7029	15.1131	15.955		16.7971
(UniMod:1)METFDPTELPELLK(UniMod:121)LYYR	PRIM1	P49642_K14	544	18.2267	19.0615		19.059	19.1412		16.6992	17.5602	18.9417		16.8204																			18.5308
(UniMod:1)METLK(UniMod:121)DK	VPS37C	A5D8V6_K5	545	15.8421	15.8686	16.0355	16.2481	16.0212	14.5682	15.3351	15.6729	15.2533	14.2951	15.0368	14.5902			14.1321	15.7955														17.237	17.3709	17.2242	17.4864	17.2219	16.6904	17.2143	16.9528	16.3522	15.8266	16.0717	16.1572		14.4494	14.2122	14.259
(UniMod:1)METLQSETK(UniMod:121)TR	CYREN	Q9BWK5_K9;Q9BWK5-4_K9	546	14.0097		14.486		14.3593	14.3508	15.1187	14.2783	14.2794	14.658	14.2078	14.085																		13.6932	12.6818	13.1896	13.6659			13.0816
(UniMod:1)METMASPGK(UniMod:121)DNYR	KPNA6	O60684_K9	547	17.4462	17.7315	17.9489	17.6948	18.134	16.9481	17.377	17.3601	17.0964	16.5292	16.4664	16.774	16.0041	15.5386	15.4869	15.3903	15.1062													20.1587	20.5351	20.3146	20.1111	19.2055	19.4638	19.2061	19.21	18.4902	18.5038	18.7826	18.2893	17.3895	17.3529	16.8234	17.8175	14.2753
(UniMod:1)METSALK(UniMod:121)QQEQPAATK	RFC5	P40937_K7	548	16.6029	18.8357	19.0293	19.2652	19.2214	18.036	18.2814	18.3811	18.0566	17.7803	17.6048	17.9128	17.4187	16.8228	16.6354	17.0135	16.9133	15.5621	16.107	15.536										14.6027	15.0091	14.7099	14.727	13.4477	14.2975	13.5984	13.473
(UniMod:1)MEVAVPVK(UniMod:121)QEAEGLALDSPWHR	ZNF444	Q8N0Y2_K8;Q8N0Y2-2_K8	549	16.1455	15.7219	16.1644	15.9409	16.6979		15.912	16.2316	16.4958								15.5659													16.9844	17.0567	16.89	17.0564				16.5266	13.3955	15.5423
(UniMod:1)MEVDYSVSK(UniMod:121)K	IGF2BP2	Q9Y6M1-6_K9	550	14.7011				15.4233																									15.3566	15.3357	15.2448			14.0871	13.7293	13.7308
(UniMod:1)MEVK(UniMod:121)PPPGR	HNRNPA3	P51991_K4	551	16.9162				15.729																									17.3834	17.8157	17.6094	17.4155	17.2941	17.5078	17.4441	17.0857	16.8092	16.5963	16.689	16.7158				16.3775
(UniMod:1)MEVNPPK(UniMod:121)QEHLLALK	TRAPPC13	A5PLN9-4_K7;A5PLN9-5_K7	552	16.5002	17.4433	17.695	17.5951	17.0271	16.9776	17.1821	17.1976	16.7195	16.8553	16.8856	16.7169	16.5213	15.6481	16.0434		15.7276													15.9217	16.143	15.9756	16.1394		15.206	15.749	15.6351
(UniMod:1)MEVQK(UniMod:121)EAQR	IER2	Q9BTL4_K5	553	17.829	21.0064	20.7514	21.266	20.5575	20.3727	20.3786	20.7121	20.5442	19.9779	20.2733	20.1042	19.9289	19.2124	19.3738	19.3126	19.2962	18.2337	18.5441	17.4475	18.075	15.7579	14.4882	14.8445	15.5721					16.6426	17.0374	16.7542	16.8265	15.9841	16.389	16.2353	16.1097	15.5612	15.8495	15.7669	15.7675	14.772	14.5934		15.0103
(UniMod:1)MEVSPLQPVNENMQVNK(UniMod:121)IK	TOP2A	P11388_K17;P11388-2_K17;P11388-3_K17;P11388-4_K17	554	15.9427	15.9329		15.652	16.118	15.4479	15.5647	15.8558	15.8986	15.1018	14.3906	14.6661	14.4338																		16.7584	16.9689	17.1922			17.4933	17.6076
(UniMod:1)MEYDEK(UniMod:121)LAR	DEF8	Q6ZN54-3_K6;Q6ZN54-5_K6;Q6ZN54-6_K6	555	16.6842	16.3275	16.3609	16.073	16.2174	16.8685			17.4279				17.5126	16.9412																		16.6211	16.4917
(UniMod:1)MEYEWK(UniMod:121)PDEQGLQQILQLLK	TNPO1	Q92973_K14;Q92973-2_K6	556	15.3687		16.1698					14.9224		14.2151																				16.2452	15.291
(UniMod:1)MEYFMVPTQK(UniMod:121)VPSLQHFR	TFAP4	Q01664_K10	557	15.5313		14.5599	14.3164	15.0368		14.33	14.4811																						15.2964	16.6204	16.7024	17.1242	15.8808	16.3924	16.0807	16.1719		14.7533	15.2226
(UniMod:1)MFADLDYDIEEDK(UniMod:121)LGIPTVPGK	PICK1	Q9NRD5_K13	558	17.3722		17.3674	18.3367	16.8291	17.9314			17.3217	16.4466
(UniMod:1)MFC(UniMod:4)EK(UniMod:121)AMELIR	GINS1	Q14691_K5	559	16.2284	16.3752	16.8957	16.3327	16.5458		16.2958	16.2645	15.9591		15.8472	15.8884	15.8543	16.2536
(UniMod:1)MFC(UniMod:4)TLNTHK(UniMod:121)VDMDK	GIPC1	O14908-2_K9	560	14.8857	15.445	15.2116	15.7435	15.2169	14.6612	14.7169	14.5542	14.5233		14.4779	14.3059
(UniMod:1)MFEEK(UniMod:121)ASSPSGK	TARS	P26639_K5	561	16.0492	17.8877	17.9826	18.2013	18.6011	17.3764	17.6559	17.4519	17.5576	16.8521	17.1435	17.0701	16.5515	16.4852	16.3477	16.5117	16.3421	15.0977	15.2605	15.401	14.3544									15.5485	15.9478	15.708	15.6237	14.6863	15.1865	15.2782	13.4626	13.5944	13.3626	12.9963
(UniMod:1)MFHGIPATPGIGAPGNK(UniMod:121)PELYEEVK	VPS28	Q9UK41_K17	562	17.7558	19.5854	19.8947	19.6677	19.6777	19.5522	19.5261	19.6389	19.6177	19.1204	19.1547	19.563	19.2173	18.0498	18.1929	18.2025	18.5453	16.9382	16.9753	16.8081	16.3885		14.9165							17.9058	17.7242	17.8505	17.9207	17.1932	17.2251	16.9026	17.4364	16.1223	15.8202	16.1768	16.4497	15.3577	14.51		15.3801
(UniMod:1)MFPVAPK(UniMod:121)PQDSSQPSDR	CEP70	Q8NHQ1_K7;Q8NHQ1-2_K7	563	15.0389	14.243	14.8207	14.7812	15.1175	15.4396	15.2205	15.4154	15.2937	15.5572	15.1944	15.309	15.0552		14.058
(UniMod:1)MFSFEGDFK(UniMod:121)TR	UBE3C	Q15386_K9	564	15.7935	16.1231		16.2302	16.7362	15.8918		16.2413	15.7303	15.062		16.0815	16.1052			14.6888	15.6259													16.4682	16.1331	16.161	16.6878	15.285	15.4733		15.7369				13.6158
(UniMod:1)MFSPDQENHPSK(UniMod:121)APVK	PELI1	Q96FA3_K12	565	15.2765		14.8559		15.3368		14.4742									13.2374														16.4042	16.5157	16.3344	16.5552	15.6654	15.904	15.5226	15.1231	14.9993	15.3569	15.1617	14.2455		14.0085
(UniMod:1)MFSWVSK(UniMod:121)DAR	EHD1	Q9H4M9_K7	566	15.9902	15.2328	15.3866	14.4581	15.2568	15.0295	15.5378	14.234	15.8285	15.5632			14.5545		17.6251				16.0894											16.4129	16.7764	16.3498	16.6001	16.405	17.9418	16.6125	16.4011			17.4988
(UniMod:1)MFTLPQK(UniMod:121)DFR	ACCS	Q96QU6_K7	567	16.3696	17.2764	17.388	17.0675	16.8637	16.6928	16.8542	16.6838	16.2086	16.3123	16.4582	16.5313	16.1641				15.4511																												13.2225
(UniMod:1)MFTSTGSSGLYK(UniMod:121)APLSK	UBAC2	Q8NBM4_K12	568	15.6321	16.6274	16.6242	16.5408	16.6815	16.4886	16.1631	16.5252	16.5537	15.8786	15.7461	15.7306	15.6983	14.5032	14.9915	14.7739	14.7946													13.5945	13.4616
(UniMod:1)MFVQEEK(UniMod:121)IFAGK	UBAC1	Q9BSL1_K7	569	16.4532	17.6644	17.6582	17.6752	17.4825	17.3637	17.2586	17.364	17.0702	16.7045	16.8876	17.1065	16.9877	16.2298	15.8331	15.5294	15.8499	14.6634	14.8405											16.3799	16.1655	16.576	16.5441	15.2018	15.0727	15.2208
(UniMod:1)MHK(UniMod:121)EEHEVAVLGPPPSTILPR	IFITM1	P13164_K3	570	16.3614	16.5392	15.4177	16.0495	15.054	16.9874	16.7294	16.1253	15.9683	16.7966	16.7081	16.3428	14.9315	15.5425		16.0042	15.7483	14.3211	15.0485	14.5299	13.5496									18.2026	18.0692	18.107	17.8543	18.4327	18.0563	17.9489	17.27	17.7272	17.8906	17.3042	17.777	16.6902	17.2373	16.4426	16.5785	14.6883
(UniMod:1)MHQK(UniMod:121)LLK	PAQR3	Q6TCH7_K4	571	14.6376	15.4287	15.3472	15.4495	15.3062	14.1651	14.7533	14.2456	15.1161	13.5325	14.1552	14.4764	14.1683	13.0606	13.5701															15.6475	15.6503	15.6582	15.3842	14.679	14.7301	14.795	14.7065	13.6281	13.9625	14.3245
(UniMod:1)MHTTQK(UniMod:121)DTTYTK	RBM24	Q9BX46_K6	572	12.9614		12.2584																											13.5449	13.0809
(UniMod:1)MIDSVK(UniMod:121)LR	CEP78	Q5JTW2-2_K6;Q5JTW2-3_K6	573	15.8499	17.1521	17.2359	16.7961	16.755	16.7745	16.4284	16.413	16.5538	15.9777	16.1749	15.9966	15.6981	14.418	15.0628		15.0192													15.8956	16.1293	16.0813	15.9699	15.9585	15.4324	15.2615	15.3593	14.8035		14.0906	14.6587
(UniMod:1)MIEESGNK(UniMod:121)R	DTNB	O60941_K8;O60941-2_K8;O60941-3_K8;O60941-4_K8;O60941-5_K8;O60941-7_K8	574	14.9667	13.9531	13.5922	15.2157	14.1369	14.7735	13.7038	14.005				13.27	13.833																	16.3133	16.389	16.6342	16.3042	15.7517	16.025	16.0446	15.8858	15.3492	15.0853	15.1644	14.6432	14.4977	13.4848		15.1455
(UniMod:1)MIEMDGTENK(UniMod:121)SK	ENO1	P06733-2_K10	575	15.5508	15.356	17.3694		18.0278	14.8794	17.2668	16.396	15.8638	15.5055	15.3886	15.5178	14.9475	14.5248	14.3297	13.7336	14.1552
(UniMod:1)MIK(UniMod:121)LFSLK	UBE2M	P61081_K3	576	17.0306	17.4636	16.4379	16.6521	15.1348	17.5704	17.2219	17.5407	17.2664	16.2973	17.5863	17.1203	16.958	15.6689	15.3778	15.8951	15.0973	14.0799			14.3537									20.115	19.771	20.8674	20.0896	18.6812	19.526	19.176	19.429	18.811	18.2075	18.2593	18.4394	15.2108	16.905	16.3728	16.9325	15.0223
(UniMod:1)MITSAAGIISLLDEDEPQLK(UniMod:121)EFALHK	PSMD1	Q99460_K20	577	18.897	18.2968			18.2429	19.2657			19.3304	18.8024																				18.4561		19.3681	19.4136
(UniMod:1)MK(UniMod:121)AQGETEESEK	MED1	Q15648_K2	578	13.0455	12.7746	13.0468	13.6798	13.5301		12.7245		12.5173
(UniMod:1)MK(UniMod:121)EPLDGEC(UniMod:4)GK	ZMYM6	O95789_K2	579	14.0154	13.9089	14.1798	14.1003	14.4808				13.4072
(UniMod:1)MK(UniMod:121)EPLLGGEC(UniMod:4)DK	ZMYM1	Q5SVZ6_K2	580	17.4309	19.0728	19.3125	19.2203	18.6125	18.4735	18.4751	18.7875	18.3609	18.3208	18.1744	18.2969	17.536	16.892	17.4432	17.462	16.8406	15.4963	16.2025	15.1752	15.7731									14.532	15.0199
(UniMod:1)MK(UniMod:121)PASISEEELLNLINK	MTHFD2	P13995-2_K2	581	19.5517	19.4434	20.0424	20.3552	18.2123	19.8683		20.1004	19.8378	19.1206			18.9852
(UniMod:1)MK(UniMod:121)PILLQGHER	EIF3I	Q13347_K2	582	14.768				13.2957			15.2277	15.3698		14.5438	15.1411	14.4956			13.1592														15.1237				15.4394	15.6312		15.2266		14.562
(UniMod:1)MK(UniMod:121)QDASR	NUP37	Q8NFH4_K2	583	16.4219	16.5278	16.5833	16.4388	16.8128	17.2038			16.289	15.929	16.3216	16.2777																					16.0713	16.186
(UniMod:1)MK(UniMod:121)SPDEVLR	PHLDA2	Q53GA4_K2	584	18.7034	21.3759	21.3556	21.1307	20.8773	20.724	20.7333	20.7425	20.5152	20.3134	20.4159	20.1877	20.0368	19.7255	19.8147	19.7677	19.304	18.713	18.7103	18.4909	18.3035	16.0549	15.9639	16.0314	15.4721					19.0139	19.0868	19.2231	18.7618	18.402	18.5018	18.356	17.8876	17.9466	17.8188	17.6641	17.7108	16.8099	16.5222	16.7392	16.6653
(UniMod:1)MK(UniMod:121)VASGSTATAAAGPSC(UniMod:4)ALK	ID1	P41134_K2;P41134-2_K2	585	14.3684	14.5056	15.058	14.4953		14.4578	14.8206	14.5269	15.297	11.5045																										14.6499
(UniMod:1)MLDHEYTTK(UniMod:121)EVFR	TOP1MT	Q969P6-2_K9	586	14.31		15.2477		14.1383	14.4623	14.7541	14.8651		13.9853	14.2818	14.1531					12.9023
(UniMod:1)MLDHK(UniMod:121)DLEAEIHPLK	FAM234A	Q9H0X4_K5;Q9H0X4-2_K5	587	17.5913	18.0197	18.1277	17.9102	17.0156	17.4372	17.9012	17.4708	17.222	17.2236	17.3583	17.3296	17.1794	16.5338	16.8298	16.6359	16.6878	14.9163	15.2256	15.7988	15.6006									20.1605	20.3046	20.124	20.1996	19.656	19.6905	19.692	19.6104	18.7891	18.9765	18.7509	18.6644	17.5273	17.5355	17.0941	17.9386	15.1175
(UniMod:1)MLEILEQQK(UniMod:121)K	UMPS	P11172_K187	588	15.2086	15.8276	15.6999	15.7378	15.2414	15.6704	15.6738	15.4825	15.4317	15.4543	15.2113	15.057	15.3577	14.3521		13.9304	14.0004
(UniMod:1)MLGPEGGEGFVVK(UniMod:121)LR	HNRNPF	P52597_K14	589	17.3399	18.2873	18.2584	18.3866	18.2577	17.808	18.0442	18.1033	17.9242	17.2402	17.5335	17.7029	17.1288	16.1905	16.2199	16.4987	16.3587		14.4299	14.8733	14.7964									19.6799	19.6929	19.8393	19.7501	18.6768	19.0816	18.9932	18.8886	17.7227	17.7253	17.9737	17.8304	15.6246	16.4648	15.9895	16.3624
(UniMod:1)MLGSGFK(UniMod:121)AER	IST1	P53990-3_K7	590	16.0528						15.5386																							16.0778	16.6165			17.188	16.8852	16.5681	16.9014	16.2167	16.2182	16.4162	16.153	15.1985	14.6568	14.1995	15.957
(UniMod:1)MLGTEGGEGFVVK(UniMod:121)VR	HNRNPH1	P31943_K14	591	17.4093	18.6524	18.6595	18.3791	18.5087	18.2796	18.1789	18.2827	18.1906	18.0244	17.9697	18.0023	17.6914	16.3928	16.7428	17.0331	16.9119	14.548	15.3191	15.0854	12.2501									19.1309	18.9526	19.1867	19.3904	18.3551	18.5404	18.4949	18.4784	17.3535	17.564	17.5197	17.4914	15.3717	16.0607	15.5673	16.1764
(UniMod:1)MLHNASLLIDDIEDNSK(UniMod:121)LR	GGPS1	O95749-2_K17	592	16.6044	15.4708	17.0816	16.3297	15.919	17.3643		17.6679	17.1619		15.9331			16.5114
(UniMod:1)MLIYSSK(UniMod:121)TLELR	GORASP2	Q9H8Y8_K75;Q9H8Y8-3_K87	593	14.1848							14.1848
(UniMod:1)MLK(UniMod:121)AVILIGGPQK	GMPPA	Q96IJ6_K3	594	17.428	17.0348	18.3555	18.0654	17.9156		17.2928	16.9482	16.7761		17.0357
(UniMod:1)MLK(UniMod:121)PALEPR	PSMB10	P40306_K3	595	17.4567	18.4216	18.1847	18.2071	17.8166	17.701	17.8349	17.7695	17.6668	17.4115	17.4467	17.275	17.136	16.5325	16.7114	16.5527	16.6391
(UniMod:1)MLLSK(UniMod:121)FGSLAHLC(UniMod:4)GPGGVDHLPVK	PIM3	Q86V86_K5	596	19.8114	20.1429	21.5703	20.6156	20.7261	21.7902	21.3676		21.7027	20.6636	20.5236	19.2648	19.3843	18.4876	18.3356	19.8562	19.5786		17.2158											21.7296	21.3174	16.6872	20.0468	20.7204	18.9301	20.5245	19.8462	18.464	19.0042						16.4113
(UniMod:1)MLPLVK(UniMod:121)K	DHRS9	Q9BPW9-2_K6	597	16.4215	17.0406	16.6908	16.4205	15.6435	16.5705	16.5505	16.6898	16.2755	16.3975	16.5763	16.1907	16.414		15.9563	15.1382	15.622	14.5837	14.6109	13.9877	15.2038									18.213	18.2127	18.2322	18.1127		17.6316	17.7631	17.6712	16.582	16.5473	16.5646	17.0993	15.3309		15.3525	16.0353
(UniMod:1)MLPNFK(UniMod:121)LYNFIEIFFK	ZNF540	Q8NDQ6-4_K6	598	16.5362		16.5967	16.2043				16.6257	16.8594	16.3951
(UniMod:1)MLPTK(UniMod:121)NR	VPS54	Q9P1Q0-3_K5	599	14.9371			15.2182	14.7832	14.5747		14.6775																							15.4658			14.9031
(UniMod:1)MLTK(UniMod:121)FETK	COPA	P53621_K4;P53621-2_K4	600	15.1059	16.1029	16.25	16.1838		15.5698	15.8823	15.5407		14.9242	15.0276	14.5207	14.6628		13.9375																12.6682
(UniMod:1)MLTLASK(UniMod:121)LK	UBE2F	Q969M7_K7;Q969M7-6_K7	601	16.9477	17.1289	17.0261	17.0951	16.729	17.0451	16.8581	16.8182	16.684	16.8875	16.5735	16.6846	16.3597	16.0548	15.8074	16.2413	15.7788	15.1852	14.1635		14.118									19.7528	19.627	19.6594	19.7182	18.8279	19.0209	18.933	18.8839	18.1715	17.9158	18.2355	18.0031	16.5715	16.7488	16.2631	16.9102	14.6595
(UniMod:1)MLTQLK(UniMod:121)AK	NSUN3	Q9H649_K6	602	13.4594	13.7273	14.2974	14.2002		12.5575		12.5143
(UniMod:1)MMDSQLVAGVAFK(UniMod:121)K	CCT7	Q99832-2_K13	603	13.6544	14.1822	13.9255	13.303	13.3281	13.5335
(UniMod:1)MMDVSGVGFPSK(UniMod:121)VPWK	AFMID	Q63HM1_K12;Q63HM1-2_K12	604	16.8299	18.0826		16.5447	16.7998		16.5523	16.3391			15.6259		17.865
(UniMod:1)MMK(UniMod:121)TEPR	PPP1R9B	Q96SB3_K3	605	13.96																													13.856	14.254	14.3541	13.3758
(UniMod:1)MMLGTEGGEGFVVK(UniMod:121)VR	HNRNPH1	P31943_K14	606	16.8144	17.9601	17.9242	18.0264	18.1706	17.4709	17.4028	17.5007	17.4193	16.9807	17.2619	17.0566	16.8785	15.6539	16.4673	15.3307	16.2945										13.2449			18.0504	18.4004	18.3695	18.347	17.6174	17.7725	17.6288	17.5543	16.4481	16.1312	16.6754	16.785	14.6366	15.1715	14.7613	16.1498
(UniMod:1)MNDFGIK(UniMod:121)NMDQVAPVANSYR	ETS2	P15036_K7	607	16.5967	17.1134	17.1105	17.1238	16.9037	17.1716	16.8072	17.2102	17.1399	16.2385			15.5912			14.4898																	16.8669		15.9904
(UniMod:1)MNDWMPIAK(UniMod:121)EYDPLK	SNRNP35	Q16560_K9	608	16.8485		17.2452		17.7853			16.7445				15.6189
(UniMod:1)MNEVSVIK(UniMod:121)EGWLHK	AKT2	P31751_K8	609	13.9387	14.5654	14.5938	14.3656	13.625	14.2531	13.6968	13.985	13.6408	13.2227	13.6207		12.7388
(UniMod:1)MNFSEVFK(UniMod:121)LSSLLC(UniMod:4)K	WRAP73	Q9P2S5_K8	610	17.1413	16.0322		18.1618	17.4713		17.5314	17.1561	17.1029	15.7559	16.5929				15.7098															18.6373	18.0449		18.4813			16.7948				16.5059
(UniMod:1)MNGDQNSDVYAQEK(UniMod:121)QDFVQHFSQIVR	FDPS	P14324_K80;P14324-2_K14	611	18.26	18.3855	18.1872	18.4654	18.2863	17.7465	18.764	18.5965	18.5969		18.5557	18.6336	18.3535	18.0933	17.6399	17.5009	17.94														18.2649	18.4096
(UniMod:1)MNGEADC(UniMod:4)PTDLEMAAPK(UniMod:121)GQDR	UBTF	P17480_K17	612	14.3993	15.196	15.5477	13.8345	15.3825	12.6969	14.3941	14.2016			13.9408
(UniMod:1)MNGEAIC(UniMod:4)SALPTIPYHK(UniMod:121)LADLR	RIPK2	O43353_K17	613	14.4699	14.1265	14.2122	14.6359	14.905
(UniMod:1)MNGPADGEVDYK(UniMod:121)K	INO80E	Q8NBZ0_K12	614	13.7489	14.2709	13.9633	13.9966	14.1112	13.0189	13.6024																								13.8201	13.2075
(UniMod:1)MNGTLDHPDQPDLDAIK(UniMod:121)MFVGQVPR	CELF1	Q92879_K17;Q92879-2_K17;Q92879-3_K17	615	18.5616	18.4312	18.0921		18.1069	18.8388																									18.7556	18.9478	18.7591
(UniMod:1)MNHPFGK(UniMod:121)EEAASQK	ZFYVE26	Q68DK2_K7;Q68DK2-2_K7;Q68DK2-5_K7	616	15.4119	16.3743	16.2909	16.4242	15.811	15.9606	15.7093	16.1139	15.6669	15.263	15.551	15.5897	15.4826	14.5789	14.7359	14.4251	14.4231		13.601
(UniMod:1)MNIMDFNVK(UniMod:121)K	SH3GLB1	Q9Y371_K9;Q9Y371-2_K9	617	16.8214	18.1154	18.2541	18.0026	17.7888	17.2858	17.6097	17.4698	17.5195	17.1227	17.2008	17.1383	16.6984	15.8667		16.0784	15.9538													17.0944	17.2028	17.4208	17.2356	15.938	16.3342	16.2731	16.1675	15.0398		15.4107	15.1338
(UniMod:1)MNINDLK(UniMod:121)LTLSK	UAP1	Q16222_K7	618	15.133	15.8514	15.9122	16.0166	16.106	15.6304	15.4339	15.4956	15.949	14.4307	15.0104	15.2354	15.0433		13.8625		14.2918													14.6398	14.9043	15.1672	15.0584			13.4872
(UniMod:1)MNK(UniMod:121)DAQMR	ENY2	Q9NPA8_K8;Q9NPA8-2_K3	619	13.8872		12.3618	13.6794	13.2407				13.395																						15.3584	13.8672	14.9785				14.2164
(UniMod:1)MNK(UniMod:121)LYIGNLSPAVTADDLR	IGF2BP2	Q9Y6M1_K4;Q9Y6M1-1_K4	620	18.166				17.3914				18.9405
(UniMod:1)MNK(UniMod:121)NTSTVVSPSLLEK	STXBP4	Q6ZWJ1_K3	621	15.809	16.1837	16.2581	16.1149	16.0074	16.4802	16.5563	16.6901	16.2585	15.9589	16.0538	15.9139	15.7173	15.138	15.0299	14.8375	15.7393	13.816
(UniMod:1)MNK(UniMod:121)VDQK	ZNF33B	Q06732_K3	622	14.3367	14.5736	14.2577	15.9055	16.0703	12.9807	13.8074	13.4735	14.983			12.9785
(UniMod:1)MNK(UniMod:121)YDYVLTGYTR	PDXK	O00764-3_K3	623	15.7034	17.4421	17.3372	17.245	17.1675	17.2443	16.9941	17.1802	17.1567	16.4716	16.5417	16.5657	16.3803	15.7597	15.5744	14.9874	15.7759	14.6522	14.2555	13.8555	13.0763									13.7041	13.5607				14.8564			13.0971
(UniMod:1)MNLAEIC(UniMod:4)DNAK(UniMod:121)K	KATNAL1	Q9BW62_K11	624	15.3337	15.6535	15.9166	15.8223	15.8249	15.7017	15.6689	15.4944	15.6407	15.3401	15.2513	15.1803	14.7027		14.7096		13.7648
(UniMod:1)MNMFK(UniMod:121)EAVTFK	ZNF226	Q9NYT6_K5	625	15.7105	15.5472	15.9415	15.7055	15.8711	16.7216	15.5907	15.7845	15.6192	16.3022	15.2382	15.4178	15.262																		15.2343
(UniMod:1)MNNHVSSK(UniMod:121)PSTMK	ACSL3	O95573_K8	626	13.5964	13.6113	12.5699	13.1633	14.0678	13.5956	13.569	12.6866	15.5078
(UniMod:1)MNNPIPSNLK(UniMod:121)SEAK	SH3YL1	Q96HL8_K10;Q96HL8-2_K10	627	14.2777	15.0274	15.0981	14.8411	14.4333			14.4433	14.2083			13.5259	12.644
(UniMod:1)MNNQK(UniMod:121)VVAVLLQEC(UniMod:4)K	ALPK1	Q96QP1_K5	628	14.8242		14.3441	14.9319	15.5995		15.4664	13.7789
(UniMod:1)MNPAAEAEFNILLATDSYK(UniMod:121)VTHYK	NAMPT	P43490_K19	629	16.7634	17.3154			17.1331		15.5653	17.8719	17.5416	16.1642		16.7107		16.5983	16.4631	16.2703
(UniMod:1)MNPEYDYLFK(UniMod:121)LLLIGDSGVGK	RAB1B	Q9H0U4_K10	630	18.0957						16.6423																							18.6002		19.0444
(UniMod:1)MNQEK(UniMod:121)LAK	BTF3L4	Q96K17_K5	631	15.2762																													15.4865		15.6261	15.3451	14.6472
(UniMod:1)MNSDQDVALK(UniMod:121)LAQER	USP6NL	Q92738_K10	632	16.8282	16.6332	16.708	16.5388	16.6753	15.8869	16.2782	16.3905	16.3439	15.7704	15.1755	15.743	15.6641	14.6585	13.9538	13.853	14.724													19.7913	19.9533	19.8642	20.2175	18.9144	19.3963	19.2882	19.4147	18.3076	18.3773	18.358	18.573	17.1658	17.2143	16.9404	17.2851	14.1089
(UniMod:1)MNSIK(UniMod:121)NVPAR	HIP1R	O75146_K5	633	14.1948		12.4024	12.5127	13.6605		13.3435																							15.0225	15.2066	14.9911	15.2206	14.6258		14.9617
(UniMod:1)MNSLEQAEDLK(UniMod:121)AFER	CNEP1R1	Q8N9A8_K11;Q8N9A8-3_K11	634	14.1236	14.663	15.1685	14.3917	14.846	14.0532	13.9512	14.1513	13.2227	12.4961	13.3088	13.6819																		13.8052	14.7505		15.2402
(UniMod:1)MNSSDEEK(UniMod:121)QLQLITSLK	SHTN1	A0MZ66_K8;A0MZ66-3_K8	635	15.1031																													15.5431		14.6632
(UniMod:1)MNSVGEAC(UniMod:4)TDMK(UniMod:121)R	TRIAP1	O43715_K12	636	14.2939	13.9685	13.9411	14.4653	13.3828	13.2681	13.138	13.3254	12.9594																					15.48	15.8067	15.9125	15.5039	14.5277	14.4937	14.7561				13.7738
(UniMod:1)MNTEELELLSDSK(UniMod:121)YR	DOP1A	Q5JWR5_K13	637	14.008	15.2905	14.2184	14.532	12.7582		13.7327	13.8849																							13.6393
(UniMod:1)MNTGVEAGETAC(UniMod:4)K(UniMod:121)LAR	OAT	P04181-2_K13	638	14.9824	15.8344	15.6972	15.6254	15.6583	14.7418	15.5398	15.2317	14.516	14.4374		14.1841		13.341
(UniMod:1)MNTK(UniMod:121)DTTEVAENSHHLK	CAMTA2	O94983_K4;O94983-2_K4	639	12.6423	12.9642	12.7337	12.372	13.2285	12.3128	12.2427
(UniMod:1)MNVTPEVK(UniMod:121)SR	GPATCH4	Q5T3I0_K8	640	14.1126		14.1572		14.2336	14.8938	15.2464	15.2231	14.7774	13.9446	13.9309	13.706			14.1117		14.5448														13.4475	11.9627			13.1198					14.3895
(UniMod:1)MNVVFAVK(UniMod:121)QYISK	VPS45	Q9NRW7_K8	641	16.0615	15.9723	16.9029	15.8948	16.1507		16.5628	16.8022	16.0302	15.9456			14.939																	15.9336		15.543
(UniMod:1)MNWNEK(UniMod:121)PK	KIAA1551	Q9HCM1_K6	642	16.3342	17.7201	18.0371	18.0641	18.2419	17.1932	17.1759	17.168	17.4258	17.0599	16.824	16.7894	16.3181	16.0114	16.1213	15.4848	15.6793		14.8464		13.9437										12.9298	13.6503
(UniMod:1)MNWNK(UniMod:121)GGPGTK	DDX42	Q86XP3_K5	643	12.5322																														12.7329			12.5398	12.9345	11.6495	12.8043
(UniMod:1)MNYDK(UniMod:121)LSR	ERF	P50548-2_K5	644	14.7221		13.1052	14.0297	15.0095																									15.36	15.6384	14.9482	14.9881	13.9221	15.322	14.8979
(UniMod:1)MPSC(UniMod:4)LAAQVANLPK(UniMod:121)DYMITLK	KITLG	P21583-3_K14	645	15.2723								13.8169																						16.351			15.9787							14.9425
(UniMod:1)MQAIK(UniMod:121)C(UniMod:4)VVVGDGAVGK	RAC1	P63000_K5;P63000-2_K5	646	17.3652	17.5978	17.5756	17.7617	17.5998	17.2783	17.3737	17.4369	17.654	17.0191	16.4669	17.0302	17.0611	16.2916	16.1563	16.234	16.121	14.5587	14.9554		13.7922									20.139	20.1331	20.1261	20.3272	19.276	19.5759	19.3436	19.3269	18.4578	18.3653	18.3252	18.5114	16.6895	17.459	16.7714	17.1585
(UniMod:1)MQAPHK(UniMod:121)EHLYK	RAB38	P57729_K6	647	15.1809	16.057	16.0716	16.7606	17.1053	15.8444	15.4719	15.3431	16.1631	14.6797	15.509	14.9723	15.0156			14.7092	14.2727													15.0288	15.4549	15.3266	14.909	14.0933	14.7528	13.2413	14.4219		13.9563
(UniMod:1)MQEPLLGAEGPDYDTFPEK(UniMod:121)PPPSPGDR	SLC2A6	Q9UGQ3_K19;Q9UGQ3-2_K19	648	16.636	16.527	16.6069	16.4648	16.2113	16.7334	16.6785	16.323	16.1794	15.9168	16.2196	16.5884	16.1422			16.0333	15.3952													17.6187	17.6022	17.2269	18.0338	17.1023	17.1082	17.1173	17.9414	16.2522	16.2489	16.4015	16.7034				15.7952
(UniMod:1)MQFIHNGTYIC(UniMod:4)DVK(UniMod:121)NPPDIVVQPGHIR	MPZL1	O95297-4_K14	649	16.8722	17.5833	17.5486	17.4954	17.5149	17.5488	17.5831	17.5095	17.6851		16.976	17.165	16.583	15.531	16.2048	16.2373	16.2426		14.5474
(UniMod:1)MQIFVK(UniMod:121)TLTGK	RPS27A	P62979_K6	650	17.2477	18.777	17.8928	18.4445	19.1453	18.2848	18.5848	18.4736	17.6745	17.7213	19.5107	19.6992	19.7077	17.7463	15.4134	16.0014	16.4076	13.9409	13.6121	16.7932	14.3528	14.8505	15.7314	14.9332	15.8733					19.4807	21.187	21.329	21.3828	18.4304	17.7957	18.5946	20.231	17.4488	18.6288	19.1081	16.2419	17.467	15.3122	16.4211	15.0438	14.3125
(UniMod:1)MQK(UniMod:121)SEGSGGTQLK	PACRGL	Q8N7B6_K3;Q8N7B6-2_K3	651	12.4656		12.3384	12.6269	13.031				11.8661
(UniMod:1)MQNNEIIK(UniMod:121)PAK	MSANTD3	Q96H12_K8;Q96H12-2_K8	652	14.6597	15.0421	14.9144	14.4534	15.532	14.5085	14.8434	15.1613	14.4649		14.0924																										13.5846
(UniMod:1)MQNVINTVK(UniMod:121)GK	ATG3	Q9NT62_K9	653	14.6406	13.7582	15.0909	14.221	14.4272	14.7934	14.7505	14.5172	14.4176	13.7151	14.3132	13.8045	13.2239																	15.7574	15.6718	15.7021	15.2159	15.6597	14.6253	14.7369	14.9797		14.072
(UniMod:1)MQNYK(UniMod:121)YDK	PLPP3	O14495_K5	654	15.4503	15.2377	15.0903	15.412	14.4189	14.7622	14.6707	14.8661	14.7824	14.0758	13.8081	14.3277	13.8454			13.3303	13.818													17.1683	17.8432	17.4987	17.6055	16.5439	16.8836	16.9318	16.7833	16.3901	16.2734	16.1951	16.0378	15.6499	15.4852		15.1518
(UniMod:1)MQPASAK(UniMod:121)WYDR	PTGES3	Q15185_K7;Q15185-4_K7	655	15.248		13.8638			15.6357	15.9346	14.9955	15.95	13.8039	14.5532			14.5361	15.2644	15.4387	15.783		14.278															16.2941	15.9738	15.7153	15.0881	15.6375			15.5572	15.3781			15.278
(UniMod:1)MQPDMSLNVIK(UniMod:121)MK	RIPK1	Q13546_K11	656	15.414	15.463	15.75	15.673	15.4044	14.808	15.3858
(UniMod:1)MQQK(UniMod:121)AFEESR	ZNF365	Q70YC5_K4;Q70YC5-2_K4;Q70YC5-3_K4	657	13.6915	13.4223		13.7812	13.3797	13.7534	14.0441	13.9174	14.048		13.1857
(UniMod:1)MQSIK(UniMod:121)C(UniMod:4)VVVGDGAVGK	RHOG	P84095_K5	658	15.8574	14.8876	14.3258	13.8653			13.8418				13.964																			17.5954	17.0957	17.9323	17.7942	16.1786	16.341	16.9834	16.8424	15.403	14.8109
(UniMod:1)MQSNK(UniMod:121)TFNLEK	NONO	Q15233_K5	659	16.8529					16.2503	16.3641	16.6828		16.3467	16.4686	16.1275	16.0774	14.9975																18.0286	18.3029	18.1166	17.8266	17.3458	17.769	17.4118	17.5915	16.9562	16.7625		16.8693		15.9569		15.659
(UniMod:1)MQSTDLGNK(UniMod:121)ESGK	TBC1D31	Q96DN5_K9	660	14.674	16.2492	16.3601	16.5301	15.9614	15.4955	15.6408	15.6319	15.6128	15.0798	14.9456	15.1368	14.8938	13.5278	14.0342	13.7968	13.6844													13.6736	14.6502	14.5126	13.9337	12.7271		13.0574	12.3663
(UniMod:1)MQTIK(UniMod:121)C(UniMod:4)VVVGDGAVGK	CDC42	P60953_K5	661	16.9409	16.8642	17.0912	16.8587	16.7792	16.681	16.5615	16.6018	16.5251	16.1246	16.1692	15.8889	15.9812	14.8308	15.2164	15.3466	15.2872	13.2742												20.1905	20.1404	20.296	20.3495	19.2232	19.3987	19.5398	19.3031	18.456	18.4344	18.5648	18.3261	16.8806	17.3791	16.9656	17.1309	14.7887
(UniMod:1)MQVTLK(UniMod:121)TLQQQTFK	RAD23B	P54727_K6	662	16.1893																													16.5072	16.4463	16.6785	16.7142	16.4375	16.4488	16.0345	16.5381			14.9972	15.0911
(UniMod:1)MQVYK(UniMod:121)DEQVVVIK	APTX	Q7Z2E3_K198;Q7Z2E3-10_K144;Q7Z2E3-5_K130;Q7Z2E3-7_K184	663	14.5551	14.6142		14.6767	14.8274	14.556	14.2812	14.784		14.2673	14.4342
(UniMod:1)MSALEWYAHK(UniMod:121)SLGDGIFWIQER	MBLAC2	Q68D91_K10	664	17.1187			16.5238	16.6628			17.7697	17.701							16.9361
(UniMod:1)MSEEK(UniMod:121)PK	SUMO3	P55854_K5;P55854-2_K5	665	14.7044	15.188	15.0676	14.6564	15.6138	14.3026	15.1588	14.571	14.7371		14.9875																						12.761
(UniMod:1)MSGGK(UniMod:121)YVDSEGHLYTVPIR	CAV1	Q03135_K5	666	15.6568																													16.5832	16.3873	16.3499	16.8886	16.1758	16.0339	16.195	16.269	15.1518	16.075	16.6356	15.603	14.5267		12.1327
(UniMod:1)MSGSMATAEASGSDGK(UniMod:121)GQEVETSVTYYR	CYB5B	O43169_KNA_K16	667	15.3809		13.7514			14.5046	13.3187	14.037		12.5195	14.175	14.2731			12.1143		13.6189													15.7688	16.3026	16.2252	16.6343	17.2992	17.17	17.1254	17.5474	16.2485	16.1866	16.7556	16.956	15.696	15.7686	14.69	15.8349
(UniMod:1)MSPALQDLSQPEGLK(UniMod:121)K	MTR	Q99707_K15	668	13.0423	12.7818		13.3027
(UniMod:1)MSSAPTTPPSVDK(UniMod:121)VDGFSR	PPP2R5E	Q16537_K13	669	13.6149																						13.6149
(UniMod:1)MTDDK(UniMod:121)DVLR	ATG5	Q9H1Y0_K5	670	15.7506	16.9511	16.465	16.2344		16.0081	16.169	16.3318	15.8074	15.8386	15.9039	15.7005	15.5157	14.646	15.2029	14.5621	14.9225
(UniMod:1)MTEADVNPK(UniMod:121)AYPLADAHLTK	SNU13	P55769_K9	671	15.8382	16.1124	17.0703	16.1197			16.4799	16.2755	15.2708	14.8256		15.7278	14.4054																		15.9911	15.942
(UniMod:1)MTENSTSAPAAK(UniMod:121)PK	H1F0	P07305_K12	672	12.9013			10.5468																										13.3835	13.7795	13.4959	13.3024				12.8995
(UniMod:1)MTGSNEFK(UniMod:121)LNQPPEDGISSVK	BUB3	O43684_K8;O43684-2_K8	673	17.0714	17.2246	17.7132	18.2546	16.8691	16.7915	17.3724	17.0147	17.3838		16.5327	17.5831	16.97	15.1477
(UniMod:1)MTGYTPDEK(UniMod:121)LR	NDUFB6	O95139_K9	674	13.9917																													14.4976	13.9427	14.0166		13.51
(UniMod:1)MTHEEHHAAK(UniMod:121)TLGIGK	PFKM	P08237-2_K10	675	12.0549		11.6128		12.4969
(UniMod:1)MTLEEFSAGEQK(UniMod:121)TER	GADD45A	P24522_K12	676	17.5886	18.3512	18.5444	18.5054	18.5496	18.6809	18.4215	18.5292	18.5477	17.9587	17.9364	17.9159	17.8624	17.164	17.4964	17.3507	17.5029	16.3946	16.5086	16.5938	15.8924	14.6545
(UniMod:1)MTNEEPLPK(UniMod:121)K	WTAP	Q15007_K9	677	15.918	17.1236	17.3486	17.58	17.2815	16.8112	16.7015	16.9195	16.9101	16.3879	16.4421	16.6834	16.0022	15.5176	15.4795	15.4624	15.3382	14.4363	14.6172											14.0285	14.0164	14.5723	14.5367
(UniMod:1)MTPDLLNFK(UniMod:121)K	TRIOBP	Q9H2D6-5_K9	678	14.6572	15.4595	15.5197	15.4494	13.9317	14.5221	14.8857	15.1934	13.8267	13.4015	14.4781	14.5612
(UniMod:1)MTSEVIEDEK(UniMod:121)QFYSK	NTMT1	Q9BV86_K10	679	14.7594	15.198	14.9601	15.1287	14.8569	15.1954	15.1538	14.8525		14.5282	14.2099	14.2211	14.0484
(UniMod:1)MTTETGPDSEVK(UniMod:121)K	EPB41L1	Q9H4G0_K12	680	12.6344																													12.2328	13.0165	12.6538
(UniMod:1)MTTEVGSVSEVK(UniMod:121)K	EPB41L2	O43491_K12	681	14.6696	13.2991	12.8561	13.2763		12.3849																								16.3169	16.3554	16.3537	15.7231	15.0009	15.546	15.306	15.2173	14.5426	13.6147	14.2503
(UniMod:1)MTVGK(UniMod:121)SSK	SNRPB		682
(UniMod:1)MVEDELALFDK(UniMod:121)SINEFWNK	SPC25	Q9HBM1_K11	683	16.9629			17.5359	17.5206		17.1338	15.99	17.3635																							16.2337
(UniMod:1)MVEGPGC(UniMod:4)TLNGEK(UniMod:121)IR	NEIL3	Q8TAT5_K13	684	15.4502	16.1487	16.2437	16.2141	16.0939	15.7398	16.0189	15.7643	15.9265	15.3082	15.6499	15.5323	14.7662		14.4867	14.2721	13.5879
(UniMod:1)MVGK(UniMod:121)GAK	SLC6A9	P48067-2_K4	685	17.2446	17.3274	17.7272	17.4405	17.9822	17.2433	17.2198	17.0387	17.0197	16.7594	16.8401	16.6981	16.6351		16.588		16.2742													18.3718	18.6013	18.154	18.1831	17.2513	17.8795	17.6001	17.6132	17.0647	17.2104	17.125	17.0689	16.2527	16.7877	16.8603	16.521
(UniMod:1)MVK(UniMod:121)ISFQPAVAGIK	ITM2C	Q9NQX7_K3;Q9NQX7-2_K3	686	15.9713		14.469	14.7268	14.6997																									17.1245	17.1914	17.0288	17.1612	16.8814	15.6619	16.1895	16.2407		15.2034	15.0481
(UniMod:1)MVMEK(UniMod:121)PSPLLVGR	G3BP1	Q13283_K5	687	17.2601																													17.8709	18.2001	18.2182	17.9484	16.8176	17.3306	17.143	17.2352	15.7644	16.0727
(UniMod:1)MVPSSPAVEK(UniMod:121)QVPVEPGPDPELR	SLC19A1	P41440_K10	688	20.8482	21.9618	21.8774	21.9118	21.8887	21.6862	21.8778	21.8223	21.889	20.9264	21.0346	21.3184	21.0862	19.9237	19.9636	20.1694	20.1358	18.7445	18.9571	18.4733	18.0836	16.8008	16.2783	16.7095	16.8072					24.5089	24.7822	24.8399	25.0198	23.544	23.9184	24.1857	24.3254	22.8362	22.8097	23.1461	23.0615	21.0963	21.5846	21.219	21.9991	19.1348
(UniMod:1)MVTEQEVDAIGQTLVDPK(UniMod:121)QPLQAR	DOHH	Q9BU89_K18	689	17.2593		16.7621	17.1936	18.1048		18.1331	16.8027	17.6001	18.2997		18.0536			16.3876		16.5616			15.954
(UniMod:1)MYAK(UniMod:121)GGK	SSBP4	Q9BWG4_K4;Q9BWG4-2_K4	690	15.3408	15.9529	16.1143	15.1642	16.371	14.9505	15.5196	14.8207	15.2064		15.8249	15.4819																		15.4246	15.6293	14.6919	15.3473	14.0206	14.9327
(UniMod:1)MYAQPVTNTK(UniMod:121)EVK	PIGC	Q92535_K10	691	15.2137	16.6478	16.8367	16.5096	17.0258	16.1507	16.4607	16.2618	16.1178	15.6013	15.7861	15.8402	15.5617	15.2367	14.6926	14.8125	14.9994													13.2547	13.9795	13.7718	13.4319	12.6085	13.113
(UniMod:1)NPGYDC(UniMod:4)LFK(UniMod:121)LLLIGDSGVGK	RAB1C	Q92928_K10	692	15.2339														16.2161	15.3748	16.7373		14.6416						16.3062										14.3144			13.903		15.1662		16.1487	15.5889
(UniMod:1)PVVIK(UniMod:121)EVPSSEAAEDVMVAAPLVC(UniMod:4)SGK	CABYR	O75952-6_K6	693	17.7043											18.1308					17.2778
(UniMod:1)QAVWDLEQGK(UniMod:121)YGFAVQR	NR2F2	P24468-2_K11	694	13.9673						13.9673
(UniMod:1)SAAC(UniMod:4)WEEPWGLPGGFAK(UniMod:121)R	TGDS	O95455_K18	695	17.0422	17.13		17.4685	17.7079			17.2833	18.1107		17.6652		17.2071			16.9304	17.5911		16.0769	16.1273	15.2079
(UniMod:1)SAELNVPIDPSAPAC(UniMod:4)PEPGHK(UniMod:121)GMDYR	ORAI2	Q96SN7_K22	696	15.559	15.7216	15.9293	15.7025	15.8861	15.1924	15.5973	15.9932	15.1792	15.1627	14.8033	15.3922	15.0138		13.7157	14.0171	14.0321													17.6223	17.757	17.5575	17.763	16.2367	16.7599	15.7424	16.7152	15.5457	15.4678	15.6968	15.6119	14.0081	13.4262	13.5223
(UniMod:1)SAEVETSEGVDESEK(UniMod:121)K	HMOX2	P30519_K16	697	14.1911	13.7281	13.8098	14.0251	14.061	13.361	13.116	12.6783	13.5131	10.8688	12.8768	12.1625		12.4294																15.5092	15.8387	15.7976	15.8324	15.3951	15.5977	15.066	15.6002	14.6595	14.9191	14.5611	15.1268	12.9711	14.571		15.0851
(UniMod:1)SAEVK(UniMod:121)VTGQNQEQFLLLAK	COPS7A	Q9UBW8_K6	698	16.5675	17.6031	17.503	17.7716	17.4854	17.3088	17.2686	17.5029	17.1982	16.7247	17.0414	17.231	17.1794	16.1089	16.2055	15.9898	16.7381		15.6028	15.3792								15.6953		16.9614	17.0045	17.0339	17.4111	15.9822	16.1491	16.6463	16.9434		14.9483	15.0717	16.042				14.2571
(UniMod:1)SAFEK(UniMod:121)PQIIAHIQK	WDR92	Q96MX6_K6	699	15.5485	16.27	16.1966	16.1333	15.464	16.1874	16.1667	15.8791	16.0766	16.2567	15.9833	15.9302	15.8751	14.4539	15.0828	14.9882	15.3292		14.4547		14.6817	14.0117
(UniMod:1)SAFSEAALEK(UniMod:121)K	RPRD1A	Q96P16_K11	700	15.1791	15.9369	15.7027	15.1568	15.7387	15.9951	15.9622	15.9752	15.9196	15.805	16.1212	15.7991	15.7869	16.195	15.9089	15.9309	15.7329	15.4241	15.6864	15.493	14.7606	14.9925	14.8862	15.1374						14.8539	14.9806		14.4685	14.7822	14.354	14.7083	14.2544	13.8979	14.5111	13.5846	13.5618	13.2639
(UniMod:1)SAK(UniMod:121)AISEQTGK	ACLY	P53396-2_K4	701	18.0436	19.5542	19.5039	20.3275	20.6162	19.0089	19.2618	19.3082	19.9941	18.9217	19.0997	18.9874	19.012	18.6587	18.7916	19.283	18.9693	18.2041	18.8589	18.2211	18.7812	17.4734	17.4108	17.0668	17.9382	15.6782	15.7301		15.2185	18.2221	18.4659	18.7401	18.5361	17.9445	18.3099	18.057	18.1894	17.4719	18.137	18.0758	17.7271	16.9101	17.3265	16.6082	17.4748	14.9477
(UniMod:1)SAK(UniMod:121)PEVSLVR	SLC25A21	Q9BQT8_K4;Q9BQT8-2_K4	702	17.9389				21.9452		22.2514		21.1716	21.3294	21.4866	22.3578	21.6784	17.0568	17.3036	17.3513	17.1517	16.867	16.9631	16.9355	16.8942			15.9077	16.2056				15.3576			21.4548	21.3261	16.9033	17.1361	17.0037	16.7776	16.5679	16.6438	16.363	16.6954	16.3211	16.2639	15.7142	16.1824
(UniMod:1)SALEWYAHK(UniMod:121)SLGDGIFWIQER	MBLAC2	Q68D91_K10	703	18.2619		18.7617		17.7338	18.101																										18.3562	18.7996				17.819
(UniMod:1)SAPAAK(UniMod:121)VSK	SET	Q01105-2_K7	704	17.0305	16.8404	17.0427	16.7731	17.4662	16.291	16.7301	16.1846	16.5569	16.2533	16.4146	15.9787	16.5526	16.0389	16.4073	16.2706	15.714	15.6292	15.8506	14.6806	15.443	14.8005		14.9269						19.6015	19.635	19.021	19.2532	18.6637	19.1463	18.6449	18.7166	18.0873	18.7062	18.2222	18.3874	18.3509	18.3996	17.5561	18.1313	17.8881
(UniMod:1)SASAVFILDVK(UniMod:121)GK	AP1M2	Q9Y6Q5-2_K12	705	17.2781	19.1011	18.948	19.0416	18.4801	18.7869	18.6957	18.8448	18.5613	18.6749	18.8155	18.74	18.6983	18.1297	18.073	18.2347	18.1761	16.3823	17.0667	16.9	16.5957	16.6921	16.7374	16.5994	16.7569		15.4871		14.728	18.4049	17.6158	17.848	17.8863	17.795	17.274	17.4307	17.2197	16.5546	16.2754	16.7183	16.5834	14.9679	15.8136	15.4504	14.8019
(UniMod:1)SASAVYVLDLK(UniMod:121)GK	AP1M1	Q9BXS5_K12;Q9BXS5-2_K12	706	16.531	17.6089	17.3981	17.2933	17.1586	17.1338	17.0918	17.169	17.3442	17.0654	17.026	17.1784	17.295	16.4822	16.5546	16.3613	16.7478	15.7609	16.2062	15.5724	15.8608	15.5999	15.3957	14.7924	15.4976					17.8884	17.7277	17.8383	17.8627	17.2495	17.2697	17.3769	17.4704	16.92	16.6661	16.9148	17.0097	15.5785	16.1611	15.7889	15.8297
(UniMod:1)SC(UniMod:4)AK(UniMod:121)YEFTDALLC(UniMod:4)HDDELEGR	OGFOD1	Q8N543-2_K5	707	14.4425		14.6687	14.8138	14.7385		14.6235	14.2586	14.8087		13.8879	13.9849	14.1978
(UniMod:1)SC(UniMod:4)GNEFVETLK(UniMod:121)K	HAUS3	Q68CZ6_K12	708	15.8636	17.08	17.0058	17.0024	16.4319	16.1241	16.451	16.378	16.2652	15.8604	16.2344	16.1039	16.0503	15.4618	15.7327	15.8767	15.212	14.877	14.8597	14.8567	14.9727	14.2995
(UniMod:1)SC(UniMod:4)TIEK(UniMod:121)ILTDAK	SIKE1	Q9BRV8_K7	709	12.5357	12.7774		13.3372	12.244								11.7842
(UniMod:1)SC(UniMod:4)VPWK(UniMod:121)GDK	JOSD1	Q15040_K7	710	15.0889	14.0049	14.4703	14.6591	14.678	14.9976	14.083																							15.9694	16.1875	16.2173	15.8962	15.4519						14.4515
(UniMod:1)SDAAVDTSSEITTK(UniMod:121)DLK	PTMA	P06454_K15;P06454-2_K15	711	22.3811	22.359	22.4198	22.271	22.0502	21.9342	21.8089	21.8173	21.7451	21.7265	21.6355	22.0346	21.5516	21.4774	21.4042	21.4573	21.1627	21.0069	21.1624	20.8451	20.9601	20.2602	20.4531	20.1792	20.3468	18.4897	19.1261	19.003	19.1406	25.7024	25.6073	25.3807	25.493	25.3235	25.3209	25.1906	25.0255	25.0694	24.752	24.6529	24.6604	24.2576	24.1823	24.0482	23.9587	22.9777
(UniMod:1)SDEASAITSYEK(UniMod:121)FLTPEEPFPLLGPPR	FAM199X	Q6PEV8_K13;Q6PEV8-2_K13	712	17.9016	16.8304		18.5132	18.0518	18.5231	18.2486	18.7583	18.3761	18.1411		17.7649	18.0416					16.9915				16.802								18.755		17.8129		18.5415	17.4756			16.6986
(UniMod:1)SDEFSLADALPEHSPAK(UniMod:121)TSAVSNTK	MAPK1IP1L	Q8NDC0_K18	713	15.8541	15.1047	15.4166	15.0079	14.6618	16.0523	15.6468	15.6634	15.8521	14.9391		15.2262		14.7928	13.8871	13.2229	14.2626													17.7004	17.752	17.9571	18.367	17.4016	17.2713	17.5478	17.751	17.0866	17.007	17.0244	17.0723	15.9983	16.3336	16.0454	16.2046	15.163
(UniMod:1)SDFDSNPFADPDLNNPFK(UniMod:121)DPSVTQVTR	SCAMP1	O15126_K19	714	17.6391		16.2762	15.6873			16.19		16.916				15.7924	15.6525									14.769							19.49	19.8446	19.3409	20.2161	19.0952	19.5664	19.05	19.4647	17.9888	17.8972	18.0758	18.7956	17.9951		17.2146	15.9795
(UniMod:1)SDK(UniMod:121)LPYK	AHCY	P23526_K4	715	17.1453	18.4249	18.1343	18.5074	18.421	18.1859	18.3387	18.2364	18.2699	18.1807	18.3209	18.27	18.2193	18.164	17.7632	18.0775	17.8903	17.6257	17.825	17.7988	17.7784	16.8533	16.94	16.4925	16.7424		14.9484	15.6612	15.6978	17.0654	16.9733	16.9423	16.8339	16.5217	16.4403	16.6116	16.5028	16.169	16.3857	15.943	16.1333	15.7589	15.8297	15.4968	15.8709
(UniMod:1)SDK(UniMod:121)PDMAEIEK	TMSB4X	P62328_K4	716	16.5744	15.4002	15.4555	15.5414	15.677	15.0521	15.3432	15.1741	15.4081		15.0022	14.9114		14.5155																18.3923	18.5322	18.2382	18.5835	17.5883	17.957	17.9241	17.7262	17.4026	17.537	17.4498	17.3136	16.7757	16.6012		17.1293	14.8771
(UniMod:1)SDK(UniMod:121)SELK	DYNC1I2	Q13409_K4;Q13409-2_K4;Q13409-3_K4;Q13409-5_K4;Q13409-6_K4;Q13409-7_K4	717	15.8226																									15.9361				16.0761					15.7237				15.7974	15.5797
(UniMod:1)SDQAPK(UniMod:121)VPEEMFR	PAXIP1	Q6ZW49_K7	718	15.3528	15.8667	15.9731	15.6793	15.3017	15.4501	15.452	15.4871	15.0946	15.045	15.1958																				14.336
(UniMod:1)SDQDHSMDEMTAVVK(UniMod:121)IEK	SP1	P08047_K16;P08047-3_K16	719	14.8912																														14.8912
(UniMod:1)SDQDSSEIHFK(UniMod:121)VK	SUMO1	P63165-2_K12	720	15.2115	15.4893	15.3803	14.9999		15.3697								14.1665																16.4406		16.2803	16.2767	15.2199	15.601	15.9328	14.5346	15.093	15.0962	15.1442	14.479	13.957		14.3456
(UniMod:1)SDQEAK(UniMod:121)PSTEDLGDK	SUMO1	P63165_K7	721	20.2319	22.3737	21.9767	22.6929	21.5685	22.1878	21.7715	21.965	22.1734	22.1188	21.9927	22.3262	22.1464	21.6594	21.7368	21.9629	21.7529	21.1786	21.421	20.7948	21.5216	20.4297	20.6127	19.8049	20.6535	19.8469	19.3088	19.572	19.9786	20.5121	20.7269	20.4073	20.5402	20.0251	20.2537	20.2505	20.323	20.1981	19.841	20.0835	20.0762	19.9273	19.8825	18.6527	20.0609	19.0183
(UniMod:1)SDSEK(UniMod:121)LNLDSIIGR	PPP1CA	P62136_K6;P62136-2_K6	722	20.323	22.7893	22.6084	22.5283	22.4151	22.6876	22.7263	22.7886	22.5066	22.8164	22.6736	22.6638	22.5725	22.0753	22.0351	22.179	22.1607	21.1926	21.5114	21.3062	21.2619	21.3518	21.4292	21.224	21.2676	19.4078	19.9708	19.3145	20.0792	21.1985	20.9146	21.0674	21.3792	20.5421	20.5818	20.8313	20.8294	19.9903	19.8888	20.1215	20.0706	18.7108	19.1494	18.7287	18.8995	17.1961
(UniMod:1)SDVAIVK(UniMod:121)EGWLHK	AKT1	P31749_K8	723	16.3509	17.2094	17.1681	16.9963	17.055	17.2448	17.1049	17.1476	16.8691	17.2587	17.5331	17.465	17.3976	17.301	17.0538	16.9957	17.2187	16.8612	16.6899	16.3818	16.3869	16.3312	16.198	15.9872	15.9578				14.4731	14.7656		14.4454	14.2966		14.3162	14.5633	14.2042
(UniMod:1)SEDEEK(UniMod:121)VK	STX17	P56962_K7	724	13.6203			13.6387	14.071	13.7988	13.6575		12.9356
(UniMod:1)SEDLAK(UniMod:121)QLASYK	SMNDC1	O75940_K7	725	15.6159	15.6478	15.4098	15.0812	15.0784	15.552	15.9847	15.3779	15.0386	15.2322	15.4253	15.7303	15.7673	15.4706	15.4649	14.8047	15.6563		15.1058			14.8489	13.2738							16.8034	16.7451	16.6068	16.4731	16.4547	16.4988	16.4232	16.5011	15.6402	15.8551	15.5307		15.6005	15.5904	14.6944	15.5733
(UniMod:1)SEEIITPVYC(UniMod:4)TGVSAQVQK(UniMod:121)QR	CAPN1	P07384_K20	726	16.6618	15.7581			15.0834	17.2498	17.2101	16.9332	17.6636	16.6401	16.7454	16.4696	16.912	17.3202	17.4773	17.7408	18.2368	16.9536	16.7381	16.8424	16.2568	15.3005	14.9	15.924	16.2047
(UniMod:1)SEEK(UniMod:121)DC(UniMod:4)GGGDALSNGIK	OSBPL1A	Q9BXW6-2_K5	727	14.9053	15.3213	15.1899	15.4739	15.4956	15.1752	15.0999	15.1588	15.1532	14.8368	14.5327	14.6874	14.7412	14.9766	14.4281	15.136	14.5186			13.4644
(UniMod:1)SEGDSVGESVHGK(UniMod:121)PSVVYR	RER1	O15258_K14	728	18.7856	19.4926	19.7586	19.794	19.8055	19.8324	19.6196	19.6265	19.5705	19.7837	19.5861	19.5988	19.5348	19.7465	19.4061	19.4982	19.3711	18.9729	19.1629	19.1046	18.7035	18.4346	17.9097	17.5248	18.2911	16.6328	16.4871	15.5892	16.9882	19.9915	19.9528	19.8781	20.0645	20.2143	20.0402	19.9509	19.704	19.9549	19.607	19.4987	19.7237	19.5331	19.3148	18.8721	19.3064	18.6563
(UniMod:1)SEILC(UniMod:4)QWLNK(UniMod:121)ELK	SPEF2	Q9C093_K11;Q9C093-2_K11;Q9C093-3_K11	729	17.2443			17.3107	17.361	17.4973		16.7798	17.2726
(UniMod:1)SEK(UniMod:121)ENNFPPLPK	SCAMP4	Q969E2_K4;Q969E2-2_K4;Q969E2-3_K4	730	18.1108	18.3324	18.2777	17.5135	18.0403	18.2696	17.5949	17.3038	17.9985	18.0854	17.7519	18.0682	18.3155	17.6677	17.6438	17.6081	17.5428	17.2957	17.5706	17.4432	17.5603	16.2618	15.7941	15.9659	16.799				15.3881	20.4039	20.3292	20.5311	20.449	20.0719		20.2573	20.1998	19.3049	19.2485	19.7441	19.5219	18.586	19.1487	18.7749	18.0255	17.907
(UniMod:1)SEK(UniMod:121)SVEAAAELSAK	PTMS	P20962_K4	731	16.1331	15.8974	15.8514	15.7086	15.5179	14.5824	15.1845	15.5231	14.8776	14.2757	15.3336	14.2826	14.7555	13.5138	14.6925		13.2267													18.5789	18.597	18.5537	18.3564	17.9621	18.112	18.0185	17.9041	17.3967	17.2302	17.3556	17.5528	16.7962	16.7129	16.435	15.7673	15.0896
(UniMod:1)SELK(UniMod:121)DC(UniMod:4)PLQFHDFK	TADA3	O75528_K5	732	14.1308	14.8179	14.4529	13.9814	14.2374	14.6266	14.1919	14.6177	14.0244	14.2507		13.8197	13.5966	13.6613		14.1214				13.4317
(UniMod:1)SELTK(UniMod:121)ELMELVWGTK	MINDY3	Q9H8M7_K6	733	17.5041	18.608	18.1278	18.3744	17.6196		18.6528	16.8183	17.2213		17.3478	17.5092	16.9106		16.3047		16.5451														17.5782	17.8999					17.0445
(UniMod:1)SENNK(UniMod:121)NSLESSLR	IFIT2	P09913_K6	734	14.4675	13.6571	13.5587	13.4113	13.2332	15.1809	14.8243	15.0524	14.7496	14.3653	14.5171	14.8483	14.7284	14.7305	14.7043	15.2211	14.6969
(UniMod:1)SEPK(UniMod:121)AIDPK	PPP3CA	Q08209-2_K5	735	16.9923	17.7607	17.4956	18.0761	17.2162	17.77	17.5913	17.1723	17.8326	17.464	17.7596	17.8772	17.6454	17.6461	17.3492	17.6069	17.3897	16.0643	17.3019	16.497	17.2474	15.8428	16.3131	14.5459	16.2432					17.2366	17.5375	17.3691	17.2912	16.7653	17.3622	17.1067	17.0158	17.0058	16.5191	16.8159	16.9539	16.4373	16.499		16.6046
(UniMod:1)SESLVVC(UniMod:4)DVAEDLVEK(UniMod:121)LR	GMFB	P60983_K17	736	18.426	18.2813		19.156	18.771		17.6995			18.0882																							18.5599
(UniMod:1)SESSSK(UniMod:121)SSQPLASK	HMGA1	P17096_K7;P17096-3_K7	737	17.636	17.2239	17.4266	17.26	17.8782	16.8844	17.2007	17.0916	17.2902	16.6588	17.1173	17.0325	16.8814	16.4607	16.852	17.3282	16.5319	16.4419	16.876	15.4084	16.2209		15.6212	15.5004	14.4075					19.8979	20.1879	19.8215	19.7644	19.2968	19.7544	19.2752	19.2154	18.7125	19.3729	19.2327	19.1021	19.0883	18.9499	18.1331	18.7773	18.3802
(UniMod:1)SETAPAAPAAAPPAEK(UniMod:121)APVK	HIST1H1C	P16403_K17	738	23.0374	23.4679	23.5432	22.8185	23.4179	22.7791	22.9032	23.1276	22.8253	22.8741	22.7381	22.9925	22.6762	22.8462	22.6125	22.9397	22.7806	22.2614	22.5542	22.5105	22.2971	21.4077	21.7379	21.7032	21.7727	19.5747	19.6263	19.8806	20.4894	25.6198	25.7335	25.428	25.5863	24.911	24.8392	24.9114	24.709	24.6655	24.7489	24.7867	24.8921	24.5188	24.6733	24.3086	24.478	23.6083
(UniMod:1)SETAPAAPAAPAPAEK(UniMod:121)TPVK	HIST1H1E	P10412_K17	739	22.3536	22.6323	22.5857	22.0858	22.7138	22.0028	22.1814	22.2224	22.0062	22.1575	22.0476	22.1611	22.1244	22.0556	21.8826	21.9169	21.9539	21.5015	21.9065	21.5417	21.5053	20.707	21.0807	20.8665	21.0043	19.4	19.1334	19.639	19.9078	24.7484	24.8572	24.7602	24.6627	24.3422	24.6071	24.3318	24.5368	24.1672	24.0876	24.128	23.9822	23.8516	23.8014	23.5035	23.8619	22.8494
(UniMod:1)SFLK(UniMod:121)SFPPPGPAEGLLR	CLNS1A	P54105_K5	740	18.5165	20.1743	20.2792	19.9624	20.6455	20.2534	20.0213	20.3025	20.6147	18.7191	18.7373	20.1244	19.1814	17.5577		18.329	18.2881			17.6503	17.4074		17.6821	17.242			16.0775	14.4002	17.1364	18.8527	19.5226	20.1093	20.0234	18.6929	19.3636	19.0995	18.4458				16.013		15.6494	17.0799
(UniMod:1)SFLLPK(UniMod:121)LTSK	TXNL4B	Q9NX01_K7	741	17.3123	17.798	17.7775	17.677	17.5107	18.3071	18.196	18.3084	18.3357	17.9858	18.2106	18.5987	18.3137	17.6122	17.5243	17.4926	17.7127	15.9085	16.8252	16.6928	16.6612	16.2591	16.5761	16.8341	16.6045				15.3224		15.0746
(UniMod:1)SFLVSK(UniMod:121)PER	STRADA	Q7RTN6_K7;Q7RTN6-4_K7;Q7RTN6-6_K7	742	14.799								14.9423	14.443	14.4331			15.5445	14.589	15.0326	15.4643	13.9431
(UniMod:1)SGALDVLQMK(UniMod:121)EEDVLK	RPSA	P08865_K11	743	18.97	20.438	21.0219	20.8051	20.906	20.4803	20.7921	21.106	20.8631	20.2538	20.6403	20.6707	20.2596	18.5605	19.2955	19.291	19.3359	18.7251	18.0566	18.0473	17.4752		16.1623	16.2963						19.3811	18.7677	19.6208	19.4191	19.1698	18.6059	18.4816	18.6091		17.4608	17.5007	17.7794		15.8198	16.2014	16.6212
(UniMod:1)SGDGATEQAAEYVPEK(UniMod:121)VK	CSTF3	Q12996_K17	744	16.9598	18.3422	18.349	18.2155	18.3492	17.7648	18.0302	17.9872	18.1719	17.5193	17.863	17.9269	17.8198	17.2209	17.381	17.4855	17.5176	16.5083	16.9745	17.2645	16.9843	15.8175	16.535	15.7999						17.0776	17.2014	17.3369	17.3129	16.3852	16.6569	16.8934	16.6648	15.6065	16.2799	15.9775	16.2608	15.2917	15.1168	15.0963
(UniMod:1)SGDTC(UniMod:4)LC(UniMod:4)PASGAK(UniMod:121)PK	TNFAIP1	Q13829_K14	745	19.7616	20.6433	20.4967	20.9124	20.0705	20.1065	20.3347	20.411	20.4816	20.4023	20.3572	20.377	20.2381	19.8482	20.0228	20.013	20.0579	19.5063	19.773	18.9778	19.6519	18.5969	18.3394	18.5278	18.3847		14.3596		14.8762	21.6465	21.9319	21.7077	21.7452	21.1791	21.4195	21.318	21.2838	20.9186	21.1327	21.019	20.8784	20.7015	20.6951	20.6218	20.5892	19.7531
(UniMod:1)SGEDEQQEQTIAEDLVVTK(UniMod:121)YK	PA2G4	Q9UQ80_K20	746	15.7598	14.57	14.9599	15.2612	15.6338	15.0605	14.939	14.6606	15.3889		14.061	14.7482																		17.1817	16.7723	17.3202	17.74	16.2876	16.5496	16.7595		15.6528	15.4322	16.547					15.4288
(UniMod:1)SGEENPASK(UniMod:121)PTPVQDVQGDGR	PAFAH1B3	Q15102_K10	747	16.9085	18.1387	18.0225	18.0846	18.1627	17.9	17.9857	17.8943	17.849	17.8072	17.4655	17.8797	17.43	17.8593	17.7769	17.8997	17.6456	17.5025	17.389	16.4215	17.3503		16.1192		16.2029				14.7966			12.4766	13.4601			14.3635				14.6464
(UniMod:1)SGELPPNINIK(UniMod:121)EPR	SFXN1	Q9H9B4_K12	748	18.0571	18.9291	19.1058	19.5627	19.1978	19.3267	18.7009	18.6007	19.0818	18.4158	18.6774	18.3021	18.7426	18.6308	18.8242	18.3669	18.5253	18.0947	17.6813	18.4437	18.2518	17.806	17.8542	17.8402	17.69			16.0376		18.2131	18.2586	18.4138	18.3042	17.9965	17.7794	17.8198	18.0674	17.2971	16.9592		17.3892	16.2743
(UniMod:1)SGFLEELLGEK(UniMod:121)LVTGGGEEVDVHSLGAR	NXN	Q6DKJ4_K12	749	18.0966	18.3913	17.2443		18.3093		18.2176	17.8525	17.1929	18.7279	17.9231	19.0104
(UniMod:1)SGFQINLNPLK(UniMod:121)EPLGFIK	SYPL1	Q16563-2_K12	750	17.2221	16.6867			17.0649						17.1453	17.9915
(UniMod:1)SGGK(UniMod:121)YVDSEGHLYTVPIR	CAV1	Q03135_K5	751	22.826	22.7184	23.1094	23.3217	23.7179	22.5285	23.0668	22.6174	23.4346	22.4282	22.7857	22.9597	23.0998	22.4139	22.3711	21.827	22.4263	21.7786	21.8753	21.3341	21.8611	20.7842	20.9054	20.5921	21.1117	19.4079	19.6393	19.264	19.8813	25.186	25.6091	25.8952	26.2998	25.1577	25.8418	25.8372	25.9723	24.7283	24.8534	25.6014	25.1637	23.8406	24.1417	23.4637	24.3716	22.7377
(UniMod:1)SGGTPYIGSK(UniMod:121)ISLISK	LSM14A	Q8ND56_K11;Q8ND56-2_K11;Q8ND56-3_K11	752	15.0167		14.164	14.43	14.6826																									15.6032	15.2725	15.9175	16.131	15.0155	15.024	15.3088	15.0901		13.5615
(UniMod:1)SGSMATAEASGSDGK(UniMod:121)GQEVETSVTYYR	CYB5B	O43169_KNA_K15	753	17.1047	16.6499	16.7391	16.5196	16.3601	17.0557	17.1175	16.4335	16.8902	16.3674	16.5138	16.4418	16.302	15.3663	16.1707	15.5452	16.0442				13.1046									18.4051	18.9693	18.5912	19.0372	19.3647	19.4946	18.9644	19.4535	18.5273	18.375	18.794	18.8559	17.7166	17.6621	17.2411	17.8933	15.3149
(UniMod:1)SGSSGTPYLGSK(UniMod:121)ISLISK	LSM14B	Q9BX40_K13	754	14.9507	15.382	15.1984	15.2105	15.2614	15.8187	15.5537	15.6577	15.5816	14.8934	14.9142	15.3626	15.2634	13.6058	15.0867	14.9297	15.3873		13.2486											15.0517	14.5509						15.0258		12.9815
(UniMod:1)SGSSSVAAMK(UniMod:121)K	GNG5	P63218_K11	755	17.1692	15.5401	15.644	16.7747	17.0152	15.4766	16.1063	15.6696	16.8192	15.2183	15.3179	14.8871	14.8601	13.2833	14.1322	14.8936	14.2796													19.5348	20.22	20.097	20.0326	19.3447	20.4999	19.6039	19.6274	18.6191	19.5627	19.3363	19.1586	17.6702	18.3663	16.9087	18.4925	14.927
(UniMod:1)SGTK(UniMod:121)PDILWAPHHVDR	MIOS	Q9NXC5_K5	756	13.4062	14.0424	13.9565	13.3805	12.6167	13.708	13.8771	13.698	12.1733	13.1281	13.713	13.1749
(UniMod:1)SGTLEK(UniMod:121)VLC(UniMod:4)LR	MRPL48	Q96GC5_K7	757	15.2913	15.2908	15.3388	15.4789	15.2942	15.4612	15.2758	15.5096	15.7162	15.1671	15.5395	15.6398	15.8518	14.9123	15.3748	14.9866	15.2564																13.8577
(UniMod:1)SGTSSPEAVK(UniMod:121)K	MON2	Q7Z3U7_K11;Q7Z3U7-2_K11;Q7Z3U7-5_K11;Q7Z3U7-6_K11	758	13.9973	14.5808	14.5845	14.5535	15.2638	14.4512	14.4301	14.7086	14.1007		13.6959	14.0014	13.5237		13.1033		13.8883														13.4861		13.0468				12.5383
(UniMod:1)SHK(UniMod:121)QIYYSDK	CKS1B	P61024_K4	759	16.3814	17.3795	17.6224	17.559	17.766	16.7073	17.0054	16.7792	17.2224	16.6796	16.6691	16.3966	16.625	16.1467	16.1647	16.6552	15.9124	15.7604	16.1732	15.7792	15.8519				15.6968				15.309	16.8785	16.9079	16.821	16.7364	16.1968	16.7101	16.3811	16.1843	15.8225	16.0561	15.8597	15.4884		15.6824		15.3024
(UniMod:1)SHTEVK(UniMod:121)LK	TEX30	Q5JUR7_K7	760	14.174	14.4494	15.003	14.695	14.9975	14.4352	14.3463	14.3878	14.6405	14.1012	14.5145	14.3629	13.9239	13.9908	14.2916	13.7067			13.5185											13.2201	13.281		13.4409
(UniMod:1)SIEK(UniMod:121)IWAR	ENO2	P09104_K5	761	16.5325	16.2075	15.8301	15.4157	14.7971	16.2347	16.2661	16.1188	16.1826	16.1658	15.944	16.081	16.0689	15.9648	15.983	15.5317	15.3235	14.3924	13.8398	15.0115	14.6876			14.0985						19.0023	19.226	18.9165	18.9081	18.4657	18.9897	18.6739	18.534	18.1835	18.2776	18.0064	18.2025	17.3068	17.4908	17.0492	17.3196	15.8812
(UniMod:1)SIGVPIK(UniMod:121)VLHEAEGHIVTC(UniMod:4)ETNTGEVYR	SNRPD3	P62318_K8;P62318-2_K8	762	17.5271	17.4247	17.1905	17.1086	17.1186	17.5365	17.0854	17.1535	17.2053	17.2267	17.2685	17.0954	17.0547	16.7726	16.7397	16.1968	16.8247			15.6629		15.7795								19.2823	19.059	19.424	19.5192	19.2537	19.1	19.0414	19.2492	18.641	18.2603	18.4044	18.2811	17.5433	17.7094	16.7931	17.5726
(UniMod:1)SILK(UniMod:121)IHAR	ENO1	P06733_K5	763	13.5832																																	14.2263		14.0763	14.8373		11.7973		12.9789
(UniMod:1)SIMSYNGGAVMAMK(UniMod:121)GK	PSMB3	P49720_K15	764	16.615	17.7	18.2921	17.8908	17.5222	17.567	17.7798	17.861	17.4058	16.7532	16.896	16.5648	16.1642	15.1368	15.8796	15.1059	15.414													15.2264	15.3994	15.1253
(UniMod:1)SK(UniMod:121)AHPPELK	SNRPGP15		765
(UniMod:1)SK(UniMod:121)GPAVGIDLGTTYSC(UniMod:4)VGVFQHGK	HSPA8	P11142_K3	766	19.4663	20.647	20.3515	20.3705	20.7104	20.6508	20.5718	20.6131	20.613	20.4872	20.6	20.3879	20.291	19.7857	19.5418	19.6741	19.4935	18.1546	18.7082	18.5521	18.4912	18.2044	17.8991	17.427	17.5366	15.2623	17.0494	15.9693	15.3923	22.6189	22.5405	22.5011	22.9765	22.2536	22.4292	21.9398	22.1917	21.3808	21.4031	21.4362	21.4538	19.9212	20.4733	20.0049	20.0047	18.2671
(UniMod:1)SK(UniMod:121)LPADSSVPQTGAANGDR	EID2	Q8N6I1_K3;Q8N6I1-2_K3	767	14.0732	13.642	12.605			13.5901	14.0856	13.8515	13.5908			12.9309		13.4544						13.4697										13.9674	14.2785	14.0092	14.1497	15.2908	14.8225	14.7776	15.165	14.1875	14.3761		14.8968	14.6857	13.9787	13.6612	14.2911
(UniMod:1)SK(UniMod:121)THDHQLESSLSPVEVFAK	DSN1	Q9H410-4_K3	768	15.1151	15.7367	15.539	15.3362	15.6026	14.5738		14.8345				14.1833
(UniMod:1)SLK(UniMod:121)FTNAK	KYAT3	Q6YP21-3_K4	769	16.1524	16.9057	16.8846	17.0756	17.3605	16.6486	16.7172	16.7927	16.5781	16.8071	16.6607	16.639	16.9259	16.0594	16.5523	16.5613	16.9108	16.0161	15.6087	15.9529	15.7254	15.2753			14.8315					14.0176	13.9009		14.4026
(UniMod:1)SLK(UniMod:121)LQASNVTNK	RALY	Q9UKM9_K4	770	16.0407	15.785	15.5666	15.8655	16.1392	16.3537	16.5006	16.4661	16.3418	15.3475		14.7726		15.7075	15.8344	16.1893	16.2994	15.7002		15.3461			13.6938							16.4767	16.3628	16.2892	16.291	17.5001	17.3284	17.241	17.1697	16.7185	16.8964	16.628	16.4512	16.3535	15.8468	16.1206	16.3139	15.1865
(UniMod:1)SLLMISENVK(UniMod:121)LAR	KATNA1	O75449_K11	771	15.797		15.617	14.9017	15.7577		15.5497	15.2047							14.2267	14.2237														17.9133	16.2158	16.4888	17.0332	16.8019	16.4743	15.9087	16.1488		15.5586	15.3006	15.0212
(UniMod:1)SLLNK(UniMod:121)PK	SNRPD2	P62316_K6	772	17.8315	18.4774	18.5929	18.8045	18.7878	18.4114	18.4151	18.4265	18.5819	18.2419	18.2961	18.2097	18.226	17.9107	18.2886	18.1761	18.0133	17.5911	17.7107	17.7092	17.6472	17.1225	16.9971	16.7743	17.1147	15.4533	15.1284	14.9907	15.4738	19.3651	19.3949	19.3067	19.3027	18.8862	18.9568	18.9683	18.7045	18.5326	18.5439	18.4962	18.4975	18.1401	18.2242	18.1863	18.2818	17.3969
(UniMod:1)SLPLNPK(UniMod:121)PFLNGLTGK	SNRPF	P62306_K8	773	19.165	19.8135			19.413		19.7858		19.9869		19.3977	19.4574	19.6621																	19.2052	18.6718		17.9838				17.4376
(UniMod:1)SLPPEK(UniMod:121)ASELK	CEP76	Q8TAP6_K7	774	17.7597	18.3062	19.017	18.4755	19.0129	18.3862	18.3466	18.5192	18.5067	18.264	18.5934	18.5733	18.4888	18.1922	18.1721	18.2149	18.0062	17.7968	17.9575	18.0201	18.0153	17.1746	17.3461				16.0391			15.8353	15.8792	15.8936										14.4784
(UniMod:1)SLSDWHLAVK(UniMod:121)LADQPLTPK	UBL7	Q96S82_K11	775	17.3171	17.2505	18.3585	18.2375	18.3291	18.0219	18.2547	18.2968	18.6944	18.3324	18.4629	18.1631	18.06		17.3045	17.0749	17.6087	16.9453	16.2351	16.1591	15.828	15.2875	15.162	15.3584	15.9142					19.2721	18.8294	19.0113	19.0091	18.6211	18.2163	18.291	18.6605		17.5765	17.8601	17.7541		16.1035	15.7523	16.6859
(UniMod:1)SLSNK(UniMod:121)LTLDK	PGK1	P00558_K6	776	16.5708	17.3212	17.4104	17.3302	16.9123	16.9654	16.9337	17.1753	17.0094	16.7155	16.742	17.0103	16.9446	16.3264	16.5369	16.4377	16.4082	15.9737	15.9823	15.8445	15.8361	15.1129	14.6876	15.0312	14.3925					17.9729	18.0138	17.9585	17.8126	17.7715	17.7407	17.7878	17.7262	17.1886	17.1553	17.243	17.4303	16.7385	16.7836	16.3003	16.5108	15.6211
(UniMod:1)SLVDLGK(UniMod:121)K	GABPB1	Q06547_K8;Q06547-2_K8	777	15.9511					16.0536	15.9471	16.0409	15.821	16.1238	16.3043	15.8568	16.0566	16.3334	16.1647	16.6908	16.7498													16.0095	15.664	15.5326	15.4703		16.3609	16.1239	15.2465		14.471
(UniMod:1)SLVEAISLWNEGVLAADK(UniMod:121)K	NCF2	P19878_K19;P19878-2_K19;P19878-3_K19;P19878-4_K19	778	16.8432														17.0897																	16.6938	16.746
(UniMod:1)SLWGLVSK(UniMod:121)MPPEK	STAT6	P42226_K9	779	16.9294	17.4662	16.8744	16.6199	17.1158	18.3033	16.8626	16.8659	17.2108		16.2542	16.4102	16.7497				16.3583																	16.9905
(UniMod:1)SLYPSLEDLK(UniMod:121)VDK	SDCBP	O00560_K11;O00560-2_K11	780	19.4646	19.7489	19.752	19.7182	19.4038	19.4877	19.5853	19.8202	19.5551	19.3766	19.5384	19.6002	19.5523	18.8967	19.1342	19.1423	19.1514	18.3771	18.7591	18.5051	18.3486	17.9468	18.3419	18.0079	18.1544	16.1254	16.7027	16.1438	17.0798	22.4913	22.1428	22.3229	22.4512	21.8277	21.9561	21.9659	21.8946	21.2577	21.2551	21.3806	21.3224	20.0735	20.5855	20.2365	20.1463	18.7699
(UniMod:1)SMPDAMPLPGVGEELK(UniMod:121)QAK	AHCYL1	O43865_K17	781	15.6744		14.2491	15.1236	14.7217					14.0765																				17.3116	17.2175	16.7983	16.9601		15.4493		16.0521			14.4582
(UniMod:1)SNITIDPDVK(UniMod:121)PGEYVIK	FRYL	O94915_K11	782	15.9077	16.7245	16.8249	17.0451	16.8638	16.8549	16.7626	16.8752	16.6673	16.2697	16.2162	16.709	16.4698	15.9154	15.5083	16.0839	15.7115	14.3283	15.1276	15.1832	13.8045	14.2988	15.0629								14.9235		15.5533
(UniMod:1)SNK(UniMod:121)C(UniMod:4)DVVVVGGGISGMAAAK	MAOB	P27338_K4	783	15.7267	15.9738	16.3706	16.3731	16.4976	14.9835	15.0686	16.0807	16.1008				15.7623			14.056
(UniMod:1)SNMEK(UniMod:121)HLFNLK	CHMP1B	Q7LBR1_K6	784	15.4129																													15.9178		15.9737	15.4782	14.7411	14.763	15.9174	15.099
(UniMod:1)SNPFAHLAEPLDPVQPGK(UniMod:121)K	ACO1	P21399_K19	785	16.7416	18.0937	18.0219	17.7573	17.5909	17.7911	17.5724	18.0222	17.9035	17.8046	17.7561	17.602	17.887	17.1546	17.133	17.1169	16.9625	16.554	16.7058	16.5999	16.6652	16.0973	16.068	15.9432	15.2945					13.9364	14.3807		14.5682			13.7816
(UniMod:1)SQAEFEK(UniMod:121)AAEEVR	DBI	P07108_K8	786	15.4837	14.5425	14.6914	15.1104	14.3802			13.9464	14.3066	14.5471	14.2485	14.4449	14.2447	12.4969	13.3343	14.0756	13.8423													17.5759	17.516	17.5461	17.4503	17.2584	17.3084	17.3264	17.1502	16.8814	16.8884	16.8671	16.6929	16.0993	16.5315	15.5531	16.1145	14.7359
(UniMod:1)SQDTEVDMK(UniMod:121)EVELNELEPEK	SLC3A2	P08195-2_K10	787	18.6515	18.9391	19.0627	19.2072	19.1813	19.217	19.2062	18.5571	19.1695	18.4439	18.5747	18.6266	18.238	18.1245	18.3757	17.9877	18.4721	17.0322	16.5072	16.7349	16.6873	15.8988	15.1267							20.7197	21.3523	21.2371	21.6551	20.6444	21.1688	20.8618	21.2538	20.1456	19.8738	20.4063	20.4351	19.2477	19.4213	19.125	19.6864	17.227
(UniMod:1)SQEGVELEK(UniMod:121)SVR	RYDEN	Q9NUL5_K10;Q9NUL5-3_K10;Q9NUL5-4_K10	788	13.2525		13.6216																											13.7857	12.9555	13.0539	12.9846		13.1139
(UniMod:1)SQGPPTGESSEPEAK(UniMod:121)VLHTK	SMG5	Q9UPR3_K16	789	14.7667	15.4765	15.6308	15.7698	15.7288	15.2492	15.4123	15.5657	15.3707	15.1671	15.2403	15.1699	13.9593	15.0161	14.6535	14.611	14.3922	14.3797	14.2038				13.9117							14.3976	14.6812	14.5617	14.5579	14.633	14.1651	14.6251	13.6926	13.5752	14.4365
(UniMod:1)SQK(UniMod:121)QEEENPAEETGEEK	ENSA	O43768_K4	790	13.3729								12.0572																						12.7697	13.4128	13.4483	13.5537			14.0429			13.5582	14.1405
(UniMod:1)SQVLFHQLVPLQVK(UniMod:121)C(UniMod:4)K	SASS6	Q6UVJ0_K15	791	15.7992	15.8992	15.9083	15.9574	15.8666	15.9261	15.9468	15.9163	15.813	15.7649	15.945	16.1871	15.8024	15.2638	15.4224	15.3658	15.8024
(UniMod:1)SSAC(UniMod:4)DAGDHYPLHLLVWK(UniMod:121)NDYR	ANKRD13A	Q8IZ07_K19	792	16.5328	17.3273	17.2238	16.7424	16.596	17.3915	17.1191	16.679	16.7428	16.8315	16.9432	16.7248	16.1172	16.0496	16.0053	16.53	16.2974	14.898	15.3524	15.0412	15.0182	12.5138								18.1505	17.9588	17.7493	17.8049	18.0437	18.0403	17.5305	17.6392	17.4915	17.0821	17.0222	17.0699	15.5885	15.9711	15.8711	16.1786
(UniMod:1)SSDEEK(UniMod:121)YSLPVVQNDSSR	POC5	Q8NA72_K7	793	14.621			14.6162	15.6873	14.8276	14.8193	14.8038	15.624	14.0684	15.2127	14.5866	14.7173			12.8299		13.6583
(UniMod:1)SSEPPPPYPGGPTAPLLEEK(UniMod:121)SGAPPTPGR	CDIP1	Q9H305_K21;Q9H305-2_K21;Q9H305-3_K21	794	17.3536	16.6484	16.6978	16.7908	16.8389	17.6094	17.3626	17.3245	17.6498	16.6171	16.9043	17.1867	17.125	16.8516	17.1158	16.8678	17.3255	15.9456	15.7895	16.041	15.5339				15.6165					18.4194	18.7336	18.8035	19.3729	19.4298	19.4003	19.2531	19.5035	18.7278	18.5924	19.0904	19.1345	17.6984	18.0735	17.6594	18.3403	16.087
(UniMod:1)SSESK(UniMod:121)EQHNVSPR	SLC26A2	P50443_K6	795	15.4961					14.5054		13.8757	14.7516						16.5667		16.2014		16.2621														14.5287	15.7247	15.1704	14.9261	15.2944	15.624	15.5626	16.2771	15.9837	15.9656	15.3654	16.7488		15.0918
(UniMod:1)SSFGAGK(UniMod:121)TK	EML2	O95834_K8	796	16.0771	17.3138	17.3395	17.9436	17.6779	16.6414	17.1875	16.4531	16.9128	16.3037	16.9423	16.3757	16.5767	15.96	16.8843	17.2237	15.8497	15.966	16.4251		15.6578		14.7038	15.2464	14.6842					15.8516	15.8882	15.2631	15.3987		15.8367		14.9708	14.04	14.9071	15.2621	14.7807
(UniMod:1)SSFSESALEK(UniMod:121)K	RPRD1B	Q9NQG5_K11	797	15.6039	16.567	16.585	16.4452	16.911	16.1546	15.8417	16.1506	16.0545	15.745	15.5356	15.8401	15.8693	15.932	15.7309	15.8959	15.6658	15.4046	15.0815	14.9713			14.5074		14.4098					16.4316	16.482	16.0339	15.9728	15.1913	15.4626	15.8167	14.9443	14.4905	14.756	15.2073	14.8412		14.972		14.2336
(UniMod:1)SSGNAK(UniMod:121)IGHPAPNFK	PRDX1	Q06830_K7	798	15.953	16.1189	15.8442	15.8557		16.3434	16.3606	15.8683	16.2566	14.9702	15.8713	15.7566	15.79	14.9731	16.177	15.7	16.5244	14.3325	15.5368		15.6174									15.6473	15.7028	15.5337	15.7073	17.4468	17.1679	16.8675	16.9099	16.7466	16.5783	16.5349	16.7393	16.4017	15.852	16.5699	16.7853	15.3942
(UniMod:1)SSK(UniMod:121)QEIMSDQR	ESF1	Q9H501_K4	799	14.5448	15.0944	15.075	15.7581	14.6651	15.4533	15.397	14.8719	15.782	14.2074	15.3348	15.4505	15.026	13.7236	14.8611	15.1478	14.7533		13.9224											13.3393	14.1842	13.8127	13.7294	13.7719	14.2536	13.9643	14.1483	13.5306			13.4524
(UniMod:1)SSLSGK(UniMod:121)VQTVLGLVEPSK	PTER	Q96BW5_K7;Q96BW5-2_K7	800	19.32	20.6479	20.1122	20.8513	20.1817	20.4303	19.8225	20.9298	20.9581	19.7024	20.0626	19.9143	20.0755	19.3736	19.2094	18.851		18.1335	18.6759	18.5098	18.2393	18.3158	18.2744	18.3596	17.9284	18.3695	18.0349		18.3571
(UniMod:1)SSNEC(UniMod:4)FK(UniMod:121)C(UniMod:4)GR	CNBP	P62633-4_K8;P62633-8_K8	801	14.0772																																	13.6603	13.8197		13.308		14.1314	13.9205	15.0245				14.6758
(UniMod:1)SSPMPDC(UniMod:4)TSK(UniMod:121)C(UniMod:4)R	IBTK	Q9P2D0_K11	802	13.7788	12.9817		12.8235	14.0532	15.1377	14.4707	13.6378	15.4999	13.6956	13.9517	13.2348			12.5959	14.5405	14.5371																		11.7426
(UniMod:1)SSSGLNSEK(UniMod:121)VAALIQK	BLMH	Q13867_K10	803	16.8997	18.1582	18.0614	18.1442	18.0664	17.87	17.7437	17.8403	17.6629	17.8841	17.3497	17.3517	17.3878	17.2232	16.5985	16.4315	16.7484	16.6783	16.0857	16.0512	16.2676	16.515	15.4134	15.1502	15.6951					14.1132
(UniMod:1)SSSPLSK(UniMod:121)K	UBA1	P22314_K8	804	18.295	18.5341	18.8796	19.2168	19.4139	18.6732	19.2877	18.4392	18.9229	18.5275	19.1611	18.7219	18.6565	18.6878	19.3094	19.1882	18.6724	18.325	18.8954	17.5288	18.228	17.7845	17.8485	17.5817						19.2301	19.2617	18.9553	19.001	18.5847	18.9416	18.4404	18.6045	18.3346	18.8839	18.986	18.6513	18.0559	18.5186	17.2264	18.3968	17.9687
(UniMod:1)SSSPVNVK(UniMod:121)K	HNRNPU	Q00839_K9;Q00839-2_K9	805	18.5951	17.8999	17.9835	19.1544	19.4883	17.3422	18.0099	17.5505	18.8118	17.7493	17.5044	17.4377	17.7422	16.8927	17.1666	18.0981	17.1934	17.3397	17.3789	15.8425	16.2964				16.6917					21.1293	21.3869	21.5022	21.0123	20.1024	20.579	20.1461	20.4528	19.827	20.8222	20.8121	20.7736	19.5111	19.9035	18.9808	19.9578	18.229
(UniMod:1)SSTLAK(UniMod:121)IAEIEAEMAR	DRG1	Q9Y295_K7	806	18.5088	17.9231	18.8179	19.5338	18.5918	20.0287	19.6416	19.321	20.3849	18.5319	18.9134	18.1585	19.3313			17.3251	17.6198			16.1259										18.3232	18.3558	17.9082	16.8304
(UniMod:1)SSTQFNK(UniMod:121)GPSYGLSAEVK	CNN2	Q99439_K8	807	16.0099	16.5872	16.8187	16.6472	16.7303	16.9041	16.6189	16.9015	16.8171	16.5239	16.2199	16.5364	16.4855	16.0727	16.1273	16.0941	16.0745	16.0317	15.6979	15.0695	15.2335									16.3046	16.2472	16.4052	15.4782	15.9695	16.3938	16.281	16.1721	14.9238	15.0852	15.4202	14.703	14.9181		13.8442
(UniMod:1)SSTSPNLQK(UniMod:121)AIDLASK	VPS4B	O75351_K10	808	14.4225																													14.2475	14.9282	14.8182		13.9979	14.4156	14.1276
(UniMod:1)SSYFVNSLFSK(UniMod:121)YK	HOXB8	P17481_K12	809	15.9133		14.5008				15.1742																							17.3865	16.1196			16.6331	15.6657
(UniMod:1)STAAVPELK(UniMod:121)QISR	NUDT16L1	Q9BRJ7_K10	810	18.6078	19.3472	19.0208	19.0537	18.8946	20.2609	20.3455	20.4219	20.3455	19.9796	19.8924	19.859	19.9287	20.1472	20.4069	20.3468	20.4114	20.1208	20.0879	19.958	19.7003	19.1616	19.0454	18.9717	19.3998	17.2476	18.1514	17.1308	17.9044	17.9216	18.282	17.9817	18.2083	19.7726	19.525	19.4999	19.3945	19.097	19.076	19.1346	19.0585	18.3966	18.5151	18.3494	18.3626	17.4815
(UniMod:1)STDTGVSLPSYEEDQGSK(UniMod:121)LIR	HIGD1A	Q9Y241_K19	811	19.0133	18.5222	19.0217	18.7888	19.2792	19.0518	19.3894	19.3585	19.358	20.2018	20.1363	20.1248	19.9293	19.5462	19.6886	19.5	19.3728	19.0602	19.3837	19.1489	19.0494	18.6869	18.5308	18.7577	18.9047	16.0413	16.5692		17.4587	19.5574	19.5586	19.9656	20.3777	20.2399	19.7762	20.2264		19.7	19.9453	19.6217		18.4706		18.6323		17.0837
(UniMod:1)STK(UniMod:121)VPIYLK	CDC42EP2	O14613_K4	812	15.7763	17.2289	16.9887	17.2001	16.564	16.8227	16.8324	16.437	16.7526	16.4259	16.6335	16.7423	16.4611	16.1514	16.2677	16.3353	16.0382	15.5551	15.6388	15.2446	15.5804	14.6983	14.7191	14.078	14.8416				13.6818	15.9156	15.959	15.711	15.629	14.8403	15.5711	15.3746	15.2212	14.5947	14.9114	14.3007
(UniMod:1)STLC(UniMod:4)PPPSPAVAK(UniMod:121)TEIALSGK	C9orf72	Q96LT7_K14	813	15.4139	15.8584	15.8428	15.8051	15.7899	15.5462		15.4735	15.1187	15.348	15.4252	15.2852	15.6277				13.8457
(UniMod:1)STLLDIK(UniMod:121)SSVLR	BAIAP3	O94812-2_K8;O94812-3_K8;O94812-5_K8;O94812-6_K8;O94812-7_K8	814	16.942	17.9972	17.982	17.7576	17.5995	17.8097	17.9517	18.1677	17.9025	17.3768	17.8334	18.0845	17.9479	17.7371	17.0725	17.2392	17.1773	13.8313	16.4054	16.1233	16.1343	16.5766	16.076	16.0894	16.482		14.1233		15.0145
(UniMod:1)STNIC(UniMod:4)SFK(UniMod:121)DR	FAM72C		815
(UniMod:1)STTVNVDSLAEYEK(UniMod:121)SQIK	PLCG2	P16885_K15	816	16.6572	17.5194	17.5685	17.6597	17.4614	17.8165	17.3848	17.6812	17.4677	17.2563	17.2254	17.5416	17.4921	17.0129	16.4945	17.1005	17.2499	15.9343	16.1464	16.2721	16.1832	15.6418	15.8132	15.6795				12.9659
(UniMod:1)STVHEILC(UniMod:4)K(UniMod:121)LSLEGDHSTPPSAYGSVK	ANXA2	P07355_K10	817	20.8278	21.4561	21.2224	21.3484	21.3265	21.6445	21.4529	21.5635	21.4052	21.0002	20.6757	21.2946	21.2164	20.3036	20.4457	20.2434	20.2925	19.0447	19.2501	19.0509	18.6307	18.8081	18.4721	18.0717	18.7192	16.1911		15.8121	16.5233	24.7635	24.4312	24.6634	25.0788	23.9297	23.7707	24.0824	23.993	23.1671	23.2405	23.1779	23.6429	21.9708	22.1722	21.7435	21.8119	20.3838
(UniMod:1)SVAGLK(UniMod:121)K	SH3GL1	Q99961_K7	818	16.7955	16.9077	16.5087	16.8744	15.7437	16.2663	15.801	16.2135	15.9746		15.932	15.628	15.713		15.1706	15.2423	15.1855				15.1616									18.9302	19.0969	18.9521	18.8137	18.3738	18.3669	18.3866	18.2199	18.174	17.9586	17.938	17.9807	17.7358	17.6507	15.5274	17.8426	16.2503
(UniMod:1)SVDPLSSK(UniMod:121)ALK	MAFF	Q9ULX9_K9	819	15.1089	15.7428	15.9233	15.5602	15.2889	15.1745	14.9794	14.9513	15.2517	14.6774	15.0577	14.8872	15.2674		14.8029	14.3941					14.3224									15.3537	15.6519	15.5034	15.4445		14.8873	14.7065	14.5678
(UniMod:1)SVFGK(UniMod:121)LFGAGGGK	CHMP4B	Q9H444_K6	820	15.7499	14.6437	14.3631	14.4992	14.6116		14.6565	14.3949	14.3034		14.7556	14.3542	14.4964																	17.4704	17.1751	17.4956	17.5285	17.6621	17.1098	17.0434	17.0248	17.098	16.177	16.2502	16.0687		15.6038	14.998	15.1777
(UniMod:1)SVGC(UniMod:4)AC(UniMod:4)PGC(UniMod:4)SSK(UniMod:121)SFK	LDB1	Q86U70_K13	821	13.4186	13.0716	12.3991	11.8323	12.9494	14.446	14.4966	13.8878	14.6363				13.2891																					13.1776
(UniMod:1)SVLSPGDLK(UniMod:121)PK	CCDC88C	Q9P219-2_K10	822	14.602									14.5107		14.54	14.7553
(UniMod:1)SVNYAAGLSPYADK(UniMod:121)GK	SIRT6	Q8N6T7_K15;Q8N6T7-2_K15	823	16.3614	18.2468	18.2132	18.3638	18.1748	17.8557	18.1284	17.9952	17.8883	17.7788	17.944	17.9125	17.8562	17.3748	17.4746	17.5128	17.4588	16.5963	16.9435	17.0552	16.9681	15.8261	16.2003	15.7365	16.2571	12.6258	14.3157		14.1385	15.2284	15.4374	15.3896	15.5766	14.9305	14.934	15.0514		13.6898		13.8644			12.4291
(UniMod:1)SVSGLK(UniMod:121)AELK	UBE2Q2	Q8WVN8_K7;Q8WVN8-2_K7	824	14.5471																													15.0495		14.7316	15.0691	15.0159	14.8252	14.4491	13.3618		14.1921	14.229
(UniMod:1)SVTEEDLC(UniMod:4)HHMK(UniMod:121)VVVR	KIF18A	Q8NI77_K13	825	13.8552	14.5268	14.6984	14.4025	13.9132	13.6765	13.6174	13.1073	13.8894			13.4214																		13.2991
(UniMod:1)SVTGGK(UniMod:121)MAPSLTQEILSHLGLASK	ANXA9	O76027_K7	826	17.344		17.7811	17.7039	16.9213		17.6443	17.304					16.7095
(UniMod:1)SVVVQHVEEK(UniMod:121)AVHSWSR	CCDC71	Q8IV32_K11	827	16.1981	16.4537		15.7435			16.0358																								16.5596
(UniMod:1)SWIK(UniMod:121)EGELSLWER	DHDDS	Q86SQ9_K5;Q86SQ9-2_K5	828	17.6237	18.3061	18.1134	17.8282	18.3422	19.1384	17.9895		18.4189	17.3134	18.3878	18.1741	18.0098		17.4161	17.4913	17.1975		16.5616	16.7239	16.1243		16.931		15.96					18.2166	18.1906	17.6335	17.9822	17.9987	17.9146	16.9324				16.5452
(UniMod:1)SWLFGINK(UniMod:121)GPK	ATAD3A	Q9NVI7-2_K9	829	15.5757	15.0529	15.4454		13.8287	14.1359	15.4389	14.8635		14.572	15.1226	15.2506			13.7813	14.1784														17.6154	17.1249	17.4228	17.5162	16.804	16.8352	17.0175	17.0938	16.084	16.0774	16.0731	15.824	14.3321	14.154	14.3439	14.5546
(UniMod:1)SWLFGVNK(UniMod:121)GPK	ATAD3B	Q5T9A4_K9	830	14.4866		14.3759						14.3972		13.2195		14.2219				13.1649													15.1886	15.3884	15.7897			14.7974	15.0863	14.8413	14.3762			13.4786
(UniMod:1)SYAEK(UniMod:121)PDEITK	GID8	Q9NWU2_K6	831	17.4411	18.3949	18.5157	18.5499	18.3295	18.199	18.3239	18.0813	18.1103	17.9856	18.0408	17.8841	17.8791	17.9557	18.063	17.8824	17.6739	17.6655	17.4557	17.6356	17.4899	16.6784	16.683	16.8979	16.8471			14.4407	15.4504	18.4494	18.394	18.149	18.2603	17.7673	17.8216	17.8809	17.6196	17.6639	17.3926	17.5574	17.4771	17.2798	17.2401	17.1353	17.1374	16.1112
(UniMod:1)SYGEIEGK(UniMod:121)FLGPR	N4BP2L2	Q92802_K9;Q92802-2_K9	832	17.1283	18.1389	18.0558	17.9216	18.0303	18.1618	18.1445	17.9782	18.0445	17.6798	17.6424	17.805	17.9786	17.3748	17.2267	17.3966	17.2411	16.4088	17.065	16.9812	16.6382	16.2744	16.4734	16.2029	16.5007	14.9433	14.6929		15.4616
(UniMod:1)TAAATATVLK(UniMod:121)EGVLEK	PHLDA3	Q9Y5J5_K11	833	16.9427	17.619	17.9377	17.4626	17.6024	17.6264	17.7798	17.6137	17.4313	17.1512	17.3128	17.6563	17.368	16.4934	17.0552	16.7399	16.9005	15.9961	16.1686	16.324	16.5352	15.6797		15.5489	15.6787
(UniMod:1)TAEPMSESK(UniMod:121)LNTLVQK	ATRX	P46100_K10	834	15.4164	14.1119	14.4789																											16.0101	16.256	16.4167	16.1419	15.6396	15.7434	14.9478		14.4181
(UniMod:1)TAVHAGNINFK(UniMod:121)WDPK	CTNNA1	P35221_K12	835	17.2225	17.7473	17.7173	17.7942	17.5754	17.451	17.703	17.4448	17.6981	16.5079	17.3543	17.0922	17.0123	15.8986	16.5041	16.6555	16.5094	14.7158	15.7211	14.3534	15.9033	14.121	14.3232		14.5576					20.0614	20.4165	20.1776	20.3262	20.1496	20.0807	19.8947	20.1967	19.0641	19.2591	19.2906	19.3024	18.0196	18.0667	17.9272	18.2324	16.7939
(UniMod:1)TDAAVSFAK(UniMod:121)DFLAGGVAAAISK	SLC25A5	P05141_K10	836	18.3163	18.4112	18.1954	20.3521	20.3154	18.8908	18.746	19.2776	19.4649	17.9467	19.062	18.7363	18.8883	17.1477	16.4859	17.3742	16.9654	17.8616	16.0965	17.3797		17.9334		18.4132			18.3915			18.9534	19.0358	19.276	19.696	18.5523	17.5838	20.1494	18.6624	17.4878	17.145		16.9761				16.901
(UniMod:1)TDALLPAAPQPLEK(UniMod:121)ENDGYFR	RHPN2	Q8IUC4_K15	837	17.7016	19.0636	19.0141	19.0689	19.1341	18.7441	18.9931	19.0659	19.0968	18.7966	18.8421	18.9087	18.9368	18.1298	18.1461	18.404	18.0445	17.3269	17.0789	17.2829	16.9308	16.7699	16.778	16.626	17.0649		14.6784		15.0515	18.3561	18.0478	18.4742	18.4738	18.0085	17.8675	17.9891	18.2699	16.9419	16.8048	17.1196		15.2836	15.9182
(UniMod:1)TDDK(UniMod:121)DVLR	ATG5	Q9H1Y0_K5	838	15.7318	15.8455	15.429	16.1729	15.6537	16.2181	16.0926	16.4505	16.2086	16.3273	16.3026	16.2687	15.9884	15.9312	15.8402	15.9593	15.6569	15.3305		15.6184	15.5898	15.0085		14.604	13.6025
(UniMod:1)TDFK(UniMod:121)LGIVR	ZMYND19	Q96E35_K5	839	15.4643	15.3374	14.7527	14.7021	14.5891	15.1537	15.2787	15.3685	14.9724	14.8003	14.9973	15.2697	14.6892	14.5433	14.5167	14.0477	14.7108													17.0338	16.683	16.739	16.6421	16.1993	16.6379	16.5678	16.4371	15.1946	15.3112	15.893	15.931
(UniMod:1)TDGILGK(UniMod:121)AATMEIPIHGNGEAR	ARFIP2	P53365_K8	840	15.5891	16.165	16.2521		15.8431	16.397	16.5383																							16.1353	16.1287	16.3517	16.6599	15.7933	15.9434	15.7325	15.9032		13.797	13.9943	14.7957			12.5849
(UniMod:1)TDQAFVTLTTNDAYAK(UniMod:121)GALVLGSSLK	GYG1	P46976_K17;P46976-2_K17	841	16.9354		16.4863	17.1648				16.9312																						17.6441		16.4927	17.5501			16.7629	16.4513
(UniMod:1)TDSK(UniMod:121)YFTTNK	AP2B1	P63010_K5;P63010-2_K5	842	17.0594	17.381	17.2916	17.3237	17.3646	16.9855	16.8666	16.964	16.9183	16.4305	16.9158	16.6032	16.3819	16.4727	16.4436	16.7642	15.8729	15.2207	16.4636	15.9019	16.2127	15.0995	14.2365	14.7805	14.2024					19.3137	19.3266	19.1306	19.1514	18.6688	18.6679	18.8775	19.0608	18.4769	18.4652	18.4818	18.3239	18.2689	18.004	17.9569	18.0122	17.1654
(UniMod:1)TDSK(UniMod:121)YFTTTK	AP1B1	Q10567_K5;Q10567-2_K5;Q10567-3_K5	843	15.4003	15.2881	15.1385	15.1981	15.0945	14.4866	14.7507	14.8998	15.1805	13.6555	14.5797	14.6139	14.4056	14.4615	13.5841	14.19	13.5279			13.3671	12.7963									17.2237	17.3068	17.1811	17.3281	16.7072	16.8202	16.8633	17.1151	16.5577	16.3056	16.5483	16.3984	15.8367	16.0547	15.5099	15.8888	15.0135
(UniMod:1)TEADVNPK(UniMod:121)AYPLADAHLTK	SNU13	P55769_K9	844	18.6694	20.2674	20.0744	20.3213	20.1577	19.9639	19.9705	20.1199	20.1991	19.6948	19.7999	19.9917	19.9825	19.6869	19.4906	19.3883	19.5918	19.1988	18.9953	18.9574	19.089	18.4244	18.6454	18.2765	18.4685	16.4943	16.7817	16.2025	17.399	19.7076	19.7118	19.8091	19.9629	19.342	19.433	19.4243	19.6732	19.0977	18.8224	19.0865	19.035	18.2578	18.1683	17.7156	18.3727	16.8892
(UniMod:1)TEAGK(UniMod:121)LPLPLPPR	HSH2D	Q96JZ2_K6	845	16.8588	17.6662	17.8103	17.5698	17.4938	17.3725	17.6524	17.6553	17.5539	17.6534	17.8844	17.7853	17.7955	17.0991	16.9148	17.2894	17.4172	16.4624	16.52	16.6766	16.3682				16.1575					15.3461			15.3581	13.3992		14.5679
(UniMod:1)TEFWLISAPGEK(UniMod:121)TC(UniMod:4)QQTWEK	ATP6V1C1	P21283_K13	846	18.3348	16.5085	18.9953	18.4366	18.7654		18.1994	18.3402	17.9836	16.9968	18.6447	18.5372				17.5317	17.4432		16.2283	16.2909	15.1022									19.7918	20.3879	20.7612	20.7607		20.1949	20.2565	19.8787		18.7432	19.0582	19.1198		17.8096	17.1389	17.9877
(UniMod:1)TENSTSAPAAK(UniMod:121)PK	H1F0	P07305_K12	847	15.5762	13.9937	14.8658	13.9166	15.2521		14.3347	13.4058			14.1168		12.9717		13.8367	14.1746	13.3318													17.4781	17.3811	17.0089	17.631	16.4952	16.8163	16.9093	16.7967	16.3507	16.667	16.4013	16.7684	16.5332	16.4012	15.9357	16.1331	15.342
(UniMod:1)TEQAISFAK(UniMod:121)DFLAGGIAAAISK	SLC25A6	P12236_K10	848	18.1302		18.7919	19.6487	18.5967				18.4863		18.6419	17.653					15.932				15.5822										18.7893	18.7839				18.5259
(UniMod:1)TEWETAAPAVAETPDIK(UniMod:121)LFGK	RPS5	P46782_K18	849	17.9886	16.731	16.3267	17.2572	17.1553	17.4481	17.3097	17.9691	17.1783	17.9694	18.5285	18.8529	17.7673		18.0235	18.7767	18.5174	18.3611	18.3104			18.4086									17.8523	18.8647		19.6416	18.3754	19.1159						16.9845
(UniMod:1)TEYK(UniMod:121)LVVVGAGGVGK	HRAS	P01112_K5	850	16.5802	16.7551	16.5552	16.7273	16.5207	17.1412	17.4441	17.4201	17.2022	16.7887	16.7415	16.9079	16.8879	15.9121	15.7673	15.7431	16.1603	13.3031	14.5754	15.6758	15.0875	14.6878			14.5665					19.4	19.3012	19.3775	19.5331	18.9366	18.8979	18.8955	18.7497	18.0223	17.7023	18.009	17.9593	17.0382	16.878	16.4701	16.9031	14.9232
(UniMod:1)TFNSFEGSK(UniMod:121)TC(UniMod:4)VPADINK	XIAP	P98170_K10	851	16.4662	17.1452	16.9873	17.354	17.3777	16.9699	17.1687	16.9403	16.9479	16.425	16.8122	16.8372	16.8926	16.2166	16.5295	16.3964	16.5357	15.5583	15.8123			13.679								18.125	17.9269	18.0376	17.3134	17.4873	17.5587	17.288	17.7635	15.4249	16.5304	16.5379	16.8218		15.9487	15.7013	16.2158
(UniMod:1)TGK(UniMod:121)LAEK	EGR3	Q06889_K4	852	14.1959					13.871																								14.5384	14.6923				13.6108	14.2307	14.2319
(UniMod:1)TGSNEFK(UniMod:121)LNQPPEDGISSVK	BUB3	O43684_K8;O43684-2_K8	853	17.3456	18.7454	18.9301	19.1179	19.057	18.6644	18.6844	18.8361	18.5304	18.4341	18.4432	18.6183	18.5131	17.5552	17.8873	18.1965	17.9867	17.4349	17.3333	17.5869	17.3463	16.341	16.8177	16.6351	16.3042			15.1345	14.9341	15.925	16.4929	16.389	16.5705	15.191		15.9228	16.3324	14.8585
(UniMod:1)TGYTPDEK(UniMod:121)LR	NDUFB6	O95139_K9	854	17.5714	18.3145	18.4298	18.4628	18.2493	17.7478	17.9865	18.1335	18.0235	17.5717	17.6092	17.8947	17.9194	17.6227	17.3936	17.608	17.3118	17.0829	17.3837	17.3262	17.323	16.2344	16.1475	16.6584	16.3689				14.4174	19.1113	19.11	18.9655	18.9556	18.5865	18.6637	18.6631	18.5924	18.3343	18.2799	18.0913	18.2826	17.9732	17.8168	17.408	17.6029	16.8347
(UniMod:1)THEEHHAAK(UniMod:121)TLGIGK	PFKM	P08237-2_K10	855	17.1625	19.162	19.2514	18.7881	18.9512	18.8218	18.6874	18.8472	18.9766	18.2523	18.4587	18.4298	18.4815	18.1269	18.0543	17.9721	18.1555	17.9528	17.8389	16.9686	17.7108	16.4976	16.4039	16.4639	17.9625				16.2016	15.9548	16.0207	15.8621	15.6906	15.4236	15.6583	15.3595	15.3254	13.3614	15.1451	14.4898					15.3031
(UniMod:1)THFNK(UniMod:121)GPSYGLSAEVK	CNN3	Q15417_K6;Q15417-3_K6	856	15.0757	13.3875	13.6196					13.9315		13.7272	14.4046	14.6991	14.184		13.7413															16.4531	16.706	16.4073	16.1032	15.8168	16.6673	16.2287	15.0697	15.5338	15.6145	15.4008	14.9019	13.9577	15.1931	14.9918
(UniMod:1)TLEEFSAGEQK(UniMod:121)TER	GADD45A	P24522_K12	857	18.0641	20.3432	20.385	20.2912	19.9616	20.0941	20.0273	20.2246	19.802	19.828	19.8232	19.8363	19.7568	19.5524	19.5257	19.6535	19.5455	19.3741	19.2732	19.1288	19.1396	18.5562	18.5001	18.3541	18.4318	16.9772	17.2547	17.1121	17.5403	14.515	15.4004		15.1143	14.1028	14.3832	14.6562	15.0155		13.041		13.851
(UniMod:1)TLQELVHK(UniMod:121)AASC(UniMod:4)YMDR	AASDH	Q4L235_K9	858	14.471	14.9722	15.2568	15.0641	14.8752		15.209	14.6992	14.6513	13.9363	14.5526	14.4257	13.271			12.7388
(UniMod:1)TMDK(UniMod:121)SELVQK	YWHAB	P31946_K5	859	14.5516																													15.0698	15.0739	15.3376	14.9279	13.5113	14.1462	14.5877	13.7586
(UniMod:1)TMPVNGAHK(UniMod:121)DADLWSSHDK	SHMT1	P34896-2_K10	860	13.8612	14.6328				13.647	14.3111	14.4096			13.4182	13.8029	12.807
(UniMod:1)TNEEPLPK(UniMod:121)K	WTAP	Q15007_K9	861	17.0393	18.7904	18.3141	19.05	18.1683	18.778	18.4046	18.8462	18.753	18.2463	18.592	18.8078	18.6874	18.0837	18.1457	18.4355	18.084	17.412	18.2176	17.3403	18.214	16.6428	16.8841	16.7414	17.1686	15.5268		15.2305		15.4115	16.0503	15.7427	15.8835	15.4604	15.3328	15.7136	15.0273	15.4106	14.4359	15.2108	14.5557				14.7328
(UniMod:1)TNQYGILFK(UniMod:121)QEQAHDDAIWSVAWGTNK	WDR61	Q9GZS3_K10	862	15.0499		14.4319		15.0409				15.7554			14.9716
(UniMod:1)TSANK(UniMod:121)AIELQLQVK	RPAP3	Q9H6T3_K6	863	14.3232	11.6197																												15.7225	14.648	15.6603	15.1018		13.499	14.0113
(UniMod:1)TSEVIEDEK(UniMod:121)QFYSK	NTMT1	Q9BV86_K10	864	17.5309	19.2819	19.3487	19.2715	19.0931	18.8128	18.9726	18.8638	18.862	18.7534	18.6321	18.5069	18.7054	18.3011	18.3085	18.4826	18.3171	18.0825	17.871	17.9342	17.8812	17.1605	17.1509	17.0677	17.1081	14.3107			15.7251	18.2342	18.4401	18.3331	18.7274	18.0344	18.1774	18.0673	18.1468	17.1537	17.3741	17.2287	17.4681	16.6064	16.428	15.9611	16.6345	14.5094
(UniMod:1)TSK(UniMod:121)GPEEEHPSVTLFR	ACY1	Q03154_K4	865	19.2211	22.2569	22.6645	22.5939	22.6191	22.1222	22.4017	22.3409	22.5133	21.7483	22.1824	22.0415	22.2309	21.7181	21.7235	21.7253	21.9072	21.4646	21.539	21.252	21.3862	20.6488	20.5193	20.1788	20.546	19.0705	19.2613	19.0661	19.6605	17.5802	17.8048	17.8656	17.5809	17.1742	17.3391	17.1236	17.0249	16.7673	16.8424	16.5158	16.8543	16.1872	16.1803	16.3245	16.1537	15.3083
(UniMod:1)TSPAK(UniMod:121)FK	SRGAP2	O75044_K6	866	15.6346	16.3244	16.0938	17.0394	17.3358	16.2707	15.9072	15.6197	16.6648	15.7386	16.4286	15.6496	15.9235	15.3376	15.552	16.2521	15.8567		15.9997	13.7614	15.2885				14.2354								11.047
(UniMod:1)TTALEPEDQK(UniMod:121)GLLIIK	ZSCAN16	Q9H4T2_K11	867	15.6466		16.1871		16.5733		16.3149	16.2314	16.3131		16.4173	16.2433	16.2668			15.405	16.0773					14.5387	13.5288																			13.3088
(UniMod:1)TTEK(UniMod:121)SLVTEAENSQHQQK	EPB41	P11171_K5;P11171-2_K5	868	14.5757						13.3213																							15.2512	15.3281	14.9217	15.4969	14.9791	14.783	14.5713	14.0953	13.9684						13.6169
(UniMod:1)TTETGPDSEVK(UniMod:121)K	EPB41L1	Q9H4G0_K12	869	15.7476	15.3628	15.6108	16.1735	16.1997	14.4968	14.8809	14.9059	15.3695	14.1014	14.5144	14.4223	14.3819	13.6465	14.1093	14.9614	13.9911	14.4625	14.099											17.8789	17.9874	18.2735	17.7282	17.1922	17.3346	16.9843	17.1621	16.8624	17.6163	17.4927	17.2932	16.6444	16.6233	16.1016	16.5855	15.7186
(UniMod:1)TTEVGSVSEVK(UniMod:121)K	EPB41L2	O43491_K12	870	19.3972	19.4806	19.5358	19.6682	19.6768	19.0906	19.1626	19.2634	19.2594	18.8728	18.9984	18.9397	18.9349	18.738	18.8645	18.7965	18.6937	18.4462	18.245	18.6219	18.5676	17.7869	17.7469	17.8911	17.979	15.8724	16.0433	16.4187	16.6252	22.0357	22.1244	21.9655	22.1096	21.3657	21.4551	21.602	21.4561	21.2634	21.2354	21.2494	21.2775	21.0527	20.7811	20.7909	20.9657	20.2179
(UniMod:1)TTFK(UniMod:121)EAMTFK	ZNF224	Q9NZL3_K5	871	14.2475	14.18	13.7968	14.4423	14.4761	14.4782	14.4163	13.9431
(UniMod:1)TTK(UniMod:121)NLETK	BLZF1	Q9H2G9_K4	872	14.2111	15.0443	14.5224	15.1138			14.4589			13.1633	14.4398		14.0569	13.4686	14.2939	12.9442								14.2802						14.8517	15.2758	14.8085	14.4269	14.0715	14.121	12.9318					13.7373
(UniMod:1)TTLDDK(UniMod:121)LLGEK	PDCL	Q13371_K7	873	15.1328			13.6485	12.9663																									16.215	16.637	15.7194	15.6226	15.5053	15.4822	15.5606	15.7737		15.2189	14.8398	14.4185	14.2513
(UniMod:1)TTLK(UniMod:121)EAVTFK	ZNF225	Q9UK10_K5	874	14.2868	14.9065	14.9417	14.919	14.7171		14.3959	14.4247	14.3613	14.5637	14.2458	14.7751				13.1864														13.3976		13.8325	14.2453		13.4789	14.1973
(UniMod:1)TTPANAQNASK(UniMod:121)TWELSLYELHR	RING1	Q06587_K12	875	15.562																														16.0493			15.652	15.4419		15.967	14.8106	15.451
(UniMod:1)TTPGK(UniMod:121)ENFR	KPNA1	P52294_K6	876	15.9092	15.2634	14.9572	16.0993	14.9105	15.9563	15.6154	15.0411	15.7867	14.8498	15.6935	15.9671	15.5629	15.1551	15.2177	15.7892	15.4246	14.6638	14.7953		15.3848									16.8028	16.8049	16.6971	16.6695	17.0965	17.1198	17.1833	17.0366	16.5274	16.4768	16.8307	16.7839	16.8755	16.7091	15.2305	16.4064
(UniMod:1)TTPNK(UniMod:121)TPPGADPK	ANAPC10	Q9UM13_K6	877	16.0836	16.5051	16.3779	17.2289	17.4756	16.1872	16.6522	16.4848	17.1744	16.4143	16.5072	16.2257	16.4085	16.1972	16.2866	16.84	16.7625	14.4038	16.4444	15.588	16.3576		15.1762	14.1843	15.3677					16.2494	16.6044	16.5413	16.5625	15.2202	16.1789	15.8613	15.9942	15.8671	16.0384	16.1281	15.8627		15.817		14.8129
(UniMod:1)TTSASSHLNK(UniMod:121)GIK	GLUL	P15104_K11	878	18.3208	19.6526	19.7766	19.703	19.9724	19.988	20.3575	20.2412	20.1564	19.7698	19.7452	19.5426	19.7102	19.3081	19.862	19.2826	19.3748	18.91	19.43	18.6073	19.7561	17.7508	17.7046	17.6037	18.8711	16.8398	16.6592		16.4454				14.6561		14.3053		15.5051			14.7026	15.2214				15.1741
(UniMod:1)TTSTLQK(UniMod:121)AIDLVTK	VPS4A	Q9UN37_K8	879	15.323																														15.323
(UniMod:1)TTTTTFK(UniMod:121)GVDPNSR	JPT1	Q9UK76_K8	880	15.9856	14.8265		14.6032	15.4535	15.2535	15.5492	15.5068	15.2139	14.7026	14.6922	14.6368	14.8963	14.6129	14.7831	14.8142	15.3967	14.7355	13.9823		13.6431									16.679	16.929	16.3073	16.834	17.994	18.156	17.8837	17.969	17.7977	17.6267	17.6839	17.3659	17.371	17.0943	16.993	17.5976	16.0703
(UniMod:1)TVEFEEC(UniMod:4)VK(UniMod:121)DSPR	ACAP3	Q96P50_K10	881	14.5839	15.2181	15.2915	15.1969	15.0378	15.0559	14.9112	14.9262	14.9703	14.6358	14.7788	14.5285	14.7253	14.0038	14.0163	13.1166	14.3395		13.9806		13.7773
(UniMod:1)VDQAIWSK(UniMod:121)K	ACTR8	Q9H981-2_K9	882	11.7595	12.0078			11.2666			12.0042
(UniMod:1)VDVGK(UniMod:121)WPIFTLLSPQEIASIR	RCBTB1	Q8NDN9_K6	883	17.6744		18.3763	17.6183			17.8579	17.6268				17.6602	16.9071
(UniMod:1)VEEVQK(UniMod:121)HSVHTLVFR	PLRG1	O43660_K7;O43660-2_K7	884	14.4231	15.3678	15.0292	14.9428	13.8334	15.2142	15.1274	15.0959	14.386	14.7992	14.6733	14.6414	14.6931	14.3568	14.6253	13.6258	14.3398		13.1734	13.4988	13.5491										13.4887
(UniMod:1)VEGPGC(UniMod:4)TLNGEK(UniMod:121)IR	NEIL3	Q8TAT5_K13	885	15.6887	16.1145	15.8934	15.8941	15.7664	16.0179	16.123	15.9982	15.4304	15.7119	15.8178	15.7721	15.5732	15.2062	15.3378	15.1657	15.1964
(UniMod:1)VMEK(UniMod:121)PSPLLVGR	G3BP1	Q13283_K5	886	16.527																													16.7143		17.0297	16.9687	15.9687	16.135	16.3452
(UniMod:1)VSIPEYYEGK(UniMod:121)NVLLTGATGFLGK	FAR1	Q8WVX9_K11	887	18.52		17.8698	18.8337			18.1069	19.3032		18.5355			18.5496			18.441
(UniMod:1)VVPSLK(UniMod:121)LQDLIEEIR	AP1G2	O75843_K7	888	17.5583		18.6376			18.6181												16.6774		16.3003
AAAAAAALQAK(UniMod:121)SDEK	RPL4	P36578_K364	889	16.2901	16.1432	16.1461	15.7076	16.2752	16.1101	16.4482	16.4557	16.2623	16.0286	15.8519	15.8865	15.796	16.4707	15.93	15.2544	16.0365	15.7625	15.6171	15.9083	15.2712									16.9205	17.2597	16.4396	16.76	17.283	17.4022	17.3726	16.8649	16.8431	17.278	16.4037	16.8778	16.3867	15.7013	17.4451	16.793	16.0828
AAAAC(UniMod:4)LDK(UniMod:121)AVEYGLIQPNQDGE	UNC45A	Q9H3U1_K930	890	16.4062	17.1973	16.9639	17.0915	17.1107	17.2426	17.1436	17.1273	17.0235	16.6411	16.6906	17.1766	16.9049	16.1382	16.2976	16.2694	16.5094	15.3741	15.7217			14.0574			14.6682					16.2452	16.1688	16.1905	16.6324							15.5689
AAAAK(UniMod:121)STAMEETAIWEQHTVTLHR	TJP1	Q07157_K9;Q07157-2_K9	891	13.7247				12.0069	12.1897	13.5575	13.7024						12.8504																12.8326	14.6269		14.2176	14.7792	14.127	14.5477	14.738	13.6323	14.1765		13.885
AAAALFGGK(UniMod:121)K	PLK2	Q9NYY3_K375	892	18.0688	20.2579	20.0476	20.2629	20.0522	19.8451	20.0494	19.9311	19.8274	19.8475	19.7988	19.7527	19.564	19.5352	19.4562	19.3893	19.1527	19.0963	18.8922	18.533	18.8695	18.3986	18.1165	18.0829	18.0835	16.1943	16.5153	17.5473	16.8513	17.5623	17.6373	16.821	16.91	17.2801	16.5305	16.6116	16.2037	16.2241	16.6316	15.8151	15.3953	16.1238	15.5456	15.6551	16.1301
AAAAMAPIK(UniMod:121)VGDAIPAVEVFEGEPGNK	PRDX5	P30044_K57	893	15.7451	15.6541	16.1641	16.1748	15.9599	16.4655	15.9788	16.1773	15.6739	16.4643	15.7498	15.6968	15.4119																				14.7143
AAAANIDEVQK(UniMod:121)SDVSSTGQGVIDK	NCOA2	Q15596_K99	894	13.9361	14.4936	14.4186		14.9274	13.7017	13.7608	13.9668	13.8662	12.2342	14.0556
AAAAVEPDVVVK(UniMod:121)R	SELENOS	Q9BQE4_K77	895	16.2047	16.4178	16.5364	16.7126	16.9315	16.303	16.4243	16.5789	16.5328	16.2544	16.0965	16.3281	16.0989	15.9629	15.9437	16.0797	15.4623	14.7829	15.048	15.3992	15.3377	14.1957	14.2621	13.5544						17.5116	17.5644	17.4072	17.6379	17.2555	17.3245	17.184	17.3514	16.6716	17.1008	16.7596	16.6717	16.6225	16.077	15.9169	16.5391	15.7411
AAADFATHGK(UniMod:121)LGK	MICAL1	Q8TDZ2_K345;Q8TDZ2-4_K364	896	14.5504	14.707	14.3994	16.0784	16.2278	13.6354	14.142	14.0079	15.3774	14.1731	14.1493	13.2565	14.5785			14.578	14.3954
AAADPK(UniMod:121)VAFGSLAANGPTTLVDK	NUP50	Q9UKX7-2_K82	897	15.3677	14.5658			13.7745	14.7199		13.984	13.5172												13.1467									17.3647	17.0418	17.2432	17.1321	16.5665	16.7804	16.8723	16.6463	15.999	15.8234	16.0699	16.4259	14.6018	14.6391	13.6419	13.9602	12.9404
AAAEAAAEAK(UniMod:121)AR	MAGED2	Q9UNF1_K494	898	17.1399	18.5636	19.0607	18.9742	19.5556	18.9211	19.1909	19.3757	19.2963	18.95	18.8623	18.9409	18.9852		18.625	18.8679	18.8066		18.3334	18.46	18.3775	17.793	17.2532	17.7263	17.7219			14.9672	16.8772	15.0093	15.6658	15.5267	15.4422	15.1699	15.2679	15.4462	15.6032	15.2843	15.4067	15.301	15.36	14.0263	14.4125	14.833	15.3553
AAAEC(UniMod:4)FVQSYWEQYK(UniMod:121)FPVVITR	TGDS	O95455_K185	899	17.0306	17.7915	16.9741	16.701	17.1628		17.2722	17.0057	17.4165		17.0775	17.0829	17.5096	18.1017		16.1062					15.1958
AAAEIYEEFLAAFEGSDGNK(UniMod:121)VK	U2SURP	O15042_K131;O15042-2_K131	900	17.8902	17.7347	17.6348																											18.6875	19.0061	18.8337	16.6769	17.7722										16.7757
AAAEK(UniMod:121)AFQEGIAK	BAZ1B	Q9UIG0_K885;Q9UIG0-2_K881	901	14.1501	13.7572	13.2544	13.4923	14.5343	13.0839		12.9588	12.7164																					15.3751	15.1296	14.9623	15.0082	14.3056	14.4743	14.3358	14.6816		14.6536	13.8024	14.1755
AAAEK(UniMod:121)LFGNM(UniMod:35)EGDC(UniMod:4)PSDWK	TFRC	P02786_K344_Oxi349	902	14.9917	15.1975	14.7679	14.6211	14.3004	15.0863	15.1147	15.0293	15.1116	15.2946	14.9045	15.3868	15.6032	15.3078	15.3569	15.513	15.5008	14.5039	15.0748	14.5509		13.6071
AAAEK(UniMod:121)LFGNMEGDC(UniMod:4)PSDWK	TFRC	P02786_K344	903	16.5997	18.4304	18.5234	18.5484	18.4252	17.9892	18.1701	17.8776	17.7662	17.4841	17.7414	17.5491	17.0139	16.6838	17.0667	16.7916	16.1528	15.4921	15.5892	15.2861	15.4951									15.5649	15.7856	15.6799	15.4574	14.422	14.8584	14.6024	14.3451
AAAEK(UniMod:121)PEEQGPEPLPISTQEW	SINHCAF	Q9NP50_K205	904	16.6297	16.8024	16.4443	16.9816	16.5825	16.9965	16.7972		16.7713	16.5468	17.0486	17.1727	16.5681	15.5452	15.8902	16.3323	16.482		15.4624						14.3132					17.7401	17.474	18.0138	17.7444	17.0276		17.3957		16.3286						15.2804
AAAFEEQENETVVVK(UniMod:121)EK	TLN1	Q9Y490_K2491	905	15.1462			13.8651				12.8392																						15.6133	15.9225	15.5817	16.0814	15.5184	15.5819	15.5924	15.8195	15.2038	15.2829	15.042	15.734	14.1947	14.9014	14.9752	14.8817
AAAFEQLQK(UniMod:121)WK	TOMM70	O94826_K168	906	16.083									13.0226																				17.1634	17.3055	17.1775	16.7643	16.811	17.0836	16.4198	16.8196	16.3448	16.4443	16.3421	16.4275	15.431	15.6556	15.6718	16.0549
AAAGEFADDPC(UniMod:4)SSVK(UniMod:121)R	CTNNA1	P35221_K120	907	15.9673	16.0374	15.7118	15.9552	15.6797	15.1289	15.5534	15.7238	15.5665	15.1855	15.0218	15.5863	15.5899	15.3524	14.8568	15.3345	15.3		14.6943											17.2208	17.5614	17.76	17.4259	16.7576	16.7529	16.8184	16.9311	16.1892	16.6656	16.5711	16.5914	16.1891	16.24	16.1682	16.3968	15.2639
AAAGK(UniMod:121)AELELELGR	PLEC	Q15149_K2078	908	14.7701	14.4788	14.3928	14.0443	13.4789	14.1378	13.9378	14.6707	14.5103		13.6496	13.5811																		15.7613	15.9169	15.1231	15.8454	15.6477	15.8536	15.264	15.0661	15.3863	14.7379	15.1501	14.3079
AAAGMVWK(UniMod:121)PK	DNTTIP1	Q9H147_K188	909	17.226	17.9055	18.0414	18.3856	18.4573	17.6301	17.8219	17.8506	17.926	17.3598	17.6699	17.567	17.5977		17.4003		17.1101	16.538	16.2711											16.5883	16.6267	16.6267	16.6675	16.2658	16.4898				16.3455					16.2807
AAAGSHFDAAK(UniMod:121)AVEEQLR	PPP1R35	Q8TAP8_K128	910	16.0297	16.4706	16.3847	16.2773	15.6802	16.7234	16.482	16.3649	16.2503	16.5883	16.4243	16.7163	16.4901	16.3337	16.1542	16.2184	16.3269	15.1418	15.5256	15.3599	15.8431	14.7942	13.7643	15.3767	14.8936					17.2682	17.18	17.0309	17.0587	16.8378	16.7459	16.7835	16.3696	16.2561	16.3776	15.0083	15.9493	15.2389	15.6499	15.8538	16.0208
AAAK(UniMod:121)ESPVVK	FOCAD	Q5VW36_K951	911	15.4878	15.6651	15.7042	15.8203	16.3903	15.3805	15.8105	15.4986	15.6143	15.4388	15.7157	15.6195	15.4034		15.8992	15.124	15.44		14.7724	14.6483	14.8348
AAALAK(UniMod:121)IK	ZW10	O43264_K777	912	15.588	15.9119	16.2331	16.5588	16.5743	15.496	15.7053	15.4873	15.7422	15.46	15.4447	15.5001	15.3125		14.5513																									14.2541
AAALASGC(UniMod:4)TVEIK(UniMod:121)GGAHDYYNVLPNK	PM20D2	Q8IYS1_K308	913	15.4286		16.2429	15.874	15.957	15.1784	15.5516	16.0122	15.7022	14.9446	15.104	15.3387	15.3324		14.6821						14.3395									15.3234	15.598	15.6566	15.8183		15.0157	15.4712
AAALASLK(UniMod:121)K	SPTLC1	O15269_K126	914	18.7716	20.895	20.777	21.1072	21.3409	20.2911	20.6721	20.545	20.6871	20.1897	20.4716	20.4856	20.2636	20.1372	19.8315	19.9215	19.9221	19.4675	19.7741	19.3635	19.5279	18.6427	18.3636	18.7011	18.3615	16.4859	15.9784	16.4026	16.8417	19.4457	19.1707	19.1414	19.1229	19.0099	18.7196	19.1459	18.7415	18.877	18.4064	18.1974	18.1553	18.1434	17.6942	17.722	17.9191	17.0797
AAALDIAMIK(UniMod:121)MVAPSMASR	ACAD10	Q6JQN1_K997	915	15.0623	15.8632	15.5364	14.9532	15.2083		15.226	15.0695	15.32		14.6168	14.4043	14.7187									14.7684
AAALEAC(UniMod:4)LDVTK(UniMod:121)QK	NSRP1	Q9H0G5_K176	916	13.9152																													14.3315	14.5907	14.5971	14.4304	13.4043		13.6986	14.4973	12.8685		12.8181
AAALEAMK(UniMod:121)DYTK	STIP1	P31948_K442;P31948-2_K489	917	15.2881	14.8968	14.9265	14.9836	15.1925	14.3486		14.3614	14.4519				14.3257				14.4886													16.3777	16.302	16.1085	16.318	15.4472	16.0417	15.6293	15.9661		15.6667	15.5927				14.7783	14.8471
AAALEEHNAAMK(UniMod:121)DQLK	TSC1	Q92574_K737	918	13.1205	13.9491	13.5715	13.8632	13.4508	12.4152	13.0157	12.4903			12.6911	12.6373
AAALGTK(UniMod:121)IIDEDGLLNLIR	RFC1	P35251_K468;P35251-2_K468	919	16.2563	14.5382	17.0456	16.5439	15.4718	16.4169	16.8806	16.8994	15.0729		16.7981	15.8887	15.7618		16.3245	15.6191	15.535				14.8166				14.294					18.6965	17.34					17.3919	17.893			17.2277	15.1835
AAALK(UniMod:121)AAEAAPR	SHISA8	B8ZZ34-3_K363	920	14.9416					14.602	15.0632	15.14			13.8238	13.944					14.3543		14.5556											15.3798	14.8862	14.7463	14.6273	16.3981	14.9508	15.7334	15.277	15.9052	14.9061	14.3016	14.5542	15.3926	14.9529	15.1487	15.3915
AAALK(UniMod:121)LGQELC(UniMod:4)GMLHR	FLII	Q13045_K802	921	14.0409	14.1528	13.388		13.7618	14.72	14.7413	14.1929	14.4834	14.0724	13.7525	13.1184	12.7747			14.2596	15.1138
AAALLAK(UniMod:121)QAEMEVK	UBXN4	Q92575_K301	922	15.358		15.9565		16.6974		15.9657			14.5142																						15.3421	15.6542	14.3656	15.4305	14.7852	14.8684
AAALLMLTK(UniMod:121)NVDFVK	CCNDBP1	O95273_K179	923	14.9627	15.1332	14.8274	14.9493	14.3827	15.0255	14.7552	14.9013	14.6848	14.2769	14.6509		14.6054		14.4211															15.7103	15.2985	15.6729	15.5675		15.1995		15.2665
AAALQPDFDVSK(UniMod:121)R	CDK18	Q07002-3_K125	924	15.5326	15.4706	16.4231	16.3857	16.658	15.1794	15.3215	14.9163	15.6375	14.6331	14.679		15.9719				15.1146
AAALVLQTIWGYK(UniMod:121)ELR	CTNND1	O60716-3_K833;O60716-5_K827	925	14.6797		14.3224	14.5365	14.3101	15.5858	14.422	13.8642	14.2516	15.7969		14.8263					14.8808
AAAM(UniMod:35)TPPEEELK(UniMod:121)R	RAB3GAP1	Q15042_K915_Oxi907	926	14.3123	14.2574	14.2603	14.038	15.1002	13.9057	14.2419	14.3148	14.1951	14.0996	14.7376	14.2322	14.4859	15.2287	14.1504	14.772	15.0587	15.0558	14.5499	15.5424	13.0421				14.2277					14.0276	14.2349		13.3433	14.3757	14.3335	14.7479	13.1293		14.3471	14.2676	13.377
AAAMTPPEEELK(UniMod:121)R	RAB3GAP1	Q15042_K915	927	15.6072	16.4998	16.627	16.8658	16.5619	15.7656	16.1315	16.1259	16.1822	15.2674	15.4635	15.4653	15.4331	14.3721	14.8926	13.9909														16.2393	16.4314	16.3863	16.1638	15.3558	16.06	15.7377	15.6079	14.2003	14.8415	14.3759	14.3506
AAANGDVAK(UniMod:121)VEDLLK	MIB1	Q86YT6_K446	928	14.6434				13.2481					13.3566			11.8362		12.7164															15.5138	15.5183		15.3552	15.7591	15.2485	15.5858	15.445	15.1597	15.4765	15.3819	14.6485	13.9555	14.8367	14.5397
AAANGLMQTSK(UniMod:121)L	SSTR5	P35346_K363	929	16.3169		15.8186																											16.6768	17.0253	16.6306	16.4656	16.1744	16.4239			15.3196
AAAPAPEEEM(UniMod:35)DEC(UniMod:4)EQALAAEPK(UniMod:121)AK	EEF1G	P26641_K275_Oxi263	930	14.6872	13.6585	13.6206	13.9103	13.0436	14.7271	14.4593	14.8989	14.7947	14.9702	14.7798	15.1104	14.44	15.0564	15.0459	14.9251	15.2641	14.4811	14.6581	14.9541	14.8344				13.683					14.7247	13.969	14.4678	13.6611	15.5183	15.4449	15.0503	15.2746	15.7099	14.7937	15.2075	15.2263	14.6722	15.1574	14.574	15.5813	13.8643
AAAPAPEEEMDEC(UniMod:4)EQALAAEPK(UniMod:121)AK	EEF1G	P26641_K275	931	15.9165	16.6218	16.605	16.6228	16.076	16.7612	16.6233	16.4526	16.2857	16.1792	16.5452	16.2375	15.8882	15.3605	15.5832	15.8054	15.6057	14.4437	13.1491	13.2749										17.0018	17.3791	16.9492	17.1924	17.0781	17.0414	16.9566	16.8868	16.3263	15.9864	16.1976	16.5309	15.8251	15.4452	14.7299	15.4766	11.9915
AAAPK(UniMod:121)ATPVAAAK	MAP1S	Q66K74_K877;Q66K74-2_K851	932	14.8878	14.3766	14.8086	14.7271	15.289	15.1581	14.6083	15.433	15.11	15.1175	14.6428	15.2009	14.8897			13.1107	14.9201													15.0701	15.1269	15.4909	15.2848	15.2788	14.6718	15.2086	14.9575			14.405	14.703	14.5662			14.9276
AAAQC(UniMod:4)YIDLIIK(UniMod:121)ESDNNVK	COPB1	P53618_K291	933	15.4915	16.4371	16.1817	16.6715	15.8627	16.1126	16.1516	16.1085	16.1588	15.5888	16.0065	15.8535	15.8283	14.4932	14.669	14.5064			13.2098												16.3618	16.0458	15.7602	15.7527	14.824	15.0694	14.8476	13.2953
AAAQM(UniMod:35)EK(UniMod:121)QGDGFR	URGCP	Q8TCY9_K854_Oxi852	934	15.4982	14.9126	14.6921	15.2431	15.4853	15.6429	15.4846	15.8875	16.0127	15.5534	15.4761	15.5906	15.8977		15.3996	15.9476	15.7027		15.6707		15.4955												14.873
AAAQMEK(UniMod:121)QGDGFR	URGCP	Q8TCY9_K854	935	15.6442	16.8317	16.7391	16.9967	17.3324	16.2293	16.3688	16.4218	16.654	15.7703	16.1378	15.9349	15.9132	15.1629	15.605	15.253	15.3291	14.2087	14.7414		14.9344									14.8855	14.0883		13.9328						14.9697	15.0208
AAAQQLGEVVK(UniMod:121)LHPHELNNLLSK	BTAF1	O14981_K34	936	14.4162			14.9855		15.1405						14.153					13.3859
AAASK(UniMod:121)LGEFAK	PPP2R1B	P30154-2_K200	937	19.2202	21.4592	21.3143	21.4457	21.2365	20.9207	20.9641	20.9566	20.9461	20.8836	20.8501	20.8199	20.7073	20.5353	20.5877	20.5551	20.3868	20.2592	20.2019	20.0793	20.0762	19.3812	19.1784	19.4545	19.1798	17.8107	17.1994	17.9512	17.4865	20.2935	20.2721	20.0784	20.0995	19.7356	19.8519	19.776	19.5322	19.5953	19.5897	19.6231	19.4247	19.3378	19.3213	18.94	19.2387	18.395
AAASK(UniMod:121)LQSAEK	ARHGAP5	Q13017_K123;Q13017-2_K123	938	11.5207	10.8785	11.9636	12.4396	11.2729	11.1278		11.7379	11.2247
AAASTDYYK(UniMod:121)R	PDHA1	P08559_K244;P08559-2_K251;P08559-4_K282	939	14.948	15.5445	15.8259	15.6625	16.3385	16.5151	16.6971	16.7841	16.7724	16.3592	16.2963	16.2811	16.3136		16.3812	16.266	16.2851		16.235	15.809	15.848	14.6418	13.9095	14.8376	14.9247					13.1395	12.2046	12.3397	12.0509	12.852	13.7401	13.8714	12.8344		13.3427		12.821	13.5609
AAATEEPEVIPDPAK(UniMod:121)QTDR	PTPRK	Q15262-2_K746;Q15262-3_K746;Q15262-4_K746	940	15.8489	16.629	16.596	15.8077	16.1406	16.592	16.6578	16.2228	16.2212	16.6459	16.8047	16.855	16.418	16.2466	16.2865	16.6087	16.2433	15.9007	15.6795	15.5924	15.7549	15.0853								13.3014		13.2589				12.8235
AAATGNASPGK(UniMod:121)LEHSK	KDM1B	Q8NB78_K250	941	14.0272	13.7234	14.2267	13.9056	14.306	13.8624	14.6592	13.8798	14.3788		14.3559	13.9415	13.0594
AAATK(UniMod:121)LASAEK	ARHGAP35	Q9NRY4_K124	942	12.4015	12.1319	12.6904	12.5395	12.9964	11.6493
AAATQPDAK(UniMod:121)DTPDEPWAFPAR	SND1	Q7KZF4_K71	943	17.5823	18.5782	18.8618	18.9157	18.9641	18.7859	19.111	18.7673	19.1853	18.7431	18.7538	18.9127	18.8192	18.7871	18.7952	18.6465	18.6211	18.0567	18.2281	17.8694	18.007	16.9176	17.2706	17.2828	16.7625				15.7073	17.3934	17.8123	17.9061	18.0549	17.675	17.9766	17.8744	18.3115	17.2569	17.1464	17.1565	17.2793	16.3849	16.5773	16.1237	16.3419	15.0173
AAAVGIYEQYLSEK(UniMod:121)ASPR	SNX13	Q9Y5W8_K453;Q9Y5W8-2_K453	944	16.8766	17.3428	17.6575	17.9684	17.5821	17.3331	17.6231	17.2675	17.255	17.1272	17.2951	17.222	17.244	16.1668	16.7945	16.5242	15.9157	15.1259	16.0907	15.1204
AAAVGTANK(UniMod:121)STVEGIQASVK	VCL	P18206_K655;P18206-2_K655	945	14.6048	14.0499	14.3873	14.504	14.862	14.0866	14.4394	14.3218			13.728	14.0953																		14.9306	15.4584	15.228	15.1155	14.9182	15.2763	14.9557	14.9683	14.5414	14.5444	14.6646	14.2508	13.9786
AAAVK(UniMod:121)LSALNEALALDK	CEP250	Q9BV73_K600;Q9BV73-2_K600	946	12.2277	12.4444	12.0197	11.0155	11.9188		13.0281				12.1578	13.1251					12.5871														11.753
AAAVLGMDK(UniMod:121)AVAEPVSR	HTT	P42858_K2757	947	13.6375	14.2539	14.0599	13.7187	13.34		13.6778	13.6292	13.3279	14.049	13.5142	12.8042
AAAVQADDVEVLK(UniMod:121)VGR	INTS1	Q8N201_K695	948	17.3944	19.2984	19.3635	19.2907	19.1291	19.0492	18.9599	18.8709	19.0196	18.646	18.8827	18.8229	19.042	18.5341	18.6201	18.4102	18.5614	18.1789	18.2302	18.0177	18.3997	16.9914	17.4299	17.4726	17.2624	15.2596	15.4927	15.8213	16.1035	16.454	15.9391	16.0038	15.4961	15.4604	15.681	15.4049	15.5076	14.9704	15.1924			15.1101
AAAVVGINSETIM(UniMod:35)K(UniMod:121)PASISEEELLNLINK	MTHFD2	P13995_K104_Oxi103	949	18.7735		18.1186		18.3947	19.1368	18.7677		19.0833		18.9193		19.3139		18.5713		19.0045	19.4409	18.0889						18.4422
AAAVVGINSETIMK(UniMod:121)PASISEEELLNLINK	MTHFD2	P13995_K104	950	20.1223	20.106	20.123	20.1202	20.1246	20.4261	19.9702	20.3114		19.8991		20.4029	20.1811				19.6803
AAAYDLLVEMVK(UniMod:121)GSVENYR	USP34	Q70CQ2_K1853	951	16.0491	16.1493	15.3846	15.5807		16.6228	16.6188	15.4974		16.4332	16.2863																				16.2129	15.7055
AAAYSK(UniMod:121)LGNYAGAVQDC(UniMod:4)ER	SGTA	O43765_K137	952	15.7087						16.1176		13.7792		14.9349	14.585		15.3874	16.9013	16.3654	17.3082	15.6006	16.4129	15.6759	15.1037				14.1814									16.7295	15.827	14.9864	15.3332	16.1632	16.7133		16.7149	16.0282	15.6782	16.1585	16.4779	15.3033
AAC(UniMod:4)DK(UniMod:121)LAADC(UniMod:4)AHELR	DHRS1	Q96LJ7_K172	953	15.9483	16.9008	16.4745	16.7343	16.0666	16.4067	16.4344	16.3598	16.6774	16.0473	16.1215	16.0849	15.9086	15.0132	16.1304	16.4236	15.6106	14.9425	15.0313		15.9678									15.4083	15.9894	15.9473	15.7295		15.1758	15.6548				15.4146
AAC(UniMod:4)FDGHLEIVK(UniMod:121)YLVEHK	FEM1C	Q96JP0_K133	954	14.4785	14.3641	14.5871	14.6319	12.2837	14.4855	14.3105	14.4009			14.6197	14.1507	14.1212																	15.5348	15.37	15.5809	14.8283	14.4844	15.2276	15.0764	14.3169	13.5431			13.6528
AAC(UniMod:4)LLDGVPVALK(UniMod:121)K	NEK7	Q8TDX7_K63	955	14.3026				12.2934	14.8469		14.8405	14.0223	14.5415	15.0601	14.6341	14.6794						13.8053
AAC(UniMod:4)PC(UniMod:4)PQSSPPEQK(UniMod:121)EAEPEK	PRR14L	Q5THK1_K1999;Q5THK1-4_K1999	956	12.857								12.857
AAC(UniMod:4)QC(UniMod:4)VEPIK(UniMod:121)SAVC(UniMod:4)IADPLPTPSQEK	POP1	Q99575_K354	957	16.2246	16.9327	16.769	16.9149	16.9845	17.1919	16.9995	16.902	17.0958	16.4196	16.5778	16.6354	16.7458	16.2847	16.1763	15.9642	16.2444	15.3376	14.6624	15.2565	13.7362									17.1203	16.9605	16.8815	17.1872	16.5508	16.7235	17.0835	17.1279	15.9119	15.532		15.568		14.2223	14.0133	14.9238
AAC(UniMod:4)SSSEEDDC(UniMod:4)VSLSK(UniMod:121)ASSFADMMGILK	MTFR1L	Q9H019_K235;Q9H019-3_K223	958	16.2282	16.2826	16.4591				16.6756	15.9317	16.3536			16.6647	16.5224										14.9356
AAC(UniMod:4)YTK(UniMod:121)LLEFQLALK	STIP1	P31948_K406;P31948-2_K453	959	15.294	12.0342	12.6479		12.55																									17.0779	16.4099	17.0502	16.7937	16.2559	16.5943	15.6078	15.9094	14.8751	15.2291	15.3399	15.0353
AADALGK(UniMod:121)LISIHIK	GCN1	Q92616_K2373	960	15.7479	15.6113	15.3324	15.0596	13.2975	16.5373	16.3064	16.5944	15.9859	16.8627	16.5185	16.9433	16.7649	16.0709	16.3123	16.1593	16.7807	15.385	15.0773	16.0994	16.1729									14.2893	14.4182	15.2275		14.1419
AADAVNK(UniMod:121)M(UniMod:35)TIK	SNX2	O60749_K294_Oxi295	961	14.5103	13.8413	14.1561			14.5369	14.694	14.9308	14.7738	14.8415	14.5147	14.7648	14.6404	14.902		14.2572			14.5726		14.801	14.2829								13.6553
AADAVNK(UniMod:121)MTIK	SNX2	O60749_K294	962	14.6231	15.6325	15.2199	15.2686	15.2069	14.4213	14.868	14.5335	14.7663	13.7203	14.6322	14.0787	13.8362	13.6258																14.8867	15.3536	14.8555	15.0432	14.6864	14.3841	14.3593	14.2231	14.1059
AADC(UniMod:4)EVEQWDSDEPIPAK(UniMod:121)ELER	GRHPR	Q9UBQ7_K43	963	15.9413	16.8208	16.5408	16.5428	16.5045	17.1251	17.2346	16.4522	17.1529	17.066	16.7841	16.9118	16.4082	16.879	16.5386	16.8458	16.8777	15.8494	15.052	15.9481											14.7878	13.888	13.8286	14.186	15.8129	15.4491	14.8274						12.1018
AADC(UniMod:4)PGK(UniMod:121)LFIFHSSLPTAEAPGK	SEC24D	O94855_K576;O94855-2_K577	964	14.7695	15.4507	15.3073	15.1685	15.2958	15.4551	15.5121	15.4343	15.5726	15.2096	15.3832	15.2681	15.4174	14.4724	14.3964	14.9636	14.8862		14.0973	14.3982	14.4588									14.5049	14.0297	14.7555	15.2719		14.1107	13.848	13.5846	13.6028			13.6901
AADDSK(UniMod:121)EVESFQQLLNAR	VPS52	Q8N1B4_K584	965	17.6951	18.9036	18.8143	18.8471	18.5485	19.1773	19.0465	18.9991	18.8324	18.425	18.6598	18.8143	18.6664	18.296	18.4228	18.5492	18.4069	17.4989	17.7531	17.7066	17.6656	17.3222	17.0045	16.9659	17.1188	13.772	14.2365	14.7032	15.8769	19.35	19.1453	19.486	19.6004	19.0499	19.4438	19.2349	19.3738	18.5447	18.6102	18.7126	18.6851	17.2324	17.7769	17.5657	17.8066	15.7313
AADEIEK(UniMod:121)EK	OTULIN	Q96BN8_K64	966	17.8409	17.6018	17.5233	17.768	18.2203	17.7877		17.2465	17.5583	17.8771	17.4585	17.7087	17.3766		17.6929	17.5229	17.9387		16.7575	16.9574	16.684	15.1724	15.9198		15.9468						19.5138	19.2571	19.7862	19.1756	19.0452	19.3953	18.9452	19.0008	19.1065	19.0984	18.888	18.9063	18.7944	18.5699		17.8528
AADETLC(UniMod:4)QTK(UniMod:121)VLLDIFTGVR	LIG3	P49916_K932;P49916-3_K845	967	17.2889					16.7646	17.1548				17.0024																				17.7594	18.0704	17.1479				17.1229
AADFIDQALAQK(UniMod:121)NGR	DUSP3	P51452_K116	968	16.1087																													15.9307	16.5038	15.6533		16.1584	16.1833	16.2902	15.6306				15.7795		16.8481
AADFLSEPEGGPEM(UniMod:35)AK(UniMod:121)EK	RNF213	Q63HN8_K4254_Oxi4252;Q63HN8-4_K4303_Oxi4301	969	15.795	16.1513	16.2097	16.4103	16.4919	15.8432	16.2382	16.1006	16.1926	15.7701	16.2097	16.3737	16.1394	15.9846	15.755	15.9313	16.0664	15.0218		15.4568		15.0485	14.258		14.0744							15.7616
AADFLSEPEGGPEMAK(UniMod:121)EK	RNF213	Q63HN8_K4254;Q63HN8-4_K4303	970	15.8326	16.4066	16.4043	16.2714	16.1289	16.3468	16.4202	16.1787	16.4367	15.781	15.9452	15.9009	15.7361	15.3387	15.2021	14.8153	14.9611														14.8793
AADFQLHTHVNDGTEFGGSIYQK(UniMod:121)VNEK	VDAC3	Q9Y277_K197	971	14.2294	14.4808	14.724	13.9386	14.7684	14.3757	14.0489	14.3401	14.0579	13.0217	12.848	14.7527	13.545																	14.1321	15.0107	15.344	14.5915	14.0519	14.3427	13.7107	14.5035
AADFVK(UniMod:121)AFILGFQVEDALALIR	PNO1	Q9NRX1_K138	972	15.9269				14.9439																												16.9098
AADGNTALHYAALYNQPDC(UniMod:4)LK(UniMod:121)LLLK	ASAP3	Q8TDY4_K639	973	14.0847	14.2031	14.0614	14.4443	13.8091	14.3866	14.0989	13.7306		13.9939	14.0344
AADGPQK(UniMod:121)LLK	EMG1	Q92979_K154	974	17.3282	17.3731	17.0515	17.173	17.0152	16.9108	16.9518	16.9513	16.9577	16.646	16.8394	16.8246	16.7803	16.8823	16.5165	16.168	16.2251	15.9628	15.9128	16.4603	16.3003	15.7218	13.7613		14.3345					19.4841	19.4535	19.2349	19.1874	19.007	19.0423	19.0405	18.8971	18.6745	18.708	18.7139	18.7192	18.636	18.3769	18.3032	18.4581	17.786
AADGSLSAK(UniMod:121)SFQELK	OLFM2	O95897_K117	975	15.6893	15.8977	17.2397	16.8284	17.2749	16.1757	16.405	16.0253	16.2815	15.6946	15.871	15.8608	15.9128	15.3622	15.2955	15.2116	15.1784		15.0262	14.4896	13.4082											15.1352	14.9017
AADGVVK(UniMod:121)VPPASK	SPEN	Q96T58_K3218	976	15.2137	15.3149	15.6253		16.0139	14.749	15.0289				14.5504
AADHLK(UniMod:121)PFLDDSTLR	PRPF3	O43395_K52	977	14.5119		13.7983	13.72			13.1868		13.5123																					15.7233	16.3227	15.2508	15.5289	14.7777	14.5137	15.0431	15.4132	14.0315	14.0423	13.8078					13.5183
AADIASK(UniMod:121)VDASAC(UniMod:4)GM(UniMod:35)ER	ASMTL	O95671_K327_Oxi335	978	16.7197	17.0609	16.8756	17.1708	17.0581	17.3404	17.2495	17.2494	17.3025	17.0442	17.0923	17.2792	17.6454	17.7489	17.3868	17.6069	17.5786	17.1236	17.4422	17.6027	17.4055	16.3362	16.3761	16.6974	16.8853					13.7035			14.0076		13.8771				14.006
AADIASK(UniMod:121)VDASAC(UniMod:4)GMER	ASMTL	O95671_K327	979	16.8938	18.6844	18.5648	18.2879	18.9975	17.6745	18.1478	18.2784	17.8523	17.6678	17.6724	17.3044	17.3958	17.0476	17.0249	16.8168	16.8702	15.6778	15.9165	15.986	15.2509									15.0614	15.3153	15.6664	14.6022			14.5809
AADIDLYHC(UniMod:4)PNC(UniMod:4)EVLHGPSIMK(UniMod:121)K	PHF8	Q9UPP1_K99;Q9UPP1-2_K63	980	15.6272	16.4374	16.5205	16.2262	15.9364	15.4984	15.9413	15.9525	15.7381		15.5172	15.5665	15.8956		14.2974																14.6668	14.5866
AADIDQEVK(UniMod:121)ER	CAND1	Q86VP6_K586	981	14.2076	14.427	14.2363		12.9823	14.4515	14.6204	14.3673	13.482	13.6285	14.1784	14.1283	14.0532	14.3049			13.6942													14.5726	14.6576	13.9198	14.3741	15.2486	14.7594	14.6652	14.4601	14.4021			14.197	13.7313			13.6468
AADISLDNLVEGK(UniMod:121)R	TP53BP1	Q12888_K1626;Q12888-2_K1631;Q12888-3_K1631	982	15.5957	16.0802	15.6504	15.5667	14.8883	15.2229	15.6987	15.5891	15.041	15.3976	15.3132	15.461	15.2542		14.778	15.3384	14.4117				14.1134									16.5613	16.8648	16.8024	16.4425	16.3187	16.5572	16.7345	16.5077	15.8727	15.7673	15.4292	15.1727	14.8393	15.0484		14.7446
AADK(UniMod:121)FLSLIPR	FAM160A2	Q8N612_K452;Q8N612-2_K452	983	17.4346	17.4872	16.8778	17.1719	16.6249	17.6958	17.6909	17.6214	17.9175	18.3329	17.8048	17.7242	18.421	17.9404	17.3982	16.9268	18.2021	17.0233	15.8886	17.049	17.557	17.2218	17.9269	16.733	17.1926
AADK(UniMod:121)LAPAQYIR	SNW1	Q13573_K170	984	15.0915	14.886	14.6097	14.5444	15.3809	14.8569	15.0755	15.0893	15.0473	14.3387	14.2587	14.8387	14.5838		14.5185															15.6039	15.6921	15.6776	15.8443	15.7535	15.6328	16.0494	15.9662	15.1558	14.7098	14.9443	15.6544		14.2786		14.4783
AADK(UniMod:121)LIQNLDANHDGR	S100A16	Q96FQ6_K61	985	17.1082	16.8174	16.9408	16.9912	17.0857	16.883	16.8685	16.7636	16.8935	16.7575	16.7867	16.9549	16.4042	16.7027	16.6918	16.3394	16.4249	15.7408	16.1632	15.7151	16.1717	15.1408	15.1541	14.6913	14.8641					19.1519	19.0058	19.0084	18.9359	18.8373	19.0393	18.898	18.8829	18.5744	18.6517	18.6977	18.4674	18.0602	18.0244	18.0727	18.2819	17.2796
AADK(UniMod:121)VVFLLSNDVNSVC(UniMod:4)DGTC(UniMod:4)GK	IL17RB	Q9NRM6_K391	986	13.6915	13.8209	13.7531	13.2521	13.3327	14.0367	13.8723	14.1012		13.4117	13.6428
AADLAEALYGVPGSNQELLLK(UniMod:121)R	EBF4	Q9BQW3_K396;Q9BQW3-1_K494	987	14.2086		14.286	14.6504	14.4836	13.7284	14.1781	14.0071			14.1262
AADLIK(UniMod:121)DFTK	TENT4B	Q8NDF8_K248;Q8NDF8-2_K248;Q8NDF8-3_K248;Q8NDF8-5_K327	988	15.9611	16.535	16.1378	16.2037	16.3081	16.4984	16.7294	16.6317	14.6933	16.1611	16.1044	16.2108	16.3015	15.9028	15.6386	15.8839			15.296	15.2518	15.8212									16.0465	15.8734	15.8253				15.3481	15.7032
AADLK(UniMod:121)NLFGK	SLTM	Q9NWH9_K401	989	13.351																													13.7635	13.504	13.8414	12.9924	13.0455		12.9594
AADLK(UniMod:121)YIEAC(UniMod:4)AR	UGDH	O60701_K107	990	16.2075	16.8064	16.6533	16.7649	17.2788	16.2738	16.3264	16.3641	16.0667	16.1777	15.9965	16.0067	16.2691	15.8125	15.6008	15.6956	15.7228	14.324	15.398	14.9302	15.2209			14.1775						17.5278	17.5206	17.415	17.6567	17.0838	17.2557	17.3773	17.5092	16.7924	16.5777	16.5739	16.8963	15.9989	16.2163	15.6525	15.6801	15.2842
AADLLAVHAVK(UniMod:121)IEANVNSVVTEEK	BOD1L1	Q8NFC6_K1637	991	17.1039			18.3208	18.077		18.1667	18.097									16.398													17.7523	17.4984	17.4674	17.865	17.1382	17.0869	17.0217	16.886	16.5291	16.2655	16.3659	16.0344			14.8996
AADLLLHSK(UniMod:121)ASNLLLGFDR	SORL1	Q92673_K214	992	15.7763	16.593	16.4138	16.594	16.0832	16.5185	16.5714	16.6171	16.652	16.4992	16.5811	16.5357	16.6982	15.696	15.6987	15.657	15.6334		13.9153	14.4797	14.2212				14.4837					15.1088			15.4722			15.4683	14.4387
AADLQLEMTQK(UniMod:121)PHK	BCAT2	O15382_K44	993	14.2045	14.6663	14.308	14.7748	14.5935	13.8901	13.7809	14.3505	14.3949																							13.082
AADLSK(UniMod:121)PIDK	WDR20	Q8TBZ3_K89;Q8TBZ3-2_K89;Q8TBZ3-7_K89	994	15.9036	15.1413	15.4541	15.4595	15.69	14.7848	15.4599	15.6008	15.5661	15.145	15.6759	15.6866	15.2885		15.606		14.9281		16.0148											16.7248	16.6036	16.3021	16.2777	16.309	16.1183	16.7402	16.0118	16.2839	16.4114	16.0769	15.709	16.0469	16.7301
AADPVPSFDESSQDTSEK(UniMod:121)SQDC(UniMod:4)DVQC(UniMod:4)K	ATAD5	Q96QE3_K823	995	14.4203	14.7384	14.5169	14.6896	14.9854	14.5749	14.5481	14.6437	15.0617	14.2308	15.0128	14.1597	14.2673	13.063	13.9131	14.4072	14.5353	13.798
AADPWVLK(UniMod:121)HSELEK	SOGA1	O94964_K886;O94964-2_K1124	996	15.6786	16.2501	16.6267	16.3112	16.9451	15.9806	16.1692	15.9044	15.8759	15.2938	15.9073	15.5814	15.5034	15.2059	15.3418	15.2495	14.8524			15.3758	15.2635									16.2932	16.1756	16.1521	16.1328	15.534	15.7637	15.9352	15.6659	13.3856	15.215		15.7579	14.7082
AADSPFSSDK(UniMod:121)HAQLILAQINK	IPP	Q9Y573-2_K18	997	16.7863	18.0049	18.4883	17.1884	17.243	17.7729	17.602	17.6822	17.9042	16.8562	16.9915	17.1613	18.1779	16.5625	16.6935	16.5824	16.9481	14.8401	15.8652	16.1717	16.5728	16.0625	16.1655	15.6797	14.817					17.854	17.0598	17.8252						16.6816		16.4513					16.1626
AADSSAPEDSEK(UniMod:121)LVGDTVSYSK	SLC20A2	Q08357_K415	998	18.2793	18.3044	18.0949	18.1123	17.6151	18.4076	18.3655	18.2137	17.5854	18.5243	18.4472	18.536	18.2588	18.2373	18.2724	18.4469	18.1442	17.7423	17.7979	17.7086	17.7782	17.3417	17.1358	16.9493	17.2178		14.7527	14.3553	16.1144	20.5797	20.7533	20.5892	19.9905	20.198	20.2956	20.1679	19.9021	20.5793	19.7979	19.6989	19.941	19.704	19.4413	19.3443	19.304	18.6986
AADTIEALQK(UniMod:121)AGIK	ATP11A	P98196_K678	999	15.8363	16.6304	16.5999	16.331	16.1351	15.9507	16.1592	15.9145	16.2763	16.0684	16.1278	15.9928	16.199	15.5885	15.8477	15.555	15.6525	14.6786	14.3195	15.3395	14.9035	13.9642	14.0492		14.5828					17.2151	17.0536	17.3169	17.0105	16.2561	16.809	16.7266	16.661	15.7921	15.9158	16.3034	16.2148	15.769	15.1261	15.3188	15.5424
AADTNEVVK(UniMod:121)LIFR	INPP5A	Q14642_K265	1000	14.0238	14.5021	13.9753	14.0234	12.7811	14.5719	14.3205	14.2438	14.1344	13.8581	14.2645	14.3275	14.0484		12.7714															14.5669	14.315		13.5682	13.9875	14.1679
AADTQVSETLK(UniMod:121)R	GCN1	Q92616_K12	1001	13.0659	13.2563	13.5943				13.3344	13.4774				13.0987	12.646																	12.0543
AADVEQLK(UniMod:121)PEEIK	MDN1	Q9NU22_K5208	1002	15.2199	15.5143	15.7976	15.8334	16.1811	15.6707	15.5532	15.4899	15.5818	15.4407	15.2125	15.4364	14.8476	15.2405	15.1603		14.6519			14.7754										13.946		13.6253
AAEAELK(UniMod:121)SLM(UniMod:35)DNASSSFEFAK	TTC26	A0AVF1_K243_Oxi246	1003	15.1844	15.5569	15.1847	14.7873	14.2212		14.8442	15.5195	15.0941	15.2762	15.6198	15.2345	15.6826	14.9614	15.2872	15.7451	16.0958	15.4455	15.1709	15.3857	15.345	14.7864	13.7117	15.0214	15.2644
AAEAELK(UniMod:121)SLMDNASSSFEFAK	TTC26	A0AVF1_K243	1004	16.9343	18.5473	18.5609	18.5932	18.3537	18.2303	18.1741	18.2057	18.2091	17.9289	17.994	17.8994	17.8963	17.046	17.096	17.2429	17.1644	15.1955	14.9738	15.6992	14.9914									16.552	15.7546	16.3219	16.0967	15.5832	15.9929	16.1271	16.142		14.523
AAEAESK(UniMod:121)LK	MTA1	Q13330-3_K333	1005	16.0848				17.0954					16.6415	15.1683	15.8538					15.6648
AAEAFSELSK(UniMod:121)R	EPS8	Q12929_K299	1006	13.9797	13.9313		14.1708	15.0311	14.3016		14.1383	13.4548	12.6553																				14.2292	14.0161	13.9599	14.1296			12.8932	14.8251
AAEAK(UniMod:121)ATTVPDFQETR	SH3GLB2	Q9NR46_K185	1007	15.095	16.0501	16.406	16.4759	16.4923	15.2675	16.0964	16.3073	15.7367	15.4338	14.8757		16.0437	15.4023	15.4077	15.767	14.7699	14.9422	14.7365		15.3104	14.2016	14.2609	13.233	14.3539					13.6353	13.4538	13.831	13.9798
AAEATNDYETLVK(UniMod:121)R	ERCC6L	Q2NKX8_K1205	1008	13.7492	14.3289	14.0591	14.9313		14.2003	14.1474	14.3902	14.325		13.5662																			11.7957			11.748
AAEAYQK(UniMod:121)QLR	TONSL	Q96HA7_K336	1009	17.5446	16.9188	16.9108	16.9079	17.6888	18.1626	18.4277	18.0378	18.4494	17.7134	18.1004	17.7175	17.9914	17.853	18.3486	17.9814	18.2152	17.5398	17.919	16.9083	17.3313	17.5225	16.4211	16.5906	16.9395				16.0171
AAEC(UniMod:4)AGK(UniMod:121)LFLFHTSLPIAEAPGK	SEC24C	P53992_K638	1010	15.7776	16.3263	16.2658	16.0445	15.6334	16.2222	16.0639	16.3394	16.0239	16.023	16.2205	16.0777	15.9204	15.5507	15.431	15.1963	15.7727	14.4426	14.5786	14.4041										16.9505	16.6617	16.819	16.7714	16.1212	16.115	16.3625	16.1935	15.9258	15.167	15.0375		13.6663			14.554
AAEC(UniMod:4)K(UniMod:121)VDSIGSGR	AGAP3	Q96P47_K357;Q96P47-2_K358;Q96P47-4_K393	1011	12.0809	11.4402	12.072	12.0741	11.043	13.2507	13.1107	12.9912	12.0705		12.034		11.5734																			12.3179			10.993
AAEDDEDDDVDTK(UniMod:121)K	PTMA	P06454_K103;P06454-2_K102	1012	17.298	16.1538	15.6137	15.4882	16.7813	16.8269	16.7406	16.0482	17.1216	16.0779	16.1375	16.4195	16.2788		16.9062	16.3585	16.5342		15.2587	16.1079	14.7169				15.2599				15.3446	17.9471	19.1885	18.0877	19.1551	19.4757	19.8867	18.9891	19.4451	19.3896	18.8392	18.5856	19.7053	19.4877	19.1968	18.6501	19.7302	18.1948
AAEDELNIEAK(UniMod:121)DR	SPG7	Q9UQ90_K238	1013	15.4403	16.7577	16.8369	17.0942	17.1737	16.3828	16.4849	16.5065	16.6162	16.2003	16.4955	16.4274	16.0762	16.0739	16.2373	15.8501	16.0371	15.0579	15.2268	15.5112	13.8623	14.3843	14.7079	13.339	13.9069					14.8555		14.322	14.4425	14.4399	14.1502	14.3009				12.8926
AAEDSPYWVSPAYSK(UniMod:121)TQPK	WDR70	Q9NW82_K626	1014	14.425		14.2838	13.65	14.4631	14.8	14.7372			14.0531	13.9929		13.3885	13.494	13.0554	13.6173				13.1266										15.4949	15.8299	15.9527	14.7819	14.9047	15.5401	15.6603	14.7263		14.0448						13.7521
AAEDSYAK(UniMod:121)IDEK	NUF2	Q9BZD4_K447	1015	14.5348	15.0804	14.9703	14.3801	14.5048	14.9896	15.0995	14.6175	14.1621	14.6626	14.639	13.7425	14.2433	13.8613	14.5342
AAEEAK(UniMod:121)SAIAK	RDX	P35241_K400;P35241-5_K400	1016	14.5255	13.1245	12.4425	12.3677	13.5567	12.7676	13.0514		13.1178																					15.9808	16.1427	16.0194	15.8283	15.2288	15.3735	15.5186	15.3844	15.232	15.1308	15.346	15.3296	14.4309	14.4481	15.0672	14.2905	13.9459
AAEEEDEADPK(UniMod:121)R	PTMS	P20962_K92	1017	16.1988	14.2552	14.2356	14.8251	14.7571	15.6491	15.5343	14.9845	15.2741	15.9184	15.3786	15.3745	15.2203		15.7606	15.257	16.2163		14.6922	15.0888	15.1292									16.7385	16.8009	16.6488	17.2642	17.7261	17.8794	17.5768	17.7044	17.4268	17.5832	17.3625	17.7235	17.7395	17.6384	17.2751		16.7276
AAEEFVNIYYETMDK(UniMod:121)R	NXT2	Q9NPJ8_K31	1018	15.43	16.4672	16.3209	15.9507	15.9894	15.8768	15.9631	15.8584	15.7266	15.5713	15.7494	15.361	15.3552	14.7731	14.5523	15.2163	14.3443														14.4487				14.2146
AAEEFVNVYYTTM(UniMod:35)DK(UniMod:121)R	NXT1	Q9UKK6_K30_Oxi28	1019	15.0368	15.3009	15.0877	15.2737	14.6978	15.5021	14.9456	15.4929	15.1298	15.5669	15.5479	15.7044	15.5821	15.7894	15.4002	15.8425	15.4072	14.9674	15.0128	15.525	15.4475	14.4351			14.0941					15.404	15.0567		14.6885	15.3945	15.208	14.3286		14.8018	14.3989			13.9009	13.7175		13.5616
AAEEFVNVYYTTMDK(UniMod:121)R	NXT1	Q9UKK6_K30	1020	17.2164	18.3907	18.5417	18.414	18.3878	18.1076	18.1473	17.9553	17.8363	17.8411	18.0077	17.7552	17.8595	16.8836	17.2548	16.7828	16.9595	15.9377	16.0081	15.9294	15.8739									17.942	18.1718	17.9005	18.0381	17.5297	17.5349	17.2979	17.5844	17.0885	16.7819	16.5865	16.7949	15.9599	15.528	14.5086	15.6671
AAEEGK(UniMod:121)DYPFAR	DMAP1	Q9NPF5_K122	1021	13.987	14.1678	14.4836		14.9176	14.2005	14.4097	14.0647			13.6675	13.6734			13.0516															13.053	14.4161	14.1006	13.6243
AAEEIGIK(UniMod:121)ATHIK	MTHFD1	P11586_K66	1022	15.9872	17.5624	17.0396	17.1737	17.4117	16.6788	16.5988	16.8464	16.6567	16.4391	16.4436	16.5651	16.887	16.5041	16.3158	16.2407	16.3425	15.4698	15.621	15.4519	15.3224									16.03	15.7914	15.7857	16.0628	15.2195	15.5764	15.2881	15.212	14.7666	14.7168	15.7569	14.9592	14.0445	14.7835
AAEELSK(UniMod:121)LR	PDCD6IP	Q8WUM4_K48	1023	17.2819	18.9874	18.8853	18.9664	18.7495	18.522	18.5657	18.4338	18.568	18.6348	18.4104	18.3348	18.4098	18.3052	18.2967	18.1918	18.1051	17.7319	17.7695	18.262	17.8233	17.4565	16.81	17.1046	16.739	15.7472	14.2409	16.0471	16.4142	17.6199	17.2152	17.3003	17.3418	17.0347	17.1022	17.1828	16.9728	16.7341	16.8913	16.7031	16.7455	16.5773	16.5005	16.3129	16.3704	14.1928
AAEEPSK(UniMod:121)VEEK	MARCKS	P29966_K263	1024	15.6096	14.3404	14.7668	15.0292	15.607	14.4885	14.4192	14.2977	15.1778	14.9766	14.0511	15.3554	14.6439		14.6323	14.3797	14.092													16.9422	17.1929	16.8513	17.3198	16.4664	16.3876	16.9721	16.9875	16.9363	16.6149	16.2708	16.8921		15.5105	15.931		15.3769
AAEEVEAK(UniMod:121)FK	CHCHD3	Q9NX63_K173	1025	15.5178	16.303	15.6666	15.8469	16.8058	15.3382	15.6726	15.4305	15.596	15.0808	14.9054	15.1526	15.2785	15.4497	15.228	14.9834	14.4071	15.0789	14.1911	14.2313	14.3883									16.5992	16.4176	16.2721	16.3946	15.3358	16.0426	15.8155	15.994	15.1937	16.0075	15.5971	15.8145	15.8851	14.9355	15.3371	15.0655
AAEEVLQTVDHYK(UniMod:121)TEIER	BICD1	Q96G01_K14;Q96G01-3_K14;Q96G01-4_K14	1026	16.0272	16.2758	15.8744				16.1718		14.724		15.7231	15.956		15.4682	15.4684	16.2717			15.8755			14.5327							15.28	18.3875	17.9623							16.6982
AAEEVTLQTGIK(UniMod:121)R	MTR	Q99707_K139	1027	16.4186	17.4647	17.4694	17.6011	17.6698	17.0925	17.0545	17.107	17.1316	16.922	16.9579	16.8317	16.7555	16.7173	16.719	16.6341	16.5563	16.0183	15.9139	15.8956	15.9644		15.0839	14.92	15.2468								12.3198
AAEFAK(UniMod:121)LSIK	TMEM206	Q9H813_K325;Q9H813-2_K386	1028	14.3154		14.7341				14.9457	14.9321	15.138	14.7395	14.0922	14.2104	14.6889		13.0859		13.9703																12.932
AAEFIK(UniMod:121)NYMK	TENT4A	Q5XG87_K348;Q5XG87-2_K118	1029	14.3287						14.5488	15.3487	15.8335	13.9022	13.5988	13.7207	14.0599				13.6171
AAEFK(UniMod:121)IDFPTR	AKAP17A	Q02040_K118	1030	14.4095	15.4725	15.0554	14.8269	14.0193	14.7705	15.0357	14.9997	14.2734		14.7638	14.2174	13.8049	14.3062	14.324															14.5048	14.4875	14.8064	13.1947	13.7564	14.3961	13.174
AAEFLQMLEAIK(UniMod:121)ALEVR	ZNF131	P52739_K119	1031	16.0066		17.3605	18.1866	16.0194	17.3334	18.3396	18.4207	17.3925		16.1601				15.3343	14.6796	13.9771		15.0047		14.1416				13.4482					16.8085	16.9014		15.8551	14.8775		13.8844
AAEFYK(UniMod:121)EALR	IFT88	Q13099_K517;Q13099-3_K498	1032	17.9771	19.3381	19.3151	19.4246	19.9009	18.7397	18.8381	18.9134	18.8646	18.5707	18.5679	18.5872	18.7738	18.3662	18.4622	18.3909	18.2389	17.965	18.2392	17.7749	17.9479	17.1901	17.0279	16.6664	16.8103	15.778			15.3582			13.3314
AAEGHYASQNK(UniMod:121)EFLK	AMOTL1	Q8IY63_K551;Q8IY63-2_K501	1033	14.3039	14.9995	15.6363	15.4981	15.647	14.9986	15.4883	14.9827	15.2516	14.5613	15.002	14.7208	14.668	13.5855	14.1489	13.3561	13.9611			14.4128	13.1359									14.7793	14.7453	14.3185	14.5693	13.3792	14.2622	13.7703	13.9316	12.8295	13.4174	11.1774	14.6007				13.5843
AAEGWAAPDALLGQVK(UniMod:121)ASLLPGGSEGGR	NOTCH1	P46531_K1649	1034	17.7862	17.8709	17.4958	17.6031		18.1604	18.1368	18.0709	18.1147		18.2488		17.1151												17.0456
AAEISAMLK(UniMod:121)AVTQK	POP1	Q99575_K120	1035	12.7311	11.3626	11.5521			12.6705	11.9882	12.1648																						13.9557	13.7688	13.8846	13.2328
AAEIVPSDMYK(UniMod:121)TGC(UniMod:4)TLR	LIG4	P49917_K571	1036	14.154	14.8079	14.7122	14.2227	13.6178		14.005				13.5586
AAEK(UniMod:121)EAALVQQEEEK	SART3	Q15020_K586	1037	14.7196	14.8827	13.6832	15.0685	13.83	14.8872	14.8977	15.2852	15.1102	14.8684	15.2268	15.3537	14.9923	12.947		14.342	15.2339														14.4202	14.1451			15.2685					15.2302
AAEK(UniMod:121)ELEQLK	KNL1	Q8NG31-2_K2057	1038	13.5999	13.623	13.6905		13.8237	13.0717	12.7526								11.6901					16.5479
AAEK(UniMod:121)GNFEAAVK	CCNF	P41002_K97	1039	15.9301	16.928	16.5906	17.0286	17.2604	16.5756	16.6718	16.6999	16.8293	16.5273	16.4235	16.3311	16.5566	15.9482	15.9649	16.3271	16.3535	15.7704	16.0573	16.0039	15.6297	15.1119	14.6672		15.457					14.9809	15.2322	15.1193	15.1703	15.0963	15.1367	14.9293	14.4539
AAEK(UniMod:121)LYLADPM(UniMod:35)K	SRP9	P49458_K16_Oxi23	1040	16.7068	15.8102	15.3567	15.6728	15.4854	15.794	15.832	16.2146	16.0263	16.0577	16.2136	16.2918	16.6418	16.2979	16.4257	16.1088	16.0229	15.933	16.4688	16.4855	16.6523	14.9931	15.7171	15.3041	15.8587					17.7314	17.2531	17.5041	17.3471	17.7997	17.853	17.8508	17.943	17.8872	18.0424	18.0044	17.9274	17.8861	17.8765	17.6466	17.7229	17.1402
AAEK(UniMod:121)LYLADPMK	SRP9	P49458_K16	1041	17.8454	18.0345	17.9912	17.9817	17.7879	17.7527	17.8697	17.7485	17.8095	17.5753	17.7638	17.5373	17.6024	16.8161	17.0097	16.7577	16.8498	15.5455	15.3224	14.4774	15.2202									20.5163	20.8148	20.6318	20.6266	19.7574	19.9833	20.044	19.9594	19.2632	19.2206	19.4085	19.2486	18.1534	18.0983	17.5654	18.2207	16.2314
AAEK(UniMod:121)NMEINK	MRPS35	P82673_K274	1042	14.2	14.2972	14.5648	14.5058	14.9966	14.1276	14.1995	14.3698	14.2221	13.8763	14.0893	13.6323	13.5193
AAEK(UniMod:121)WEVAEVVLEVFYK	NUP205	Q92621_K758	1043	14.9927	15.8215		14.5469	14.4411		15.3184	15.1711		15.6943	14.1517	14.5214		14.4796	15.6165															13.7795			15.8471				15.5164
AAELAK(UniMod:121)GQGPGEVDPK	NDUFB7	P17568_K124	1044	15.6524	16.4964	16.3999	16.6088	16.5359	15.9285	16.0381	15.964	16.1224	15.8308	15.8744	15.9187	15.8266	15.5555	15.2655	15.4501	14.8149	14.8943	15.8516	16.4481	14.4188				14.5955					16.3353	16.3141	15.8116	15.8457	15.1088	15.8974	15.3854	16.0763	15.3241	15.4441	16.1402	15.7579	14.6946	14.916	15.2442	15.0592
AAELALK(UniMod:121)TLSK	ECPAS	Q5VYK3_K1229	1045	14.6644	15.2941	15.5083	16.0576	16.1147	14.7083	15.0304	14.9762	15.5384	14.8169	15.302	14.429	14.9999		14.1102		13.6929													13.5268	13.7984	13.9416	14.8991	13.5017		13.7325	13.9729
AAELEPDQLLAWQGLANLYEK(UniMod:121)YNHINAK	TTC37	Q6PGP7_K86	1046	17.9953				18.1409	18.1853				17.8879	17.7639	18.1751		17.8188
AAELGHELSM(UniMod:35)EILAK(UniMod:121)AK	ANKEF1	Q9NU02_K102_Oxi97	1047	15.9641		15.3665	15.7596			15.2917	16.158	16.5906	15.8993		16.4554	16.4782	16.2651	16.4082		16.2336		14.8201					15.8067
AAELGHELSMEILAK(UniMod:121)AK	ANKEF1	Q9NU02_K102	1048	16.2498	17.5213	17.1934	17.6769	17.3676	16.5245	17.1618	17.1689	16.6804	16.2598	16.2927	16.2993	16.4138	15.8441	16.2828	16.492	16.5543		14.8977	14.3523	14.7465			13.266
AAEM(UniMod:35)HQLK(UniMod:121)DSSR	SLCO4A1	Q96BD0_K353_Oxi349;Q96BD0-4_K353_Oxi349	1049	17.8404	18.1865	18.3767	18.5029	19.2236	17.9426	18.0993	18.7484	18.7757	18.563	17.6364	18.7135	17.9134		17.2844	17.928	17.4963		15.733	16.2932	16.4235	14.341		14.3464	13.7852					19.0441	19.5384	20.354	19.7207	18.5547	18.911	19.2983	18.7653	19.5231	18.5634	19.2264	18.8379	18.3986	17.6806			16.937
AAEMELQAK(UniMod:121)LTA	TGIF1	Q15583_K398;Q15583-2_K269;Q15583-3_K283;Q15583-4_K249	1050	15.3311	15.9947	16.1422	16.3794		15.5711	15.6788	15.9858	15.1563	14.8557	15.5738	15.2621	14.8068				14.1122		13.2833											16.2848				14.8789
AAEMHQLK(UniMod:121)DSSR	SLCO4A1	Q96BD0_K353;Q96BD0-4_K353	1051	19.1059	20.0254	20.2805	20.3541	20.795	19.986	20.2186	20.1399	20.3976	19.6991	19.6746	19.7834	19.5713		18.8981	19.1113	19.1251		18.3068	18.0794	18.0777	15.8893	15.1986	15.4454	15.8169					20.9493	21.2826	21.0552	21.1181	20.475	20.8879	20.8163	20.7189	20.3179	20.3192	20.3044	20.1195	19.8056	19.7299	19.3648		18.4611
AAEMVK(UniMod:121)AEVLR	CEP152	O94986_K1297	1052	14.7281	15.42	15.1817	15.5837	15.5737	14.6337	14.6597	14.9333	14.6581	14.1534	14.7708	14.9509	14.0323		14.355		13.2872
AAENIK(UniMod:121)ALIEHEM(UniMod:35)K	LYPLA2	O95372_K100_Oxi107	1053	13.9397	13.741			12.3709	14.3639	14.0337	14.4823	13.3822	13.5225	13.9768	14.8138	14.8853	13.9566	13.9884	12.6496	14.3759				14.5531
AAENIK(UniMod:121)ALIEHEMK	LYPLA2	O95372_K100	1054	16.0362	17.5722	17.5973	17.6186	16.8825	17.0009	17.537	17.0475	16.5506	16.9977	17.1429	16.8626	16.895	15.9555	15.8897	15.3294	15.601	14.1141	14.682		15.237									15.2018	15.8296	13.5346	14.8741	14.7391		14.212
AAEQEAQLLSQLK(UniMod:121)HPNIVTYK	NEK4	P51957_K61;P51957-2_K61	1055	15.7101	15.7919	15.6026	15.4973	14.6016	16.281	16.1143	16.3048	16.3657	16.1885	16.2025	16.2337	16.0841	15.9655	16.0405	15.756	16.0433	15.2258	15.5833	15.1898	15.9391	14.5497		14.0607
AAEQYTPK(UniMod:121)AK	FASN	P49327_K2436	1056	18.4548	20.0111	20.2221	19.8632	20.5773	20.0522	19.9279	19.91	19.7936	19.4318	19.8291	19.7564	19.7449		19.5146	19.103	19.2113		19.1731	18.8832	18.7318	18.2543	17.9639	17.916	18.0872	16.552	15.4379	16.8198	18.1545	19.1656	19.3751	18.7175	19.0615	18.4509	18.8326	18.6972	18.5948	18.2589	18.355	18.3854	18.2317	18.1207	17.9746	17.8039		16.7024
AAESETPGK(UniMod:121)SPEK	RSL1D1	O76021_K426	1057	12.6387				12.6387
AAESIDQK(UniMod:121)NDSQLVIEAYK	FNBP1	Q96RU3_K262;Q96RU3-2_K262;Q96RU3-3_K262;Q96RU3-5_K262	1058	13.1004		13.0981	13.3632		12.8399
AAESYGK(UniMod:121)VVDLAPLHLDAR	GTF3C3	Q9Y5Q9_K481	1059	18.3097	19.8892	19.6448	19.3847	18.7632	20.2828	20.2658	20.2075	19.8563	20.391	20.5396	20.5034	20.5604	19.9556	19.9548	19.7854	20.2364	19.0817	19.2632	19.4421	19.519	18.6629	18.6877	18.6819	18.684	16.5486	16.4272	16.7335	17.3948	17.4815	17.2824	17.6189	17.5723	17.0083	17.4934	17.3497	17.2102	16.7718	16.718	16.9014	16.5799	16.1697	16.0707	15.7798	15.7298	14.8525
AAETC(UniMod:4)QEPK(UniMod:121)EFR	NDUFAF4	Q9P032_K91	1060	15.742	16.6143	16.1056	16.7673	16.847	16.3583	16.3946	16.3683	16.7518	16.1657	16.4144	16.206	16.2476	15.4799	15.9784	17.1684	16.2449	15.8089	15.5123	14.9872	16.723		15.3392		14.8528					15.189	15.1876	15.84	14.9729	13.7177	14.4739	14.0055	14.7776		15.5152	15.1419	15.3303
AAETHFGFETVSEEEK(UniMod:121)GGK	COQ5	Q5HYK3_K64	1061	15.8313	16.227	16.2703	16.2703	16.4202	16.0405	16.0939	16.005	15.8677	15.8732	16.0015	16.0851	15.4766	15.7494	16.1817	15.7399	16.0394			13.8965		14.7249
AAETVLK(UniMod:121)QQGVLALR	MARS	P56192_K191	1062	16.2716	16.8038	16.9857	16.9338	16.6703	16.5931	16.7912	16.5349	16.7225	16.1071	16.7654	16.6643	16.6059	16.3224	16.3134	16.1819	16.4027	16.2427	15.7937	15.7266	15.9585	15.3672	15.7641	14.8114	15.4552
AAEVALK(UniMod:121)HLK	TARBP2	Q15633-2_K72	1063	13.1072	13.6782	12.616	12.6771			13.2548	12.9833																						13.2414	13.1413					13.2657
AAEVLK(UniMod:121)VQK	E2F3	O00716_K212;O00716-2_K81	1064	14.0802		14.6894			14.1573	14.3377			13.2188			14.0442																	14.034
AAEVLNK(UniMod:121)HSLSGR	HNRNPM	P52272_K134;P52272-2_K134	1065	16.2289	16.5543	15.9503	16.4568	16.9477	18.0643	18.182	17.926	17.6756	16.9261	17.4931	17.0827	17.434	17.4826	18.2277	17.9384	18.4915	16.7541	17.8464	17.1637	17.4903	15.8629	15.7724	15.1912	16.4455		14.6066				12.3319		12.7713	14.7369	15.0118	14.2785	14.9721	14.6166	14.8406	13.9325	14.8706				15.913
AAEVVK(UniMod:121)NTNAAEESLPEIQK	SMC4	Q9NTJ3_K974	1066	16.3044	17.2138	17.0253	17.1689	16.6842	17.1244				16.9023													14.7838	15.1528	14.6842
AAEVWM(UniMod:35)DEFK(UniMod:121)ELYYHR	GALNT12	Q8IXK2_K392_Oxi388	1067	13.1708					13.0536							13.2879
AAEVWMDEFK(UniMod:121)ELYYHR	GALNT12	Q8IXK2_K392	1068	15.2841	15.7858	15.6306	15.4852	14.6153	15.7429	15.7784	15.5432	14.306		15.398	15.0341	14.8057
AAEVWMDEYK(UniMod:121)EHFYNR	GALNT4	Q8N4A0_K391	1069	15.4223	16.4051	15.8683	15.9412	16.1101	16.1886	15.2433	14.6758	14.9982	14.8756	15.0093	15.4595	15.0105		14.7049
AAEVWMDEYK(UniMod:121)NFYYAAVPSAR	GALNT2	Q10471_K393	1070	15.8507	16.1546	16.2935	16.2975	16.5313	16.3268	16.1277	15.8198	15.4872	15.5209	16.1272	15.4547	15.5888		15.3523	14.8269
AAEWK(UniMod:121)IK	METTL5	Q9NRN9_K173	1071	14.5327	14.8638	15.1095						14.6834																					14.3266	14.4735	13.9604	14.3739		14.4704
AAFAELHNC(UniMod:4)IIDK(UniMod:121)EVSLMAEMDK	SPATS2L	Q9NUQ6-2_K198	1072	14.4253		13.0626			15.0669	11.8303			13.7833																					15.6831	15.6216	15.0559		14.7819	14.9423
AAFDDAIAELDTLSEESYK(UniMod:121)DSTLIM(UniMod:35)QLLR	YWHAE	P62258_K215_Oxi221	1073	16.9858				15.8374																									16.9911		17.2345	17.7866		16.7463	17.2511				17.0538
AAFDDAIAELDTLSEESYK(UniMod:121)DSTLIMQLLR	YWHAE	P62258_K215	1074	16.4683		16.371	14.9615								14.8131																			17.9457	17.8881			17.7309	15.568
AAFDVC(UniMod:4)K(UniMod:121)GR	NPTXR	O95502_K495	1075	15.146	15.4422	15.5634	15.175	15.7699	15.2796	15.2978	15.7451	15.1657	15.0885	14.9118	15.2484	15.2587	14.8763	15.3468	15.3408	14.1529		13.8186
AAFEALQVK(UniMod:121)K	LRSAM1	Q6UWE0_K463	1076	14.1509	14.9474	15.1749	15.1609	15.1359	14.8454	14.2089	14.656	14.7887	13.717	14.4413	13.4757	15.531	13.1914	13.2576	14.025	12.8967													14.347	14.3352	14.2111	14.0082	13.0869	13.7204	12.4271	14.032
AAFGK(UniMod:121)ESEVLIGNLGDK	EXOC4	Q96A65_K681	1077	16.1779	16.7262	17.0775	16.6489	16.5916	16.311	16.5446	16.5713	16.2622	16.4842	16.2613	16.6763	16.3837	15.9045	16.1976	16.1888	16.151		15.3295	15.3958	15.5145									14.3367
AAFIK(UniMod:121)AEK	PDCD10	Q9BUL8_K50	1078	14.8072	15.003	14.8539	14.8982	15.0981		14.3287		14.9566																					15.3377	15.301	14.9183	15.3729		14.8151		14.476	13.4261			14.516
AAFK(UniMod:121)ELQSTFK	EFHD2	Q96C19_K233	1079	15.1437						15.1266		13.7678	13.9355	14.5269				13.0276	13.0124			13.3002	13.1877	13.5811									16.415	17.0455	16.7461	16.6894	16.0868	16.4055	16.2718	16.3601	15.2864	15.5082	16.6565	15.6699	14.6385	14.5814	15.2307	16.0596
AAFK(UniMod:121)EPK	MLLT1	Q03111_K252	1080	15.0948	15.2206	15.797	15.0859	16.1398	15.1648		15.0674	15.3274		14.819	14.9477	14.8291		13.981		14.7582
AAFK(UniMod:121)SQNATPK	MAGED1	Q9Y5V3_K113;Q9Y5V3-2_K169	1081	13.9346		13.5931	13.6523		13.9509	13.8399	14.6403	14.5697		13.5306	13.7868	13.5781				14.204
AAFK(UniMod:121)TLSGAQDSEAAFAK	TERF2	Q15554_K335	1082	15.4264	14.668	14.5038	14.9427	14.3616	14.9649	14.8905		15.1226	14.3249	15.3495		14.7899																	16.6795	16.3961	16.3331	16.4034	16.2454	16.1787	16.1963	16.0758		15.8914				14.2099
AAFK(UniMod:121)TSYGK	ANXA7	P20073_K228;P20073-2_K206	1083	16.4373	17.5181	17.8065	17.622	18.3189	17.2327	17.3796	17.154	17.4269	16.8447	17.0301	17.0347	17.0117	16.337	16.857	16.5411	16.4483	15.8581	15.9921	14.9716	15.8884	15.4349	14.2828	14.9166	15.1532					17.0499	16.8633	16.5882	16.9836	16.3091	16.5988	16.4594	16.4051	16.1631	16.2671	15.945	16.0925	15.4603	15.329		15.4777
AAFLEAK(UniMod:121)GQGALDPNGTR	CBX8	Q9HC52_K295	1084	14.5709										14.6013	13.8609																		14.8277	14.4664	14.7832	14.7673	15.0891			14.1716
AAFLEK(UniMod:121)ENALLR	DBP	Q10586_K292	1085	15.0981	15.4731	15.3443	15.3424	14.6198	15.2946	15.2885	15.7146	15.1557	15.5475	15.3372	15.4147	15.3052	15.1398	15.3997	15.0634	15.3057	13.7434	14.4044	13.9706
AAFLLALQNGC(UniMod:4)AGALLK(UniMod:121)LPFLK	CUL7	Q14999-2_K1291	1086	16.1106			16.1854	15.7798				16.3665
AAFPLHDC(UniMod:4)K(UniMod:121)FR	ANO6	Q4KMQ2_K251;Q4KMQ2-2_K272;Q4KMQ2-3_K233	1087	16.3558	17.52	17.6092	17.7788	18.0151	17.3872	17.6228	17.5822	17.6207	17.2287	17.4413	17.3924	17.4738	16.8156	16.8351	16.9872	16.9596	15.678	16.5354	16.3768	16.2529	14.2343	13.5954	14.9864						16.2381	16.5596	16.2334	16.4073	15.8403	16.1469	15.7283	16.0503	14.8848	15.7545	15.2718	15.3709	14.7985	15.3494		14.9582
AAFQK(UniMod:121)QNDTPK	NOP2	P46087_K772;P46087-4_K805	1088	13.5925																														13.7497		14.0381	13.4789	13.264	13.3574	13.6668
AAFQLMQEDC(UniMod:4)IQK(UniMod:121)LLYQQHK	EPG5	Q9HCE0_K1187	1089	13.7083	14.4102	14.4338	14.3533	13.3964	13.7478	14.2415	13.9495	13.9257	13.4493	13.8931	13.4913	11.2079
AAFQSLLDAQADEAVLDHPDLK(UniMod:121)HIDPVVLK	COMMD3	Q9UBI1_K52	1090	15.5741	15.3539	15.406	15.3834	14.8112	16.4812	15.6249	15.1557	15.5993	16.2077	15.8286	15.311	15.7261
AAFVK(UniMod:121)AVGFK	CEP192	Q8TEP8_K1926	1091	14.9966	16.3145	16.3401	16.3793	16.8415	15.7967	15.9541	15.7645	16.1606	15.5707	15.9567	15.5916	16.1704	15.2821	15.0519	14.9466	15.4532	13.9679	14.6627	14.1545	13.8581	12.5075								14.4596	14.8867	14.212	14.7217	14.2866	13.4951	14.2653	13.7271			13.1181
AAFVSEQQQK(UniMod:121)LSR	ITGA3	P26006_K638	1092	15.1776					15.4878	14.9941		15.4996							14.8726	15.0339
AAGAEALGK(UniMod:121)LLQQNK	LRRC45	Q96CN5_K108	1093	14.1403	14.2274	14.1939	14.4315	13.8686	13.6546	14.5409		14.7487	13.2023		14.3946
AAGAEPDSILK(UniMod:121)PELLSAIEK	UBXN6	Q9BZV1_K430	1094	19.8062	21.2396	21.1477	21.2462	21.0794	21.3644	21.326	21.4804	21.3155	21.4384	21.1273	21.1389	21.2148	20.6866	20.7575	20.5519	20.9098	19.6488	19.9151	19.9634	19.8761	19.8862	19.8329	19.7267	19.8068	17.6729	17.8936	17.1646	18.5847	15.7989	14.9013		15.2958
AAGAGMISK(UniMod:121)K	NMD3	Q96D46_K338	1095	15.7283	16.5307	17.0929	16.741	17.3551	16.4788	16.3156	16.6006	16.6093	15.9076	16.1579	15.7082	15.6927		15.5323	15.1902	15.881		14.5798		13.5642									15.938	16.3133	15.9736	16.0861	15.9081	15.8255	15.6375	15.8765	14.7928	14.5643	15.3671	14.8507			14.0322	14.4722
AAGALLNGPPQFSTAPEIK(UniMod:121)APEPLSSLK	CNOT3	O75175_K535	1096	15.1694	15.3059	15.6323		14.8448	15.1532	15.3844	15.1994	15.3095	15.1096	14.9855	14.7693
AAGAPAAPPAPAALLPGPPK(UniMod:121)DK	NYAP1	Q6ZVC0-2_K454	1097	15.1072					15.3253	15.0343	15.3571	15.1871	15.1307	15.4081	15.5258	15.2685	14.8458	14.9607		15.2754				13.9678
AAGASDVVLYK(UniMod:121)IDVPANR	FARSB	Q9NSD9_K64	1098	16.7829	17.841	18.1487	17.564	17.7321	17.563	17.5194	17.5219	17.1226	17.3742	17.4556	17.2491	17.2715	16.9545	17.0153	17.0035	16.8444	16.1447	16.5903	16.663	16.4672	15.6246	15.386	15.1339	15.5492				14.3027	18.2684	18.2187	18.1982	18.0919	17.9383	17.9178	17.9233	17.6407	17.3293	17.3004	17.1069	17.3327	16.8216	16.7666	16.3283	16.3848	15.2306
AAGDHAK(UniMod:121)GLHIPR	USP34	Q70CQ2_K1574	1099	14.62	13.7673	12.9482	14.2452	12.9654	15.2879	15.4918	14.8689	14.7612	14.2506	14.6861	14.0917	14.3133	14.6398	14.7933	14.5913	15.7279	13.6334	15.1481												12.3622		13.7735	15.9332	15.4119	15.5556	15.5841	15.2718	15.4082		14.3878	13.6404		14.99	16.0696
AAGEELEK(UniMod:121)GQHLGSSSR	MED12	Q93074_K1453;Q93074-2_K1453;Q93074-3_K1453	1100	14.5738	13.106	14.5025	15.1021	15.7457	15.2496	14.8804	14.783	15.0171	14.8272	14.9361	14.8233	14.761		15.1865	14.1723	15.0296		14.0688																	11.5638
AAGELEEAK(UniMod:121)C(UniMod:4)R	TULP4	Q9NRJ4_K1446	1101	13.7595	14.1513	13.9956	13.9544	14.4835	13.8925	14.1394	13.7712	14.1719	13.6116	13.7218	14.2621	13.8349		13.382	12.7965	13.6204		12.7646											13.6965	14.4208	14.3013					14.1391		11.8373
AAGEPIK(UniMod:121)EGDNDYFTC(UniMod:4)ITK	DNAJC2	Q99543_K131	1102	15.5044	16.3177	16.3045	16.1714	15.6361	16.181	16.0197	16.0843	15.9647	15.6902	15.5798	15.8572	15.831	15.5431	15.7135	15.4107		14.7826	14.5711		14.9693										14.3192					14.0547	14.5903
AAGEQEK(UniMod:121)LEATNR	DHX16	O60231_K291	1103	14.1215	14.2827	14.4975	14.3676	14.9005	14.5487	14.449	13.6485	14.6054		14.7543	13.8069	14.0612		13.8514		14.1598													13.9255	14.5103		13.7191	13.6472	14.199	15.4151	12.2991		12.9032
AAGEVK(UniMod:121)ALDDFYK	PELO	Q9BRX2_K276	1104	16.8978	18.8765	18.8007	18.5935	18.4878	18.1742	18.4074	18.1863	18.5017	18.1717	18.3603	18.0861	18.4547	17.7105	17.9857	17.8184	17.9958	17.2692	17.5399	17.3873	17.3502	16.5648	16.4405	16.1172	16.799				14.8171	13.5912	14.0895	15.6811	14.3311		13.3111	14.8901	15.6121		13.224
AAGFHK(UniMod:121)VVHVVDK	KIF18A	Q8NI77_K32	1105	13.261	13.3921	13.5212		13.7929	12.3461	13.485	13.5175					12.7724
AAGFK(UniMod:121)DPLLASGTDGVGTK	GART	P22102_K485	1106	17.4526	19.5082	19.5438	19.4901	19.3206	18.9699	19.1177	18.9106	19.2254	18.8515	19.0353	18.9383	19.1163	18.8448	18.7093	18.3017	18.768	18.4657	18.4866	18.4538	18.2694	17.6684	17.9521	17.6698	17.5358	14.9885	14.9876	15.2902	16.3114	17.5594	17.4165	17.6298	17.7138	17.2073	17.1455	17.2276	17.0704	16.7315	16.6088	16.7173	16.8539	15.9478	15.8122	16.2465	15.6358	14.7544
AAGFPTASVC(UniMod:4)HTK(UniMod:121)GDNTASLVSVDSGSEIK	HYKK	A2RU49_K102;A2RU49-3_K102	1107	15.5079	16.3254	16.2355	16.0703		15.9818	16.1333	16.253	16.0221	15.4273	15.5086	15.9236	15.7001	15.28	15.3324	15.0545	15.6123	14.7461	14.3096	13.8788	14.8561
AAGGGGPGGPGGSGDFLLIYLANLEAK(UniMod:121)SR	CBLC	Q9ULV8_K90	1108	18.5372				19.867	18.7583	19.0613		19.6309	18.2059		18.6765			18.1541		18.2106	16.2704
AAGGGSYK(UniMod:121)GHVDILAPTVQELAALEK	DDX1	Q92499_K702	1109	15.9438	16.9752	16.9774	16.7534	16.5953	16.937	16.9264	17.0518	16.7237	16.4488	16.8722	16.6283	16.3541	15.917	16.2758	15.8633	15.917	14.123	15.4894	14.443	14.3978	14.5455								16.7796	16.7211	16.5071	16.8021	16.2801	16.6984	15.928	16.3054	14.9117	15.6758	15.1663	14.5063	14.1469		13.3892
AAGIDEQENWHEGK(UniMod:121)ENIR	LAP3	P28838_K118	1110	14.5754	15.1489	15.094	14.8799	15.4459	15.2463	15.0671	14.7257	15.0681	14.3621	14.8213	15.0443	14.7821	13.938	14.0377	14.443	14.3147		14.7317	13.0716	13.8381										13.4478
AAGIEIQK(UniMod:121)K	CDC5L	Q99459_K200	1111	14.7422	14.2457	13.7961			13.8073	13.5251																							15.4585	15.6084	15.5568	15.6104	15.0871	15.3863	15.1972	14.8321	14.592	14.8922	14.5113	14.4785	14.5806		14.112	14.8242
AAGIGK(UniMod:121)DFK	PRPF4B	Q13523_K656	1112	15.486	15.4845	15.3817	16.0873	16.4028	15.2445	15.7417	15.6007	16.1769	15.0377	15.6019	15.3465	15.4129	15.321	14.9605	15.831	15.542													15.9396	16.1735	15.7058	15.8197	15.5345	15.8186	15.7762	15.7076	15.007	15.1661	15.4236	15.0214	14.2892	14.4355		15.0725
AAGK(UniMod:121)AVSC(UniMod:4)AEIVK	RPP25L	Q8N5L8_K66	1113	13.7669	13.7378	14.0009	13.5081	14.8666	12.5507	13.7478	13.6123	12.876	13.7047	13.5447	11.8107	13.3652	13.2648	12.941															15.1869	15.1093	14.4351	14.6997	14.1329	13.9028	14.3491	13.7127		14.3438	13.2009	13.5684
AAGK(UniMod:121)ELTVDNSFEFEK	RSL24D1	Q9UHA3_K61	1114	16.11	16.633	16.7492	16.6975	16.4217	16.3236	16.1105	16.3657	16.4149	15.8825	16.3119	16.4128	16.157	15.6835	15.7865	15.4221	15.9294	14.6133	15.0194	15.1387	14.2808	14.8876								17.7372	17.7831	17.9653	17.7458	17.2635	17.1647	17.3578	17.3491	16.5507	16.5391	16.8773	16.6982	16.0471	15.9582	16.101	16.0613	15.0572
AAGK(UniMod:121)GPLATGGIK	TMA7	Q9Y2S6_K50	1115	15.5487	14.335	14.7242	13.62	14.8077	13.5032	14.3629	14.6985	13.3137		12.5076		12.4404																	17.6318	17.4785	17.0198	17.1732	16.7927	16.8125	17.1153	16.6552	16.2542	17.1955	16.4614	16.2757	16.3919	16.0194	16.8539	16.4042
AAGK(UniMod:121)GYENEDNYANIR	MTMR8	Q96EF0_K255	1116	15.8507	15.721	15.7662	16.0281	15.1402	16.6132	16.2257	16.3345	16.5117	16.3821	16.163	16.0401	16.3619	16.3273	16.5586	16.1827	16.6293	15.5186	15.953	14.2875	15.2744	14.2352			14.4612
AAGK(UniMod:121)GYENEDNYSNIR	MTMR6	Q9Y217_K253	1117	16.2937	16.0747	15.9897	16.1201	15.9853	16.9583	17.2495	16.6692	17.1648	16.7814	16.8689	17.3539	16.8269	16.9815	17.1329	17.6549	17.699	16.1769	17.3013	15.7987	16.8042	14.6863	15.3651		16.2165												12.7618		12.7215
AAGK(UniMod:121)ITDAFSSLAK	VPS33B	Q9H267_K470	1118	15.2001	15.9661	16.0829	15.943	15.97	15.6273	15.9008	15.9618	15.9584	15.3376	15.6636	15.7696	15.6743	14.0905	14.808	15.0484	15.4358				14.4069											14.8124	14.2903			13.3397	13.1143
AAGK(UniMod:121)LDQPDR	GTF3C1	Q12789_K1535;Q12789-3_K1535	1119	17.5129	18.6458	18.8668	18.9288	19.4569	19.1295	19.1959	19.363	19.3175	19.3258	19.1054	19.182	19.0382		18.9427	19.1022	19.1598		18.5999	18.5566	18.7257	18.0099	17.5665	17.9304	17.9555	16.4235	15.7463	15.6271	17.8459	16.9866	17.1254	17.3437	16.9881	16.8955	17.1779	17.3418	17.0584	17.1062	16.9785	17.167	16.9677	16.9205	16.4034	16.2319	17.1293	15.8745
AAGK(UniMod:121)SGSALELSVENVK	PPM1B	O75688_K90	1120	15.1808								14.6228	14.9444	15.0007	15.1422	14.8504		15.3062	15.2588	14.7069	13.4913	13.3224											16.3226	16.6782	16.2156	16.1953	15.7296	16.4333	15.8471	15.5391	15.4138	14.9885	14.4554	15.3489		13.6507		14.8742
AAGK(UniMod:121)VIIQDIAC(UniMod:4)LLPVHK	WDR59	Q6PJI9_K646	1121	15.7748	16.3884	16.191	16.2297	15.4505	16.2933	16.6393	16.6708	16.6026	16.2967	16.5962	16.8481	17.0115	14.5754	15.573	15.3758	15.8075	14.4656	14.4488	14.062	13.9695
AAGLEDK(UniMod:121)IELLK	THUMPD2	Q9BTF0_K350	1122	14.9623			14.7457	14.6959	15.1767						15.2307
AAGLPELSC(UniMod:4)SK(UniMod:121)DIQYLK	PIK3CD	O00329_K993	1123	16.3291	17.1008	17.0534	16.1773	16.0798	17.0205	17.0237	17.3309	17.2025	16.734	17.0501	17.1008	16.9613	16.6616	16.5932	17.0405	17.0008	15.9632	16.1912	16.4201	16.3137		14.8408	15.5271	15.0538						15.5049	15.1248	15.6677	15.3308			15.1456
AAGLPVK(UniMod:121)GIILK	CENPB	P07199_K96	1124	15.6637	16.3609	16.2676	16.0912	15.7378	15.9429	16.0856	15.8284	16.07	16.0672	16.167	16.1207	16.2492	14.9789	15.3765	14.8135	15.7065		14.8124	13.9166	15.2427									16.707	16.579	16.6378	16.3089	16.3231	16.1094	15.9566	16.2034		15.1587	15.7284	15.5458	14.5166	14.6845	13.7977	14.4725
AAGNPGSLAAPIDHK(UniMod:121)PC(UniMod:4)SAPLEPK	MDC1	Q14676_K1740	1125	13.9616																														14.8473	14.7258		14.1447		13.6528	13.572								12.8271
AAGPELQADC(UniMod:4)DQIVK(UniMod:121)R	PARP14	Q460N5_K854	1126	17.7941	18.3998	18.5771	18.7942	18.7637	18.3441	18.528	18.6245	18.7103	18.363	18.4591	18.3073	18.7821	18.3878	18.5111	18.5359	18.6614	18.1856	17.8945	18.2509	18.5353	18.4976	17.8624		18.2506		14.9941			16.458	15.9422	16.6011	16.3797		16.5343	15.9416	17.1682	17.2414	16.5697		17.5869		17.1486
AAGQALK(UniMod:121)GLAWPEGATGPEGVLPR	BAIAP3	O94812-2_K804;O94812-3_K764;O94812-5_K759;O94812-6_K787;O94812-7_K751	1127	15.8477	16.3687	16.4715	16.013	16.4272	16.6346	16.6381	16.3906	16.8625	16.0698	16.0612	15.5839	15.8156	15.692	15.8953	15.5119	16.1413		14.7214	14.1245		13.6836
AAGSGELGVTMK(UniMod:121)GPK	FLNB	O75369_K492;O75369-2_K492;O75369-8_K492;O75369-9_K492	1128	14.1084	14.0135	14.3038	14.5508	14.5637	13.9705	14.1058	14.0881	13.8362			13.2103	13.2856																	15.1887	15.2124	14.9193	14.969	13.6611	14.084		13.3851		13.0594	13.6513
AAGSLLAEK(UniMod:121)SSLLPEDPLPPPPSEK	ZNF827	Q17R98_K306;Q17R98-2_K306	1129	15.3558		16.3053	15.7908	16.1181	15.8136	16.2904	15.6393	16.3455	16.3899	14.7806	12.8148	15.3341	16.0362	15.4311	15.0568		14.8051	15.4164	15.5482	14.9346	14.4909		14.6567	13.955						15.6656	15.519		15.4109	15.9734	15.2571	15.8073	14.3745
AAGVLNYLK(UniMod:121)DTFTHTPSYDMSPAMLSVLVK	RHPN2	Q8IUC4_K260	1130	17.005	16.7805			16.9845				17.2498
AAGVPQVNSK(UniMod:121)LVSK	PPP1R9B	Q96SB3_K240	1131	14.4621																																14.4621
AAGYDLYSAYDYTIPPMEK(UniMod:121)AVVK	DUT	P33316-2_K63	1132	17.3813	17.8588	17.6435	17.8266	17.7518	17.3138	17.4031	17.4506	17.3658	16.8567	17.21	17.0526	16.8943	15.2852	16.2439	16.0192	15.8886	14.8569	14.4679	13.6381										19.9018	19.8463	20.0823	20.1097	19.0558	19.2604	19.1656	19.0947	18.0505	17.6771	18.1592	18.0857	16.7112	16.8113	16.0211	16.8147
AAHEK(UniMod:121)QHNIFLDQM(UniMod:35)TIDEDK	KIF11	P52732_K875_Oxi884	1133	13.8723	14.3641	14.3241	14.2442	13.9641	13.9857	14.5385	13.8952	13.9868	13.3868	13.6689	14.3118	13.9088		13.3514	12.397	14.167		13.4632
AAHEK(UniMod:121)QHNIFLDQMTIDEDK	KIF11	P52732_K875	1134	14.7529	14.7002	14.7643	15.4494	14.3738	14.6193	14.6101
AAHGFK(UniMod:121)GPYDFDQIK	WDR44	Q5JSH3_K492;Q5JSH3-2_K492	1135	14.2429																													15.3205		14.5392		13.8708	14.788	14.2208	14.2866	14.1243	14.2279	13.3259	13.7251
AAHGIPDLAQK(UniMod:121)LHFYDR	METTL27	Q8N6F8_K28	1136	18.1856	20.3487	20.4805	20.8852	20.4086	20.2785	20.6359	20.5093	20.7603	20.2164	20.6155	20.7077	20.935	19.2408	19.8828	19.8733	20.3511	18.8275	19.037	18.6846	19.2068	17.6821	18.2718	18.4209	18.4717	14.6524		15.2774	16.553	16.0643	16.0425	15.9301	15.8217	15.8384	15.7676	16.1157	16.0839	14.3587	13.7633
AAHLADFDK(UniMod:121)SIK	RNASEL	Q05823_K506	1137	14.1344	13.4867	14.3188	14.5307	14.3803	13.8027		14.367	14.5848	13.7476			13.9908
AAHLMDLAGNK(UniMod:121)AAALDIAMIK	ACAD10	Q6JQN1_K987	1138	12.8601		12.8482	12.872
AAHSMDTLGSAGAK(UniMod:121)K	ACAD11	Q709F0_K704;Q709F0-2_K600	1139	14.6218	14.2777	14.8275	14.3134	15.3766			14.6394			14.296
AAHSNEILIFSVQPK(UniMod:121)SLVR	KLHDC2	Q9Y2U9_K362	1140	13.328	13.3443				14.0422	13.9102	13.8056	13.462	13.3059		12.5561	12.6144	13.1309		12.7903	13.422																	13.5517
AAHVFFTDSC(UniMod:4)PDALFNELVK(UniMod:121)SR	STXBP1	P61764_K120	1141	13.8067	13.8142	13.8885	13.9274	12.8692	14.852	13.6389	13.7058	13.434	14.0093		12.5431	13.9454																	14.8207	13.6136	14.1712	14.3377		13.6921	13.4518
AAIAQLNGK(UniMod:121)EVK	RBM14	Q96PK6_K135	1142	15.4713	16.8834	16.7389	16.6548	16.8787	16.3588	16.45	16.3311	16.5221	16.0902	16.1691	16.1043	16.3066	16.053	15.3996	15.1054	15.8037	14.841	15.4199	15.3241	14.7608		14.4691	15.3115	13.5119					15.6688	15.5363	15.1649	15.4534	14.9479	14.8248	14.6467	14.6811	13.9614	14.8592	14.667	14.7625				14.3061
AAIDAVDNK(UniMod:121)K	ANKIB1	Q9P2G1_K144	1143	16.6357	17.3108	17.5221	17.4658	17.9569	17.2516	17.0511	17.2492	17.2772	16.856	16.8911	17.1157	16.7903	16.8091	16.667	16.1702	16.9089	16.1108	16.1725	15.587	16.6139	15.6577	15.1041	15.1286	15.5894
AAIDWFDGK(UniMod:121)EFHGNIIK	TAF15	Q92804_K306;Q92804-2_K303	1144	15.2086		14.3693				14.2078		13.279		13.8068		12.8996				13.3566													16.361	16.4101	15.8984	17.0363	15.7385	16.1497	16.5568	16.3651	14.9186	14.7066	15.8167	15.8787
AAIDWFDGK(UniMod:121)EFSGNPIK	FUS	P35637_K357;P35637-2_K356	1145	15.2225	14.6279	14.6667	14.7374	14.2951	14.2762	14.5814	14.4178	14.6657	14.4175	14.4158	13.2384	14.2426																	17.0271	17.132	17.1898	16.8163	16.2359	16.7302	16.5158	16.6405	15.7303	15.8775	16.1132	15.4409	13.3408	14.8298	13.3602	14.6677
AAIEAFNK(UniMod:121)C(UniMod:4)K	SRP68	Q9UHB9_K213	1146	15.3755	16.3637	16.298	16.298	16.6069	15.8119	15.9997	16.2756	15.8221	16.0591	15.5235	15.6184	15.5431	15.3657	15.2693	14.8188	15.1295	15.2355		14.2205										15.6653	15.9477	15.2058	15.1356	14.6829	14.9133	14.8529	14.3936	13.822	14.6024	14.4094
AAIEK(UniMod:121)AQAR	URB1	O60287_K2004	1147	17.0469																17.0469
AAIEVYNEAAK(UniMod:121)LNQK	BBS4	Q96RK4_K129;Q96RK4-2_K137	1148	15.1556	16.0053	15.9287											15.7489	15.1091	14.351	15.5016	13.9873	14.875	14.9865	15.063
AAIFHSDDALK(UniMod:121)ESAAMLNNMR	SLC12A6	Q9UHW9-2_K258	1149	13.1459	13.5674	13.3421	12.6554			13.1769	13.525			12.6087
AAIISQLLHQTK(UniMod:121)TEQDHC(UniMod:4)NVK	HERC6	Q8IVU3_K551	1150	13.2766	13.0184			12.8641	13.3263	13.5043	13.1574	13.1648				12.8153				14.3618
AAIK(UniMod:121)AIK	SCAF8	Q9UPN6_K35	1151	14.5495	15.0893	15.3451	14.7478	15.4055	14.7497	15.1565	14.5843	15.0262	13.5529	13.9976	13.5676	14.4879																	15.0374	15.2061	14.6966	15.0321	13.5128		13.3858	13.8588
AAIK(UniMod:121)DC(UniMod:4)EVVLLR	ATP13A3	Q9H7F0_K65	1152	17.1906	17.2899	17.1214	17.2508	16.884	17.0467	17.0755	17.239	17.1174	17.1167	16.8303	16.9714	17.221	16.9939	16.9437	17.0648	16.7477	16.476		16.356	16.5888									17.6344	17.3317	17.7729	17.7701	17.3615	17.3859	17.776	17.8901	17.4256	17.4984	17.4672	17.782	16.9777	16.8805
AAIK(UniMod:121)GDAAEVER	ANKRD18A	Q8IVF6_K44	1153	14.9346	15.2162	15.3638	15.1828	15.28	15.2097	15.1768	15.6077	15.0128	15.4506	15.3314	15.0679	15.1625	15.6358	15.5935	15.9517	15.1624	13.8543							15.3407						14.124	12.6977	14.2128		14.5126										13.3487
AAIK(UniMod:121)QGFK	NPEPL1	Q8NDH3_K299;Q8NDH3-4_K271;Q8NDH3-5_K251	1154	15.0512	15.2511	15.3149	15.2867	15.6614	15.0778	15.0017	15.1776	14.9886		14.6278	14.4127	14.7629
AAILEK(UniMod:121)M(UniMod:35)PLVER	AP1G2	O75843_K584_Oxi585	1155	17.5792	17.9955	17.5246	17.8327	18.3035	17.8808	17.3579	17.2527	18.0509	17.5799	17.7626	17.9097	18.6772	18.0171	17.7827	17.7426	17.8555	18.3888	18.0393	17.6004	18.599	17.4855	17.7229	17.7961	17.7653	16.0365		15.9134	16.5721				14.7728
AAILEK(UniMod:121)MPLVER	AP1G2	O75843_K584	1156	18.3652	20.4593	20.4161	20.4931	19.9946	20.5152	20.4339	20.2855	20.3424	20.2653	20.2053	20.2479	20.1165	19.5683	19.69	19.524	19.6986	18.7711	18.7308	18.5971	18.9042	17.0624	17.1778	16.741	17.2479					16.7779	16.849	16.6312	16.5133	16.3749	16.3727	16.2197	16.2625		15.5035	15.7062		14.0813
AAILETAPK(UniMod:121)EVPM(UniMod:35)VVVPPVGAK	RRBP1	Q9P2E9_K175_Oxi179	1157	15.7173					15.7213								15.3478			15.5326												13.4663	16.4324	16.3252	16.3726	16.6045	16.9362	16.6955	16.5948	16.5541	16.7673	16.6937	16.2946	16.2943	16.1307	15.8344	15.8164	15.8528	14.728
AAILETAPK(UniMod:121)EVPMVVVPPVGAK	RRBP1	Q9P2E9_K175	1158	16.0413	12.7524				12.5827				13.3391																				17.9214	17.6653	18.047	18.2027	17.0605	17.0733	17.4361	17.7612	16.6136	16.615	16.8391	16.7001	14.4847	14.6194	14.7614	14.3105
AAILPTSIFLTNK(UniMod:121)K	PRMT5	O14744_K240;O14744-2_K223	1159	17.8673	19.2053	18.8899	18.8725	18.4654	19.0509	19.1657	18.9691	19.2208	19.1003	19.0824	19.1926	19.2671	18.5754	18.4916	18.4821	18.982	17.7468	17.616	18.0236	17.8278	17.3118	17.3584	17.4992	17.1081	15.2203	13.9954	14.8976	16.1703	19.7556	19.3253	19.2791	19.7036	19.0747	18.9712	19.3913	19.4106	18.4772	18.4945	18.9965	18.8535	17.4774	17.5405	17.4221	17.6975	15.6529
AAINK(UniMod:121)MIK	DR1	Q01658_K20	1160	13.686	12.4704	12.646	12.7508	11.9862						12.1881																			14.677	15.168	14.7871	15.1381	14.2211	14.0494	13.5927	14.2436
AAINLQDDPIIQK(UniMod:121)YGSK	REXO5	Q96IC2_K179;Q96IC2-2_K179	1161	15.3375	15.327	15.373	15.4964	15.6738	15.6248	15.3573	15.6293	15.3924	15.4471	14.9391	15.1818	15.1449	14.801
AAINQK(UniMod:121)LIETGER	ENY2	Q9NPA8_K19;Q9NPA8-2_K14	1162	15.5048	14.8439	14.6805	15.0908	14.8159	14.7047	15.0754	15.0435	15.2994	14.1544	14.9128	14.8324	13.4208	13.9886	13.3111	14.1497	14.4886				14.1774									16.5227	16.8856	16.5931	17.0018	16.9275	17.0878	16.6308	16.9361	16.6097	16.6404	16.5505	17.0118	15.761	16.4903	15.6511	16.7512
AAIQK(UniMod:121)SDATQNAHGTGISK	FOXJ3	Q9UPW0_K41;Q9UPW0-2_K41	1163	11.7994		11.7899	11.2213					11.9065		11.5393																				12.5401
AAIQYINSYYINGK(UniMod:121)TGLEK	USP34	Q70CQ2_K1129	1164	15.2809	15.6686	15.5654	15.7656	15.6463	15.2422	15.4664	15.8873	15.0987	15.3529	15.2579	15.64	15.3556				14.6832			13.8341										14.7497
AAISLVPEVPK(UniMod:121)MINIDGK	C16orf62	Q7Z3J2_K757	1165	14.9073	14.6474	14.9423	15.0321	14.8065	15.3978	15.4491	15.4477	15.2856	15.4012	14.8233	15.5496	15.4504	14.8299	14.398	13.4692	14.4139		14.0799
AAISNK(UniMod:121)ITSC(UniMod:4)IFQLLQEAGIK	PAICS	P22234_K59	1166	17.3453	17.8261		16.8956		18.3405	17.5569	17.2852		16.8968		17.1901											16.7707
AAISVVTAEVHDSK(UniMod:121)PHEGR	MERTK	Q12866_K923	1167	13.6999	13.6032	13.6644	13.8728		13.7343	14.2379	13.7475	13.7042	11.7218	12.759			12.176	14.0084	13.2022														13.393	14.4977	13.864	13.333	12.9785	14.8755	14.6443	14.439				15.2403
AAITHDIPNK(UniMod:121)NTK	BLZF1	Q9H2G9_K95	1168	15.1076	15.9366	16.03	16.5709	17.033	16.0142	15.4195	15.8641	15.9904	15.5741	15.2761	15.3691	15.4057	15.5883	15.1441	15.5268	15.4945	14.687	15.5688		14.7284			14.5666	13.1736					15.081	15.2147	15.0702	14.936	13.5029	14.9117	14.5284	14.0366	13.6524		13.6103	13.9386
AAITTLK(UniMod:121)YDQLGGR	WDR3	Q9UNX4_K114	1169	15.4052	15.4661	15.5049	15.5884	15.0495	15.7611	16.1223	15.8591	15.2736	15.0311	15.3486	15.2078			16.9558			14.6166													13.8876
AAIVEK(UniMod:121)LSSLPFQK	NUTF2	P61970_K55	1170	18.0411	19.2368	19.1575	19.2029	18.4438	19.5062	19.3404	19.1668	19.2671	19.1465	19.1446	19.2921	19.3302	18.641	18.8803	18.7891	18.9338	17.875	18.1172	18.1602	18.086	17.7244	17.83	17.7396	17.6108	14.9003	15.6018	15.5319	16.2666	19.5919	19.5393	19.7305	19.6849	19.2388	19.4401	19.3598	19.5331	18.5495	18.7741	18.8569	18.8018	17.2196	17.9983	17.3966	17.8274	15.928
AAIVHNVDSDDLISMGSNDIEVLK(UniMod:121)K	RNF13	O43567_K141	1171	13.8914	15.2915	14.7803	14.0112	14.4616	14.0348	14.0412	14.1925	13.702		13.4129	13.2051	12.8522																	13.5774	13.7342		13.1821
AAIVVGVELPVYDITK(UniMod:121)K	SLC25A30	Q5SVS4_K187	1172	16.2054	16.8063	17	16.7274	16.3882	16.8057	16.6681	16.7277	16.1375	16.6511	16.5642	16.4338	16.0362	16.3407	16.3275	16.2744	16.2905													15.0885		15.2216	14.6074					15.0108
AAIVVNGHGMTPLK(UniMod:121)VAAESC(UniMod:4)K	FEM1B	Q9UK73_K224	1173	14.4169	13.7601	14.4694	14.0629	13.4752	14.9643	14.7835	14.3354	13.874	14.3457	13.7024	14.3263																		15.3548	15.317		14.8268		15.1168	14.5623		13.8103
AAK(UniMod:121)ANGIVVPSTIFDPSELQDLSSK	SLC22A5	O76082_K302;O76082-3_K326	1174	16.0888	16.4122	15.8296	16.1705	15.8717		16.28	16.3904	15.9114		15.6419	15.998																					16.3819
AAK(UniMod:121)APNVVLVVSDSFDGR	ARSK	Q6UWY0_K30	1175	14.125	14.1705	14.1667	14.1861	13.6804	14.4554	14.638	14.1669	14.4689	14.0859	13.9043	14.0469	13.6558			13.9992
AAK(UniMod:121)ASSSAHEGR	RERE	Q9P2R6_K1207	1176	15.0747	15.7379	15.8836	16.0831	16.473	15.2572	15.3479	15.0528	15.5229	14.3267	14.7153	15.2433	15.0499		13.7431	14.1996	13.4841
AAK(UniMod:121)AVESGALELSPSFHQK	VARS2	Q5ST30_K493;Q5ST30-4_K523	1177	14.6627									14.9942	15.1814	14.4266	15.6862	14.2023	14.7792		15.1163		15.6133		14.5466									12.5675			14.1763
AAK(UniMod:121)DLPIYTR	ZDHHC2	Q9UIJ5_K113	1178	15.0696		14.1052		13.9161	14.1491	14.416	14.5174	14.3748	14.418	14.3607	14.119	14.1686			14.4715	14.8943													15.4852	15.5333	15.0081	15.0394	15.3794	16.028	15.7606	16.0921	15.5557	15.9855	15.4983	15.8562		15.2506	15.5704	15.9344
AAK(UniMod:121)DVFNK	VDAC3	Q9Y277_K15	1179	17.7973	18.3551	18.441	18.3613	18.8882	18.3925	18.3822	18.2902	18.2596	17.9676	18.3213	17.8866	18.2944	18.0531	17.7699	17.8754	17.7198	17.5492	17.5801	17.5958	17.643	16.7403	16.681	16.5031	16.4478	14.8826			16.4112	19.4786	19.4267	19.1695	19.4876	18.6142	19.0729	18.9286	18.9527	18.755	18.6714	18.6881	18.4535	18.2948	18.4006	18.3946	18.3635	17.7361
AAK(UniMod:121)EAEANLR	HECTD1	Q9ULT8_K1253	1180	16.5947	16.2873	16.4306	16.4033	16.9781	16.7334	16.5294	16.7876	16.8426	16.7688	16.6301	16.6405	16.5183		16.5286	16.6097	16.2679		15.6708	16.2026	16.1944		14.7505	14.6609	15.1204					17.5013	17.6468	17.3208	17.2825	17.5592	17.4818	17.3592	17.2306	17.5222	17.2595	17.3577	17.0314	17.2074	16.9241	16.8211	17.1788	16.0641
AAK(UniMod:121)EAM(UniMod:35)EDGEIDGNK	NCL	P19338_K627_Oxi630	1181	13.2583	10.5857		10.8125	11.1459	12.1771		11.6401	11.4025				12.3526																	13.8012	13.4155	14.2985	13.6125	13.8198	14.1542	14.3527	14.37	14.5404	13.7119	14.468	13.9783	14.1211	13.7221	14.1768	14.144
AAK(UniMod:121)EAMEDGEIDGNK	NCL	P19338_K627	1182	15.1168			13.9457	14.3566	14.0634			13.7872	12.2514																				16.5304	16.964	16.2149	16.7839	15.2201	15.767	16.0391	15.66	15.11	15.0879	15.401	15.1539		13.8237	14.4565	15.7201
AAK(UniMod:121)EANIHAFIESLPNK	ABCB1	P08183_K1150	1183	14.2941	14.5305	14.4515	14.6677	15.1242	14.1157	14.6259	14.687	14.9693	14.0152	14.401	14.6278	14.4335	14.1128	13.5814	12.9745	14.2563				13.4251
AAK(UniMod:121)EEELLR	DEF6	Q9H4E7_K343	1184	15.0139	15.972	15.9061	15.6108	16.2587	15.4263	15.6067	15.9234	15.5229	15.8413	15.1898	15.2928	15.3247	15.5543	15.2867	14.9138	15.0125		14.3168	14.6183	14.7595									14.3058	14.1492	13.6485	14.0826			13.3947			13.4282
AAK(UniMod:121)EFGVSPDK	VARS	P26640_K769	1185	17.0365	18.1525	18.0154	18.3792	18.4242	18.0622	18.1873	18.06	18.2497	18.1368	18.1833	18.0575	18.041	18.2889	18.0298	17.6622	18.0224	17.5571	17.8651	17.7911	17.637	17.0551	17.1139	17.0415	16.5316		15.181		16.3282	17.663	17.6807	17.2734	17.4076	17.476	16.8903	17.1938	16.9782	16.8372	16.7839	16.7347	16.5454	16.5485	16.745	16.7152	16.9764	15.011
AAK(UniMod:121)ELQHYVTM(UniMod:35)ELR	MTOR	P42345_K42_Oxi50	1186	14.49	15.0043			15.6632		14.6443		13.4254	14.1328		13.8961	15.5868	13.7588			13.8682															14.9199
AAK(UniMod:121)ELQHYVTMELR	MTOR	P42345_K42	1187	15.6518	17.2688	17.4202	17.1956	16.929	16.7969	16.932	16.9979	16.8938	16.5047	16.583	16.579	16.4804	15.6884	15.7964	15.6813	16.2437	14.0194	14.4912	15.0321	14.3505									12.8178	13.0264		12.3952		13.5186
AAK(UniMod:121)EMPFQGSGK	IL4R	P24394_K329;P24394-3_K314	1188	14.7283	15.2384	15.5124	14.9843	15.6625	14.476	15.0628	15.1799	14.6206	14.827	14.2058	14.019	14.9872	13.8145	12.9346	13.8075	13.4775													15.8243	15.9454	15.287	15.5854	14.7622	14.8428	16.0921	14.9257	13.4497	15.1145	13.5066	14.2459
AAK(UniMod:121)ETISLAEQR	SH3BP5	O60239_K133	1189	14.2959	12.9544	14.5416	13.8671	14.6797	14.2883	13.3904	13.4586	12.8822																					14.5791	15.3616	15.1003	14.6538	14.9823	14.9877	15.1101	15.0698		14.612	13.537	14.1389		14.0939		13.9257
AAK(UniMod:121)EYPFILDAFQR	MTREX	P42285_K134	1190	16.2254	17.2475	17.2488	17.0089	16.5735	17.2969	17.2623	17.1693	17.1136	17.2231	17.2483	17.172	17.3044	16.6317	16.8678	16.5065	16.6451	15.5647	15.7767	15.6769	16.0887	15.09	15.5799	15.8592	15.2332					16.2947	15.9616	16.2017	16.2313	15.5314	15.5822	15.9796	15.8242	14.7602		13.6434	14.4892
AAK(UniMod:121)FEEMC(UniMod:4)GLVM(UniMod:35)GMFTR	OGA	O60502-2_K560_Oxi569;O60502-4_K560_Oxi569	1191	13.957	14.2532	14.0582	14.5704	12.6236	14.1664	14.2366			14.2071	13.969	13.6114	14.3739		13.1442		14.2701
AAK(UniMod:121)FEEMC(UniMod:4)GLVMGMFTR	OGA	O60502-2_K560;O60502-4_K560	1192	15.6966		16.7448	14.8162	16.4277		15.3772	16.0152	15.823		15.9083	15.9234	16.2374			14.5908	14.7983
AAK(UniMod:121)GDFVC(UniMod:4)IFC(UniMod:4)DR	REST	Q13127_K1057;Q13127-4_K1034	1193	16.6265	17.1094	17.1207	16.9168	16.3903	16.873	16.9707	16.8861	16.8457	16.751	16.5086	16.8523	16.662	16.4315	16.4562	16.5219	16.1546	15.5277		15.3938	16.0492									17.753	17.7794	17.7639	17.7679	17.1155	17.6335	17.7002	17.4303	16.4968	16.7741	16.9363	16.5798	16.0358	15.8725	15.464	16.1586	14.8625
AAK(UniMod:121)GDLVPFALLHLLHC(UniMod:4)LLSK	ATR	Q13535_K881	1194	14.0695	14.6674			12.1078	14.6804		14.8224
AAK(UniMod:121)GGAEADVPLPR	MORN1	Q5T089_K313;Q5T089-2_K313	1195	18.8409	19.5814	19.6191	19.8943	19.918	19.5974	19.6351	19.6857	19.7668	19.4011	19.3621	19.4749	19.4527	19.2374	19.5199	19.2069	19.1674	18.9912	18.6138	18.6664	18.8189	17.9147	17.9564	18.2431	17.8675				16.4208	17.55					17.246				16.7352
AAK(UniMod:121)GGELVYTDSEAR	PLEC	Q15149_K3027	1196	15.8054	16.5606	16.2674	16.5741	16.0484	16.2128	16.2572	16.2485	16.4274	16.0043	16.1429	16.0914	15.7362	15.1986	15.8283	15.7565	15.7092	14.5583	14.6781	16.1625	14.9601	13.5834								16.5613	16.831	16.5818	16.4821	15.9027	16.1283	16.068	15.859	15.9887	15.8005	15.8094	15.5908	15.4809	14.6696		15.3908
AAK(UniMod:121)GIPVMGHSEGIC(UniMod:4)HMYVDSEASVDK	ALDH18A1	P54886_K572;P54886-2_K570	1197	14.3343	14.6462	14.5174	14.578	14.9451	14.9857	14.321	14.6727	14.4357	14.3134	14.0311		14.3675																		13.4438	13.5319	13.8909
AAK(UniMod:121)GSLGTQIGFADLM(UniMod:35)GVLTK	FEM1A	Q9BSK4_K452_Oxi465	1198	14.497	14.7198			14.8983		13.9179	14.6449	14.7207			14.6392	14.1118	14.3233
AAK(UniMod:121)GSLGTQIGFADLMGVLTK	FEM1A	Q9BSK4_K452	1199	17.8892	18.9623	17.7206	18.5827	17.9703	19.4912	18.617	18.5378	19.0966	18.538	17.5583	18.4609	17.7936		16.1056	17.2878			16.2301											18.9537	18.659	18.4836	18.2049	17.045	18.0513	16.836		16.5455
AAK(UniMod:121)GTVGSILDR	ABCE1	P61221_K181	1200	15.5996	15.4464	14.7254	15.0644	15.5849	17.1086	16.8998	16.5683	17.1264	15.6677	16.1012	15.8234	16.0851	16.2558	17.2496	17.0129	17.8187	16.1941	16.7791	16.2009	16.073	14.1549	13.0759	14.1553	13.9448					14.0369	13.6541	13.206	13.3303	16.5882	15.63	15.6198	17.0838	15.5829	16.0084	15.0208	15.4918	15.7127		15.5909	16.1951	14.1146
AAK(UniMod:121)ITELINK	EHBP1	Q8NDI1-2_K209;Q8NDI1-3_K209	1201	12.561			11.8975	13.0091				12.7764
AAK(UniMod:121)LAPEFAK	PRDX6	P30041_K56	1202	17.6471	18.1558	18.0744	18.2995	18.4575	17.7938	17.9124	17.9583	18.0274	17.7876	17.7597	17.8748	17.8203	17.7278	17.3771	17.6205	17.4729	17.1275	17.1905	17.143	17.1937	16.8048	16.1408	16.3733	16.0225					18.9588	19.186	18.9405	18.9887	18.6109	18.6563	18.6776	18.7403	18.4887	18.3695	18.2976	18.2612	18.0382	17.8202	17.6309	17.9019	17.1743
AAK(UniMod:121)LFPGSPAIYK	RGPD8	O14715_K123	1203	16.7986	18.354	18.4059	18.4597	18.0999	18.1297	18.2239	18.3109	18.5646	18.074	18.3619	18.3342	18.5334	17.6397	17.7647	17.5145	17.9053	17.0663	17.2643	17.129	17.5004	16.5977	16.3098	16.606	16.3949	13.7931				15.6763	14.8004	15.3	15.5801	14.8679	14.9127	15.541	15.3204			15.4635	14.8843				13.0652
AAK(UniMod:121)LGSSEEVR	SOGA1	O94964_K1340;O94964-2_K1578	1204	13.5886	13.3407	13.5512	13.3396	14.1183	13.7973	13.3416	13.6254	13.9059	13.8144	13.5248	14.0711	13.3176				13.3009		13.1923
AAK(UniMod:121)LHGELR	MOGS	Q13724_K782	1205	17.734	17.1769	17.2737	17.4102	17.9144	17.9769	18.1443	18.1497	18.1971	17.9453	17.7989	17.84	17.8539		17.667	17.5476	18.0546		17.2735		17.2534
AAK(UniMod:121)LLYESR	ZFYVE21	Q9BQ24_K226;Q9BQ24-2_K244	1206	13.9252	14.106	14.1666	13.3497	14.3227	14.2445	14.6817	14.012	14.3585	13.9672	13.8753	13.8064		14.7254	14.1437	12.6517																					12.4662
AAK(UniMod:121)PEQIQK	VRK1	Q99986_K92	1207	17.5473	17.8491	17.7758	18.086	18.4158	17.6994			17.6814	17.7826	17.3869	18.0207	17.5962		17.3832	17.3551	17.8891			16.7937	17.1681		15.8738
AAK(UniMod:121)PLQVNK	VRK3	Q8IV63_K223;Q8IV63-2_K223	1208	15.1491	15.9757	16.2294	16.2257	16.8543	16.1657	16.2566	16.2823	16.4743	16.2246	16.1146	16.2179	16.0809		15.7397	15.5533	15.8017		15.4175	15.2884	15.6424		14.4132							13.8332	13.7027	14.3208	13.9184	13.2176	13.694	13.8781	13.491	13.5683			12.7411
AAK(UniMod:121)PSVPK	H1FX	Q92522_K202	1209	14.5604																													15.3078	15.2554	14.8236	14.8786	14.6322	14.5542	14.5735	14.8252		14.3735	13.9323	14.1566	13.9043			14.0678
AAK(UniMod:121)PVTVAVK	FGFR3	P22607_K501;P22607-2_K503;P22607-3_K389	1210	16.1741	16.0711	16.0058	16.6485	16.6407	15.8844	15.9473	15.5729	16.219	15.4273	15.4344	15.4322	15.5247				15.7135				14.0312									17.2905	17.3143	17.2538	17.0633	16.6402	16.9651	17.1349	16.7929	16.6408	16.6304	16.4123	16.7806	15.7004	16.2265	15.5089	16.2211
AAK(UniMod:121)QGDTILVSGM(UniMod:35)K	NUP210	Q8TEM1_K201_Oxi211	1211	15.6616	15.7099	15.1874	15.4792	15.2335	15.7942	15.8258	15.5587	15.8562	16.127	15.7814	15.8392	16.176	16.1177	16.0733	15.7394	16.1079	15.0016	16.4085	16.8412	16.1338	16.1325	14.3576	16.6064	15.2669											12.1836
AAK(UniMod:121)QGDTILVSGMK	NUP210	Q8TEM1_K201	1212	15.9906	17.3611	17.5716	17.7926	17.5801	16.8904	17.0418	17.0602	17.0428	16.6467	16.6572	16.6613	16.5027	15.8403	15.5777	15.599	15.5664		14.3552		14.5898									13.2718		13.0363	13.1577
AAK(UniMod:121)QLVTITTK	GIT2	Q14161_K747;Q14161-11_K619;Q14161-3_K732;Q14161-4_K697;Q14161-5_K717;Q14161-6_K649;Q14161-7_K634;Q14161-8_K682	1213	13.6869	13.9223	14.2446	14.0227	14.7741	14.0383	13.963	14.1566	14.1407	13.9704	14.0582	13.5452	13.79	12.7475		12.7743	14.0754													10.7667
AAK(UniMod:121)SMLDPAHK	EBLN2	Q6P2I7_K108	1214	16.7187	17.4898	17.6803	17.2073	18.2605	18.1458	18.1066	17.3568	17.7918		17.4309	16.835	17.155		17.4805	16.9123		16.7562	17.2526	16.6191			15.5408								15.3168	14.4348	14.6703		14.9259						14.4416
AAK(UniMod:121)SQPNIPK	DHCR7	Q9UBM7_K4	1215	12.8211					12.7936				12.457																				12.134				12.908	13.004	13.6301
AAK(UniMod:121)TALNNTLDLSNVR	WASHC5	Q12768_K311	1216	16.0146	16.2795	15.5751	15.1458	15.3639	17.1001	16.959	16.6813	16.7552	16.1692	16.4344	16.3507	15.7015	16.512	16.8381	16.6567	17.2506	15.5975	16.4972	15.9621	15.8272	13.7938											14.361	14.5239
AAK(UniMod:121)TLYEHYSGGESHNSSSSK	TTK	P33981_K830	1217	14.1091	13.4324	13.6948	12.9456	14.1056	14.4513	14.9286	13.5731	14.6492	14.188	14.5737	13.8053	14.4866	14.1695	14.4323	13.8255	15.2033		13.7946	13.7038
AAK(UniMod:121)VESYR	MRM2	Q9UI43_K48	1218	14.4293	13.0744				14.478			13.8323								14.6	16.1617
AAK(UniMod:121)VLEQLTGQTPVFSK	RPL11	P62913_K38	1219	17.7404	17.9378	17.7312	17.676	17.399	18.3382	18.0756	18.2063	18.0192	18.27	18.2189	18.4008	18.4795	17.5726	17.6338	17.6685	17.8355	16.9766	17.0562	17.3283	17.4565	16.726	16.8382	16.417	16.4886			14.1596		19.8498	19.6618	19.763	19.9224	19.1978	19.3886	19.6348	19.5618	18.5788	18.616	19.0693	18.8953	17.9311	18.2287	17.3257	18.0675	16.6136
AAK(UniMod:121)VPSTPPPK	SCAF1	Q9H7N4_K972	1220	13.967	13.765	13.7457	14.3163	14.5989	14.4681	13.713	14.4111	14.2172	13.6138	12.8988	14.1745	14.0499	13.9618	12.5894		13.99													14.4395	14.3082	15.0539	14.4043	13.954	13.9981	14.3032	13.6492	13.7823		14.2835	12.4528
AAK(UniMod:121)VVPVK	NCL	P19338_K223	1221	15.2136	14.2036	14.3055	14.2386	14.6586	13.8439	14.2567	13.8113	13.8607		13.8702		13.5857		14.1733															16.6284	16.8179	16.6923	16.5453	16.2194	16.2511	16.4992	16.1588	16.1562	15.9835	15.7974	15.7808	15.3147	15.4649	14.1701	15.4791
AAK(UniMod:121)YWLK	SEL1L3	Q68CR1_K785;Q68CR1-2_K750	1222	13.963	14.5993				13.3267
AALADYK(UniMod:121)LK	ISCU	Q9H1K1_K154;Q9H1K1-2_K129	1223	13.164																															13.3774	12.9505
AALAGGTTM(UniMod:35)IIDHVVPEPESSLTEAYEK(UniMod:121)WR	DPYSL3	Q14195-2_K236_Oxi217	1224	14.9768				15.1525		14.3967	14.1993														16.1586
AALAHSEEVTASQVAATK(UniMod:121)TLPNGR	PLEC	Q15149_K2761	1225	14.5848																																	15.4811				14.3668		14.5292		13.4881			15.0588
AALC(UniMod:4)HFC(UniMod:4)IDMLNAK(UniMod:121)LAVQK	NAPA	P54920_K222	1226	12.9264	13.8576	13.7197	12.4814	12.9094	13.2943	13.5547	12.9431	12.4936	11.8814	12.783	12.6033			12.5948
AALDAAAK(UniMod:121)EMTTK	SMARCAL1	Q9NZC9_K682	1227	14.311	15.1236	15.0218	15.3495	15.3044	14.5455	14.6056	14.5674	14.5752	14.0834	13.5397	13.6339	13.3862	13.5798	13.0375
AALDC(UniMod:4)STSHLDEFYSDPHAVAGALK(UniMod:121)SYLR	ARHGAP17	Q68EM7_K325;Q68EM7-2_K325;Q68EM7-5_K325;Q68EM7-6_K325	1228	15.7654	15.9321	15.5204	15.675	15.2111	15.5818	16.0439	15.7394	15.5531	15.1228	15.9381	16.0176	15.8691		15.2397															16.1712	15.931	15.9269	16.525	15.4352	15.6877	15.4738	15.9606		15.9294		16.1189
AALDHK(UniMod:121)ADIIGLSGLITPSLDEMIFVAK	MTR	Q99707_K823	1229	17.4199	18.2104	18.1389		17.3384	17.6103	17.6398		17.1505		17.8735	17.7269		16.0955			17.3503														17.2051	17.5176	16.6017
AALDK(UniMod:121)ATVLLSM(UniMod:35)SK	PDCD4	Q53EL6_K297_Oxi304;Q53EL6-2_K286_Oxi293	1230	14.0746	15.0671	14.7266		13.8808	15.0229	14.2313	14.0781	14.0786	14.3888	14.2874	14.5917		13.4111	12.7727	13.1606														14.08		14.3695		13.9321	13.1892
AALDK(UniMod:121)ATVLLSMSK	PDCD4	Q53EL6_K297;Q53EL6-2_K286	1231	13.217	12.9028	12.7163	12.7837		13.5917	13.5807	13.1748		13.558	13.988	13.3463	12.5273
AALEALGSC(UniMod:4)LNNK(UniMod:121)YSEGYPGK	SHMT2	P34897_K95;P34897-3_K74	1232	18.8607	20.8242	20.8307	20.9676	21.1286	20.4992	20.6361	20.7565	20.6741	20.2042	20.5179	20.4614	20.6304	19.6928	19.8981	19.5817	19.9423	19.0718	18.9914	18.871	19.7418	18.6878	18.0323	18.1312	18.3974	15.9891	16.3364	15.1288	15.8138	19.8932	19.789	20.151	19.7753	19.051	19.4488	19.3252	19.4993	19.1338	18.7078	19.2094	19.3475	18.0733	18.4115	17.8021	17.8188	16.7971
AALEAYC(UniMod:4)K(UniMod:121)K	ANAPC2	Q9UJX6_K624;Q9UJX6-2_K621	1233	15.3353	16.1184	16.1197	16.4004	17.1719	15.7558	16.0676	16.1759	16.3264	15.4862	15.7732	15.6936	15.6629	13.9352	14.856	14.5508	14.9468		14.7509											14.3001	14.1286	14.7821	14.6642		13.7091
AALEEEK(UniMod:121)R	NFXL1	Q6ZNB6_K850	1234	15.5154	15.5099		15.4092	16.0794							15.063
AALEELVK(UniMod:121)LQGER	HARS	P12081-4_K12	1235	15.8034	16.8763	16.4784	16.6994	15.9301	16.6096	16.4938	16.3813	16.2435	16.3236	16.3522	16.1678	16.2472	16.1458	16.1991	16.0425	16.2546	15.3882	15.7063	15.7015	15.5518	13.9856		15.0128	13.9302					15.6077	15.7502	15.8163	15.7914	15.403	15.3467	15.4443	15.3144	14.5135
AALEEVEGDVAELELK(UniMod:121)LDK	ACAP2	Q15057_K34	1236	16.5197					16.5197
AALEGVSK(UniMod:121)DLQAR	TRIM32	Q13049_K175	1237	17.834	18.8519	18.7616	18.9689	19.1059	18.4944	18.5275	18.5523	18.717	18.3707	18.4275	18.4833	18.9966	18.2207	18.0837	18.0167	17.9572	17.8611	17.8	17.908	17.7972	16.8896	16.776	16.9613	16.8393	16.521		14.8274	15.5294	19.5954	19.679	19.638	19.8351	19.06	19.2503	19.2963	19.6171	18.7825	18.942	18.7356	18.9878	18.8063	18.5064	18.0175	18.5359	17.5389
AALELLSLDLK(UniMod:121)K	CEP250	Q9BV73_K1466;Q9BV73-2_K1410	1238	13.7667	14.4924	14.1253	13.8911	12.9907	13.7326	14.2007	13.8857	13.9177		12.209	13.6206	14.368
AALEPK(UniMod:121)ESR	NCAPH2	Q6IBW4_K280;Q6IBW4-2_K258;Q6IBW4-4_K280	1239	15.4229	15.4125	15.3957	15.6121	16.1229	15.9557	16.0274	16.0954	16.0906	16.4255	15.9988	16.3136	16.1728		15.852	15.8054	16.007		15.4463	15.7566	15.5488				14.8857								12.7083			12.6202	13.0496
AALESGISTK(UniMod:121)QLTEADLR	MPP2	Q14168_K515;Q14168-2_K491;Q14168-3_K508;Q14168-4_K536;Q14168-6_K480	1240	16.211	17.3449	17.4046	17.4867	17.2686	17.0658	17.2499	17.36	17.2402	17.1238	17.1723	16.8855	17.1497	17.0017	16.8899	17.0738	16.6869	16.0841	16.579	16.4034	16.3836	15.1251	15.4209	15.7504	15.6277			12.04	12.7826					15.3237		14.3268						13.8661
AALFALQNLFEEK(UniMod:121)YAPR	MTR	Q99707_K216	1241	17.7503		17.4243	16.6589	16.8594		18.2161	16.6793	17.072		17.3873	16.7186	16.8501		18.8602	18.309	18.4099			17.8072	17.8641										19.3206					18.7105			18.607
AALGK(UniMod:121)SSYGVAAPVDFLR	PITPNM1	O00562_K1189;O00562-2_K1188	1242	14.6631	14.8416	14.9553	14.3449	14.7699	15.2917	15.0394	15.1509		14.7312	14.4053	14.5733	14.5311	14.6087			14.6542			13.3855
AALGPLVTGLYDVQAFK(UniMod:121)FGDFVLK	UMPS	P11172_K22	1243	17.5211	17.7383	17.2215	17.9506	18.092	17.0804	17.9927	18.8057	18.0516	16.7826			17.4007			15.6155
AALGVLGPEVEK(UniMod:121)EAVSPR	MAP3K6	O95382_K1125	1244	16.6504	17.9119	17.6228	17.9644	17.437	17.6914	17.8052	17.8018	17.9477	17.8624	17.9382	17.821	17.8422	17.3053	17.1587	17.2496	17.3922	16.8665	17.3215	16.7872	17.1047	16.1745	16.0592	16.3348	16.1488	14.1534				14.4462	14.1232	13.9029		13.8082		13.528
AALHDPGFPSYC(UniMod:4)QSLK(UniMod:121)ILGEK	BAZ2A	Q9UIF9_K921;Q9UIF9-2_K894;Q9UIF9-3_K921	1245	14.0568	13.0815				12.7818		12.5723																						14.8401	14.4859	14.7824	14.4631	14.877	14.4891	14.4256	13.8255
AALK(UniMod:121)HLGP	FANCE	Q9HB96_K532	1246	13.9762	14.4286	14.7271	14.8501	14.5859	14.0545	14.2203	13.7636	14.1733	13.793	13.352	13.9789	13.7208																	12.0418
AALK(UniMod:121)LEPSNK	FKBP8	Q14318_K334;Q14318-2_K335	1247	16.985	18.4797	18.3951	18.4763	18.5273	18.0876	18.0996	18.0619	18.0904	17.9036	17.8494	17.914	18.0605	18.0623	17.8738	17.6584	17.4799	17.0703	17.289	17.5317	17.1422	16.8095	16.1189	16.6931	16.0768				15.1567	17.0435	16.8987	16.6537	16.7388	16.4695	16.4105	17.1546	16.2432	16.029	16.4753	16.1598	15.9681	16.0283	15.5805	15.8205	15.6847	15.0318
AALK(UniMod:121)NGETAEQLQK	PARP4	Q9UKK3_K309	1248	15.702	16.4987	16.3841	16.727	16.7458	16.0236	16.4522	16.4695	16.4332	15.9579	16.1621	15.6639	16.4003	14.9855	15.6935	17.0752	15.7377	14.611	14.731		13.2114				14.5302							13.2483
AALK(UniMod:121)NPVK	DDX47	Q9H0S4_K221	1249	15.3851	16.3348	16.5878	16.2603	16.9734	15.8929	16.1042	16.1427	16.2513	15.9209	15.9774	15.7605	15.9027	15.3486	15.8258	15.569	15.1891	14.3439	15.3045		15.4219									14.6537	14.7091	14.9497	14.7446	13.8399	14.5439	13.9051	14.2396				14.0851
AALK(UniMod:121)QLQEIFENYK	TPR	P12270_K673	1250	15.0267	14.4169	14.2992	14.0571	13.6548	13.9673	14.5106	14.318	14.3693		14.5424	14.619	14.7611																	16.3418	16.3593	16.6124	16.7107	16.0046	16.2733	16.3324	16.2911	14.7669	15.754	15.1396	15.313				14.2806	13.257
AALK(UniMod:121)SLIPTLEK	PUM3	Q15397_K623	1251	14.2626	14.4676	14.4521		13.8681
AALK(UniMod:121)TASDFITK	GSN	P06396-2_K309	1252	15.4188	15.4819	15.3752	15.1512	15.739	14.3045	14.7723	14.8602	14.9155	14.2732	14.2985	14.1091	14.766			14.4088														17.0354	17.0236	16.8006	17.0429	16.3785	16.4993	16.7109	16.5193	15.9444	15.9124	15.9697	16.7376	15.7774	14.7615	14.9068	14.988	14.7206
AALLEAGM(UniMod:35)PEC(UniMod:4)TEDK(UniMod:121)	UBE2O	Q9C0C9_K1292_Oxi1285	1253	15.796					12.0965				12.3355		12.5477																		16.0424	15.625	15.7659	15.747	16.2709	16.3048	16.7272	16.5635	16.9589	16.765	16.8315	16.8568	16.8342	17.0142	16.6612	17.0365	16.1716
AALLEAGMPEC(UniMod:4)TEDK(UniMod:121)	UBE2O	Q9C0C9_K1292	1254	16.3422	14.3329	13.5549	14.3388		14.4625	14.6904	14.6166	14.3486	14.633	14.8053	14.2158	14.103	13.67	14.6759	13.3422														19.2431	19.5304	19.2764	19.1938	18.702	19.0822	19.2135	19.1311	18.6375	18.4562	18.4154	18.3746	17.6076	17.8194	17.3252	17.5457	15.7617
AALLK(UniMod:121)ASPK	RPL14	P50914_K137	1255	17.1468	18.0162	17.9684	18.4023	18.547	17.6272	17.7548	17.7338	17.8474	17.6148	17.4879	17.6038	17.5697	17.1153	17.2875	17.109	17.1519	16.8467	17.135	16.4736	16.938	15.9617	15.3889	15.1753	15.7722					18.4024	18.394	18.2043	18.2403	18.2084	18.1146	18.3124	17.6267	17.8192	17.7889	17.459	17.614	17.2931	17.1266	16.9278	17.2904	15.6772
AALLK(UniMod:121)SMLNFLK	HUWE1	Q7Z6Z7_K509;Q7Z6Z7-2_K509;Q7Z6Z7-3_K509	1256	13.7443	13.6532	14.0173	14.146	12.6567	13.1018	14.4659	14.851	14.0713	15.1663	14.2381	13.404	14.4918	11.8227	11.3506							13.3174		14.4055												15.7077		12.5308
AALLK(UniMod:121)VLEAR	TPGS1	Q6ZTW0_K54;Q6ZTW0-2_K54	1257	16.1387	17.5798	17.5766	17.7183	17.489	17.5476	17.4486	17.0298	17.7662	17.1313	17.1922	17.2317	17.348	16.9929	16.9545	16.7082	17.3077	16.0213	16.1712	16.2204	16.4807	14.6288	14.5367	15.1693	14.2746					14.692	14.7711	15.2397	15.535	15.1062	15.0557	14.6825	15.1827		13.4751	14.4502
AALLNFDEFAVSK(UniMod:121)DGIEK	FHOD1	Q9Y613_K730	1258	13.9918	14.354	14.5098	14.2876	13.7477	13.9873	14.198	14.2762	13.9027	13.7196	14.0888	13.832	13.9895				13.0002
AALM(UniMod:35)DASQLEPGEK(UniMod:121)AELLEAFK	HPS3	Q969F9_K544_Oxi534	1259	17.2053		18.7033		18.5957	18.5618	18.3546	17.5017	18.4532	18.2093	18.2554	18.499		17.5422	17.5367		17.9553	15.7595	16.6968	16.8338	16.7212	15.807		15.7755	16.6144				14.5941	16.7745	16.8732	16.9162	16.8576						15.7405
AALMDASQLEPGEK(UniMod:121)AELLEAFK	HPS3	Q969F9_K544	1260	17.2169	17.7286	17.5088	17.8048	17.5493	17.3873	17.3847	17.4401	17.4456	16.954	17.1343	17.1938	16.8266	16.5946	16.084
AALMFANAEEEFFYEEQGK(UniMod:121)PEVLGGPDTR	BCCIP	Q9P287-2_K262	1261	16.5438		16.9578	16.7691	16.3759		17.0045					16.5527
AALMHK(UniMod:121)WPLK	MYCBP2	O75592-2_K353	1262	14.4838	14.6469	15.038	14.9951	15.1343	14.1879	14.4434	14.0102	14.6521		13.2461
AALNELLK(UniMod:121)HIK	TTC37	Q6PGP7_K1150	1263	14.0991	14.5798	14.1689	13.8491	13.6804			14.3778	13.9384
AALPDLTK(UniMod:121)VIQLK	DNAJC3	Q13217_K96	1264	15.1135	15.8295	15.462	15.6403	14.7534	15.8738	15.6678	15.9612	15.8649	15.7552	15.7105	16.0047	16.0095	15.1022	15.2678	14.8284	15.0603	14.2147	14.0935		14.2496	14.2165								15.3969	15.0305	15.1935	14.8202	14.6193		14.9077	14.8689		14.0298	13.8576
AALPPK(UniMod:121)DFAHK	MTOR	P42345_K466	1265	15.5015	15.4158	15.38		14.697	15.5026	15.4457		16.0048	15.2862	15.607	15.6357	15.8718				15.6698
AALPTPALSPEDK(UniMod:121)AVLQNLK	PTPN23	Q9H3S7_K550	1266	14.6177	14.7865	14.6833	14.8193	14.4738	14.8216	14.8623	15.1834	14.418	14.3958	14.925	14.4503	14.7553																		14.23				13.8426
AALQEEEQASK(UniMod:121)QINPK	KIF2A	O00139_K696;O00139-4_K734	1267	13.1428	13.0527	12.8192	13.0314		12.4768	11.9847		10.237																					14.3823	13.9578	13.729	14.2669	13.7938		13.23	13.8517				13.1862
AALQEELQLC(UniMod:4)K(UniMod:121)GLVQALQTK	FASN	P49327_K1142	1268	21.2527	22.6007	22.3882	22.6518	22.1157	22.4349	22.5518	22.6575	22.5556	22.497	22.5002	22.7513	22.6791	20.9625	21.5996	21.3497	21.6248	20.4186	20.7387	20.6719	20.7967	20.5729	20.3816	20.2966	20.027	17.1822	18.2267	17.3936	18.453	24.5581	24.1547	24.0913	24.478	23.4375	23.3643	23.5735	23.9527	22.7427	22.8849	22.8727	23.0686	21.316	21.8116	21.1113	21.3914	19.8089
AALQEK(UniMod:121)LQYLAAQNK	EVI5L	Q96CN4_K610	1269	15.6081	15.7923	15.8524	16.0584	15.8053	15.9714	16.0836	16.1031	15.5499	15.6457	15.9699	15.7329	15.6599	15.3652	15.6348		15.8495		14.5502											14.4825	14.8392
AALQELLSK(UniMod:121)GLIK	RPS25	P62851_K94	1270	16.6871	16.6089	16.1103	16.078	15.3278	16.2458	16.5138	16.4314	16.4136	16.5156	16.5399	16.5466	16.4416	15.6203	16.0923	15.9283	15.9862	14.8986	14.974	14.7209	14.9234									19.31	18.8553	19.3713	19.1876	18.8914	18.6798	18.9694	19.0217	18.1376	17.9079	18.4269	18.2839	16.8041	17.1886	17.0721	16.9714	14.9455
AALQILK(UniMod:121)PEEHMYLK	URB1	O60287_K1743	1271	15.5439	16.3967	16.5135	16.6022	16.0314	16.125	16.2625	16.0855	15.8782	15.4092	15.5322	15.8255	15.6546	14.2493	15.5329	14.536	15.4285													15.1331	15.3887	14.6985	14.9652				14.1732
AALQQK(UniMod:121)SQEELLK	MAP3K21	Q5TCX8_K454	1272	12.3318	11.8189	12.4959	12.3454	12.9134			12.0856
AALSALESFLK(UniMod:121)QVSNM(UniMod:35)VAK	PRKDC	P78527_K321_Oxi326	1273	18.1187	18.6527	18.5027	17.0595	16.2288	18.8016	18.9099	18.0817	16.8393	18.2335	19.5963	19.6527	20.1318		17.5033	18.1721	17.9618	16.8554		18.7178			16.6532	18.1223	16.2094							19.6352	18.1724							18.0356
AALSALESFLK(UniMod:121)QVSNMVAK	PRKDC	P78527_K321	1274	16.8875	17.0108	18.5758	18.9542	17.5191	18.761	18.4094	19.5394	18.2754	16.4273	18.1788	15.0385				14.6195			15.2277		14.2682									15.8755	17.4913	15.8422	16.3306	16.3234		16.2432			15.727
AALSEEELEK(UniMod:121)K	EIF4G1	Q04637_K1244;Q04637-3_K1204;Q04637-4_K1157;Q04637-5_K1080;Q04637-8_K1245;Q04637-9_K1251	1275	14.3236	14.2613	14.0501	13.8144	14.7467	13.7332	13.7322	13.7156	13.2871	12.8557		13.2949	13.1909	13.5096																15.7315	15.6773	15.3979	15.5673	14.9749	15.1905	15.0309	14.9445	14.2124	15.0189	14.5443	14.2878	14.4117	13.6007	14.3474		13.9303
AALSENEQLK(UniMod:121)K	ATF6	P18850_K349	1276	15.8362	16.1479	16.2826	16.2117	16.251	16.3523	16.3979	16.2313	16.2923	15.7764	16.2524	16.2309	15.8622	15.8054	15.4843	14.7547	15.8068		14.6707				14.2399
AALSK(UniMod:121)DPGTGFVFSC(UniMod:4)LSGQGR	PALD1	Q9ULE6_K651	1277	14.9241					15.8294	15.2364		15.323			14.4731	14.1629	14.003	14.9113	15.2231	15.1549
AALSSFQK(UniMod:121)VLELEGEK	COPS2	P61201_K56;P61201-2_K56	1278	14.6979	14.3831	14.0626	14.1991	14.3956	14.8425	14.24	14.3649	14.4822	14.6306	13.5968	14.1136	14.6126			12.5531														15.9202	15.4356	15.953	16.068	15.4775	15.5043	15.197	15.7308	14.7745	14.9763	14.5823	14.6851				13.3654
AALTFLQDENMVSFIK(UniMod:121)GGIK	TTC39A	Q5SRH9-4_K154;Q5SRH9-5_K150;Q5SRH9-6_K151	1279	18.4398	19.1407			18.8943	19.1966						18.3856																			18.3359		18.894		18.1077		17.8055			17.1981
AALTIPQGMEVVK(UniMod:121)DTSGESDVR	PRDM11	Q9NQV5_K155;Q9NQV5-2_K121	1280	14.9814	16.0482	15.9035	14.6893	15.6305	15.3214	15.602	15.5306	15.2165	15.6654	14.666	13.5524			14.9989	14.2289	14.3063													15.0851	13.5976	15.4605									14.1616
AALTLTPSAVNK(UniMod:121)IK	ISCA1	Q9BUE6_K34;Q9BUE6-2_K81	1281	15.3801																													15.5541	15.6581	16.1952	16.1098	15.5595	14.7678	15.1241	15.5815	14.1841			15.0668
AALTYSSGFDHHLGDQSGEK(UniMod:121)LFDC(UniMod:4)SQC(UniMod:4)R	ZNF445	P59923_K595	1282	13.2134	13.184	13.7134	13.303	13.533	13.5579	13.384	12.678	13.5011		12.9568				12.4954															13.1314	13.682	13.8902	14.0751	12.7659	13.4678	13.3628	14.3249	11.1965	12.0656
AALTYTSLEITILTSQPGK(UniMod:121)EVVK	M1AP	Q8TC57_K152;Q8TC57-4_K152	1283	16.0785	15.8935	16.0822	15.7982			15.5572			17.4093			15.7309
AALVDYLDGK(UniMod:121)AVDYIEK	TTC37	Q6PGP7_K691	1284	15.5911	15.3363	15.5798	15.7019	15.6013	15.7325	15.6606	15.6796	15.6404	15.5915	15.3976	15.8548	15.662	16.1675	15.8196	16.0179	15.3497															14.2565
AALVEK(UniMod:121)R	EHBP1	Q8NDI1-2_K1062;Q8NDI1-3_K1026	1285	17.3532	16.4536		16.9614	17.4947	16.5631		16.4897		16.2497	16.7337		16.4013		16.312				15.792												18.2694	18.3306	18.7471	18.2458	18.4081	18.5908	17.8592	18.2483	18.3885	18.2835	18.1739	18.208	18.0537	17.8991	18.4902	17.4087
AALVLGGPK(UniMod:121)FASK	FAAH2	Q6GMR7_K35	1286	15.6232	15.1308	14.7214			15.7227	15.9229	15.5113	15.9035	16.0096	16.2147	16.0947	16.0186	16.0018	16.0258	16.1338	15.725		15.5208		14.8874				15.3747					14.2987
AALYGELC(UniMod:4)ALLFAK(UniMod:121)SHYDEAYK	APPBP2	Q92624_K219	1287	15.43	15.7491	15.7737	15.3255	15.1378	16.4063	15.5174	15.1654	14.4208	15.3564	16.0064	15.9943	15.2704		14.8958															15.0012
AALYILGDK(UniMod:121)AQLK	SBF1	O95248_K1333;O95248-4_K1359;O95248-5_K1358	1288	15.1681	16.1425	15.3711	15.4518	15.4821	15.5515	15.6494	15.5225	15.4354	15.5749	15.4766	15.3463	15.2277	14.5959	14.7966	14.9331	15.2231	14.8235	13.5552	14.0355
AALYLEC(UniMod:4)SAK(UniMod:121)FR	RHOF	Q9HBH0_K176	1289	15.3639	15.4657	15.6529	15.3076	15.2276	15.567	15.4884	15.5717	15.7246	14.6654	15.267	15.2369	15.2411		14.266	14.7988	15.033	13.5573	14.5193		12.0953									16.3652	16.5699	16.091	16.2643	16.1307	16.3371	16.3531	16.4651	15.4367	15.6443	16.2271	15.5355	14.5017	15.103		15.2979
AAM(UniMod:35)DAVC(UniMod:4)AK(UniMod:121)VDAANR	NAA40	Q86UY6_K28_Oxi22	1290	14.9793	15.3961	14.8236	15.5219		15.7439	15.4006	15.5717	15.514	15.2129	15.7627	15.6737	15.3486		15.4251	15.136	15.3071	13.4257	14.7411		15.0985									13.5715	14.0949				12.8163
AAM(UniMod:35)DNSEIAGEK(UniMod:121)K	IMMT	Q16891-2_K258_Oxi249	1291	16.0558	14.9952	15.6588	15.4778	16.0629	15.9957	16.4092	16.2493	16.0515	15.788	15.472	16.269	16.4369		16.1326	16.4818	16.086	13.7166	16.2448	16.3985	16.3704		15.6375	15.3568	15.1407				16.3748	16.596	16.2803	15.9533	15.9534	16.3255	16.7007	16.6372	16.5654	16.3909	16.4069	16.4963	16.6431	16.4197	16.715	16.5376		16.3504
AAM(UniMod:35)EALVVEVTK(UniMod:121)QPAIISQLDPVNER	DHX9	Q08211_K1116_Oxi1107	1292	16.5263	16.698	16.4234	16.3699	16.4032	17.6117	16.9165	16.9956	16.5816	17.8269	17.0247	17.2925	17.3026	16.9264	16.6939	16.6578	17.0574	16.1453	16.5649	16.3998	16.2058	16.9465	15.9355	15.9349	15.9764					16.5546	14.9142			18.2082	15.7452	15.8951			15.3246	14.7816
AAM(UniMod:35)K(UniMod:121)GLGTDEDTLIEILASR	ANXA1	P04083_K128_Oxi127	1293	17.9763	19.1634	19.0224	18.7559	18.7593	20.2871	19.6309	19.942	19.6221	18.6696	19.9221	20.0997	20.1669	18.5647	19.3469	19.3697	19.6513	19.0263	19.0406	19.0745	18.7233	18.3041	18.9747	18.9505	18.9058	17.6044	17.406	16.9175	18.0777	18.551	17.7469	18.2645	18.1961	17.0124	17.8248	18.038	18.2202	16.9228	17.3223	17.2993	17.26	16.659	17.0313	16.5262	16.7061
AAM(UniMod:35)K(UniMod:121)PGWEDLVR	NCOA2	Q15596_K293_Oxi292	1294	14.7398	14.8177	14.0814			14.531				14.8667	15.0372			15.1047
AAM(UniMod:35)QDK(UniMod:121)DVNIVQFYTPFGEHLGTLK	WDR35	Q9P2L0_K281_Oxi278;Q9P2L0-2_K281_Oxi278	1295	14.877				15.1347	15.421	15.2909	15.3676		15.2583		15.7461	15.638	14.5734	14.2573	14.5643	14.4605							13.7578									13.9307
AAMALEK(UniMod:121)K	FTL	P02792_K105	1296	17.2764	17.9152	18.2971	18.1068	18.656	17.6995	17.6274	17.6544	17.6057	17.327	17.4861	17.1826	17.013		16.736	16.3931	16.2924		15.9448	15.761
AAMDAVC(UniMod:4)AK(UniMod:121)VDAANR	NAA40	Q86UY6_K28	1297	15.2867	16.1639	16.4538	16.5755	16.7084	15.6098	16.0028	16.1579	15.9978	15.2765	15.7338	15.5429	15.6193	14.089	14.9232	14.4444	14.7209													13.4802	13.4732		13.4734
AAMDNSEIAGEK(UniMod:121)K	IMMT	Q16891-2_K258	1298	16.1307	16.5403	16.7336	16.7614	17.3167	15.8796	16.145	15.9555	16.0466	15.1082	15.2787	15.4492	15.497	14.7011	15.0008		14.7067													17.1552	17.4452	17.1933	17.3423	16.4428	16.4351	16.2327	16.4236	15.4963	16.083	17.1088	15.9408				15.239
AAMEALVVEVTK(UniMod:121)QPAIISQLDPVNER	DHX9	Q08211_K1116	1299	18.6066	18.8903	18.8847	17.6119	19.5772			19.0698	19.1678	18.7168					17.1207															18.3596			18.6675
AAMIVNQLSK(UniMod:121)K	JUP	P14923_K171	1300	15.6679	15.9867	16.0403	16.2914	16.4314	15.8683	15.996	15.3236	15.7595	14.9051	15.2378	15.2423	14.932
AAMK(UniMod:121)GLGTDEDTLIEILASR	ANXA1	P04083_K128	1301	18.3359	20.5553	20.4299	20.6162	20.3291	21.1498	20.2981	19.8777	20.38	20.4439	19.8786	19.9752	18.94	17.6264	18.5404	18.8299	19.2572		16.9946	17.2543	16.5433		15.2913	15.1566	14.9594					19.1689	19.2529	18.7529	19.1667	18.9578	18.197	18.3353	18.7066		17.3162	17.4609	17.4441		15.8881	15.9966	16.0098
AAMK(UniMod:121)HIEVIVK	SNX14	Q9Y5W7_K200;Q9Y5W7-3_K148;Q9Y5W7-4_K200	1302	13.4553	14.4811	14.4719	14.6612	14.6973	13.8461	13.898	13.8697	13.4682	11.0704	10.9947	12.5495
AAMK(UniMod:121)PGWEDLVR	NCOA2	Q15596_K293	1303	14.7507	15.6889	15.6085	15.3848	14.4206	15.33	15.2826	15.3536	14.6171	14.6834	15.1012	14.2732		12.7882																15.586	15.4548	14.6745			14.5971		11.9177
AAMPVLK(UniMod:121)VAK	SMARCAL1	Q9NZC9_K570	1304	15.3241	15.1409	15.7257	17.6285	18.0252	14.8603	14.8649	14.8627	14.9801		14.5248	13.6592	15.7232																	13.5811		15.2127					15.7488
AAMQDK(UniMod:121)DVNIVQFYTPFGEHLGTLK	WDR35	Q9P2L0_K281;Q9P2L0-2_K281	1305	15.2472	15.6344	15.4549	15.7355	15.1228	15.5122	15.7462	14.7907	15.1222	15.3418	15.6543	15.2737	15.1609		14.4307		14.4799
AANFENHSGK(UniMod:121)LGATAEK	VCL	P18206_K639;P18206-2_K639	1306	14.7521	13.7069	13.5293	13.6311	13.5685	13.5313	14.2079	13.6635	14.0228	13.0955	13.3406	13.6864	13.8135				12.9587		13.6077											15.9922	16.3161	16.0353	16.2501	16.2767	16.473	16.4585	16.0318	15.1171	16.3491	15.4471	15.4578		14.7326	14.5681	15.801
AANGVVLATEK(UniMod:121)K	PSMA2	P25787_K50	1307	17.8236	20.2098	20.0249	20.2471	20.4556	19.6339	19.8654	19.963	19.9016	19.5842	19.4397	19.6234	19.7726	19.3769	19.3101	19.0775	19.0967	18.675	19.1116	18.4871	18.7871	17.5717	17.6287	17.6735	17.7616		14.9301	16.5962	17.6864	17.0331	17.2228	16.9148	17.1199	16.2307	16.4665	16.6065	16.4949	16.4893	15.8492	15.6734	15.767	15.782	15.0514	15.4934	15.0592	14.4924
AANILVGENLVC(UniMod:4)K(UniMod:121)IADFGLAR	YES1	P07947_K411	1308	17.8758	18.9344	18.5329	18.158	18.581			18.4813	19.5587	16.9607			18.4588		17.002		17.1119		16.557											17.1915						16.8566
AANILVGENLVC(UniMod:4)K(UniMod:121)VADFGLAR	SRC	P12931_K404;P12931-2_K410	1309	16.7964		17.4016	16.9429	15.8243	17.6255		15.9334	16.6489				17.1979
AANK(UniMod:121)LIK	GGA1	Q9UJY5_K195;Q9UJY5-3_K122;Q9UJY5-4_K195;Q9UJY5-6_K212	1310	13.5213																														13.3366			13.706
AANLEMFK(UniMod:121)GK	GATAD2B	Q8WXI9_K155	1311	14.4939	13.4203	14.213	15.1509	14.5885		14.3538	14.5703					14.5097																	14.0215	15.3944	14.5978	15.1495	13.2809	14.7312		14.9332
AANLLLGYK(UniMod:121)NPDQVYLADYGLSYR	VRK2	Q86Y07-3_K154	1312	17.5092	18.618	18.5308	18.6834	18.6754	18.5053	18.3788	18.4312	18.4625	18.3968	18.4062	18.3726	18.4489	17.3259	17.629	17.545	17.8386	16.726	16.2902	16.4183	16.6082		15.4996	15.6866						17.2453	16.8366	16.9595	16.7019	17.2587	16.5537	16.734
AANLSEK(UniMod:121)HSLYTAELITVPFDSESPIR	ATAD5	Q96QE3_K636	1313	14.8164	14.926	14.6831	15.0584	14.6397	14.6208	14.4171						15.3696
AANM(UniMod:35)IPAHDSPLAALAFDASGTK(UniMod:121)LATASEK	WIPI2	Q9Y4P8_K216_Oxi197;Q9Y4P8-2_K198_Oxi179;Q9Y4P8-3_K157_Oxi138;Q9Y4P8-4_K198_Oxi179;Q9Y4P8-5_K211_Oxi192;Q9Y4P8-6_K216_Oxi197	1314	14.5395	15.077	14.7723	14.4917	14.242	14.8027	14.8685	14.9704	14.9334	15.0836	14.4364	14.8877		12.2648	14.1836
AANMIPAHDSPLAALAFDASGTK(UniMod:121)LATASEK	WIPI2	Q9Y4P8_K216;Q9Y4P8-2_K198;Q9Y4P8-3_K157;Q9Y4P8-4_K198;Q9Y4P8-5_K211;Q9Y4P8-6_K216	1315	15.208	15.9534	15.9786	16.1915	15.5414	15.419	15.7727	16.0298	15.5785	14.9214	15.307	15.5431	15.1155		14.1084	13.0388	13.6207
AANNIASLLTK(UniMod:121)SQIK	THUMPD3	Q9BV44_K369	1316	15.4843	15.821	16.2898	16.0484	15.5683	16.6149	16.3742	16.1054	16.4435	15.7253	15.7339	15.8431	15.7349	15.2913	15.1002	14.1522	15.8821	14.0612	14.4232															12.9893
AANPFQQK(UniMod:121)LSGSHK	TTYH3	Q9C0H2-4_K310	1317	14.2488			13.9266	13.0752	15.0774	15.1451	14.5197	15.0835		14.2557	13.901	13.2766		13.5059		14.9695
AANVLLSEHGEVK(UniMod:121)LADFGVAGQLTDTQIK	STK24	Q9Y6E0-2_K159	1318	14.5135			13.9055	15.0451			14.5899
AANVLLSEQGDVK(UniMod:121)LADFGVAGQLTDTQIK	STK26	Q9P289_K159	1319	17.9572	18.1516	18.3818	18.4408	18.3921	18.7585	18.2594	18.4221	18.251	18.1666	17.9337	18.2968	18.2501	18.8396	17.5186	17.5254	17.8184		16.4433	16.4326	17.3652									17.4958
AANYDFYQLLEEK(UniMod:121)C(UniMod:4)C(UniMod:4)GK	SMG8	Q8ND04_K640;Q8ND04-2_K640	1320	15.8611	17.5089	17.4178	17.5263	17.1362	17.2314	17.4254	17.4199	17.3829	16.9253	17.127	17.077	17.234	16.5981	16.3391	16.6297	16.438	15.6658	15.778	16.0814	15.8002	14.6887	12.9524	14.6553	13.8797					14.6168	13.5572	13.4452	14.4538	14.0145	14.1448		14.543
AAPAGK(UniMod:121)TSSVFEDPVISK	MRPS7	Q9Y2R9_K81	1321	16.3616	18.1394	18.1069	18.118	18.0832	17.8816	17.9353	17.7438	18.0344	17.4593	17.7288	17.7191	17.8263	17.0522	17.2617	17.3208	17.2717	16.5456	16.7984	17.1242	16.9215	15.848	16.0436	16.196	15.4811				12.8594	14.738	14.6126	15.1078	14.4079	14.1969	14.462	14.0143	13.3707		13.8825
AAPAPGK(UniMod:121)VGDVTPQVK	TCOF1	Q13428-4_K244	1322	14.2392	13.0079				12.5367			12.7999																					15.2661	15.3237	15.3142	15.1674	14.2764	14.7686	14.8635	14.0984	13.5753		14.1119
AAPC(UniMod:4)NDLHATK(UniMod:121)LAPGK	PIM1	P11309_K24;P11309-2_K115	1323	16.4162	17.6141	17.4474	17.1752	17.3772	16.7585	16.9043	16.6634	16.6738	17.1454	16.8048	16.8919	16.8818	16.9383	16.7674	16.638	16.395	15.8689	15.7879	16.4995	16.0569	14.3945		14.9644													12.9243
AAPDITGHK(UniMod:121)R	NPTN	Q9Y639_K244;Q9Y639-1_K128;Q9Y639-3_K128;Q9Y639-4_K244;Q9Y639-5_K244	1324	17.0698	17.369	17.3939	17.7114	18.2574	17.3536	17.5331	18.0047	17.8006	17.9045	17.391	17.7899	17.5353		16.8909	16.9945	16.8638		16.5075	16.784	17.1041		14.995		15.6707													14.61
AAPEC(UniMod:4)K(UniMod:121)VVK	CD46	P15529-3_K224;P15529-6_K224	1325	18.6231	20.4456	20.772	20.5785	21.1288	20.273	20.3002	20.3182	20.4051	20.1626	20.0865	20.0849	20.1845		19.9554	19.8893	19.7557		19.6722	19.5953	19.5568	18.5683	18.2189	18.5091	18.4817					17.8161	18.0219	17.7249	17.7755	17.2097	17.2208	17.216	17.2823	16.8947	16.9995	16.9023	16.8267	16.5638	16.0462	16.487	16.675
AAPEMVSLLK(UniMod:121)R	GCDH	Q92947_K371	1326	15.5788	16.2635	16.45	16.4525	15.8473	15.9388	16.1497	15.9839	16.154	15.3205	15.9079	15.891	15.9751	15.0725	15.4172														14.5623	15.2164	15.2353	15.2669		15.0744	14.8476					14.7871
AAPGAEFAPNK(UniMod:121)R	NONO	Q15233_K467	1327	15.9762	15.0055	15.0546		13.8515	15.6722	16.3869	16.5029	15.6937	15.602	14.3588	15.8894	15.6902	15.4393	16.3055	16.7025	15.5768		15.5548	15.8433			14.3965		15.4991					15.6914	15.6054	14.7906	15.7751	17.1618	16.7455	17.4821	16.737	17.0659	16.9339	16.7041	16.6498	16.8779	15.8659	17.3686	17.0829
AAPGYHMAK(UniMod:121)LIIK	PYGB	P11216_K618	1328	14.4409		15.4554		15.8466	14.4999	13.212	13.1907
AAPGYHMAK(UniMod:121)MIIK	PYGL	P06737_K618	1329	14.6634		16.0093	15.6028	15.8949	14.5538	15.4735	15.3144	14.6241		14.3868			13.8702																12.7781														12.7891
AAPK(UniMod:121)DC(UniMod:4)FIEVNSK	ADAM9	Q13443_K537	1330	15.6701	16.9783	17.051	17.1544	17.1908	16.7037	16.7443	16.9685	16.9318	16.6934	16.5852	16.632	16.3836	16.1761	16.4096	16.4186	16.4073	14.3163	15.8357	15.4121	15.2177	13.9025		14.4518	14.0628					14.9343	14.8114	14.3059	14.9259	13.7987		14.0454	12.6549
AAPLTSK(UniMod:121)SWMEDNAFR	CPEB3	Q8NE35_K315;Q8NE35-2_K315	1331	13.1996	13.5242	13.7835		13.6608	12.8132	13.354	13.5183	12.5279	12.415
AAPLWDSK(UniMod:121)K	PRKAG1	P54619_K78;P54619-2_K46	1332	17.5375	19.3689	19.3932	19.6123	19.3381	19.0543	19.0285	18.9802	18.9727	18.8366	18.9405	18.7233	18.7328	18.6246	18.5445	18.3676	18.359	18.1818	17.915	17.931	17.7399	17.1475	16.6933	16.6172	16.3365				15.1952	17.7423	17.5378	17.2817	17.6801	16.5237	17.2261	17.018	16.9636	16.6203	16.6235	16.7615	16.7571	15.9694	15.9116		16.744	13.1469
AAPMK(UniMod:121)EANIR	BDNF	P23560_K22;P23560-2_K30;P23560-3_K37;P23560-4_K104;P23560-5_K51	1333	15.3495	15.0681	15.2285	14.7378	14.6557	16.1326	16.1005	16.1836	15.3087	15.2889	15.3656	15.0471	15.0769
AAQAELK(UniMod:121)EAR	KRT222	Q8N1A0_K56	1334	13.7888	13.5932	13.4715	13.7269	14.5398	13.9579	13.9344	14.3506	14.3675	14.0356	12.7722	14.1774	13.5613			12.7665
AAQAGSLEISK(UniMod:121)ATASSPTQQDGR	CEP250	Q9BV73_K2327;Q9BV73-2_K2271	1335	14.8239	13.8067				14.9207	14.4803	15.1309	15.4396	14.7468	14.5105	14.7466	13.2866	15.8546	15.8407	15.8714	16.2356		14.9057		14.6565			13.1845	14.3894
AAQALAK(UniMod:121)LTITSNPEMTFPGER	UNC45A	Q9H3U1_K714	1336	15.1024	15.4419	15.1963	15.2259	15.5712	15.8816	15.5207	15.8497	16.2597	15.1231	15.1902	15.1832	14.6487	13.9365	14.7311	14.7232	15.1046																				13.1526
AAQAPSSFQLLYDLK(UniMod:121)LPVEDK	MTHFD1	P11586_K819	1337	18.5436	19.1353	18.8439	19.1881	18.9075	20.3096	19.9808	19.9658	19.4083	19.544	18.8387	18.8247		17.9848	18.2924	18.1233	18.8255		17.5529	17.4291	17.1782	18.0264	17.3877	16.8515			15.1919			20.0346	18.5488	19.7654	19.1647	18.9344	18.2784	18.8573	19.0683		17.9104	17.7648	17.8224
AAQAQLSEAK(UniMod:121)ER	IFT57	Q9NWB7_K329	1338	14.1497	12.6627				13.9888	13.828	13.76	14.6091		13.1222	12.87	13.2308	14.4543	15.1373	15.417	15.6562	14.7517	14.1678	14.6427	14.2554				13.9905
AAQASDLEK(UniMod:121)IHLDEK	TALDO1	P37837_K286	1339	15.2026	16.3221	16.1005	16.2263	16.6921	16.5697	16.1314	16.2114	15.9967	15.8633	16.1706	16.3827	15.9772	15.9075	15.9137	15.4203	15.6369	14.9125	14.2683	14.2415	15.2404	14.8438								13.2963	14.6007	13.8873	14.3165	13.8766	14.2043	13.8563	14.5464	13.7913	13.8761
AAQDFC(UniMod:4)QLVAQK(UniMod:121)QK	NUS1	Q96E22_K214	1340	17.6422	19.1594	19.2804	19.4533	19.9589	18.8878	19.0358	18.8901	18.8819	18.4781	18.5653	18.5408	18.8959	18.3485	18.5864	18.459	18.5164	18.045	18.553	18.0035	18.0229	17.0559	17.1598	16.9197	16.9286		14.2308			17.4375	17.8391	17.7892	18.1131	17.3772	17.7378	17.6893	17.7254	17.1744	17.2966	17.1137	17.1596	16.5309	16.9106	16.2915	16.3628	15.7112
AAQDYLQEK(UniMod:121)R	HEATR5B	Q9P2D3_K1679;Q9P2D3-3_K1679	1341	13.5203	14.0203	14.1754	12.9675	12.7687	13.6762	13.9477	14.2456	12.8338	13.278	13.2735	13.6698	13.8547		13.0523
AAQEELGK(UniMod:121)VVIQGK	FKBPL	Q9UIM3_K328	1342	15.4759	16.4447	16.4669	16.54	16.9525	16.1403	15.9556	15.8344	16.0256	15.7585	15.7754	15.7408	15.9836	15.5645	15.5546	15.4037	14.9872	14.5243	15.471	14.4674	15.1769			14.0005										11.7017
AAQEEYVK(UniMod:121)R	ALDOA	P04075_K330	1343	18.958	20.3963	20.675	20.409	21.018	20.6158	20.4852	20.4402	20.6272	20.0408	20.4192	20.3869	20.2431		20.2684	19.9824	19.8655		19.6566	19.7638	19.5131	18.7739	18.6341	18.742	18.7311	17.0318	16.289	17.089	19.0039	19.9301	20.1587	19.6589	19.903	19.8282	19.8105	19.6153	19.6127	19.3867	19.5579	19.3165	19.3672	19.5052	19.2542	19.0486	18.9619	18.3849
AAQFDVVK(UniMod:121)HMR	POLR3B	Q9NW08_K404	1344	14.8669	16.7003	16.4609	15.7791	15.8868	15.2936	15.5785	15.5906	15.4824	14.7862	14.9027	14.7675	14.9067			13.8366														14.5459	14.6699	14.3233	14.3366	14.4556	13.9801	13.6877	13.8353			13.2664
AAQFVDLLGYFSLK(UniMod:121)TPQTEK	UBR4	Q5T4S7_K3478;Q5T4S7-2_K3478;Q5T4S7-3_K3454	1345	16.5503	16.6711			16.6698		16.7146				16.0267	16.6694
AAQGIK(UniMod:121)AFEELLVTK	SNAPC4	Q5SXM2_K174	1346	12.3985		11.9056	12.6968		12.5933
AAQHGVC(UniMod:4)SVLK(UniMod:121)GSEFMFEK	RRP12	Q5JTH9_K265	1347	15.0672	15.7923	15.7713	15.7763	14.2901	14.9157	15.7067	15.2494	14.5272	15.0644	14.921		14.1578			15.0286														14.6733
AAQIK(UniMod:121)EHLLK	EIF2B5	Q13144_K103	1348	15.8866	16.9096	16.6882	16.3932	17.0593	16.1545	16.5847	16.8259	16.3721	16.3839	15.8685	16.0899	16.3498	15.6839	16.0489	15.059	14.9381	15.2665	15.1907	15.6086	15.1963									12.9463
AAQK(UniMod:121)ADVLTTGAGNPVGDK	CAT	P04040_K23	1349	15.1698	16.3236	16.4686	16.5911	16.4171	16.0545	16.1676	16.1847	15.9739	15.4794	15.947	16.1499	15.8847	15.6711	15.5007	15.3007	15.3635	14.8193	14.9497	15.1849	14.7096	13.7358	14.0776	14.6529						15.0876	15.4071	15.2404	14.5829	15.2092	14.763	14.6993	14.4802	14.0575	13.4462	14.6357	14.3084				12.5865
AAQK(UniMod:121)DEYYR	PEX10	O60683_K17;O60683-2_K17	1350	15.2402	15.8888	15.9239	15.9754	16.6384	16.0443	15.8013	16.1196	16.0494	15.9784	15.8646	15.8376	15.722		15.4076	15.4743	15.6124				14.7161				13.8035					14.7997	14.9946	15.3156	15.0936	14.2539	14.264	14.8047	14.8473	14.6486	14.0029	14.7042	13.3797
AAQK(UniMod:121)TLLVSTSAVDNNEAQK	RBM26	Q5T8P6_K709;Q5T8P6-2_K685	1351	13.8121					12.0363																								14.3471	14.0404	13.5146	14.1768	14.8859	14.8314	14.2525		13.8446		13.6877			12.3163
AAQLAESK(UniMod:121)TDELIK	WAPL	Q7Z5K2_K1053;Q7Z5K2-2_K1090;Q7Z5K2-3_K1138	1352	13.2947	13.1537	13.0246	13.3557	14.8545	12.9987	13.2114	13.3706	12.988				13.2058			13.0679																					13.0112
AAQLFLC(UniMod:4)SLGLK(UniMod:121)VLPVIK	DICER1	Q9UPY3_K1589;Q9UPY3-2_K1589	1353	17.0122																													17.4379				16.7416	17.2966	16.5726
AAQLGFK(UniMod:121)TVC(UniMod:4)IEK	DLD	P09622_K66	1354	16.6428	16.6867	16.9101	16.7126	16.7477	16.671	16.8205	16.6141	16.6974	15.7859	16.4086	16.7708	16.3527	16.1695	16.5297	16.5331														17.752	17.9282	17.9219	17.7002	17.3183	16.9863	17.4774	17.3153	17.0617	17.0749	17.0639	16.9938	16.044	16.3385	15.3444	16.1795	15.0884
AAQLVDK(UniMod:121)DSTFLSTLEHHLSR	NCLN	Q969V3_K471;Q969V3-2_K470	1355	17.9649	19.0228	18.7546	18.742	18.9539	19.3312	19.3443	19.2991	19.426	19.4116	19.6486	19.5121	19.5158	19.0228	19.0804	18.755	19.3419	18.0219	18.331	18.5311	18.5458	17.7193	17.5463	17.5767	17.6764	14.8961		15.3042	16.277	18.7025	18.746	19.0853	18.7908	18.6352	18.6487	18.4816	18.838	18.2819	18.2115	18.2318	18.2676	16.6699	17.1466	16.9968	17.3915	15.2684
AAQQGK(UniMod:121)QEENDVVEK	SNX8	Q9Y5X2_K307	1356	13.4661	12.6935	13.2722	12.6512	13.4852	13.9919	14.0076	13.5788	14.0834	12.5236	13.8302	13.3023	12.9078		13.79		14.4072
AAQVEK(UniMod:121)EFC(UniMod:4)QLQWAVDPPEK	URGCP	Q8TCY9_K509	1357	17.2461	18.491	18.266	18.1667	18.1921	18.4531	18.3687	18.0836	18.2613	18.1079	18.1807	17.9848	17.8774	17.6667	17.6821	17.7689	17.6317	17.0121	17.0171	16.8105	16.7556	16.0468	15.8219	16.0635	16.0411				14.5478		17.1444	16.6046				16.184								16.1406	16.0102
AAQVFFLK(UniMod:121)GGYEAFSASC(UniMod:4)PELC(UniMod:4)SK	DUSP1	P28562_K122	1358	17.1876	18.0001	17.8957	18.0534	17.9659	17.9501	17.5719	17.7959	17.5109	17.8154	17.9869	17.9133	18.0725	16.5531	16.6111	16.5967	16.9494	15.7107	15.3259	15.7662	15.7071
AAQVGLLFLK(UniMod:121)LLGK	TTI2	Q6NXR4_K122	1359	14.2353			13.206		14.2181		15.9871	14.3912	15.1799					13.6721		12.7757													14.4523
AAQVLVQELEQYQLLPK(UniMod:121)R	BRWD1	Q9NSI6_K50;Q9NSI6-2_K50;Q9NSI6-3_K50	1360	17.3174	17.9313	17.6412	18.0492	17.7491	18.0102	17.8727	17.8072	17.6505	17.818	18.0584	17.9448	17.9838	17.0343	17.214	17.1391	17.5606	16.5285	16.338	16.3255		15.7077			15.3012
AASAAAAGSLK(UniMod:121)K	ELFN1	P0C7U0_K463	1361	12.9379																													12.7756	13.2435	13.3986	13.2699	12.7098		12.3904	12.7775
AASAATAAPTATPAAQESGTIPK(UniMod:121)K	AGPS	O00116_K85	1362	12.8748	12.1171	12.4582	12.679	13.1207	13.5494	13.5333	13.5198	13.3427	13.2693	12.4416	11.9113																			12.0343		12.4133	13.6288			12.9314	13.0458
AASADSTTEGTPADGFTVLSTK(UniMod:121)SLFLGQK	H2AFY	O75367_K189;O75367-3_K188	1363	16.6481	16.4127	15.8031	16.1129	15.8888	16.2096	16.1169	16.5592	15.7471	16.5398	16.3764	15.909	16.1317	16.6519	15.3305		15.7944													18.6675	18.1195	18.3858	18.5681	18.0971	17.6725	18.0371	17.9673	17.8744	16.7723	16.6578	17.0308	16.2333	16.2504	15.679	16.0309
AASAGEQLELEK(UniMod:121)LK	SDCCAG8	Q86SQ7_K227;Q86SQ7-2_K227	1364	13.2793																													13.296	13.3644	13.5718		12.8849
AASAPYFEVLEK(UniMod:121)WIYR	TUBGCP2	Q9BSJ2_K393;Q9BSJ2-4_K421	1365	15.6838		16.1264	15.3174	15.8208	16.0161		15.6695	15.1525
AASDELSK(UniMod:121)TISPMVM(UniMod:35)DAK	VCL	P18206_K792_Oxi799;P18206-2_K792_Oxi799	1366	14.1421		13.1402																											14.1028	13.8539		14.28		14.3788	14.0665	14.6715	14.6428
AASDELSK(UniMod:121)TISPMVMDAK	VCL	P18206_K792;P18206-2_K792	1367	15.8148			14.3864	14.4216	14.5568	14.8338	13.8751	14.0544	13.8072	13.9591																			17.7732	18.0647	18.1579	17.8824	16.934	17.2449	17.1847	17.2244	15.8536	15.9836	15.8468	15.8077		14.2578
AASDIWK(UniMod:121)PVLSIDTEPR	CHAMP1	Q96JM3_K516	1368	15.2129																													15.8429	14.748	15.2236	15.9058	15.1587	15.2645		15.7601	14.5615			14.4513
AASDYAGK(UniMod:121)QAHVELAER	POLD1	P28340_K897	1369	16.7135	18.1416	18.123	18.0191	17.7378	18.6858	18.8042	18.6738	18.8185	18.7082	18.6091	18.4731	18.6244	18.7148	18.9495	18.676	18.762	18.0072	18.1165	17.948	18.0247	17.1897	16.7829	16.5195	16.7969	15.8072	15.1285		15.5042	14.4041	14.8888	14.2014	14.7137	15.4467	15.6831	15.2596	15.2938	15.4562	15.6935	15.2312	15.3127	14.8729	13.8992	14.7471	15.1122
AASEGK(UniMod:121)VLTLAALLLNR	FEM1B	Q9UK73_K16	1370	15.0271			13.7656	13.7954										14.7952																					16.1481	15.9835
AASEPEAGAM(UniMod:35)PEK(UniMod:121)R	MFSD14B	Q5SR56_K25_Oxi22	1371	13.1835	12.163				12.7864		13.0805	13.5207	13.4938		13.7449	12.8689		12.8367						14.3588													12.8084			12.8727				12.9541			13.8962
AASEPEAGAMPEK(UniMod:121)R	MFSD14B	Q5SR56_K25	1372	15.9581	15.8739	16.0751	16.4386	16.6295	15.9598	16.1032	15.9519	16.1042	15.6765	15.8246	15.7579	15.5319	15.7457	14.6314	15.8497	15.0303													16.62	17.0491	16.5292	16.8928	16.4283	16.6096	16.6052	16.5012	15.7385	17.0117	15.8978	15.4913	15.3727	15.0461	14.3859	15.2948
AASETTTSEGLSNFLK(UniMod:121)SNSISEELER	KANSL1	Q7Z3B3_K372	1373	17.128	17.3901	16.6023	17.3588	16.9639	17.5395	17.1146	17.0361	17.1521	17.1048	17.3145	17.5432	17.3995	16.644	16.6655	16.7387	17.1369	15.9003	16.2872	16.0814	16.3433	16.4178	15.964	16.3354	16.4761					18.5414	18.51	18.6478	18.6164	18.2425	18.3904	18.4209	18.6357	17.617		17.6552	18.0399		17.0285	16.7725	16.8491	16.0756
AASFGK(UniMod:121)C(UniMod:4)FLDR	VPS16	Q9H269_K407	1374	14.3336												13.9685	13.9424	14.7906		15.1787			13.788
AASFLK(UniMod:121)DDGDPPLLYDE	RIOK3	O14730_K508	1375	15.7698	17.2181	17.1136	17.0497	16.5933	16.8727	16.8448	16.5465	16.7688	16.1407	16.9489	16.3604	16.3514	15.4776	16.1938	16.4328	15.8217	14.2342	15.109	14.4892	14.4457	14.5424		14.4197						16.6304	16.2866	16.299	16.9674	13.8475	15.636	15.3507	16.0883	15.5357	15.7783	14.9323	15.3666	14.1917			15.0628
AASGEIK(UniMod:121)ITPWFK	IDI1	Q13907_K192	1376	16.3095	16.1966	16.4888	16.2309	15.7683	16.6504	16.61	16.5133	16.686	16.079	16.6212	16.5654	16.4871	15.8555	16.4677	16.3329	16.4296						14.3139							14.6389								17.2103	17.3497		17.0051
AASGYPVK(UniMod:121)VPLEVQEADEAK	VARS	P26640_K1230	1377	19.3083	20.1951	20.506	20.7782	20.5563	20.9641	20.7078	20.8223	20.8193	20.9737	19.9808	20.4309	20.8898	20.7751	19.9285	20.1824	18.8394	19.5284	19.1108	19.8446	19.3744	19.0851	18.3834	18.0456	19.0234	17.928	16.9122			18.593	18.5099	19.8093	20.1878		18.4638	18.4078		18.5516	17.4804	17.6528			17.4344	17.3068
AASIFGGAK(UniMod:121)PVDTAAR	EIF4B	P23588_K365;P23588-2_K326	1378	14.5882																													14.3099	13.7428	13.5669	12.8542	15.8211	15.4523	15.2296	14.9494	15.1476	15.019			14.551		14.5474	14.4551
AASITSEVFNK(UniMod:121)FFK	SUPT16H	Q9Y5B9_K196	1379	15.2285	15.5974	15.5692	15.5949	14.9257	15.4826	15.5688	15.776	15.6658	15.1669	15.2518	15.3476	15.1695	14.3723	14.6884	14.4486	14.0903													16.5285	15.9404	16.3542	16.2286	15.9393	15.6048	15.5561	15.7164	14.3309	15.0298	14.6916	14.3901	12.5995
AASK(UniMod:121)TLLEK	CHID1	Q9BWS9_K32	1380	15.8976	16.2175	16.6048	16.4389	16.9577	15.539	16.2882	15.7147	16.1301	15.6242	16.0155	15.805	15.8958		15.2011	15.0101	15.3498		15.5699
AASLEAVSYAIDTLK(UniMod:121)AK	MOCS2	O96007_K159	1381	14.8524	15.5489	15.0187	14.9419	14.6533	15.2571	15.1962	14.5566	14.7446	15.0867	15.0157	14.6673	14.5071		13.8866
AASLK(UniMod:121)SNYNLPMHK	RPL4	P36578_K274	1382	15.0172	14.8267	15.2921	15.1725	15.0752	14.8953	15.1344	14.5322	15.1957		14.2046						13.6332													15.2548	15.2905	15.1473	14.9278	15.9165	15.8606	15.8279	15.3717	13.8513	15.3836						14.5677
AASLPGK(UniMod:121)NGNPTFAAVTAGYDK	TMEM131	Q92545_K1653	1383	15.4346	15.8402		16.0817	15.7155	15.3375	15.5974	15.485	15.0099	15.1458	15.5526	15.4474	14.9833				15.0184
AASNC(UniMod:4)GIVESILNWVK(UniMod:121)FK	TOP2B	Q02880_K437;Q02880-2_K432	1384	15.7322	15.921	16.032									15.2435
AASPPLK(UniMod:121)GSVSSEASELDK	DTX3L	Q8TDB6_K543	1385	16.1386	16.7643	17.0727	16.9877	17.4556	16.6924	16.8689	16.6414	16.7412	16.4434	16.7018	16.628	16.1915	16.4164	16.45	16.4415	16.5245	15.9618	16.2854	16.1129	15.3182	13.9496	14.9157	15.6019	14.8778				13.4194
AASPVLLSSNSQK(UniMod:121)S	ELK3	P41970_K406	1386	14.9302	14.8677	15.0466	15.2687	15.4138	15.3402	14.4428	14.8235	15.3696		15.0249	14.6645					13.9701
AASQILILK(UniMod:121)DGK	ABCC4	O15439_K607	1387	16.5279															15.8962	15.9338																			17.7537
AASQPGELK(UniMod:121)DWFVGR	CPE	P16870_K173;P16870-2_K137	1388	17.6752	18.1812	18.1901	18.2308	18.3545	18.297	18.2911	18.2375	18.2968	18.1786	18.4592	18.129	18.1003	17.7566	17.5662	17.8289	17.684	16.9772	16.6407	16.7712	16.6393	16.0435			16.0002
AASQPTSLAPEK(UniMod:121)LR	MBOAT7	Q96N66_K468	1389	15.8891	16.0484	15.8843		15.8928	16.9191	16.715	16.4686	16.6386	16.0205	16.3402	16.1189	16.0553	16.4848	17.1014	16.6565	17.2972	15.7559	16.5517	16.1748	15.9109	15.3079	14.8279	15.2121					13.487					16.1908	16.1175	15.8894	15.916	15.5403	15.9193	15.3165	15.9465	15.5715	15.1898	15.7391	15.9847
AASSVPNLK(UniMod:121)K	MAP1S	Q66K74_K552;Q66K74-2_K526	1390	15.435			13.7417																										15.8432			15.8273		16.118	16.0081	15.7559					14.751
AASTIK(UniMod:121)EVAQAVLL	SPTLC1	O15269_K465	1391	18.4339	20.4937	20.5397	20.428	20.3973	20.0932	20.4188	20.6459	20.6641	20.2462	20.4503	20.6973	20.5809	19.2508	19.5976	19.6751	19.8536	18.849	18.8883	18.8632	18.7278	18.0349	18.3705	18.5874	18.8366	15.6256	17.0077	16.3275	17.3672	18.2331	18.0117	18.4841	18.3551	17.8164	17.3919	17.8019	17.7819	16.0771	16.3889	16.6589	16.5878	15.7033	15.4323		15.3466
AASVIAK(UniMod:121)YPHK	POLB	P06746_K48	1392	13.036	13.0175	12.9766	14.1049	14.3984	12.5529	12.2347	12.6555				12.1828																				13.2012
AASVPVK(UniMod:121)GSLGQGTAPVLPGK	TCOF1	Q13428-4_K732	1393	15.7342	15.8284	15.6488		14.9157	15.4963		16.0954					15.6361	15.2438	15.4964															15.8375	15.8859	15.7924	15.7917	16.3046	16.1739	16.1053	15.9262	15.8787			15.7532	15.1397
AATALK(UniMod:121)DVVK	PDIA6	Q15084_K73;Q15084-2_K125;Q15084-3_K70;Q15084-4_K78;Q15084-5_K121	1394	16.2132	16.642	16.4697	16.6347	16.6091	16.0825	16.3327	16.2636	16.212	16.1	16.2427	16.0569	16.1985	15.9765	16.2758		15.806													16.9112	16.8895	16.6162	16.7927	16.6023	16.613	16.4471	16.4835	16.1608	16.2763	16.3566	16.2394	16.0904	15.7594	14.8354	15.8327	14.0133
AATC(UniMod:4)EGSESSGFGK(UniMod:121)LPK	CEP131	Q9UPN4-2_K228;Q9UPN4-3_K228	1395	17.7374	18.2892	18.1045	18.107	18.0788	17.6484	17.664	17.5941	17.7828	17.5027	17.3046	17.4942	17.3645	17.4361	17.1347	17.4537	17.2166	16.5729	16.6086	16.6516	16.5977	15.4667	14.7506	14.8718	15.3745					20.0305	20.0301	19.9056	19.7012	19.4548	19.729	19.4282	19.151	18.6561	19.3068	18.7926	18.7306	18.5983	18.683	18.5009	18.4083	17.8169
AATEC(UniMod:4)MC(UniMod:4)NLAMSK(UniMod:121)EVQDLFEAQGNDR	UNC45A	Q9H3U1_K806	1396	16.1738	15.7748	16.0552	16.0643	16.5513	15.8603	16.4185	16.576	16.5035	15.4097	16.0585		15.9476																		16.8665
AATEK(UniMod:121)FNQDLGFR	ABTB2	Q8N961_K485;Q8N961-2_K299	1397	17.5409	19.5966	19.2237	19.86	18.2687	18.0152	18.2509	17.9768	18.552	17.8981	17.668	17.6798	17.9133	17.5628	17.1542	17.5169	17.7346	16.8193	16.8268	16.6488	17.3315	15.6422	15.4935	15.9332	15.414
AATEVSK(UniMod:121)ELSESQVHM(UniMod:35)MAAAVADGTR	AKAP12	Q02952-2_K784_Oxi793	1398	14.0364																														14.1844				14.3931				13.5318
AATEVSK(UniMod:121)ELSESQVHMM(UniMod:35)AAAVADGTR	AKAP12	Q02952-2_K784_Oxi794	1399	16.0982			14.1325																										16.7168			16.5481	16.4513		16.3688		16.2328			16.2373
AATEVSK(UniMod:121)ELSESQVHMMAAAVADGTR	AKAP12	Q02952-2_K784	1400	16.2678	14.2536	14.7124	14.3459	14.2177	14.2644		14.3237	14.2473	14.1796																				18.0463	18.4833	18.3717	18.5846	17.6408	18.1297	17.8201	17.5272	16.5989	16.8358	17.1435	16.9614	15.5188	15.9531		16.0004
AATFFGC(UniMod:4)IGIDK(UniMod:121)FGEILK	ADK	P55263_K111	1401	16.8338	16.9349	17.2509	17.0859	16.6656		17.0659	16.9305	16.2656	16.5605	16.5083	16.2875	16.8628		16.3632	15.9341														16.9126		17.5841	17.7726			17.1901
AATFGLILDDVSLTHLTFGK(UniMod:121)EFTEAVEAK	PHB	P35232_K177	1402	18.1855	19.0794	18.9874	18.1079	18.4424	19.1692	19.5297	18.2582	19.1753	18.3999	19.1072	18.7076	17.5194	16.5339		17.765														18.3787	19.2498	19.0756	18.4543				18.0589		17.8888	17.5597		17.6049		17.78
AATFVK(UniMod:121)WSPLENK	ARPC1A	Q92747_K103	1403	15.2204	16.0745	16.3063	16.3283	16.1942	15.683	15.76	15.6729	15.8381	15.0406	15.6506	15.3615	15.2458		14.1493	14.2986	14.1713				13.5003										13.4712
AATGFLK(UniMod:121)LLADK	DIS3L2	Q8IYB7_K252	1404	12.5435	11.8917		12.0186		12.771	13.0121	13.0052	12.5627
AATGK(UniMod:121)AILNGIDSINK	SMC3	Q9UQE7_K503	1405	14.2108							14.9942	12.9093	14.3926		14.6088	14.8342				14.4967														14.5871	13.2843	14.0384	13.7808	14.393
AATGNTSEGEEAFLLIQSEK(UniMod:121)M(UniMod:35)K	TTC26	A0AVF1_K423_Oxi424	1406	16.3461							17.6286	17.5963		17.1004		17.9433	16.095	16.0102	15.635	15.8979	15.2888			15.2536				15.3577
AATGNTSEGEEAFLLIQSEK(UniMod:121)MK	TTC26	A0AVF1_K423	1407	16.4268	17.9796	18.1021	17.9048	17.6071	17.5584	17.747	17.8117	17.0921	16.9926	17.0722	16.8467	16.7732	15.7413	16.0108	15.0433	15.4398	13.2544	14.6035		13.7368									16.3108	16.7191	16.5596	16.8897	14.7141	16.1583
AATHAEK(UniMod:121)ELQNDMTDEK	UTP20	O75691_K772	1408	14.2023	14.7381	14.6996	14.0552	14.7906	14.2409			14.1406	13.7137	13.2393
AATIPVSQISTIAGSK(UniMod:121)LK	GLE1	Q53GS7_K440	1409	14.7574	14.7246	14.9517	14.7284	14.161	15.1547	15.1587	15.1659	14.8514	14.9902	15.0681	15.054	15.1319	14.2917	14.8117	15.0291	15.3246	13.2614			13.7733
AATK(UniMod:121)APGM(UniMod:35)EPSGSVAGLGELDPGAFLDK	WBP1L	Q9NX94_K190_Oxi194;Q9NX94-2_K211_Oxi215	1410	16.2245	16.5851	16.0693	16.3638	15.4831	16.5565	16.4748	16.5406	16.7313	16.5927	16.162	16.6715	16.5552	16.1671	15.8524	16.1182	16.0908	15.4153	15.3602	15.6008	15.6888		15.1069	14.8109	14.8025					17.5139	17.2131	17.3389	17.5552	17.3238	17.1697	17.5336	17.3751	16.4399	17.0322	16.881	16.7555	15.4056	16.2417	15.5948	16.0292
AATK(UniMod:121)APGMEPSGSVAGLGELDPGAFLDK	WBP1L	Q9NX94_K190;Q9NX94-2_K211	1411	17.3214	17.9059	17.7437	18.0905	17.7433	17.5796	17.4381	17.6916	17.1933	17.0754	17.221	17.291	16.9652	16.3038	16.1755	15.5046														18.541	18.6512	18.7929	18.5924	17.578	18.0857	18.2412	18.1384	17.0647	16.9891	17.363	17.1988		15.5935	15.21	15.6802
AATK(UniMod:121)FGPETAIPR	COQ10A	Q96MF6_K228;Q96MF6-2_K211;Q96MF6-3_K196	1412	14.9058	14.7439	14.9343	14.8272	15.2382	14.6233	14.6474	15.5367		14.8118	14.7386	14.8934				14.8416	15.0331
AATK(UniMod:121)QAGGFLGPPPPSGK	TMCO1	Q9UM00_K172;Q9UM00-2_K153	1413	16.417	17.3477	17.2974	17.6315	17.8424	18.4475	18.3651	18.2373	18.4626	17.2484	17.4298	17.4455	17.3586	17.2908	17.8095	17.5788	18.0807	16.5369	17.0574	16.9172	16.628	13.8147	14.5235	14.9208	15.0431					14.4575	15.2895	15.0506	15.0632	16.2592	16.3825	16.1265	16.0212	14.8985	15.4592	14.805	14.4716			14.8606	15.3859
AATLAQELEK(UniMod:121)FNR	SMC1A	Q14683_K395	1414	13.2589		11.9791				12.4327								13.4598															14.8126	13.4719	14.2091	12.4474
AATLEGWK(UniMod:121)LYHDPNVNGGTELEPVEGNPYR	NUP107	P57740_K382	1415	17.6076	18.8022	18.8116	18.0471	17.8663	19.2355	19.4393	19.0793	18.9157	19.0512	19.2009	19.016	18.9699	18.4666	18.3879	18.5675	18.4925	17.7791	17.9642	17.7102	17.9927	16.8429	17.1106	17.1973	16.9501	15.3345					15.6773	15.8073			16.2499	15.1413	15.5134			15.0967	14.7276
AATPQVAAELEK(UniMod:121)SLSPGLDTK	TRUB2	O95900_K296	1416	18.327	19.0525	18.9406	18.8849	18.8602	19.3778	19.1355	19.0601	19.1577	19.0547	19.2038	19.1071	19.054	18.4615	18.4311	18.4542	18.6739	17.3813	17.8147	17.4573	17.6951	17.3845	17.0996	17.25	17.2903				16.6918		17.5274
AATPTVVSATSLVPTPNPISGK(UniMod:121)ATVSGLLK	YEATS2	Q9ULM3_K1028	1417	15.163				15.0396			15.2865
AATQC(UniMod:4)EFSK(UniMod:121)QEFMDGMTELGC(UniMod:4)DSIEK	DCUN1D1	Q96GG9_K119	1418	15.5981								14.437																						16.8345	16.2504		14.9595		15.1268	15.9804
AATSC(UniMod:4)DSGIIEDVK(UniMod:121)K	TMEM131L	A2VDJ0-5_K367	1419	16.2035	17.0506	16.9691	17.3509	17.028	16.8986	16.5626	16.6822	16.6414	16.2817	16.2816	16.3357	16.1563	15.9726	16.2526	16.1882	15.9165	14.3772	15.8089	15.6178	13.6982
AATSTLSVC(UniMod:4)DFLGEK(UniMod:121)IASVLGISTPK	FAM177A1	Q8N128_K120;Q8N128-2_K143	1420	17.5433	17.5704								17.3961	17.1746																			18.0935		18.5762		17.7639		17.026	16.746
AATSVK(UniMod:121)DLAQR	VPS13C	Q709C8_K1230;Q709C8-3_K1187	1421	12.7055	11.9242			12.2597	13.0658	13.7654	12.81		12.8216		11.8925	12.7679	13.0423
AATTIEMK(UniMod:121)ASENPVLQNIQADPTIVC(UniMod:4)TSFK	PPWD1	Q96BP3_K422	1422	16.1684		16.3197	15.8486	15.9452	16.8095	16.2448								15.5905															16.4202
AATTQLVSNSGLAVSGK(UniMod:121)ENK	CCDC14	Q49A88_K821	1423	15.5158	15.6708	15.8126	15.8823	16.6174	15.9635	15.7721	16.0587	15.5679	15.6542	15.867	15.6342	15.7492	15.3619	15.51	15.3585	15.3689	14.5566	15.1832	15.2467													13.4795
AATTVLQELK(UniMod:121)K	STAU2	Q9NUL3_K273;Q9NUL3-2_K241;Q9NUL3-3_K241;Q9NUL3-8_K235	1424	15.926					16.2148	16.4821	17.4039	17.2092	16.3388	16.4451	16.5447	16.3329	16.0434	15.596	16.0223	15.6645	15.6863	15.5202	15.2994	15.1313			14.1265	14.6075
AAVAGLDK(UniMod:121)AER	GART	P22102_K852	1425	17.0776	18.7121	18.6365	18.7434	18.8824	18.781	18.9024	18.9337	18.7941	18.7885	18.8825	18.7147	18.7805	18.5376	18.7875	18.1409	18.6552	17.5945	18.3396	17.6971	18.0191	17.6449	16.7905	17.3052	17.1373	16.2002	15.527	16.0408	16.6852	15.7862	15.6019	15.6267	16.0838	16.2465	14.8753	16.0995	15.6107	15.6181	14.2655	15.1112	14.6902	14.6724	14.7081	14.6884
AAVALK(UniMod:121)MGDLDMHR	HPS3	Q969F9_K686	1426	15.005	15.2845	15.5316	15.5062	14.7459	14.6635	15.4508	14.8348	14.6777			14.3496
AAVATFLQSVQVPEFTPK(UniMod:121)SGVK	UBA1	P22314-2_K762	1427	18.9884	19.5228	19.3856	19.5581	19.7003	19.6546	19.6185	19.5447	19.7888	19.0144	19.2002	19.5088	19.4346	18.1955	18.5197	18.755	19.0682	17.6102	17.7256	17.7355	17.3436	17.2752	17.3296	17.3079	17.3585				15.4785	21.6721	21.569	21.6676	22.0186	21.3669	21.3013	21.3124	21.6176	20.3991	20.4035	20.526	20.6698	19.008	19.6682	19.1625	19.681	17.6021
AAVAVVPLVSEDK(UniMod:121)SVTVPEAENPR	ZC3H11A	O75152_K712	1428	15.7962	16.3153	16.1546	16.3785	16.2018	16.2174	16.3194	16.2914	16.4427	16.0419		16.3325	16.2966		15.5232	15.3853			15.2705	14.6671	15.4119		13.8591	13.6997	13.9082					17.0433	16.876	17.004	17.1557	16.4581	16.5063	16.4674	16.6335		16.1058		15.7649	14.4145	15.0615	14.618	14.4473
AAVAWEAGK(UniMod:121)PLSIEEIEVAPPK	ADH5	P11766_K18	1429	17.2055	18.0314	17.976	17.86	17.6052	18.0363	18.0655	17.8633	17.9239	17.9571	18.1482	17.9969	17.8721	17.6188	17.4079	17.4258	17.692	16.6119	17.0966	16.8833	16.7193	16.4352	16.3493	16.2147	15.9064					17.4344	17.4071	17.3952	17.6493	16.8955	17.4456	17.3313	17.2929	16.6659	16.633	16.6278	16.7605		16.197		16.4266
AAVC(UniMod:4)GFEAFINGK(UniMod:121)HIVGEIK	PARP4	Q9UKK3_K677	1430	14.9935	15.9606	15.1876	15.2984	14.7446	16.1612	15.598	15.6565	15.1139	16.0963	15.5685	15.9245	15.428	14.5021	14.6324	14.9401	14.7038													14.2848	13.5915	14.1791	14.47		12.8211
AAVC(UniMod:4)LC(UniMod:4)K(UniMod:121)EGR	FAT1	Q14517_K3783	1431	16.6945	16.6309	15.7688	15.9992	16.3357	18.2183	18.0916	17.8946	17.9571	16.9052	17.3956	17.156	17.3726	17.4024	18.199	17.4285	18.8111	17.036	17.7503	17.4428	16.7638	16.2412	14.8471	15.5332	14.5607									14.6091	14.3973										14.0024
AAVDC(UniMod:4)SVPVSVSTSIK(UniMod:121)YADQQR	SPATA7	Q9P0W8_K79	1432	14.1018	13.6788	13.7579	14.4622	13.2884	14.5775	14.5349	14.3796	14.4797		14.2899	13.9502	14.0937	14.0138			13.8171
AAVDGK(UniMod:121)EM(UniMod:35)VTMK	YME1L1	Q96TA2_K562_Oxi564;Q96TA2-2_K505_Oxi507;Q96TA2-3_K472_Oxi474	1433	13.2964	13.5369	12.9916			12.946	13.1956		13.0602				14.0481
AAVDGK(UniMod:121)EMVTM(UniMod:35)K	YME1L1	Q96TA2_K562_Oxi567;Q96TA2-2_K505_Oxi510;Q96TA2-3_K472_Oxi477	1434	12.4729	12.6781	12.731	11.8288	11.0143	12.2714	12.9168	12.2686			12.8591	13.0555	13.106
AAVDGK(UniMod:121)EMVTMK	YME1L1	Q96TA2_K562;Q96TA2-2_K505;Q96TA2-3_K472	1435	15.3099	16.0353	16.3988	16.5322	16.1691	15.6336	15.8691	15.6798	15.6576	15.0104	15.2231	14.8991	14.6291		14.2304	14.186	13.3158															15.381									15.4177
AAVDTC(UniMod:4)VHLNQWNK(UniMod:121)AVELAK	WDR35	Q9P2L0_K900;Q9P2L0-2_K889	1436	13.7655	14.7704	14.2973	14.201	13.3173	14.227	13.5445	13.9609	13.3486	13.4024	12.5855
AAVDYQK(UniMod:121)VVR	MAT2A	P31153_K81	1437	17.06	18.5472	18.1609	18.2894	18.4318	17.9507	17.937	18.0257	18.1583	17.6769	17.7671	17.839	17.6841	17.8758	17.3832	17.5869	17.5071	17.2529	16.8108	16.8994	17.0212	16.628	16.08	16.0869	16.1358				14.9123	17.598	17.3935	17.1648	17.3838	17.1207	17.1404	17.0789	16.87	16.6911	16.8379	16.737	16.8388	16.9269	16.5737	16.0902	16.5901	16.2315
AAVEEAK(UniMod:121)VAR	TMEM102	Q8N9M5_K492	1438	16.1688	16.6603	16.8453	16.7092	17.4109	16.4838	16.4518	16.6284	16.7311	16.4044	16.2702	16.5542	16.4582	16.1631	16.3518	16.2179	16.2629	15.6882	15.4286	15.6525	15.5332			15.0964	14.6923				15.187
AAVESPVPK(UniMod:121)PSEAR	TMEM102	Q8N9M5_K250	1439	17.0628	17.3765	17.664	17.1387	17.4092	17.3697	16.9623	17.25	17.4794	17.559	17.4679	17.3437	17.5925	17.5734	17.5723	17.6807	17.3202	16.6594	17.2327	16.9156	17.4742	16.3753	15.4758	14.6712	15.9437
AAVEVFGK(UniMod:121)LK	HAUS7	Q99871_K44;Q99871-2_K44	1440	16.9602												19.9028	17.1897	17.3589				15.639		17.5771	16.3148	15.6949	16.0476	16.917
AAVEWFDGK(UniMod:121)DFQGSK	EWSR1	Q01844_K433;Q01844-3_K432;Q01844-5_K438;Q01844-6_K377	1441	14.3358	14.0851	14.1193	14.0208	13.0904	13.0101	13.2346	13.1344	13.5335	13.0286	12.6565	12.7065	12.5012			11.8536						13.0089								16.3511	16.2954	16.4676	16.2327	15.1607	16.0867	15.8233	15.6629	15.6879	14.9587	15.3887	14.4351	14.9018	14.295	14.0069
AAVFHEK(UniMod:121)DYDSLAQPGFFDR	COL6A2	P12110_K1000	1442	17.5584	19.1709	19.3265	19.3427	19.2231	19.381	19.4121	19.2258	19.2845	19.0945	19.3954	19.2321	19.2661	18.4731	18.6985	18.5609	18.862	17.9403	18.1944	17.9473	18.5153	17.2116	17.0808	17.219	17.2291		15.4259		15.952	17.2776	17.1693	17.332	17.0462	16.9661	17.1111	16.8638	17.4435	16.2548	16.1672	16.2618	16.3718	14.96	15.2116	15.151	15.814	12.9465
AAVGEEK(UniMod:121)DINTFVGTPVEK	MKI67	P46013_K1915	1443	15.9416	14.4348	14.7077			14.3916				14.4369																				16.8286	16.9484	16.7575	16.8807	16.9783	16.7505	16.7549	16.6577	15.8367	16.0785	15.9736	16.4532	15.5101	15.8626	15.3052	15.2847
AAVGQESPGGLEAGNAK(UniMod:121)APK	PDS5A	Q29RF7_K1315	1444	13.212	12.1411		12.8106			12.0933																							13.8121	14.132	13.349	13.7442	13.5201	13.409	13.463				12.8579
AAVHGLSM(UniMod:35)QQEIGFQK(UniMod:121)DSQGEYK	POLE	Q07864_K391_Oxi383	1445	13.9907	13.7878	13.8686	13.9798	13.525	14.5112	13.9908	14.0021	14.3988	14.6895	14.0434	14.1536	13.6236	14.5981		13.6939	14.2623		13.9846	12.9938	13.725
AAVHGLSMQQEIGFQK(UniMod:121)DSQGEYK	POLE	Q07864_K391	1446	15.5811	15.9031	16.0923	15.9706	15.709	16.0368	16.2051	15.9979	15.577	14.9947	15.4829	15.6587	15.7259	14.5922	15.1114	15.1543	15.0863
AAVHLEGK(UniMod:121)IEQAQR	VCL	P18206_K496;P18206-2_K496	1447	13.6007		15.5137	14.0439	12.8955	14.0278	14.2525	13.7247	13.8158				12.8068																	13.7108	13.3337	13.1454	12.6854	13.2687	13.6126	13.1731
AAVHTYGIASVPNQPLK(UniMod:121)K	DDX20	Q9UHI6_K473	1448	13.5864					13.9318																												13.241
AAVIGPDVFAK(UniMod:121)LLSAER	EPPK1	P58107_K680	1449	18.8453	18.2277	18.1211	18.0352	16.7447	18.9696	18.1212	19.0274	18.2066	18.794	18.3772	18.7422	18.1599	19.7522	20.1212	20.3015	19.9127	20.1057	19.9834	20.9825	18.8467	19.946	19.0153	18.2424	18.6593		17.4695	19.6334	19.9609	17.8521	18.1102	18.0395	17.6738	18.4785	18.4567	18.034	18.6117		18.3902	18.4585	18.6441	19.681
AAVK(UniMod:121)C(UniMod:4)C(UniMod:4)PEESLK	PSME4	Q14997_K636	1450	15.9035	17.1722	16.9792	17.7291	17.9567	16.4952	16.7823	16.8079	17.1238	16.1326	16.6815	16.5636	16.5683	16.0422	16.0781	15.9239	16.251		15.8272		16.3756				14.8252					14.9342	15.6993	15.0162	15.8851		15.4775	14.2078	15.4482	14.4751	14.7961	15.275	15.0546				12.4231
AAVK(UniMod:121)DVEEEK	SMU1	Q2TAY7_K194	1451	14.741	15.0164	14.8149	15.2119	15.4565	15.1685	15.2172	15.11	15.2656	14.9014	15.1584	15.0082	14.9604		14.8259	14.9036	14.1489		14.4254	14.03	14.4058					14.7516								12.0404
AAVK(UniMod:121)FLDTDTIC(UniMod:4)YR	ATPAF2	Q8N5M1_K133	1452	16.7171	17.2176	16.8218	17.1136	16.7917	16.5391	16.7748	16.7076	16.8396	16.134	16.6812	16.6352	16.5799	16.2259	16.4395	16.0856	16.2769	15.3754												17.3892	17.4223	17.5618				17.4472
AAVK(UniMod:121)GDAAEVER	ANKRD20A2		1453
AAVK(UniMod:121)GDGFWVGK	USP48	Q86UV5-5_K126	1454	14.8593	14.7246	15.3186	15.3919	15.9814	14.7453	14.7377	14.721	15.0736	13.2692	14.1689																			15.3305	15.3457	15.1383	15.1949			13.6643	15.8959			13.9071
AAVK(UniMod:121)GSDGFWVGK	USP48	Q86UV5-8_K586	1455	19.2022	18.8029	18.8591	18.8614	19.3382	19.5	19.4893	19.3294	19.3823	18.7331	19.144	18.9116	19.0154	18.8423	19.1231	19.1071	19.2429	18.7881	19.1238	18.6353	18.8946	17.2332								19.2945	19.6204	19.1853	19.5373	20.1383	20.2093	20.0604	21.0995	19.768	20.1733	19.731	19.6265	19.1564	19.6171	19.6264
AAVK(UniMod:121)GYLGPEQLPDC(UniMod:4)LK	MDH2	P40926_K78	1456	17.9743	18.8314	18.6173	18.4514	18.6566	18.3798	18.2296	18.4824	18.4757	17.5417	18.1998	18.1824	18.3224	17.5784	17.7031	17.366	17.8602	17.3098	17.1839	17.3515	16.9187	16.4024	15.9636		16.4199					19.9663	19.9393	19.952	20.2958	19.5172	19.444	19.7559	19.8137	18.3054	18.8573	19.2476	19.0625	17.5338	17.971	17.7469	17.9337	16.4578
AAVK(UniMod:121)TLNPK	CCT6A	P40227_K5	1457	14.0058	14.1103	14.423	14.2355			14.644	14.2563	14.5057		13.8366		13.6905	12.549	13.8373		13.9757
AAVLDLGSLLAK(UniMod:121)LFETSTAPPAGPSSR	FAM149A	A5PLN7_K14;A5PLN7-3_K14	1458	16.9449	17.2263	17.1458	17.1279	16.2932		16.5295	16.9457	17.3459
AAVLFQQVK(UniMod:121)ETIK	WDR7	Q9Y4E6_K747;Q9Y4E6-2_K747	1459	14.4503	15.164	15.2579	15.0303	14.1893	14.4104	14.6556	14.8787	14.3862	14.0891	14.3939	14.5489	12.5844		14.2648
AAVLIFANK(UniMod:121)QDM(UniMod:35)K	ARL5B	Q96KC2_K126_Oxi129	1460	16.9038						17.4835	16.6492		16.6848		17.8654		16.1861	16.7644	17.1238	17.0557		16.8882	16.9016	17.1079												16.2633				16.7755
AAVLIFANK(UniMod:121)QDMK	ARL5B	Q96KC2_K126	1461	16.4192	17.7766	17.9272	17.8741	17.4033	17.5191	17.48	17.4893	17.3503	17.0375	17.1983	17.1708	16.9495	16.3394	16.2311	16.2985	16.5203			13.636										14.6868	12.8179	14.1759	14.9216
AAVLK(UniMod:121)YENNVM(UniMod:35)NIR	PPP3CA	Q08209-2_K323_Oxi329	1462	16.0818			15.787		16.5303	16.1778	15.8307	16.7932	16.178	15.8485	15.9756	16.2002	16.338	16.5637	15.9132	16.9619	15.3554	16.6483	16.4565	15.8596		14.2257		15.9098
AAVLK(UniMod:121)YENNVMNIR	PPP3CA	Q08209-2_K323	1463	17.4824	17.8161	18.2039	17.8825	17.7294	18.5014	18.5626	18.4273	18.3976	17.747	18.164	17.8512	17.8198	17.3193	17.7421	17.1904	18.1431	16.9404	16.9308	16.8651	16.1056													17.1018	17.0328	16.5598		15.9435	16.0827
AAVM(UniMod:35)HDILDMMPEGIK(UniMod:121)QNK	PRPF8	Q6P2Q9_K702_Oxi690	1464	16.5022		16.7806	16.5326	15.8685			17.0677	16.9624	17.1841	16.8338	17.0501	16.9829	16.2802	16.361			15.4649	15.0457	14.9433	14.5768										18.0971	18.2229	18.4043			18.1737	18.2348	17.4611	17.8558		17.5831	15.4787			16.5995	14.2341
AAVM(UniMod:35)VHQLSK(UniMod:121)K	CTNNB1	P35222_K180_Oxi174	1465	14.2914	13.1998		14.8365	13.7515	14.5009	14.0408	13.7815	14.3491	13.5313	13.4185	13.0544	13.883		14.0103		12.7257													15.0862	15.0377	13.88	14.5994	14.5319	14.922	14.7817	15.1733	13.8339	14.9329	14.3364	14.9364	15.2473	14.9296	14.8484
AAVMHDILDM(UniMod:35)MPEGIK(UniMod:121)QNK	PRPF8	Q6P2Q9_K702_Oxi696	1466	16.6384			16.3572		16.1242																									17.6431						18.3302						16.2099	14.8428	16.9612
AAVMHDILDMM(UniMod:35)PEGIK(UniMod:121)QNK	PRPF8	Q6P2Q9_K702_Oxi697	1467	16.7648	16.7618		17.2928	16.6985	17.3198	17.0871		16.6549	16.2893	16.9057			15.6701	16.2931	15.9915	16.4385	14.7434	14.8227		15.2728									18.4425		18.0212	17.9539	18.1064	18.2489	18.1008			17.3897	17.7489	17.823	16.5966	16.7637	16.3761		14.4379
AAVMHDILDMMPEGIK(UniMod:121)QNK	PRPF8	Q6P2Q9_K702	1468	17.8103	19.2571	19.2258	19.0427	18.7038	18.8146	18.9989	19.0083	18.4819	18.0506	18.476	18.3636	17.939	16.7179	17.1254	16.9637	17.073	14.647	15.2015	14.9762	14.6084									20.7869	20.8546	21.0077	20.8536	19.7461	20.1618	19.8594	19.98	18.4431	18.5632	18.7441	18.7715	16.2735	16.8992	16.133	17.0328	13.6716
AAVMVHQLSK(UniMod:121)K	CTNNB1	P35222_K180	1469	15.533	15.697	16.1085	15.8488	15.8317	15.2927	15.2752	15.5326	15.7024	14.4433	14.4048	14.7812	14.555	14.612	14.6648	14.6606	14.2679													16.8793	17.145	16.9234	16.9853	16.3738	16.7443	16.5467	16.4021	16.0379	15.9587	15.6685	15.7478	13.6799	14.91	14.5608	15.4838
AAVMVYDDANK(UniMod:121)K	ENAH	Q8N8S7_K21;Q8N8S7-2_K21;Q8N8S7-3_K21	1470	14.7532										14.1664									13.8419										15.5791	15.5894	15.2851	15.3273	14.776	14.8796	14.9629	14.5655	13.6322	14.433
AAVNVVDFDDK(UniMod:121)YIVSASGDR	BTRC	Q9Y297_K437;Q9Y297-2_K401	1471	16.3038	16.3539	16.3139	16.1351	15.7491	16.3445	16.7246	16.6128	16.5211	16.1812	16.1729	16.1885	16.3631	15.9235	15.7418	15.9234	16.2484	14.147	15.2806	15.2172	14.9605				13.7918					18.0825	18.1356	18.0962	17.9994	17.3467	17.677	17.5627	17.7617	16.9686	17.3151	17.1331	17.3532	16.438	16.7014	16.3337	16.7265	15.0915
AAVPDAVGK(UniMod:121)C(UniMod:4)R	ATP1A1	P05023_K605;P05023-4_K605	1472	20.1895	20.8628	20.9881	21.3182	21.5358	21.1484	21.4806	21.31	21.4597	21.0767	20.9563	21.0026	21.1192	20.8027	20.8309	20.8701	20.9531	20.5894	20.7911	20.092	20.2352	19.55	19.0134	18.9687	19.2373	17.6964	17.19	17.0376	18.0711	21.5521	21.8399	21.3708	21.7559	21.6239	21.9009	22.0051	21.4619	21.4422	21.4993	21.4058	21.4913	21.0532	21.2003	20.6147	21.4787	19.7628
AAVPK(UniMod:121)NVSVAEGK	PTGFRN	Q9P2B2_K285	1473	15.9328	16.6119	16.9087	16.1244	17.2962	15.7285	16.1076	17.3157	15.7556	17.0527	15.6264	15.3669	15.335		14.6435	15.0852	15.2562		14.7093
AAVPSIK(UniMod:121)FC(UniMod:4)LDNGAK	PGK1	P00558_K48	1474	17.1394	17.3329	17.0569	16.9989	16.7136	16.943	16.8315	17.2487	16.5537	16.5471	15.8395	16.0764	16.6318	16.0771	15.7152	15.1316	15.9343			15.5215	15.0827									19.7227	19.7255	19.5663	19.6991	19.1479	19.2673	19.2888	19.1989	18.4872	18.5085	18.743	18.4388	17.4267	17.4087	17.3331	17.237	16.3227
AAVQK(UniMod:121)AIPMYK	ATP6V1E1	P36543_K150	1475	16.0106	16.5257	16.8661	17.0117	16.7209	16.5545	16.2243	16.266	16.3322	16.097	16.0396	15.8291	16.8881	15.3762	15.9344	15.305														15.1385	15.6597	15.1856					14.2463
AAVSEELK(UniMod:121)WWHER	INAVA	Q3KP66_K590;Q3KP66-3_K505	1476	13.4888				13.858				13.5687			13.1639	13.3645
AAVSGDEK(UniMod:121)ALDM(UniMod:35)FNWK	IFT140	Q96RY7_K179_Oxi183	1477	15.9763	16.1904	15.9609	16.1105	15.6566	16.4152	16.1909	15.4696	15.9255	16.3441	16.5062	16.7296	16.4998	16.4672	16.4621	16.2906	16.2549	16.126	15.7584	16.2234	15.4966	15.1957	15.6592	14.7445	14.7533
AAVSGDEK(UniMod:121)ALDMFNWK	IFT140	Q96RY7_K179	1478	16.2324	17.7738	17.6933	17.2427	17.4969	17.962	17.7006	17.5752	17.6754	17.3637	17.4452	17.4224	17.092	16.6739	16.8301	16.8721	16.606	15.1718	16.0737	15.7338	15.3458				12.9558			15.3333		13.7084	14.0228	12.7332					13.5397
AAVTEGK(UniMod:121)LYDR	CLSTN3	Q9BQT9_K158;Q9BQT9-2_K170	1479	13.9496		14.4316	13.8217			14.8378			14.3306																									12.326
AAVTLK(UniMod:121)YVQELPLEADGALR	VWA5A	O00534_K128	1480	16.3931	16.7474	16.8615	16.8868	16.5318	16.7168	16.5729	16.6397	16.5138	15.5686	16.4856	16.4194	16.6171	15.8097	15.9905	15.7553	16.1726
AAVTSLWSK(UniMod:121)MNVEEAGGEALGR	HBE1	P02100_K18	1481	15.9013		16.2221	16.0981	16.4447	15.8798	16.6353	15.9179		15.739		16.2489	15.4663		15.1231	15.1392
AAVVESHK(UniMod:121)LGGTC(UniMod:4)VNVGC(UniMod:4)VPK	GSR	P00390_K97;P00390-2_K54	1482	14.8531	15.9917	15.9151	15.9021	16.8136	16.1534	15.7438	15.5887	15.5895	15.5024	16.0218	15.9496	16.3293	15.2184	14.7475	14.8189	15.5587	12.7665			14.9757									12.5085	12.9381	12.9765	13.5046		13.3647	12.3681	14.0795
AAVVVSK(UniMod:121)SGSLK	NOLC1	Q14978-3_K580	1483	16.1741	15.836	16.2477	15.8383	16.4921	15.4738	16.3484	16.5456	15.6102	15.7193	15.2962	15.2071	16.1018	15.3632	16.1075	14.4354			13.4762		13.5971									17.8076	17.8078	17.6112	17.756	17.1008	17.3412	17.8932	17.1754	16.6291	17.121	16.7543	16.895	16.8295	16.4774	16.4114	16.5142	15.2241
AAWAEYEAEK(UniMod:121)K	ATRX	P46100_K2282	1484	15.679	16.9934	16.894	16.8902	16.6768	16.0963	16.4468	15.9769	16.6523	15.9679	15.9661	16.1184	16.1282	15.8098	15.9854	15.7392	15.8877	14.77	14.4855	15.6323	14.8991	14.0269		13.0987	14.8148					16.0487	16.5525	16.3523	16.5863	15.6818	16.3264	16.0941	16.1456	15.3425	15.6764	15.1874	15.1144	15.3636	15.151	14.8538	14.976	13.7509
AAWEAGK(UniMod:121)FGNEVIPVTVTVK	ACAT1	P24752_K230	1485	18.0776	18.4761	18.3963	18.1336	18.117	17.9975	18.0636	18.3929	18.2728	17.9001	18.1872	17.916	17.9406	17.6954		17.712														18.6527	18.4832		18.5818	17.7037			18.3028	17.3999	17.7192	17.6616
AAWEAK(UniMod:121)AGGC(UniMod:4)GR	TEDC1	Q86SX3_K386;Q86SX3-2_K284;Q86SX3-3_K245;Q86SX3-5_K243;Q86SX3-6_K317	1486	15.0216	15.0731	12.2128		12.239	15.6861	16.1939	15.1411	16.1469	13.1542	15.3732	14.6887	14.3347	14.5677	15.9707	15.3122	17.2406	14.4081	15.3295		14.8899			17.4479
AAWEHMK(UniMod:121)K	HSD17B4	P51659_K139	1487	12.6494	12.6573	13.0219		13.7554			12.0951					11.7175
AAYADLLTPLISK(UniMod:121)LSPYPSSPM(UniMod:35)R	WDR47	O94967_K290_Oxi299;O94967-2_K262_Oxi271;O94967-3_K290_Oxi299;O94967-4_K297_Oxi306	1488	17.2421								17.9207			17.5274	17.539		15.9812
AAYADLLTPLISK(UniMod:121)LSPYPSSPMR	WDR47	O94967_K290;O94967-2_K262;O94967-3_K290;O94967-4_K297	1489	17.2927											17.6159																						17.0719					17.1904
AAYAEK(UniMod:121)LR	PGP	A6NDG6_K80	1490	17.2124	18.7898	19.1778	19.3054	19.4855	19.0343	18.9078	19.0187	19.4556	18.717	18.7458	18.9244	18.9174	18.7482	18.5598	18.8081	18.7814	18.2358	18.6214	17.766	18.3203	17.4061	17.4252	17.445	17.4869	16.593	15.9671	15.5868	17.8681	15.1913	15.4218		15.3423	14.3134	15.0834	14.9633	15.1823	14.6899	14.9353	15.0232	14.7013		13.8376		14.9225
AAYESK(UniMod:121)IK	KIF14	Q15058_K979	1491	14.8603	15.9261	15.9894	16.1367	16.5825	15.3455	15.6732	15.4574	15.8883	15.4903	15.6413	15.4426	15.6037		15.4164	14.9576	15.3487	13.6765	14.5953	15.1589										12.7787	12.8656	13.0232	12.6262			12.1624
AAYFEK(UniMod:121)NHGTR	PRPF6	O94906_K585	1492	14.5514	13.4996				14.1427	14.0696	13.7397	14.8017						15.5009		15.3478																	14.4384	14.2683				15.0374		14.3515	15.0268		14.944
AAYFGIYDTAK(UniMod:121)GM(UniMod:35)LPDPK	SLC25A5	P05141_K199_Oxi201	1493	15.9627	16.0106	15.8387	15.4052	15.24	16.4965	16.2322	16.4027	16.1603	16.6291	16.5262	16.6742	16.5634	16.5651	16.6879	16.4264	16.2106	16.1382	16.2609	16.6119	16.3793	16.1661	15.4121	16.1202	15.6993				15.111	16.1089	15.9052	15.6716	15.6829	16.4314	16.2342	16.148	16.1307	15.9578	16.2258	15.2097	16.2504	15.5373	16.0131	15.5237	15.5857
AAYFGIYDTAK(UniMod:121)GMLPDPK	SLC25A5	P05141_K199	1494	17.8204	19.8333	19.7943	19.7315	19.5271	19.3998	19.6327	19.4801	19.2238	18.7593	19.0853	19.1972	18.8728	17.8781	18.1303	18.1009	18.0958	16.7209	15.9372	16.3883	16.0298	14.2906		14.3503						19.6972	19.7384	19.8197	20.1083	18.9866	19.2832	19.2219	18.9779	18.218	18.0797	18.3608	18.216	16.2639	16.7972	16.263	16.5253	13.2628
AAYFGVYDTAK(UniMod:121)GM(UniMod:35)LPDPK	SLC25A6	P12236_K199_Oxi201	1495	15.8721	16.6286	16.0109	16.2312		16.4588	16.5986	16.707	16.3839	16.6122	16.7291	16.8279	16.8811	16.639	16.8605	16.5554	17.0799	16.2354		15.9623	16.1828	15.6142	14.9681	15.5823	16.0853					16.2727	15.9153	15.7148	15.7574	15.426	16.2455	16.3766	16.1104	15.6851	15.9839		15.7402	15.325	15.3946	15.4818	15.2085	13.9128
AAYFGVYDTAK(UniMod:121)GMLPDPK	SLC25A6	P12236_K199	1496	17.3959	19.2601	19.2284	19.1321	18.7837	18.9386	18.8906	18.815	18.7233	18.0631	18.4653	18.461	18.2922	17.4761	17.7611	17.5847	17.5395	16.7357	16.5345	16.2848	16.1843	15.1475		13.2689						19.2228	19.0977	19.119	19.2918	18.1719	18.5909	18.4198	18.3004	17.5059	17.5832	17.7467	17.6181	16.0157	16.4984	16.0069	16.4522	13.6148
AAYIYFTDFC(UniMod:4)PDNLFNK(UniMod:121)IK	STXBP3	O00186_K121	1497	17.8778	17.7449	18.1154	18.5605		18.7708		18.5132	18.5543		17.7632		17.6072			16.7241	16.4243
AAYK(UniMod:121)EYISNK	UBTF	P17480_K646	1498	14.0158	13.2455	13.7116	14.1642	14.1019		12.5048	14.1526	13.5281	12.9811	12.8789		12.89																	15.371	14.899	14.8476	15.1106	14.3252	14.6532		14.5657	13.9066	14.2576	13.736	14.5004
AAYLQETGK(UniMod:121)PLDETLK	ANXA1	P04083_K90	1499	18.2678	19.4501	19.1525	19.3964	19.6341	18.9626	19.0487	18.8064	19.3668	18.7484	19.0783	18.6212	19.1939	18.6548	18.6613	18.3981	18.5589	17.9058	18.1047	17.9423	18.3507	17.7891	17.7289	17.5307	17.3616	15.6286		16.1741	16.1485	19.7021	19.8638	20.1166	19.991	19.1557	19.2637	19.4994	19.6789	18.7404	18.6687	19.1974	18.8551	18.2442	18.3357	17.6421	18.387	17.0694
AAYMADHLK(UniMod:121)K	PATZ1	Q9HBE1_K487;Q9HBE1-2_K487;Q9HBE1-3_K487	1500	12.3763	12.6187			13.2687	12.7097	11.2966						11.9875
AAYNQVK(UniMod:121)TIAQGNLSNTDVQAAK	UQCRC2	P22695_K359	1501	15.557	15.093	13.6866	13.7511		16.3483	16.2412	15.9859	16.1869	15.3357	15.7243	14.9299	14.9698	16.0171	16.8756	16.6517	17.288	15.7659	16.2542	16.1484	15.7016	15.0085	14.61	14.932		14.3044
AAYNVTLLNFM(UniMod:35)DPQK(UniMod:121)MPYLK	FTO	Q9C0B1_K211_Oxi207	1502	13.8846	11.9015																												14.7968		14.4749	14.1244				14.1255
AAYNVTLLNFMDPQK(UniMod:121)MPYLK	FTO	Q9C0B1_K211	1503	16.7298	16.4829		16.5501		16.5346	16.8287																							15.3535	17.1443	18.062	17.9089	16.8435	17.1318		15.1871
AAYSFYNVHTQTPLLDLMSDALVLAK(UniMod:121)MK	NMT1	P30419_K443	1504	15.6788	16.0144		14.9976			16.0245
AAYTFNIEAVGFSK(UniMod:121)GEK	POLR3G	O15318_K23	1505	15.2399	15.3617	15.4227	15.1824	15.5555	14.9498	14.8802	14.1826		14.658	14.8589	14.4365																		15.629	16.1701	15.7441			15.9239		15.6435
AC(UniMod:4)AAQTK(UniMod:121)ATFLK	PSMC3	P17980_K245	1506	17.2337	18.244	18.0617	18.1071	18.3804	17.9168	17.9992	17.9929	18.1286	17.6321	17.4758	17.4151	17.59	16.9519	17.1379	17.0019	17.1201	16.7215	16.4436	16.4355	16.5009	14.5076	14.2267	15.4694	15.064					18.7283	18.6782	18.4721	18.6243	18.6409	18.57	18.5492	18.3868	18.0485	18.0501	18.1171	18.0574	17.9875	17.6404	17.57	17.7385	16.8021
AC(UniMod:4)AEPVAPK(UniMod:121)ATAPPER	C9orf116	Q5BN46_K16	1507	13.9686	12.2979		11.0552		14.4947	14.2193	14.2536	14.5969	14.7835	14.4199	14.2946	13.5	14.6844	13.9106	14.5355	14.5137
AC(UniMod:4)ALGSEQSGSSC(UniMod:4)VPC(UniMod:4)PPGHYIEK(UniMod:121)ETNQC(UniMod:4)K	KIAA1324L	A8MWY0_K629	1508	13.6786	13.5098	12.7623		13.0831	14.2731	14.1474	14.21	14.2548	13.6022		13.5579	12.902		13.9269				13.9139
AC(UniMod:4)ALSQINTK(UniMod:121)LLAEM(UniMod:35)K	CRYZL1	O95825_K48_Oxi53	1509	13.4569	13.8207	13.0495	13.6597	14.055	14.1376	13.5485	13.6201	13.5678	13.1139	12.9012	13.8202	14.0434	13.4797	12.5423		12.4941
AC(UniMod:4)ALSQINTK(UniMod:121)LLAEMK	CRYZL1	O95825_K48	1510	14.5216	15.137	14.9412	14.6264	14.6089	14.8495	14.7124	14.9457	14.5812	14.3461	13.6498	14.0588	13.8021
AC(UniMod:4)ANDLLVDEFLK(UniMod:121)VSSK	MAP3K5	Q99683_K939	1511	13.9378	14.505	13.9116	14.1359	13.9647	14.6028	13.4959	14.177	14.5563	14.7029	13.9489	13.3279	12.9808																		12.9295	13.89
AC(UniMod:4)AVEVK(UniMod:121)R	NELFB	Q8WX92_K146	1512	15.3638	14.638	15.1404	14.9328	15.5757	15.8454	15.757	15.8007	15.9642	15.4293	15.5708	15.6164	15.4861		15.6993	15.3593	15.5176		14.5011	15.2466	14.4685
AC(UniMod:4)C(UniMod:4)C(UniMod:4)EGFPFHEVIQEFLLNK(UniMod:121)DK	GEN1	Q17RS7_K339	1513	16.2484	17.1385	15.9531		16.2287	16.7087	16.6261			16.7559	16.0053	16.4922	16.5688		14.8752		15.3803
AC(UniMod:4)DEDHK(UniMod:121)GYLSR	EFCAB11	Q9BUY7_K35	1514	14.8743	14.7588	15.3406	14.9421	15.7569	15.3328	15.4675	15.1269	15.1877	14.4989	14.8972	14.9416	14.4646		14.967	14.3816	14.304			13.6212
AC(UniMod:4)DELVEEMEHYGK(UniMod:121)WSGGK	PLOD2	O00469_K588	1515	12.9751	13.7767	13.6131	12.6164	12.5204	13.2224	12.2292	12.8359			12.9866
AC(UniMod:4)DESFQPLGDIMK(UniMod:121)MWGR	GIGYF2	Q6Y7W6_K585;Q6Y7W6-3_K606;Q6Y7W6-4_K579;Q6Y7W6-5_K579	1516	17.0605	18.129	17.9995	17.8166	18.0297	17.7423	17.6612	17.6564	17.3761	16.7788	16.6762	16.8491	16.9909				15.1359														16.0898	15.8874	16.1484
AC(UniMod:4)DESVLM(UniMod:35)DLK(UniMod:121)ALLLEAK	DDX41	Q9UJV9_K549_Oxi546	1517	15.0552	15.6272				14.7776					14.7356	15.676	16.0192	14.3278			14.2229
AC(UniMod:4)DESVLMDLK(UniMod:121)ALLLEAK	DDX41	Q9UJV9_K549	1518	15.62	15.8389	16.0435	14.947	15.8147	16.1694		15.4488	15.8653	15.5922	15.7005	15.6744	14.7251
AC(UniMod:4)DMHVADMLVK(UniMod:121)VNALIK	CASP2	P42575_K409	1519	14.561	15.1945	15.3609	14.7542	14.4144	14.9361	14.9955	15.0204	14.4758	14.4978	14.5052	14.2088	13.2566	13.6729
AC(UniMod:4)DSAEVK(UniMod:121)AWLETSEGFAVIK	HMGCR	P04035_K606;P04035-2_K553;P04035-3_K626	1520	17.8924	19.8262	19.9767	19.6309	20.0361	18.9002	19.7814	19.0486	19.5496	19.6043	19.7991	19.8111	19.8678	18.1058	18.9399	18.8644	19.0191	17.6075	17.8717	17.9126	17.5185	16.8866	17.3646	17.62	17.7273		18.2511	17.0676	15.9311	18.3308	17.9572	17.3796	17.527	17.7737	17.5073	17.5216	17.093	16.1474	16.3249	16.5591	16.3752	15.0481	15.8508	15.0928
AC(UniMod:4)DSVTSNVLPLLLEQFHK(UniMod:121)HSQSSQR	MMS19	Q96T76_K403;Q96T76-8_K424	1521	15.101						14.7408		15.3017		14.6647					15.2232	15.5744
AC(UniMod:4)DTGLNK(UniMod:121)VSPVYSAVFGGHEDC(UniMod:4)LEILLR	ASB3	Q9Y575_K280;Q9Y575-3_K318	1522	16.7995		17.47	16.7877	17.5088	17.5227	16.0635	17.1836	16.579	17.9313	13.3612	17.368	16.8381		16.6534	16.6706	17.7633		16.2909
AC(UniMod:4)DTPDK(UniMod:121)PVQVTK	ADAT1	Q9BUB4_K53	1523	12.844		12.088				12.5468	13.3493				13.2689	12.967
AC(UniMod:4)EAITVGK(UniMod:121)VDLSSWR	GNL1	P36915_K301	1524	15.2976	15.6662	15.6121	15.5638	14.9675	15.6595	15.7696	15.5934	15.5386	15.654	15.6384	15.4747	15.6572	14.3615	14.9071	15.0377	15.5123		14.0243											15.4942	15.9618	15.7854	15.6774	15.2501	15.5478	15.2904	15.1106	14.2101	14.0696
AC(UniMod:4)EDAHDVK(UniMod:121)DVC(UniMod:4)LTFLEK	ANKEF1	Q9NU02_K164	1525	16.9431	18.2187	17.8695	17.529	17.3331	17.5567	17.6405	17.5875	17.3669	17.3403	17.604	17.4514	17.4506	17.2735	17.1676	16.9495	17.0542	16.7371	16.337	16.3148	16.3636	15.0701		14.6598	14.816
AC(UniMod:4)EDPPAPWEEK(UniMod:121)SR	CENPP	Q6IPU0_K32	1526	15.1844	15.3124	16.0564	15.0801	15.3163	15.2027	15.5436	15.039	15.7998	14.6719	15.4713	15.8117	14.672	14.9394	14.7807	14.7427	14.5776			14.0444											16.8023	13.0226			17.1294		14.9826	13.0032		17.2388
AC(UniMod:4)EFAGFQC(UniMod:4)QIQFGPHNEQK(UniMod:121)HK	TLN1	Q9Y490_K254	1527	13.3718																																13.5424	13.3137		13.2593
AC(UniMod:4)EHFISDLSINSLYC(UniMod:4)LSDEK(UniMod:121)LIQK	KDM2A	Q9Y2K7_K1156	1528	14.8312	15.3325	15.1699	15.2565	14.9605	15.1124	14.5766	14.3582	14.2871		14.8239	14.846		14.4192
AC(UniMod:4)EK(UniMod:121)VISVGQTVITK	KDM4C	Q9H3R0_K877	1529	13.6048	13.9903	13.3777	13.0028	13.7148	13.9162			13.627
AC(UniMod:4)ELC(UniMod:4)PEEVK(UniMod:121)K	USP9X		1530	14.3489			13.163																										14.5139	14.9741	15.2312	14.9264	13.8985		14.456	14.3631		14.1666	13.8524	14.2926
AC(UniMod:4)EMGHK(UniMod:121)DVIQTLIK	INVS	Q9Y283_K403;Q9Y283-2_K403	1531	14.11	14.5236	14.8612	14.5574	14.4658	13.9887	13.9567	14.0262	14.1786	12.4593			14.0829
AC(UniMod:4)ENSC(UniMod:4)ILYSDLGLPK(UniMod:121)ELTLWVDPC(UniMod:4)EVC(UniMod:4)C(UniMod:4)R	BTG3	Q14201_K90	1532	16.9877		16.5499		17.3717	16.8081		17.7483		16.8585	16.5704		17.0069
AC(UniMod:4)FEK(UniMod:121)VLEVDPENPESSAGYAISAYR	IFIT1	P09914_K166;P09914-2_K135	1533	15.8686	16.0698	15.7403	15.9404	15.8402		15.959	15.8024	15.9537		16.0018	16.2259	15.5909				16.241			15.7126				15.216													15.867
AC(UniMod:4)FSANGEEVLATSTHSK(UniMod:121)VLYVYDMLAGK	UTP18	Q9Y5J1_K318	1534	15.5447		15.7113	15.4203	16.0005		15.4406	15.2695			15.5624	15.743	16.6092		14.4833	15.2066
AC(UniMod:4)FTMDPK(UniMod:121)LSAAVTEAFVR	VARS	P26640_K450	1535	14.777	15.3199	15.1262	15.363	14.4305	15.6997	15.6705	15.8104	15.817	15.5489	15.9508	15.2454	15.0795	14.8406	14.3282	14.3508	14.6548		12.9621	13.3645										14.3882	14.5477	15.1327			14.0646		12.1741
AC(UniMod:4)FVLEK(UniMod:121)K	MAGED1	Q9Y5V3_K522;Q9Y5V3-2_K578	1536	19.143	21.7774	21.7688	21.9629	21.8886	21.3275	21.4451	21.4012	21.4496	21.2272	21.3342	21.2856	21.2736	20.9667	20.8283	20.9224	20.805	20.2745	20.5764	20.4288	20.4743	19.8393	19.1073	19.6706	19.393	17.9635	17.0607	17.5524	17.2628	18.7572	18.9521	18.6651	18.5563	18.2157	18.338	18.3024	18.1634	17.9954	17.736	17.5581	17.597	17.4232	17.3868	17.1203	17.258	15.8617
AC(UniMod:4)GEAHLK(UniMod:121)TILATGELGTLTNVYK	DERA	Q9Y315_K188	1537	14.7589	15.5733	15.4205	14.1965	14.1158	15.3691	15.4254	15.4611	14.8777		14.4866	15.3602	15.0493		13.6646						14.3984									15.0008	12.985
AC(UniMod:4)GEIIPK(UniMod:121)R	USP37	Q86T82-2_K426	1538	12.9463		12.7028			13.8928	13.7251	13.5318	12.4217	12.6767	12.7602	11.9398	12.866
AC(UniMod:4)GK(UniMod:121)FEISAIR	PGM2	Q96G03_K512	1539	15.5412				15.6624		15.5614		15.7083	15.0781	14.7653	14.7783	15.1643		14.6976		14.3041													16.4059	16.2708	15.9445	15.7588	16.2451	16.0941	15.9833	15.5966		15.7226
AC(UniMod:4)GQIFC(UniMod:4)GK(UniMod:121)C(UniMod:4)SSK	HGS	O14964_K192	1540	14.8068	13.6542				14.8155	14.5566		14.1417								14.7485																	15.2306	14.4461	14.1181	15.5338		16.164	13.3589	15.3798			16.0737	15.0728
AC(UniMod:4)GSEIMQK(UniMod:121)K	DSP	P15924_K1287	1541	13.3065	12.3234	12.3737	12.6045	13.0219																									13.7188	14.3038	14.4677	13.9037	13.2169	12.9019		13.5348
AC(UniMod:4)GVDYEVK(UniMod:121)AFC(UniMod:4)AENLEEK	ARRB1	P49407_K147;P49407-2_K147	1542	13.8085																													14.2837	14.3702	14.726	14.1802			12.8599	13.3176								12.9221
AC(UniMod:4)GVPK(UniMod:121)QGSIPYDSVTGPSK	SIAE	Q9HAT2_K239;Q9HAT2-2_K204	1543	16.2892	17.0898	17.2861	16.992	17.6331	17.213	17.6968	17.5191	17.4478	17.6608	17.3836	17.3048	16.8566	17.4263	17.0531	17.0951	17.3922	16.9025	17.0313	16.8935	16.3282	15.8565	15.8224	15.8194	15.7517					14.2618	14.583	14.0082	13.7249		14.1066	13.7132			13.1127
AC(UniMod:4)HIK(UniMod:121)TETVTYEEK	TRAK2	O60296_K235	1544	13.3139	13.1616	13.0512	14.2441	13.9375	12.3281	12.6382		13.8364
AC(UniMod:4)IDFAISAK(UniMod:121)PLTR	CACNA1B	Q00975_K1447	1545	15.5301		16.832							16.8331				16.036	16.0463	16.3349	16.4717	14.5294	14.8343	14.9814	14.3978		13.5339
AC(UniMod:4)IDSNEDGDLSK(UniMod:121)STVLR	TPP2	P29144_K220	1546	15.6191	16.5303	16.7876	16.0525	16.5749	16.1373	16.0728	16.1464	15.9711	15.9866	15.9331	16.1484	15.9297	15.7827	15.7897	15.7961	15.9024	15.12	15.3812	15.4294	15.462									15.0849	15.3815	14.3581	14.3923	14.8254		13.9559		14.7839
AC(UniMod:4)IPSTIPTDSEVTFLK(UniMod:121)ALGDSEWFPQLHR	SBF2	Q86WG5_K1375	1547	16.9923	16.9731									17.0114
AC(UniMod:4)ISFNK(UniMod:121)K	CTR9	Q6PD62_K176	1548	14.8916	15.4378	15.8925	16.1286	16.5064	15.7331	15.8636	15.9281	15.9901	15.3392	15.1086	15.1271	15.5438			14.1071	14.8068		13.9645		13.3876									15.1579	14.4002	14.7015		14.2864	14.152	14.5394	14.3559	13.3313		13.7715	13.6196
AC(UniMod:4)ITVSNK(UniMod:121)EAVTSM(UniMod:35)GGK	TRIM34	Q9BYJ4_K44_Oxi50	1549	14.8773	15.5002		15.2292		14.927	15.1756	15.0137	15.2715	13.8324	14.1564	14.8602	14.8071
AC(UniMod:4)ITVSNK(UniMod:121)EAVTSMGGK	TRIM34	Q9BYJ4_K44	1550	14.5566	14.5263	14.8069	15.1911	14.9685		14.5262	14.2194			13.658
AC(UniMod:4)K(UniMod:121)ADIPK	GLG1	Q92896-2_K943;Q92896-3_K932	1551	13.805	13.7219	14.9789	13.7903	14.6819	12.3859	12.899	13.6712	14.311
AC(UniMod:4)K(UniMod:121)ANGVTDLLVVHEHR	IMP4	Q96G21_K129	1552	15.92	16.5779	16.5749	16.9846	17.3988	17.3414	17.0982	17.359	17.0741	16.9046	17.1456	16.8761	16.8997	16.5634	16.562	15.9541	16.465	14.4643	16.1194	16.352	15.7477									14.5371	14.9653	14.4782	14.527	14.6423	14.8426	14.9343	14.6521	13.5804		13.979
AC(UniMod:4)K(UniMod:121)DPNPIIDGR	RBM38	Q9H0Z9_K93;Q9H0Z9-2_K93	1553	16.6686	16.7996	16.7265	16.5014	16.673	16.1496	16.6052	16.3728	16.3806	16.4202	15.8441	15.9827	16.1102	15.987	15.8074	15.5974	15.8061	16.1126	15.3753		16.4954									18.3499	18.1668	18.0314	18.226	17.678	17.899	17.8337	17.8656	17.5373	17.7314	17.4355	17.463	17.5398	16.968	16.3045	17.049	15.9129
AC(UniMod:4)K(UniMod:121)LAILHLINGTIK	VIRMA	Q69YN4_K1239;Q69YN4-3_K1239	1554	12.9328	13.9049		11.9608
AC(UniMod:4)K(UniMod:121)LYGPETNIPR	COQ10B	Q9H8M1_K218;Q9H8M1-2_K175	1555	15.2601				15.3419	15.6874	15.9708	15.7932	15.731	15.1779	15.1641	15.276	14.6806	14.7436	15.6502	15.0153	15.3794		14.6023	14.6886
AC(UniMod:4)K(UniMod:121)NC(UniMod:4)TC(UniMod:4)GLAEELEK	CIAPIN1	Q6FI81_K247	1556	14.4602	14.5858	14.8401	14.5002	13.8513	14.6155	14.3908	15.2021	14.4996	14.154	14.3029		14.0117																	14.8634	14.9895	14.3152	14.827	14.8441	15.0417	14.8134	14.5725	14.1802		13.3051	13.4178
AC(UniMod:4)K(UniMod:121)NLAYGEEK	SYTL3	Q4VX76_K331	1557	12.0087	11.7411	11.8102	12.0955	13.0068	11.5001	11.6542		12.0048			12.2568
AC(UniMod:4)K(UniMod:121)SSGSSSTSTHLNC(UniMod:4)APESIAMI	TMEM150A	Q86TG1_K250;Q86TG1-2_K197	1558	14.5314	14.502				13.8014																								14.8781	15.2642		14.9111		13.7258		14.6369
AC(UniMod:4)K(UniMod:121)VDSPTVTTTLK	KLC1	Q07866_K457;Q07866-10_K457;Q07866-2_K457;Q07866-3_K457;Q07866-4_K457;Q07866-5_K457;Q07866-6_K457;Q07866-7_K457;Q07866-8_K457;Q07866-9_K457	1559	13.3044	11.5827				11.6428																								13.9946	14.2544	14.2035	13.5731	13.6852	13.827	13.2979	13.0545		13.1068	13.4298
AC(UniMod:4)K(UniMod:121)VEDLGK	WDR48	Q8TAF3_K394	1560	14.8827	15.4459	15.6478	15.6228	16.1319	15.7274	15.0518	15.4626		15.145	14.9245		15.1432																	12.4906	14.0975	14.0684	13.3989
AC(UniMod:4)K(UniMod:121)VLVEK	GUCD1	Q96NT3_K123;Q96NT3-2_K123;Q96NT3-3_K179	1561	14.2384	14.6402	14.9593	14.7274	15.4172	14.2024	14.7239	14.1184	14.5254	14.0676	14.446	14.0523	14.1997	13.6842		13.1231															13.5306		13.396
AC(UniMod:4)K(UniMod:121)YFEQGK	MKRN2	Q9H000_K328;Q9H000-2_K285	1562	14.3277	14.9312	15.1688	15.3968	16.1154	14.6133	14.8815	14.4318	14.8657	14.3131	14.7686	14.6978	14.572		13.1546		13.8835													13.3924	14.2585	14.3181	13.4147	12.2889	13.6572		13.7575
AC(UniMod:4)LDDSYASGEGLK(UniMod:121)R	IQSEC1	Q6DN90_K918	1563	15.3381	14.5408																												15.9265	15.5404	15.1452	15.5376
AC(UniMod:4)LDHLAPDSK(UniMod:121)SSGK	IQGAP3	Q86VI3_K1524	1564	15.8116	17.0469	16.8477	17.6641	17.923	16.493	16.5229	16.4734	17.3849	16.0611	16.2179	16.4906	16.3612	16.3191	16.2376	16.3452	16.1032	14.1952	15.893	14.3982	15.7099	14.053								15.6625	16.133	15.9091	15.6875	14.8656	15.4461	15.8607	15.638	14.2146	14.3151	14.6498	15.1727		14.6014		14.5078
AC(UniMod:4)LDTAVENM(UniMod:35)PSLK(UniMod:121)MK	FASN	P49327_K1239_Oxi1235	1565	17.333	18.3894	18.3294	18.3655	18.0975	18.7033	18.9241	19.1393	18.9164	18.8906	18.3779	18.7383	18.942	17.9711	17.7111	17.9386	18.1813	16.8881	17.2746	17.5164	17.3821			13.8183							15.266				14.6303	16.3695			15.1927		14.5542
AC(UniMod:4)LDTAVENMPSLK(UniMod:121)M(UniMod:35)K	FASN	P49327_K1239_Oxi1240	1566	16.9148	18.1239	18.376	18.314	18.1481	18.2573	18.5238	18.3725	18.619	18.1851	18.3933	18.4794	18.6426	17.9003	18.0712	17.8688	18.5131	17.2421	17.7446	17.3903	17.5761	15.9406	15.7137	15.8996	15.785								14.8154	14.3345	14.7306	14.3156	15.8861		13.7901	13.5804	13.7393
AC(UniMod:4)LDTAVENMPSLK(UniMod:121)MK	FASN	P49327_K1239	1567	19.3735	22.6617	23.1146	23.1777	23.1717	22.3646	22.5164	22.1943	22.4549	21.6275	21.752	21.6597	21.5929	20.3923	20.6522	20.4274	20.7824	18.7428	18.915	18.7883	18.8677	16.39	15.814	15.3419	16.4942					19.6429	19.9339	19.6176	19.8014	19.0483	18.9195	19.0466	18.5973	17.9653	17.8651	18.0323	17.6458	16.2851	16.5438	15.8153	16.2916
AC(UniMod:4)LENLGLK(UniMod:121)HIFSEDTSDFSGM(UniMod:35)SETK	SERPINB5	P36952_K294_Oxi307	1568	15.1692	14.8196	15.0405	14.7715	14.4184	15.7123	14.5061	15.7303	15.6647	15.3841	14.8543	15.6901	15.4341	15.7403		14.5918	15.7974	14.9031		14.9344	15.052
AC(UniMod:4)LENLGLK(UniMod:121)HIFSEDTSDFSGMSETK	SERPINB5	P36952_K294	1569	16.1996	17.1198	17.2026	17.0735	16.9755	16.4793	16.7824	16.3476	16.6033	16.1377	16.3942	16.1723	16.0914	14.5448	15.1942	15.1506	14.9247
AC(UniMod:4)LK(UniMod:121)ESMR	CYP24A1	Q07973_K382	1570	16.5136	16.5997	16.771	16.7173	17.2869	17.4937	17.5817	17.3508	17.4166	16.6425	16.7363	16.6081	16.5274	16.0809	16.555	16.4193	16.7135	14.7134	15.7387	15.0536	15.2655
AC(UniMod:4)LK(UniMod:121)TEPSLR	TIMM21	Q9BVV7_K36	1571	13.2731	13.5123			13.0472		13.6052		12.9276
AC(UniMod:4)LQK(UniMod:121)LK	POLG	P54098_K551	1572	15.8311	16.1387	16.4035	16.3502	16.9464	16.0145	16.2506	15.9544	16.062	15.9725	16.0099	15.7763	15.7812	15.1942	15.4125	14.8012	15.4617			14.5983
AC(UniMod:4)LQQDLK(UniMod:121)QESR	CHD1L	Q86WJ1_K141;Q86WJ1-4_K28	1573	15.0618	13.9413	14.1353	14.3097	13.8315	15.2109	15.436	15.2689	15.7377	14.9412	15.4265	15.691	15.7401	15.0961	15.5822	16.4932	16.392	13.3089	15.6088		15.1488				13.9349
AC(UniMod:4)LVHNELLEK(UniMod:121)EFTEK	FAM208A	Q9UK61_K158;Q9UK61-3_K158;Q9UK61-4_K158	1574	14.2114	13.9678			14.147				13.1959				13.3964																				15.2145			15.3465
AC(UniMod:4)M(UniMod:35)EEMHQVAIAAK(UniMod:121)DPANGR	NUP85	Q9BW27_K124_Oxi113	1575	15.5497	16.1596	16.0602	16.1365	16.4741	16.5449	16.216	16.4692	16.2097	15.7654	16.0272	16.5198	16.0108	16.1885	15.833	15.8417		14.9742			14.7398										14.1819				14.713	15.1123		13.977		14.0227			13.4663
AC(UniMod:4)MDGWMGK(UniMod:121)EC(UniMod:4)K	JAG2	Q9Y219_K238;Q9Y219-2_K238	1576	14.9183	16.1884	16.7006	16.5955	16.454	15.3142	15.644	15.6587	15.7522	14.5565	14.6837	14.3438	14.1195																	13.8475	14.2666	14.0807	13.9761		13.3132		13.0344
AC(UniMod:4)MEEM(UniMod:35)HQVAIAAK(UniMod:121)DPANGR	NUP85	Q9BW27_K124_Oxi116	1577	17.1285	17.8565	18.0163	17.9982	17.9463	17.7142	17.9214	17.8274	17.7985	17.6745	17.6949	17.9956	17.7837	17.5001	17.705	17.482	17.2561	16.9084	17.4429	16.9875	16.4375	14.713								16.1895		16.4175	16.3463	16.1219	16.5971	16.55	16.3455		16.4351		16.1912
AC(UniMod:4)MEEMHQVAIAAK(UniMod:121)DPANGR	NUP85	Q9BW27_K124	1578	17.4502	19.6215	19.9095	19.7687	20.0987	19.0256	19.1276	18.9747	18.7182	18.1719	18.5233	18.3821	17.7061	17.334	17.5531	17.0424	16.8544	15.5973	16.1678	15.9667										17.8024	18.084	17.9029	17.7223	16.7608	17.1119	17.3323	16.6734	16.3981	16.107	15.8708	15.92		15.1397	14.8562	15.0829
AC(UniMod:4)NFFNNVGGNLK(UniMod:121)GLENWLLK	NCOA4	Q13772_K255;Q13772-3_K271;Q13772-4_K271	1579	18.4799		19.719	19.3238	18.6928		17.8911	19.4691	19.2252			17.262				17.6632																17.9436					17.6093
AC(UniMod:4)NLTDTQK(UniMod:121)EVK	KDM3B	Q7LBC6_K1364	1580	15.2887	15.5255	15.6452	15.6123	15.708	15.2371	15.447	15.8969	15.5608	15.0962	15.3936	15.2348	15.1843	14.6026	14.9548	15.6084	14.5481	14.6673	14.2891											16.172	16.379	16.2565	16.2222	15.8685	15.746	16.0613	15.4039	16.0047	15.1411	14.9496	14.8068		12.7304	14.5195	15.2778
AC(UniMod:4)PEK(UniMod:121)HFAFK	FAM3C	Q92520_K67	1581	17.2749	16.4364	16.4123	16.7605	16.8078	16.7253	16.3506	16.4049	17.4068	16.4099	16.8581	16.3195	16.3333	15.9534	15.7614	16.5836	16.5523		15.772	14.969										18.7889	18.716	18.2393	18.4181	18.5074	18.6515	18.4176	18.6453	17.9318	18.5676	18.4173	18.3555	17.5348	17.8396	16.8264	18.2975
AC(UniMod:4)PK(UniMod:121)C(UniMod:4)NVQFNLLDPLK	ZNF280C	Q8ND82_K241	1582	15.6982			15.1162	14.7245		14.8454		15.6453				14.8511			14.2426														17.3775	17.0029	17.2926	17.4508	17.137	16.8353	16.7436	17.2225	16.2265	15.9538	16.0188	16.2989	14.5784	14.8721	14.7779	14.9551
AC(UniMod:4)PK(UniMod:121)EGPAVVGQFIQDVK	CAND1	Q86VP6_K812	1583	16.2236	14.7269	14.6483	14.7161	15.3588	15.0668	15.4112	15.3068	15.2903	15.304	14.9469	15.1951	15.2696		14.9796				13.5341											18.2959	18.0999	18.292	18.2014	17.7933	18.0904	17.8197	17.6588	17.3101	17.3104	17.5909	17.3183	15.9748	16.3058	16.3388	16.4336	14.3433
AC(UniMod:4)PLQPDHTNDEK(UniMod:121)E	PCLAF	Q15004_K110	1584	13.1748		14.0228																											12.6366	13.1144	13.4081	13.4349		13.3613		12.0448			13.3755
AC(UniMod:4)PQTDK(UniMod:121)FFLHK	SETD2	Q9BYW2_K1130	1585	14.0627																													14.1907	14.4718	14.2716	14.0737			13.6928	13.676
AC(UniMod:4)QAK(UniMod:121)SEALVLR	OFD1	O75665_K256	1586	14.9919	14.8431	14.4904	14.6709	14.1166	15.8991	15.6571	15.4703	15.8217	14.9612	15.2297	14.8507	14.9586	14.3887	15.5271	15.4338	15.9453		14.2549	14.1021	14.2243
AC(UniMod:4)QALGAMLSK(UniMod:121)GALNPADITVLFK	NELFCD	Q8IXH7_K302;Q8IXH7-4_K293	1587	16.9278	16.332	16.8687	17.6214	16.7479	17.2593	17.8317			16.1972	17.2157	16.601																			17.7715	16.7053	16.6068				16.8856			16.3454
AC(UniMod:4)QEVLEK(UniMod:121)VK	PI4KB	Q9UBF8-2_K58	1588	14.9193	16.1875	15.9531	15.8909	16.0228	15.1948	15.8802	15.5059	15.6113	14.5601	15.1162	15.0725	15.4853	14.9233	14.8726	14.3663	14.1878													14.0475	14.5055	13.5902	13.8711	12.4611
AC(UniMod:4)QIIASILVGK(UniMod:121)DEK	POLR3A	O14802_K575	1589	14.8486	14.8764	13.7633	13.1879		15.966	15.4956	15.566	15.3416	16.3212	16.2576	16.058	15.8206	15.5168	15.8218	15.5736	15.9343	14.6821		14.4136	14.8508									13.7561		13.1752		13.8191	14.3125	13.1292										12.726
AC(UniMod:4)QK(UniMod:121)MILELFSK	GSTO1	P78417_K114	1590	14.2402	14.4761	14.3004	13.7242	13.214	14.133	14.1097	14.0363	13.992	13.9494	13.8396	14.2124	14.0314			13.0083														15.2121	15.346	14.5909	15.15	14.6041	15.0104	14.2212	14.9462	13.0759	14.3411
[truncated: 94,287 more rows]
[truncated: 11 more columns]
