# Supplementary material for: Time-resolved in vivo ubiquitinome profiling by DIA-MS reveals USP7 targets on a proteome-wide scale
Source: Nat Commun. 2021 Sep 13;12:5399. doi: 10.1038/s41467-021-25454-1 (PMC8438043; doi:10.1038/s41467-021-25454-1)
Supplement: Supplementary file 9 — Supplementary Dataset 6 [file 41467_2021_25454_MOESM9_ESM.xlsx]

## Sheet: Description
List of all quantified K-GG peptides with the different LC-MS methods.
Header	Description
ModifiedSequence	Identified peptide sequence including all posttranslational modifications
Genes	Genes associated with the identified peptide sequence
ProteinAccessions_PTM	UniProt identifiers with the modification site position
id	Unique identified
Quantity_mean	Mean peptide quantity (Log2)
Log2 intensity (Condition X)	Peptide intensity (Log2 transformed) for the indicated experimental condition

## Sheet: SD6
ModifiedSequence	Genes	ProteinAccessions_PTM	id	Quantity_mean	Log2 intensity - 15 min_1	Log2 intensity - 15 min_2	Log2 intensity - 15 min_3	Log2 intensity - 15 min_4	Log2 intensity - 30 min_1	Log2 intensity - 30 min_2	Log2 intensity - 30 min_3	Log2 intensity - 30 min_4	Log2 intensity - 45 min_1	Log2 intensity - 45 min_2	Log2 intensity - 45 min_3	Log2 intensity - 45 min_4	Log2 intensity - 60 min_1	Log2 intensity - 60 min_2	Log2 intensity - 60 min_3	Log2 intensity - 60 min_4	Log2 intensity - 75 min_1	Log2 intensity - 75 min_2	Log2 intensity - 75 min_3	Log2 intensity - 75 min_4
(UniMod:1)AAAAAAAAEQQSSNGPVK(UniMod:121)K	SGCB	Q16585_K19	1	19.1137									19.3088	19.3001	19.3991	18.8537							18.707
(UniMod:1)AAAAELSLLEK(UniMod:121)SLGLSK	EEF1E1	O43324_K12	2	22.4611					21.7989	22.269	21.7144	23.2015				21.8268	21.362	22.5228	21.5994	23.1589	23.3824	23.5681		23.1292
(UniMod:1)AAAAK(UniMod:121)PNNLSLVVHGPGDLR	SORD	Q00796_K6	3	20.6443								20.7108	20.4763			20.227	20.3501		20.7573	20.6935		20.9081		21.0312
(UniMod:1)AAAALGQLFEGMK(UniMod:121)AFK	BCAT2	O15382-2_K14	4	23.718								24.761			24.4966			22.3893		22.836	24.0633	23.7257	23.9142	23.5584
(UniMod:1)AAAAVVVPAEWIK(UniMod:121)NWEK	THOC2	Q8NI27_K14	5	20.132	15.7819						19.9467	19.8964	19.2948	18.3993		23.1257	20.6964	21.0535	20.8851	21.3329			21.0388
(UniMod:1)AAAGVVSGK(UniMod:121)IIYEQEGVYIHSSC(UniMod:4)GK	TBC1D15	Q8TC07-2_K10	6	20.0911			17.5202		19.35	18.6001	19.8912	19.6809	20.2461	20.3928	20.713	20.7675	20.7507	20.5285	20.6282	20.3676	20.6766	20.5981	20.376	20.4607
(UniMod:1)AAAK(UniMod:121)VALTK	SLC25A13	Q9UJS0_K5;Q9UJS0-2_K5	7	18.2785						17.7983		17.3985	18.1143	17.972	17.8657	17.6855	19.6309	19.6107	19.595	19.3093	17.8974	17.7556	17.9269	17.3382
(UniMod:1)AAAMDVDTPSGTNSGAGK(UniMod:121)K	RBX1	P62877_K19	8	19.9133	18.4191	18.2938	18.2959	19.0834	19.8586	19.8296	19.7737	19.9035	20.2631	20.359	20.5596	19.8466	20.2551	20.4541	20.4214	20.421	20.3917	20.7283	20.5688	20.5397
(UniMod:1)AAASYDQLLK(UniMod:121)QVEALK	APC	P25054_K11	9	18.9916															18.9916
(UniMod:1)AAAYLDPNLNHTPNSSTK(UniMod:121)THLGTGMER	PTK2	Q05397_K19;Q05397-5_K19;Q05397-7_K19	10	19.9784									20.1647	19.963	19.8969	20.2331	19.8153	20.2299	20.0725	19.7989	19.68	20.1248	20.0909	19.6707
(UniMod:1)AADISESSGADC(UniMod:4)K(UniMod:121)GDPR	DENR	O43583_K14	11	18.2986	17.6898	17.2547	17.7413	17.6234	17.6359	17.6201	18.2884	18.0962	18.3934	18.5513	18.5946	18.5341	18.1459	18.7281	18.891	18.8225	18.4507	18.9303	19.0128	18.968
(UniMod:1)AADTQVSETLK(UniMod:121)R	GCN1	Q92616_K12	12	20.9907	19.1547		20.6533	19.7624	20.6048	20.6791	21.0215	20.841	20.998	21.1141	21.1236	20.9189	21.42	21.3045	21.4944	21.5015	21.5169	21.5159	21.604	21.5951
(UniMod:1)AAEAAGGK(UniMod:121)YR	EXOC4	Q96A65_K9	13	19.866	19.346				20.0967	20.0468	20.0256	19.5604		18.1945	20.296	19.0774	20.3143	20.1669	20.0073	20.0163	19.9409	20.0094	20.3232	20.4338
(UniMod:1)AAEADGPLK(UniMod:121)R	MPDU1	O75352_K10;O75352-2_K10	14	24.3485	23.4777	23.3882	23.5881	23.2532	24.1408	24.1545	24.1115	24.1472	24.4231	24.4873	24.4647	24.296	24.8321	24.8356	24.8466	24.6413	24.8578	24.9495	24.9884	25.0859
(UniMod:1)AAELVEAK(UniMod:121)NMVMSFR	PIAS4	Q8N2W9_K9	15	20.4353				15.8943	19.7315	17.7438	19.2156	20.453	20.6121	20.9266	21.2688	20.4353	21.3813	21.4917	21.5213		21.7978	21.763	21.1138	21.6149
(UniMod:1)AAEPNK(UniMod:121)TEIQTLFK	ARFGAP2	Q8N6H7_K7	16	19.5277									19.5653				19.3469					19.4013	19.4424	19.8827
(UniMod:1)AAESDVLHFQFEQQGDVVLQK(UniMod:121)MNLLR	ZBTB6	Q15916_K22	17	19.1011									17.8691	18.7648	19.0996		18.8727	19.1357	18.8833			19.9922	20.1912
(UniMod:1)AAESGELIGAC(UniMod:4)EFMK(UniMod:121)DR	CDC14A	Q9UNH5_K16;Q9UNH5-2_K16;Q9UNH5-3_K16;Q9UNH5-5_K16	18	18.639									18.9837					18.2061	18.3462			19.0015	18.6575
(UniMod:1)AAGFK(UniMod:121)TVEPLEYYR	EXOSC8	Q96B26_K6	19	21.1072	20.392	20.4061	20.0271	19.845	20.5154	20.9119	20.9619	21.0854	21.0287	21.1069	21.1841	21.4517	21.2987	21.3587	21.4891	21.7598	21.7593	21.8171	21.508	22.2377
(UniMod:1)AAGK(UniMod:121)SGGSAGEITFLEALAR	SENP6	Q9GZR1_K5;Q9GZR1-2_K5	20	18.0302															17.1619			18.0624	18.0759	18.8207
(UniMod:1)AAK(UniMod:121)GAHGSYLK	TTC7A	Q9ULT0_K4;Q9ULT0-4_K4	21	16.7776		16.7153							16.9899	16.1539	16.9364		16.0678	16.1331				17.6857	16.9886	17.3281
(UniMod:1)AAK(UniMod:121)QPPPLMK	TP53I11	O14683_K4	22	20.3065						19.9426		19.8962	20.3848	19.9011	20.2841	19.9409	20.5824	20.7028	20.6848	20.7286	20.4927			20.1364
(UniMod:1)AAK(UniMod:121)SQPNIPK	DHCR7	Q9UBM7_K4	23	20.9465	19.9325	20.1071	20.0493	19.6667	20.6167	20.6636	20.8856	20.5698	21.061	21.1383	21.1462	21.093	21.428	21.4894	21.4716	21.5003	21.4334	21.4361	21.5889	21.6526
(UniMod:1)AAK(UniMod:121)VFESIGK	PHB	P35232_K4	24	21.8613	20.7635	20.893	20.8639	20.6178	21.3068	21.4756	21.6204	21.6648	22.1091	22.105	22.2304	22.1357	22.3831	22.3568	22.3088	22.446	22.5319	22.508	22.5257	22.3792
(UniMod:1)AALDSLSLFTSLGLSEQK(UniMod:121)AR	QARS	P47897_K19	25	20.7675							20.2971	20.5841		19.5335	21.6745	20.1014	20.0487	20.3908	21.1203	21.5262	21.6417		21.5241
(UniMod:1)AALGGLILSDVYPFSC(UniMod:4)K(UniMod:121)AVAGYK	FDXACB1	Q9BRP7-2_K18	26	17.0178					17.0178
(UniMod:1)AALK(UniMod:121)EDR	ELL	P55199_K5	27	19.01							18.9383				19.1602	19.6896	19.3511	18.6644	18.7255	18.672	18.729	18.5161	19.2627	19.4009
(UniMod:1)AALTAEHFAALQSLLK(UniMod:121)ASSK	COMMD9	Q9P000_K17	28	18.758					18.3006	18.3511	18.3946		18.7654	18.7204	18.5067	18.8588	18.7742	18.9496	19.084	18.922	19.1301	18.9665	18.8879
(UniMod:1)AALTTLFK(UniMod:121)YIDENQDR	CNDP2	Q96KP4_K9	29	18.8961					16.2958			18.481				19.415	19.1354		19.7602				19.7404	19.4446
(UniMod:1)AAPEEHDSPTEASQPIVEEEETK(UniMod:121)TFK	DDX47	Q9H0S4_K24;Q9H0S4-2_K24	30	17.9891	16.2781	16.1189	16.3167	16.916	16.2407	17.1701	17.4425	17.5777	18.2455	18.5621	18.4159	18.756	17.7534	19.1748	19.3106	19.0993	17.6806	19.4723	19.5541	19.6958
(UniMod:1)AAPSAGSWSTFQHK(UniMod:121)ELMAADR	CASP2	P42575_K15	31	19.9205		18.987	19.1332	18.217			20.2237	21.1573	20.2659	20.4196	20.0923	20.1251	20.2177	20.2274	20.4003	19.5911	19.8455	19.8712	19.7308	20.1437
(UniMod:1)AAPSDGFK(UniMod:121)PR	EMG1	Q92979_K9	32	19.9869	18.938	19.4839	18.9704	18.5481	19.6212	19.671	19.4812	19.71	20.4626	20.5467	20.54	20.3972	20.4656	20.4462	19.8677	20.3474	20.4355	20.5646	20.6429	20.5978
(UniMod:1)AAPSMK(UniMod:121)ER	COA6	Q5JTJ3-3_K7	33	19.02				18.6104				18.4724	19.1086	18.9668	19.2447	19.3223	18.8141	18.7198	18.8871	19.311	19.1404	19.1383	19.7543	18.7899
(UniMod:1)AAPVDLELK(UniMod:121)K	PFDN1	O60925_K10	34	20.6242	19.3795	19.277				20.7965	20.6242		20.3499	20.759	20.4897	20.6676	20.5693	20.7091	20.7244	20.7393	21.2135	21.1225	21.2686	21.2966
(UniMod:1)AAQGEPQVQFK(UniMod:121)LVLVGDGGTGK	RAN	P62826_K12	35	18.4013			15.4702				17.4242	18.8459	17.9136	18.2313	19.0912	18.9019	18.4817	18.3217	18.7002	18.6558	19.1599	18.8682	19.5522
(UniMod:1)AAQIPESDQIK(UniMod:121)QFK	TIMM9	Q9Y5J7_K12	36	20.1399				18.8289			20.1392		20.1107	20.296	20.4172	20.1027	20.2803	20.0315	20.3031	20.2469	20.0826	20.1755	20.3402	20.604
(UniMod:1)AASC(UniMod:4)VLLHTGQK(UniMod:121)MPLIGLGTWK	AKR1A1	P14550_K13	37	18.7711		16.9683	16.4432		16.3336	19.1911	19.7306	17.9452	19.1015	19.5878	18.9065	19.1944	20.0112	19.8381	19.3957	18.5766	19.7418	19.753	19.0888	18.0726
(UniMod:1)AASELYTK(UniMod:121)FAR	MYO5A	Q9Y4I1_K9;Q9Y4I1-2_K9;Q9Y4I1-3_K9	38	17.8668														18.0233	17.2283		17.7613	18.0232	17.9972	18.1678
(UniMod:1)AASGVEK(UniMod:121)SSK	KLHL7	Q8IXQ5_K8	39	17.6576						16.4464	17.6063	18.0447		17.3907	17.529			18.1368		18.449
(UniMod:1)AASLVGK(UniMod:121)K	ITPA	Q9BY32_K8	40	20.9529	19.4433	21.1018	20.2		21.4161	21.5667	21.3913	21.264	20.4836	20.7853	20.6402	20.4888	21.0613	21.1095	21.2878	21.1783	21.113	21.2022	21.1961	21.1763
(UniMod:1)AASMHGQPSPSLEDAK(UniMod:121)LR	TMEM126B	Q8IUX1-5_K17	41	19.1088													18.6313	18.718	18.8605	19.0479	19.2081	19.3502	19.5353	19.5187
(UniMod:1)AASQVLGEK(UniMod:121)INILSGETVK	UBIAD1	Q9Y5Z9_K10;Q9Y5Z9-2_K10	42	19.9745			16.3834				16.7985			19.4713	19.9591	20.2564	20.5736	20.8019	21.0341	21.2084	20.6015	20.6243	20.8698	21.0859
(UniMod:1)AASSLEQK(UniMod:121)LSR	MAP2K7	O14733_K9;O14733-3_K9;O14733-4_K9	43	20.043	18.4493	18.7122	18.9278	18.9158	19.8243	19.5642	19.6406	19.4069	20.2496	20.2969	20.1678	20.2978	20.6242	20.7687	20.6422	20.564	21.0328	20.86	20.921	20.9932
(UniMod:1)AATASAGAGGIDGK(UniMod:121)PR	SLC25A11	Q02978_K15	44	20.9722	19.5988	19.1701	19.3614	19.9824	20.5889	20.738	20.7061	20.7593	21.3316	21.3067	21.3261	21.28	21.5209	21.5627	21.5552	21.5423	21.7191	21.8149	21.9212	21.6581
(UniMod:1)AATASAGVPATVSEK(UniMod:121)QEFYQLLK	RANBP6	O60518_K16	45	19.304										17.45	18.7836	17.9904			20.1055	19.9869		20.1505	20.6613
(UniMod:1)AATFFGEVVK(UniMod:121)APC(UniMod:4)R	PSMG1	O95456_K11;O95456-2_K11	46	22.1979	21.5183	21.0566	20.0741	20.4539	21.9141	22.1897	22.5896	22.6808	22.3188	22.1451	22.3762	22.4017	22.2776	22.5113	22.5195	22.8415	22.7644	23.2031	22.9349	23.1866
(UniMod:1)AATGANAEK(UniMod:121)AESHNDC(UniMod:4)PVR	UPP1	Q16831_K10	47	17.794	16.621	16.6372	16.2731	17.2113	17.7993	17.8083	17.6964	17.2679	17.9425	17.6375	18.5352	18.621	18.3535	16.8533	17.6171	18.6934	17.9989	18.4515	19.1506	18.7107
(UniMod:1)AATVNLELDPIFLK(UniMod:121)ALGFLHSK	INTS12	Q96CB8_K15	48	18.3139					16.9775										18.6615	18.9968	18.6197
(UniMod:1)AAVAAGGLVGK(UniMod:121)GR	DCP1B	Q8IZD4_K12	49	17.7949													18.0021	17.8236	17.4444	17.7469	17.7858	17.9828	17.6819	17.8914
(UniMod:1)AAVDLEK(UniMod:121)LR	PFKL	P17858_K8	50	22.3626	21.8227	21.8344	22.0216		21.523	22.2213	22.2402	21.8489	22.4989	22.6071	22.4606	22.4292	22.2151	22.3828	22.2815	22.5398	22.9607	22.9539	23.0054	23.043
(UniMod:1)AAVK(UniMod:121)ASTSK	GEMIN8	Q9NWZ8_K5	51	17.9867					17.438	17.3047		17.2263		18.1496		17.8488	18.1691	18.1041	18.2492	18.5632	18.3286	18.2961	18.1706	17.9786
(UniMod:1)AAVK(UniMod:121)DSC(UniMod:4)GK	VBP1	P61758_K5	52	18.3431					18	17.9494	17.7738	18.1835	18.1456	18.27	18.483	18.4997	18.2916	18.4554	18.3817	18.7774	18.7072	18.5164	18.5713	18.4833
(UniMod:1)AAVK(UniMod:121)TLNPK	CCT6A	P40227_K5	53	23.3183	22.6687	22.6116	22.5681	22.3942	23.1055	23.0179	22.993	22.9486	23.6235	23.5625	23.4392	23.2946	23.6789	23.7249	23.6646	23.517	23.8644	23.8378	23.905	23.9456
(UniMod:1)AAVLK(UniMod:121)PVLLGLR	PDCD2L	Q9BRP1_K6	54	19.1973			17.5431		18.2667	18.6266	19.2704	18.9552	19.0247	19.3776	19.4353	19.7503	19.0866	19.6369	19.8347	19.8697	17.327	20.438	18.9749	20.9361
(UniMod:1)AAVQAAEVK(UniMod:121)VDGSEPK	KARS	Q15046_K10	55	18.9909					18.6369	18.8627	18.7574	19.2243	18.8579				19.2389	19.1547	19.4044	19.2788	18.6472	18.9303	18.8353	19.0524
(UniMod:1)AAVQMDPELAK(UniMod:121)R	AAR2	Q9Y312_K12	56	21.0714	19.2396	20.1837	20.0151	20.3804	20.2427				21.3354	21.1619	20.8346	20.9071	21.3377	21.1809	21.2867	21.521	22.1277	22.1005	22.1142	22.2441
(UniMod:1)AAVVENVVK(UniMod:121)LLGEQYYK	DPF2	Q92785_K10	57	19.9101											20.4472			19.8209		19.7679	19.5726	19.7748	20.1144	19.8726
(UniMod:1)AAVYSGISLK(UniMod:121)LK	URB2	Q14146_K11	58	20.1818		20.8881			19.861	20.2486	20.559	20.1199	20.3441	20.1437	20.0368	19.8238	20.2354	20.2616	19.9429	19.9048	20.1333	20.1852	20.1839	20.2185
(UniMod:1)AAYK(UniMod:121)LVLIR	PGAM1	P18669_K5	59	26.3897	25.4121	25.4377	25.3759	25.0624									26.9276	26.7188	26.7456	26.9814	26.9456	27.0009	26.9221	27.1464
(UniMod:1)AC(UniMod:4)AEFSFHVPSLEELAGVMQK(UniMod:121)GLK	C11orf54	Q9H0W9_K22	60	18.6468					18.6734	18.0433											19.3248	18.5456
(UniMod:1)AC(UniMod:4)GLVASNLNLK(UniMod:121)PGEC(UniMod:4)LR	LGALS1	P09382_K13	61	20.1497	17.1982	17.3262	17.465	18.6304	17.5885	17.524	18.0735	17.7466	20.3717	20.9831	21.0371	21.6124	21.8563	21.9853	22.1464	22.2279	21.9581	22.2041	22.3205	22.7385
(UniMod:1)AC(UniMod:4)LGLYC(UniMod:4)GK(UniMod:121)TLLFK	JKAMP	Q9P055-3_K10	62	19.6044								19.6848	18.9757	19.1594	19.2453	19.5451	19.5273	19.5607	19.7265	20.2086	19.4034	19.5533	19.7813	20.4855
(UniMod:1)AC(UniMod:4)PLEK(UniMod:121)ALDVMVSTFHK	S100A4	P26447_K7	63	20.4373					20.0801	19.4032	19.9118	20.3713		18.9521	20.8785	20.7017	20.3229	21.6883	20.8669	20.8592	20.1982	20.9806	21.0002	20.3443
(UniMod:1)AC(UniMod:4)TGPSLPSAFDILGAAGQDK(UniMod:121)LLYLK	TICAM1	Q8IUC6_K22	64	19.7192													21.2587	18.8187	19.0802
(UniMod:1)ADAAASPVGK(UniMod:121)R	KDM3B	Q7LBC6_K11	65	20.2256	19.7176	19.5161	19.9092	19.2797	20.223	20.2538	20.2796	19.725	19.8862	20.3269	20.3721	20.511	20.3611	20.4376	20.2294	20.4291	20.5698	20.8089	20.9011	20.7743
(UniMod:1)ADAAPQLGK(UniMod:121)R	DCPS	Q96C86_K10	66	20.6095	19.3784		19.6099	19.083	20.61	20.7617	20.7154	20.2531	20.6692	20.7457	20.8709	20.7096	20.9576	20.85	20.9949	20.9526	21.0294	21.126	21.1731	21.0904
(UniMod:1)ADAEVIILPK(UniMod:121)K	DKC1	O60832_K11	67	18.6942			17.6882						18.4731		18.4614	18.3902	19.1694	18.7731	18.8665	18.9002	18.8846	18.8552	18.8503	19.0186
(UniMod:1)ADAFGDELFSVFEGDSTTAAGTK(UniMod:121)K	MTREX	P42285_K24	68	18.981													18.3329		20.051					18.5591
(UniMod:1)ADDIDIEAMLEAPYK(UniMod:121)K	RBM39	Q14498_K16;Q14498-2_K16	69	18.0402			13.7578	17.1679			16.1583	16.6657	17.3742	18.5352	18.8045	18.8822	18.044	19.1793	19.3609	19.0313	17.9858	19.3252	19.2719	19.0988
(UniMod:1)ADEEK(UniMod:121)LPPGWEK	PIN1	Q13526_K6	70	17.7297											17.7297
(UniMod:1)ADEGK(UniMod:121)SYSEHDDER	NXF1	Q9UBU9_K6	71	14.8648				13.4614	14.2312		15.1256	14.7862	13.11		14.7403	15.3749		15.648	15.1482	15.9968		16.0485		14.7071
(UniMod:1)ADEIAK(UniMod:121)AQVAR	HINT1	P49773_K7	72	21.2222			19.8143	19.5195	21.1976	21.0365	20.8646	20.6624	21.3407	21.2712	21.396	21.1654	21.4356	21.6666	21.7132	21.5681	21.6889	21.964	21.8516	21.8431
(UniMod:1)ADELSEK(UniMod:121)QVYDAHTK	CAV1	Q03135-2_K8	73	24.2225	22.9501	22.8439	22.7955	23.0961	24.2842	24.2247	24.4411	24.1035	24.4148	24.5033	24.7059	24.8471	24.517	24.7133	24.5785	24.5028	24.6539	24.7816	24.7409	24.7518
(UniMod:1)ADFLK(UniMod:121)GLPVYNK	DDA1	Q9BW61_K6	74	20.9213					20.0148	20.2958	20.2891	20.4189	20.7743	20.7687	20.5907	21.2788	20.9566	21.0258	21.0802	21.4383	21.4588	21.3066	21.4689	21.574
(UniMod:1)ADGEEPEK(UniMod:121)K	UBA3	Q8TBC4_K9	75	16.283					15.9095	16.1097	16.2566		16.0637	16.2226	16.5414			16.1078	16.2836	17.3396	16.5516	15.4203	16.9185	15.9538
(UniMod:1)ADHSFSDGVPSDSVEAAK(UniMod:121)NASNTEK	NAP1L4	Q99733_K19;Q99733-2_K19	76	18.4419	16.2077				18.9759	18.5873	17.4909	17.2676	17.8479			17.1053	18.7844	19.053	18.8294	19.0148		19.6227	19.659	19.7407
(UniMod:1)ADK(UniMod:121)EAAFDDAVEER	RBBP4	Q09028_K4;Q09028-3_K4	77	20.4147	19.8905	20.7992	20.0134	19.1477		20.5544	20.7814	20.2095	20.1805	20.1955	20.4081	20.4161	19.8054	20.8459	20.8023	20.9851	19.7375	20.992	21.0879	21.0276
(UniMod:1)ADK(UniMod:121)MDMSLDDIIK	ALYREF	Q86V81_K4	78	19.4341									19.5107	19.5189	19.552	20.0694				19.0002	18.7873	19.1926	19.3122	19.9636
(UniMod:1)ADK(UniMod:121)QISLPAK	SLC25A22	Q9H936_K4	79	20.8334			20.0901	19.535	20.9372	20.9023			20.5172	20.6065	21.2394	20.8982	20.904	20.9409	20.8744	21.1259	21.1332	21.231	21.1919	21.2082
(UniMod:1)ADLAEC(UniMod:4)NIK(UniMod:121)VMC(UniMod:4)R	KIF5B	P33176_K10	80	20.1876		18.4277	19.151	18.3973	18.9881	18.709	19.5784	20.5916	20.3577	20.5419	20.6774	20.7584	20.6566	20.9242	20.8655	20.7953	20.858	21.1904	20.9841	21.1122
(UniMod:1)ADLDK(UniMod:121)LNIDSIIQR	PPP1CC	P36873_K6	81	21.7422		20.4393	20.9272	20.672	21.1487	21.3441	23.2832		21.5844	21.7223	21.8915	22.0315	21.6135	21.7253	21.863	22.1644	21.9084	22.0827	22.3567	22.6013
(UniMod:1)ADLEAVLADVSYLMAMEK(UniMod:121)SK	GRK2	P25098_K19	82	18.425									18.1735						18.7476			18.3538
(UniMod:1)ADLEEQLSDEEK(UniMod:121)VR	CAPZA2	P47755_K13	83	20.8472										20.6494	20.656	20.7343	20.6731	20.848	20.8075	21.2073	20.7122	20.8464	21.0125	21.1726
(UniMod:1)ADLSLADALTEPSPDIEGEIK(UniMod:121)R	MAP4	P27816_K22;P27816-6_K22	84	19.6405							19.4262	19.1259	19.3178		19.771		18.9161		20.071					20.8558
(UniMod:1)ADNEK(UniMod:121)LDNQR	KPNA4	O00629_K6	85	16.6408					16.1095	16.3639	16.1909	16.6825	16.9172	16.3286	16.6118	16.5372	16.7222	17.2091	17.6734	17.4195	16.6469	16.6742	15.6739	16.4923
(UniMod:1)ADNLSDTLK(UniMod:121)K	RAP1GDS1	P52306-4_K10;P52306-5_K10	86	19.35				18.4013	18.8377	19.3148	19.1692	19.1099	19.4735	19.2762	19.4957	19.3612	19.5272	19.4948	19.4774	19.386	19.4306	19.7342	19.6828	19.7769
(UniMod:1)ADPDVLTEVPAALK(UniMod:121)R	GTF2E1	P29083_K15	87	17.6208	14.0183				15.8352		16.268	16.108	17.7762	17.8949	18.5655		17.7537	18.1112	18.4738	18.8222	18.331	18.5233	18.9234	18.9075
(UniMod:1)ADPEVC(UniMod:4)C(UniMod:4)FITK(UniMod:121)ILC(UniMod:4)AHGGR	ZC3HAV1	Q7Z2W4_K12	88	18.5328									17.5136	17.5477			18.2757	18.4411	18.5528		19.5176	19.3229	19.0913
(UniMod:1)ADPVAGIAGSAAK(UniMod:121)SVR	GAS2L1	Q99501_K14;Q99501-2_K14;Q99501-3_K14;Q99501-4_K14	89	18.9394												19.3284	18.8841	19.2161	18.664	18.5193	18.9091	18.9873	19.2114	18.735
(UniMod:1)ADQGEK(UniMod:121)ENPMR	RPL11	P62913-2_K7	90	17.168		17.4588	17.6149		17.1561	16.7169	17.2265	17.0387	17.0315	16.8853	17.204	17.1695	17.0901		17.1877	17.5587	16.3835	17.3341	17.345	17.4553
(UniMod:1)ADQLTEEQIAEFK(UniMod:121)EAFSLFDK	CALM1;CALM2;CALM3	P0DP23_K14;P0DP24_K14;P0DP25_K14	91	19.386						19.7195					20.9824	17.5435	18.9132	16.8939	19.8549		19.8826	20.559	19.6926	19.8185
(UniMod:1)ADQLTEEQVTEFK(UniMod:121)EAFSLFDK	CALML3	P27482_K14	92	20.0262														18.9623			20.3872		20.729
(UniMod:1)ADSAELK(UniMod:121)QMVMSLR	PIAS1	O75925_K8	93	18.6237			16.6767	17.3089	17.5543	18.1609										19.8774			20.7643	20.0234
(UniMod:1)ADSAQAQK(UniMod:121)LVYLVTGGC(UniMod:4)GFLGEHVVR	HSD3B7	Q9H2F3_K9;Q9H2F3-2_K9	94	18.3078											18.6919		17.8836	18.5601	18.4162			17.9873
(UniMod:1)ADSVK(UniMod:121)TFLQDLAR	EI24	O14681_K6	95	20.4737							19.4577	19.898	20.2213	20.4992	20.7224	20.8051	20.6378	20.8922	20.6482			21.1203	19.7326	21.0491
(UniMod:1)ADVEDGEETC(UniMod:4)ALASHSGSSGSK(UniMod:121)SGGDK	RNF7	Q9UBF6_K23;Q9UBF6-2_K23;Q9UBF6-3_K23;Q9UBF6-4_K23	96	19.425	18.3052	18.2544	18.038	18.2995	18.4496	18.7157	19.0976	18.9678	19.7539	19.874	20.0246	19.6101	19.4582	20.3745	20.3695	20.3335	19.2227	20.4314	20.4492	20.4705
(UniMod:1)ADVVVGK(UniMod:121)DK	CHRAC1	Q9NRG0_K8	97	20.2882					20.0673	19.2936	18.7887	19.8478	20.1179	20.3856	20.3942	20.2155	20.5171	20.7091	20.5124	20.5605	20.6572	20.8981	20.8094	20.8372
(UniMod:1)ADYWK(UniMod:121)SQPK	WBP4	O75554_K6	98	17.8393						17.7941							17.5238	17.7778	17.3089	17.2243	18.718	18.5232	17.7152	17.9687
(UniMod:1)AEAEGESLESWLNK(UniMod:121)ATNPSNR	GGA3	Q9NZ52-2_K15	99	19.9276	17.7875	17.4118	17.926	18.3823	19.2653	19.9418	20.4991	19.3932	19.0466	19.3999	20.0594	19.9736	20.5263	20.6652	21.4722	21.3789	20.5052	21.496	21.5504	21.872
(UniMod:1)AEAQSGTGQLQEQK(UniMod:121)K	RUSC1	Q9BVN2-2_K15	100	17.5855	16.9069	16.8493	16.7135	16.6627	17.1544	17.3542	17.6891	17.4799	17.5954	17.6503	18.0737	18.0866	18.1177	17.4105	18.0188	17.9875	17.3264	18.0289	18.2056	18.3995
(UniMod:1)AEASSANLGSGC(UniMod:4)EEK(UniMod:121)R	PMF1	Q6P1K2_K16	101	20.3037	18.7757	18.8555	18.8557	19.1782	19.5763	20.1269	19.7721	19.9869	20.2451	20.8243	20.7564	20.8623	20.8958	20.9944	20.9584	21.0418	20.693	21.1437	21.3036	21.2273
(UniMod:1)AEAVFHAPK(UniMod:121)R	TSEN2	Q8NCE0_K10;Q8NCE0-2_K10;Q8NCE0-3_K10	102	17.9404											19.0944		17.7128	18.0407	17.9587	17.4288	17.7052	17.5871	18.1399	17.796
(UniMod:1)AEAVLIDLFGLK(UniMod:121)LNSQK	LACC1	Q8IV20_K13	103	19.4313											19.8993		19.0687	19.3346			19.2521	19.602
(UniMod:1)AEDEPDAK(UniMod:121)SPK	RFX5	P48382_K9	104	16.599					17.1786	17.3065	17.339	17.2661	16.4874	16.3466	16.6541	15.9701		16.3988	16.351	16.4627	16.1319	16.1891		16.3044
(UniMod:1)AEDMETK(UniMod:121)IK	COX6B1	P14854_K8	105	21.8232	20.1857	20.9339	20.9057	20.6143	21.6293	21.4779	21.4322	21.4121	22.159	22.1893	22.1463	21.7897	22.1957	22.2971	22.5635	22.2052	22.3885	22.6456	22.6781	22.6147
(UniMod:1)AEEEETAALTEK(UniMod:121)VIR	AK7	Q96M32_K13	106	16.6797										16.111	16.3964	16.4057	16.2334	15.822	17.0736	16.979	16.9456	16.6935	17.6282	17.1887
(UniMod:1)AEEQEFTQLC(UniMod:4)K(UniMod:121)LPAQPSHPHC(UniMod:4)VNNTYR	KLHL22	Q53GT1_K12	107	17.8088						17.6013					17.8232		17.6709	18.1616	18.2951		17.6113	18.3434	17.1047	17.6681
(UniMod:1)AEEQPQVELFVK(UniMod:121)AGSDGAK	CLIC1	O00299_K13	108	18.8276	14.9703							18.3054	17.2944	17.5063	17.9073	17.3583	20.3824	20.4644	20.6008	20.6961		19.999	19.8829	19.3907
(UniMod:1)AEFPSK(UniMod:121)VSTR	PLLP	Q9Y342_K7	109	19.4307							18.9574		19.2292	19.2101	19.1606	19.1595	19.4653	19.408	19.5633	19.4698	19.702	19.7899	19.7669	19.7173
(UniMod:1)AEFSQK(UniMod:121)R	MIEF2	Q96C03_K7	110	19.8803						19.5109			20.0568				20.2149	19.8063	19.312		19.261	20.1285	20.2819	20.3504
(UniMod:1)AEFTSYK(UniMod:121)ETASSR	LUZP1	Q86V48_K8	111	17.2029															17.5596	17.6306		16.4185
(UniMod:1)AEK(UniMod:121)FDHLEEHLEK	MED10	Q9BTT4_K4	112	19.5181	18.9272	17.888	18.9875						19.5347	19.4562	19.6499	19.3975	19.5996	20.0532	19.9887	19.5996	19.7996	19.9463	20.1575	19.7864
(UniMod:1)AEK(UniMod:121)FESLMNIHGFDLGSR	MAPK6	Q16659_K4	113	17.9834					17.137	17.2994	17.1593						17.7511	18.1557	17.9889	18.1195	18.7241	18.956	18.5425
(UniMod:1)AELDQLPDESSSAK(UniMod:121)ALVSLK	LIN9	Q5TKA1_K15;Q5TKA1-3_K15	114	18.331													17.7149	18.4921	18.8869	18.2302
(UniMod:1)AELFMEC(UniMod:4)EEEELEPWQK(UniMod:121)K	ZNF280D	Q6N043-2_K18	115	18.6369							18.0715		17.7229		18.3741			18.7422	19.7545	19.1564
(UniMod:1)AELGELK(UniMod:121)HMVMSFR	PIAS3	Q9Y6X2_K8	116	16.946					16.3526	16.619	16.3402		17.6761	17.1082	16.9677		16.9593	17.0504	16.9534		17.1975	17.1988	17.1782	16.697
(UniMod:1)AELIQK(UniMod:121)K	PFDN6	O15212_K7	117	21.131		20.0248	19.9324					21.2143	20.4717	21.0109	21.0872	20.9674	21.4845	21.3979	21.5943	21.4881	21.5148	21.5789	21.5742	21.6236
(UniMod:1)AELQMLLEEEIPSGK(UniMod:121)R	ABI1	Q8IZP0_K16;Q8IZP0-10_K16;Q8IZP0-11_K16;Q8IZP0-12_K16;Q8IZP0-2_K16;Q8IZP0-3_K16;Q8IZP0-4_K16;Q8IZP0-5_K16;Q8IZP0-6_K16;Q8IZP0-7_K16;Q8IZP0-8_K16;Q8IZP0-9_K16	118	18.8991											19.3365		18.3942	19.0084	18.8014	18.9552
(UniMod:1)AELVQGQSAPVGMK(UniMod:121)AEGFVDALHR	FUBP3	Q96I24_K15	119	20.9513	20.0763	18.4067	18.314		19.2105	18.6548	20.8335	21.1496	21.4221	21.5715	21.5068	21.5672	21.6983	21.8355	21.8634	21.7664	21.8536	22.1362	22.0516	22.1561
(UniMod:1)AEMGSK(UniMod:121)GVTAGK	BIN1	O00499-10_K7;O00499-11_K7;O00499-2_K7;O00499-4_K7;O00499-6_K7;O00499-7_K7;O00499-8_K7;O00499-9_K7	120	16.1337										15.9342	16.1624	15.0961	15.3998	15.6606	15.7476	15.2717		19.7973
(UniMod:1)AENGDNEK(UniMod:121)MAALEAK	SSB	P05455_K9	121	17.6533	17.0346		17.4226										17.9895	17.6843			17.7557	17.7786	17.8632	17.6974
(UniMod:1)AENLK(UniMod:121)GC(UniMod:4)SVC(UniMod:4)C(UniMod:4)K	SUV39H1	O43463_K6	122	17.9056	16.6071	16.2715	16.9677	15.75	17.7918	18.0055	17.814	17.7527	18.147	18.2122	18.2142	18.115	18.3334	18.716	18.2144	18.4122	18.6813	18.9558	18.3405	18.8089
(UniMod:1)AEPSAPESK(UniMod:121)HK	STT3B	Q8TCJ2_K10	123	19.6685	18.5786	18.6881	18.7079		19.7058	19.4668	19.6446	19.7471	19.7877	19.8039	19.7419	19.9494	19.8176	19.9495	20.077	19.9614	20.0615	19.9872	20.1693	19.8553
(UniMod:1)AEPVSPLK(UniMod:121)HFVLAK	MFN1	Q8IWA4_K9	124	20.5207			19.9967		19.9198	20.1996	20.1977	20.5631	20.4726	20.3853	20.6283	20.7463	20.3383	20.3209	20.4972	20.7647	20.8784	20.7542	21.0206	21.1676
(UniMod:1)AESEAETPSTPGEFESK(UniMod:121)YFEFHGVR	SULT4A1	Q9BR01_K18;Q9BR01-2_K18	125	18.0074	16.201						17.8464		17.8552		17.9524	17.8004	18.3757	18.9301	18.9173	17.9087	17.953	18.4139	17.9347
(UniMod:1)AESSDK(UniMod:121)LYR	PARP1	P09874_K7	126	17.0137													17.0218	16.9551	16.797	16.8462	17.4485
(UniMod:1)AETEALSK(UniMod:121)LR	HTATIP2	Q9BUP3_K9	127	18.6931		17.6034				17.9662	18.3733	18.0285		18.95	19.0293	18.7821	18.7991	18.8586	18.8961	18.6625	18.9821	19.1558	19.1044	19.2048
(UniMod:1)AETK(UniMod:121)LQLFVK	CLIC3	O95833_K5	128	17.3534						17.471									17.0437	17.3603	17.6331	17.6188	17.2899	17.0569
(UniMod:1)AETLEFNDVYQEVK(UniMod:121)GSMNDGR	SSRP1	Q08945_K15	129	17.8633								16.3416	14.9461	16.5884		17.52	17.6901	18.3647	18.8681	18.8231	17.8932	19.265	19.3555	18.7036
(UniMod:1)AEVEQK(UniMod:121)K	RPS15	P62841_K7	130	21.2051	20.2337	19.8499	20.0733		20.9625	21.0267	21.0467	21.3086	21.3613	21.2198	21.2043	21.4551	21.5981	21.5217	21.4058	21.8282	21.8817	21.7258	21.5984	21.5956
(UniMod:1)AEVK(UniMod:121)SMFR	BBIP1	A8MTZ0-2_K5	131	19.5092													19.202	19.6279	19.6358	19.1695	19.7018	19.551	19.7535	19.4322
(UniMod:1)AEVSIDQSK(UniMod:121)LPGVK	CCDC50	Q8IVM0-2_K10	132	18.1947										18.1982		17.471	17.8928	17.954	17.9461	18.243	18.5769	18.6642	18.7496	18.2516
(UniMod:1)AEYLASIFGTEK(UniMod:121)DK	U2AF1L5;U2AF1	P0DN76_K13;Q01081_K13	133	23.23	20.834	21.3099	22.0493	21.8132	22.2205	22.4019	22.9885	22.9909	23.2628	23.3683	23.8001	23.8478	23.9911	24.1496	24.2373	24.4462	23.2651	24.2707	24.6771	24.6767
(UniMod:1)AEYSYVK(UniMod:121)STK	FRG1	Q14331_K8	134	18.2155				16.984	18.0764	17.236	18.1738	18.0215	18.322	18.5056	18.1086	18.2017	18.2769	18.469	18.5003	18.246	18.5561	18.7063	18.5729	18.706
(UniMod:1)AFK(UniMod:121)DTGK	RPS20	P60866_K4;P60866-2_K4	135	26.8485	26.0193	26.2232	26.1262	25.8517	27.2624	26.9694	27.1875	26.5253	26.8313	26.9861	27.4103	27.1696	27.1566	26.7826	26.9134	27.3635	27.3824	27.0313	26.8963	26.8813
(UniMod:1)AFLTTWK(UniMod:121)EAASGK	TTC39A	Q5SRH9-4_K8	136	18.1535									18.4625		17.7428		17.8803	17.8702				18.8118
(UniMod:1)AFQK(UniMod:121)AVK	GPD2	P43304_K5	137	19.5258			21.1852						19.4748	19.438	19.2754	19.1527	19.2763	19.205	19.4031	19.3611	19.2908	19.6069	19.6013	19.5656
(UniMod:1)AFVATQGATVVDQTTLMK(UniMod:121)K	TRRAP	Q9Y4A5_K19;Q9Y4A5-2_K19	138	19.0837	16.6872	16.6767	17.0135			16.0136			16.8017	17.8731	18.0417	18.5299	20.7991	21.0281	21.1953	21.412	19.9406	20.6189	21.012	21.6953
(UniMod:1)AGELADK(UniMod:121)K	DDX23	Q9BUQ8_K8	139	19.7157																	19.9439	19.7668		19.4364
(UniMod:1)AGFGAMEK(UniMod:121)FLVEYK	HAT1	O14929_K9	140	20.4397			18.5371	18.2839	18.8545	19.2632			20.7954	20.7548	20.8028	20.8476	20.83	20.7287	20.624	20.6518	20.5469	21.675	21.9545	21.8858
(UniMod:1)AGILFEDIFDVK(UniMod:121)DIDPEGK	POLR2H	P52434_K13	141	21.0411						19.0907	20.8378	19.3868	20.412	20.1184	20.0993	21.8068	21.8336	22.7091	21.9967	23.6111	19.6614	21.3698	21.1137	21.5689
(UniMod:1)AGITTIEAVK(UniMod:121)R	TPM3	P06753-2_K11	142	21.66		20.4934	21.043	20.3527	21.0933		20.467	21.1838	21.5703	21.8195	22.0312	22.0551	22.2637	21.9892	22.0695	22.076	22.253	22.3239	22.4103	22.3847
(UniMod:1)AGK(UniMod:121)DIPGQASLVFDVALLDLHNPK	FKBP9	O95302-2_K4	143	17.9265													18.6574	17.1955
(UniMod:1)AGK(UniMod:121)QAVSASGK	UQCRB	P14927_K4;P14927-2_K4	144	16.7101										17.1576			16.0216					16.7947	16.1059	17.4708
(UniMod:1)AGK(UniMod:121)SSLFK	RAB9A	P51151_K4	145	19.5269								19.6305		19.009	19.1492				20.1106		19.4864	19.7309	19.7136	19.3851
(UniMod:1)AGLNSLEAVK(UniMod:121)R	TPM4	P67936_K11	146	20.0486		19.6795		18.9156	20.0969	19.9719	20.1635	19.9952	20.3946	20.1256	19.9058	20.0692	20.1687	20.0932	20.0852	20.111	20.1773	20.384	20.3048	20.2331
(UniMod:1)AGMDSGNLK(UniMod:121)TAR	MFHAS1	Q9Y4C4_K10	147	17.3199	16.4155			17.4275					17.6648	17.2398	17.0597	17.2709	17.4477	17.8333	17.3995	17.3029	17.3834	17.2585	17.2813	17.494
(UniMod:1)AGPVK(UniMod:121)DR	RPP21	Q9H633_K6;Q9H633-2_K6;Q9H633-4_K6	148	21.5685	21.098	20.8386	20.6234		21.768	21.603	21.1614	21.5731	21.6297	21.6889	21.7708	21.7039	21.661	21.53	21.7036	21.972	22.242	22.005	21.5778	21.6518
(UniMod:1)AGSSTGGGGVGETK(UniMod:121)VIYHLDEEETPYLVK	DVL2	O14641_K15	149	18.1688											18.0178		18.3708	18.0657	18.0963				17.7141	18.7483
(UniMod:1)AGSYPEGAPAILADK(UniMod:121)R	METTL2B	Q6P1Q9_K16	150	18.9736		17.2703	17.0102									18.4316	19.3368	19.4044	18.949	19.436	19.4421	19.7137	19.8573	19.8577
(UniMod:1)AGSYPEGAPAVLADK(UniMod:121)R	METTL2A	Q96IZ6_K16	151	19.4679	18.5043	17.9723	18.1388	17.671	18.5295	18.5053	18.79	18.959	19.693	19.8273	19.6128	19.7405	20.0911	20.2476	20.3392	20.2535	20.5834	20.719	20.4896	20.6915
(UniMod:1)AGTLDLDK(UniMod:121)GC(UniMod:4)TVEELLR	RASGRP2	Q7LDG7_K9;Q7LDG7-4_K9	152	19.65													19.3637	19.7531	19.7908	19.1994	19.4875	19.9104	20.0693	19.6256
(UniMod:1)AGYEYVSPEQLAGFDK(UniMod:121)YK	SELENOI	Q9C0D9_K17	153	20.1903	17.6142	17.7872	17.8707	19.2708	17.2783	17.2939	18.2547	18.0645	18.565	19.1429	20.5785	20.0736	22.8961	22.9825	23.0153	23.0495	21.8252	22.4076	22.6894	23.1457
(UniMod:1)AGYK(UniMod:121)PVAIQTYPILGEK	UTP15	Q8TED0_K5	154	19.7241			17.5909		17.5283			18.2519	19.1121	19.6549	19.7782	20.0029	20.562	20.3682	20.3262	20.676	20.4994	20.5328	20.5427	20.4353
(UniMod:1)AHC(UniMod:4)VTLVQLSISC(UniMod:4)DHLIDK(UniMod:121)DIGSK	CPNE1	Q99829_K20	155	19.1486							18.9241		19.2327	19.558	19.118			18.8869	18.7144		19.2605	19.5291	19.1134
(UniMod:1)AHK(UniMod:121)QIYYSDK	CKS2	P33552_K4	156	22.2593	21.2721	21.1697	20.8111	21.1147	22.1906	22.2473	22.08	21.8441	22.58	22.5671	22.5541	22.5786	22.7178	22.8036	22.734	22.4478	22.8967	22.912	22.8899	22.7755
(UniMod:1)AHSPVAVQVPGMQNNIADPEELFTK(UniMod:121)LER	STK26	Q9P289_K26	157	18.435														18.5096	18.7352	18.0602
(UniMod:1)AHYK(UniMod:121)AADSK	MYCBP	Q99417_K5	158	18.0293					17.6564	17.4198		17.6104	18.0253	17.9658		17.9311	17.7609	18.3564	18.1218	18.1533	18.2348	18.3984	18.2732	18.5028
(UniMod:1)AHYNFK(UniMod:121)K	GTPBP4	Q9BZE4_K7	159	18.7957				16.5305	18.3735	18.6131	18.4587	18.6744	19.169	19.1353	19.0596	19.3776	19.39	18.969	18.9238	18.4187	19.1622	19.3282	18.9563	18.9861
(UniMod:1)AK(UniMod:121)AAAIGIDLGTTYSC(UniMod:4)VGVFQHGK	HSPA1A;HSPA1B	P0DMV8_K3;P0DMV9_K3	160	19.6106	19.2915			18.6714	19.4165	18.4657	19.4493	19.1686	19.8545	19.7496	19.5274	19.6482	20.2596	20.3714	19.9221	19.7965	19.9601	20.0201	20.0026	19.4152
(UniMod:1)AK(UniMod:121)DAGLIEANGELK	TFDP1	Q14186_K3	161	18.9067									18.577	18.6768		18.9922	19.0379	19.3025	19.3952	19.0514	18.2677		18.6013	19.1653
(UniMod:1)AK(UniMod:121)EEPQSISR	TMEM159	Q96B96_K3;Q96B96-2_K3	162	19.537	18.3145	18.7239			19.7675	19.5172	19.5992	18.6064	19.443	19.3046	19.8197	19.8683	19.8195	19.1287	19.7658	19.5979	19.7271	20.1604	20.179	20.3234
(UniMod:1)AK(UniMod:121)HHPDLIFC(UniMod:4)R	PHF5A	Q7RTV0_K3	163	19.3961	18.6098			17.0997				17.6653	19.0498	19.4321	19.5433	19.2993	20.0115	19.9968	19.9437	19.6618	20.2697	20.0482	20.0855	20.2256
(UniMod:1)AK(UniMod:121)ISSPTETER	S100A11	P31949_K3	164	22.5364	21.6137	21.3274	21.7769	21.4376	22.2506	22.1551	21.9844	22.0167	22.8082	22.8325	22.8342	22.7765	22.9728	23.119	23.0198	23.0862	23.0269	23.178	23.2139	23.2968
(UniMod:1)AK(UniMod:121)NGSEADIDEGLYSR	UBA1	P22314-2_K3	165	18.0504										17.8369			18.1247	18.2222	18.0515	18.0166
(UniMod:1)AK(UniMod:121)PLTDQEK	PYGL	P06737_K3	166	23.854		22.9994	23.1624	22.7031	23.9171	23.9367	23.7995	23.4073	23.5942	23.7332	24.1076	24.022	24.1964	24.0792	23.7093	24.2337	24.0054	24.5077	24.5558	24.5567
(UniMod:1)AK(UniMod:121)PLTDSEK	PYGB	P11216_K3	167	21.3879		21.0512			21.1979	21.0482	21.1435	20.387	21.2978	21.0171	21.4844	21.5691	21.7398	21.4146	21.4433	21.9476	21.4421	21.9146	21.7456	21.7497
(UniMod:1)AK(UniMod:121)PYEFNWQK	PLCB4	Q15147_K3;Q15147-4_K3;Q15147-5_K3	168	17.7707													18.0149			17.6173	17.878	17.8917		17.4515
(UniMod:1)AK(UniMod:121)QYDSVEC(UniMod:4)PFC(UniMod:4)DEVSK	CDK9	P50750_K3	169	20.4939	18.3662	18.4742	18.4289			19.6834	19.9312	19.6645	20.6413	20.5317	20.6374	20.6652	21.6092	21.7593	21.7298	21.7179	21.0685	21.2647	21.2963	21.4207
(UniMod:1)AK(UniMod:121)TYDYLFK	RAB8A	P61006_K3	170	20.8261	20.1242	19.7544	19.8888	20.0764	21.0112	21.2713	21.2013	21.0628	20.6337	20.5518	21.0148	20.771	20.7896	20.8218	20.8417	20.9323	21.3864	21.484	21.4183	21.4854
(UniMod:1)AK(UniMod:121)VEQVLSLEPQHELK	VAPB	O95292_K3	171	20.993	20.4648	19.9688	20.5224	20.0202	20.7833	20.7841	21.0055	20.7499	21.07	21.0897	21.153	21.0661	21.2896	20.978	21.2776	21.3797	21.4053	21.6773	21.377	21.7982
(UniMod:1)AK(UniMod:121)VSELYDVTWEEMR	EMC2	Q15006_K3	172	18.3352									17.4712	17.8098			18.7604	18.7315	18.6555		18.2023	18.5912	18.4594
(UniMod:1)AK(UniMod:121)VSVLNVAVLENPSPFHSPFR	ASF1B	Q9NVP2_K3	173	19.4445							19.048		19.4278			19.104	19.4056	19.6959	19.63	18.028	20.2059	20.1773	19.722
(UniMod:1)AK(UniMod:121)WGEGDPR	AHSA1	O95433_K3	174	20.0828	19.5204	19.0173	19.4643	18.5882	20.2936	19.5873	19.607	19.5724	20.3164	20.7249	20.2022	20.2866	20.4136	20.5838	20.5199	20.4817	20.5761	20.5442	20.7942	20.5621
(UniMod:1)AK(UniMod:121)YQGEVQSLK	RNF170	Q96K19_K3;Q96K19-2_K3;Q96K19-3_K3;Q96K19-5_K3	175	21.3771	19.8174	20.1741	20.0039	20.1828	21.0615	21.1274	21.1879	20.9652	21.6902	21.6989	21.5874	21.59	22.1519	21.8939	21.7729	21.8747	22.0736	22.3008	22.2313	22.1559
(UniMod:1)ALC(UniMod:4)NGDSK(UniMod:121)LENAGGDLK	GMPS	P49915_K9	176	18.5968	16.0579		16.2749	16.9591	18.8037	19.2336	19.2559	19.4223	18.8805	18.6266	18.5407	18.97	19.058	19.2586	18.8172	19.4588	18.9246	19.1916	18.857	18.7475
(UniMod:1)ALDFLAGC(UniMod:4)AGGVAGVLVGHPFDTVK(UniMod:121)VR	SLC25A29	Q8N8R3_K26	177	19.7617															19.7751				19.7483
(UniMod:1)ALDGPEQMELEEGK(UniMod:121)AGSGLR	PSMC5	P62195_K15	178	20.3335	18.7584	18.4273	18.821			18.1224	19.6349	19.3819	20.4494		21.8535	21.8796			20.5927			21.9414	22.037	22.4363
(UniMod:1)ALDVK(UniMod:121)SR	CDK7	P50613_K6	179	21.2591		20.7869				19.7309		20.9645			21.4487		21.3587		21.3058	21.4845	21.6309	21.7223	21.7732	21.6437
(UniMod:1)ALEAAGGPPEETLSLWK(UniMod:121)R	ENDOV	Q8N8Q3_K18;Q8N8Q3-2_K18;Q8N8Q3-3_K18	180	20.8702						18.0718		17.1143	20.5392	20.6303	20.8284	21.1224	21.6833	21.7235	21.9041	21.5832	21.7038	21.6823	21.7068	21.8888
(UniMod:1)ALETVPK(UniMod:121)DLR	SUPT4H1	P63272_K8	181	18.8708										17.4342	18.5999		19.3119	19.2899	19.0659	18.3841	19.6501	19.4323	18.9727	18.567
(UniMod:1)ALHVPK(UniMod:121)APGFAQMLK	CCT8	P50990_K7	182	20.9754	20.2827	20.1825	20.041	20.2851	20.6864	20.8623	20.731	20.7526	21.0926	21.1729	21.2384	21.289	21.2898	21.3956	21.4247	21.0045	21.3814	21.4974	21.4729	21.4259
(UniMod:1)ALK(UniMod:121)DYALEK	MCM7	P33993_K4	183	24.8625	23.7176	23.8404	24.0591	23.9362	24.8956	24.899	24.8082	24.7178	24.9382	25.0348	24.9215	24.9767	25.1722	25.2662	25.2846	25.2267	25.3249	25.3763	25.4167	25.4381
(UniMod:1)ALK(UniMod:121)GQEDYIYLFK	KLHL23	Q8NBE8_K4	184	21.2593	19.7572	20.3503	20.9786	20.0853	20.9972	21.2695	21.1077	21.1203	21.4794	21.5095	21.7083	21.6522	21.5706	21.4382	21.6859	21.748	21.4407	21.6982	21.6833	21.9061
(UniMod:1)ALK(UniMod:121)QISSNK	ESD	P10768_K4	185	21.9158	20.8849	20.6554	21.0297	20.6001	21.9856	21.7406	21.7072	21.6889	22.0514	22.1376	22.1495	22.0924	22.2072	22.3183	22.377	22.2833	22.4743	22.5405	22.689	22.7032
(UniMod:1)ALK(UniMod:121)VATVAGSAAK	IDH3G	P51553_K4;P51553-2_K4	186	20.7561	20.9525	20.8267	20.8368		20.1938	20.5584	20.5161	19.972	20.5572	20.4281	20.5326	20.4956	21.0353	20.9746	20.9677	20.9613	21.2152	21.2208	21.0976	21.0227
(UniMod:1)ALLAEHLLK(UniMod:121)PLPADK	GLTP	Q9NZD2_K10	187	17.6088		16.7107			17.3002	17.3214	17.1979	18.0272	17.5729	17.5396	17.6196	17.7568	17.6246	18.0323	17.7892	17.6186	17.366	17.888	17.9808	18.0033
(UniMod:1)ALNGAEVDDFSWEPPTEAETK(UniMod:121)VLQAR	SSSCA1	O60232_K22	188	18.7633							17.82	17.8711	17.974	18.6146		18.6666		18.791	20.048	19.3046	18.2448	19.1722	19.2307	19.4224
(UniMod:1)ALVDK(UniMod:121)HK	CTBP2	P56545_K6	189	19.4335			18.7416		18.8213	19.2927	19.2225	18.9141	19.5973	19.4826	19.5933	19.4028	19.6628	19.3719	19.4244	19.7791	20.0476	19.7293	19.6494	19.6367
(UniMod:1)AMNYNAK(UniMod:121)DEVDGGPPC(UniMod:4)APGGTAK	TMEM30A	Q9NV96_K8	190	20.9924	18.5035	18.5447							20.1128	20.0381	20.0088		21.5745	22.0975	21.0054	22.0469	22.0293	22.2229	22.3147	22.4022
(UniMod:1)AMSYVK(UniMod:121)DDIFR	SQSTM1	Q13501-2_K7	191	19.1686					19.308				19.4779		18.8079	19.208	19.0705	18.8645	19.1068	19.2846	19.5702	18.9376	19.3211	19.0656
(UniMod:1)ANDSPAK(UniMod:121)SLVDIDLSSLR	MAP4K4	O95819-6_K8	192	20.867									19.77	20.204	20.9238	21.6269	21.1856	21.3106	21.3679	21.7145			19.1619	21.4046
(UniMod:1)ANEDC(UniMod:4)PK(UniMod:121)AADSPFSSDK	IPP	Q9Y573-2_K8	193	19.3672	17.4711	17.6143	17.586	18.2515	19.1798	19.0408	19.3579	19.0837	19.4672	19.639	19.5213	19.5584	19.8922	20.0745	20.1635	20.1085	19.9718	20.5023	20.4481	20.4125
(UniMod:1)ANEVIK(UniMod:121)C(UniMod:4)K	ADH5	P11766_K7	194	21.0639			20.5694		20.4096	20.4273	20.2953	20.4046	21.3333	21.2549	21.6074	21.558	21.2605	21.1526	21.1824	21.2227	21.2171	21.2838	21.4291	21.4781
(UniMod:1)ANNDAVLK(UniMod:121)R	AIMP1	Q12904_K9	195	18.1027	17.4888	17.2277	17.7445		17.6242	17.6626	18.1701	17.692	18.4758	18.3726	18.5876	17.727	18.6	18.4988	18.6824	18.8484	17.6188	18.2041	18.8	17.9253
(UniMod:1)ANSAK(UniMod:121)AEEYEK	RNMT	O43148-2_K6	196	15.8863					16.2707		16.0604			16.0752	16.0185	16.1864	15.9209		15.9978	15.3941	14.9303	15.2334	16.257	16.2908
(UniMod:1)ANSTGK(UniMod:121)APPDER	ARID2	Q68CP9_K7;Q68CP9-3_K7	197	17.2199		16.8627	17.1669		17.5426	16.9291	17.2915	17.3754	17.3034	16.4493	17.2596	17.0902	17.0952	17.475	17.4199	17.8226	16.8955	17.4831	17.0707	17.425
(UniMod:1)AQAAK(UniMod:121)QLK	ANK1	P16157-21_K6	198	18.6456	18.9082		18.383
(UniMod:1)AQAK(UniMod:121)INAK	BAG2	O95816_K5	199	20.6925	20.6741	20.5303	20.3675	19.7267	21.1432	21.1368	20.5303	20.6337	20.6841	20.5216	20.8651	20.9469	20.5866	20.5216	20.6647	21.1292	20.9993	20.6561	20.7657	20.7657
(UniMod:1)AQDQGEK(UniMod:121)ENPMR	RPL11	P62913_K8	200	19.8139	19.0725	18.9136	18.638	18.8423	19.8368	19.7847	19.8744	19.0563	19.5475	20.0059	20.2762	20.1936	20.3628	20.117	19.9563	20.5285	19.7237	20.3243	20.6243	20.6001
(UniMod:1)AQEFVNC(UniMod:4)K(UniMod:121)IQPGK	GLRX	P35754_K9	201	19.3686		18.5134				19.0419	19.1113		19.6194	19.684				19.5073	19.5856	19.6656	19.4133	19.4535	19.4497	19.3782
(UniMod:1)AQEIDLSALK(UniMod:121)ELER	SYTL3	Q4VX76_K11	202	20.2627	18.8058	19.1792	19.6402		18.5762	18.6832	19.6703	20.4784	20.3198	20.3925	20.6851	20.9561	20.5104	20.765	20.8637	21.1105	20.8324	20.8902	21.0508	21.581
(UniMod:1)AQEK(UniMod:121)MELDLEPDTSYGGTLR	FAM122B	Q7Z309_K5;Q7Z309-2_K5;Q7Z309-3_K5;Q7Z309-4_K5	203	19.1249	18.3241	18.279	18.1078	18.7243			18.7252			19.3437			19.2998	20.0652	19.9213	19.8232	18.7915	19.2507	19.4763	19.6171
(UniMod:1)AQK(UniMod:121)ENSYPWPYGR	AURKB	Q96GD4_K4;Q96GD4-5_K4	204	20.5939	18.2081	19.4651	19.3738		20.1931	19.6695	20.3696	19.9252	21.1405	21.0862	20.8818	20.8313	21.3752	21.3127	21.24	21.1496	21.5419	21.366	21.1346	21.0194
(UniMod:1)AQLGK(UniMod:121)LLK	NAE1	Q13564_K6;Q13564-4_K6	205	22.3431	20.7825	20.9336	20.7428		22.5554	22.3152	22.4619	22.5136	22.6299	22.7475	23.0098	22.8836	22.9218	22.9507	23.0071	22.6918
(UniMod:1)AQNLK(UniMod:121)DLAGR	PHB2	Q99623_K6	206	24.1751	23.1968	23.3824	23.3453	23.0477	24.1532	24.2063	24.2382	24.1413	24.3877	24.4531	24.5132	24.2266	24.2696	24.294	24.3124	24.2557	24.7606	24.7549	24.8014	24.7615
(UniMod:1)AQQAADK(UniMod:121)YLYVDK	MYH9	P35579_K8	207	18.1472	17.9907	17.9135	17.8337	16.3439	17.6701	17.9472	18.2172	18.321	18.0658	18.2566	18.252	18.3839	18.4686	18.6015	18.6974	18.4653	18.3803	18.5385	18.4547	18.1424
(UniMod:1)AQQQMTSSQK(UniMod:121)ALMLELK	UBE2R2	Q712K3_K11	208	19.345									18.9105	18.8907	19.1469	19.2208	19.5341	19.445	19.3647	19.3579	19.3344	19.5913	19.5152	19.8287
(UniMod:1)AQYK(UniMod:121)GAASEAGR	FAM50A	Q14320_K5	209	16.2418									15.7396			15.3476	16.6458	16.673		16.2967	16.2818	16.7593	16.4099	16.0228
(UniMod:1)ASAAVESFVTK(UniMod:121)QLDLLELER	IGHMBP2	P38935_K12	210	18.457						18.457
(UniMod:1)ASAELQGK(UniMod:121)YQK	PPP1R21	Q6ZMI0_K9;Q6ZMI0-2_K9;Q6ZMI0-5_K9	211	16.1159									16.6345	16.5777		16.654	16.5968	16.3887			15.1532	15.5301	16.0394	15.4692
(UniMod:1)ASASGAMAK(UniMod:121)HEQILVLDPPTDLK	VAPA	Q9P0L0_K10	212	22.4513	22.1891	22.1509	22.6947	20.6986	21.9617	22.0972	22.0617	22.0223	22.4769	22.4647	22.6769	22.5812	22.559	22.7622	22.9516	22.6631	22.9038	22.9111	23.017	23.1829
(UniMod:1)ASASTSK(UniMod:121)YNSHSLENESIK	MTM1	Q13496_K8	213	17.9266	17.2524							17.9572	17.7154	17.6478	18.1597	17.8955		18.4046	17.8383	18.1389	17.978	18.0421	17.9469	18.0695
(UniMod:1)ASASYHISNLLEK(UniMod:121)MTSSDK	CAND1	Q86VP6_K14	214	16.6028										17.2557	16.7102			15.8354	16.0633		17.3667	16.8859	16.1025
(UniMod:1)ASDSMSSK(UniMod:121)QAR	KLHL8	Q9P2G9_K9	215	17.9356	17.1789	17.6606	17.3565	17.3783	17.9285	18.0004	17.9168	17.9149	17.612	17.7581	17.7551	17.9368	17.8504	18.2456	18.3761	18.3342	18.4658	18.4137	18.4269	18.203
(UniMod:1)ASEDIAK(UniMod:121)LAETLAK	RANGAP1	P46060_K8	216	18.3537					17.6605	17.5171	17.7539	17.8009	18.2492		18.6177	17.9435	18.3705	18.4933	18.7876	18.6973	18.8786	18.9355	18.7503	18.8498
(UniMod:1)ASELC(UniMod:4)K(UniMod:121)TISVAR	LRRC28	Q86X40_K7;Q86X40-2_K7	217	18.8479		17.1759	17.5965						18.459	18.4091	18.0902	18.6006	19.0719	19.1767	19.2807	19.2765	19.6896	19.6933	19.6776	19.6729
(UniMod:1)ASESGK(UniMod:121)LWGGR	ASL	P04424_K7;P04424-3_K7	218	20.853				20.0176	20.4256	20.1708	20.7938	20.5679	20.9646	21.0957	20.5993	20.5719	21.2638	21.2779	20.8634	21.0688	21.3736	21.2991	21.12	21.0281
(UniMod:1)ASEVPYASGMPIK(UniMod:121)K	PIPSL	A2A3N6_K14	219	18.0451													17.6649	17.7938	17.6011	18.0783	18.4193	18.1952	18.0348	18.5731
(UniMod:1)ASGADSK(UniMod:121)GDDLSTAILK	VCP	P55072_K8	220	24.674	23.214	23.4298	23.5185	23.2365	24.1396	24.1796	24.6069	24.2725	24.9125	24.5911	24.9736	24.9914	25.1867	25.2438	24.9477	25.289	25.5506	25.6424	25.7453	25.8081
(UniMod:1)ASGSGTK(UniMod:121)NLDFR	ZMAT2	Q96NC0_K8	221	18.6491	17.552				18.8082					18.9316	18.7721	18.4531	18.7235	18.8508	18.5985	18.6928	18.7681	18.7698	18.6885	18.8291
(UniMod:1)ASGTTTTAVK(UniMod:121)IGIIGGTGLDDPEILEGR	MTAP	Q13126_K11	222	20.8225							20.6465		20.7577	20.9874	20.4654			20.6524	20.9716		20.9512	21.0797	20.8906
(UniMod:1)ASGVAVSDGVIK(UniMod:121)VFNDMK	CFL1	P23528_K13	223	21.3408	18.8617	18.9999	19.058	20.4646	19.9948	20.3314	20.7245	21.0497	21.3018	21.8386	22.183	22.3212	22.1408	22.4129	22.5517	22.5999	22.2744	22.5107	22.5166	22.6803
(UniMod:1)ASITQLFDDLC(UniMod:4)EALLPAAK(UniMod:121)THLGQR	TUBGCP6	Q96RT7_K20	224	20.5886					19.4409	20.2243		20.7837	20.5092		20.9868	20.5724	20.2079	21.2271	19.95	20.917	20.8943	21.1697	20.7473	20.6098
(UniMod:1)ASK(UniMod:121)EMFEDTVEER	RBBP7	Q16576_K4	225	22.6453	20.8954	20.8953	20.9026	21.2594	21.8932	22.1088	21.9586	22.1742	23.0817	22.9234	22.8129	22.914	23.1629	23.6492	23.5181	23.3925	23.6826	23.933	23.922	23.8266
(UniMod:1)ASK(UniMod:121)GLQDLK	ADIRF	Q15847_K4	226	20.2024						19.5391		19.3007				20.3717	20.1984		20.3621	20.2623	20.3798	20.6881	20.4655	20.456
(UniMod:1)ASLLK(UniMod:121)VDQEVK	PSME3	P61289_K6	227	21.0306					20.7414	20.7817	20.6582			22.3753		22.3941	20.647	20.5698	20.6031	20.8073	20.8696	20.8698	21.0296	21.0505
(UniMod:1)ASLSLAPVNIFK(UniMod:121)AGADEER	CCT2	P78371_K13	228	20.5355	18.2912	18.1392	18.83	19.0554	18.6914	19.3756	20.3192	20.2603	20.7948	20.9383	21.3868	21.4229	21.7333	21.8608	22.1673	22.3644	20.8865	20.8496	21.6974	21.6464
(UniMod:1)ASLTVK(UniMod:121)AYLLGK	SQSTM1	Q13501_K7	229	19.088						19.2023	19.2821	19.2073	19.3852	19.3965	19.3535	18.9588	19.2689	19.1128	19.2198	18.6662	18.9862	18.6263	18.5664
(UniMod:1)ASNK(UniMod:121)TTLQK	CBX3	Q13185_K5	230	20.545	19.9917	20.3387	20.734		20.3669	20.6115	20.2917	20.5405	20.7338	20.8883	20.5726	20.7625	20.4832	20.0139	20.2606	20.7197	21.043	20.806	20.5081	20.6885
(UniMod:1)ASNSSDVK(UniMod:121)EFLAK	PRKACA	P17612-2_K9	231	18.5932	17.7662					18.4198	18.6595	19.0977	18.3851	18.2066	18.1466	18.4044	18.6659	18.7686	18.7097	18.5755	18.7954	18.861	18.8319	19.1969
(UniMod:1)ASNVTNK(UniMod:121)TDPR	HNRNPC	P07910-2_K8	232	21.5723	20.1804	20.8493	20.6915	20.3642	21.6791	21.4351	21.7304	21.0581	21.4324	21.829	22.1176	21.9711	21.9876	21.9002	22.016	21.6643	21.7674	22.0422	22.3545	22.3751
(UniMod:1)ASPGHSDLGEVAPEIK(UniMod:121)ASER	URGCP	Q8TCY9-2_K17	233	18.718		17.7808			18.1117	18.0948	18.3762	18.4133					18.7649	18.8052	19.1396	19.0946	18.9116	19.1965	19.3576	19.2865
(UniMod:1)ASPGK(UniMod:121)DNYR	KPNA5	O15131_K6	234	17.3389																	17.3722	17.1065	16.9329	17.9439
(UniMod:1)ASSAASSEHFEK(UniMod:121)LHEIFR	VTI1B	Q9UEU0_K13	235	20.1599	19.378	19.5713	19.5037	19.0829	19.7377	20.0216	19.9847	19.9691	19.9606	20.4292	20.3879	20.1584	20.792	20.8477	20.6197	20.7101	20.5641	20.4539	20.4574	20.568
(UniMod:1)ASSDIQVK(UniMod:121)ELEK	STMN1	P16949_K9	236	20.1469						19.8409	19.4442	19.2896	20.3249	20.4196	20.4551	19.8099					20.4702	20.4668	20.5679	20.5265
(UniMod:1)ASSDLEQLC(UniMod:4)SHVNEK(UniMod:121)IGNIK	SKA1	Q96BD8_K16	237	18.9123								18.2691	18.5133	18.4315			19.1127	18.8942	18.8272		19.0188	19.4407	19.4	19.2151
(UniMod:1)ASSGAGDPLDSK(UniMod:121)R	COA3	Q9Y2R0_K13	238	18.5588	17.7013	17.9675			18.0747	17.7548	18.4561		18.2546	18.4674	18.5867	18.3907	18.9985	19.6404	19.4988	19.2956	18.4705	18.5327	18.7695	18.6401
(UniMod:1)ASSQGK(UniMod:121)NELK	PLCXD3	Q63HM9_K7	239	17.6563										17.1627							17.7785		17.751	17.9329
(UniMod:1)ASSSGSK(UniMod:121)AEFIVGGK	CSNK1A1	P48729-2_K8	240	22.1401	21.3549	21.0751	20.5258	20.2597	22.1164	22.3356	22.2075	22.0658	22.5519	22.6111	22.5008	22.4295	22.4806	22.6016	22.619	22.6191	22.3907	22.6546	22.6145	22.788
(UniMod:1)ASSVGNVADSTEPTK(UniMod:121)R	OGT	O15294_K16	241	19.8437	18.6071	18.2531	18.313	18.956	19.5614	19.2824	19.2581	19.6209	19.952	20.162	19.9966	20.0683	20.4557	20.54	20.5448	20.4763	20.6347	20.6828	20.6705	20.8378
(UniMod:1)ASTEEQYDLK(UniMod:121)IVK	ZSCAN31	Q96LW9_K11	242	19.148	18.9718	19.035							19.3289	19.181	19.1414	19.2742	19.1213	19.3063	19.3783	19.1286	18.834	19.2985	19.0487	19.0238
(UniMod:1)ASTISAYK(UniMod:121)EK	STMN3	Q9NZ72_K9	243	21.162	20.1778	20.2596	20.4672	19.8975	21.004	21.022	21.0696	20.7855	21.3034	21.291	21.1143	20.961	21.714	21.777	21.5576	21.6224	21.8107	21.7602	21.7557	21.8897
(UniMod:1)ASVDFK(UniMod:121)TYVDQAC(UniMod:4)R	NXT1	Q9UKK6_K7	244	21.4074	19.7984	19.4535	19.2757	20.2047	20.5057	20.63	21.0942	20.5778	21.3695	21.4212	21.5253	21.6483	22.4679	22.4295	22.4343	22.5804	22.4998	22.6976	22.6928	22.8421
(UniMod:1)ASVTDGK(UniMod:121)TGVK	RAB3B	P20337_K8	245	20.2265	19.7022	19.7088	19.5299	19.0106	20.0546	19.9948	20.344	19.6702	20.3472	20.5643	20.5474	20.5778	20.7546	20.5743	19.2274	20.8546	20.4905	20.77	20.857	20.9505
(UniMod:1)ASVVPVK(UniMod:121)DK	ATP5MF	P56134-2_K8	246	20.9458	20.0005	20.0214		19.9975	19.9411	20.4884	20.1842	20.2445	21.079	21.2478	21.0858	21.2296	20.9634	21.3418	21.4413	21.225	21.7778	21.9238	21.8809	21.8971
(UniMod:1)ATAAETSASEPEAESK(UniMod:121)AGPK	SART3	Q15020_K17	247	17.5166									17.215	17.4571	17.5098	17.2995	17.3007	17.41	17.6654	17.5515	17.3675	17.7456	17.7264	17.9504
(UniMod:1)ATAATSPALK(UniMod:121)R	COG1	Q8WTW3_K11	248	17.679										17.5027		17.2556	17.9615	17.2738	18.192		17.561	17.8485	17.8429	17.6736
(UniMod:1)ATAAYEQLK(UniMod:121)LHITPEK	SACM1L	Q9NTJ5_K10	249	21.1151					20.8074	20.9201	20.7264	21.1392	21.4841	21.2696	21.5447	20.976	20.9742	21.1907	21.3239	21.1001	21.1554	21.0604	21.135	21.0352
(UniMod:1)ATAEVLNIGK(UniMod:121)K	PAICS	P22234_K11	250	23.3946	22.786	22.7156	22.6603	22.1233	23.0974	23.3019	23.0311	22.8835	23.4896	23.6124	23.4048	23.5721	23.6624	23.8566	23.9184	23.7828	23.8634	23.9409	24.0434	24.1462
(UniMod:1)ATC(UniMod:4)IGEK(UniMod:121)IEDFK	PLK4	O00444_K8	251	18.559					18.1549	17.9672			18.7476					18.5346			18.2042	18.7588	18.8126	19.2924
(UniMod:1)ATDELATK(UniMod:121)LSR	EFHD2	Q96C19_K9	252	19.2799	17.9749				19.2806		19.3178		19.3603	18.7897	19.2967	18.9169	19.4267	19.5059	19.6142	19.3468	19.6475	19.7471	19.6245	19.3488
(UniMod:1)ATDTSQGELVHPK(UniMod:121)ALPLIVGAQLIHADK	HP1BP3	Q5SSJ5_K14	253	19.4938									21.2752	20.4086	19.1922	18.8237			19.5681		18.9633		18.858	18.8612
(UniMod:1)ATEGLHENETLASLK(UniMod:121)SEAESLK	GNB5	O14775-2_K16	254	19.7436		18.7598					20.0148	19.8776	19.1694	19.5162	19.4332		20.0275	19.546	19.7186	19.8331	20.2064	20.5799		19.9845
(UniMod:1)ATETVELHK(UniMod:121)LK	SARNP	P82979_K10	255	16.3506					15.8303	15.6932	15.999		14.9378	16.2921	15.2332	16.3668	17.1282	17.0276	16.9428	17.1434	16.7333	17.0671	16.4141	16.4494
(UniMod:1)ATFISVQLK(UniMod:121)K	PDCD6IP	Q8WUM4_K10	256	18.9745	18.7788	18.5265	17.6619	18.0487	18.2988	18.8538	18.4905	18.6364	19.448	19.4579	19.3183	19.4344	19.5109	19.2221	19.0922	18.6794	19.4519	19.6348	19.4188	19.525
(UniMod:1)ATFVSELEAAK(UniMod:121)K	TADA1	Q96BN2_K12	257	22.5513	21.3479	21.4139	21.246	21.4274	22.2061	22.3411	22.4442	22.6252	22.5652	22.717	22.8593	22.9443	22.9306	22.9853	23.0371	23.0584	23.0842	23.0712	23.2956	23.4267
(UniMod:1)ATGANATPLDFPSK(UniMod:121)K	SF1	Q15637-2_K15;Q15637-6_K15	258	21.0659	20.2035	20.2085	20.3513	19.8858	20.7899	21.1578	20.9932	20.7946	21.1149	21.0184	21.0931	21.2013	21.2608	21.4201	21.4791	21.4696	21.6122	21.7349	21.6841	21.8447
(UniMod:1)ATGDLK(UniMod:121)R	CEP44	Q9C0F1_K7	259	19.1031										22.1146				18.7084		19.0354	18.7409	18.8625	18.4293	17.8304
(UniMod:1)ATK(UniMod:121)AVC(UniMod:4)VLK	SOD1	P00441_K4	260	20.6366					19.9079	19.7529	19.5833	19.8695	20.8808	20.6398	20.8338	20.671	20.7436	20.7494	20.8026		21.1866	21.237	21.2739	21.4172
(UniMod:1)ATK(UniMod:121)DPTAVER	RUFY2	Q8WXA3_K4	261	21.0117	19.852	20.1029	20.2287	19.9509	21.0676	21.194	21.252	20.7313	21.0846	21.4956	21.479	21.521	21.4387	21.0828	20.7948	21.4753	20.8551	21.5747	21.4587	21.5956
(UniMod:1)ATLK(UniMod:121)DQLIYNLLK	LDHA	P00338_K5	262	23.1355	21.0753	20.8949	21.708	21.0431	22.8695	22.6258	23.1664	23.483	23.6281	23.967	23.967	24.1229	24.0074	24.1533	24.1927	24.6295	21.0647	24.4475	22.6061	25.0588
(UniMod:1)ATLVVNK(UniMod:121)LGAGVDSGR	TRIM23	P36406_K8;P36406-2_K8;P36406-3_K8	263	20.5764	18.1974	18.0492	17.6065	19.0671	20.37	19.7302	20.9974	21.0217	21.0141	21.0814	21.2192	21.3474	21.3091	21.3013	21.3841	21.6551	21.4273	21.4656	21.6545	21.6303
(UniMod:1)ATNFLAHEK(UniMod:121)IWFDK	EEF1D	P29692_K10	264	19.2258			19.226		19.2563	19.4788	19.809	19.5839	19.3884	19.5184	19.5761	19.3868	18.4778	18.7479	18.3868	18.2835	19.5095	19.5462	19.4738	19.1888
(UniMod:1)ATNWGSLLQDK(UniMod:121)QQLEELAR	GSS	P48637_K12	265	18.1824	16.6997	16.0723	17.2544	17.3798	16.857		17.1255	17.6448	17.8456	18.1744	19.5695	18.7143	19.5767		21.1894	21.1731		17.5954	18.3008	17.9275
(UniMod:1)ATPDQK(UniMod:121)SPNVLLQNLC(UniMod:4)C(UniMod:4)R	TUBGCP3	Q96CW5_K7	266	17.6609	15.9598	15.7832	15.5246										18.1975	18.3217	18.719	18.9252			18.3211	19.1961
(UniMod:1)ATPGNLGSSVLASK(UniMod:121)TK	PIP4K2A	P48426_K15	267	19.8125					19.6204						19.6326	19.4933	19.8604	19.6946	19.9321	19.7091	19.8072	20.1314	19.8193	20.2371
(UniMod:1)ATPVVTK(UniMod:121)TAWK	KATNB1	Q9BVA0_K8	268	19.3503						18.705			19.2906	18.9936	19.0126	19.2617	19.8135	19.7062	19.7438	19.6566	19.596	19.4894	19.1518	19.1338
(UniMod:1)ATSLDFK(UniMod:121)TYVDQAC(UniMod:4)R	NXT2	Q9NPJ8_K8	269	19.8795			17.5077		18.1171	18.7306	19.1663	19.2598		19.1901	19.5576	20.0182	20.5494	20.7089	20.819	20.8528	20.624	20.7263	20.9897	21.2546
(UniMod:1)ATSNLLK(UniMod:121)NK	CUL5	Q93034_K8	270	17.4744						17.3554			17.4744	17.5526	17.1675	17.0285	17.6773		16.9368	17.9848	17.685	17.6537	17.6153	17.5622
(UniMod:1)ATSSEEVLLIVK(UniMod:121)K	GTF2H1	P32780_K13	271	16.3579												16.0122	16.4978	16.2879	16.1091	16.003	16.5435	16.6575		16.7525
(UniMod:1)ATVAELK(UniMod:121)AVLK	FOPNL	Q96NB1_K8	272	21.7662	20.6259	20.8497	20.7983	20.8434	21.5558	21.5915	21.6731	21.8582	21.7338	21.815	21.8457	21.9377	22.0484	21.9747	21.9845	22.2604	22.2545	22.3752	22.5334	22.7643
(UniMod:1)ATVTATTK(UniMod:121)VPEIR	RUVBL2	Q9Y230_K9	273	22.3715	21.2246	21.1413	21.1235	21.2812	21.8541	22.1515	21.8485	21.8835	22.6417	22.6496	22.6753	22.7196	22.8619	22.9956	23.0923	22.7574	22.9548	23.2062	23.1935	23.1735
(UniMod:1)AVDIQPAC(UniMod:4)LGLYC(UniMod:4)GK(UniMod:121)TLLFK	JKAMP	Q9P055_KNA_K15NANA	274	17.4194	14.3657	14.9686	15.9716	16.0142	15.0225	14.3671	15.7676	15.6236	16.5158	17.6202	20.0698	19.2514	19.9059	20.5237	21.3565	21.4555	16.3543	17.9313		17.8827
(UniMod:1)AVDSAMELLFLDTFK(UniMod:121)HPSAEQSSHIDVVR	VIRMA	Q69YN4_K16;Q69YN4-3_K16	275	19.4325		17.5129	17.4303		19.7857	19.0166	17.6807	19.7009	19.9343	19.9862	20.1089		20.4739	19.9564	20.4527		18.7998	19.8788	20.1748	20.0265
(UniMod:1)AVEELQSIIK(UniMod:121)R	GLMN	Q92990_K11	276	22.6045	21.1436	21.209	21.2832	21.2784	22.0655	22.4254	22.442	22.4154	22.9524	22.9498	23.1232	23.0978	23.1314	23.0549	23.1596	23.2858	23.1323	23.1524	23.2466	23.5411
(UniMod:1)AVFNQK(UniMod:121)SVSDMIK	PARPBP	Q9NWS1_K7	277	19.501	18.554	18.814			19.0331	19.1553	19.1157	18.7573				19.6158	19.7482	19.7105	19.5306	19.9259	19.908	19.9599	20.1757	20.5108
(UniMod:1)AVK(UniMod:121)VQTTK	SLC25A12	O75746_K4	278	19.7611	19.166	18.7424	18.7133		19.7831	19.9646	20.0073		19.6356	19.5504	19.7568	19.692	20.2832	20.15	19.3631	19.9548	19.9639	20.0454	20.4699	20.4582
(UniMod:1)AVPGC(UniMod:4)NK(UniMod:121)DSVR	SREK1IP1	Q8N9Q2_K8	279	17.1807			16.7148				17.3381		17.0316	17.3158	17.3343	17.5282	17.2418	17.3208	17.2756	17.4723	16.649	17.0166	17.2956	16.9956
(UniMod:1)AVPPTYADLGK(UniMod:121)SAR	VDAC1	P21796_K12	280	24.1349	22.3615	22.9137	22.9016	22.5585	23.4781	23.4132	23.1593	23.6524	24.6645	24.6774	24.5191	24.5379	24.7274	25.0662	25.0426	24.3241	25.0347	25.2728	25.1424	25.2508
(UniMod:1)AVQESAAQLSMTLK(UniMod:121)VQEYPTLK	MAEA	Q7L5Y9_K15	281	18.2113									16.9279	17.6678	18.141	17.6594	18.2582	18.3252	19.0306	18.5803		17.9242	18.0209	19.789
(UniMod:1)AVQISK(UniMod:121)K	RPS3	P23396_K7	282	25.5636	24.7972	24.8327	24.7062	24.4521	25.5507	25.4815	25.3636	25.2791	25.507	25.7041	25.7231	25.7025	25.9127	25.8157	25.9978	26.0444	25.9115	26.068	26.1641	26.257
(UniMod:1)AVSESQLK(UniMod:121)K	TSG101	Q99816_K9	283	18.9272					18.6757	18.3395	17.8673	18.5273	18.7134	18.856	18.7705	18.7193	19.1305	19.4663	19.4827	19.308	18.8207	19.1738	19.4168	19.5669
(UniMod:1)AVSHSVK(UniMod:121)ER	LSM10	Q969L4_K8	284	16.5586						15.4767	16.0746	15.8894	16.2174	16.93	16.4356	16.4991		17.354		16.5082	16.8995	16.7417	17.2775	16.9585
(UniMod:1)AVTITLK(UniMod:121)TLQQQTFK	RAD23A	P54725_K8;P54725-2_K8;P54725-3_K8	285	19.0401						18.6265		17.5214	19.1892	19.669	19.58	18.8478	18.903	19.0527	19.3313	19.3147	19.2087	18.7631	19.1417	19.4117
(UniMod:1)AVTLDK(UniMod:121)DAYYR	SUPT16H	Q9Y5B9_K7	286	19.349					18.8925				19.5035		18.6017	18.9342	19.2246	19.3622	19.3886	19.4626	19.4995	19.7543	19.7975	19.767
(UniMod:1)AVVPASLSGQDVGSFAYLTIK(UniMod:121)DR	ARMT1	Q9H993_K22	287	18.5577										16.8539	18.8381		17.6269	18.3408	19.8213	19.8653
(UniMod:1)AYHSFLVEPISC(UniMod:4)HAWNK(UniMod:121)DR	ARPC1B	O15143_K18	288	20.4437	19.4352				20.9581	20.1446	19.3061	19.3983	20.782	20.4243	20.5884	19.8245	21.17	21.168	21.1049	20.3024	21.4439	21.0846	21.0652	19.3425
(UniMod:1)AYSEEHK(UniMod:121)GMPC(UniMod:4)GFIR	TRAF5	O00463_K8;O00463-2_K8	289	17.8508										18.1798	17.6289	17.6047	17.7091	18.1184	18.1618		17.5838	17.9373	17.9205	17.6634
(UniMod:1)AYSQGGGK(UniMod:121)K	HDAC2	Q92769_K9	290	20.9208						20.6885	20.5311					20.9296		20.8736	20.785	20.7891	20.791	21.2498	21.2604	21.3098
(UniMod:1)C(UniMod:4)DFTEDQTAEFK(UniMod:121)EAFQLFDR	MYL6	P60660_K13;P60660-2_K13	291	19.5107			16.5408				19.9545	18.9555	18.244	18.2695	20.2519	19.2134	18.2903	20.2378	21.247	21.1074	18.4173	21.3082	19.2229	21.3997
(UniMod:1)C(UniMod:4)DK(UniMod:121)EFMWALK	MTPN	P58546_K4	292	19.9221		19.3009	18.8969		19.6225			20.0137	20.2953	20.423	20.3028	19.367		19.8354	19.9796	19.8348	20.346	19.9665	20.3249	20.3226
(UniMod:1)C(UniMod:4)NTPTYC(UniMod:4)DLGK(UniMod:121)AAK	VDAC3	Q9Y277_K12	293	20.9492	20.537	20.3136	20.3466	20.3938	20.1715	20.1051	19.9791	20.0392	21.1388	21.0543	21.1313	20.4341	21.3031	21.3821	21.5711	21.3521	21.7571	21.987	21.9629	22.0246
(UniMod:1)C(UniMod:4)TK(UniMod:121)MEQPFYHDDSYTATGYGR	JUNB	P17275_K4	294	16.5976																	16.4676	16.7281	16.9215	16.2734
(UniMod:1)DDDIAALVVDNGSGMC(UniMod:4)K(UniMod:121)AGFAGDDAPR	ACTB	P60709_K18	295	18.2753	15.2052						17.4022	17.5657		17.5027	18.3233	17.6507		18.6907	19.5486	19.36		19.1785	19.2862	19.5895
(UniMod:1)DHINK(UniMod:121)LTQIEDPR	WWC3	Q9ULE0_K6;Q9ULE0-2_K6	296	17.9744															18.4575			17.4912
(UniMod:1)DPNC(UniMod:4)SC(UniMod:4)AAGDSC(UniMod:4)TC(UniMod:4)AGSC(UniMod:4)K(UniMod:121)C(UniMod:4)K	MT2A	P02795_K20	297	15.8753		15.8753
(UniMod:1)DSVAFEDVSVSFSQEEWALLAPSQK(UniMod:121)K	ZNF791	Q3KP31_K26	298	19.6258																			19.6258
(UniMod:1)EEEIAALVIDNGSGMC(UniMod:4)K(UniMod:121)AGFAGDDAPR	ACTG1	P63261_K18	299	18.4887	16.595			17.3935	16.0708	16.9046	17.7331	17.9208	18.3408	18.8005	20.1164	19.0297	19.5082	20.0586	20.4794	20.6511	17.1073	18.5155	18.5853	18.9868
(UniMod:1)EGNK(UniMod:121)LEEQDSSPPQSTPGLMK	SCNN1A	P37088_K5;P37088-4_K5	300	17.2093																	17.6215			16.7971
(UniMod:1)GAPTLPPAWQPFLK(UniMod:121)DHR	BIRC5	O15392_K15;O15392-2_K15	301	22.0735	20.9137	21.2248	21.0964	20.9858	21.5007	21.4824	21.8051	21.59	22.3045	22.2884	22.307	22.4369	22.5486	22.5968	22.59	22.7387	22.803	22.8868	22.7742	22.5961
(UniMod:1)GC(UniMod:4)LGNSK(UniMod:121)TEDQR	GNAS	P63092-3_K8	302	17.7923	16.6804	17.9068		16.952	17.2595	17.938	17.8377	17.5272	17.8821	17.7146	17.9608	18.2947	17.5368	17.3904	18.1722	18.0687	17.6047	18.7092	18.4181	18.1996
(UniMod:1)GC(UniMod:4)PSSK(UniMod:121)LC(UniMod:4)LYSPC(UniMod:4)AATR	MTUS1	Q9ULD2-4_K7	303	18.0776											18.2771		17.9734		17.9823
(UniMod:1)GDAK(UniMod:121)EAGAEGPPAGAAAR	EDRF1	Q3B7T1_K5	304	16.7796	15.0919		15.9721	16.5683	16.6219	16.5889	16.9328		16.5873	17.0563	17.092	16.8269	17.158	17.2153	17.4917	17.1417	16.2812	17.103	17.1026	17.2011
(UniMod:1)GDAPSPEEK(UniMod:121)LHLITR	YARS	P54577_K10	305	21.5469	20.4244	20.703	20.7932	20.0049	21.316	21.2827	21.3621	21.2096	22.0515	21.9237	21.9239	21.9192	21.9514	21.882	21.8556	22.0561	22.0077	22.0103	21.9254	22.3346
(UniMod:1)GDDSEWLK(UniMod:121)LPVDQK	CKAP5	Q14008_K9;Q14008-3_K9	306	18.4502									18.2117	18.4978	18.6528	18.5627		18.4277	18.4816	18.2935	17.7758	18.5496	18.3646	19.1344
(UniMod:1)GDEK(UniMod:121)DSWK	CDK11B	P21127_K5;P21127-2_K5;P21127-3_K5;P21127-8_K5	307	19.2005					20.0745					19.5756		19.3801					18.7722	18.675	18.9912	18.9348
(UniMod:1)GDIPAVGLSSWK(UniMod:121)ASPGK	AKR1E2	Q96JD6_K13;Q96JD6-4_K13	308	20.906												20.7358	20.7013	20.7276	20.8005		21.1162			21.3546
(UniMod:1)GDMANNSVAYSGVK(UniMod:121)NSLK	ATP2B1	P20020_K15;P20020-1_K15;P20020-4_K15;P20020-6_K15	309	17.3442			14.9299		16.4846	16.4824		16.1857	17.7991	17.5646	17.5119	17.7005	17.4698	17.8491	17.8437	17.8317	18.0315	18.1067	17.973	17.7431
(UniMod:1)GDVK(UniMod:121)NFLYAWC(UniMod:4)GK	DHX9	Q08211_K5	310	19.6199	18.1465	17.436	17.7599		19.0208	19.4367	18.3225	19.3436	19.7832	20.1324	20.0245	19.9819	20.4231	20.5178	20.642	19.9632	20.5376	20.4306	20.5422	20.3341
(UniMod:1)GEFK(UniMod:121)VHR	UTP4	Q969X6_K5	311	19.9517	19.354	19.3065	19.0114	18.5682	19.8204	19.7943	19.6062	19.4382	20.4679	20.4621	20.1342	19.6729	20.4106	20.7087	20.1942	20.2088	20.4089	20.4905	20.4516	20.5249
(UniMod:1)GEIK(UniMod:121)VSPDYNWFR	SPG21	Q9NZD8_K5	312	20.7454	19.2701	19.5154	19.8484	19.5511	20.4169	20.7453	20.1422	20.2329	20.9185	20.9335	20.8975	20.6559	21.7216	21.3486	20.9932	21.0787	21.7819	21.7868	21.5519	21.5172
(UniMod:1)GEK(UniMod:121)MAEEER	SLC9A8	Q9Y2E8_K4;Q9Y2E8-2_K4	313	17.4042		16.7464		17.8303	17.4803	17.3035	17.6021	16.8326		15.4392		17.7088	17.2391	17.5108	17.5339	17.9689	17.9072	17.5304	18.4045	17.4299
(UniMod:1)GIALLGC(UniMod:4)VGALK(UniMod:121)ELR	CD37	P11049-2_K13;P11049-3_K13	314	17.0788									17.0788
(UniMod:1)GK(UniMod:121)EIPTDAPWEAQHADK	MAOA	P21397-2_K3	315	17.3145																		17.2651	17.3638
(UniMod:1)GK(UniMod:121)SIPQYLGQLDIR	ARMC12	Q5T9G4_K3;Q5T9G4-2_K3;Q5T9G4-3_K3	316	18.2658										17.831								18.7006
(UniMod:1)GNASFGSK(UniMod:121)EQK	DIRAS3	O95661_K9	317	16.3575												16.5856	16.0094	15.8271	16.8055	16.8252		16.4447		16.0049
(UniMod:1)GNIFANLFK(UniMod:121)GLFGK	ARF1	P84077_K10	318	17.5562																	17.5562
(UniMod:1)GNSK(UniMod:121)SGALSK	RCVRN	P35243_K5	319	17.8113											17.8113
(UniMod:1)GQK(UniMod:121)VTGGIK	SPSB1	Q96BD6_K4	320	17.1173										17.4354		18.2409	17.4705	17.5839		16.9008	15.9605		16.741	16.6052
(UniMod:1)GSK(UniMod:121)DHAVFFR	DDX60L	Q5H9U9_K4	321	20.2224	20.1396	20.1221		20.0488	20.4479	20.3326	20.2437	19.0226	20.2718	20.0253	19.9801	19.7883	20.2311	20.2138	20.6603	20.4331	20.6913	20.7791	20.29	20.5046
(UniMod:1)GSLK(UniMod:121)EELLK	SWAP70	Q9UH65_K5	322	20.3173							19.4796	19.5923		20.6053	20.7041		20.2518	20.3058	20.5188	20.2696	20.6323	20.5437	20.5882	20.3165
(UniMod:1)GSTDSK(UniMod:121)LNFR	HID1	Q8IV36_K7;Q8IV36-2_K7	323	17.9302									18.1706		18.0231	17.5968
(UniMod:1)GSTK(UniMod:121)HWGEWLLNLK	PIGM	Q9H3S5_K5	324	17.1085									16.4577		16.4977					16.7416	18.5607	17.6309	16.7625
(UniMod:1)GTALDIK(UniMod:121)IK	DSCR3	O14972_K8	325	20.4312		20.6522		20.2101
(UniMod:1)GTPQK(UniMod:121)DVIIK	RABGGTB	P53611_K6	326	19.978	18.553	18.9117	18.7977	18.8835	20.0479	19.779	19.4737	19.7439	20.1891	20.2645	20.1628	20.0916	20.4791	20.4969	20.4295	20.458	20.7146	20.8003	20.6162	20.6661
(UniMod:1)IK(UniMod:121)DC(UniMod:4)GATWVVLGHSER	TPI1	P60174-4_K3	327	21.6665		20.9253							21.9055	21.7516	21.6066	21.5456	22.0232	22.2175	21.2144	21.8085
(UniMod:1)K(UniMod:121)SILDGLADTTFR	CNR1	P21554_K2;P21554-3_K2	328	18.9072												18.9072
(UniMod:1)K(UniMod:121)VTVGPDPSLVYR	MIOX	Q9UGB7_K2;Q9UGB7-2_K2	329	21.0659					21.1697	20.9631	21.0097	21.1212
(UniMod:1)LNEDK(UniMod:121)PSDDYSAVLQR	SRL	Q86TD4-3_K6	330	19.3482													19.1287	19.3157	19.6002
(UniMod:1)MAAVK(UniMod:121)EPLEFHAK	CEBPZ	Q03701_K5	331	17.8152													17.5498				17.9643	17.8927	17.8541
(UniMod:1)MAK(UniMod:121)NGSEADIDEGLYSR	UBA1	P22314-2_K3	332	17.9793	17.6031	17.2582	17.8593														19.1967
(UniMod:1)MAPDSDPFPEGPLLK(UniMod:121)LLPLDAR	SPATA5L1	Q9BVQ7_K15	333	18.829								18.2913	20.1693	17.977			17.6672	17.8862	20.3321	19.7469	18.5619
(UniMod:1)MAPSGLK(UniMod:121)AVVGEK	STXBP2	Q15833_K7	334	19.7027						23.9762			18.9576	18.6406	18.9278	19.2029	19.2645	19.3423	19.5285	19.4199	19.4867	19.7405	19.7412	19.9061
(UniMod:1)MASGADSK(UniMod:121)GDDLSTAILK	VCP	P55072_K8	335	21.5417									20.8537		21.1602	20.5299	20.7837	21.6039	21.232	21.673	22.261	22.2124	22.2732	22.3756
(UniMod:1)MDAAEVEFLAEK(UniMod:121)ELVTIIPNFSLDK	GINS2	Q9Y248_K12	336	19.0037						18.4072		17.78	18.4162	19.3093		19.4625	18.9909		19.207		19.7306	19.3054	19.4281
(UniMod:1)MDAALK(UniMod:121)R	SH3BP5	O60239_K6	337	17.1796										16.6638	16.663		17.2586			17.5362	17.4246	17.0767	17.2774	17.5364
(UniMod:1)MDAFEK(UniMod:121)VR	PREPL	Q4J6C6-4_K6	338	20.8632					20.8725	20.799	20.403		21.1018	21.1814	21.0207	21.0607	20.8206	20.6729	20.8256	20.7777	20.937	20.8413	20.7928	20.8406
(UniMod:1)MDAFTGSGLK(UniMod:121)R	CSRNP2	Q9H175_K10	339	19.2216				17.5355				18.3177	19.12	19.4455	19.2189	19.3834	19.395	19.4936	19.376	19.5518	19.5481	19.6486	19.5578	19.5111
(UniMod:1)MDALK(UniMod:121)PPC(UniMod:4)LWR	ACSL5	Q9ULC5-3_K5	340	20.0707									19.5089	19.572	19.7395	20.1779	19.9031	20.3297	20.239	20.394	20.173	20.3406	20.0762	20.3945
(UniMod:1)MDAPK(UniMod:121)AGYAFEYLIETLNDSSHK	IREB2	P48200_K5	341	18.9356					17.9427		18.3898		18.2659			19.8604			18.8335		18.8944		19.7718	19.5264
(UniMod:1)MDAQC(UniMod:4)SAK(UniMod:121)VNAR	PCYT1A	P49585_K8	342	19.2339	18.0004	18.3176	17.8652	18.4154	18.9505	18.8577	19.0567	18.7304	19.2216	19.478	19.4245	19.4207	19.8105	20.0046	19.891	19.6918	19.6241	19.9908	20.056	19.87
(UniMod:1)MDAQQTK(UniMod:121)TNEAR	NAE1	Q13564-2_K7	343	16.3321				15.9647			17.2184		15.8112	15.8394	16.1553	15.9261	16.1653	16.2453		17.0554	17.136	16.2069	16.5661	16.0271
(UniMod:1)MDASLEK(UniMod:121)IADPTLAEMGK	PDXDC1	Q6P996-4_K7;Q6P996-5_K7	344	18.8437												18.7063		19.0504			18.5708			19.0473
(UniMod:1)MDAVC(UniMod:4)AK(UniMod:121)VDAANR	NAA40	Q86UY6-3_K7	345	18.1158												18.05	17.9634	18.0883	17.595	18.1041	18.1397	18.3369	18.4292	18.3358
(UniMod:1)MDDDIAALVVDNGSGMC(UniMod:4)K(UniMod:121)AGFAGDDAPR	ACTB	P60709_K18	346	17.0593											16.6226			16.7519	17.8858	16.9768
(UniMod:1)MDDK(UniMod:121)AFTK	PPP2CB	P62714_K4	347	20.6641	19.5913	20.2537	20.0754	19.7871	20.1952	20.3595	20.4731	20.3664	20.6971	20.7767	20.6309	20.5149	21.0741	21.0876	21.1152	21.1794	21.2637	21.3507	21.2968	21.1934
(UniMod:1)MDDLDALLADLESTTSHISK(UniMod:121)R	PXN	P49023_K20	348	17.6973						17.7692		17.3303	18.858	18.2791		17.7171	17.3787	18.7542	16.5953	17.4994	16.8653	17.7365	17.6652	17.6171
(UniMod:1)MDDLK(UniMod:121)YGVYPLK	ZNF431	Q8TF32_K5	349	19.2189		18.6377	17.9291		18.5674		19.5282	19.2744	19.0823	18.8838	19.0413	18.8702	19.4618	19.6189	19.6188	19.654	19.5922	19.652	19.5865	19.7233
(UniMod:1)MDDTLFQLK(UniMod:121)FTAK	CHMP1A	Q9HD42_K9	350	16.9477			15.43			16.6927	16.7592	16.4613	17.3242	17.4337	17.2327	16.6719	17.4454	17.5396	17.1993	16.2484	17.262	17.5685	16.9548	16.939
(UniMod:1)MDEALETQLK(UniMod:121)TSR	RTBDN	Q9BSG5-2_K10	351	18.4682				17.1723		17.9536	18.5878	17.653					18.5685	18.9514	18.7171	18.8503	18.5879	18.7438	18.727	19.1054
(UniMod:1)MDEAVGDLK(UniMod:121)QALPC(UniMod:4)VAESPTVHVEVHQR	TRIP13	Q15645_K9	352	20.5393	19.9506	20.3864	20.3998	18.8718	20.0283	20.0472	20.0913	19.6292	21.2824	21.0464	20.8654	20.5746	21.1477	21.6807	21.6747	19.7704	21.4745	21.3754	21.3211	19.1677
(UniMod:1)MDEK(UniMod:121)VFTK	PPP2CA	P67775_K4	353	22.1039	19.6812	20.1784	19.7775	19.9381	22.1561	22.0465	21.9155	21.777	22.5856	22.4428	22.4311	22.0338	23.0006	22.889	22.9254	23.0106	23.1791	23.3395	23.298	23.4723
(UniMod:1)MDETVAEFIK(UniMod:121)R	CENPN	Q96H22_K10	354	20.6888	18.4109	18.9037	19.119	19.9569	20.3077	20.3401	20.5343	20.6199	21.1909	20.862	21.1273	21.2764	21.0518	21.0906	21.2677	21.5631	21.4329	21.3733	21.5636	21.7832
(UniMod:1)MDFK(UniMod:121)IEHTWDGFPVK	C4orf33	Q8N1A6_K4	355	17.7715						18.2781		17.9084		17.468			17.5453	17.6534	17.702		17.8668	17.8141	17.7069
(UniMod:1)MDFSK(UniMod:121)FLADDFDVK	COG7	P83436_K5	356	17.5627								18.2517					16.5261	17.5902	17.8013	17.584	18.4031	16.7822
(UniMod:1)MDFSK(UniMod:121)LPK	ATP6V1A	P38606_K5	357	21.0742				20.0778	21.462	21.6281				21.9299								19.0979	21.0268	22.2971
(UniMod:1)MDGEEK(UniMod:121)TYGGC(UniMod:4)EGPDAMYVK	ELOC	Q15369_K6	358	17.37	13.871	14.121	14.7082	17.1102		15.5243	14.7133		18.7804	17.7732	17.8388	17.8707	18.4236	19.2031	19.0529	19.1206	17.8342	18.9259	18.9489	18.8395
(UniMod:1)MDGIVPDIAVGTK(UniMod:121)R	PTBP1	P26599_K13;P26599-2_K13;P26599-3_K13	359	22.5263	20.0482	21.2441	21.4332	21.208	22.3607	22.4115	22.4313	22.7172	22.78	22.7879	22.8436	23.0145	22.8524	23.092	22.939	23.3883	23.11	23.1929	23.2802	23.3914
(UniMod:1)MDGVVTDLITVGLK(UniMod:121)R	PTBP3	O95758_K14;O95758-5_K14	360	17.482									16.0154	17.2545	18.1143	17.3631	17.457	17.1676	17.7776			17.7469		18.4416
(UniMod:1)MDHHVSTIK(UniMod:121)PR	DET1	Q7L5Y6_K9	361	16.4971							16.48		16.1879		17.7717	17.1581	15.0773	16.4734	16.672	16.2577		16.5592	16.6198	16.211
(UniMod:1)MDIIETAK(UniMod:121)LEEHLENQPSDPTNTYAR	SGMS2	Q8NHU3_K8	362	19.9909										19.1692	19.6821	19.3363					20.0318	20.6311	20.4568	20.6289
(UniMod:1)MDILK(UniMod:121)SEILR	PRPF18	Q99633_K5	363	17.8642					17.3673	17.604	17.3463		17.9445	17.9829	18.2046		18.2629				17.5432		18.6764	17.7104
(UniMod:1)MDK(UniMod:121)ILEGLVSSSHPLPLK	USP38	Q8NB14_K3	364	17.4408									16.593									17.8845		17.8451
(UniMod:1)MDK(UniMod:121)NELVQK	YWHAZ	P63104_K3	365	20.0184					19.7331	19.6416	19.7239	19.5927	20.215	20.1358	20.1702	20.0658	20.4276	20.3406	20.4919	20.1013	19.8158	19.9149	19.9862	19.9373
(UniMod:1)MDK(UniMod:121)SELVQK	YWHAB	P31946-2_K3	366	19.3883														19.2711	19.6895	19.2339	19.1367	19.4954	19.5288	19.3631
(UniMod:1)MDLGAITK(UniMod:121)YSALHAK	PGM3	O95394_K8;O95394-3_K8	367	20.5438	20.2233	20.4321	20.5724	19.34	20.1563	20.3776	20.5045	20.5735	20.4471	20.6137	20.5329	20.5505	20.9099	20.6942	20.5041	20.9292	20.6731	20.8708	20.8208	21.1492
(UniMod:1)MDLK(UniMod:121)TAVFNAAR	FEM1C	Q96JP0_K4	368	20.6819		19.9107		19.8796	19.3106		19.9937	19.9535	21.5694	20.9021	20.8074	20.8175	21.0046	20.6139	21.0123	21.18	20.3451	21.7318	21.7788	20.7816
(UniMod:1)MDLPVDEWK(UniMod:121)SYLLQK	SMYD4	Q8IYR2_K9	369	18.448													18.2958	18.322	18.1403			18.9457		18.536
(UniMod:1)MDNLSDTLK(UniMod:121)K	RAP1GDS1	P52306_K9	370	19.5596			18.4078		19.1948	19.2275	19.5166	19.2166	19.6467	19.7069	19.6314	19.5687	19.5537	19.6851	19.7657	19.7338	19.9118	19.755	20.045	19.9454
(UniMod:1)MDNVQPK(UniMod:121)IK	CKLF	Q9UBR5_K7;Q9UBR5-2_K7;Q9UBR5-3_K7;Q9UBR5-4_K7;Q9UBR5-5_K7	371	18.8268				17.9106	18.1164	18.9683	18.7848	18.9129	18.7726	18.7374	18.6814	18.6446	19.0652	18.9184	18.9643	18.8832	19.36	19.276	19.2567	18.802
(UniMod:1)MDPAEAVLQEK(UniMod:121)ALK	BTRC	Q9Y297_K11;Q9Y297-2_K11	372	18.6666	16.717	17.2339	16.1547	16.9351	17.2862	18.1796	18.1777	18.2931	19.191	19.2507	19.504	19.4841	19.3267	19.5292	19.5534	19.5833	19.655	19.5006	19.8055	19.972
(UniMod:1)MDPLFQQTHK(UniMod:121)QVHEIQSC(UniMod:4)MGR	GOSR2	O14653_K10;O14653-2_K10	373	16.0853							16.3088						15.4196	16.0949			16.2087	15.8105	16.6695
(UniMod:1)MDPNC(UniMod:4)SC(UniMod:4)AAGDSC(UniMod:4)TC(UniMod:4)AGSC(UniMod:4)K(UniMod:121)C(UniMod:4)K	MT2A	P02795_K20	374	17.6549	16.9426	16.9089	16.7694	16.719	17.3127	17.2296	17.7659	17.2611	17.8124	18.04	18.1614	18.0565	17.9704	18.2353	18.4646	18.2765	16.7821	18.2238	17.9741	18.191
(UniMod:1)MDPNC(UniMod:4)SC(UniMod:4)ATGGSC(UniMod:4)TC(UniMod:4)AGSC(UniMod:4)K(UniMod:121)C(UniMod:4)K	MT1E	P04732_K20	375	15.9565	15.4428	15.3625	15.2403		15.9158	16.7418			16.3433	15.9662	16.0227	15.9715	15.5192	16.2026	16.3537	16.6193	14.8202	15.888	16.2665	16.5838
(UniMod:1)MDPTAGSK(UniMod:121)K	MASTL	Q96GX5_K8;Q96GX5-2_K8;Q96GX5-3_K8	376	17.6959					21.0452		20.5255		16.594	17.1635	17.0993		16.8985	16.3804	17.5484	17.6279	17.1633	17.237	17.4434	17.3208
(UniMod:1)MDQK(UniMod:121)ILSLAAEK	FANCI	Q9NVI1_K4	377	22.1443	20.5663	20.8846	20.9823	20.2867	22.0366	22.0362	22.2661	22.2394	22.5817	22.4961	22.5632	22.495	22.4882	22.5859	22.572	22.816	22.712	22.7268	22.6566	22.8947
(UniMod:1)MDSDSC(UniMod:4)AAAFHPEEYSPSC(UniMod:4)K(UniMod:121)R	PHF13	Q86YI8_K20	378	17.9544	16.8782	15.6998	15.4467	17.5327	16.6537	16.8571	17.3522		17.276	17.9355	18.4775	17.5297	18.6958	19.3576	18.987	18.8097	19.1526	19.5107	19.4951	19.4866
(UniMod:1)MDSQK(UniMod:121)EALQR	FSD1L	Q9BXM9-2_K5;Q9BXM9-3_K5	379	16.5549						16.4696			16.6496	16.7421	16.2798	15.9464	17.0285	16.6316	16.6457		16.968	16.6029		16.1394
(UniMod:1)MDSSAVITQISK(UniMod:121)EEAR	CTDSP1	Q9GZU7_K12	380	17.7974							17.2042	16.945	17.5393	17.4691	17.3621	17.6122		18.181	18.1196	18.2581		18.4106	18.3811	18.0864
(UniMod:1)MDSSQQK(UniMod:121)TFR	WDHD1	O75717-2_K7	381	17.4495	16.5439		16.2777		16.7202	16.5044		16.6317	17.9646	18.0037	18.0695	18.2041	18.263	18.298	18.4403	18.258	17.5138	17.2199	17.1636	16.5646
(UniMod:1)MDSTAC(UniMod:4)LK(UniMod:121)SLLLTVSQYK	CIP2A	Q8TCG1_K8	382	18.7021						16.9522							18.9221	19.0926	18.9102	20.1736		18.5476	18.3164
(UniMod:1)MDSTK(UniMod:121)EK	POLK	Q9UBT6_K5	383	16.681										16.836						16.43	16.6775	16.8266	16.4092	16.907
(UniMod:1)MDSVEK(UniMod:121)GAATSVSNPR	CMAS	Q8NFW8_K6	384	19.8498																	19.8104	19.8895	19.8495
(UniMod:1)MDSVEK(UniMod:121)TTNR	FAM118A	Q9NWS6_K6	385	19.0931	19.4748		18.8659	18.2075	19.4301	19.2134	19.0104	18.7607	18.9053	19.2459	19.1567	19.2521	19.2418	19.2352	19.1767	18.8916	19.0621	19.2225	19.098	19.3188
(UniMod:1)MDTFSTK(UniMod:121)SLALQAQK	TNFAIP8L1	Q8WVP5_K7	386	17.6877			15.1693									18.0831		17.7796		18.0495	17.9857	17.9365	18.3358	18.1621
(UniMod:1)MDTLSDLK(UniMod:121)MK	PPP2R5E	Q16537-3_K8	387	20.6184				20.0227	20.0641	20.0727	20.2269	19.7854	20.8486	20.6501	20.7304	20.8483	20.372	20.8883	20.8149	20.9004	21.0663	20.9883	21.1649	21.0687
(UniMod:1)MDTQK(UniMod:121)DVQPPK	POLR2K	P53803_K5	388	20.561	19.5474	19.205	19.2171	19.7836	20.6385	20.6613	20.577	20.4422	20.7569	20.807	20.7341	20.5705	20.9009	21.0285	20.9862	20.9891	21.0537	21.1223	21.0895	21.1099
(UniMod:1)MDTYVFK(UniMod:121)DSSQK	UEVLD	Q8IX04-4_K7	389	18.0468													19.7534						17.1805	17.2064
(UniMod:1)MDVSGVGFPSK(UniMod:121)VPWK	AFMID	Q63HM1_K12;Q63HM1-2_K12	390	20.8062	17.6834	18.4064	19.8182	18.8035	20.5784	20.834	20.9092	21.0282	20.5376	21.2675	21.4975	21.4933	21.6785	21.5393	21.5385	21.6581	21.684	21.7557	21.6366	21.7768
(UniMod:1)MDWK(UniMod:121)EVLR	PPP2R3C	Q969Q6_K4	391	19.4328					19.3672	19.2634		18.6813	18.7763				19.8165	19.9161	19.73	19.8985	19.7395	19.4806	19.4142	19.1099
(UniMod:1)MDWLMGK(UniMod:121)SK	MOB2	Q70IA6_K7	392	18.1167										17.175	17.2903	17.7886		18.1644		18.2273		19.2106	19.1856	17.8915
(UniMod:1)MDWVMK(UniMod:121)HNGPNDASDGTVR	HNRNPH3	P31942_K6;P31942-2_K6	393	20.1465	18.8518	19.036	19.223	18.6444	19.5246	19.762	20.1985	19.8422	20.2789	19.876	20.3801	20.1903	20.4427	20.8201	20.6432	20.6602	20.8414	21.3726	21.2643	21.0781
(UniMod:1)MDYDFK(UniMod:121)VK	CDK8	P49336_K6;P49336-2_K6	394	18.715						18.9116	18.0892		19.4127	19.2266	19.1099	18.8682		19.2298	18.9402		18.3808	18.4396	18.2646	17.7065
(UniMod:1)MEADASVDMFSK(UniMod:121)VLEHQLLQTTK	TXNDC9	O14530_K12;O14530-2_K12	395	18.014						16.7085		18.3409					17.0868	17.5312	17.7778		19.0128	18.7198	18.9339
(UniMod:1)MEAIAK(UniMod:121)YDFK	GRB2	P62993_K6	396	18.8785													20.0942				18.3487	18.7228		18.3483
(UniMod:1)MEAK(UniMod:121)AAPK	ADAT2	Q7Z6V5_K4	397	16.0492													16.5606	16.2664	16.632	16.3502	15.1578	15.8627		15.5146
(UniMod:1)MEAK(UniMod:121)TLGTVTPR	CINP	Q9BW66_K4	398	19.8534								19.4965	19.7112	19.6131	19.3291	19.5356	19.9944	20.1074	20.0332	19.7614	20.0649	20.141	20.0531	20.2538
(UniMod:1)MEALGK(UniMod:121)LK	ERGIC3	Q9Y282_K6;Q9Y282-3_K6	399	22.5448	20.5973	20.6563	21.777	21.7044	22.5197	22.6571	22.6184	22.744	22.7962	23.0494	23.1636	23.1148	23.1823	23.402	23.4258	23.3094
(UniMod:1)MEALILYYDDTYPSVK(UniMod:121)EQK	COPZ1	P61923-3_K16	400	18.7278	16.6536		16.6581			18.4284			18.3597		20.6546		19.7232		20.6167
(UniMod:1)MEANGLGPQGFPELK(UniMod:121)NDTFLR	UROD	P06132_K15	401	19.249	17.257	17.6316	17.4658		18.2229	19.3238	19.4692	19.1064	18.3807	19.4036	18.9953	19.722	19.9935	19.7211	19.9429	20.2105	18.9383	20.4141	20.2769	21.2561
(UniMod:1)MEASSEPPLDAK(UniMod:121)SDVTNQLVDFQWK	COMMD6	Q7Z4G1_K12;Q7Z4G1-2_K12	402	18.3781						18.062				18.2025	18.5703	17.9569		18.3135	18.8369		18.0284	18.5218	18.9108
(UniMod:1)MEAVATATAAK(UniMod:121)EPDK	CCDC97	Q96F63_K11	403	17.6376									18.0585				17.5202	17.6899	17.6582	17.6676	17.1035	17.7883	17.6552	17.5969
(UniMod:1)MEAVLNELVSVEDLLK(UniMod:121)FEK	FIS1	Q9Y3D6_K16	404	17.6827					17.2114			18.0672					17.9785	16.9169	18.1823		17.2563	18.1665
(UniMod:1)MEAVVNLYQEVMK(UniMod:121)HADPR	ELOVL1	Q9BW60_K13;Q9BW60-2_K13	405	20.0644					18.8108	19.8144	18.8826	19.6379	20.6515	20.0013	20.347	19.9175	20.5883	20.3556	20.0951	20.2102		20.8947	20.6097	20.1487
(UniMod:1)MEDGTPK(UniMod:121)HIIQMTGFK	SLF1	Q9BQI6_K7	406	19.0318						19.1163	19.3686			18.8097	18.7432	19.3071	19.3039	19.372	19.0544	18.8537		19.1927		18.2288
(UniMod:1)MEDGVLK(UniMod:121)EGFLVK	PLEK2	Q9NYT0_K7	407	22.4461	21.1715	20.9671	21.0214	20.9248	22.2195	22.3179	22.3421	22.5949	22.7171	22.7571	22.9456	22.8611	22.7345	22.8655	22.766	23.2717	23.023	23.0595	23.1274	23.2348
(UniMod:1)MEDHQHVPIDIQTSK(UniMod:121)LLDWLVDR	CDK5RAP3	Q96JB5_K15	408	17.2109									17.4987				16.5002		16.5159		17.4984	18.0412
(UniMod:1)MEDMNEYSNIEEFAEGSK(UniMod:121)INASK	HNRNPDL	O14979-2_K18;O14979-3_K18	409	17.0117		15.0739	14.2821							16.1239	17.1114			17.0825	18.9676	17.8147			18.4038	18.2457
(UniMod:1)MEDTPLVISK(UniMod:121)QK	PSMG3	Q9BT73_K10	410	20.7696		19.8342	19.8864	19.0095	19.9869	19.5065	19.7862	20.1955	20.8849	20.9394	21.1436	21.1677	21.3801	21.3563	21.3998	21.3707	21.2998	21.7809	21.7523	21.9421
(UniMod:1)MEDVK(UniMod:121)LEFPSLPQC(UniMod:4)K	STYX	Q8WUJ0_K5	411	18.798			17.7095				17.7993					19.44			17.8373	19.8213	19.1086	18.9932	19.1316	19.3413
(UniMod:1)MEDYTK(UniMod:121)IEK	CDK1	P06493_K6	412	24.0885	24.7437	24.2611	24.3196		23.1383	23.4253	23.346	22.8143	24.2148	24.0467	23.9505	23.4819	24.3941	24.5357	24.5549	24.3754	24.4386	24.5418	24.6063	24.4924
(UniMod:1)MEEDEFIGEK(UniMod:121)TFQR	ATG10	Q9H0Y0_K10	413	18.3994	15.3819	15.8592			17.0308	17.4912	17.9179	17.9373	18.8144	18.9497	19.1347	19.1901	18.9085	19.3448	19.3641	19.0082	18.9584	19.3504	19.182	19.3658
(UniMod:1)MEEEASSPGLGC(UniMod:4)SK(UniMod:121)PHLEK	TPGS2	Q68CL5_K14;Q68CL5-1_K14;Q68CL5-4_K14	414	20.3978					19.7618	20.3351	20.1371	19.8598	20.6406	20.5089	20.9196	20.85	20.1647	20.1586	19.9823	19.9185	20.5937	21.0469	20.6936	20.7935
(UniMod:1)MEEEGLEC(UniMod:4)PNSSSEK(UniMod:121)R	DHX32	Q7L7V1_K15	415	21.2585	19.7077	19.6297	19.2825	20.0276	20.7223	20.597	21.1077	20.7905	21.5973	21.6198	21.5992	21.4087	21.6887	22.1814	22.1164	22.0408	21.8726	22.4204	22.3427	22.4163
(UniMod:1)MEEEIAALVIDNGSGMC(UniMod:4)K(UniMod:121)AGFAGDDAPR	ACTG1	P63261_K18	416	16.7268										14.9381			17.2894	17.3847	18.2674			15.7543
(UniMod:1)MEEETHTDAK(UniMod:121)IR	EXOSC5	Q9NQT4_K10	417	18.6951		18.048	18.79			18.3086	18.4776		18.5333	18.5413	18.7408	18.4765	18.3141	18.6714	18.9552	19.0506	19.051	19.2433	19.034	18.8854
(UniMod:1)MEEFDLVK(UniMod:121)TLHK	MPHOSPH9	Q99550_K8;Q99550-2_K8	418	19.0581		18.0156		18.0507	19.146	19.4045	19.278	19.3422	19.0309	19.4258	18.7283	18.8829	19.568	19.2803	19.4816	18.9089	18.8204	19.1328	19.2761	19.2733
(UniMod:1)MEEIGILVEK(UniMod:121)AQDEIPALSVSR	PSMC4	P43686_K10	419	19.268					17.4737			18.9914			19.6585	19.7218	18.5832	18.4144	20.2184	19.8095	18.9606	20.0998	19.2745	20.0106
(UniMod:1)MEEIYAK(UniMod:121)FVSQK	NUP43	Q8NFH3_K7	420	22.5795	21.6456	20.569	20.7055	21.0019	22.1933	22.2384	22.4992	22.4123	22.7641	22.9874	22.9779	23.055	23.1297	23.1083	23.1831	23.2342	23.3253	23.4364	23.4262	23.697
(UniMod:1)MEELDGEPTVTLIPGVNSK(UniMod:121)K	NUP85	Q9BW27_K19	421	22.319	20.3856	20.1219	20.2703	20.8665	21.024	21.7533	22.3295	22.4927	21.3337	21.6302	22.7384	22.8049	22.7055	22.5169	23.3259	23.568	23.3804	24.2755	24.375	24.4816
(UniMod:1)MEEPEMQLK(UniMod:121)GK	BORCS8	Q96FH0_K9;Q96FH0-2_K9	422	18.8297	18.2451						18.9052	18.0079	18.9605	18.704	18.8723	18.8505	18.9964	19.3412	19.1459	19.0979
(UniMod:1)MEEPINK(UniMod:121)R	CDC16	Q13042-4_K7	423	17.3142									16.8488	17.1466		16.3915						18.8699
(UniMod:1)MEEPQK(UniMod:121)SYVNTMDLER	BFAR	Q9NZS9_K6	424	19.8345												19.459	19.4742	19.9385	19.8576	19.9785	19.6402	20.0714	20.0805	20.0103
(UniMod:1)MEESGYESVLC(UniMod:4)VK(UniMod:121)PDVHVYR	NECAP2	Q9NVZ3_K13;Q9NVZ3-2_K13;Q9NVZ3-3_K13	425	17.5099									17.6929				15.5801	17.7882	17.7431	17.7077		17.7677	18.2896
(UniMod:1)MEFAELIK(UniMod:121)TPR	MTMR9	Q96QG7_K8	426	20.6655	19.3356	19.3045	19.7461	19.244	20.2122	20.227	20.6859	20.7803	20.7571	20.9165	20.9991	21.1155	20.8188	21.1148	21.207	21.506	21.0555	21.2378	21.3096	21.7367
(UniMod:1)MEFPDLGK(UniMod:121)HC(UniMod:4)SEK	ZFAND2A	Q8N6M9_K8	427	18.7265		18.7287				16.2539				19.2367	18.4627		19.2435	19.3144	18.8574	18.9776	18.7076	18.7765	19.2164	18.9429
(UniMod:1)MEFVK(UniMod:121)C(UniMod:4)LGHPEEFYNLVR	FDFT1	P37268_K5	428	22.9054	21.8587	21.4627	20.9869	21.0199	23.0238	23.206	22.9703	22.3447	23.0795	23.3862	23.5454	23.0266	23.637	23.6921	23.6654	22.7009	23.7635	24.1116	23.1412	23.4847
(UniMod:1)MEGAGGANDK(UniMod:121)K	HIF1A	Q16665_K10	429	20.4227	19.8452	20.0668	20.0075	17.9949	20.7706	20.546	20.4341	20.5203	20.4933	20.5874	20.8399	20.7469	20.2865	20.6288	20.6689	21.0575	20.8355	20.8858	20.5699	20.6684
(UniMod:1)MEGDGSDSPVTIK(UniMod:121)NIER	TRIM36	Q9NQ86-4_K13	430	18.0532					16.79	18.1655	17.6529	18.2156	18.5866	18.8631	18.3545	18.5118	17.3616		18.3493		18.0359	18.3113	17.5786	17.9678
(UniMod:1)MEGGAYGAGK(UniMod:121)AGGAFDPYTLVR	SYNGR1	O43759_K10;O43759-2_K10	431	18.5698	15.6681						16.8798	17.0837	17.1551	18.7614	18.3086	18.258	19.5376	18.8347	19.2922	19.6439	18.5479	19.4483	20.2946	20.8336
(UniMod:1)MEGGFGSDFGGSGSGK(UniMod:121)LDPGLIMEQVK	TIMM13	Q9Y5L4_K16	432	20.3691	18.5627	17.8713	18.8304	19.3809		20.0136	20.578	19.6838	20.4403	20.539	20.9975	20.9702	21.2455	21.6424	21.858	21.4391	19.6876	21.2166	21.0588	20.9968
(UniMod:1)MEGGGGIPLETLK(UniMod:121)EESQSR	FAM173B	Q6P4H8_K13;Q6P4H8-2_K13	433	17.2607	14.517	14.5931	14.5174	15.6254				14.6826	15.1147	15.8992	17.4106	16.2447	19.548	19.7334	19.893	19.8456	18.1018	18.7116	19.2915	19.7018
(UniMod:1)MEGISNFK(UniMod:121)TPSK	PBK	Q96KB5_K8;Q96KB5-2_K8	434	20.0793	18.6705	19.1769	18.9234	18.8417	19.563	19.8533	20.1753	19.9648	20.3769	20.4224	20.2787	20.3436	20.7645	20.4986	20.5333	20.4118	20.6146	20.8114	20.7529	20.609
(UniMod:1)MEGLSDVASFATK(UniMod:121)LK	STARD4	Q96DR4_K13;Q96DR4-2_K13	435	21.3983	19.8135	20.3308	19.3088	19.8396	20.8395		21.4319	21.0954		21.9296	22.0415	22.0696	21.8787	22.0112	22.1937	22.6192	22.0329	20.9512	22.3806	22.4016
(UniMod:1)MEGNQWVLGK(UniMod:121)K	VRK2	Q86Y07-3_K10	436	18.1946									18.2538				17.8781	18.2313	17.499		18.5956	18.544	18.455	18.0997
(UniMod:1)MEGSASPPEK(UniMod:121)PR	SLC46A1	Q96NT5_K10;Q96NT5-2_K10	437	20.4419	19.3067	19.1569	19.4688	19.3406	20.3044	20.1859	20.2498	20.0152	20.6894	20.7014	20.7842	20.8656	20.8779	20.8868	21.0414	20.8716	20.8348	21.1211	21.1117	21.0246
(UniMod:1)MEGVEEK(UniMod:121)K	RPL7	P18124_K7	438	22.5802	21.68	21.5947	21.7482	21.5534	22.4134	22.2582	22.2566	22.1267	22.8492	22.9212	22.8986	22.6733	23.1718	23.1683	23.1789	23.1325	22.5712	23.0403	23.2216	23.145
(UniMod:1)MEHFDASLSTYFK(UniMod:121)ALLGPR	ELOVL5	Q9NYP7_K13;Q9NYP7-2_K13	439	19.7777	17.0337				19.2773	19.6982	18.4981	19.3837	20.6008	17.8012	21.1213	20.8298	19.0802	20.9513	20.9844	20.1286		20.6792	20.2979	20.0779
(UniMod:1)MEIPGSLC(UniMod:4)K(UniMod:121)K	PAPSS1	O43252_K9	440	21.5054				20.3738	20.347	20.4233	20.868		21.8304	21.9743			21.7801	21.8114	21.9204	21.7229	21.9715	22.034	21.9675	22.0516
(UniMod:1)MEK(UniMod:121)DGLC(UniMod:4)R	CDK6	Q00534_K3	441	21.4552	20.6284	20.7351	20.4633	20.0169	21.3913	21.1172	21.0632	20.8311	21.7588	21.6722	21.8085	21.7752	21.9723	21.9316	22.1202	21.9366	21.8932	22.0561	21.9293	22.0025
(UniMod:1)MEK(UniMod:121)EETTR	AHNAK	Q09666_K3	442	17.2829	16.7983	16.2643			17.3944	17.6734	16.8165	17.0369	17.269	16.9822	17.3245	17.76	17.1794	17.2587	17.625	17.981	17.2704	17.2691	17.687	17.503
(UniMod:1)MEK(UniMod:121)GLTLPQDC(UniMod:4)R	CHST3	Q7LGC8_K3	443	17.4859																		17.0358	17.6426	17.7793
(UniMod:1)MEK(UniMod:121)IEEQFANLHIVK	WDR89	Q96FK6_K3	444	16.7492							16.7502		16.8711	15.4411					16.5228		17.2858	16.6559	17.7172
(UniMod:1)MEK(UniMod:121)LAAGLAGLR	GAREM2	Q75VX8_K3;Q75VX8-2_K3	445	18.851			17.9006		17.9747	17.9981	18.6463	18.6224	18.9251	18.8914	18.8946	19.0619	19.0709	19.0422	18.9589	19.124	18.806	19.3477	19.4348	19.7673
(UniMod:1)MEK(UniMod:121)LTFYAVSAPEK	EFR3A	Q14156-2_K3	446	18.8954										19.1311				18.3809			18.7635	18.9809		19.2207
(UniMod:1)MEK(UniMod:121)QPQNSR	POMK	Q9H5K3_K3	447	17.482		17.2155	17.1391		17.2438	17.6427	17.1189	17.561	17.3725	17.1583	17.4583	17.4834	17.1832	17.6525	17.649	18.0198	17.7286	17.8103	17.3317	17.9075
(UniMod:1)MEK(UniMod:121)TLETVPLER	HNRNPA2B1	P22626_K3	448	21.7147					20.5185	20.4427	20.7487	22.78	21.2483	21.3148	21.3942	21.677	21.7019	21.6009	23.0669	21.676	22.2223	22.2555	22.4353	22.3529
(UniMod:1)MEK(UniMod:121)TQETVQR	GGPS1	O95749_K3	449	17.7979		16.6214			18.1745	18.0802	18.2915	17.6262	17.7155	17.391	17.3768		17.575	17.9667	18.5119	18.1252	17.6926	18.0848	17.7027	17.8312
(UniMod:1)MEK(UniMod:121)YHVLEMIGEGSFGR	STK36	Q9NRP7_K3;Q9NRP7-2_K3	450	18.7574							19.3899		18.7297	17.9059	18.5029			18.6097	18.7665			19.1849	18.9696
(UniMod:1)MELEEGK(UniMod:121)AGSGLR	PSMC5	P62195-2_K7	451	18.4901			17.8993						18.5247	18.5374	18.3717	18.1953	18.2047		18.5858	18.7226		18.8544		19.0049
(UniMod:1)MELENIVANSLLLK(UniMod:121)AR	GRK4	P32298_K14;P32298-2_K14;P32298-3_K14;P32298-4_K14	452	19.2731						19.7923		16.8163	18.669					18.6277	20.908	20.0711			20.0271
(UniMod:1)MELENIVANTVLLK(UniMod:121)AR	GRK6	P43250_K14;P43250-2_K14;P43250-3_K14	453	18.907					17.8243		18.9864	17.9776			18.8424		19.6075							20.204
(UniMod:1)MELFQAK(UniMod:121)DHYILQQGER	INPP5F	Q9Y2H2_K7	454	19.6783	18.9824	18.8952	18.9802		19.1463	19.0799	19.1981	19.3052	19.6477	19.641	19.7998	19.7539	19.9585	20.2845	20.1775	20.1202	20.1826	20.3383	20.2591	20.1368
(UniMod:1)MELGELLYNK(UniMod:121)SEYIETASGNK	DCTN5	Q9BTE1_K10	455	18.7281	16.349	16.4439	16.821	16.6592			16.9271	16.9761	19.5082	19.6259	20.6952	20.1472		20.3151	20.9909	20.8963			19.8385
(UniMod:1)MELSDANLQTLTEYLK(UniMod:121)K	CSE1L	P55060_K16;P55060-3_K16	456	18.2619						17.1738	17.4184			16.9664			18.9577	19.3251	19.1011	19.3602				17.7922
(UniMod:1)MELSESVQK(UniMod:121)GFQMLADPR	COMMD3	Q9UBI1_K9	457	19.3991											18.8132		18.4164	19.3824	19.8879	20.1536			19.741
(UniMod:1)MELVK(UniMod:121)AALAEALR	EML3	Q32P44-3_K5	458	18.6731						18.6598	19.4041		18.8062	19.4234		19.7293	17.7506	18.5241	17.5645	18.5209	19.0698	18.8572	18.394	18.0468
(UniMod:1)MELVQVLK(UniMod:121)R	NDUFA12	Q9UI09_K8	459	18.8499	17.6409	16.895	17.2797		18.6588	18.9432	18.7627	19.093	18.9666	19.1276	19.0171	19.1238	19.1262	19.184	19.2473	19.3333	19.3337	19.4232	19.3698	19.6217
(UniMod:1)MENAHTK(UniMod:121)TVEEVLGHFGVNESTGLSLEQVK	ATP2A2	P16615_K7	460	19.9423							19.8839		20.2901	20.0922	20.4159		19.8284	19.6413	19.6728		19.7135
(UniMod:1)MENFQK(UniMod:121)VEK	CDK2	P24941_K6	461	20.8248									20.6244	21.1134		20.0374	20.692	20.1341	20.7537		21.1725	21.5618	20.6941	21.464
(UniMod:1)MENGYTYEDYK(UniMod:121)NTAEWLLSHTK	PNP	P00491_K11	462	18.4209		16.3675	16.2511		17.0352		17.5237		19.0088	19.1529	18.8093		19.3579	19.0682	19.0667		19.4136	19.2067	19.2097
(UniMod:1)MENLK(UniMod:121)SGVYPLK	ZNF430	Q9H8G1_K5	463	20.7335	20.2567		20.5173		19.8789		20.1103	20.1726	20.7562	20.8413	20.7804	20.77	20.971	20.9434	21.034	21.0203	21.1042	21.0598	21.0636	21.1902
(UniMod:1)MENNLK(UniMod:121)TC(UniMod:4)PK	ZBED4	O75132_K6	464	16.8526					17.3986				17.1221	17.1718	17.466	16.7256		16.3792		16.6982	16.5806	16.5106	16.8291	16.4962
(UniMod:1)MENSDSNDK(UniMod:121)GSGDQSAAQR	RLIM	Q9NVW2_K9	465	17.4993	17.3179	16.797	16.4788	16.8645	16.9257		18.0073	17.6154	17.3749		17.8107	18.372	16.4345	17.4243	17.7858	17.6256	16.697	17.8465	18.7745	18.8353
(UniMod:1)MENTENSVDSK(UniMod:121)SIK	CASP3	P42574_K11	466	17.9837	17.192	17.0344	17.5889	17.4605	17.9866	17.9063	18.2204	18.0707	17.7021	18.1649	18.1505	17.799	18.1177	18.5107	18.2622	18.1285	18.2791	18.4054	18.4572	18.2376
(UniMod:1)MEPELAAQK(UniMod:121)QPR	NET1	Q7Z628_K9	467	19.1839		17.4175		16.9726					18.3943	18.736			19.5713	19.2881	19.3569	19.8831	19.9753	20.2664	20.0525	20.293
(UniMod:1)MEPGEVK(UniMod:121)DR	PLEKHM2	Q8IWE5_K7	468	18.8741									18.8413	18.9357	18.7875	18.9145	19.0097	19.3161		18.8216	18.7132	18.548	18.822	18.905
(UniMod:1)MEPK(UniMod:121)PATK	ZNF624	Q9P2J8-2_K4	469	19.3726													19.4462		19.299
(UniMod:1)MEPLAAYPLK(UniMod:121)C(UniMod:4)SGPR	GPX8	Q8TED1_K10	470	21.5025	18.6575	18.9202	18.8571	19.7369	21.358	21.7969	21.8325	21.6336	21.9101	21.8801	22.02	22.065	22.1352	22.1744	22.1602	22.4908	22.5862	22.6969	22.6343	22.5043
(UniMod:1)MEPLK(UniMod:121)SLFLK	MAP3K11	Q16584_K5	471	19.7401								22.4654	19.0499	19.1317	19.3082	19.6966	19.1278	19.3483	19.5835	19.923		19.3338	19.6691	20.2443
(UniMod:1)MEPPNLYPVK(UniMod:121)LYVYDLSK	DESI1	Q6ICB0_K10	472	18.9011													18.4906	18.6751	19.5376
(UniMod:1)MEPSSK(UniMod:121)K	SLC2A1	P11166_K6	473	19.9897					19.4503	19.2226	19.8468	18.8331	20.0296	20.079	19.9374		20.3416	19.8255	19.9449	20.3026	20.7581	20.4724	20.0688	20.7333
(UniMod:1)MEQK(UniMod:121)EGK	SMTNL1	A8MU46_K4	474	18.1864						18.3071						18.0656
(UniMod:1)MEQPPAPK(UniMod:121)SK	STK3	Q13188_K8	475	16.9482									16.9893	16.8704	16.9048	16.6103	16.3522				16.4876	17.3586	17.5338	17.4272
(UniMod:1)MESETEPEPVTLLVK(UniMod:121)SPNQR	HERPUD1	Q15011_K15	476	18.515														18.2912	18.1084			18.4215	18.6297	19.1245
(UniMod:1)MESGAVLLESK(UniMod:121)SSPFNLLHEMHELR	GZF1	Q9H116_K11	477	17.8806									17.5542				17.4005		17.7697		18.3731	18.4761	17.3675	18.2231
(UniMod:1)MESGAYGAAK(UniMod:121)AGGSFDLR	SYNGR2	O43760_K10;O43760-2_K10	478	22.3111	19.6769	20.0371	19.8901	21.406	21.1662	21.2554	21.6248	22.1873	21.9343	22.16	22.353	23.5104	23.2456	23.8544	24.0662	23.875	22.9399	23.6677	23.7244	23.647
(UniMod:1)MESGK(UniMod:121)MAPPK	TAF9B	Q9HBM6_K5	479	17.896					18.1218	16.7911			17.3595	17.3481	17.8823	17.801	17.9328	17.6582	17.8617	18.4781	18.1739	18.6022	18.3274	18.2058
(UniMod:1)MESGK(UniMod:121)TASPK	TAF9	Q16594_K5	480	19.3162									19.663	18.6712	19.9371	19.4814		18.4768	19.9369	19.2341	19.5583	19.6118	19.4013	18.506
(UniMod:1)MESK(UniMod:121)EER	BEX2	Q9BXY8_K4	481	17.0277					18.4455	17.7317	18.1082		16.8599	17.5687	16.6894	16.0767	17.0465	17.1113	16.6972	17.4551	16.4704	16.775	16.2964	16.0839
(UniMod:1)MESK(UniMod:121)PSR	MARCH7	Q9H992_K4	482	20.5463		20.0458		19.2282	20.8359	20.8835	20.4121	20.8619	21.1406	21.0538	21.0145	20.6215	20.3965	20.2945	20.2269	20.926	20.9267	20.5573	20.137	20.2703
(UniMod:1)MESPASSQPASMPQSK(UniMod:121)GK	MAP2K3	P46734_K16	483	17.7192	16.5421		15.6584	16.7982	17.7545	17.661	17.5656		17.8125	17.69	17.7937	17.6699	18.0859	18.0604	18.2231	18.2953	18.0178	18.6006	18.3969	18.3207
(UniMod:1)MESYHK(UniMod:121)PDQQK	TKT	P29401_K6	484	20.5785	19.398	19.5139	19.5079	19.4664	20.6292	20.5912	20.6182	20.2735	20.7096	20.6515	20.9848	20.8683	20.9679	20.9925	20.8536	21.0261	20.9897	21.2473	21.2581	21.0227
(UniMod:1)METAK(UniMod:121)QK	ASMTL	O95671-3_K5	485	17.6583					17.2047				17.1329	17.552			17.7314	16.7612	17.1685		18.5649	18.1972	18.0119	18.258
(UniMod:1)METFDPTELPELLK(UniMod:121)LYYR	PRIM1	P49642_K14	486	18.4213						17.1173				18.7227			18.5042					19.4736		18.2886
(UniMod:1)METLQSETK(UniMod:121)TR	CYREN	Q9BWK5_K9;Q9BWK5-4_K9	487	19.173									19.3106		17.9662		20.9542	19.082	18.7719		19.2825	19.3596	18.883	18.9468
(UniMod:1)METMASPGK(UniMod:121)DNYR	KPNA6	O60684_K9	488	19.7954	17.3812	18.8744	19.1831	18.8266	19.625	19.7689	19.414	19.3246	20.2266	20.1444	19.93	19.6891	20.1642	20.3393	20.3865	20.2421	20.5748	20.797	20.5655	20.4511
(UniMod:1)METSALK(UniMod:121)QQEQPAATK	RFC5	P40937_K7	489	20.1911	18.8401	18.6204	19.0465	18.7559	19.4616	19.3633	19.5559	19.519	20.4182	20.338	20.4639	20.5613	20.794	21.1207	21.0552	21.1445	20.9066	21.2833	21.2301	21.3443
(UniMod:1)MEVAVPVK(UniMod:121)QEAEGLALDSPWHR	ZNF444	Q8N0Y2_K8;Q8N0Y2-2_K8	490	19.5694							18.8726	19.053	19.8481	19.741	19.7046	18.9816	19.779	19.6288	19.4993		20.0533	19.9727	19.6987
(UniMod:1)MEVNPPK(UniMod:121)QEHLLALK	TRAPPC13	A5PLN9_K7;A5PLN9-2_K7	491	19.4413										19.2731	19.148	19.6022	19.4278	19.4636	19.6304	19.2436	18.8302		19.7849	20.0091
(UniMod:1)MEVQK(UniMod:121)EAQR	IER2	Q9BTL4_K5	492	22.8479	21.7859	21.599	22.037	21.5551	22.5901	22.7932	22.3432	22.5083	23.0897	23.1238	23.1093	22.9878	23.3239	23.4008	23.4511	23.405	23.3154	23.4498	23.5584	23.5311
(UniMod:1)MEVSPLQPVNENMQVNK(UniMod:121)IK	TOP2A	P11388_K17;P11388-2_K17;P11388-3_K17	493	17.5451	15.2346	14.8211	15.0981	16.8206			18.1146			15.1933		17.6386		18.5482	19.0992		18.5106	18.8277	19.774	20.4058
(UniMod:1)MEYDEK(UniMod:121)LAR	DEF8	Q6ZN54-3_K6;Q6ZN54-5_K6;Q6ZN54-6_K6	494	18.9322									18.5745	18.7152	18.8945	18.6997	19.0476	19.3063	19.2611	18.9588
(UniMod:1)MEYFMVPTQK(UniMod:121)VPSLQHFR	TFAP4	Q01664_K10	495	18.6118										18.2816	18.3889		18.625	18.3249	18.5313		18.6218	19.1232	18.9977
(UniMod:1)MFC(UniMod:4)EK(UniMod:121)AMELIR	GINS1	Q14691_K5	496	19.8084										19.5025	19.6931	19.389		19.703	19.8412	20.039			19.9041	20.3955
(UniMod:1)MFEEK(UniMod:121)ASSPSGK	TARS	P26639_K5	497	19.9102	19.1174	19.0334	18.9625	19.1094	19.6923	19.9457	19.6305	19.4732	20.3062	20.2262	19.9919	20.0595	20.308	20.3402	20.1296	20.2357	19.9818	20.6826	20.4833	20.4938
(UniMod:1)MFHGIPATPGIGAPGNK(UniMod:121)PELYEEVK	VPS28	Q9UK41_K17;Q9UK41-2_K17	498	19.5847	16.9174	17.2743	17.402	18.2708	17.8136	18.6975	18.5854	18.9427	20.2877	20.4244	20.4368	20.6682	20.5598	20.8529	20.7545	20.5827	20.6698	20.8227	20.9371	20.7937
(UniMod:1)MFSFEGDFK(UniMod:121)TR	UBE3C	Q15386_K9	499	18.9752						17.6393		18.1201	19.2149	19.1371			19.042	19.2179	19.2062	18.8611	19.0401	19.4679	19.8049	18.9515
(UniMod:1)MFSWVSK(UniMod:121)DAR	EHD1	Q9H4M9_K7	500	20.2687	19.6448		20.0132		18.6175	18.7256	18.9732	18.9907	20.4912	20.426	20.3333	20.913	20.7398	20.6682	20.6208	20.8935	21.1588	21.5058	21.5379	20.5831
(UniMod:1)MFTLPQK(UniMod:121)DFR	ACCS	Q96QU6_K7	501	20.2382					19.8258	19.6685	19.5405					20.4429		20.4769	20.4217		20.5476	20.5581	20.4239	20.4761
(UniMod:1)MFTSTGSSGLYK(UniMod:121)APLSK	UBAC2	Q8NBM4_K12	502	19.5987	17.4615	17.4299	16.8835	18.7274	18.7242	18.2568	18.508	19.2653	20.0575	19.4846	19.3785	20.0734	20.8443	20.7877	20.852	20.9484	21.0329	20.9838	21.0586	21.2164
(UniMod:1)MFVQEEK(UniMod:121)IFAGK	UBAC1	Q9BSL1_K7	503	19.7999	20.0739	20.776	20.5259		18.6313	19.1552	19.4824	19.6241	19.8001	19.679	20.0092	19.7892	19.8934	19.5208	19.8277	19.8434	19.9539	19.4674	19.8485	20.2968
(UniMod:1)MGAFLDK(UniMod:121)PK	PPM1A	P35813-2_K7	504	20.2882														20.1646	20.4119
(UniMod:1)MHQK(UniMod:121)LLK	PAQR3	Q6TCH7_K4	505	18.5259		17.5896	17.3873		18.0391		18.245	18.0658	18.6753	18.5753	18.384	18.3509	18.7326	19.0256	18.9759	18.7132	19.0125	19.1771	19.07	18.9208
(UniMod:1)MIDSVK(UniMod:121)LR	CEP78	Q5JTW2-2_K6;Q5JTW2-3_K6	506	20.1905							19.629		20.096	20.1553	20.2216	19.67	20.6581	20.3426	20.5207	20.2296	20.2986	20.4065	20.295	19.9537
(UniMod:1)MIEESGNK(UniMod:121)R	DTNB	O60941_K8;O60941-2_K8;O60941-3_K8;O60941-4_K8;O60941-5_K8;O60941-7_K8	507	16.8624										16.8218	17.0791	16.5813		17.1037						16.7259
(UniMod:1)MIEQQK(UniMod:121)R	SNRNP40	Q96DI7_K6	508	18.6152						18.089			18.3408	18.7629		18.7768	18.9601	18.636	18.3696	18.6928		18.776	18.7013	18.6624
(UniMod:1)MIK(UniMod:121)LFSLK	UBE2M	P61081_K3	509	23.847	22.622	22.6483	22.9513	22.7719				24.0234	23.9837	24.1476	24.1562	24.2666	23.902	24.0708	24.1886	24.3613	24.1007	24.2083	24.3708	24.6261
(UniMod:1)MITSAAGIISLLDEDEPQLK(UniMod:121)EFALHK	PSMD1	Q99460_K20	510	18.0993												18.1962	18.9677	17.1341	18.339		17.4962		18.4628
(UniMod:1)MK(UniMod:121)AQGETEESEK	MED1	Q15648_K2	511	15.6516		15.4117						15.4525	14.8319	14.9665	15.9658	16.2128	15.2614	15.1058	15.6081	16.2708	15.6878	16.3597	16.3354
(UniMod:1)MK(UniMod:121)EPLDGEC(UniMod:4)GK	ZMYM6	O95789_K2	512	16.8464													16.9681				16.7564	16.8524		16.8088
(UniMod:1)MK(UniMod:121)EPLLGGEC(UniMod:4)DK	ZMYM1	Q5SVZ6_K2	513	19.2261	18.7676	16.4403			18.7403	18.6451	18.5968	19.0656	19.1523	18.7405		19.6452	19.4944	19.6848	19.616	19.6617	19.8161	20.2751	20.2015	20.3
(UniMod:1)MK(UniMod:121)PASISEEELLNLINK	MTHFD2	P13995-2_K2	514	19.4291									18.5461			20.143	19.405	19.4319	19.2066	20.0913	18.673	19.2225	20.1429
(UniMod:1)MK(UniMod:121)PILLQGHER	EIF3I	Q13347_K2	515	19.116												18.6599					19.2777	18.7788	19.3855	19.4779
(UniMod:1)MK(UniMod:121)QDASR	NUP37	Q8NFH4_K2	516	20.8322					20.6125	20.3452	20.5	20.6356	20.775	20.6934	20.751	21.1372	20.87	20.9043	20.9732	21.0247	21.0875	20.8412	21.0473	21.1171
(UniMod:1)MK(UniMod:121)QSSNVPAFLSK	HSF2	Q03933_K2	517	18.809													18.6449				19.0235	18.8794	18.9346	18.5628
(UniMod:1)MK(UniMod:121)SDSSTSAAPLR	PEX26	Q7Z412_K2	518	17.2594									16.2289	16.6398				17.6386	17.6467	17.6022	17.3333	17.5515	17.245	17.449
(UniMod:1)MK(UniMod:121)SPDEVLR	PHLDA2	Q53GA4_K2	519	24.6395	23.556	23.6426	23.7496		24.485	24.4751	24.5257	24.4909	24.6448	24.8438	24.8238	24.6232	24.9461	25.0292	24.9332	24.9057	24.9514	25.1866	25.1081	25.2292
(UniMod:1)MK(UniMod:121)VASGSTATAAAGPSC(UniMod:4)ALK	ID1	P41134_K2;P41134-2_K2	520	17.6716	16.468					17.4528	17.5498		17.127		17.7901	17.7919	17.1774	17.7685	18.0589	17.8361	18.0058	18.1803	18.0003	18.1949
(UniMod:1)MK(UniMod:121)VVYIAC(UniMod:4)SFTTVWLIYSK	KDELR1	P24390-2_K2	521	19.6768																	19.6768
(UniMod:1)MLDHEYTTK(UniMod:121)EVFR	TOP1MT	Q969P6_K107;Q969P6-2_K9	522	18.2045									18.5123		18.573			19.102	19.0634	19.3878	17.2885	17.2968	17.4967	17.1201
(UniMod:1)MLDHK(UniMod:121)DLEAEIHPLK	FAM234A	Q9H0X4_K5;Q9H0X4-2_K5	523	19.1345					19.5143					19.2169		19.4339	19.3263	19.0379	18.9637	18.6021	19.1598	19.2283	18.6472	19.3496
(UniMod:1)MLEILEQQK(UniMod:121)K	UMPS	P11172_K187	524	18.828														18.5104		18.9467	18.8588	18.6358	18.7075	19.3088
(UniMod:1)MLGPEGGEGFVVK(UniMod:121)LR	HNRNPF	P52597_K14	525	20.6088	18.6902	18.3582	19.6171	19.2041	20.4662	20.8644	20.727	20.2663	20.9149	20.8796	20.8342	21.0411	21.0677	21.145	21.1261	21.061	21.2538	21.4191	21.4924	21.7482
(UniMod:1)MLGSGFK(UniMod:121)AER	IST1	P53990-3_K7	526	20.2971													20.2673	20.4488		20.0182	20.2822	20.4249	20.325	20.313
(UniMod:1)MLGTEGGEGFVVK(UniMod:121)VR	HNRNPH1	P31943_K14	527	19.4555	17.5111	18.1186	17.3821	17.8213	18.1432	18.7724	19.2034	19.0727	19.5224	19.9226	20.2789	20.2324	20.0532	20.3339	20.4519	20.3316	20.0423	20.5499	20.7174	20.6481
(UniMod:1)MLK(UniMod:121)AVILIGGPQK	GMPPA	Q96IJ6_K3	528	19.5904	19.8447			20.0581	19.0044	19.199	19.7388	19.8659	19.7392	19.7408	19.8315	19.5908	19.6133	19.6857	19.6137	19.7739	18.4655	19.911	19.266	19.6841
(UniMod:1)MLK(UniMod:121)C(UniMod:4)IPLWR	SCRIB	Q14160_K3;Q14160-3_K3	529	21.0901	20.1645	20.2353	20.416	20.512	21.3169	21.4971	21.0388	21.1198	21.5174	21.1497	21.1849	21.115	21.1533	21.3207	21.0594	21.4857	21.4022	21.2557	21.3638	21.494
(UniMod:1)MLK(UniMod:121)PALEPR	PSMB10	P40306_K3	530	20.4808									20.2072	20.3811	20.3617	20.3515					20.5534	20.6391	20.7115	20.6409
(UniMod:1)MLLSK(UniMod:121)FGSLAHLC(UniMod:4)GPGGVDHLPVK	PIM3	Q86V86_K5	531	21.1216	20.3419	21.35	20.4904	20.1444	21.3932	20.9156	21.248	20.0601	21.4958	21.4184	21.4986	20.5154	21.4837	21.4663	21.4674	19.936	22.0113	21.681	21.7988	21.7164
(UniMod:1)MLPVYQEVK(UniMod:121)PNPLQDANLC(UniMod:4)SR	ABCC4	O15439_K9	532	19.9633											19.9454	19.5873	19.2455	19.6377	20.2522	20.3391	19.2186	20.2257	20.4966	20.6844
(UniMod:1)MLSLK(UniMod:121)LPR	PAQR5	Q9NXK6_K5	533	17.8485					17.4499				17.686	17.7913	17.9054	17.3876	17.702	17.6406	17.8573	18.0037	18.0427	18.2145	18.3445	18.0049
(UniMod:1)MLTLASK(UniMod:121)LK	UBE2F	Q969M7_K7;Q969M7-6_K7	534	21.9771	20.9641	20.6228	21.0117	20.9461	21.6895	21.7965	21.7513	21.8543	22.2684	22.1682	22.2153	22.2437	22.3212	22.3958	22.5202	22.5033	22.4084	22.5594	22.5842	22.7171
(UniMod:1)MLTQLK(UniMod:121)AK	NSUN3	Q9H649_K6	535	16.2778													15.5373					16.8118	16.4842
(UniMod:1)MMDVSGVGFPSK(UniMod:121)VPWK	AFMID	Q63HM1_K12;Q63HM1-2_K12	536	18.4153			15.7636	17.2144		18.9698		18.622								19.9634				19.9584
(UniMod:1)MMLGTEGGEGFVVK(UniMod:121)VR	HNRNPH1	P31943_K14	537	19.1894	16.3349	16.0245	16.5777	17.7315	18.7207	18.8092	18.9354	19.5923	19.4412	19.9494	20.5756	20.1132	19.8909	20.4054	20.51	20.0623	19.7246	20.0399	20.3069	20.0426
(UniMod:1)MNAPPAFESFLLFEGEK(UniMod:121)K	POLR2J	P52435_K17	538	19.703							17.7129						19.8195	20.1333	20.3405	20.5088
(UniMod:1)MNDFGIK(UniMod:121)NMDQVAPVANSYR	ETS2	P15036_K7	539	18.941	16.9895	16.832	17.0059	18.5951	17.4416	17.3082	19.9215	19.8968	18.5215	19.1391	19.4082	19.3941	19.1352	19.4546	19.6734	20.3995	18.9494	20.021	20.2704	20.4621
(UniMod:1)MNDWMPIAK(UniMod:121)EYDPLK	SNRNP35	Q16560_K9	540	17.9399										17.5414	18.1562		18.1489	18.3641	17.5988	17.8301
(UniMod:1)MNEQSEK(UniMod:121)NNSIQER	ARL14EPL	P0DKL9_K7	541	14.4397												14.8268				14.5376			14.4358	13.9584
(UniMod:1)MNESK(UniMod:121)PGDSQNLAC(UniMod:4)VFC(UniMod:4)R	G2E3	Q7L622_K5	542	17.6687													17.3215	18.3202	17.3645
(UniMod:1)MNEVSVIK(UniMod:121)EGWLHK	AKT2	P31751_K8	543	18.0688		17.4779					18.8867	17.8511	18.2038	17.7104	17.9573	17.9846	17.6998	18.4297	18.5918	18.2514	18.1589	18.341	18.5283	16.9601
(UniMod:1)MNFSEVFK(UniMod:121)LSSLLC(UniMod:4)K	WRAP73	Q9P2S5_K8	544	17.7209							17.8248	16.8309			16.7755		17.9121		18.4603		18.3519	17.2595	19.221	16.8518
(UniMod:1)MNGDQNSDVYAQEK(UniMod:121)QDFVQHFSQIVR	FDPS	P14324_K80;P14324-2_K14	545	16.6447	14.3193	12.8683		14.2344			15.3721		15.0972	15.9059	16.6212		18.8349	18.6203	18.9997	17.9266	17.7446	18.0078	18.4735
(UniMod:1)MNGEAIC(UniMod:4)SALPTIPYHK(UniMod:121)LADLR	RIPK2	O43353_K17	546	17.0005													16.6142	17.2385	17.3198		16.8296
(UniMod:1)MNGPADGEVDYK(UniMod:121)K	INO80E	Q8NBZ0_K12;Q8NBZ0-2_K12	547	17.2059													18.0682				17.4958	17.1183	16.8353	16.512
(UniMod:1)MNHPFGK(UniMod:121)EEAASQK	ZFYVE26	Q68DK2_K7;Q68DK2-2_K7;Q68DK2-5_K7	548	18.5865	17.7468	18.0678	18.0514	17.7761	17.9875	18.3168	18.7419	18.2042	18.8983	18.843	19.0469	18.8357	18.7565	18.9288	18.7802	18.8428	18.8719	19.1208	19.0129	18.9005
(UniMod:1)MNIMDFNVK(UniMod:121)K	SH3GLB1	Q9Y371_K9;Q9Y371-2_K9	549	20.9178	20.4092	20.0789	20.0998	19.8164	20.1363	20.4784	20.7786	20.9191	21.1349	21.2283	21.2793	21.192	21.2806	21.3666	21.3869	21.1324	21.0724	21.3358	21.5328	21.6979
(UniMod:1)MNINDLK(UniMod:121)LTLSK	UAP1	Q16222_K7	550	17.5947	16.4528							15.8745	17.2512		17.3048	17.4947	18.0194	18.0638	18.0057	17.8744	18.0233	18.0814	18.156	18.129
(UniMod:1)MNK(UniMod:121)LYIGNLSPAVTADDLR	IGF2BP2	Q9Y6M1_K4;Q9Y6M1-1_K4	551	19.4993	17.7484		17.9226		18.4377	18.6328					20.1361	19.3645	19.3239	20.2227	20.1797	20.8605		20.0363	20.112	20.5132
(UniMod:1)MNK(UniMod:121)NTSTVVSPSLLEK	STXBP4	Q6ZWJ1_K3	552	19.8131				16.903					21.7419	21.2349			19.2479	19.7106	19.3292	19.8726	19.9689	20.0048	19.892	20.0378
(UniMod:1)MNK(UniMod:121)VDQK	ZNF33B	Q06732_K3	553	19.0368										20.7324	21.011			20.995			17.4922	17.3657	17.7428	17.9189
(UniMod:1)MNK(UniMod:121)YDYVLTGYTR	PDXK	O00764-3_K3	554	20.1589			19.439			20.0009		19.5168	19.5066	20.1067	19.8009	20.0845	20.3157	19.9833	19.9666	20.3258	20.4226	20.7285	20.5592	21.6262
(UniMod:1)MNLAEIC(UniMod:4)DNAK(UniMod:121)K	KATNAL1	Q9BW62_K11	555	18.7271									18.7728			18.4829		18.0792	18.4168	18.2158	19.1601	19.2988	19.0885	19.029
(UniMod:1)MNMFK(UniMod:121)EAVTFK	ZNF226	Q9NYT6_K5	556	19.3228							19.406	19.4998	18.998	19.0904	19.1458	19.2954	19.7452	19.6217	19.8589	19.768	18.7268	19.11	18.8751	19.3787
(UniMod:1)MNNFGNEEFDC(UniMod:4)HFLDEGFTAK(UniMod:121)DILDQK	ODC1	P11926_K21	557	16.8924															16.8924
(UniMod:1)MNNHVSSK(UniMod:121)PSTMK	ACSL3	O95573_K8	558	19.068	18.4098	18.5756	18.0468	17.5492	19.391	19.3247	19.2805	19.254	19.1962	19.2106	19.312	19.2578	19.4315	19.4782	19.4606	19.6333	18.715	19.3258	19.2942	19.2137
(UniMod:1)MNNPIPSNLK(UniMod:121)SEAK	SH3YL1	Q96HL8_K10	559	18.1172									17.4456	17.966	17.8723	18.0102	18.2424		18.026		18.4893	18.6677	18.2402	18.2127
(UniMod:1)MNPAAEAEFNILLATDSYK(UniMod:121)VTHYK	NAMPT	P43490_K19	560	18.953									18.9651		18.9015			18.9925
(UniMod:1)MNPLTK(UniMod:121)VK	RBMX2	Q9Y388_K6	561	21.3232											21.8448	20.8017
(UniMod:1)MNSDQDVALK(UniMod:121)LAQER	USP6NL	Q92738_K10	562	17.9996					17.1333	17.0103	17.6258	17.4266			16.5827	17.0502	18.8519	18.8449	18.7207	16.9582	18.8239	19.1511	18.9858	18.8291
(UniMod:1)MNSLEQAEDLK(UniMod:121)AFER	CNEP1R1	Q8N9A8_K11;Q8N9A8-3_K11	563	18.4175												18.8405	18.1811			18.156	18.3002	18.4998	18.1098	18.8354
(UniMod:1)MNSVGEAC(UniMod:4)TDMK(UniMod:121)R	TRIAP1	O43715_K12	564	17.9703								18.0197	18.1073	18.1213	17.863	17.6609	18.0577	18.3885	16.937	17.8483	18.1466	17.8685	18.2248	18.3698
(UniMod:1)MNTEELELLSDSK(UniMod:121)YR	DOP1A	Q5JWR5_K13	565	19.2189											19.6785	19.6904	18.0868	18.6238	18.8088	19.9895	18.6126	19.6856	19.6054	19.4079
(UniMod:1)MNTGVEAGETAC(UniMod:4)K(UniMod:121)LAR	OAT	P04181-2_K13	566	18.1983			16.7144					17.301	19.0771	19.121	18.8872	19.1886	18.1364	18.4359	18.5073	18.313	17.2494	18.0351	17.7194	18.0907
(UniMod:1)MNTK(UniMod:121)DTTEVAENSHHLK	CAMTA2	O94983_K4;O94983-2_K4	567	16.1112										16.1377	16.3889	15.1268		16.3095	16.0325	16.679	15.4953	16.107	16.621	16.2147
(UniMod:1)MNVTPEVK(UniMod:121)SR	GPATCH4	Q5T3I0_K8	568	19.7872			19.0992	18.687	19.3715	19.3859	18.955	19.2185	20.0325	19.8976	19.6577	19.6004	20.2921	20.3179	20.2008	20.1387	20.3467	20.3528	20.4386	20.1776
(UniMod:1)MNVVFAVK(UniMod:121)QYISK	VPS45	Q9NRW7_K8	569	18.9821									19.1389		19.4523				19.1389		19.2744	18.4961	18.2599	19.1145
(UniMod:1)MNWNEK(UniMod:121)PK	KIAA1551	Q9HCM1_K6	570	20.4518						20.6756	20.5741		20.3424	20.2673	20.0594	19.8214	20.3361	20.5855	20.3121	20.1723	20.9604	20.9291	20.6711	20.6183
(UniMod:1)MNWNK(UniMod:121)GGPGTK	DDX42	Q86XP3_K5	571	16.649									17.3296		16.7005		16.8359	17.0677	16.323		16.4143	16.4803	16.3686	16.3211
(UniMod:1)MPALPLDQLQITHK(UniMod:121)DPK	ASCC2	Q9H1I8_K14	572	17.4852																17.4852
(UniMod:1)MPINK(UniMod:121)SEK	KIF3A	Q9Y496_K5	573	17.8275															17.526	18.1021			17.8545
(UniMod:1)MQAIK(UniMod:121)C(UniMod:4)VVVGDGAVGK	RAC1	P63000_K5;P63000-2_K5	574	20.878	18.7331	18.5098	18.7855	19.8668	20.172	20.0981	20.9703	20.7706	20.7499	21.1662	21.2378	21.3159	21.5435	21.6882	21.8942	21.9049	21.7329	22.0492	22.0883	22.283
(UniMod:1)MQAPHK(UniMod:121)EHLYK	RAB38	P57729_K6	575	18.9237	18.7715		18.3811		18.3643	18.6376	18.7749	18.1978	19.0807	19.2536	18.919	19.0122	19.1159	19.2223	19.2725	19.0069	19.0459	19.2434	19.3774	18.9502
(UniMod:1)MQEHK(UniMod:121)LK	ELAC2	Q9BQ52-2_K5	576	16.9222									17.9228	17.8382	17.8269	17.8598					15.342	16.2106	15.4552
(UniMod:1)MQIFVK(UniMod:121)TLTGK	RPS27A	P62979_K6	577	22.5534	21.1775	21.1244	21.3397	19.931	21.5431	21.8262	22.0645	22.8134	22.863	23.0248	23.3101	23.4794	23.1188	23.3894	23.5193	23.679	22.318	23.5022	23.9029	23.1404
(UniMod:1)MQK(UniMod:121)SEGSGGTQLK	PACRGL	Q8N7B6-2_K3	578	15.8546											15.7605		15.7976	15.7212				15.814	16.0338	16.0005
(UniMod:1)MQNNEIIK(UniMod:121)PAK	MSANTD3	Q96H12_K8	579	16.1191																		15.5881	15.9603	16.809
(UniMod:1)MQNVINTVK(UniMod:121)GK	ATG3	Q9NT62_K9;Q9NT62-2_K9	580	19.0509					17.948							19.6009	18.8775	19.1205	18.4992	19.0082	19.1837	19.4903	19.4053	19.3758
(UniMod:1)MQNYK(UniMod:121)YDK	PLPP3	O14495_K5	581	17.0923									16.8763	17.004	17.1463	16.846					16.9801	17.2038	17.4432	17.2385
(UniMod:1)MQPASAK(UniMod:121)WYDR	PTGES3	Q15185_K7;Q15185-4_K7	582	20.3732	19.3651	19.7286	19.5545	19.3045	20.6686	20.6904	20.7495	20.0938	20.9019	20.8996	20.7942	20.5611	20.5828	20.5303	20.4277	20.1836	20.484	20.724	20.4258	20.7937
(UniMod:1)MQQK(UniMod:121)AFEESR	ZNF365	Q70YC5_K4	583	18.3804						17.9595			18.5291	18.8838	18.7303	18.5759		19.1029	18.974			17.6804	17.7799	17.5885
(UniMod:1)MQSIK(UniMod:121)C(UniMod:4)VVVGDGAVGK	RHOG	P84095_K5	584	19.2277		18.5909							19.3991	19.4052	19.4628	18.9888	19.3836	19.368	19.6109	18.3309	19.2712	19.322	19.4656	19.3611
(UniMod:1)MQSTDLGNK(UniMod:121)ESGK	TBC1D31	Q96DN5_K9	585	17.8911			17.2946		17.5587	17.4416	17.7289	17.3514	17.7228	18.0812	18.2596	17.9182	18.3087	18.3804	18.256	17.942	17.9091	18.0634	17.9739	17.9584
(UniMod:1)MQTIK(UniMod:121)C(UniMod:4)VVVGDGAVGK	CDC42	P60953_K5	586	21.0529	19.23	19.9019	19.2816		19.7145	19.9425	19.7672	20.2961	21.7888	21.8098	22.065	22.2276	21.6225	21.7017	21.7475	21.8811	21.4851	21.7367	21.8416	21.9644
(UniMod:1)MQVTLK(UniMod:121)TLQQQTFK	RAD23B	P54727_K6	587	18.1774									17.3899	17.5864	18.2034						18.8045	18.489	18.5913
(UniMod:1)MQVYK(UniMod:121)DEQVVVIK	APTX	Q7Z2E3_K198;Q7Z2E3-7_K184	588	18.5632									18.8903		18.91	18.3224	18.2846	18.379	18.3714	18.5534	18.5868	18.6332	18.6169	18.647
(UniMod:1)MSLLC(UniMod:4)VGVK(UniMod:121)K	UNC13A	Q9UPW8_K9	589	18.955							18.955
(UniMod:1)MTDVLPQPDC(UniMod:4)SPK(UniMod:121)AGR	ABR	Q12979-3_K13	590	18.9222																	19.0258	19.4394	19.4973	17.7264
(UniMod:1)MTEWETAAPAVAETPDIK(UniMod:121)LFGK	RPS5	P46782_K18	591	17.893	14.7921								16.4146	17.1383	18.7803	18.2495	18.6412	19.0647	19.5761	19.4834	16.79
(UniMod:1)MTGSNEFK(UniMod:121)LNQPPEDGISSVK	BUB3	O43684_K8;O43684-2_K8	592	20.2169	18.0197									19.7167	20.0411	20.5779	20.3207	20.6065	20.7	21.7673		19.9796	19.9492	20.7072
(UniMod:1)MTLEEFSAGEQK(UniMod:121)TER	GADD45A	P24522_K12	593	19.4247	17.5899	17.303	17.8451	18.1508	18.4634	18.5352	18.7064	18.7471	19.9734	19.7249	19.8947	20.2424	20.2123	20.2701	20.3734	20.4818	20.2852	20.5758	20.5893	20.5307
(UniMod:1)MTNEEPLPK(UniMod:121)K	WTAP	Q15007_K9	594	16.7321													16.463	16.746	16.7113	16.6548	16.5302	17.2301	16.8138	16.7077
(UniMod:1)MTPDLLNFK(UniMod:121)K	TRIOBP	Q9H2D6-5_K9	595	17.9557								17.3638		17.9945	17.3383			17.9456		18.6381	17.5164	18.0573	18.2965	18.451
(UniMod:1)MTSEVIEDEK(UniMod:121)QFYSK	NTMT1	Q9BV86_K10	596	18.9543									18.6114	18.8186	19.1995	19.0164	18.6732	18.6687	19.0277	19.1667	18.996	19.0773	19.1817	19.0139
(UniMod:1)MVEDELALFDK(UniMod:121)SINEFWNK	SPC25	Q9HBM1_K11	597	17.0416									16.7412	17.0591				17.0897			17.9438		16.3742
(UniMod:1)MVEGPGC(UniMod:4)TLNGEK(UniMod:121)IR	NEIL3	Q8TAT5_K13	598	17.555									17.5371		17.6108		17.4649	17.2842	17.5191	17.6803	17.1952	17.4268	17.8104	18.0213
(UniMod:1)MVLQK(UniMod:121)LGK	BIN2	Q9UBW5-3_K5	599	20.2759	20.4648	20.3412								20.2347	20.6703	20.4782	19.8942	20.0227		20.1011
(UniMod:1)MVPSSPAVEK(UniMod:121)QVPVEPGPDPELR	SLC19A1	P41440_K10	600	20.2648	18.467	18.3413	18.7747	18.8972	19.5022	19.7794	20.182	19.9997	19.9054	20.556	20.5471	20.6753	20.942	21.4202	21.11	21.3792	20.4544	21.0865	21.595	21.681
(UniMod:1)MWLLEK(UniMod:121)AGYK	C2CD4D	B7Z1M9_K6	601	18.265						18.1864	18.3435
(UniMod:1)MYAK(UniMod:121)GGK	SSBP4	Q9BWG4_K4;Q9BWG4-2_K4	602	19.5044					20.7548		20.3937		20.3113	19.4409	19.2168	20.1924	19.6673	18.9635	19.0311	19.3959	19.4902	18.7382	19.0045	18.4612
(UniMod:1)MYAQPVTNTK(UniMod:121)EVK	PIGC	Q92535_K10	603	19.7898		18.0901		19.4	19.4303	19.221	19.423	19.1656	19.862	19.8659	19.9921	19.7379	19.8943	20.0758	20.3573	20.1295	20.2556	20.5336	20.5339	20.249
(UniMod:1)MYTSEEK(UniMod:121)C(UniMod:4)NQR	ZNF322	Q6U7Q0_K7	604	16.1425		15.1601	16.1816		15.5868	14.8819		15.7018	15.5909	16.3599	15.9694	16.2759	16.8195	16.5301	16.646	16.6426	15.8056	16.7333	16.7753	16.7621
(UniMod:1)MYVSSEHK(UniMod:121)GR	HPS5	Q9UPZ3-2_K8	605	16.6818										15.9003		16.3862	15.6102	16.4129	17.24	16.8499	17.3502	17.7009	16.6855
(UniMod:1)PGVTVK(UniMod:121)DVNQQEFVR	RPS19	P39019_K7	606	17.9996		19.6776														17.5361			16.7849
(UniMod:1)PK(UniMod:121)IVLNGVTVDFPFQPYK	RTEL1	Q9NZ71_K3;Q9NZ71-2_K3;Q9NZ71-6_K3;Q9NZ71-7_K3	607	21.7003						23.4242		22.8257							19.4195		18.9146	23.9175
(UniMod:1)PQEELHMK(UniMod:121)EC(UniMod:4)PHLK	KIAA1328	Q86T90-3_K9	608	16.5699										16.7931				17.2577				15.6591
(UniMod:1)SAAC(UniMod:4)WEEPWGLPGGFAK(UniMod:121)R	TGDS	O95455_K18	609	19.8204						16.1799	17.5415						21.0269	20.8645	20.7595	20.8212		20.0905	20.0686	21.0313
(UniMod:1)SAELNVPIDPSAPAC(UniMod:4)PEPGHK(UniMod:121)GMDYR	ORAI2	Q96SN7_K22	610	18.3212												17.7968	17.8653	18.0109		18.0658	18.6448	18.7566	18.7592	18.6705
(UniMod:1)SAEVETSEGVDESEK(UniMod:121)K	HMOX2	P30519_K16	611	17.2519			17.0147				17.5201	16.9731	16.4311	17.3575	17.4174	17.3682		17.4087	17.4149	17.6366		17.2126	17.3887	17.1311
(UniMod:1)SAEVK(UniMod:121)VTGQNQEQFLLLAK	COPS7A	Q9UBW8_K6	612	18.7195	15.3724	15.5669	15.6956								17.0757		20.1397	20.137	20.6238	20.4607	19.34	19.7456	20.0804	20.3963
(UniMod:1)SAFEK(UniMod:121)PQIIAHIQK	WDR92	Q96MX6_K6	613	17.1598									17.2223	16.9801		16.4926			17.3715		17.4267	17.064	17.4537	17.2673
(UniMod:1)SAFSEAALEK(UniMod:121)K	RPRD1A	Q96P16_K11	614	19.5857		18.7857	19.0417						19.4801	19.5716	19.6244	19.6253	19.6599	19.7508		19.7154		19.9638	20.0143	19.7959
(UniMod:1)SAK(UniMod:121)AISEQTGK	ACLY	P53396_K4	615	20.1033	19.5637	19.6652	19.6228	19.4451	20.2062	20.2817	20.1277	19.559	20.1383	20.0393	20.6018	20.35	20.1955	19.8922	20.0053	20.6552	19.9734	20.4691	20.6378	20.6372
(UniMod:1)SALEWYAHK(UniMod:121)SLGDGIFWIQER	MBLAC2	Q68D91_K10	616	19.5601					19.4312				20.2877				19.649	19.0052	19.4272
(UniMod:1)SAPAAK(UniMod:121)VSK	SET	Q01105-2_K7	617	20.1698	19.8694	19.7445	19.9081	19.5675	20.1175	19.3543	19.8167	20.0301	20.35	20.2339	20.2311	20.2583	20.3286	20.5405	20.3048	20.7765	20.6591	20.5747	20.1997	20.5306
(UniMod:1)SASAVFILDVK(UniMod:121)GK	AP1M2	Q9Y6Q5-2_K12	618	21.5146	20.3307	20.5461	20.6535	20.131	21.4519	21.5296	21.661	21.5378	21.6611	21.826	21.809	21.7651	21.9249	21.8408	22.0143	21.8841	22.1019	22.1753	21.8445	21.6036
(UniMod:1)SASAVYVLDLK(UniMod:121)GK	AP1M1	Q9BXS5_K12;Q9BXS5-2_K12	619	20.5871	18.2342				19.9879	20.2236	20.403	20.2406	20.8479	20.9818	21.162	20.5341	20.7601	20.673	20.7391	21.0278	20.9748	21.0458	21.2238	20.9213
(UniMod:1)SC(UniMod:4)GNEFVETLK(UniMod:121)K	HAUS3	Q68CZ6_K12	620	19.0938			17.0522		18.4568	18.4294		18.6344	19.2257	19.1922	19.0428	19.2378	19.5986	19.6366	19.5513	19.5669	19.3751	19.5261	19.5307	19.4445
(UniMod:1)SC(UniMod:4)INLPTVLPGSPSK(UniMod:121)TR	TK1	P04183_K16	621	20.316	17.5811	17.7136			19.1631	19.9486	19.8127		20.3719	20.7219	20.7835	21.0323	20.8229	20.9887	20.9985	21.1777	20.8616	21.0752	21.1028	21.2154
(UniMod:1)SC(UniMod:4)SK(UniMod:121)AYGER	RGPD3	A6NKT7_K5	622	17.164	17.675								17.4706	16.9933	17.674							16.0073
(UniMod:1)SC(UniMod:4)TIEK(UniMod:121)ILTDAK	SIKE1	Q9BRV8_K7	623	15.795																15.9403			15.6496
(UniMod:1)SDAAVDTSSEITTK(UniMod:121)DLK	PTMA	P06454_K15;P06454-2_K15	624	25.3184	22.7511	23.4148	24.2128	24.3006	24.8686	24.967	25.0286	24.4194	25.6017	25.6882	25.6909	25.6726	25.6239	26.1644	26.4032	26.3243	25.9906	26.3493	26.4084	26.4876
(UniMod:1)SDEASAITSYEK(UniMod:121)FLTPEEPFPLLGPPR	FAM199X	Q6PEV8_K13;Q6PEV8-2_K13	625	20.315										20.2954		19.7636	20.7941		20.6224	20.6971		19.7172
(UniMod:1)SDEFSLADALPEHSPAK(UniMod:121)TSAVSNTK	MAPK1IP1L	Q8NDC0_K18	626	17.9317														18.0242	18.2951		17.6312	17.7116	18.002	17.9262
(UniMod:1)SDK(UniMod:121)LPYK	AHCY	P23526_K4	627	20.1689						20.4876	19.635	19.9969	20.0201	20.1978	20.1938	19.7631	20.1342	20.3427	20.1704	20.0882	20.3962	20.4117	20.3639	20.3318
(UniMod:1)SDQEAK(UniMod:121)PSTEDLGDK	SUMO1	P63165_K7	628	23.1635	22.184	21.5318	21.9991	21.831	22.8594	22.7976	22.9862	22.4333	23.5192	23.5038	23.4273	23.4069	23.54	23.8291	23.8226	23.9744	23.6091	23.9128	23.9298	24.172
(UniMod:1)SDSEK(UniMod:121)LNLDSIIGR	PPP1CA	P62136_K6;P62136-2_K6	629	23.6148	21.9477	22.3981	22.213		22.8494	22.7527	23.203	23.1932	23.4511	23.6818	24.0279	23.6496	23.9835	24.1829	24.2942	24.3155	24.4135	24.6066	24.6103	24.9078
(UniMod:1)SDVAIVK(UniMod:121)EGWLHK	AKT1	P31749_K8	630	20.6734					20.3287	20.3899	20.2146	20.1627	20.8496	20.8101	20.5604	20.8899	20.8152	20.8175	20.9443	20.6771	20.9689	20.8592	20.8396	20.6463
(UniMod:1)SEDLAK(UniMod:121)QLASYK	SMNDC1	O75940_K7	631	20.3049										20.4512	20.1617		20.3202	20.371				20.402		20.1235
(UniMod:1)SEEIITPVYC(UniMod:4)TGVSAQVQK(UniMod:121)QR	CAPN1	P07384_K20	632	20.6295	17.9659	18.3126	18.1434	19.6707	17.8991	18.189	19.0637	19.8698	19.8962	20.783	20.6996	20.5001	22.2477	22.402	22.7264	22.7387	22.4992	22.8991	22.9988	23.0852
(UniMod:1)SEEK(UniMod:121)DC(UniMod:4)GGGDALSNGIK	OSBPL1A	Q9BXW6-2_K5	633	16.2832									16.8374	16.7613	16.6724		16.2548	16.4334	15.9438	16.6556	14.8301	16.2451	16.4488	16.0321
(UniMod:1)SEGDSVGESVHGK(UniMod:121)PSVVYR	RER1	O15258_K14	634	21.6364	20.5034	19.9899	19.8969	20.7984	21.2785	21.4419	21.8385	21.6485	22.4045	22.2343	22.4726	22.2136	22.0353	22.1533	21.8839	21.776	21.8946	22.2732	22.0374	21.9538
(UniMod:1)SEK(UniMod:121)ENNFPPLPK	SCAMP4	Q969E2_K4;Q969E2-2_K4;Q969E2-3_K4	635	20.7072								20.5575		20.5741	20.6987		20.558	20.8924	20.9449	20.7895	20.7367	20.6937	20.607	20.7268
(UniMod:1)SEK(UniMod:121)SVEAAAELSAK	PTMS	P20962_K4	636	19.5747						19.6941	19.9586		19.3317	19.3706	19.4291	19.5014	19.1199	19.7282	19.7944	19.5333	19.4895	19.7522	19.738	19.6047
(UniMod:1)SELK(UniMod:121)DC(UniMod:4)PLQFHDFK	TADA3	O75528_K5;O75528-2_K5	637	18.8841													19.3909				18.7965	18.662	18.4434	19.1275
(UniMod:1)SELTK(UniMod:121)ELMELVWGTK	MINDY3	Q9H8M7_K6	638	19.7204						19.1468	18.1875				19.645		19.1905	21.4294		20.4556	20.1383	19.0399		20.2502
(UniMod:1)SENNK(UniMod:121)NSLESSLR	IFIT2	P09913_K6	639	17.7473					18.8407		17.5885		17.7484	18.1018	17.8526	17.1168	17.0041	17.6692	17.8434	17.6884	17.3172	17.9041	17.9163	17.8711
(UniMod:1)SEPK(UniMod:121)AIDPK	PPP3CA	Q08209-2_K5	640	18.1131	17.8475	18.019	17.7875		18.1582	17.3204		17.6655	17.6318	18.3869		18.5975	17.8113		18.2233	18.2949	18.3577	18.6036	18.4645	18.6392
(UniMod:1)SESSSK(UniMod:121)SSQPLASK	HMGA1	P17096_K7;P17096-3_K7	641	21.1651	20.5118	20.4244	20.3245	20.3425	21.1758	21.3866	21.1267	21.1673	21.1863	20.85	21.4101	21.5632	21.146	21.2474	21.3638	21.8734	21.4505	21.5069	21.6054	21.6398
(UniMod:1)SETAPAAPAAAPPAEK(UniMod:121)APVK	HIST1H1C	P16403_K17	642	25.5759	23.6961	24.6151	24.7052	24.7165	24.8293	24.7623	24.9892	25.2657	25.8268	25.7038	25.9325	25.57	26.0842	26.4312	26.2995	26.2649	26.3535	26.5885	26.4001	26.483
(UniMod:1)SETAPAAPAAPAPAEK(UniMod:121)TPVK	HIST1H1E	P10412_K17	643	24.2606	21.5912	21.9927	22.6622	22.4155	23.8578	23.7352	23.8275	23.6409	24.8137	24.885	24.5552	24.3425	25.2164	25.465	25.4329	25.2203	25.2914	25.5008	25.4139	25.3525
(UniMod:1)SETPAQC(UniMod:4)SIK(UniMod:121)QER	ETV6	P41212_K11	644	15.854					15.9656			15.9177	15.7283	15.71	16.3857	16.2212	15.6567	15.8947	16.2178	16.309		15.6787	14.9078	15.5092
(UniMod:1)SEVSC(UniMod:4)K(UniMod:121)K	DCTD	P32321_K7	645	19.2089						18.9085	18.9374	18.9315				19.278	19.3064	19.2543	19.384	19.4053	18.926	19.2692	19.4039	19.5024
(UniMod:1)SFLK(UniMod:121)SFPPPGPAEGLLR	CLNS1A	P54105_K5	646	21.7342	19.5848	19.203	18.5524	19.433	21.1466	21.476	21.8296	21.9482	22.011	22.1195	22.636	22.8734	22.6609	22.8667	23.1675	23.5313	21.9647	22.4762	22.5005	22.7018
(UniMod:1)SFLLPK(UniMod:121)LTSK	TXNL4B	Q9NX01_K7	647	20.1488			19.0918				20.2272	19.8477	20.1394	20.2483	20.3369	20.424	19.9953	20.0971	20.2185	20.3204	20.0884	20.1266	20.4919	20.5779
(UniMod:1)SFLVSK(UniMod:121)PER	STRADA	Q7RTN6_K7;Q7RTN6-4_K7;Q7RTN6-6_K7	648	19.813						19.5852	19.3828		19.9945		19.9279		19.2631	19.4453		19.5383	20.1543	20.189	20.2194	20.2433
(UniMod:1)SGALDVLQMK(UniMod:121)EEDVLK	RPSA	P08865_K11	649	22.0581	20.3195	20.1253	20.0482	21.5459	21.4753	21.5355	22.0876	22.3676	21.7183	21.9512	22.2365	22.2542	22.4964	22.7525	22.8847	23.0421	22.5635	23.1001	23.1517	23.5056
(UniMod:1)SGDGATEQAAEYVPEK(UniMod:121)VK	CSTF3	Q12996_K17	650	19.783	17.5743	18.0124	18.014	18.6585	19.3606	19.4614	19.4912	19.6278	20.0743	20.1824	20.2715	20.2827	20.274	20.7193	20.8203	20.5563	20.4646	20.6452	20.5055	20.6638
(UniMod:1)SGDK(UniMod:121)LLSELGYK	TSSK6	Q9BXA6_K5	651	17.7225														17.2862	18.1589
(UniMod:1)SGDTC(UniMod:4)LC(UniMod:4)PASGAK(UniMod:121)PK	TNFAIP1	Q13829_K14	652	19.3248	18.3574	18.1019	17.9284	18.1639	19.12	19.0744	19.0691	19.0835	19.5974	19.7766	19.7336	19.5604	19.6569	19.8273	19.8537	19.771	19.8254	20.0519	19.9279	20.0154
(UniMod:1)SGEDEQQEQTIAEDLVVTK(UniMod:121)YK	PA2G4	Q9UQ80_K20	653	17.2469		14.9734		16.5324		16.0537	16.9804	16.0136	16.82	16.6692	17.1888	16.5108	15.9206	18.6747	18.7709	19.123	17.4636	17.8686	19.5073	18.1268
(UniMod:1)SGEENPASK(UniMod:121)PTPVQDVQGDGR	PAFAH1B3	Q15102_K10	654	20.4161	18.8547	18.7759	18.8786	19.6294	19.9523	20.234	20.5495	20.5753	20.626	20.7456	20.8829	20.9179	20.8283	20.9673	21.1435	21.1519	20.6519	20.9708	21.0327	20.9535
(UniMod:1)SGELPPNINIK(UniMod:121)EPR	SFXN1	Q9H9B4_K12	655	23.9048					22.7259	23.1424	23.1605	22.8734	23.6918	23.8923	24.0191	24.1009	24.1608	24.067	24.2744	24.2715	24.4613	24.6359	24.523	24.4767
(UniMod:1)SGFLEELLGEK(UniMod:121)LVTGGGEEVDVHSLGAR	NXN	Q6DKJ4_K12	656	18.9663											18.6468	18.825	18.5255	18.4421	19.664				19.6941
(UniMod:1)SGFQINLNPLK(UniMod:121)EPLGFIK	SYPL1	Q16563-2_K12	657	19.7207													19.4796	18.9688	20.1617	20.2726
(UniMod:1)SGGK(UniMod:121)YVDSEGHLYTVPIR	CAV1	Q03135_K5	658	22.822	21.4098	21.6041	21.561	21.7945	21.9801	21.8114	21.7896	22.1312	23.365	23.3285	23.2585	23.5165	23.7938	23.6276	23.631	23.8545	23.5971	23.3959	23.0925	23.898
(UniMod:1)SGGTPYIGSK(UniMod:121)ISLISK	LSM14A	Q8ND56_K11;Q8ND56-2_K11;Q8ND56-3_K11	659	18.5617									18.6808						18.6464			18.3787	18.5354	18.5674
(UniMod:1)SGSMATAEASGSDGK(UniMod:121)GQEVETSVTYYR	CYB5B	O43169_KNA_K15	660	18.5065				17.0189	17.3451	17.578	19.1888	18.4443	18.0133	19.0874	19.5395	19.0634	17.5971	18.5249	19.7831	18.5047		18.4597	19.1247	18.8318
(UniMod:1)SGSSGTPYLGSK(UniMod:121)ISLISK	LSM14B	Q9BX40_K13	661	18.4343	16.0534	15.904	16.0466		17.3591	17.6738	18.2964	18.7652	17.8348	18.276	18.6167		19.5907	19.4857	19.608	19.583	19.5157	19.6811	19.7427	19.7847
(UniMod:1)SGSSSVAAMK(UniMod:121)K	GNG5	P63218_K11	662	18.9023	17.9293	18.0538	18.0864	18.313	19.4571	19.4375	19.2922	18.9042	18.5294	18.9239	19.1188	19.1008	19.4485	18.9937	18.5249	19.441	18.5284	19.026	19.5659	19.3709
(UniMod:1)SGTK(UniMod:121)PDILWAPHHVDR	MIOS	Q9NXC5_K5	663	17.0135													17.103				17.2431	16.9718	16.7988	16.9506
(UniMod:1)SGTLEK(UniMod:121)VLC(UniMod:4)LR	MRPL48	Q96GC5_K7	664	18.584		18.5146			18.7265		18.7984		18.4885	18.339	18.6561	18.4409	18.0846	18.5949	18.2335	18.7037	18.7245	18.429	18.8823	19.1438
(UniMod:1)SGTSSPEAVK(UniMod:121)K	MON2	Q7Z3U7_K11;Q7Z3U7-2_K11;Q7Z3U7-5_K11;Q7Z3U7-6_K11	665	17.3688		17.7195	17.9582			17.1581			17.0545			16.6645	17.1149	17.138	16.9749	17.6667	17.9577	17.4734	17.3328	17.5812
(UniMod:1)SHGK(UniMod:121)GTDMLPEIAAAVGFLSSLLR	BTG2	P78543_K5	666	17.9651													17.9651
(UniMod:1)SHK(UniMod:121)QIYYSDK	CKS1B	P61024_K4	667	21.1327	19.7126	19.9554	20.1443	19.9406	21.2021	21.2734	21.1894	21.0661	21.3025	21.4991	21.2949	21.487	21.5486	21.4928	21.507	21.6173	21.6649	21.693	21.8097	21.2532
(UniMod:1)SHQTGIQASEDVK(UniMod:121)EIFAR	TWF1	Q12792_K14	668	19.2161									19.3247	19.1077	18.9446	19.2947	19.3479	19.5287	19.1022	19.0785
(UniMod:1)SHTEVK(UniMod:121)LK	TEX30	Q5JUR7_K7	669	17.045		16.3509	16.3914		16.6484		16.7459	16.5229	17.1677	17.5533	17.5021	17.1086	16.4604	16.4656	16.9474	17.0219	17.7787	17.7389	17.8081	17.553
(UniMod:1)SIEK(UniMod:121)IWAR	ENO2	P09104_K5	670	20.0788	18.532				19.9134	20.3142	20.4084	19.8004	19.9125	19.8373	19.738	19.6986	19.9425	20.1287	20.3034		20.5227	20.3592	20.5313	21.3187
(UniMod:1)SIGVPIK(UniMod:121)VLHEAEGHIVTC(UniMod:4)ETNTGEVYR	SNRPD3	P62318_K8;P62318-2_K8	671	20.6128						19.8678	20.2483		20.5731	20.3582	20.7011		20.7386	20.9059	20.917		20.9326	20.9229	20.575
(UniMod:1)SILK(UniMod:121)IHAR	ENO1	P06733_K5	672	20.2428				18.0683	20.3184	19.6796	20.3072	19.382	20.4063		20.8143	20.9612	20.8185	20.6336	20.6384	20.0732	20.5192	20.4458	20.293	20.5251
(UniMod:1)SIMSYNGGAVMAMK(UniMod:121)GK	PSMB3	P49720_K15	673	21.1115	18.9447	19.9095	19.4396	20.1442	20.5119	20.5056	21.0257	20.8367	21.5511	21.5305	21.6838	21.5404	21.7022	21.8864	21.7363	21.7296	21.6882	22.0393	21.8504	21.9732
(UniMod:1)SK(UniMod:121)AHPPELK	SNRPGP15;SNRPG	A8MWD9_K3;P62308_K3	674	20.6786			20.4288		19.9724	20.54	20.6759	20.4513	21.3647	20.7897	20.8856	21.0996	19.446	19.8722	19.9315	20.6923	21.8314	21.1437	21.2718	21.14
(UniMod:1)SK(UniMod:121)GPAVGIDLGTTYSC(UniMod:4)VGVFQHGK	HSPA8	P11142_K3	675	20.771	19.2815	18.6648	19.0425		20.3214	20.1803	20.8116		21.208	21.1201	21.1072	21.2936	21.0966	21.3407	21.3315	21.1485	21.4542	21.6266	21.5224	21.3263
(UniMod:1)SK(UniMod:121)PPDLLLR	A4GALT	Q9NPC4_K3	676	18.8595					20.2205												18.5436		18.1502	18.5236
(UniMod:1)SLK(UniMod:121)FTNAK	KYAT3	Q6YP21-3_K4	677	20.4066	19.5618		20.5926			20.1021	20.2605	20.2689	20.3047	20.4411	20.5827	19.9453	20.5468	20.37	20.6587	20.4185	20.6298	20.6562	20.7747	20.7975
(UniMod:1)SLK(UniMod:121)LQASNVTNK	RALY	Q9UKM9_K4	678	20.9855			20.833	20.4548	19.9825				21.788	20.9251	21.0295	20.7251	21.1446	21.481	20.942	20.831	21.1385	21.1994	21.1608	21.1474
(UniMod:1)SLLMISENVK(UniMod:121)LAR	KATNA1	O75449_K11	679	19.3309									19.3916	19.3356	19.3642	19.1174	19.4398	19.521	19.507	19.3735	19.3704	19.4615	19.3362	18.7525
(UniMod:1)SLLNK(UniMod:121)PK	SNRPD2	P62316_K6	680	21.3207	20.0964				21.384				21.2723	21.2389	21.2471	20.8245	21.4526	21.466	21.5336	21.5038	21.5581	21.6317	21.5973	21.684
(UniMod:1)SLNYIK(UniMod:121)NFYEGC(UniMod:4)VK	GJE1	A6NN92_K7	681	16.8339									16.5948		15.9609		16.0052	17.3547	17.3255		17.7623
(UniMod:1)SLSDWHLAVK(UniMod:121)LADQPLTPK	UBL7	Q96S82_K11	682	21.6178	20.0887	19.8423	20.3173	20.6547	21.2183	21.4532	21.3709	21.3134	22.1326	21.9735	22.0253	21.9095	22.3106	22.2621	22.2689	21.789	22.4848	22.5733	22.5704	21.7964
(UniMod:1)SLSNK(UniMod:121)LTLDK	PGK1	P00558_K6	683	20.4499	19.3795	19.7856	19.2903	18.4311	20.53	20.3479	20.4606	20.2851	20.7784	20.6673	20.668	20.688	20.8413	20.8091	20.8189	20.746	21.1162	21.0675	21.0411	21.2455
(UniMod:1)SLWGLVSK(UniMod:121)MPPEK	STAT6	P42226_K9	684	20.1897					19.8194	20.1547	20.0876	20.5029		19.9845	20.331	20.1708	20.0629	20.1158	20.2557	20.224	20.103	20.2825	20.2191	20.5308
(UniMod:1)SLYPSLEDLK(UniMod:121)VDK	SDCBP	O00560_K11;O00560-2_K11	685	21.117	19.6336	20.1952	20.3576	20.2826	20.1524	20.5339	20.8239	20.7012	20.9585	21.2177	21.4127	21.408	21.6042	21.5255	21.6106	21.6747	21.9488	21.9912	22.0391	22.2681
(UniMod:1)SNITIDPDVK(UniMod:121)PGEYVIK	FRYL	O94915_K11	686	19.8093	17.117				18.4521							19.643	20.2321	20.2755	20.4106	20.7177	20.4874		20.082	20.6757
(UniMod:1)SNK(UniMod:121)C(UniMod:4)DVVVVGGGISGMAAAK	MAOB	P27338_K4	687	17.7839																	17.8112	17.8296	18.111	17.3836
(UniMod:1)SNK(UniMod:121)EGSGGFR	TSNAX	Q99598_K4	688	17.4534					16.8106	16.9144	17.1014	17.0678	16.6495	16.7702	16.9987	16.7562	17.6863	18.4472	18.0639	18.3247	18.5715	17.9786	17.3383	17.7757
(UniMod:1)SNPFAHLAEPLDPVQPGK(UniMod:121)K	ACO1	P21399_K19	689	20.6784	20.1366	19.9916	20.2923	19.5596	19.7355	19.5579	20.0368	20.3599	20.7086	20.9313	21.0554	21.0626	21.0083	21.0708	21.1218	21.4099	21.2865	21.2189	21.2229	21.8005
(UniMod:1)SQAEFEK(UniMod:121)AAEEVR	DBI	P07108_K8	690	18.677					18.7856			19.0247	18.4822	18.7446	18.7923	19.0373	18.7611	18.6727		18.6538	18.5773	18.4259	18.406	18.4372
(UniMod:1)SQDTEVDMK(UniMod:121)EVELNELEPEK	SLC3A2	P08195-2_K10	691	18.7322	16.669	16.8126	16.9115	17.8208			16.4964	16.7032		16.6886	18.9543	18.642		20.4331	20.8544	20.334		20.8017	21.2836	21.5773
(UniMod:1)SQGPPTGESSEPEAK(UniMod:121)VLHTK	SMG5	Q9UPR3_K16	692	19.185		18.8516			20.3952	20.4322		20.962	18.7174	18.7472	18.8401	18.6952	18.8037	18.9512	18.9713	18.7276	18.8836	19.0641	18.8431	19.0743
(UniMod:1)SQK(UniMod:121)QEEENPAEETGEEK	ENSA	O43768_K4	693	15.441				13.8927			15.7474	14.7557		14.7257	15.6557	15.5759		15.3197	16.023	15.7413		15.3192	16.4113	16.1244
(UniMod:1)SQVLFHQLVPLQVK(UniMod:121)C(UniMod:4)K	SASS6	Q6UVJ0_K15	694	19.1098	19.34				18.5898	19.0263	19.1085		18.984	18.9048	18.828	18.9052	18.6984	19.137	19.3181	19.3487	19.4004	19.4205	19.4965	19.25
(UniMod:1)SSAC(UniMod:4)DAGDHYPLHLLVWK(UniMod:121)NDYR	ANKRD13A	Q8IZ07_K19	695	19.4098	18.5715	19.0537	19.3325	18.1871	18.9374	19.3651	19.2851	18.8764	19.6898	19.7086	19.5956	19.3717	19.9066	19.9039	19.8167	19.5527	19.9763	20.0777	19.7905	19.198
(UniMod:1)SSEPPPPYPGGPTAPLLEEK(UniMod:121)SGAPPTPGR	CDIP1	Q9H305_K21;Q9H305-2_K21;Q9H305-3_K21	696	19.4354	17.3039	17.2989		18.396	16.0692	16.8734	17.7928	17.9207	19.7554	19.3073	20.1101	19.9435	20.5799	20.7987	20.9995	21.0549	20.8746	21.1368	21.4369	21.6194
(UniMod:1)SSESK(UniMod:121)EQHNVSPR	SLC26A2	P50443_K6	697	14.6389																13.6006			15.6772
(UniMod:1)SSFGAGK(UniMod:121)TK	EML2	O95834_K8	698	19.0163		18.1672	17.887	17.7871	18.9127	19.0222	18.6236	18.7197	19.193	18.8894	19.2285	19.4171	19.3444	19.2989	19.406	19.6455	19.3446	19.6241	19.5408	19.2578
(UniMod:1)SSFSESALEK(UniMod:121)K	RPRD1B	Q9NQG5_K11	699	18.5826					17.5298	18.332	17.5681		18.6866	18.533	18.29	18.3494	19.1716	18.4451		18.8559	19.0993	19.3139	18.9577	19.0237
(UniMod:1)SSGNAK(UniMod:121)IGHPAPNFK	PRDX1	Q06830_K7	700	19.482	18.5807	18.3041	17.9671	18.1499	19.9342	20.1024	20.0023	19.94	19.3497	19.7951	19.628	19.4519	19.8374	19.695	19.6215	19.6807	19.9401	19.868	19.9276	19.8636
(UniMod:1)SSILPFTPPIVK(UniMod:121)R	SMAD3	P84022_K13	701	19.774							19.7306		19.2437		19.638		19.6143	19.6598	19.6399	20.2332	19.6369	19.5736	20.089	20.4551
(UniMod:1)SSILPFTPPVVK(UniMod:121)R	SMAD2	Q15796_K13;Q15796-2_K13	702	20.0428														19.4099	19.5097	20.007	21.0288		20.2586
(UniMod:1)SSK(UniMod:121)QEIMSDQR	ESF1	Q9H501_K4	703	19.6481	18.3825	18.4664	18.6203	18.8229	19.3707	19.4214	19.73	19.2224	19.4924	19.948	19.8935	19.9138	20.2258	20.2825	20.5154	20.2775	19.6322	20.2592	20.2325	20.2527
(UniMod:1)SSLSGK(UniMod:121)VQTVLGLVEPSK	PTER	Q96BW5_K7;Q96BW5-2_K7	704	20.4139	17.1252	16.9722	17.3566	18.438	19.2569	19.5114	20.1557	20.0041	20.5105	21.713	22.098	22.3615	22.0742	22.1673	22.4472	22.5404	19.5024	20.8134	21.7695	21.4605
(UniMod:1)SSNEC(UniMod:4)FK(UniMod:121)C(UniMod:4)GR	CNBP	P62633-4_K8;P62633-8_K8	705	17.0376	15.9241	16.317	15.765	16.7615	17.0565	17.2979	17.0671	16.7129	16.9555	17.2764	17.3568	17.821	17.2299	17.2853	17.7222	17.7666	16.9732	17.4765	16.7951	17.1906
(UniMod:1)SSPMPDC(UniMod:4)TSK(UniMod:121)C(UniMod:4)R	IBTK	Q9P2D0_K11	706	18.4319	17.7041	17.6166	17.6204	18.2842	17.5789	18.4254	18.3271	17.9433	18.1511	18.9866	18.8206	18.8945	18.776	18.6078	18.478	18.7938	18.1729	19.21	19.1285	19.1178
(UniMod:1)SSSGLNSEK(UniMod:121)VAALIQK	BLMH	Q13867_K10	707	19.8416	17.1187	17.3143	17.3545		18.5326	18.5174	19.2205	19.5255	19.8888	20.3887	20.4356	20.6496	20.937	20.8412	20.9669	20.9986	20.8894	21.0936	21.1928	21.1246
(UniMod:1)SSSPLSK(UniMod:121)K	UBA1	P22314_K8	708	20.3563			19.9612	19.6724	20.2174	20.3984	19.8639	19.9861	20.386	20.2985	20.4097	20.6346	20.5549	20.4328	20.588	20.7497	20.7974	20.5946	20.3464	20.5205
(UniMod:1)SSSPVNVK(UniMod:121)K	HNRNPU	Q00839-2_K9	709	21.5717	20.911	20.9519	20.9947	20.545	21.427	21.6585	21.626	21.1984	21.6528	21.8276	22.0893	22.1635	21.6715	21.4176	21.3359	21.6518	21.7865	21.7178	22.4164	22.3907
(UniMod:1)SSSVEQK(UniMod:121)K	PHF6	Q8IWS0_K8;Q8IWS0-3_K8;Q8IWS0-5_K8	710	16.1787								15.6841		16.7501			16.25		15.9735	16.7885	16.1694	15.9873	15.827
(UniMod:1)SSTLAK(UniMod:121)IAEIEAEMAR	DRG1	Q9Y295_K7	711	19.8534	17.2607	17.225	17.5269		20.2445	19.1472	19.0388	18.7281	20.3575	20.4069	20.6586	20.8146	20.4536	20.7495	20.9008	21.1929		20.6008	21.289	20.7664
(UniMod:1)SSTQFNK(UniMod:121)GPSYGLSAEVK	CNN2	Q99439_K8	712	19.9958	16.9735	18.0508	17.7252		20.1865	20.1746	19.9402	19.5498	20.3592	20.344	20.4605	20.2706	20.4303	20.5455	20.5923	20.6131	20.5753	21.0103	20.9592	21.16
(UniMod:1)SSTQGNGEHWK(UniMod:121)SLESVGISR	PIK3C2B	O00750_K12	713	16.974																		16.974
(UniMod:1)SSYFVNSLFSK(UniMod:121)YK	HOXB8	P17481_K12	714	18.1345					17.0308	18.3381		17.3559			17.1945	17.4308	18.1784	18.4355	18.2877	18.3519	18.6255	18.7118	18.8679	18.9401
(UniMod:1)STAAVPELK(UniMod:121)QISR	NUDT16L1	Q9BRJ7_K10	715	24.4068	23.2299	23.4445	23.528	22.9472	23.9245	24.2406	24.2038	24.1109	24.6199	24.7483	24.8102	24.764	24.6025	24.8208	24.9016	24.8576	25.0698	25.0974	25.0994	25.114
(UniMod:1)STC(UniMod:4)C(UniMod:4)WC(UniMod:4)TPGGASTIDFLK(UniMod:121)R	SETX	Q7Z333-4_K19	716	17.3803	14.2641	14.6741	15.4863	16.383	14.9027	15.8626	15.0064	16.3953	18.3337	18.4779	17.7124	18.8447	18.7117	18.7605	19.1302	18.9438	18.6529	19.1283	18.9453	18.9905
(UniMod:1)STDTGVSLPSYEEDQGSK(UniMod:121)LIR	HIGD1A	Q9Y241_K19	717	21.2016	19.3361	19.3161	19.3731	20.5575	19.5076	19.6378	20.4444	19.9187	21.1454	21.3924	21.7051	21.8558	22.2024	22.2618	22.3422	22.542	22.4174	22.7535	22.3697	22.9522
(UniMod:1)STK(UniMod:121)VPIYLK	CDC42EP2	O14613_K4	718	20.2896	19.0481	19.1353			19.4729	19.9924	20.1948	19.7739	20.5353	20.6259	20.6691	20.3694	20.7405	20.5134	20.6322	20.3136	20.9033	20.6487	20.7133	20.9315
(UniMod:1)STLC(UniMod:4)PPPSPAVAK(UniMod:121)TEIALSGK	C9orf72	Q96LT7_K14	719	18.7561									15.4677				19.1853	19.8251	19.7505	20.2128	18.3487	18.5124	18.1668	19.3358
(UniMod:1)STLLDIK(UniMod:121)SSVLR	BAIAP3	O94812-2_K8;O94812-3_K8;O94812-5_K8;O94812-6_K8;O94812-7_K8	720	20.3616	20.1166	19.0546	18.6261	18.889	19.9372	19.7077	20.0871	20.6059	20.4124	20.56	20.696	20.6133	20.8401	20.8294	20.9995	21.0547	20.9335	21.1082	21.0041	21.1555
(UniMod:1)STNIC(UniMod:4)SFK(UniMod:121)DR	FAM72C;FAM72A;FAM72D;FAM72B	H0Y354_K9;Q5TYM5_K9;Q6L9T8_K9;Q86X60_K9	721	20.2115	18.7895	19.1478	19.0436	19.3469	20.0631	19.8949	19.5768	19.7248	20.6422	20.462	20.458	20.4407	20.7806	20.7978	20.8634	21.0488	20.6218	20.8657	20.8485	20.8135
(UniMod:1)STNIC(UniMod:4)SFK(UniMod:121)DSAVDFTGR	FAM72A;FAM72B	Q5TYM5-2_K9;Q86X60-2_K9	722	18.7064															18.4611		18.7228	18.9354
(UniMod:1)STTVNVDSLAEYEK(UniMod:121)SQIK	PLCG2	P16885_K15	723	18.7335	16.4526								18.1254	18.477	18.9488	18.2243	19.3719	19.6548	19.5155	19.8937	18.2185	19.12	19.0285	18.5044
(UniMod:1)STVHEILC(UniMod:4)K(UniMod:121)LSLEGDHSTPPSAYGSVK	ANXA2	P07355_K10	724	23.6516	22.6527	22.7872	22.0016	22.7744	23.2364	23.4705	23.6425	22.8586	24.3287	24.3305	24.3315	23.9796	24.5009	24.6002	24.3943	23.0541	24.8132	24.7608	24.4097	22.1054
(UniMod:1)SVDPLSSK(UniMod:121)ALK	MAFF	Q9ULX9_K9	725	19.1351		18.4383			18.3361	18.7076	18.8852	18.5738	19.1408	19.1949	19.2813	18.9024	18.6103	19.2433	19.1564	19.2465	19.7513	20.0155	20.0192	19.7936
(UniMod:1)SVELEEALPVTTAEGMAK(UniMod:121)K	H1FX	Q92522_K19	726	19.5829											18.3246		19.8927	19.7338	20.1559	19.8073
(UniMod:1)SVFGK(UniMod:121)LFGAGGGK	CHMP4B	Q9H444_K6	727	19.1319					18.4351	18.1072	18.0467	19.0495	19.0355	19.1153	19.22	19.4688	19.0486	18.8514	18.9307	19.4801	19.6419	19.9008	20.0119	19.7664
(UniMod:1)SVGC(UniMod:4)AC(UniMod:4)PGC(UniMod:4)SSK(UniMod:121)SFK	LDB1	Q86U70_K13	728	18.8859	17.6541	17.3583	17.63	17.8895	18.7687	18.8099	18.4284	18.7863	19.2423	19.1551	19.3406	18.9637	19.1046	19.2069	19.1899	19.4223	19.7068	19.7896	19.5842	19.6867
(UniMod:1)SVK(UniMod:121)EAGSSGR	MYO9B	Q13459_K4;Q13459-2_K4	729	17.4684					16.9732	17.1581	16.7316		17.389	17.1121	17.4602	17.8001	17.817	17.4408		17.6945	17.618		18.0087	17.8858
(UniMod:1)SVK(UniMod:121)EGAQR	INF2	Q27J81_K4;Q27J81-2_K4	730	18.4905					18.207	18.0651	18.1039	18.0841	18.1373	18.5357	18.4706	18.4176	18.2385	18.8336	19.0291	18.6799	18.5918	18.7104	18.8867	18.8559
(UniMod:1)SVNYAAGLSPYADK(UniMod:121)GK	SIRT6	Q8N6T7_K15;Q8N6T7-2_K15	731	20.3841	19.2936	19.752	19.9386	19.5781		20.2072	20.3004	20.4204	20.4831	20.6484	20.5462	20.6646	20.477	20.5805	20.71	20.7284	20.7194	20.7323	20.6903	20.8276
(UniMod:1)SVTEEDLC(UniMod:4)HHMK(UniMod:121)VVVR	KIF18A	Q8NI77_K13	732	17.7051									17.1537	17.5012	17.7505	17.5856	16.9253	17.8492	17.8793	17.72	17.9046	18.2293	18.1157	17.8471
(UniMod:1)SVTGGK(UniMod:121)MAPSLTQEILSHLGLASK	ANXA9	O76027_K7	733	18.3777									18.5663				15.9295		17.0944			20.2966	20.0015
(UniMod:1)SWIK(UniMod:121)EGELSLWER	DHDDS	Q86SQ9_K5;Q86SQ9-2_K5	734	20.9303	20.1789	19.4174	18.8565	20.0129	20.4627	20.3423	20.7487	20.3977	21.2145	21.3187	21.3273	20.9697	21.6667	21.5849	21.3775	21.4806	21.8937	21.8028	21.6319	21.9213
(UniMod:1)SWLFGINK(UniMod:121)GPK	ATAD3A	Q9NVI7-2_K9	735	19.78					20.3714	20.0948	20.4331	19.6963	19.6226	19.6643	19.6685	19.508	19.8394	19.9158	19.6981	19.2443	19.6807	19.5403	19.7227
(UniMod:1)SYAEK(UniMod:121)PDEITK	GID8	Q9NWU2_K6	736	20.1362	18.6041			17.7174				19.8877	20.3771	20.5386	20.4085	20.4481	20.4151	20.5054	20.4014	20.3454	20.5524	20.6197	20.4768	20.7456
(UniMod:1)SYGEIEGK(UniMod:121)FLGPR	N4BP2L2	Q92802_K9;Q92802-2_K9	737	21.0742	20.1019	19.5277	19.2623		19.7406	20.134	20.392	20.8136	21.5227	21.4527	21.62	21.5328	21.7343	21.5826	21.64	21.5271	21.9458	22.0014	21.8439	22.0341
(UniMod:1)SYQQQQC(UniMod:4)K(UniMod:121)QPC(UniMod:4)QPPPVC(UniMod:4)PTPK	SPRR2E;SPRR2D;SPRR2B;SPRR2A;SPRR2G	P22531_K9;P22532_K9;P35325_K9;P35326_K9;Q9BYE4_K9	738	17.5369										17.9075				17.8336	17.3584	17.6761	17.0336	17.4569	17.4924
(UniMod:1)TAAATATVLK(UniMod:121)EGVLEK	PHLDA3	Q9Y5J5_K11	739	21.0178			19.5505					21.0575	20.9612	21.1624	21.0159	21.5235	20.8864	20.9705	21.0082	21.2865	21.259	21.3417	21.2637	20.9629
(UniMod:1)TAVHAGNINFK(UniMod:121)WDPK	CTNNA1	P35221_K12;P35221-2_K12	740	21.1332		20.3953	18.6686		20.8067	20.6855	20.4919	20.9523	22.8313		23.0314	20.9695	23.6414	23.2386		20.6208	20.6999	20.834	20.0935	20.1703
(UniMod:1)TDAAVSFAK(UniMod:121)DFLAGGVAAAISK	SLC25A5	P05141_K10	741	18.5651						17.739	17.6266	17.227	18.7215	17.824	18.7919	18.0862	19.9949			21.6074	19.8331	15.8757	19.4538
(UniMod:1)TDALLPAAPQPLEK(UniMod:121)ENDGYFR	RHPN2	Q8IUC4_K15	742	18.8087	16.5204		15.9033	16.8958		16.5243	17.7251	17.6591	19.4525	19.0763	20.5993	18.5401	18.2782	18.1633	20.4862	20.3669		20.7148	20.9804	21.8611
(UniMod:1)TDFK(UniMod:121)LGIVR	ZMYND19	Q96E35_K5	743	18.9721					18.672	18.6726	18.6651	18.6917	19.038		19.1957	18.8699	19.2105	19.1606	19.3448	19.1716
(UniMod:1)TDQAFVTLTTNDAYAK(UniMod:121)GALVLGSSLK	GYG1	P46976_K17;P46976-2_K17	744	18.5142											19.0607			18.8159	20.0129				17.8912	16.7903
(UniMod:1)TDSK(UniMod:121)YFTTNK	AP2B1	P63010_K5;P63010-2_K5	745	19.4151	17.3944		18.6345	18.3089	19.3015	19.445	19.2997	18.9829	19.6921	19.7243	19.1853	19.4356	19.8798	20.04	20.0256	19.7771	19.8389	20.0559	19.9282	19.9374
(UniMod:1)TDSK(UniMod:121)YFTTTK	AP1B1	Q10567_K5;Q10567-2_K5;Q10567-3_K5	746	18.6352									18.4425	18.3072	18.4568	18.1131	18.7964	18.799	19.0392	18.499	18.7367	18.8968	18.6823	18.8532
(UniMod:1)TEADVNPK(UniMod:121)AYPLADAHLTK	SNU13	P55769_K9	747	19.9236	18.4721	18.5827	18.5116	18.7455	19.4896	19.1706			20.0485	20.1469	19.9396	19.9619	20.5097	20.6908	20.5326	20.6776	20.6998	20.8307	20.7729	20.841
(UniMod:1)TEAGK(UniMod:121)LPLPLPPR	HSH2D	Q96JZ2_K6	748	20.1205													19.6881					19.9897	20.2509	20.5535
(UniMod:1)TEFWLISAPGEK(UniMod:121)TC(UniMod:4)QQTWEK	ATP6V1C1	P21283_K13	749	18.951			15.959	17.0877			17.9365	18.1763	18.1698	18.5033	19.513	18.5562	18.9439	19.1247	19.811	20.0222	19.6881	20.1154	20.6005	21.0086
(UniMod:1)TEGVK(UniMod:121)TLGWTK	GNAI2	P04899-5_K6	750	18.0203													18.0856		17.6835	17.8076	18.6973			17.8276
(UniMod:1)TENSTSAPAAK(UniMod:121)PK	H1F0	P07305_K12	751	15.9753	15.3766	15.4449	15.3262	15.2883									16.2085	16.4227	16.6878	16.7875				16.2351
(UniMod:1)TEQAISFAK(UniMod:121)DFLAGGIAAAISK	SLC25A6	P12236_K10	752	18.5145									19.377	19.6709		19.1994	17.3092	17.2003	18.4961	17.2404	19.6912		18.7675	18.1931
(UniMod:1)TESSMK(UniMod:121)K	MROH1	Q8NDA8_K7	753	17.6919					16.489			17.3947				18.001	17.3181	17.3834	17.9228	18.02	17.9175	17.7867	18.1717	18.2063
(UniMod:1)TEWETAAPAVAETPDIK(UniMod:121)LFGK	RPS5	P46782_K18	754	20.4003	17.7416	17.7	17.9236	18.7678	18.9697	19.5575	19.8919	18.9728	19.1801	19.9975	20.9774	20.6943	21.7366	21.4347	22.4167	22.3902	21.6724	22.4778	22.7976	22.7053
(UniMod:1)TEYK(UniMod:121)LVVVGAGGVGK	NRAS	P01111_K5	755	18.5313					17.5577		17.4517		17.8257	17.7528	17.7815	18.9495	18.0833	18.9284	18.8513	19.3167	18.8825	19.2948	19.4318	19.3304
(UniMod:1)TFNSFEGSK(UniMod:121)TC(UniMod:4)VPADINK	XIAP	P98170_K10	756	19.4334		16.0414		18.5872					18.967	18.6362	19.454	18.8668	20.5107	20.7283	20.7343	20.7043	18.289	20.0415	20.2683	20.2386
(UniMod:1)TGSNEFK(UniMod:121)LNQPPEDGISSVK	BUB3	O43684_K8;O43684-2_K8	757	19.2428	18.0603	18.4196	17.6999	16.3436	19.2281	19.969		19.0109	18.8341	18.68	19.0026	18.9522	19.7909	19.9361	20.2579	20.4304	19.9342	20.3574	20.3566	20.3495
(UniMod:1)TGYTPDEK(UniMod:121)LR	NDUFB6	O95139_K9	758	20.3874	20.39	19.4799	19.6201		20.0348	20.2223	20.0965	19.8128	20.3685	20.4881	20.5807	20.2735	20.6715	20.7593	20.5853	20.5913	20.6293	20.9841	20.8792	20.8937
(UniMod:1)THEEHHAAK(UniMod:121)TLGIGK	PFKM	P08237-2_K10	759	21.0466	19.3946	19.386	20.2334	19.4296	20.7395	20.0301	21.2114	21.2265	21.7048	21.7021	20.8362	21.0741	21.8862	21.7603	21.768	21.0341	22.0498	22.0097	21.7004	21.756
(UniMod:1)THFNK(UniMod:121)GPSYGLSAEVK	CNN3	Q15417_K6;Q15417-3_K6	760	17.6701									17.186	16.9278			17.3957			17.6485	18.178	17.814	18.2563	17.9546
(UniMod:1)TK(UniMod:121)VPPAFDFSFLNDEEAR	EXPH5	Q8NEV8_K3	761	20.2905													20.0318	20.1551	20.3899	20.585
(UniMod:1)TLAAYK(UniMod:121)EK	STMN4	Q9H169_K7;Q9H169-2_K7;Q9H169-4_K7	762	21.0361									21.4054	20.9538		20.7491
(UniMod:1)TLEEFSAGEQK(UniMod:121)TER	GADD45A	P24522_K12	763	22.3705	21.2795	20.6175	20.7967	21.0404	21.7335	21.8524	21.9083	21.8997	22.7806	22.7094	22.8875	22.8219	22.9833		23.0737	23.0451	23.3409	23.4537	23.3458	23.4691
(UniMod:1)TLQELVHK(UniMod:121)AASC(UniMod:4)YMDR	AASDH	Q4L235_K9	764	17.4516			16.2166		17.2098	17.0269	17.1783		17.8506	16.7551	17.8505	16.6559	17.4318	17.7543	17.9209		18.3331	17.965	18.1731
(UniMod:1)TNEEPLPK(UniMod:121)K	WTAP	Q15007_K9	765	19.4399	18.4587	18.9827	18.8477	18.363	19.1601	19.249	19.3402	19.2318	19.6977	19.6094	19.6219	19.6166	19.796	19.7042	19.7809	19.7303	19.6742	19.8838	20.0234	20.0253
(UniMod:1)TNQYGILFK(UniMod:121)QEQAHDDAIWSVAWGTNK	WDR61	Q9GZS3_K10	766	17.6366							14.5978		15.8921	17.8396	17.5329		19.1924	19.1049	19.2359		17.4967	17.8375
(UniMod:1)TSANK(UniMod:121)AIELQLQVK	RPAP3	Q9H6T3_K6;Q9H6T3-2_K6	767	16.0658														16.3973	15.4555		16.3377		16.0727
(UniMod:1)TSEVIEDEK(UniMod:121)QFYSK	NTMT1	Q9BV86_K10	768	20.7405	18.251	18.6386	18.5582	19.2675	20.2073	20.1389	19.9233	19.3906	21.1047	21.1959	21.4485	21.5758	21.4412	21.7406	21.749	21.7192	21.9797	22.2285	22.0949	22.1573
(UniMod:1)TSK(UniMod:121)GPEEEHPSVTLFR	ACY1	Q03154_K4	769	24.1546	22.4896	22.6499	22.6257	22.5513	24.1842	24.226	24.1294	24.0201	24.795	24.7799	24.8494	24.9347	24.6456	24.6257	24.4351	25.1184	24.7629	24.6256	24.0993	24.5442
(UniMod:1)TSPAK(UniMod:121)FK	SRGAP2	O75044_K6	770	19.6106					18.9174					19.6253	19.2556		20.2008	20.2906	19.8779	20.2008	18.7753	19.6372	19.4605	19.4757
(UniMod:1)TTETGPDSEVK(UniMod:121)K	EPB41L1	Q9H4G0_K12	771	16.0882					15.69	15.6417	16.0654	15.9233			16.1443	16.4142	16.1613			16.2678	16.5123	16.0979	16.1466	15.9933
(UniMod:1)TTEVGSVSEVK(UniMod:121)K	EPB41L2	O43491-4_K12	772	20.3122	19.5204		18.9508	18.3534	20.0243	20.1846	19.9861	20.04	20.4656	20.535	20.45	20.2055	20.8208	20.7452	20.6972	20.8969	20.8427	21.0683	21.149	20.9954
(UniMod:1)TTK(UniMod:121)NLETK	BLZF1	Q9H2G9_K4	773	18.6863		19.7918	20.0436	17.5975	18.4619	18.2335	18.3005	18.3706	19.3198	18.8162	18.9483	19.2861	18.0176	17.9649	17.8739	18.7766	18.6597	18.5208	18.5811	19.4747
(UniMod:1)TTPGK(UniMod:121)ENFR	KPNA1	P52294_K6	774	19.2131					19.5707	19.2759	19.2636		18.6396	18.9873	19.1725	18.8674	19.1054	19.3901	19.3202	19.1086	19.0765	19.4902	19.4997	19.4287
(UniMod:1)TTPNK(UniMod:121)TPPGADPK	ANAPC10	Q9UM13_K6	775	18.5652	17.3413	17.893	18.0177		18.858	18.3545	18.3782		18.48	18.5967	18.8921	18.93	18.8828	18.1551	18.6537	18.9531	18.5571	19.1172	19.0578	19.0557
(UniMod:1)TTSASSHLNK(UniMod:121)GIK	GLUL	P15104_K11	776	23.017	22.095	21.9952	21.9755	21.9731	22.9618	22.9546	22.8533	22.5556	23.3359	23.3767	23.1238	22.9607	23.4846	23.527	23.3991	23.2129	23.7151	23.7866	23.5251	23.5283
(UniMod:1)TTTTTFK(UniMod:121)GVDPNSR	JPT1	Q9UK76_K8	777	20.0858		19.2948		18.8638	19.8423	19.854	19.6232	19.5236	20.2431	20.2043	20.2853	20.1027	20.1697	20.3986	20.2736	20.3469	20.5055	20.73	20.5738	20.709
(UniMod:1)TTVVVHVDSK(UniMod:121)AELTTLLEQWEK	DCAF1	Q9Y4B6_K11	778	17.6286													16.619		17.8193	18.4474
(UniMod:1)TVEFEEC(UniMod:4)VK(UniMod:121)DSPR	ACAP3	Q96P50_K10	779	17.6113									17.5097	17.2809		18.0435
(UniMod:1)VDHLLPVDENFSSPK(UniMod:121)C(UniMod:4)PVGYLGDR	KLF15	Q9UIH9_K16	780	17.4012													16.8501							17.9522
(UniMod:1)VEEVQK(UniMod:121)HSVHTLVFR	PLRG1	O43660_K7;O43660-2_K7	781	17.8569				16.6512		17.5987			17.6496	17.6536	17.5376	18.2004	18.1212	17.9326	18.1346	18.1276	18.0889	18.2079	17.9361	18.157
(UniMod:1)VEGPGC(UniMod:4)TLNGEK(UniMod:121)IR	NEIL3	Q8TAT5_K13	782	17.1108									17.2456	17.4478		17.0024	17.082	17.3605	17.5277		16.5027		16.7178
(UniMod:1)VSIPEYYEGK(UniMod:121)NVLLTGATGFLGK	FAR1	Q8WVX9_K11	783	18.562								18.5352			18.1913		18.44	18.4453	19.1001	18.5319			18.6901
(UniMod:1)VVPSLK(UniMod:121)LQDLIEEIR	AP1G2	O75843_K7	784	19.1235									19.8132	18.6804		19.1175	19.4653		19.3719	18.2782		19.1379
(UniMod:1)YSK(UniMod:121)SIQTIC(UniMod:4)SGLLTDVEDQAAK	RSBN1L	Q6PCB5-2_K4	785	16.5166																16.5166
AAAAAAALQAK(UniMod:121)SDEK	RPL4	P36578_K364	786	19.8303	19.3548	19.2338	19.3781	18.8282	19.7146	19.6947	19.7288	19.6812	19.9367	19.8693	19.8565	19.9793	19.9994	19.9555	20.0217	20.1252	20.1756	20.3735	20.3541	20.3455
AAAAC(UniMod:4)LDK(UniMod:121)AVEYGLIQPNQDGE	UNC45A	Q9H3U1_K930	787	20.4037													18.788			20.1671	20.4786	20.8881	20.9555	21.1449
AAAALFGGK(UniMod:121)K	PLK2	Q9NYY3_K375	788	23.2568	22.3715	22.5784	22.5425	22.0636	23.1117	23.323	22.9395	23.0651	23.6832	23.6268	23.596	23.4701	23.7282	23.5709	23.6387	23.3825	23.5133	23.6787	23.6259	23.6269
AAAAVEPDVVVK(UniMod:121)R	SELENOS	Q9BQE4_K77	789	19.8161	19.0389				19.6845	19.5413	19.8834	19.8819	19.5346	19.8531	19.8831	19.8379	20.0052	19.8854	20.0109	19.9684	20.078	19.9571	19.9336	19.8961
AAADFATHGK(UniMod:121)LGK	MICAL1	Q8TDZ2_K345;Q8TDZ2-4_K364	790	16.6014								16.1673	16.6154	17.0895				17.1619	16.6912	16.3114	16.5428	16.4127	16.7505	16.2707
AAAEAAAEAK(UniMod:121)AR	MAGED2	Q9UNF1_K494	791	20.9287	20.3317	20.3447	20.752	19.4746	20.4158	20.9559	20.9785	20.8577	21.0882	21.1401	21.3193	21.1063	21.0516	21.23	21.2908	21.0156	21.3398	21.3428	21.2488	21.2897
AAAEC(UniMod:4)FVQSYWEQYK(UniMod:121)FPVVITR	TGDS	O95455_K185	792	19.1263		15.8226	15.944		18.516				19.3949	19.5154	19.2399		20.6167	20.1796	20.007	18.5792	20.6488	20.3095	19.8041	19.1902
AAAEIYEEFLAAFEGSDGNK(UniMod:121)VK	U2SURP	O15042_K131;O15042-2_K131	793	17.3568													16.6008					16.872	18.5976
AAAEK(UniMod:121)AFQEGIAK	BAZ1B	Q9UIG0_K885;Q9UIG0-2_K881	794	16.8645					17.0395		17.6036	17.6302	17.0383	16.6758	17.3185	16.9303			16.5275	16.1519	16.6025	16.2151	16.5136	16.9921
AAAEK(UniMod:121)LFGNM(UniMod:35)EGDC(UniMod:4)PSDWK	TFRC	P02786_K344_Oxi349	795	19.4952						18.9764		19.1228	19.9442	19.6294	19.8994	20.0538	19.3732	19.6693	19.4364	19.4971	19.2534	19.2879	19.4456	19.3442
AAAEK(UniMod:121)LFGNMEGDC(UniMod:4)PSDWK	TFRC	P02786_K344	796	20.5495		19.5223	19.6343						20.856	21.0204	20.9007	20.4539	20.2431	20.173	20.4876	19.9814	20.8039	21.3826	21.3235	20.9106
AAAFEEQENETVVVK(UniMod:121)EK	TLN1	Q9Y490_K2491	797	17.5818										17.7448	17.741			17.4597	17.7854	17.5169	16.9429	17.6126	17.6481	17.7845
AAAGEFADDPC(UniMod:4)SSVK(UniMod:121)R	CTNNA1	P35221_K120;P35221-2_K120	798	18.5616	17.7055	17.3294	17.616	17.2074	18.3174	18.3752	18.5336	18.355	19.0842	18.9276	19.0622	18.8413	19.1154	19.2836	19.1606	18.9295	19.0081	18.8304	18.814	18.7361
AAAGIEK(UniMod:121)GAR	MRPL11	Q9Y3B7_K99;Q9Y3B7-2_K73	799	16.2651					15.7414	15.5791	15.4915	16.1713	15.9381	15.4655		16.1918	16.6871	16.5661	16.6978	16.6542	16.5615	16.6858	16.9161	16.6297
AAAGK(UniMod:121)AELELELGR	PLEC	Q15149_K2078	800	17.8342															18.2915		17.6643		17.5467
AAAGMVWK(UniMod:121)PK	DNTTIP1	Q9H147_K188	801	17.9571					17.8884	17.2485	17.8332		17.8887	17.7312	16.832		17.882	18.0928		17.8305	18.4144	18.6585	18.5926	18.5497
AAAGSHFDAAK(UniMod:121)AVEEQLR	PPP1R35	Q8TAP8_K128	802	19.6075									19.1886	19.4589	19.4924	19.6909	20.0292	19.5586	19.7198	19.7069	19.5541	19.5156	19.5057	19.8694
AAAK(UniMod:121)C(UniMod:4)LDAVVSTR	CAND1	Q86VP6_K355	803	15.4313								15.8739	15.0934					15.3266
AAAK(UniMod:121)ESPVVK	FOCAD	Q5VW36_K951	804	19.3083					19.1194	18.9703	19.082	18.9729	18.9281	18.8089	18.6737	18.8092	19.7829	19.4572	19.7135	19.4603	19.7312	19.7614	19.8395	19.8226
AAALAK(UniMod:121)IK	ZW10	O43264_K777	805	18.9396										18.9576	18.7299	18.6093					19.4038	18.9493	19.1092	18.8182
AAALASGC(UniMod:4)TVEIK(UniMod:121)GGAHDYYNVLPNK	PM20D2	Q8IYS1_K308	806	19.0604	17.8131						19.0717		19.562	19.415	18.7116	19.07	19.2222	19.2356	19.2967	19.0901	19.0968	19.3311	19.0467	18.8824
AAALASLK(UniMod:121)K	SPTLC1	O15269_K126	807	23.2215	22.6569	22.367	22.4702	21.815	23.414	23.0737	23.3262	22.8855	23.6592	23.5376	23.2504	22.8076	23.5946	23.6688	23.4093	23.6443	23.7889	23.693	23.7367	23.6319
AAALDIAMIK(UniMod:121)MVAPSMASR	ACAD10	Q6JQN1_K997	808	18.8744						19.3802	19.1834		18.8371	18.9847	18.9215	18.7229	18.7766	18.9398	18.901	18.6819	18.5162	18.8267	18.8223	18.7475
AAALEAMK(UniMod:121)DYTK	STIP1	P31948_K442;P31948-2_K489	809	17.6005									17.819	17.1999	17.4898	18.2221	17.4083	17.5589	17.7741	17.0406	17.5188	17.3898	18.1952	17.5889
AAALEEHNAAMK(UniMod:121)DQLK	TSC1	Q92574_K737	810	16.7194												15.8279	18.0128	18.0905			15.1452		16.5451	16.6948
AAALGTK(UniMod:121)IIDEDGLLNLIR	RFC1	P35251_K468;P35251-2_K468	811	18.5744	17.5888		17.7131	16.631	18.1205	18.0026	18.3253	17.9584	18.9699	18.8921	18.8053	18.8174	19.2651	19.3029	19.3215	18.3273	19.454	19.1433	19.1883	19.087
AAALK(UniMod:121)AAEAAPR	SHISA8	B8ZZ34_K268;B8ZZ34-3_K363	812	18.8494									18.7801	18.741	18.374	18.674	19.0128	18.6911	18.9469	19.0123	19.133	18.9484	18.9152	18.9639
AAALK(UniMod:121)LGQELC(UniMod:4)GMLHR	FLII	Q13045-3_K791	813	18.8084			16.9024		20.29	19.6056	19.1263	19.597	18.6088	19.0056	18.5999	18.4554	18.4612	18.415	18.8317		18.9201	18.7175	18.5887
AAALLMLTK(UniMod:121)NVDFVK	CCNDBP1	O95273_K179;O95273-2_K179	814	18.7033	18.1006		18.2019		18.8997	18.8188	18.5897	18.5206	18.8934	18.7794	18.9339	18.3106	18.7778	18.9345	18.7078	18.9881	18.5656	18.6963	19.1012	18.8396
AAALVLQTIWGYK(UniMod:121)ELR	CTNND1	O60716-3_K833;O60716-5_K827	815	19.2405					19.5486	19.5701	19.3945		19.5345	19.4632	19.0771		19.6873	19.5063	19.5079		18.7699	18.4708	18.3551
AAAM(UniMod:35)TPPEEELK(UniMod:121)R	RAB3GAP1	Q15042_K915_Oxi907	816	18.7782					18.3786	18.6884		18.7683	18.7998	18.9981	18.6643	18.9936	18.7496	18.9932	18.5858	19.0177	18.7653	18.6411	18.6349	18.9942
AAAMDVDTPSGTNSGAGK(UniMod:121)K	RBX1	P62877_K19	817	17.7245	16.6967	16.6444	16.7299		16.9941	17.1941	17.6943	17.498					17.9387	18.198	18.443	18.4445	17.4046	18.4384	18.735	18.8138
AAAMTPPEEELK(UniMod:121)R	RAB3GAP1	Q15042_K915	818	20.3315	19.2798	19.5455	18.6637	19.2384	20.1554	20.1752	20.4208	20.1232	20.6967	20.7305	20.5214	20.7699	20.7487	20.616	20.6503	20.6097	21.0897	20.9104	20.8721	20.8117
AAAPAPEEEM(UniMod:35)DEC(UniMod:4)EQALAAEPK(UniMod:121)AK	EEF1G	P26641_K275_Oxi263;P26641-2_K325_Oxi313	819	16.8556											16.9149			16.6976	16.3357	16.4802	15.6013	17.5575	17.3978	17.8601
AAAPAPEEEMDEC(UniMod:4)EQALAAEPK(UniMod:121)AK	EEF1G	P26641_K275;P26641-2_K325	820	18.3443	16.0282	16.2744	16.2705	17.3041			18.6726	18.5922	18.7232	18.8135	19.1146	19.1137	17.9189	19.2494	19.1581	19.4325	17.7296	19.2625	19.2305	19.3094
AAAPK(UniMod:121)ATPVAAAK	MAP1S	Q66K74_K877;Q66K74-2_K851	821	17.7988						16.1775					16.8926	16.4636	19.2043	19.3161	19.2531	18.3889		17.6067	17.414	17.2714
AAAQC(UniMod:4)YIDLIIK(UniMod:121)ESDNNVK	COPB1	P53618_K291	822	18.9825								19.2036	19.075	19.0008	19.047	18.7121		18.2339	18.6912		18.6713	19.5477	19.4141	19.2112
AAAQM(UniMod:35)EK(UniMod:121)QGDGFR	URGCP	Q8TCY9_K854_Oxi852	823	16.785	17.6275		17.4412	16.916	15.2637	16.2613	15.8121	16.7367	16.6337	16.3358	16.353	16.428	16.4994	17.3263	17.3211	16.3873	17.0487	17.7006	17.4134	17.4086
AAAQMEK(UniMod:121)QGDGFR	URGCP	Q8TCY9_K854	824	19.0242	18.6319	18.5824	18.762	18.357	18.7993	18.7788	18.8113	18.6842	19.0773	18.5386	19.4246	19.3099	19.1975	19.2742	19.0972	19.2736	19.2499	19.4023	19.7775	19.4547
AAAQQLGEVVK(UniMod:121)LHPHELNNLLSK	BTAF1	O14981_K34	825	20.1509					20.9447	20.7834			20.0978		19.8709		19.827	19.6894	19.9848		20.0095
AAASK(UniMod:121)LEQGK	GTF2F1	P35269_K407	826	15.2431							15.2387	15.0131				15.3469				15.3133	15.3079			15.2386
AAASK(UniMod:121)LGEFAK	PPP2R1B	P30154-2_K200	827	23.8142	23.02	23.1041	22.3549	22.5648	23.611	23.8884	23.638	23.5932	24.2399	24.2289	24.2556	24.0321	24.0914	24.0221	24.1306	24.1206	24.3857	24.3591	24.3326	24.3109
AAASK(UniMod:121)LQSAEK	ARHGAP5	Q13017_K123;Q13017-2_K123	828	14.915						14.471	14.5457	14.5238	14.597		14.8792	14.6033		15.3075	15.3311		15.0801	15.0853	15.2603	15.2958
AAASTDYYK(UniMod:121)R	PDHA1	P08559_K244;P08559-2_K251;P08559-3_K213;P08559-4_K282	829	20.2165	20.2091	19.4717	19.8216	19.3653	20.0642	20.0556	19.7136	20.0537	20.6517	20.0892	20.4516	20.1658	20.7738	20.5734	20.4939	20.6858	20.7827	20.3086	20.2885	20.3103
AAATGNASPGK(UniMod:121)LEHSK	KDM1B	Q8NB78_K250	830	15.6684		15.4066	15.2103			15.1152	14.8376	16.0567			14.7472	15.6296	15.7393	16.0378	15.8231	16.2571	15.984	16.039	16.1449	15.9983
AAATK(UniMod:121)LASAEK	ARHGAP35	Q9NRY4_K124	831	16.0531		17.1487						15.7162	15.9782	16.1057	15.8566	15.374	16.1146	16.1708	15.3773		15.2307	15.9901	14.9971	18.6302
AAATQPDAK(UniMod:121)DTPDEPWAFPAR	SND1	Q7KZF4_K71	832	21.8852	19.7128	20.5829	20.0412	20.5876	21.4609	21.7036	21.1438	21.1737	22.2392	22.2291	22.1898	22.3087	22.2756	22.9124	23.017	22.7567	22.7279	22.7772	22.747	23.1163
AAAVGIYEQYLSEK(UniMod:121)ASPR	SNX13	Q9Y5W8_K453;Q9Y5W8-2_K453	833	19.2246	18.7932			18.044				18.1731	18.7504	18.9612	18.7813	19.07	19.6584	19.9772	19.8969	19.6131	19.6848	19.7303	19.6913	19.5447
AAAVGTANK(UniMod:121)STVEGIQASVK	VCL	P18206_K655;P18206-2_K655	834	16.0942										15.3903	16.2878			16.4209	16.2552		16.4678	16.7026	15.1351
AAAVQADDVEVLK(UniMod:121)VGR	INTS1	Q8N201_K695	835	22.163	20.7794	20.4248	21.0795	20.9176	21.989	22.2366	22.5867	22.6904	22.346	22.3579	22.624	22.8199	22.4149	22.3676	22.641	22.6054	22.6029	22.4351	22.5241	22.8178
AAAVSLENVLLDVK(UniMod:121)ELQR	FMNL2	Q96PY5_K904;Q96PY5-3_K904	836	17.6922							17.4755			17.2592	18.0783	17.2706	17.9466	17.88	17.9795				17.648
AAAVVGINSETIMK(UniMod:121)PASISEEELLNLINK	MTHFD2	P13995_K104	837	21.8387											22.4931		21.3118			21.7112
AAAYDLLVEMVK(UniMod:121)GSVENYR	USP34	Q70CQ2_K1853;Q70CQ2-2_K1702;Q70CQ2-3_K1702	838	17.894									17.9043	17.3691	17.0547		18.2379	18.1215	18.2639			18.4556	17.4284	18.2103
AAAYSK(UniMod:121)LGNYAGAVQDC(UniMod:4)ER	SGTA	O43765_K137	839	20.5865					20.7184	20.7977	20.5322	20.2977
AAC(UniMod:4)DK(UniMod:121)LAADC(UniMod:4)AHELR	DHRS1	Q96LJ7_K172	840	19.1591					18.2864	18.6543		18.7076	19.5509	18.9555	19.4719	19.6029	19.339	19.3916	19.5614	19.6239	19.0687	19.0243	18.8643	19.2836
AAC(UniMod:4)FDGHLEIVK(UniMod:121)YLVEHK	FEM1C	Q96JP0_K133	841	19.0619					18.5973	18.1762	18.4912		18.6684				18.2641	18.3917	18.278		19.5203	20.8613	21.371
AAC(UniMod:4)LLDGVPVALK(UniMod:121)K	NEK7	Q8TDX7_K63	842	18.4461					17.9162	18.8404	18.3301	18.6126	18.4133	18.0205	18.8052	18.7147	18.1564	18.6989	18.8325	18.0127
AAC(UniMod:4)PC(UniMod:4)PQSSPPEQK(UniMod:121)EAEPEK	PRR14L	Q5THK1_K1999	843	17.1051	18.2985	18.3706	18.5395	16.5447	17.0714	17.1663			16.4295	16.7352	16.8155	17.1262	16.5975	15.9927	16.7544	17.4688	16.4693	17.0778	17.8033	16.6305
AAC(UniMod:4)QC(UniMod:4)VEPIK(UniMod:121)SAVC(UniMod:4)IADPLPTPSQEK	POP1	Q99575_K354	844	19.6127	17.8813	17.5337	17.6755		18.4262		19.2031	19.1558	19.6819	19.7038	19.7334	19.9124	20.1004	20.2954	20.4496	20.2919	20.7531	20.7911	20.939	20.5003
AAC(UniMod:4)SSSEEDDC(UniMod:4)VSLSK(UniMod:121)ASSFADMMGILK	MTFR1L	Q9H019_K235;Q9H019-3_K223	845	18.352										17.816	17.6083		18.2157	18.0606	18.6991	18.2795	18.3258	18.7893	19.3733
AAC(UniMod:4)YTK(UniMod:121)LLEFQLALK	STIP1	P31948_K406;P31948-2_K453	846	17.892						17.2759			18.2535			17.2501					18.5274		18.1529
AADALGK(UniMod:121)LISIHIK	GCN1	Q92616_K2373	847	19.6074	18.5028	18.4662	18.498		20.2341	20.2734	19.7352	19.9428	19.8364	19.7754	19.6923	20.1316	20.0192	20.0725	19.6849	19.8834	19.9191	19.4028	19.5438	18.9272
AADAVNK(UniMod:121)M(UniMod:35)TIK	SNX2	O60749_K294_Oxi295	848	15.4931							15.4792		15.5521			15.9498	15.1107	15.5059	15.3529	14.9769		14.7018	16.111	16.1911
AADAVNK(UniMod:121)MTIK	SNX2	O60749_K294	849	19.0858	19.3469				19.7723	20.0416	19.475		19.0458	18.6969	19.0805	19.4511	18.6036	19.0022	19.0245	18.762	18.7651	18.8343	18.7442	18.7273
AADC(UniMod:4)EVEQWDSDEPIPAK(UniMod:121)ELER	GRHPR	Q9UBQ7_K43	850	20.4614		19.1855	19.234	19.8865					20.5055	20.8645	20.9772	21.2213		20.8214	20.9595	21.4265	19.195	20.3416	20.8838	20.9579
AADC(UniMod:4)PGK(UniMod:121)LFIFHSSLPTAEAPGK	SEC24D	O94855_K576;O94855-2_K577	851	19.0503					19.405	19.1877	19.29	19.1306	19.1851	18.9383	18.9755	18.9745	19.0217	19.0591	19.1333		19.026	19.01	19.0685	18.3494
AADDSK(UniMod:121)EVESFQQLLNAR	VPS52	Q8N1B4_K584	852	20.9445				21.0517	19.4724	19.8564	19.8083	20.0903	20.3867	20.8226	21.1312	21.099	21.5605	21.3206	21.1505	21.705	21.5237	21.5066	21.2983	22.2721
AADEIEK(UniMod:121)EK	OTULIN	Q96BN8_K64	853	18.5006					18.2131	17.717	17.837	18.0642	18.3278	18.4072	18.3774	18.3208	18.9052	18.8849	18.945	18.7198	19.0034	18.5541	18.9617	18.7713
AADETLC(UniMod:4)QTK(UniMod:121)R	LIG3	P49916-2_K932;P49916-4_K845	854	15.1687									14.946	15.326	14.8065	15.1779		14.8228	15.1086			15.9927
AADETLC(UniMod:4)QTK(UniMod:121)VLLDIFTGVR	LIG3	P49916_K932;P49916-3_K845	855	17.9007													17.945	18.2018	17.5553
AADFQLHTHVNDGTEFGGSIYQK(UniMod:121)VNEK	VDAC3	Q9Y277_K197	856	17.8522									18.7787				17.6994	17.5113	17.9932			17.5751	17.5558
AADGPQK(UniMod:121)LLK	EMG1	Q92979_K154	857	18.8858	17.6573	17.5606	17.1784	17.3824	18.6363	18.7888	18.5697	18.9018	19.3544	19.1567	19.1785	19.3018	19.3045	19.4965	19.6098	19.4299	19.6108	19.5597	19.4479	19.5904
AADGSAVSTVTK(UniMod:121)TER	SMTN	P53814-5_K668	858	16.6213											17.5199							15.9774	16.3666
AADGSLSAK(UniMod:121)SFQELK	OLFM2	O95897_K117	859	19.812								19.7308	20.1963	19.474		18.5394	19.8022	20.2578	20.0777	19.7011	20.8159		19.5245
AADGVVK(UniMod:121)VPPASK	SPEN	Q96T58_K3218	860	18.6065							18.4323	18.3389	18.6315	18.7253	18.5426	18.5846	18.8364	18.6616	18.3814	18.2987	18.9939	18.7892	18.6024	18.6718
AADHLK(UniMod:121)PFLDDSTLR	PRPF3	O43395_K52	861	18.1349														18.299						17.9708
AADIASK(UniMod:121)VDASAC(UniMod:4)GM(UniMod:35)ER	ASMTL	O95671-3_K269_Oxi277	862	20.077	19.3694	19.7975	19.0636	18.9178	19.4882	19.4347	19.8847	19.327	20.1518	20.1954	20.3289	20.3745	20.5652	20.3545	20.6295	20.6106	20.6396	20.78	20.7859	20.842
AADIASK(UniMod:121)VDASAC(UniMod:4)GMER	ASMTL	O95671-3_K269	863	19.8727					19.4615	19.6674	19.3854	19.4318	19.7192	19.8295	20.0138	19.9703	19.8425	19.994	19.9811	19.9361	20.2045	20.221	20.1508	20.1535
AADIDLYHC(UniMod:4)PNC(UniMod:4)EVLHGPSIM(UniMod:35)K(UniMod:121)K	PHF8	Q9UPP1_K99_Oxi98;Q9UPP1-2_K63_Oxi62	864	16.9768															15.955		17.1832	16.8373	17.3635	17.5452
AADIDLYHC(UniMod:4)PNC(UniMod:4)EVLHGPSIMK(UniMod:121)K	PHF8	Q9UPP1_K99;Q9UPP1-2_K63	865	20.0893						19.6247				20.0158	19.9186	19.8608	20.2202	20.2362	20.232	20.0757	20.0966	20.2684	20.1581	20.3649
AADIDQEVK(UniMod:121)ER	CAND1	Q86VP6_K586	866	18.0834				17.654	18.4691	19.0762	18.3137	18.5415	18.1745	17.7909	17.8421	17.7387	18.1368	17.7346	17.9858	18.3859	17.6321	17.4488	18.1864	18.3064
AADISLDNLVEGK(UniMod:121)R	TP53BP1	Q12888_K1626;Q12888-2_K1631;Q12888-3_K1631	867	19.6651						20.293			19.8186	20.1132	20.0347	19.987	19.4139	19.2807	19.4712	19.4089	19.4144		19.5373	19.208
AADK(UniMod:121)FLSLIPR	FAM160A2	Q8N612_K452;Q8N612-2_K452	868	20.0465	19.0422				20.2718	19.8398	19.7323	19.8006	20.0789	20.1176	20.0698	20.2617	20.135	20.0641	20.1545	20.3466	20.2664	20.1639	20.1926	20.2516
AADK(UniMod:121)LIQNLDANHDGR	S100A16	Q96FQ6_K61	869	18.0181						17.1981		18.0073	17.5864	17.7296	17.5404	18.5023	17.796	17.7371	18.1588	18.3098	18.3253	18.3954	18.4947	18.4718
AADLIK(UniMod:121)DFTK	TENT4B	Q8NDF8_K248;Q8NDF8-2_K248;Q8NDF8-3_K248;Q8NDF8-5_K327	870	16.7923														17.1767	17.2838			16.9018	16.5901	16.0089
AADLK(UniMod:121)DLNSR	DYNC2H1	Q8NCM8_K1248;Q8NCM8-2_K1248	871	17.9032									20.0861			17.6294					16.8914	17.0058
AADLK(UniMod:121)YIEAC(UniMod:4)AR	UGDH	O60701_K107	872	20.8514					20.4228	20.5371	20.6965	20.695	21.4043	21.4751	21.4051	21.5505	20.9896	21.13	20.7644	20.8993	20.3938	20.3388	20.4337	20.4861
AADLLAADFSGK(UniMod:121)SDPFC(UniMod:4)LLELGNDR	MCTP2	Q6DN12_K529;Q6DN12-2_K529	873	19.5289													19.703		19.3548
AADLLLHSK(UniMod:121)ASNLLLGFDR	SORL1	Q92673_K214	874	20.3395	20.3116	20.4288	20.0264		20.5023	20.5384	20.4671	19.4691	20.5797	20.5402	20.3097	19.9944	20.5778	20.6587	20.4858	19.9075	20.6197	20.6938	20.8553	19.4837
AADLQLEMTQK(UniMod:121)PHK	BCAT2	O15382_K44	875	18.5492									18.5488	18.5128	18.4525	18.1946	18.7393	19.1354	18.9042		18.3729	18.3481	18.3931	18.4392
AADPVPSFDESSQDTSEK(UniMod:121)SQDC(UniMod:4)DVQC(UniMod:4)K	ATAD5	Q96QE3_K823	876	18.8033									18.4006	18.7511	19.0667	18.9544		18.6281	18.5274	18.7917		18.873	18.9261	19.1141
AADPWVLK(UniMod:121)HSELEK	SOGA1	O94964_K886;O94964-2_K1124	877	20.3509		19.597	19.1983	19.0899	20.7258	20.2537	20.2103	19.9464	20.1494	20.4567	20.4149	20.3305	21.1038	20.8537	20.7176	20.276	21.0061	20.8531	20.7939	20.6909
AADSPFSSDK(UniMod:121)HAQLILAQINK	IPP	Q9Y573-2_K18	878	21.8949					21.5437			22.512	22.6841	20.7252	19.6659	21.9802	22.9032		21.8093	22.3131	22.01	22.1498	22.9497	21.3869
AADSSAPEDSEK(UniMod:121)LVGDTVSYSK	SLC20A2	Q08357_K415	879	17.6312					16.277	15.7431	16.3857		17.4247	17.8542	18.0515	18.3418	17.4703	18.0739	17.6009	17.935	18.192	18.4451	18.3223	18.3506
AADTIEALQK(UniMod:121)AGIK	ATP11A	P98196_K678	880	19.3004	19.9568				18.3872	18.4038	18.9429	18.7629	19.4256	19.1338	19.0962	19.4018	19.4181	19.5202	19.3942	19.4493	19.6061	19.856	19.6453	19.7061
AADTNEVVK(UniMod:121)LIFR	INPP5A	Q14642_K265	881	17.6939						18.197			17.4095	17.7504	17.2506	17.5318		17.6299	17.8634	18.0076	17.6349	17.6962	17.7256	17.6301
AADTQVSETLK(UniMod:121)R	GCN1	Q92616_K12	882	16.5973					16.7555			16.3123	15.8268	16.7335	16.3475		15.8812	16.4502	16.9008	16.5996	16.9807	16.9188	17.0515	17.0067
AAEAAPVVK(UniMod:121)R	AHRR	A9YTQ3_K660;A9YTQ3-2_K678;A9YTQ3-3_K674	883	18.0268									17.6368				18.0505					18.3929
AAEADSK(UniMod:121)LK	MTA2	O94776_K330	884	18.9574						18.702	18.7435	18.7149				19.0972		18.993	19.0408	19.1162	18.65	19.0771	19.0858	19.3112
AAEAELK(UniMod:121)SLM(UniMod:35)DNASSSFEFAK	TTC26	A0AVF1_K243_Oxi246	885	19.834										19.4177							20.1352	19.9491
AAEAELK(UniMod:121)SLMDNASSSFEFAK	TTC26	A0AVF1_K243	886	19.679	19.1151				19.6837	19.3697	19.3643		18.4377	19.6241	19.752	19.0387	19.9126	19.5173	19.4611		19.7265	20.0312	19.907	22.2438
AAEAESK(UniMod:121)LK	MTA1	Q13330-3_K333	887	20.0466					19.5537	19.583	19.6675	19.7198	20.2444	20.0414	20.2007	20.2143	20.1216	20.0764	20.1791	20.2323	20.2105	20.2489	20.2507	20.2005
AAEAK(UniMod:121)ATTVPDFQETR	SH3GLB2	Q9NR46_K185	888	19.0039	17.927				18.3808	18.695	19.2207	18.1951	19.1574	19.0151	19.1265	19.3684	19.5112	19.5218	19.4357	19.4143	19.2079	18.9052	19.0643	18.9192
AAEATNDYETLVK(UniMod:121)R	ERCC6L	Q2NKX8_K1205	889	17.3319													18.1364	17.6934	18.0354	17.8054	16.8833	16.4252	16.7809	16.8955
AAEAYQK(UniMod:121)QLR	TONSL	Q96HA7_K336	890	22.3316	21.2676	21.6408	21.7032	22.4899	22.2817	22.2792	22.1599	22.073	22.7594	22.5448	22.7387	22.7282	22.4021	22.4606	22.4514	22.5867	22.7024	22.5719	22.4689	22.3224
AAEC(UniMod:4)AGK(UniMod:121)LFLFHTSLPIAEAPGK	SEC24C	P53992_K638	891	19.6464	19.5396	19.4314				19.6256	19.8151	19.4977	19.7791	19.7835	19.6438	19.576	19.8077	20.1415	20.3492	18.809	19.5063	19.4555	19.7674	19.4605
AAEC(UniMod:4)K(UniMod:121)VDSIGSGR	AGAP3	Q96P47_K357;Q96P47-2_K358;Q96P47-4_K393	892	15.4528	14.6504				15.4793	14.5015	15.109	14.9865	15.3521	15.7472	15.9954	16.0017	14.7756	15.7331	15.9418	14.8715	15.8107	16.1451	15.775	15.8215
AAEDDEDDDVDTK(UniMod:121)K	PTMA	P06454_K103;P06454-2_K102	893	21.2667	20.9607	20.9122	20.887	20.282	19.7098	20.3326	21.4783	21.3528	21.38	21.512	21.7166	21.8224	20.2621	21.9213	21.8076	21.9234	21.1055	21.9418	21.9305	22.0951
AAEDELNIEAK(UniMod:121)DR	SPG7	Q9UQ90_K238	894	17.1566					17.7573		18.2498	16.5778				18.0163	16.3621	16.7354	17.1571	16.9704	16.7229	16.9863	17.0911	17.2525
AAEDSPYWVSPAYSK(UniMod:121)TQPK	WDR70	Q9NW82_K626	895	18.0491									18.2572	17.8037			17.7907	17.9766	17.7625		18.2444	18.3494	18.0867	18.1707
AAEDSYAK(UniMod:121)IDEK	NUF2	Q9BZD4_K447	896	17.8595			16.1428	17.085	17.1233	17.5691	17.335	17.4432	17.9748	17.9985	17.8385	17.4437	17.8945	18.1934	18.0816	17.9082	19.3447	18.9369	18.4898	18.6675
AAEEAK(UniMod:121)SAIAK	RDX	P35241_K400;P35241-5_K400	897	15.7309	15.0091						15.988	15.6918			16.075						15.4317	16.1901
AAEEEDEADPK(UniMod:121)R	PTMS	P20962_K92	898	16.8043					16.5767	16.1718	16.5194	16.2037	16.5299	17.3135	17.0701	16.8542	16.6336	17.2052	17.1289	16.6137	16.8805	17.2223	17.0426	16.9031
AAEEFVNIYYETMDK(UniMod:121)R	NXT2	Q9NPJ8_K31	899	18.9413										19.1402			18.834	18.6109	19.0086	18.7287	19.1871	19.1595	19.181	18.6222
AAEEFVNVYYTTM(UniMod:35)DK(UniMod:121)R	NXT1	Q9UKK6_K30_Oxi28	900	17.9319		16.8366			17.0875			18.5935		19.0621			17.2377	17.9791	17.91	18.0989	18.2981	17.8244	18.2609	17.9939
AAEEFVNVYYTTMDK(UniMod:121)R	NXT1	Q9UKK6_K30	901	20.5029		19.749	19.5623	19.1232					20.7561	20.6638	20.7976	20.4598	20.6915	20.7834	20.6956	20.5377	20.8486	21.0062	21.2581	20.6098
AAEEGK(UniMod:121)DYPFAR	DMAP1	Q9NPF5_K122	902	18.9522																18.8427		19.4029	19.2054	18.3577
AAEEIGIK(UniMod:121)ATHIK	MTHFD1	P11586_K66	903	19.3807	18.6136	18.7225	17.7844	18.4083	19.3005	19.2905	19.2946	19.5499	19.3975	19.4963	19.4869	19.4065	19.6928	19.778	19.7677	19.8317	19.8781	19.9255	19.8875	20.1009
AAEELSK(UniMod:121)LR	PDCD6IP	Q8WUM4_K48	904	20.9145	20.1446	20.3604	20.2334	19.5919	21.0531	21.3013	20.7731	20.4092	21.0582	21.0334	21.1691	21.2857	21.2167	21.1875	21.3	21.024	21.2939	21.2877	21.2395	21.3279
AAEEPSK(UniMod:121)VEEK	MARCKS	P29966_K263	905	16.0859						15.7083	15.745	15.8146	15.9378			15.8882	16.3605		16.2135	16.2084	16.2006	16.6235	15.8972	16.4333
AAEEVEAK(UniMod:121)FK	CHCHD3	Q9NX63_K173	906	18.7835						19.0017			18.6261	18.463	18.815	18.8298	18.6151	18.566	18.7597	18.3651	18.9186	19.1605	19.0195	19.0458
AAEEVTLQTGIK(UniMod:121)R	MTR	Q99707_K139	907	19.7165	18.9784	19.1397	18.8144		19.3358	19.5779	19.5534	19.5531	19.1852	19.7576	19.9373	19.5435	20.1999	20.0777	20.1827	20.5009	20.0492	20.0231	20.0904	20.114
AAEFK(UniMod:121)IDFPTR	AKAP17A	Q02040_K118	908	18.2691								16.795		18.7379			18.3916	18.1072	18.2638	17.8713	18.559	18.501	18.8443	18.6195
AAEFLQMLEAIK(UniMod:121)ALEVR	ZNF131	P52739-2_K119	909	17.7856					16.9011	17.4634			17.7952	17.9439	17.738	17.9616	17.8967	17.8888	17.9457	17.6256	18.6537	17.9558	17.4438
AAEFSK(UniMod:121)K	DIAPH2	O60879-3_K498	910	17.6928														17.7362				17.4844	17.8578
AAEFYK(UniMod:121)EALR	IFT88	Q13099_K517;Q13099-3_K498	911	21.9581	20.4027	20.6485	20.8965	20.7541	22.5608	22.3103	22.2787	22.2752	22.0221	22.0868	21.895	21.9182	22.3616	22.499	22.4936	22.3587	22.307	22.3953	22.3564	22.3412
AAEGHYASQNK(UniMod:121)EFLK	AMOTL1	Q8IY63_K551;Q8IY63-2_K501	912	16.9818	15.9528		16.2233		16.6412	16.181	16.1816	16.5408	17.503	17.3108	17.174	16.6927	17.1095	17.5679	17.5221	17.2774	17.6277	17.4547	17.3323	17.3795
AAEGWAAPDALLGQVK(UniMod:121)ASLLPGGSEGGR	NOTCH1	P46531_K1649	913	19.2227							18.4425	17.1305	19.398	19.7177	19.5138	19.3503	19.7133	19.9019	19.9538	19.1324		18.6557	19.7742	19.2115
AAEISAMLK(UniMod:121)AVTQK	POP1	Q99575_K120	914	18.3512								18.2233	17.8693					18.3342	18.5393	18.5268	19.0048	18.6993	18.5358	17.4282
AAEISK(UniMod:121)QEQK	VPS13B	Q7Z7G8-2_K1743	915	19.2233							18.666							19.2332	19.2223	19.1127		19.5377	19.3094	19.482
AAEIVPSDMYK(UniMod:121)TGC(UniMod:4)TLR	LIG4	P49917_K571	916	18.5965		18.6219												18.9733				18.512	18.525	18.3503
AAEK(UniMod:121)EAALVQQEEEK	SART3	Q15020_K586	917	16.6685																		16.8606	16.5653	16.5796
AAEK(UniMod:121)GNFEAAVK	CCNF	P41002_K97	918	18.8954		17.6869			18.4819	18.0815	18.2637	18.604	19.4059	18.2906	18.8658	19.3403	18.9957	19.3336	19.4934	19.0266	19.2959	19.2876	19.5283	19.2404
AAEK(UniMod:121)LYLADPM(UniMod:35)K	SRP9	P49458_K16_Oxi23	919	19.2125					20.5336	20.3326	20.5599		19.1632	19.2412	19.2246		19.1581	18.9307	18.7091	18.6191	18.5155	18.3856		18.3898
AAEK(UniMod:121)NMEINK	MRPS35	P82673_K274	920	16.0467						15.2941		16.1814	15.6253			16.2552		16.9556			15.7096	15.8355	16.3077	16.2563
AAEK(UniMod:121)NSHNEL	L3MBTL3	Q96JM7_K774;Q96JM7-2_K749	921	15.1314							14.6001					15.1163		14.1039	15.2118	15.6645		15.3049	15.3656	15.6843
AAELAK(UniMod:121)GQGPGEVDPK	NDUFB7	P17568_K124	922	19.0459	18.9196	18.8708	17.9816	18.024	18.9035	18.9947	19.1022	18.8411	19.1562	19.1844	19.0914	19.113	19.4411	19.5529	19.2404	19.265	19.4496	19.3758	19.2227	19.1875
AAELALK(UniMod:121)TLSK	ECPAS	Q5VYK3_K1229	923	19.2307					19.2493	19.0868	19.2609	19.358	19.0847	18.9862	19.111	19.3904	19.2247	19.1473	19.0251	19.4613	19.1562	19.2846	19.466	19.3994
AAELGHELSM(UniMod:35)EILAK(UniMod:121)AK	ANKEF1	Q9NU02_K102_Oxi97	924	19.0846					18.996		19.5638	19.5356		18.0514	18.3368	17.7783	19.0139	19.1996	19.1476	19.3299	19.3622	19.3824	19.3776	20.1096
AAELGHELSMEILAK(UniMod:121)AK	ANKEF1	Q9NU02_K102	925	19.1596					18.2114	19.1364	19.0341	18.8987	18.1695	18.4188	19.3186	18.7251	18.9119	19.967	19.8779	19.2649	19.475	19.7859	19.9233	19.4358
AAEM(UniMod:35)HQLK(UniMod:121)DSSR	SLCO4A1	Q96BD0_K353_Oxi349;Q96BD0-3_K353_Oxi349;Q96BD0-4_K353_Oxi349	926	16.7903	16.521	15.996	16.1656	13.8088									17.8072	18.347	18.7329	16.944
AAEMELQAK(UniMod:121)LTA	TGIF1	Q15583_K398;Q15583-2_K269;Q15583-3_K283;Q15583-4_K249	927	18.3388							18.5838		18.0568	19.0722	19.1683	18.3571	18.1414	17.8726	18.118	18.0394			17.9788
AAEMHQLK(UniMod:121)DSSR	SLCO4A1	Q96BD0_K353;Q96BD0-3_K353;Q96BD0-4_K353	928	23.0093	22.3155	22.3817	21.7998	22.095	22.9424	23.0348	22.8649	22.8322	23.301	23.299	23.08	23.1327	23.0445	23.5419	23.2586	23.4168	23.6065	23.4569	23.3137	23.4676
AAEMVK(UniMod:121)AEVLR	CEP152	O94986_K1297;O94986-3_K1241	929	17.7748										16.852	18.3233		18.5191		17.2781	16.6214	17.5787	18.4287	17.7686	18.6033
AAENIK(UniMod:121)ALIEHEM(UniMod:35)K	LYPLA2	O95372_K100_Oxi107	930	17.5484										17.781	17.1945	17.5993	17.1574	17.4693	17.2966		17.8666	17.6776	17.5605	17.8813
AAENIK(UniMod:121)ALIEHEMK	LYPLA2	O95372_K100	931	20.3546	19.4274	19.2511	19.819	18.3438	20.173	19.6933	20.0126	19.592	20.9668	20.982	21.2522	21.0738	21.0988	21.0333	21.0629	20.3198	20.7344	20.8804	20.6502	20.7243
AAENK(UniMod:121)FAK	SLC44A2	Q8IWA5_K535	932	19.9279					19.6439	19.5779		19.4832	19.9267	19.8332		19.6864	20.1999	20.0535	19.9314	19.885	20.3358	20.1345	20.1542	20.1445
AAEQEAQLLSQLK(UniMod:121)HPNIVTYK	NEK4	P51957_K61	933	19.5701	19.1227	18.0597							19.5748	20.0026	19.7893	19.3631	20.1023	19.9964	20.2485	18.7684	20.467	20.3852	20.3401	17.7608
AAEQLPYLK(UniMod:121)C(UniMod:4)PLHTVLK	PFKFB4	Q16877_K414	934	18.0119												18.3478					18.2391	17.9211		17.5397
AAEQYTPK(UniMod:121)AK	FASN	P49327_K2436	935	21.5846					21.1414	21.3024	21.5565	21.4475	21.656	21.8056	21.659	21.8692	21.6162	21.5379	21.665	21.5431	21.7447	21.5671	21.5702	21.6719
AAESETPGK(UniMod:121)SPEK	RSL1D1	O76021_K426	936	16.6445					16.3462	16.5168	16.2039	16.3867	16.5715	16.6181	16.7189	16.3625	16.7706	17.0328	16.9294	16.7948	16.6505	16.6708	17.098	16.6414
AAESHWGLPVQK(UniMod:121)LEK	SLX4IP	Q5VYV7_K239	937	16.944														17.1154		17.5967	16.3846	16.6795
AAESLADPTEYENLFPGLK(UniMod:121)EAFVVEEWVK	COPB2	P35606_K802;P35606-2_K773	938	19.0201													19.1724				18.2468	19.641
AAESYGK(UniMod:121)VVDLAPLHLDAR	GTF3C3	Q9Y5Q9_K481	939	23.1755	21.9067	21.7994	22.0124	22.1723	22.9129	23.0422	23.077	22.9593	23.6067	23.4952	23.4239	23.4927	23.6636	23.6159	23.6492	23.7952	23.8261	23.7735	23.7911	23.4944
AAETC(UniMod:4)QEPK(UniMod:121)EFR	NDUFAF4	Q9P032_K91	940	18.7239			17.8423	16.6874	18.6637	18.488	18.278	18.352	18.3284	18.4152	18.7674	18.593	20.2299	19.2299	20.1719	20.0258	18.5774	18.8984	18.672	18.8092
AAETHFGFETVSEEEK(UniMod:121)GGK	COQ5	Q5HYK3_K64	941	18.7362							18.2115		18.4845	18.913	18.9974	19.0557	19.0758	19.149	19.2108	18.3944	18.7742	18.6835	17.7776	18.843
AAETVLK(UniMod:121)QQGVLALR	MARS	P56192_K191	942	20.2282	18.2465	18.5693	18.5758	18.8134	20.1142	20.0137	20.1894	20.3671	20.5822	20.5612	20.6922	20.8041	20.993	20.8672	20.8239	21.0555	20.8021	20.6359	20.6874	21.1692
AAEVALK(UniMod:121)HLK	TARBP2	Q15633_K93;Q15633-2_K72	943	16.9223								17.4818	16.9058	17.2057	17.0113	17.0019					16.6204	16.4869	16.8655	16.7212
AAEVLK(UniMod:121)VQK	E2F3	O00716_K212;O00716-2_K81	944	17.9291					17.3688			18.9448	17.7913	17.788		17.8799			17.9564	18.0774	17.9687	17.6207	17.8476	17.9767
AAEVLNK(UniMod:121)HSLSGR	HNRNPM	P52272_K134;P52272-2_K134	945	21.4723	20.7868	20.0476	20.0613	20.1959	21.3839	21.197	21.0746	21.2034	22.127	21.8259	21.8705	21.5825	21.8171	22.4573	22.0096	21.7443	22.4853	22.1696	21.7876	21.6188
AAEVVK(UniMod:121)NTNAAEESLPEIQK	SMC4	Q9NTJ3_K974	946	20.1698		18.9221	19.2927						19.924	19.8393			20.3725	20.5167	20.7058		20.5868	20.6476	20.5941	20.466
AAEVWMDEFK(UniMod:121)ELYYHR	GALNT12	Q8IXK2_K392	947	17.4054									17.7305	17.408	17.5261						17.7813	17.1799	16.8066
AAEVWMDEYK(UniMod:121)EHFYNR	GALNT4	Q8N4A0_K391	948	19.393	19.4155	19.7432				19.6255	19.5641		19.2761	19.3964	19.2096	19.5013	19.378	20.2112	19.7879	19.0216	18.9741	19.4005	19.395	18.3876
AAEVWMDEYK(UniMod:121)NFYYAAVPSAR	GALNT2	Q10471_K393	949	20.1938									20.0425			20.1776	20.8225	20.5523	20.4598	19.647	20.6101	20.4342	20.0524	19.1393
AAEWK(UniMod:121)IK	METTL5	Q9NRN9_K173	950	19.5655										19.4702			19.6471	19.5582	19.6044	19.5771	19.9688			19.1329
AAFAMVTHVK(UniMod:121)QEPR	TRRAP	Q9Y4A5_K2543;Q9Y4A5-2_K2525	951	17.1151													17.1878		16.8302	17.3724	16.7206	16.9974	17.2387	17.4584
AAFDDAIAELDTLSEESYK(UniMod:121)DSTLIMQLLR	YWHAE	P62258_K215	952	16.7915													16.7023	16.8808
AAFDVC(UniMod:4)K(UniMod:121)GR	NPTXR	O95502_K495	953	18.5834					19.1215			19.3659	18.4321	18.0061	18.0646	18.3833	18.9585	18.2721	18.1819	18.9605	18.7918	18.5242	18.5666	18.5387
AAFEALQVK(UniMod:121)K	LRSAM1	Q6UWE0_K463	954	18.2705								17.7557	17.4592	18.3702	17.9878	18.6672	18.7971	17.9516	18.444	17.6797	18.3506	18.5658	18.6914	18.7959
AAFGK(UniMod:121)ESEVLIGNLGDK	EXOC4	Q96A65_K681	955	19.1776									19.5279	18.8553	19.0895	18.7521		18.8971	18.9932	19.0557	19.4591	19.5737	19.3711	19.379
AAFGLSEAGFNTAC(UniMod:4)VTK(UniMod:121)LFPTR	SDHA	P31040_K92;P31040-2_K92	956	19.964							18.999		19.7172		19.7361	19.372	20.0885	20.0787	20.1026	19.6941	20.406	20.3382	20.6477	20.3877
AAFIK(UniMod:121)AEK	PDCD10	Q9BUL8_K50	957	18.4543					20.1403		20.0426			17.3441	17.6896	17.7544	18.6361	19.0027	18.7847		18.2636	18.8194	17.6374	17.3367
AAFK(UniMod:121)EPK	MLLT1	Q03111_K252	958	17.2347																	17.3045	17.5138	17.1904	16.9301
AAFK(UniMod:121)IWSQK	ALDH9A1	P49189_K63	959	19.9762			20.014		19.7881	19.4403	19.2343		19.8113	20.1919	20.6102	20.2452	19.8887	19.6108	19.5846		20.2934	20.2164	20.5435	20.1702
AAFK(UniMod:121)SQNATPK	MAGED1	Q9Y5V3_K113;Q9Y5V3-2_K169	960	17.8732	17.1923	16.7615	17.1993	17.6892	17.3413	17.5319	17.7668	17.5137	17.4393	18.0338	17.8748	18.1007	18.0658	18.2565	18.3071	18.0457	18.6544	18.6407	18.5537	18.4965
AAFK(UniMod:121)TLSGAQDSEAAFAK	TERF2	Q15554_K335	961	17.9746									17.4995	17.2689		17.2552	17.8157	17.8496	18.1691	17.9033	18.3452	18.5597	18.4602	18.5937
AAFK(UniMod:121)TSYGK	ANXA7	P20073_K228;P20073-2_K206	962	20.0202		18.9471	19.4225	18.9685	19.6019	19.493	19.6725	19.6504	20.1939	20.1076	20.071	20.2691	20.4694	20.5477	20.5052	20.5568	20.7642	20.3446	20.4404	20.3585
AAFLEK(UniMod:121)ENALLR	DBP	Q10586_K292	963	17.6268															19.0826		16.8335	17.2727	17.5718	17.3734
AAFLLALQNGC(UniMod:4)AGALLK(UniMod:121)LPFLK	CUL7	Q14999-2_K1291	964	17.014													16.9695				17.0584
AAFNQEHVSC(UniMod:4)QQAFEHFAQK(UniMod:121)GPTWK	KDM4B	O94953_K557	965	17.5047													17.6705	17.3389
AAFPLHDC(UniMod:4)K(UniMod:121)FR	ANO6	Q4KMQ2_K251;Q4KMQ2-2_K272;Q4KMQ2-3_K233	966	21.4195	20.236	20.455	20.5536	20.4738	21.6402	21.4744	21.2531	21.6625	21.6817	21.7879	21.7035	21.5399	21.5596	21.4772	21.6548	21.7327	21.9546	21.8431	21.8235	21.8838
AAFQLMQEDC(UniMod:4)IQK(UniMod:121)LLYQQHK	EPG5	Q9HCE0_K1187;Q9HCE0-2_K1187	967	18.1674									18.7816	17.7151	18.3199	17.2673	18.017	19.0795	18.3094		17.83	18.1872
AAFQSLLDAQADEAVLDHPDLK(UniMod:121)HIDPVVLK	COMMD3	Q9UBI1_K52	968	19.2274						18.4658	18.6304		19.6399	19.221	19.1278		20.0578	18.8706	19.0744		19.959
AAFSQEK(UniMod:121)SR	STK39	Q9UEW8_K404;Q9UEW8-2_K385	969	17.1995					16.9649	16.8307		16.7657	17.1876	17.1402	17.3112	17.0199	16.977	17.0583	17.3625	17.473	17.163	17.5556	17.3258	17.8566
AAFVK(UniMod:121)ALQQEQEIEQR	GATAD2A	Q86YP4_K464;Q86YP4-2_K464;Q86YP4-3_K465	970	18.9358											19.317		18.1977	18.1666		18.1213	19.0877	19.4797	19.6247	19.4913
AAFVK(UniMod:121)AVGFK	CEP192	Q8TEP8_K1926	971	19.4474					18.4206	19.1865	19.3865		19.8669	18.4614	19.6367	19.4178	19.784	19.5498	20.4649	19.1709	18.7521	19.6611		20.5051
AAFVSEQQQK(UniMod:121)LSR	ITGA3	P26006_K638	972	17.8954					17.1487	17.7248	17.2253	17.6127	18.2479	17.8124	17.9992	18.1001	18.9618	18.2672	18.1397	17.4772	17.9668	18.0563	17.7959	17.7905
AAGAEALGK(UniMod:121)LLQQNK	LRRC45	Q96CN5_K108	973	18.1938					17.0893				18.2496	18.3648		18.0124	18.6387	18.6019	18.3739	18.4451	18.3254	17.6408	18.3627	18.2207
AAGAEPDSILK(UniMod:121)PELLSAIEK	UBXN6	Q9BZV1_K430	974	20.1816	18.7912	18.8075	19.2582	19.1328	19.4744	19.5463	20.0695	19.773	20.314	20.7744	20.5453	20.3796	20.6897	20.6831	20.7963	20.6498	20.8679	21.0872	21.0085	20.9838
AAGAGMISK(UniMod:121)K	NMD3	Q96D46_K338	975	19.4963	18.839	19.0058	19.3188	18.451	19.3308	19.3726	19.264	18.9738	19.6915	19.6285	19.6258	19.7405	19.7526	19.7562	19.7438	19.6412	20.0254	20.0421	19.901	19.822
AAGALLNGPPQFSTAPEIK(UniMod:121)APEPLSSLK	CNOT3	O75175_K535	976	19.2838									19.1443				19.3716	19.322	19.4933	19.3581	19.1234	19.1002	19.3575
AAGASDVVLYK(UniMod:121)IDVPANR	FARSB	Q9NSD9_K64	977	21.7141		21.6745	21.2763	20.3688				21.0061	21.5798	21.7626	21.7182	21.7883	21.8541	22.3543	22.1364	21.7891	22.0956	21.9916	22.0754	21.9543
AAGDHAK(UniMod:121)GLHIPR	USP34	Q70CQ2_K1574;Q70CQ2-2_K1423;Q70CQ2-3_K1423	978	19.1834	17.7344	17.8923	17.8196	18.1224	18.7409	18.3244	18.9643	18.7432	19.6832	19.4249	19.1369	19.4046	20.0136	20.3073	20.0577	19.912	20.4081	19.8836	19.4036	19.6911
AAGEELEK(UniMod:121)GQHLGSSSR	MED12	Q93074_K1453;Q93074-2_K1453;Q93074-3_K1453	979	17.5545		17.4124		16.6144	17.5367	16.8157	17.4533	16.1413	17.8224	17.6808	18.3634	18.422	17.572	17.2478	17.8552	17.9358	18.0757	17.8869	17.5787	17.5663
AAGEGSK(UniMod:121)AGLSPANC(UniMod:4)QSDR	BMS1	Q14692_K548	980	16.1157									16.1834		15.918	16.2458
AAGELEEAK(UniMod:121)C(UniMod:4)R	TULP4	Q9NRJ4_K1446	981	16.5023		15.6922			15.9743		16.4316	16.3222	16.2303	16.2105	16.7333	16.8807	16.7102	16.2888	17.1465	16.1468	16.2486	16.9333	16.9671	17.1196
AAGEPIK(UniMod:121)EGDNDYFTC(UniMod:4)ITK	DNAJC2	Q99543_K131	982	19.48				19.6402	19.6131						19.0578							19.4739	19.4816	19.6136
AAGEQEK(UniMod:121)LEATNR	DHX16	O60231_K291	983	15.207		14.5637			13.9066	15.3256		14.5292	15.7226	14.9768	15.4219	15.0586	15.0397	15.856	15.9813	14.9869	15.4274	15.0944	15.9367	15.4847
AAGEVK(UniMod:121)ALDDFYK	PELO	Q9BRX2_K276	984	21.4913	20.6525	20.8279	20.9474	20.3973	21.3783	21.27	21.0134	21.0392	21.6067	21.6495	21.6278	21.6917	21.8847	21.8608	21.8926	21.9327	22.1338	22.056	21.9626	22.0002
AAGFHK(UniMod:121)VVHVVDK	KIF18A	Q8NI77_K32	985	18.0742												17.0641	18.738	18.8727	18.3759	16.899	18.3507	17.1025	19.1909
AAGFK(UniMod:121)DPLLASGTDGVGTK	GART	P22102_K485	986	21.7604	19.8917	20.7398	20.2119	20.8983	21.7439	21.9391	21.8521	21.5378	21.5918	21.9027	22.1432	21.9647	22.3242	22.3417	22.3755	22.6042	22.1956	22.2539	22.0427	22.6538
AAGFPTASVC(UniMod:4)HTK(UniMod:121)GDNTASLVSVDSGSEIK	HYKK	A2RU49_K102;A2RU49-3_K102	987	18.4367													17.8789	19.4106	17.9272	17.7804	18.9322	18.6527		18.4752
AAGGGGPGGPGGSGDFLLIYLANLEAK(UniMod:121)SR	CBLC	Q9ULV8_K90	988	19.5652	18.5821	17.9942	18.0901	16.4949			18.7947	18.4171	20.3292	20.1526	20.4572		20.7034	20.6417	20.4808		21.0425	20.5082	20.0205	20.3342
AAGGGSYK(UniMod:121)GHVDILAPTVQELAALEK	DDX1	Q92499_K702	989	19.1962	17.6163	18.0172	18.9385	17.1331	18.6704	18.9345	19.2371		19.5474	19.8354	19.7697	19.1555	20.0028	19.9153	19.9943		20.1662	20.0324	19.953	18.6118
AAGIDEQENWHEGK(UniMod:121)ENIR	LAP3	P28838_K118	990	19.0804	18.4894		19.9158		18.4484	18.7897	18.5388	17.9353	19.337	19.2257	19.3419	19.2809	18.9502	19.2454	19.154	18.9382	19.3614	19.5766	19.5601	19.3582
AAGIGK(UniMod:121)DFK	PRPF4B	Q13523_K656	991	18.7667						19.0276				19.048			18.8448	19.0521	18.4859	18.5841	18.3825	18.6302	18.6422	18.9698
AAGK(UniMod:121)AVSC(UniMod:4)AEIVK	RPP25L	Q8N5L8_K66	992	15.8568					15.8814				15.4723	15.5091	14.8375	15.3452	15.3699	15.9109	15.2076	15.0897	16.8985	16.7912	16.8091	17.0167
AAGK(UniMod:121)ELTVDNSFEFEK	RSL24D1	Q9UHA3_K61	993	19.0001		17.81		18.0974	19.0065	19.2531	19.4917	19.265	19.0444	19.21	19.236	18.7284	19.0114	19.0303	19.2842	18.8784	19.03	19.5586	19.1072	18.9587
AAGK(UniMod:121)GDVPTK	RPL7A	P62424_K125	994	23.8636					23.3155	23.2684		23.3868	23.6806	23.3973		23.6113	23.9915	24.1363	24.0741	24.1098	24.1979	24.3315	24.2196	24.3701
AAGK(UniMod:121)GPLATGGIK	TMA7	Q9Y2S6_K50	995	18.3896		17.4732	17.3423	18.3287	18.2885	17.7936	18.0926	18.0968	18.6338	18.4185	18.2115	18.4461	18.7908	18.8161	18.5058	18.6125	19.047	18.8697	18.8442	18.791
AAGK(UniMod:121)GYENEDNYANIR	MTMR8	Q96EF0_K255	996	19.496	18.4565	18.3177	18.4627	18.5892	19.4478	19.3159	19.4352	19.3153	19.7519	19.8467	19.7092	19.6952	19.8818	19.7864	19.9597	19.8684	19.9909	20.1294	19.9394	20.0198
AAGK(UniMod:121)GYENEDNYSNIR	MTMR6	Q9Y217_K253	997	20.5492	19.4411	19.9169	19.6427	19.6812	20.4643	20.5741	20.3229	20.082	20.6498	20.7618	20.7939	20.5323	21.1292	21.0409	20.9406	20.8949	21.0425	21.0464	20.9885	21.0381
AAGK(UniMod:121)ITDAFSSLAK	VPS33B	Q9H267_K470	998	18.7202									18.5954	18.9549	18.7977	18.2162	18.1952	19.1811	19.044	18.3932	18.8938	18.8656	18.695	18.8107
AAGK(UniMod:121)LDQPDR	GTF3C1	Q12789_K1535;Q12789-3_K1535	999	21.2773					21.1601	21.3596	21.159	21.1589	21.1176	21.6134	20.4202	21.405	21.2038	21.2565	20.9803	21.1746	21.6828	21.4143	21.6516	21.6788
AAGK(UniMod:121)SGSALELSVENVK	PPM1B	O75688_K90	1000	16.3125									15.3927										17.2324
AAGK(UniMod:121)VIIQDIAC(UniMod:4)LLPVHK	WDR59	Q6PJI9_K646	1001	18.367					18.3676	18.2907	18.2152		18.6828	18.3121	18.2465		18.5879	18.3623	18.3037		18.4188	18.5257	18.0912
AAGLPELSC(UniMod:4)SK(UniMod:121)DIQYLK	PIK3CD	O00329_K993	1002	19.3458				17.2758					20.0981		18.527	18.8896	19.7041	19.5219	19.5094	19.2718	19.8255	19.9137	20.0209	19.5923
AAGLPVK(UniMod:121)GIILK	CENPB	P07199_K96	1003	19.1599	16.606	17.4972	17.6362							20.4841	19.9084	19.8934	19.4027	19.4495	19.6225	19.3786	19.6349	19.4554	19.694	19.5757
AAGPELQADC(UniMod:4)DQIVK(UniMod:121)R	PARP14	Q460N5_K854	1004	20.7702	19.5104	19.8244	19.2478	19.5962	20.7847	20.9055	20.9487	20.6607	21.0748	21.0594	21.2533	21.3583	21.0086	21.2017	21.1542	21.0215	21.1294	21.3232	21.1842	21.1564
AAGQALK(UniMod:121)GLAWPEGATGPEGVLPR	BAIAP3	O94812-2_K804;O94812-3_K764;O94812-5_K759;O94812-6_K787;O94812-7_K751	1005	19.5054	18.956			18.871		19.4896	19.6154	19.1971		19.1101		19.0283	19.439	19.8004	19.8228	19.2055	19.669	19.9232	20.3629	20.0911
AAGSGELGVTMK(UniMod:121)GPK	FLNB	O75369_K492;O75369-2_K492;O75369-8_K492;O75369-9_K492	1006	17.0577									16.685	16.3826		17.1306	17.2102	16.9725	17.3672	17.0625	17.1303	17.2928	17.4254	16.9756
AAGSLLAEK(UniMod:121)SSLLPEDPLPPPPSEK	ZNF827	Q17R98_K306;Q17R98-2_K306	1007	19.184	18.6001		18.2222						17.4253	19.1318	19.0051	18.2473	19.4103	19.4013	19.7839	19.5662	19.4597	20.1474	19.8816	20.2941
AAGVLNYLK(UniMod:121)DTFTHTPSYDMSPAMLSVLVK	RHPN2	Q8IUC4_K260	1008	16.4502									16.5317	16.3068			16.717				16.2451
AAGWK(UniMod:121)TTPAAHK	MIF4GD	A9UHW6_K207	1009	15.4534					15.0331	14.8678	14.9222			15.684			16.0004	15.6972	15.6217			15.2129	15.8432	15.6512
AAGYDLYSAYDYTIPPMEK(UniMod:121)AVVK	DUT	P33316-2_K63	1010	20.16	17.7958			18.73		18.941			20.424	20.3235	20.4118	19.5342	20.4725	20.8031	20.8403	20.2054	21.0901	21.1328	21.2703	20.4258
AAHEK(UniMod:121)QHNIFLDQM(UniMod:35)TIDEDK	KIF11	P52732_K875_Oxi884	1011	17.6269							17.1171	17.1106	17.2097				17.619	17.687	17.9217	18.0823	17.5133	17.7813	17.8789	17.9751
AAHEK(UniMod:121)QHNIFLDQMTIDEDK	KIF11	P52732_K875	1012	17.6379				16.3511							18.4383	17.4572	17.8661	17.8791	18.1181	17.9605	17.6211	17.7562	17.9082	16.6615
AAHESK(UniMod:121)M(UniMod:35)IEK	IPO7	O95373_K1009_Oxi1010	1013	17.4011														16.9628	16.6646	15.4613		19.0778		18.839
AAHESK(UniMod:121)MIEK	IPO7	O95373_K1009	1014	20.484						19.9382	20.1353	20.1481				20.2658		20.6452	20.5957	20.675	20.1774	20.9241	20.9118	20.9079
AAHFLHGC(UniMod:4)NSK(UniMod:121)K	CDC23	Q9UJX2_K112	1015	15.9868			15.2226					16.2727				15.2683			17.0511	14.1518		17.5832	17.1139	15.2311
AAHGIPDLAQK(UniMod:121)LHFYDR	METTL27	Q8N6F8_K28	1016	23.8362	22.7092	22.6386	22.5651	22.6493	23.7695	23.9786	23.8798	23.5819	24.5372	24.4692	24.1402	24.101	24.5707	24.5188	23.9981	24.4345	24.5928	24.0138	23.9479	23.6283
AAHQDFANIMK(UniMod:121)MLR	TTC3	P53804_K488	1017	17.7031					17.4451				18.1438	18.3264	18.5478	17.4732	17.3815	17.0261				18.284	17.6332	16.7695
AAHSMDTLGSAGAK(UniMod:121)K	ACAD11	Q709F0_K704;Q709F0-2_K600	1018	15.5597											14.7245			15.9549	15.2754	14.8406	15.5464	16.0982	16.0863	15.9509
AAHSNEILIFSVQPK(UniMod:121)SLVR	KLHDC2	Q9Y2U9_K362	1019	18.8956					17.8307	18.1758							19.3507	19.4258	19.1409		19.0458	19.099	19.0961
AAHVFFTDSC(UniMod:4)PDALFNELVK(UniMod:121)SR	STXBP1	P61764_K120	1020	17.2758										17.5962	16.9553
AAIAQLNGK(UniMod:121)EVK	RBM14	Q96PK6_K135	1021	19.6621				19.0832	19.3463	19.248	19.503	19.5636	19.9513	19.9853	19.6575	19.4152	19.6736	19.7456	20.1767	20.3402	19.6362	19.6139	19.7064	19.6098
AAIDAVDNK(UniMod:121)K	ANKIB1	Q9P2G1_K144	1022	19.4314	18.9001	18.9417	19.0843		19.061	18.9442	19.2015	19.4745	19.435	19.488	19.3971	19.2111	19.7296	19.6664	19.7659	19.6974	20.0407	19.6142	19.788	19.7553
AAIDWFDGK(UniMod:121)EFHGNIIK	TAF15	Q92804_K306;Q92804-2_K303	1023	16.3638														17.3504				15.9466	15.7943
AAIDWFDGK(UniMod:121)EFSGNPIK	FUS	P35637_K357;P35637-2_K356	1024	17.2996					17.1103				17.2844	17.0005	17.3593	16.4067		16.9003	17.4694		17.8571	17.8197	17.7882
AAIEAFNK(UniMod:121)C(UniMod:4)K	SRP68	Q9UHB9_K213;Q9UHB9-4_K175	1025	18.5779		17.4231	16.9282		18.6127	18.5037	18.3294	18.8646	18.7361	18.3779	18.7834	18.5828	18.5945	18.8042	18.9044	18.5952	19.2389	18.9936	19.147	18.9833
AAIEK(UniMod:121)AQAR	URB1	O60287_K2004	1026	21.2653					20.8623	20.9049	20.9084	20.9499	20.9885	21.2271	21.2929	21.1223	21.2484	21.3738	21.4397	21.3483	21.7193	21.4785	21.7506	21.6302
AAIFHSDDALK(UniMod:121)ESAAMLNNMR	SLC12A6	Q9UHW9-2_K258;Q9UHW9-6_K243	1027	17.9079													17.6283	18.0412	17.8408		18.2987	17.8166	17.8217
AAIGC(UniMod:4)GIVESILNWVK(UniMod:121)FK	TOP2A	P11388_K416;P11388-2_K442;P11388-3_K452	1028	16.9247																	16.9247
AAIISQLLHQTK(UniMod:121)TEQDHC(UniMod:4)NVK	HERC6	Q8IVU3_K551	1029	18.9897	18.9875	18.8697	18.4812		18.811	18.8502	18.9364	19.0131	19.159	18.9091	19.1981	19.0128	19.0909	19.0426	18.9575	19.1282	18.9698	18.9451	19.2988	19.144
AAIK(UniMod:121)DC(UniMod:4)EVVLLR	ATP13A3	Q9H7F0_K65	1030	20.1872												20.1111	20.2879	20.4281		19.679	20.1233	20.0576	20.2953	20.5156
AAIK(UniMod:121)GDAAEVER	ANKRD18A	Q8IVF6_K44	1031	17.144	15.5193	16.0802	16.2789		17.1498	17.0666	16.9269	17.3652	17.0781	17.4862	17.1717	17.1931	17.1027	17.7296	17.763	17.2816	17.8469	17.802	17.3948	17.4992
AAIK(UniMod:121)QGFK	NPEPL1	Q8NDH3_K299;Q8NDH3-4_K271;Q8NDH3-5_K251	1032	18.2739					18.2117		18.2571		18.274			18.3123	18.4375		18.1458	18.1518	18.1843	18.604	18.5656	17.8693
AAILEK(UniMod:121)M(UniMod:35)PLVER	AP1G2	O75843_K584_Oxi585	1033	18.3142			15.7335		18.5758			19.0278	18.1067			18.7829	18.8496	18.6995	18.6903	18.3618
AAILEK(UniMod:121)MPLVER	AP1G2	O75843_K584	1034	22.289	21.6196	21.6274	21.6983	21.3609	21.0676	20.7397	21.1759	21.2661	22.629	22.6055	22.8341	22.603	22.9981	23.0386	23.085	23.1221	23.0947	23.1157	23.038	23.0613
AAILMK(UniMod:121)GTAAILEYLR	LRRC40	Q9H9A6_K587	1035	17.9654					18.1332	17.8316	17.9208		17.6969	17.7825	17.6744		17.7631	17.7348	17.6623		18.0028	18.771	18.2622	18.3148
AAILPTSIFLTNK(UniMod:121)K	PRMT5	O14744_K240;O14744-2_K223	1036	23.3244	22.0594	21.4871	21.7122	21.5896	22.9852	23.2013	23.4592	23.3348	23.6903	23.7249	23.7617	23.9122	23.8145	23.735	23.9293	24.3601	23.8728	23.7134	24.0271	24.118
AAINLQDDPIIQK(UniMod:121)YGSK	REXO5	Q96IC2_K179;Q96IC2-2_K179	1037	21.4183										21.1011	21.3139	21.1414	21.2163	21.3098	21.3054	21.3704	21.894	21.6987	21.6818	21.569
AAINQK(UniMod:121)LIETGER	ENY2	Q9NPA8_K19;Q9NPA8-2_K14	1038	19.8794				20.9047		20.6811		21.5292	19.6315	19.4987	19.4812	19.2801	19.8384	19.556	19.7503	19.5934	19.3902	19.5867	19.6975	19.7716
AAIPIAK(UniMod:121)R	KLHL24	Q6TFL4_K492	1039	18.485												18.4208		18.5005	18.5701	18.7524	18.8515	18.5155	18.0634	18.2055
AAIQELQQK(UniMod:121)R	CEP131	Q9UPN4_K346;Q9UPN4-2_K346;Q9UPN4-3_K346	1040	18.5707									18.7451	18.5465		18.414	18.4992	18.6345	18.2438	18.4776	18.2946	18.7985	18.8025	18.8209
AAIQK(UniMod:121)SDATQNAHGTGISK	FOXJ3	Q9UPW0_K41;Q9UPW0-2_K41	1041	15.2665					14.7828		14.9234	15.5324	15.2851	15.2576	15.4038	15.1482			15.6937	15.3009	15.4548		15.3536	15.0621
AAIQYINSYYINGK(UniMod:121)TGLEK	USP34	Q70CQ2_K1129;Q70CQ2-2_K978;Q70CQ2-3_K978	1042	18.6528																	18.8872	18.4184
AAISNK(UniMod:121)ITSC(UniMod:4)IFQLLQEAGIK	PAICS	P22234_K59	1043	20.4502					20.4136	20.0756	19.8104		20.6694	20.9857			20.6163	20.3364		20.5929	20.6913	20.0923	20.6688
AAISVVTAEVHDSK(UniMod:121)PHEGR	MERTK	Q12866_K923	1044	17.4775									17.36					17.4361	17.8286	17.6967	17.4708	17.5796	16.9705
AAITHDIPNK(UniMod:121)NTK	BLZF1	Q9H2G9_K95	1045	18.3355					18.0588	17.5761	18.1143	18.3971	18.5982	18.3773	18.6239	18.8913	17.8131	18.2867	18.106	17.5496	18.8883	18.613	18.7318	18.7424
AAITTLK(UniMod:121)YDQLGGR	WDR3	Q9UNX4_K114	1046	19.1302													18.8025	19.1472	19.5498		18.9817	18.9623	19.3378
AAIVEK(UniMod:121)LSSLPFQK	NUTF2	P61970_K55	1047	21.6511	21.0591	20.3568	20.7385	20.6244	21.3113	21.3287	21.4721	21.8309	22.0419	22.1154	21.9392	22.2114	21.9497	21.8517	21.7182	22.1062	22.0035	22.1087	22.1105	22.1431
AAIVHNVDSDDLISMGSNDIEVLK(UniMod:121)K	RNF13	O43567_K141	1048	17.7444	18.2561	17.7618	18.0676	17.4652			16.9687				18.1197	17.9074		17.9568	18.3911	16.5789		17.7602	17.6993
AAIVPLK(UniMod:121)DSLNHLNLPPLLVLPTR	SNAI3	Q3KNW1_K106	1049	18.0547									17.9548	17.8401	17.2985		18.1125	17.5336	17.3019		18.8223	18.7087	18.9197
AAIVVGVELPVYDITK(UniMod:121)K	SLC25A30	Q5SVS4_K187	1050	18.9161				18.3278	18.5755	19.1125	18.4635	17.9948	19.2932	19.1479	19.0497	18.9706	19.3583	19.1277	19.1997	18.9845	19.4285	19.4125	19.1654	17.9624
AAIVVNGHGMTPLK(UniMod:121)VAAESC(UniMod:4)K	FEM1B	Q9UK73_K224	1051	17.7283						17.9367	17.314		17.8933			17.6325	17.6662		17.5484			17.5916	17.4171	18.5548
AAIYDK(UniMod:121)YK	MRPL28	Q13084_K190	1052	19.5628		18.8798			19.1956	19.5495	19.5118	19.2476	19.6149	19.501	19.3133	19.8183	19.9589	19.6317	19.434	19.6586	19.887	19.7592	19.8611	19.7456
AAK(UniMod:121)ADEEPTPADGR	KIAA1143	Q96AT1_K83	1053	16.2021							15.909			16.1429	16.4921	15.0429	16.1826	16.2969				16.7978	16.7523
AAK(UniMod:121)DVFNK	VDAC3	Q9Y277_K15	1054	19.6562		18.682			19.5577	19.6847	19.5711		19.9372	19.4794	19.7885	19.6005	19.9726	19.7308	19.5812	20.0193	19.8925	19.6047	19.755	19.6425
AAK(UniMod:121)EAEANLR	HECTD1	Q9ULT8_K1253	1055	18.3171			17.6733	17.097	17.9536	18.1116	17.959	17.8508	19.0226	18.4013	18.4885	18.5828	18.1948	18.4744	18.6657	18.447	18.4914	18.9355	18.6764	18.6816
AAK(UniMod:121)EAMEDGEIDGNK	NCL	P19338_K627	1056	16.8049														16.1165					17.4932
AAK(UniMod:121)EANIHAFIESLPNK	ABCB1	P08183_K1150	1057	17.9758												18.6282	17.4928	17.5095	18.051			18.0659	18.0133	18.0703
AAK(UniMod:121)EAQEMR	PALD1	Q9ULE6_K759	1058	18.2982																		18.4832		18.1131
AAK(UniMod:121)EDSQPGEQNDQGETGSLPGQQEK	ZBTB40	Q9NUA8_K700	1059	16.8317											17.0703	17.4045							16.6254	16.2266
AAK(UniMod:121)EFGVSPDK	VARS	P26640_K769	1060	20.0407	19.116	19.2927	19.0063	19.0803	20.206	19.9963	19.7374	20.3839	20.146	20.0964	20.3932	20.5055	20.4791	19.991	20.1193	20.2602	20.3435	20.6174	20.5584	20.4854
AAK(UniMod:121)ELQHYVTM(UniMod:35)ELR	MTOR	P42345_K42_Oxi50	1061	18.3328					17.7236			18.5587				18.5201								18.5289
AAK(UniMod:121)ELQHYVTMELR	MTOR	P42345_K42	1062	19.7704	19.6539	19.9716	19.5749		19.5826	19.3739	19.6949	19.9474	19.8055	19.5384	19.809	19.5253	19.6411	19.9169	19.9773	20.0388	19.5932	19.8447	20.1992	19.9498
AAK(UniMod:121)EMPFQGSGK	IL4R	P24394_K329;P24394-3_K314	1063	17.1485			16.3397			17.0559	17.5109	17.3265	17.3198	16.7664	16.785	16.8161	17.1778	17.3096	17.0666		17.7785	17.5353	17.2887	17.1513
AAK(UniMod:121)ETISLAEQR	SH3BP5	O60239_K133	1064	17.5486								17.3062		18.8757				18.7911	18.7516	18.517	16.4559	16.5856	16.2712	16.3835
AAK(UniMod:121)EYPFILDAFQR	MTREX	P42285_K134	1065	19.7487	18.8164	18.4665	18.6533		19.3399	19.1804	19.5422	19.6465	19.8893	19.9078	20.0189	20.0095	20.2253	20.1824	20.2985	20.2992	20.2191	19.936	20.3606	20.2344
AAK(UniMod:121)FEEMC(UniMod:4)GLVMGMFTR	OGA	O60502_K613;O60502-4_K560	1066	19.4729					19.3271	19.3461	19.5698		19.7186	19.5851	19.5534		19.6823	19.6016	19.5625	18.3154	19.6256	19.7516	19.5089
AAK(UniMod:121)GDFVC(UniMod:4)IFC(UniMod:4)DR	REST	Q13127_K1057;Q13127-4_K1034	1067	18.1705	16.6585	16.6572	16.7458					17.0428	17.8368	18.2402	18.3641	18.4426	18.4335	18.6294	18.6259	18.7488	18.7555	19.1068	19.2957	19.1437
AAK(UniMod:121)GDLVPFALLHLLHC(UniMod:4)LLSK	ATR	Q13535_K881	1068	14.9626									14.9626
AAK(UniMod:121)GGAEADVPLPR	MORN1	Q5T089_K313;Q5T089-2_K313	1069	20.5576	19.7214	19.5775	19.6324	19.8333	20.7404	20.5438	20.7096	20.7095	20.7723	20.7742	20.7296	20.9224	20.53	20.5866	20.4672	20.5187	21.1855	21.064	21.0151	21.1186
AAK(UniMod:121)GGELVYTDSEAR	PLEC	Q15149_K3027	1070	18.9415	18.5189	18.2448	18.8954		18.9212	18.7438	18.6003	18.8811	19.1141	19.2336	18.87	19.1923	19.1336	19.2178	19.1157	19.0272	19.1184	19.0638	18.9255	19.0699
AAK(UniMod:121)GSLGTQIGFADLMGVLTK	FEM1A	Q9BSK4_K452	1071	19.1128			18.0182		18.0681	18.5533	18.6662	18.8046	19.0287	19.0741	19.2059	19.2263	19.5388	19.7411	19.9209		19.417	19.8776		19.5511
AAK(UniMod:121)GTVGSILDR	ABCE1	P61221_K181	1072	21.5691	20.6337	20.9291	21.2924	20.7277	21.4068	21.5996	21.6906	21.7143	21.7853	21.6919	21.7321	21.5944	21.6813	21.7019	21.8085	21.7628	21.9186	21.8189	21.9277	21.9653
AAK(UniMod:121)HMAGLK	VANGL1	Q8TAA9_K304;Q8TAA9-2_K302	1073	16.238							16.073							16.7385	16.1948	15.9986		16.4504	15.973
AAK(UniMod:121)LAPEFAK	PRDX6	P30041_K56	1074	20.8289	20.43	19.8943	20.0417	20.109	20.6429	20.5655	20.8223	21.2019	20.9147	21.0686	20.9625	21.1689	20.8935	20.7988	21.1444	20.9284	21.2213	21.2726	21.2622	21.2343
AAK(UniMod:121)LENQESR	ARHGAP26	Q9UNA1_K478;Q9UNA1-2_K478	1075	17.4654							16.952									17.1789		17.9807	17.5994	17.6161
AAK(UniMod:121)LEQER	GIGYF2	Q6Y7W6_K736;Q6Y7W6-3_K757;Q6Y7W6-4_K730;Q6Y7W6-5_K730	1076	18.5232							18.5406							18.4457	18.4542	18.4987		18.6171	18.5052	18.6007
AAK(UniMod:121)LFPGSPAIYK	RGPD8	O14715_K123	1077	20.705		17.9807		19.6159	20.4477	20.3694	19.9431	19.6207	20.5618	21.0786	21.2644	21.0708	21.3994	21.1901	21.316	21.4512	21.3987	21.2801	21.3955	21.3058
AAK(UniMod:121)LHGELR	MOGS	Q13724_K782	1078	19.6263		17.5824	18.7934		19.9604	19.8643	19.5915	19.4064	20.1072	19.9248	19.9472	19.3588	19.9997	19.7058	19.9059	19.6364	19.4277	19.7498	20.1771	20.1354
AAK(UniMod:121)LLYESR	ZFYVE21	Q9BQ24_K226;Q9BQ24-2_K244	1079	16.9873				16.5813					16.8702	17.1767	16.7537	16.9711	17.0073	17.3208		17.3101			16.5991	17.2831
AAK(UniMod:121)PEQIQK	VRK1	Q99986_K92	1080	20.6613					20.4923	20.0525	20.032	20.1808	20.8846	20.5925	20.6204	20.3628	21.0082	20.6728	20.7054	20.6367	21.0229	21.2546	21.1867	20.8753
AAK(UniMod:121)PLQVNK	VRK3	Q8IV63_K223;Q8IV63-2_K223;Q8IV63-3_K173	1081	18.9329	18.5804	18.4523		17.8098	18.6861	19.0253	18.6476		19.1524	19.1011	19.1074	19.1472		19.3127	19.2193	18.9965	19.1765	19.134	19.105	19.2062
AAK(UniMod:121)QGDTILVSGM(UniMod:35)K	NUP210	Q8TEM1_K201_Oxi211	1082	18.326					19.9407			20.3477	17.4264	18.1739	18.0532	17.6598	18.1834	18.0593	18.1019	17.8811	18.0677	18.4302	17.9632	18.2753
AAK(UniMod:121)QGDTILVSGMK	NUP210	Q8TEM1_K201	1083	19.359	17.9788		18.32	18.827	19.5738	19.4286	19.0873	18.7707	19.265	19.4303	19.5028	19.6439	19.7071	19.668	19.7516	19.6949	19.7046	19.9194	19.7868	19.7606
AAK(UniMod:121)QLVTITTK	GIT2	Q14161_K747;Q14161-10_K669;Q14161-11_K619;Q14161-3_K732;Q14161-4_K697;Q14161-5_K717;Q14161-6_K649;Q14161-7_K634;Q14161-8_K682	1084	16.5255					16.9629				16.3064	16.5053	16.4999	16.5621	16.0875	16.0329	16.5605	16.2483	16.5142	16.8815	16.9932	16.6771
AAK(UniMod:121)QPHVGDYR	PSME1	Q06323_K190	1085	16.0532					15.2186		15.8347	15.965	16.0829	15.874	16.2593	15.756	16.2251	16.3321	16.0401	15.8413	16.4255	16.4606	16.234	16.2486
AAK(UniMod:121)SQPNIPK	DHCR7	Q9UBM7_K4	1086	18.0925					18.2358	18.0944	18.2806	18.1109	18.6675	18.2883	18.3797	18.3757	17.7501	18.0235	17.6976	17.4122	18.2128	18.3867	17.5882	17.9766
AAK(UniMod:121)TALNNTLDLSNVR	WASHC5	Q12768_K311	1087	19.6747	18.9124	18.622	17.918	19.0379	19.4688	19.9325	20.0678	19.6319	19.9426	19.9158	19.9724	20.1066	19.9916	20.0624	20.0067	20.2068	19.8957	19.9624	19.9521	19.8887
AAK(UniMod:121)TLYEHYSGGESHNSSSSK	TTK	P33981_K830	1088	18.6684	16.6723	17.6824	17.8619		18.6359	18.6294	18.5748	18.6739	19.2306	18.9876	19.1427	19.005	18.9567	18.9225	18.8475	18.8074	19.1919	19.2443	18.8207	18.813
AAK(UniMod:121)VESYR	MRM2	Q9UI43_K48	1089	18.0429					17.6353	17.4875	17.7738	17.7244	17.8209	17.5873	17.8921	18.2916	18.7716	17.8491	17.7474	18.2019	18.4537	18.575	18.4254	18.4486
AAK(UniMod:121)VLEQLTGQTPVFSK	RPL11	P62913_K38	1090	20.375	18.2934				20.2548	19.5279	19.4956	19.7263	20.4465	20.6568	20.4533	20.5578	20.7462	20.8323	20.9168	20.8556	20.9622	20.7467	20.824	21.0792
AAK(UniMod:121)VVPVK	NCL	P19338_K223	1091	17.2923				17.5114						17.1448	17.0039		17.115	17.1593	17.076		17.8814	17.4833	17.1725	17.3758
AAK(UniMod:121)YWLK	SEL1L3	Q68CR1_K785;Q68CR1-2_K750	1092	18.5744									18.8007		18.3172	17.9543	18.666	18.5847	18.5963	18.2355	19.0477	18.8924	18.8045	18.4192
AALAHPFFQDVTK(UniMod:121)PVPHLR	CDK2	P24941_K291	1093	19.5843					19.1963	19.0788		18.7066				19.7879	19.7086		19.6544		19.9432	19.6568	19.6631	20.4477
AALAHSEEVTASQVAATK(UniMod:121)TLPNGR	PLEC	Q15149_K2761	1094	17.496										17.4734	17.187		17.4221		17.0285			18.3691
AALAPGSK(UniMod:121)GLLLEDNPSIR	EML5	Q05BV3_K951;Q05BV3-2_K951;Q05BV3-5_K951	1095	19.1119					19.079				19.2493	19.3552		19.3365	19.3232	18.936	19.6655		19.6879	18.6469	18.8154	18.1364
AALC(UniMod:4)HFC(UniMod:4)IDMLNAK(UniMod:121)LAVQK	NAPA	P54920_K222	1096	17.3399											17.3449		17.4926		17.7654		17.1875	17.1961	17.053
AALDAAAK(UniMod:121)EMTTK	SMARCAL1	Q9NZC9_K682	1097	17.4844					17.8722			17.8567	17.6595		17.1115	17.3398	17.2786	17.3553	17.4301	17.4237	17.4969	17.6389	17.5203	17.3135
AALDC(UniMod:4)STSHLDEFYSDPHAVAGALK(UniMod:121)SYLR	ARHGAP17	Q68EM7_K325;Q68EM7-2_K325;Q68EM7-5_K325;Q68EM7-6_K325	1098	19.1387							18.6325		18.7002		18.8063		19.57	19.6837	19.5791		19.4789	19.1421	18.6552
AALDHK(UniMod:121)ADIIGLSGLITPSLDEM(UniMod:35)IFVAK	MTR	Q99707_K823_Oxi840	1099	18.28					18.1121	18.2543	18.5359		17.8298	17.906	18.1387		17.4062	17.5502	17.8932		18.6949	19.5858	18.7735	18.9592
AALDHK(UniMod:121)ADIIGLSGLITPSLDEMIFVAK	MTR	Q99707_K823	1100	19.029					18.3675	18.6559				19.7802		19.1524	18.0768	19.886	18.7795	18.9809		19.2872	19.3237
AALDK(UniMod:121)ATVLLSMSK	PDCD4	Q53EL6_K297;Q53EL6-2_K286	1101	17.5539										18.497	17.9233	18.3445	17.2531	17.433	17.4581		17.2502	16.9739	17.1577	17.2479
AALEALGSC(UniMod:4)LNNK(UniMod:121)YSEGYPGK	SHMT2	P34897_K95;P34897-3_K74	1102	23.3511	20.8637	21.0033	20.9771	21.1808	22.1573	22.8576	22.2006	23.1028	23.9421	23.6967	23.7963	23.5673	24.4536	24.7505	24.457	24.8181	24.7989	24.8077	24.7102	24.8801
AALEAYC(UniMod:4)K(UniMod:121)K	ANAPC2	Q9UJX6_K624;Q9UJX6-2_K621	1103	19.4755	19.0511	19.1215			19.2352	19.5584	19.1067	18.8951	20.1579	19.7465	19.7798	20.0619	19.4301	17.6316	19.5466	19.4756	19.9468	19.9464	20.0727	19.7951
AALEEEK(UniMod:121)R	NFXL1	Q6ZNB6_K850	1104	17.8937					17.6127	17.4566	17.4486	17.4408	18.0468	18.2213	18.1468	18.0491	17.4344	18.1194	18.0366	18.0557	17.9382	17.8925	18.1574	18.2417
AALEELVK(UniMod:121)LQGER	HARS	P12081_K12;P12081-4_K12	1105	19.4774						19.4372			19.1572	19.3364	19.5304	19.5683	19.5061	19.6999	19.8513	20.0257	19.3636	19.2181	18.8908	19.621
AALEGVSK(UniMod:121)DLQAR	TRIM32	Q13049_K175	1106	21.2887	20.1977	20.4009	20.4927	20.6914	21.0796	21.3344	21.3805	21.2005	21.2096	21.3046	21.3398	21.2232	21.6939	21.7419	21.6838	21.6726	21.7815	21.8034	21.7149	21.827
AALEK(UniMod:121)ER	OTUD6B	Q8N6M0_K113	1107	19.2156							18.9695									19.3115		19.4148	19.0685	19.314
AALELLSLDLK(UniMod:121)K	CEP250	Q9BV73_K1466;Q9BV73-2_K1410	1108	17.3736																	17.8539	17.0075	17.2594
AALESGISTK(UniMod:121)QLTEADLR	MPP2	Q14168_K515;Q14168-2_K491;Q14168-3_K508;Q14168-4_K536;Q14168-6_K480	1109	21.7976	20.8244	21.1247	20.7528	20.9619	21.4483	21.7033	21.7052	21.4792	22.1965	22.1113	22.3618	22.439	21.9371	22.2745	22.3132	22.3175	21.7558	21.8518	21.9009	22.4928
AALFALQNLFEEK(UniMod:121)YAPR	MTR	Q99707_K216	1110	18.2306						18.0117	17.2048		18.2397	17.5677	18.1544	18.0271	17.7446	18.4505	18.4417	18.3826	18.4892	18.5707	18.3497	19.5948
AALGDSK(UniMod:121)EDTQK	EIF4ENIF1	Q9NRA8_K727;Q9NRA8-3_K728	1111	15.4847					15.0058	14.5898	15.2761	14.7271	15.8501		14.8553	15.0641	15.9633		15.6401	16.2399	15.8661	15.8563	16.2841	15.5681
AALGK(UniMod:121)SSYGVAAPVDFLR	PITPNM1	O00562_K1189;O00562-2_K1188	1112	18.7055						18.6294								18.2286		18.4093		18.8489	18.8827	19.2343
AALGPLVTGLYDVQAFK(UniMod:121)FGDFVLK	UMPS	P11172_K22	1113	19.7593								20.3585	19.0421	19.2602	19.7452		20.0015	19.772	19.002	20.0268	20.4591	20.0899	19.776	19.5778
AALGVLGPEVEK(UniMod:121)EAVSPR	MAP3K6	O95382_K1125	1114	18.8752							19.3597		19.2158	19.4068		19.1205	18.4855	18.6667	18.3399	18.4737	18.6225	18.0389	19.2017	19.5709
AALHSFK(UniMod:121)AAR	SREBF1	P36956_K924;P36956-4_K954	1115	16.1196					15.8723	15.9499				15.6911	15.8497	16.3235		16.2894	15.8668			16.1577	16.6047	16.5907
AALK(UniMod:121)AALLK	MAPK7	Q13164_K480;Q13164-3_K480	1116	15.8992																	15.3624	16.5472	15.738	15.9491
AALK(UniMod:121)HLGP	FANCE	Q9HB96_K532	1117	18.5356						17.105	17.2391	17.6548	19.3213	19.1022	19.3763	19.0997	18.3679	18.7776	18.333	18.6966	18.9347	18.6483	18.6175	18.7594
AALK(UniMod:121)LEPSNK	FKBP8	Q14318_K334;Q14318-2_K335	1118	20.9114	19.4136	19.8252	19.8871	19.67	20.9058	20.7934	20.9213	20.9355	21.3556	21.2737	21.2011	21.1975	21.3198	21.1277	21.2944	21.2948	21.4664	21.4609	21.342	21.5422
AALK(UniMod:121)NAFSLLGK	DMXL2	Q8TDJ6_K1710;Q8TDJ6-3_K1710	1119	16.0727														15.7188	16.2476	15.9782	15.9677	16.1569	16.2503	16.1897
AALK(UniMod:121)NGETAEQLQK	PARP4	Q9UKK3_K309	1120	17.9994	17.4731	16.4303	16.4872	16.416	17.7731	18.1492	18.0108	18.4171	18.4665	18.2875	18.4531	18.0571	18.1433	18.4781	18.321	18.2625	18.5239	18.624	18.4191	18.796
AALK(UniMod:121)NPVK	DDX47	Q9H0S4_K221;Q9H0S4-2_K221	1121	20.3635		19.3195	20.117	19.412	20.511	20.2161	20.2047	20.2201	20.4799	20.4907	20.3804	20.1723	20.8329	20.5067	20.5928	20.7843	21.0582	20.5449	20.6696	20.3933
AALK(UniMod:121)QLQEIFENYK	TPR	P12270_K673	1122	19.599							19.1424		19.5332	19.9721	19.7054	19.3534	19.467	19.8213	19.9849		19.5537	19.7073	19.3479
AALK(UniMod:121)TASDFITK	GSN	P06396_K360;P06396-2_K309;P06396-3_K320;P06396-4_K317	1123	19.5071					19.2146	19.7135	20.2587	19.458	19.5108	19.3208	19.3739	19.6965	18.8442	19.3547		19.375	19.424	19.5347	19.7645	19.7628
AALLK(UniMod:121)ASPK	RPL14	P50914_K137	1124	21.6125	20.5937	20.6249	20.5208	20.1862	21.5636	21.5793	21.501	21.5555	21.941	21.8598	21.8339	21.8461	22.1556	21.9053	22.002	21.8951	22.2634	22.0429	22.1577	22.2216
AALLK(UniMod:121)SMLNFLK	HUWE1	Q7Z6Z7_K509;Q7Z6Z7-2_K509;Q7Z6Z7-3_K509	1125	18.8871					19.5019	19.0813	18.8406		18.9224	18.6262	18.5818		18.8892	18.9954	18.7422		18.9896	18.8621	18.612
AALLK(UniMod:121)VLEAR	TPGS1	Q6ZTW0_K54;Q6ZTW0-2_K54	1126	20.5771					20.93	20.7231	20.1985	20.0507	20.5963	20.8459	20.7461	20.6764	20.485	20.6376	20.4948	20.677	20.4205	20.4943	20.5028	20.7553
AALLNFDEFAVSK(UniMod:121)DGIEK	FHOD1	Q9Y613_K730	1127	18.1915																	18.2248	18.0297	18.522	17.9897
AALLNQHYQVNFK(UniMod:121)GK	EPRS	P07814_K229	1128	18.9486								19.6529	18.7983	18.8204	18.7321	19.1672		18.2089	18.7598	18.5013	18.9516	19.287	19.0986	19.4055
AALM(UniMod:35)DASQLEPGEK(UniMod:121)AELLEAFK	HPS3	Q969F9_K544_Oxi534	1129	19.1011			19.6154							19.4875	19.4597		19.3613		19.0887			18.7799	18.835	18.181
AALMDASQLEPGEK(UniMod:121)AELLEAFK	HPS3	Q969F9_K544	1130	19.7484				19.1067		18.5776	19.0532		19.8166	19.9581	20.2497	20.279	19.8378	20.3554	20.2494
AALMHK(UniMod:121)WPLK	MYCBP2	O75592-2_K353	1131	20.1977							21.3843		22.1927	22.0795	22.4264	22.5295	19.0073	18.9748	19.2471	18.4037	19.2197	19.1027	19.0762	18.9259
AALNELLK(UniMod:121)HIK	TTC37	Q6PGP7_K1150	1132	16.0924									16.8006	16.6543		16.5113				15.7758	15.8414	15.327	16.1164	15.7122
AALPDLTK(UniMod:121)VIQLK	DNAJC3	Q13217_K96	1133	18.7665	17.8197	17.8514	18.0246	18.2738	18.9349	19.0039	18.8608	19.1014	19.0033	18.8261	18.8391	18.9066	18.8657	18.9266	19.0115	19.0068	18.9429	18.8561	19.0743	19.2
AALQEEEQASK(UniMod:121)QINPK	KIF2A	O00139_K696;O00139-1_K669;O00139-2_K650;O00139-4_K734;O00139-5_K676	1134	17.2538													16.7964	16.7136	17.1107		17.5033	17.6093	17.5525	17.491
AALQEELQLC(UniMod:4)K(UniMod:121)GLVQALQTK	FASN	P49327_K1142	1135	21.1604	17.901	19.0864	19.3418	19.3633	21.4655	21.0481	21.0432	21.1407	21.5063	21.3241	21.4856	21.9625	21.8079	21.8167	21.9198	22.6076	21.7449	22.037	22.3594	22.2452
AALQEK(UniMod:121)LQYLAAQNK	EVI5L	Q96CN4_K610	1136	19.238						19.8019			19.3346	19.4754	19.5677	19.474	19.1331	18.9563	19.4003	19.3429	18.8441	18.979	18.702	19.0825
AALQELLSK(UniMod:121)GLIK	RPS25	P62851_K94	1137	20.6928	19.2271	19.2037	20.009	19.2925	20.7102	20.9351	20.6187	20.8824	20.8682	20.9068	20.7213	21.122	21.2254	21.3181	21.2356	21.1579	21.2031	21.0499	20.9928	21.1763
AALQILK(UniMod:121)PEEHMYLK	URB1	O60287_K1743	1138	18.4107					17.9392	17.9842	17.9594	17.3932	18.4907	17.3778			18.5906	18.3556	18.7022	18.5663	18.9941	19.1595	19.3399	18.8967
AALQQK(UniMod:121)SQEELLK	MAP3K21	Q5TCX8_K454	1139	16.418					15.2447	15.787	15.8403		16.8869		16.3805	16.3699	16.8602	16.5783	16.6965	16.6011	16.8238	16.5446	16.6623	16.5763
AALSALESFLK(UniMod:121)QVSNM(UniMod:35)VAK	PRKDC	P78527_K321_Oxi326	1140	19.2066					17.8176	19.9304	19.193	18.5551	18.5268	17.2717	19.7767	19.8304	19.7369	19.8034	19.2695	19.6708	20.2601	18.879	19.4936	19.2911
AALSALESFLK(UniMod:121)QVSNMVAK	PRKDC	P78527_K321	1141	18.3908					18.552	18.157	18.2943		19.3899	18.6679	17.9306	17.2917	19.2546	18.7041	17.6017		18.3268	18.9267	18.0249	18.3496
AALSEEELEK(UniMod:121)K	EIF4G1	Q04637_K1244;Q04637-3_K1204;Q04637-4_K1157;Q04637-5_K1080;Q04637-8_K1245;Q04637-9_K1251	1142	17.5092					18.3425	17.872	18.1197		17.9525	17.9407	17.881	17.7457	16.3017	17.4133	16.5323	17.3242	17.3536	17.3712	17.155	17.3327
AALSENEQLK(UniMod:121)K	ATF6	P18850_K349	1143	18.0163	16.7289	16.7154	17.3391	16.0276	17.6653	17.4429	18.0634	18.005	18.4839	18.2891	18.4575	18.4931	18.5135	18.4074	18.354	18.2549	18.7158	18.8642	18.6131	18.8922
AALSK(UniMod:121)DPGTGFVFSC(UniMod:4)LSGQGR	PALD1	Q9ULE6_K651	1144	19.8399	18.9491							19.3098	19.4427	19.6508	20.001	19.2812	19.9769	20.0622	20.153	20.0365	20.0694	20.1673	20.3131	20.3457
AALSSFQK(UniMod:121)VLELEGEK	COPS2	P61201_K56;P61201-2_K56	1145	17.5298					17.12			16.5458	17.435	17.6334	17.9635		17.3906	17.5528	17.9875		17.6874	17.7371	17.765	17.5392
AALTFLQDENMVSFIK(UniMod:121)GGIK	TTC39A	Q5SRH9-4_K154	1146	19.1773					19.8062						18.6485				19.0772
AALTYTSLEITILTSQPGK(UniMod:121)EVVK	M1AP	Q8TC57_K152;Q8TC57-4_K152	1147	18.7874																	18.7874
AALVDYLDGK(UniMod:121)AVDYIEK	TTC37	Q6PGP7_K691	1148	19.2234										19.6877			19.1915	18.8612	18.6544	18.9923	18.9175	19.2545	19.3142	20.1369
AALYGELC(UniMod:4)ALLFAK(UniMod:121)SHYDEAYK	APPBP2	Q92624_K219	1149	16.9502					17.6259	17.1415	16.9354				16.3489		17.7274	16.1747	15.7436		17.9039
AALYILGDK(UniMod:121)AQLK	SBF1	O95248_K1333;O95248-4_K1359;O95248-5_K1358	1150	19.199					19.3245	19.039	18.6988	18.7663	19.0927	19.247		18.9175	19.1629	19.3065	19.2597	19.5162	19.4566	19.4799	19.4059	19.3111
AALYLEC(UniMod:4)SAK(UniMod:121)FR	RHOF	Q9HBH0_K176	1151	19.5871				19.2282					20.093			19.9769	19.8779	19.6091	19.673	19.4238	19.5155	19.3146	19.3427	19.404
AALYVHWPYC(UniMod:4)EK(UniMod:121)R	RSAD1	Q9HA92_K51	1152	19.1583					19.1715	19.0599		18.5135	19.001	19.0865	19.1032	19.1246	19.4156	19.3367	18.7981	18.9862	19.714	19.6482	19.3726	19.0426
AAM(UniMod:35)DAVC(UniMod:4)AK(UniMod:121)VDAANR	NAA40	Q86UY6_K28_Oxi22	1153	17.4264									17.4483				17.1729	17.7148	17.2662	17.2302	17.5099	17.2595	17.536	17.6995
AAM(UniMod:35)DNSEIAGEK(UniMod:121)K	IMMT	Q16891_K269_Oxi260;Q16891-2_K258_Oxi249	1154	18.0621					17.4945	18.0556	17.3114		17.5381	18.1561	18.3309	17.7244	17.6593	18.212	18.4862	18.2004	18.1999	18.4153	18.5941	18.5523
AAM(UniMod:35)EALVVEVTK(UniMod:121)QPAIISQLDPVNER	DHX9	Q08211_K1116_Oxi1107	1155	19.856	18.0389									19.7453	20.297	20.1685	19.9937	19.8649	19.9492	19.4718	20.381	20.1018	20.1732	20.087
AAM(UniMod:35)K(UniMod:121)GLGTDEDTLIEILASR	ANXA1	P04083_K128_Oxi127	1156	22.0787	20.269	20.3901	20.5658		21.9797	21.93	22.4105		22.1194	22.1612	22.3716	22.3204	22.6616	22.4676	22.5521	22.3944	22.8006	22.6636	22.6779	22.681
AAMALEK(UniMod:121)K	FTL	P02792_K105	1157	20.5039		20.4202							20.5827	20.2532	20.485	20.4689	20.7255	20.5136	20.3717	20.5824	20.7873	20.3974	20.4388	20.5234
AAMDAVC(UniMod:4)AK(UniMod:121)VDAANR	NAA40	Q86UY6_K28	1158	18.9286				17.8235	18.5747	18.5607	18.1819	18.4018	19.0188	19.2687	18.7297	18.3004	19.283	19.2285	19.26	19.2561	19.3563	19.591	19.5676	19.3833
AAMDNSEIAGEK(UniMod:121)K	IMMT	Q16891_K269;Q16891-2_K258	1159	18.8781	18.1341	17.5809	17.9506	18.1659	19.5469	18.4005	18.993	19.0098	19.1871	19.0171	19.391	19.1581	19.2933	19.3226	19.2119	19.1312	19.2442	19.0388	19.0169	18.7679
AAMEALVVEVTK(UniMod:121)QPAIISQLDPVNER	DHX9	Q08211_K1116	1160	20.7851	18.7955		19.2038	19.5651	19.552	20.1939	20.4547	20.2466	20.918	21.1054	21.4903	21.0797	21.4914	21.517	21.6162	20.9263	21.4768	21.6568	21.5294	22.0981
AAMIVNQLSK(UniMod:121)K	JUP	P14923_K171	1161	19.5469	19.1801	19.4522						19.5865	19.7826	19.4376	19.7061	19.5312	19.9726		19.3943	19.4663	19.5773	19.5129	19.5736	19.4831
AAMK(UniMod:121)GLGTDEDTLIEILASR	ANXA1	P04083_K128	1162	22.8878	22.3213	22.2005	21.8376	22.0386	22.2684	22.4948	22.8718	22.4376	23.03	23.0918	23.3721	23.1136	23.3704	23.5589	23.5836	22.7177	23.1898	23.5666	23.6888	23.0024
AAMK(UniMod:121)HIEVIVK	SNX14	Q9Y5W7-2_K156	1163	18.265							19.6014		18.8638		18.828	18.7551	17.4162	17.6065	18.0712	17.7896	18.2542	17.9858	18.1537	17.8545
AAMLK(UniMod:121)DNK	ACADS	P16219_K335	1164	15.8239								16.0908				15.5917		14.9538	16.1299	15.7414		15.9854	16.2311	15.8672
AAMPVLK(UniMod:121)VAK	SMARCAL1	Q9NZC9_K570	1165	18.6171			16.7869						18.598	18.83	19.3585	19.0346	18.3671	18.224	18.274		19.3497	18.9428	18.7978	18.8424
AANAITK(UniMod:121)NNDLVR	TMOD3	Q9NYL9_K337	1166	18.2159			19.0407			17.9562		17.5595	18.0132	17.6793	17.967	18.2543	18.1456	18.2466	18.477	18.259	18.5242	18.5204	18.44	18.1561
AANDAGYFNDEMAPIEVK(UniMod:121)TK	ACAA2	P42765_K209	1167	17.5607											17.2999	16.9094	17.6294	17.7647	17.4739	17.438	17.485	17.5728		18.4732
AANFENHSGK(UniMod:121)LGATAEK	VCL	P18206_K639;P18206-2_K639	1168	16.3114			14.5308			15.9056				16.2232	16.5883	16.6053	16.0033	16.3736	16.1171	16.4691	17.0491	16.7223	16.7685	16.692
AANGVVLATEK(UniMod:121)K	PSMA2	P25787_K50	1169	21.8061	20.691	20.6423	20.5935	20.5658	21.7959	21.8793	21.9215	21.6778	22.0967	22.0088	22.0067	21.7328	22.2828	22.2457	22.1836	22.1692	22.2676	22.427	22.457	22.4774
AANILVGENLVC(UniMod:4)K(UniMod:121)IADFGLAR	YES1	P07947_K411	1170	19.8845	19.6048				19.4007	19.8547	20.2223	19.9442	19.8634	19.9476	19.9262	18.1618	19.9429	20.0118	20.1263		19.6916	20.0331	21.0656	20.3547
AANILVGENLVC(UniMod:4)K(UniMod:121)VADFGLAR	SRC	P12931_K404;P12931-2_K410	1171	17.9513							19.5069		17.1967	17.221	17.6003		18.3426	17.8566	17.9351
AANILVSASLVC(UniMod:4)K(UniMod:121)IADFGLAR	HCK	P08631_K396;P08631-2_K375;P08631-3_K374;P08631-4_K395	1172	19.5667	19.5667
AANLLLGYK(UniMod:121)NPDQVYLADYGLSYR	VRK2	Q86Y07-3_K154	1173	20.5731	19.1209	19.832	19.2533		19.7286	19.6208	20.1619	20.2174	20.9357	20.7915	20.8383	20.6473	20.8734	21.1774	21.2711	20.877	21.3759	21.4657	21.0785	21.6226
AANM(UniMod:35)IPAHDSPLAALAFDASGTK(UniMod:121)LATASEK	WIPI2	Q9Y4P8_K216_Oxi197;Q9Y4P8-6_K216_Oxi197	1174	17.3558										16.4592	17.7245		16.7966	17.1441	17.4462	16.694	18.277	17.5797	18.0805
AANMIPAHDSPLAALAFDASGTK(UniMod:121)LATASEK	WIPI2	Q9Y4P8_K216;Q9Y4P8-6_K216	1175	19.4158	18.4723						19.1361		19.5761	19.6862	19.3227	18.9364	19.8137	19.8954	19.847	18.863	19.4112	19.6394	19.8062
AANNIASLLTK(UniMod:121)SQIK	THUMPD3	Q9BV44_K369	1176	20.2114			18.5669	18.7527					20.3873	20.3739	20.213	20.2842	20.3979	20.1076	20.3634	20.44	20.797	20.765	20.8842	20.6266
AANPFQQK(UniMod:121)LSGSHK	TTYH3	Q9C0H2_K310;Q9C0H2-2_K278;Q9C0H2-4_K310	1177	19.1528		18.98		19.6503	19.0634	18.8524	18.5233	17.8079	19.2277	19.0967	19.4328	19.4518	19.2328	19.3132	19.1755	19.231	19.3555	19.3505	19.5592	19.4464
AANVK(UniMod:121)PPK	ELOVL3	Q9HB03_K193	1178	18.307							17.9996	18.0153				18.2589		18.3111	18.2712	18.1641	18.2556	18.6382	18.5902	18.5653
AANVLLSEQGDVK(UniMod:121)LADFGVAGQLTDTQIK	STK26	Q9P289_K159	1179	19.7178											18.5339	19.3361	19.3845	19.7236	20.0767		20.4066	20.5632
AANVLVSESLMC(UniMod:4)K(UniMod:121)IADFGLAR	LYN	P07948-2_K361	1180	20.029									19.6142	19.4569	19.5932	20.8838	19.3728	19.8037	19.498					22.0093
AANYDFYQLLEEK(UniMod:121)C(UniMod:4)C(UniMod:4)GK	SMG8	Q8ND04_K640;Q8ND04-2_K640	1181	19.3219	18.1795	18.2821	17.5379		18.174	18.7832	18.9489	18.9011	19.5363	19.4247	19.4057	19.7986	19.8725	20.0049	19.6688	19.9468	20.2368	20.2762	20.2782	19.8591
AAPAGK(UniMod:121)TSSVFEDPVISK	MRPS7	Q9Y2R9_K81	1182	20.3878	18.7639	19.4201	18.5906	18.0572	20.2692	19.9212	20.4951	20.5793	20.5808	20.6138	20.7935	20.7171	20.9875	20.9675	21.212	21.2446	21.2722	21.3559	20.8949	21.019
AAPAVQTK(UniMod:121)TK	HADHB	P55084_K41	1183	17.7295					17.14	17.2902		17.2154	17.8338	17.6702	17.6393	17.5059	17.7754	17.8837	17.9633	17.8012	17.7397	18.2163	18.3859	17.8819
AAPC(UniMod:4)NDLHATK(UniMod:121)LAPGK	PIM1	P11309_K24;P11309-2_K115	1184	20.9424	20.1225	20.1921	20.4168	19.635	20.9039	20.8123	21.1467	21.4695	21.2832	21.0522	21.0138	20.9901	21.1192	21.0395	20.9135	21.0221	21.7535	21.5181	21.1932	21.2515
AAPDITGHK(UniMod:121)R	NPTN	Q9Y639_K244;Q9Y639-1_K128;Q9Y639-3_K128;Q9Y639-4_K244;Q9Y639-5_K244	1185	21.4403				20.2368	21.2758	21.3523	21.2836	20.9492	21.6719	21.6497	21.4271	21.4361	21.8813	21.5206	21.3648	21.5849	21.695	21.8972	21.6772	21.5808
AAPEC(UniMod:4)K(UniMod:121)VVK	CD46	P15529-3_K224;P15529-6_K224	1186	21.1524	20.3147	19.7941	20.0221	20.2991	21.04	20.9661	21.1438	21.1214	21.495	21.3167	21.3352	21.5784	21.5355	21.6784	21.5235	21.5229	21.877	21.6183	21.4192	21.4461
AAPEMVSLLK(UniMod:121)R	GCDH	Q92947_K371;Q92947-2_K371	1187	20.2717		20.514			20.3166	20.3227	20.2932	19.6375	19.7767	20.1768	19.7216	19.9552	20.3888	20.6106	20.5624	20.6625	20.5796	20.4345	20.359	20.307
AAPGAC(UniMod:4)YLK(UniMod:121)C(UniMod:4)LQLLK	ITPRIPL2	Q3MIP1_K374	1188	17.4068											16.8216		17.3227	17.4002	18.0545		18.0882	16.5191	17.6415
AAPGAEFAPNK(UniMod:121)R	NONO	Q15233_K467	1189	20.6779	20.207	20.2019	19.7498	20.8792	20.3125	20.4931	20.5798	20.3388	20.8825	20.8168	20.7407	20.8232	20.8183	20.7217	20.5347	20.6003	21.3105	21.1541	21.2163	21.1771
AAPGYHMAK(UniMod:121)MIIK	PYGL	P06737_K618	1190	19.625								19.3718	19.5722	19.7332	19.8092	19.676		20.025	19.8838	19.9391	19.1461	19.4933	19.4557	19.3948
AAPLTSK(UniMod:121)SWMEDNAFR	CPEB3	Q8NE35-2_K315	1191	18.0229						17.5565					17.1891	18.1777	18.7067	18.3612	18.375	18.4678	17.971	18.0258	17.3978
AAPLWDSK(UniMod:121)K	PRKAG1	P54619_K78;P54619-2_K46	1192	22.8132	22.332	22.194	22.5077	21.938	22.9309	22.4968	22.7398	22.3122	23.2966	23.2788	23.0815	22.9902	23.2249	23.0738	22.9286	22.8835	22.6984	23.2116	23.1261	23.0181
AAPLWESK(UniMod:121)K	PRKAG2	Q9UGJ0_K310;Q9UGJ0-2_K69;Q9UGJ0-3_K266	1193	19.6827					19.6557	19.4865	19.4764	19.3129	19.6565	19.7044	19.6819	19.2492	20.1826			19.7903	19.8884	19.9773		19.813
AAPM(UniMod:35)K(UniMod:121)EANIR	BDNF	P23560_K22_Oxi21;P23560-2_K30_Oxi29;P23560-3_K37_Oxi36;P23560-4_K104_Oxi103;P23560-5_K51_Oxi50	1194	14.8108					14.4529	14.9754		14.6904		15.1815	15.0475	15.045			14.7688	14.2349		14.809	14.903
AAPMK(UniMod:121)EANIR	BDNF	P23560_K22;P23560-2_K30;P23560-3_K37;P23560-4_K104;P23560-5_K51	1195	18.4317			18.1072		18.6668	18.5517	18.9002	17.7995	18.5748	18.6483	19.0262	18.8691	18.5395	18.6165	18.8341	18.6523	16.3972	18.4048	18.3191
AAQAELK(UniMod:121)EAR	KRT222	Q8N1A0_K56	1196	17.2136					16.3208	16.6029	16.9238	17.2629	17.1429	17.3893	17.0926	17.2038	17.4491	17.3462	17.2515	17.3133	17.1649	17.2393	18.0294	17.6843
AAQAGSLEISK(UniMod:121)ATASSPTQQDGR	CEP250	Q9BV73_K2327;Q9BV73-2_K2271	1197	17.627									17.2936	17.3473	17.6792	16.3462	17.6351	17.3293	17.754	17.0087	18.2607	18.249	18.2854	18.3355
AAQALAK(UniMod:121)LTITSNPEM(UniMod:35)TFPGER	UNC45A	Q9H3U1_K714_Oxi723	1198	18.8977													19.1116	19.013	19.0047		18.6203		18.7388
AAQALAK(UniMod:121)LTITSNPEMTFPGER	UNC45A	Q9H3U1_K714	1199	19.3264				18.038			19.2114		18.4454		19.5009	19.2335	19.4713	19.8603	19.8448	18.9366	19.5763	19.7555	19.9478	19.4211
AAQAPSSFQLLYDLK(UniMod:121)LPVEDK	MTHFD1	P11586_K819	1200	21.5825	20.4927	20.3675	20.7602	20.6342	20.9516	21.2965	21.3968	21.3723	22.104	22.1147	22.0017	21.767	21.9345	21.9689	22.0334	21.884	22.1852	22.1698	22.0217	22.1938
AAQAQLSEAK(UniMod:121)ER	IFT57	Q9NWB7_K329	1201	17.8345	15.9357	16.7049	16.4837	16.5497	17.7424	17.9621	17.7932	17.9733	18.0407	18.132	18.2936	18.148	18.2112	18.3971	18.1833	17.8121	18.4051	18.7714	18.3849	18.7651
AAQASDLEK(UniMod:121)IHLDEK	TALDO1	P37837_K286	1202	18.5238					18.0333	18.502	17.9487	18.6402	18.3532	18.7159	18.0431	18.5675	18.7532	18.6851	18.8527	18.5332	18.4894	18.7709	18.7823	18.7103
AAQDFC(UniMod:4)QLVAQK(UniMod:121)QK	NUS1	Q96E22_K214	1203	21.1198	20.4493	19.1532	20.2115	20.4357	21.0577	21.2536	21.4249	21.1266	21.1536	21.459	21.5968	21.6236	21.4478	21.3517	21.2773	21.244	21.6963	21.5519	21.4241	21.4584
AAQDYLQEK(UniMod:121)R	HEATR5B	Q9P2D3_K1679	1204	18.0669		18.1171	21.2743		17.057	17.7635	17.0634	17.5123	17.6429	18.0302	17.8077	17.658	18.0572	18.4414	18.8542	17.9714	18.1612	18.0756	17.9526	17.7641
AAQEELGK(UniMod:121)VVIQGK	FKBPL	Q9UIM3_K328	1205	18.5426						19.0218		19.0825	18.8873	18.7863	18.5534	18.7369	18.3348	18.6698	17.9619	18.2032	18.5218	18.3256	18.2448	18.2661
AAQEEYVK(UniMod:121)R	ALDOA	P04075_K330	1206	23.4109	22.841	22.6419	22.7339	22.457	23.6796	23.4765	23.408	23.3772	23.8266	23.4337	23.4049	23.6457	23.5446	23.6378	23.371	23.8324	23.7538	23.6874	23.7337	23.7315
AAQFDVVK(UniMod:121)HM(UniMod:35)R	POLR3B	Q9NW08_K404_Oxi406	1207	16.9311															17.3932	17.3571	16.9222	16.6039	16.8754	16.4346
AAQFDVVK(UniMod:121)HMR	POLR3B	Q9NW08_K404	1208	19.7427	19.3437		19.3646	18.8658	19.5018	19.6171	19.714	19.937	19.7375	19.9943	19.8288	19.8453	19.8503	20.0267	19.8883	19.799	20.0143	19.9844	19.9329	19.8661
AAQFVDLLGYFSLK(UniMod:121)TPQTEK	UBR4	Q5T4S7_K3478;Q5T4S7-2_K3478;Q5T4S7-3_K3454	1209	19.0346									19.0735	19.2093	19.2259		19.2995	18.8777	19.5351			18.4387		18.6172
AAQGIK(UniMod:121)AFEELLVTK	SNAPC4	Q5SXM2_K174	1210	16.4678					16.4029									16.0476	16.7779			17.0028	16.4647	16.1107
AAQHGVC(UniMod:4)SVLK(UniMod:121)GSEFM(UniMod:35)FEK	RRP12	Q5JTH9_K265_Oxi270	1211	17.1813															16.5253		17.8704	16.7947	17.5349
AAQHGVC(UniMod:4)SVLK(UniMod:121)GSEFMFEK	RRP12	Q5JTH9_K265	1212	18.9392			19.1219		17.2275	18.1274	18.5068		19.0365	19.1196	19.0715	18.4588	19.3473	19.3351	19.1707	19.1538	19.6645	19.5788	19.4608	18.6467
AAQIILNWK(UniMod:121)PAPEIR	IRAK2	O43187_K94	1213	20.4652							21.1121		20.4388	20.362	20.2116	20.3041	20.4446	20.6337	20.2973	20.3158	20.5362	20.5044	20.518	20.3695
AAQIK(UniMod:121)EHLLK	EIF2B5	Q13144_K103	1214	18.7347	18.2843	18.021	17.6598		18.2036	18.1693	18.5661	18.3769	19.2817	18.7235	18.6552	19.2202	18.909	19.0293	18.7475	18.9396	19.7161	19.1188	19.1875	19.1497
AAQK(UniMod:121)ADVLTTGAGNPVGDK	CAT	P04040_K23	1215	18.6775	18.1705						18.2602		18.336	18.723	18.7541	18.9554	18.6157	18.5404	18.5899	18.7716	18.8365	19.2235	18.9619	18.7458
AAQK(UniMod:121)DEYYR	PEX10	O60683_K17;O60683-2_K17	1216	17.4763		16.0765	15.6188	16.0602	17.2239	17.473	17.2316	17.1962	17.5864	17.716	17.3146	17.6401	18.0616	18.1716	17.8551	18.1364	18.2033	18.1696	18.1651	18.1491
AAQLAESK(UniMod:121)TDELIK	WAPL	Q7Z5K2_K1053;Q7Z5K2-2_K1090;Q7Z5K2-3_K1138	1217	17.9593					18.7381	18.6203	18.7298	18.8303	17.755		17.9463	18.361	17.0921	17.3202			17.3361		17.2436	17.5388
AAQLFLC(UniMod:4)SLGLK(UniMod:121)VLPVIK	DICER1	Q9UPY3_K1589;Q9UPY3-2_K1589	1218	16.0557					13.8921					16.0372	16.0703		16.2533	15.7705	16.1011		17.6098	16.3585	17.566	14.8979
AAQLGFK(UniMod:121)TVC(UniMod:4)IEK	DLD	P09622_K66	1219	18.0137																			18.0137
AAQLVDK(UniMod:121)DSTFLSTLEHHLSR	NCLN	Q969V3_K471;Q969V3-2_K470	1220	20.1191	18.6331	18.7921	19.4672		20.2104	20.3578	20.2901	18.9998	20.703	20.6978	20.7541	19.9003	20.5996	20.6733	20.7242	18.8109	20.6558	20.9597	20.9147
AAQQAASSSGQGQQAQTPTGK(UniMod:121)QTDK	CSNK1A1	P48729-2_K353	1221	14.593	14.6708	14.7045		14.106				13.8689								14.9125				15.2954
AAQQGK(UniMod:121)QEENDVVEK	SNX8	Q9Y5X2_K307	1222	17.244	15.7772	16.9261	17.2141	16.5182	16.6489	16.7161	17.0842	17.1442	17.2802	18.1941	17.4537	17.4482	17.0382	17.4212	17.6327	17.6458	17.4174	17.7594	17.8173	17.7424
AAQVEK(UniMod:121)EFC(UniMod:4)QLQWAVDPPEK	URGCP	Q8TCY9_K509	1223	21.7097					19.8461	21.0645	21.0184		22.1373	22.0134	22.0881	22.0605	22.0634	22.1682	22.0645	21.5745	21.9813	21.911	21.8613	21.7924
AAQVFFLK(UniMod:121)GGYEAFSASC(UniMod:4)PELC(UniMod:4)SK	DUSP1	P28562_K122	1224	20.0229	17.7321	17.5349	18.1351	18.93	18.4786	19.3273	19.509	19.6161	20.4368	20.7034	20.9878	20.748	21.0745	20.8773	20.9786	20.7516	21.0942	21.1507	21.2476	21.1435
AAQVGLLFLK(UniMod:121)LLGK	TTI2	Q6NXR4_K122	1225	17.0386					17.5706	17.334	16.5826	16.9124	16.9939	16.9353	16.6034		17.201	17.3568	17.236		17.3453	15.6251	17.8053
AASAATAAPTATPAAQESGTIPK(UniMod:121)K	AGPS	O00116_K85	1226	15.8875											15.8344		15.4934	15.6416	16.0405	16.0106	16.1855		15.7645	16.1292
AASADSTTEGTPADGFTVLSTK(UniMod:121)SLFLGQK	H2AFY	O75367_K189;O75367-3_K188	1227	19.4913	19.5409	18.9644	18.7329	19.2852	19.277	18.6977	18.6191		18.6403	18.7625	19.448	20.28	19.7786	19.989	19.9636	20.0564	20.1782	20.168	19.8492	20.1036
AASAPYFEVLEK(UniMod:121)WIYR	TUBGCP2	Q9BSJ2_K393;Q9BSJ2-4_K421	1228	18.8223					18.1089	18.4695	18.6073		18.9963	18.9392	18.8767		18.7989	18.6787	18.6886		19.6673	19.2651	18.8629	18.7305
AASDELSK(UniMod:121)TISPMVMDAK	VCL	P18206_K792;P18206-2_K792	1229	19.0044				17.8847								18.9804					19.4538	19.0673	19.2228	19.4171
AASDYAGK(UniMod:121)QAHVELAER	POLD1	P28340_K897	1230	22.11	20.9349	21.5078	21.1783	21.0877	21.9132	22.0213	21.8326	21.8636	22.3388	22.3686	22.2259	22.2969	22.5144	22.5307	22.477	22.3423	22.7523	22.7256	22.6704	22.6172
AASEPEAGAM(UniMod:35)PEK(UniMod:121)R	MFSD14B	Q5SR56_K25_Oxi22	1231	16.0852							15.4926		15.9552		16.2634			15.8374		16.1247		16.0451	16.5425	16.421
AASEPEAGAMPEK(UniMod:121)R	MFSD14B	Q5SR56_K25	1232	18.7581	17.745			17.3058	18.4907	18.1471	18.0994	18.264	18.9283	18.6827	19.1428	19.0365	19.2345	19.0567	19.3108	19.2485	19.0596	19.3183	19.5252	19.0501
AASETTTSEGLSNFLK(UniMod:121)SNSISEELER	KANSL1	Q7Z3B3_K372	1233	18.8543									18.2617	18.9763	18.8854	18.9288	18.6907			18.4838	19.0738	18.9387	19.1196	19.1839
AASFLK(UniMod:121)DDGDPPLLYDE	RIOK3	O14730_K508	1234	19.0892		19.43	18.9268	18.6749			19.6893	19.1483	18.274	18.9271	19.4954	19.6143		19.8669	19.7809	20.3236	13.7655	20.2224	20.3783	18.9096
AASGEIK(UniMod:121)ITPWFK	IDI1	Q13907_K192;Q13907-2_K249	1235	20.5308					20.3077	20.2735	20.2266	19.9617	20.8889	20.9782	21.4462	20.4145	20.7566	20.4636	20.3738	20.5521	20.4082	20.6546	20.4944	20.2927
AASGYPVK(UniMod:121)VPLEVQEADEAK	VARS	P26640_K1230	1236	20.9469	19.762	19.8057	19.7477	19.5834	20.3003	20.5105	20.705	20.7827	20.8438	21.3269	21.1987	21.1711	21.3819	21.2434	21.3998	21.5403	21.9451	21.6123	21.8178	22.2588
AASITSEVFNK(UniMod:121)FFK	SUPT16H	Q9Y5B9_K196	1237	18.7003		18.6734		17.2749	18.2645	18.3054	18.4381		18.4814	18.3139	18.4337	18.8706	18.923	19.1924	19.1306		19.1693	19.5787	19.7342	18.4199
AASK(UniMod:121)TLLEK	CHID1	Q9BWS9_K32	1238	18.8048					18.6772	18.3202	18.5292	18.3417	18.9765	18.6042	18.9011	18.7843	18.5013	19.1023	18.8885	19.0199	19.1584	18.9697	19.0042	19.0977
AASLEAVSYAIDTLK(UniMod:121)AK	MOCS2	O96007_K159	1239	18.1973					17.9926	17.9884		17.3399	18.3333	18.428	18.4051	17.9008	18.4852	18.2575	17.9264	17.4508	18.2285	18.5789	18.3612	19.2824
AASLK(UniMod:121)EPGAR	BARGIN;SH3BP1	Q6ZT62_K383;Q6ZT62-2_K311;Q9Y3L3_K375;Q9Y3L3-2_K375	1240	16.194					15.9685	15.8777		16.2879	15.6595			15.8156	16.3503	16.0589	15.9736	16.4265	16.3104	16.5268	16.3107	16.9556
AASLK(UniMod:121)SNYNLPM(UniMod:35)HK	RPL4	P36578_K274_Oxi281	1241	19.246	17.801	18.4752	18.6232		18.8505	19.1106	19.1098	19.1625	19.6257	19.3762	19.6322	19.6728	19.4697	19.2848	19.4736	19.2634	19.5489	19.6939	19.847	19.6537
AASLK(UniMod:121)SNYNLPMHK	RPL4	P36578_K274	1242	20.9942	19.725	20.143	19.3735	19.6642	21.3517	21.2485	21.114	21.1499	21.7631	21.1912	21.0377	21.5167	21.3461	21.3146	21.3422	21.1708	21.5631	21.3631	21.319	21.187
AASNC(UniMod:4)GIVESILNWVK(UniMod:121)FK	TOP2B	Q02880_K437;Q02880-2_K432	1243	18.9947									19.1817	19.3404			19.2812		18.6098			18.1561	19.0989	19.2946
AASPPLK(UniMod:121)GSVSSEASELDK	DTX3L	Q8TDB6_K543	1244	19.3191						18.9628				18.9886						20.3156	19.1164	19.2309	19.2937	19.3257
AASPPSYTLDLGESQLAPPPSK(UniMod:121)LR	STRIP2	Q9ULQ0_K337;Q9ULQ0-2_K337	1245	19.4475									21.2759						19.1295	18.2065	19.3362	19.3679	19.3689
AASPVLLSSNSQK(UniMod:121)S	ELK3	P41970_K406	1246	18.0549				17.3515	18.6422	18.1668		17.2998	18.0013	18.1926	17.6357	18.0793	17.6547	18.2681	17.9899		18.5197	18.197	18.2249	18.6008
AASQPGELK(UniMod:121)DWFVGR	CPE	P16870_K173;P16870-2_K137	1247	21.806	20.56	20.8279	20.3898	21.0598	21.8702	21.6753	21.697	21.8213	22.1962	22.0711	21.5959	21.9111	22.3783	22.2942	22.4438	22.2019	22.6254	22.4949	22.3961	21.6092
AASQPTSLAPEK(UniMod:121)LR	MBOAT7	Q96N66_K468	1248	15.8328						14.1169	15.4084			15.8731	16.1383	16.512	16.1048	15.9255		16.1349	16.4622	15.9375	15.9196	15.4598
AASSK(UniMod:121)PEEIK	CCNT1	O60563_K476	1249	16.1758						15.6951	16.0519	15.2507	16.1647	16.0213	16.1056	15.9227		16.2469	16.2411	16.3946	16.3103	16.9553	16.2393	16.8621
AASSMK(UniMod:121)DLAQK	VPS13C	Q709C8_K1745;Q709C8-3_K1702	1250	16.3698					16.0692	16.18		16.4887	16.865	16.4364		16.6073					16.2358	16.2988	16.4214	16.0952
AASSVPNLK(UniMod:121)K	MAP1S	Q66K74_K552;Q66K74-2_K526	1251	18.7706								18.8703	18.9883	18.8747	18.7458	18.5758	18.6199	18.7723	18.7161	18.5807	18.7913	18.9281	18.7377	18.8167
AASTIK(UniMod:121)EVAQAVLL	SPTLC1	O15269_K465	1252	21.8912	21.1465	20.9573	20.6208	21.2553	21.2363	21.621	21.5281	21.7825	21.9731	22.1936	22.2052	22.3043	21.752	22.0553	22.2676	22.4241	22.3125	22.4941	22.7305	22.9638
AASVIAK(UniMod:121)YPHK	POLB	P06746_K48	1253	16.5335													16.9636	16.6712	16.5589	17.0461	16.7785	15.7311	15.9848
AATAC(UniMod:4)FGFPK(UniMod:121)SFLSGLYEFPLNK	TRMT6	Q9UJA5_K248	1254	20.078									19.8336	20.1057	20.2559		19.9912	19.8852	19.952		20.5221
AATALK(UniMod:121)DVVK	PDIA6	Q15084_K73;Q15084-2_K125;Q15084-3_K70;Q15084-4_K78;Q15084-5_K121	1255	18.3649						18.225		17.6381	18.021	18.4401	18.1598	18.5486	18.6772	18.3545	18.251	18.3735		18.6671	18.6774	18.7105
AATC(UniMod:4)EGSESSGFGK(UniMod:121)LPK	CEP131	Q9UPN4_K228;Q9UPN4-2_K228;Q9UPN4-3_K228	1256	19.7583	18.8369	18.5768	19.277	18.8189	19.985	19.9554	20.1002	19.9191	19.9803	19.9104	19.8024	20.2497	20.0127	20.0172	19.9559	19.9708	19.926	20.0825	19.9355	19.854
AATEC(UniMod:4)MC(UniMod:4)NLAM(UniMod:35)SK(UniMod:121)EVQDLFEAQGNDR	UNC45A	Q9H3U1_K806_Oxi804	1257	18.5604										18.834			18.9111	18.2704	18.2002				18.5864
AATEC(UniMod:4)MC(UniMod:4)NLAMSK(UniMod:121)EVQDLFEAQGNDR	UNC45A	Q9H3U1_K806	1258	19.1789									18.5975	18.9293		19.1579	18.8567	19.5398	19.142	19.3102	19.2975	19.3727	19.5854
AATEK(UniMod:121)FNQDLGFR	ABTB2	Q8N961_K485;Q8N961-2_K299	1259	21.0479					20.3476	20.4417	20.6052	20.504	20.258	21.4031	20.9942	21.9962	21.1033	21.7314	21.5397		21.5718	21.5727	20.0579	21.5922
AATFFGC(UniMod:4)IGIDK(UniMod:121)FGEILK	ADK	P55263_K111	1260	19.1127					18.721	18.7681	18.3736		18.9869	19.0177	18.9525	18.6049	19.7273	19.1134	19.6513	18.5201	19.8056	19.4515	19.483	19.5136
AATFGLILDDVSLTHLTFGK(UniMod:121)EFTEAVEAK	PHB	P35232_K177	1261	19.6481		19.9183			19.276	19.5023	19.3188		20.0612	20.1585	19.7763	20.038	19.8527		19.6628		18.3945	19.4997	19.9664
AATFIK(UniMod:121)AMFK	ASPM	Q8IZT6_K2124	1262	18.7253													18.0026	18.9285	19.3693	18.4098	18.3811		19.1612	18.8246
AATFVK(UniMod:121)WSPLENK	ARPC1A	Q92747_K103	1263	19.7351	19.3781	19.4966			19.1809	19.5132	19.329	19.1932	20.0219	20.1505	20.115	19.89	19.9782	19.6917	19.9059	19.7931	20.0176	19.9815	19.7228	19.8716
AATGFLK(UniMod:121)LLADK	DIS3L2	Q8IYB7_K252	1264	17.1061										16.7116			17.6226	16.9744	17.1029	17.5622	17.1114	16.9086	17.0033	16.9576
AATGNTSEGEEAFLLIQSEK(UniMod:121)M(UniMod:35)K	TTC26	A0AVF1_K423_Oxi424	1265	20.2703													19.6117				20.7199	20.4095		20.3401
AATGNTSEGEEAFLLIQSEK(UniMod:121)MK	TTC26	A0AVF1_K423	1266	20.322	19.1728	19.4912	19.2807	19.7733		20.261		20.6373	20.6266	20.7009	20.7497	20.8811	20.4619	20.5142	20.6649	20.6221	20.4253	20.6684	20.7096	20.1558
AATHAEK(UniMod:121)ELQNDM(UniMod:35)TDEK	UTP20	O75691_K772_Oxi778	1267	14.3332					13.7015			14.3024							14.3636	14.9653
AATHAEK(UniMod:121)ELQNDMTDEK	UTP20	O75691_K772	1268	16.6278					16.7472	16.3634	16.7168	15.3543	16.1524	16.6033	16.9936	16.7565	16.7369	16.4576	16.399	16.6929	17.5645	16.6025	17.1485	16.7559
AATIPVSQISTIAGSK(UniMod:121)LK	GLE1	Q53GS7_K440	1269	18.4815									18.3456	18.1268			17.9413	18.3421	18.4133		18.7979	18.7167	18.7518	18.8983
AATK(UniMod:121)APGM(UniMod:35)EPSGSVAGLGELDPGAFLDK	WBP1L	Q9NX94_K190_Oxi194;Q9NX94-2_K211_Oxi215	1270	19.3601									18.7035			19.7761			18.9884	19.8179	18.8398	19.3497	19.2009	20.2041
AATK(UniMod:121)APGMEPSGSVAGLGELDPGAFLDK	WBP1L	Q9NX94_K190;Q9NX94-2_K211	1271	20.5036			19.3924								21.2681	21.1515	20.1732	20.5199	20.4395	20.9666	19.8912	20.5625	20.5939	20.5811
AATK(UniMod:121)FGPETAIPR	COQ10A	Q96MF6_K228;Q96MF6-2_K211;Q96MF6-3_K196	1272	18.8669										19.4634	19.4112	19.6699				18.24	18.4449	18.3149	18.9075	18.4832
AATK(UniMod:121)QAGGFLGPPPPSGK	TMCO1	Q9UM00_K172;Q9UM00-2_K153	1273	22.9481	21.7484	21.6282	21.5368	21.5959	22.8796	22.9547	23.1716	23.1898	23.3562	23.2867	23.3769	23.3563	23.3229	23.2984	23.3284	23.1997	23.4692	23.4204	23.4137	23.4283
AATLEGWK(UniMod:121)LYHDPNVNGGTELEPVEGNPYR	NUP107	P57740_K382	1274	19.9873	18.5462	17.4497	18.6181						20.2284		20.4964	21.2002	20.4915	20.1681	20.4616	20.1809	20.4272	20.6605	20.5709	20.3221
AATLPNEYK(UniMod:121)EGK	RALGAPA2	Q2PPJ7_K1009;Q2PPJ7-2_K1009;Q2PPJ7-3_K1009	1275	17.9498		17.5973	17.8019	17.5857	17.6737	17.7734	18.197	18.1315	18.3703	18.3141	18.056	17.8524	17.6708		18.4873	17.8879	18.1526	17.7768	17.9648	17.803
AATMEVK(UniMod:121)VGR	EPPK1	P58107_K2525_K3061_K3592_K4126_K4662	1276	16.4545								16.0466	16.9552	16.5853	16.6089	16.1333	16.8936	17.4097	16.9049	17.0058	16.2169	15.4256	15.2679
AATNHVTPEEK(UniMod:121)EQVYR	PSMC3IP	Q9P2W1_K159;Q9P2W1-2_K147;Q9P2W1-3_K34	1277	16.4407							16.9965		16.128	16.1167	16.2071				16.7121			16.6937	16.1024	16.5691
AATPQVAAELEK(UniMod:121)SLSPGLDTK	TRUB2	O95900_K296	1278	19.8511					19.8716		19.9304			19.6887			19.7779			19.3544	19.9201	20.1968	20.1403	19.7797
AATPTVVSATSLVPTPNPISGK(UniMod:121)ATVSGLLK	YEATS2	Q9ULM3_K1028	1279	18.2008							17.1065		16.5867		17.9067			17.6598		19.1399	18.4827	18.6711	18.8624	19.3914
AATSC(UniMod:4)DSGIIEDVK(UniMod:121)K	TMEM131L	A2VDJ0-5_K367	1280	19.1264	18.9991		19.3081		19.0136	19.0456	19.0469	18.31	19.1138	19.3224	19.537	19.0257	19.2551	19.2563	19.0547	19.1682	19.2303	19.1403	19.3805	19.0683
AATSVK(UniMod:121)DLAQR	VPS13C	Q709C8_K1230;Q709C8-3_K1187	1281	17.2003					17.2306	16.9041	17.8752	17.6284	16.8212	16.6453	16.7939	17.1545	17.3693	17.0624	16.8803	17.3842	17.7756	16.9317	17.4881	17.2603
AATTQLVSNSGLAVSGK(UniMod:121)ENK	CCDC14	Q49A88_K821	1282	20.019			19.7533		19.6457	19.604	19.0092	19.0798	20.7889	20.8808	20.994	21.0744	19.8588	19.6074	20.0277	19.9217	20.087	19.9397	19.9947	20.0558
AATVTGK(UniMod:121)LVHANFGTK	TFRC	P02786_K231	1283	18.4145					17.8518	17.2679	18.0525	17.9091	18.2313	17.7707		18.4259	18.1393	18.7732	18.9869	18.977	19.0007	18.877	19.0435	18.9115
AAVAADAK(UniMod:121)QC(UniMod:4)SK	GGT1	P19440_K48;P19440-2_K48	1284	15.5312								15.4583				15.6104		15.8896	15.2874			15.5337	15.2364	15.7027
AAVAFK(UniMod:121)NAK	NAPG	Q99747_K46	1285	17.1902												16.4134	17.2655	17.4492	17.4442		17.3282	17.4977		16.9334
AAVAGLDK(UniMod:121)AER	GART	P22102_K852	1286	19.3019		18.1022	18.0356	17.765	19.4454	19.2384	19.2306	19.7392	19.4426	19.5084	19.3448	19.4377	19.698	19.2589	19.6508	19.3781	19.7843	19.9267	19.864	19.8854
AAVALK(UniMod:121)MGDLDMHR	HPS3	Q969F9_K686	1287	18.2679		16.9026				17.3713			18.3825	17.9149		18.6791	18.1418	18.4383	18.7089	18.3129	18.5059	18.6129	18.739	18.7726
AAVATFLQSVQVPEFTPK(UniMod:121)SGVK	UBA1	P22314-2_K762	1288	22.6563	22.248	21.8269	21.9347	20.9011	21.8648	22.3891	22.2728	22.2275	22.6203	22.7387	22.8053	22.9569	23.0158	22.9239	23.2508	23.1837	23.2003	23.4356	23.5817	23.7488
AAVAVVPLVSEDK(UniMod:121)SVTVPEAENPR	ZC3H11A	O75152_K712	1289	21.4908															21.5613		21.4101	21.4955	21.4289	21.5582
AAVAWEAGK(UniMod:121)PLSIEEIEVAPPK	ADH5	P11766_K18	1290	21.6583	22.0429	21.7337		21.7684					21.6922	21.7559	21.7483	21.7233	21.6317	21.6778	21.5195	21.5891	21.4721	21.4331	21.4757	21.6115
AAVC(UniMod:4)GFEAFINGK(UniMod:121)HIVGEIK	PARP4	Q9UKK3_K677	1291	18.4654					18.1724	17.6311	18.622		18.6233	18.2134	18.4074	17.1559	18.8151	18.675	18.6486		19.076	18.9459	19.0644
AAVC(UniMod:4)LC(UniMod:4)K(UniMod:121)EGR	FAT1	Q14517_K3783	1292	21.3125	20.526	20.6047	20.451	19.7819	21.1515	21.1974	21.0264	20.9577	21.3118	21.6846	21.6404	21.45	21.718	21.5691	21.6044	21.8508	21.9282	21.8859	22.0346	21.8747
AAVDC(UniMod:4)SVPVSVSTSIK(UniMod:121)YADQQR	SPATA7	Q9P0W8_K79	1293	18.0721										18.2693	18.1592	18.0519		17.588	18.141	17.6622	18.2649	18.2196	18.2478	18.117
AAVDGK(UniMod:121)EM(UniMod:35)VTMK	YME1L1	Q96TA2_K562_Oxi564	1294	15.8254						15.4618			16.1678		14.902			16.2957	16.2769	15.238		15.794	16.3171	15.9749
AAVDGK(UniMod:121)EMVTM(UniMod:35)K	YME1L1	Q96TA2_K562_Oxi567	1295	17.2963								16.8463	16.8149	17.0056			17.71		17.291			17.7172	17.6889
AAVDGK(UniMod:121)EMVTMK	YME1L1	Q96TA2_K562	1296	18.102	17.575	18.2244	17.7898	18.0023	17.877	17.7557	17.7835	18.3078	18.0794	18.1682	17.8141	18.2319	18.3426	18.259	18.3537	18.2505	18.2374	18.4154	18.2932	18.2787
AAVDTC(UniMod:4)VHLNQWNK(UniMod:121)AVELAK	WDR35	Q9P2L0_K900;Q9P2L0-2_K889	1297	17.7748									18.1952	18.4546	18.1059	17.6618	17.4116	17.3477	17.8492	17.8126	18.3304	17.0521	17.5589	17.5178
AAVDYQK(UniMod:121)VVR	MAT2A	P31153_K81	1298	21.016	20.0939	20.084	19.7968	19.5593	21.1008	21.1369	21.0832	20.819	21.2782	21.3283	21.1897	21.1345	21.4169	21.3559	21.3355	21.2061	21.6476	21.6723	21.5257	21.556
AAVEEAK(UniMod:121)VAR	TMEM102	Q8N9M5_K492	1299	19.326		18.2273		17.916	18.1935	18.8496	19.2149	18.9284	19.6669	19.4547	19.5975	19.299	19.9145	20.1657	19.7761	18.9379	19.8052	20.0252	19.9015	19.9947
AAVESPVPK(UniMod:121)PSEAR	TMEM102	Q8N9M5_K250	1300	18.4107	17.5144												18.7584	18.4637	18.565	18.599	18.2102	18.6982	18.3831	18.5038
AAVEVFGK(UniMod:121)LK	HAUS7	Q99871_K44;Q99871-2_K44	1301	22.7237			22.3058						22.1906	23.052		23.0344	22.6021		22.8928		22.7421	22.8456	22.6761	22.8961
AAVEWFDGK(UniMod:121)DFQGSK	EWSR1	Q01844_K433;Q01844-3_K432;Q01844-5_K438;Q01844-6_K377	1302	18.246						17.7847			18.0317	18.358	18.2799	18.1535	19.0314	18.6863	18.9683	18.438	17.9981	18.1214	18.0031	17.3434
AAVFHEK(UniMod:121)DYDSLAQPGFFDR	COL6A2	P12110_K1000	1303	21.0427	20.4332	20.3271	20.1254	19.7132	20.6434	20.7498	21.0948	20.8753	21.386	21.4306	21.4878	21.2558	21.3843	21.4824	21.5127	21.2883	21.5022	21.5487	21.5633	21.0493
AAVGLVLPAK(UniMod:121)LR	DHRS3	O75911_K32	1304	19.404						19.2947	18.6382		19.6085	19.5702	19.6441	19.7925	19.5129	19.4428		19.0147	19.5544	19.6997	19.0372	19.4414
AAVGQESPGGLEAGNAK(UniMod:121)APK	PDS5A	Q29RF7_K1315	1305	17.7555							16.7213				18.3855	17.5699	17.9691	19.1888	19.5784	19.7769	16.3543	16.4876	16.8107	16.4679
AAVHGLSM(UniMod:35)QQEIGFQK(UniMod:121)DSQGEYK	POLE	Q07864_K391_Oxi383	1306	17.925	17.4211				17.1951	17.0618	17.7665	17.7971	18.1747	17.9191	18.2445	18.2971	18.1091	17.9818	18.2212	17.8311	18.2628	18.2575	18.1599	18.0248
AAVHGLSMQQEIGFQK(UniMod:121)DSQGEYK	POLE	Q07864_K391	1307	19.7109	19.6964	18.686	18.5567	18.7494					20.0188	20.1264	19.9539	20.0132	19.9053	19.9875	20.0822	19.6612	19.9682	20.0302	19.9347	20.0037
AAVHLEGK(UniMod:121)IEQAQR	VCL	P18206_K496;P18206-2_K496	1308	18.4635					18.6084	18.5622	18.1225	18.6139	18.3878	18.4942	18.079	18.2928	18.3679	18.3696	18.5129		18.3034	18.7329	18.9572	18.5484
AAVHTYGIASVPNQPLK(UniMod:121)K	DDX20	Q9UHI6_K473	1309	19.4843		17.5008	17.8602		19.4482	18.8202	19.0241	18.6539	19.9309	19.705	19.9126	19.8619	19.8705	20.0444	20.1342	20.0258	20.092	20.0842	20.1818	19.567
AAVIGLTK(UniMod:121)SVAADFIQQGIR	BDH2	Q9BUT1_K159	1310	18.325						17.4486	17.5082		18.8449	18.7214	18.8554		18.1543		18.2757		18.3633	18.8427	18.235
AAVIGPDVFAK(UniMod:121)LLSAER	EPPK1	P58107_K680	1311	21.2708	19.8204	19.8136	20.0522	20.0556	21.1543	21.1897	21.4353	21.3744	21.4821	21.5916	21.6323	21.794	21.698	21.7183	21.7287	21.5602	21.6966	21.336	22.0153	22.2666
AAVK(UniMod:121)C(UniMod:4)C(UniMod:4)PEESLK	PSME4	Q14997_K636	1312	20.0946	19.1193	19.2217	18.5717	18.9191	19.8643	19.8775	19.9236	19.9164	20.254	20.4761	20.4373	20.4684	20.4471	20.7811	20.5977	20.8422	20.4032	20.5064	20.6269	20.6389
AAVK(UniMod:121)DVEEEK	SMU1	Q2TAY7_K194	1313	16.6588		16.7415	15.954		16.4425	16.4758	16.2379	16.4222	16.6808	16.7208	16.7015	16.7	16.3518	17.1691	16.8806	16.5462	16.9362	16.7843	17.0557	17.0578
AAVK(UniMod:121)FLDTDTIC(UniMod:4)YR	ATPAF2	Q8N5M1_K133	1314	18.948		18.6245			18.0717	18.5823	18.6212	18.6989	18.4452	19.3619	19.5256	19.4914	18.5441	18.8717	19.0378	18.3747	19.4807	19.4293	19.7142	19.2407
AAVK(UniMod:121)GDAAEVER	ANKRD20A2;ANKRD20A1;ANKRD20A3	Q5SQ80_K43;Q5TYW2_K43;Q5VUR7_K43	1315	17.1271			15.9164		15.9793	17.4198	16.833	16.3214	17.4374	16.721	17.1131	17.3921	17.4474	17.5068	17.3086	17.006	17.7586	17.6343	17.8312	17.5343
AAVK(UniMod:121)GDGFWVGK	USP48	Q86UV5-5_K126	1316	19.1727				17.9871		18.9136	18.5998	18.7835	19.2491	19.6143	19.6203	19.4775	19.4782	19.3617	19.5613	19.1238	19.4701	19.2653	19.2043	19.0537
AAVK(UniMod:121)GSDGFWVGK	USP48	Q86UV5-8_K586	1317	20.3441	19.4096	19.0539	19.3915	19.6464	20.1411	20.4264	20.1172	20.263	20.6888	20.6207	20.6429	20.5794	20.755	20.7277	20.7806	20.7889	20.8715	20.9074	20.5329	20.537
AAVK(UniMod:121)GYLGPEQLPDC(UniMod:4)LK	MDH2	P40926_K78	1318	21.6965	20.8465	20.6623	20.9681	20.3139	21.42	21.4419	21.3542	21.9078	22.0109	22.0791	22.0201	22.1329	21.8186	21.8962	22.1902	22.2789	22.0985	22.0435	21.9503	22.4961
AAVLIFANK(UniMod:121)QDMK	ARL5B	Q96KC2_K126	1319	20.5471					20.0832	21.0109	20.3806	20.3763	20.6021	20.5973	20.5584	20.7828	20.599	20.3528	20.4383	20.6187	20.6813	20.5928	20.6007	20.479
AAVLK(UniMod:121)YENNVM(UniMod:35)NIR	PPP3CA	Q08209-2_K323_Oxi329	1320	18.5907					18.2083	17.8234					18.6797	18.3865	19.22	18.9483	19.1513	18.8753	18.5108	18.2395	18.3275	18.7181
AAVLK(UniMod:121)YENNVMNIR	PPP3CA	Q08209-2_K323	1321	22.328	20.9676	21.1633	21.1545	21.0345	22.1375	22.2075	22.1927	22.139	22.6634	22.6356	22.7293	22.7451	22.8474	22.6731	22.8629	22.9591	23.0201	22.8492	22.7579	22.821
AAVLWELK(UniMod:121)K	ADH1C;ADH1A	P00326_K19;P07327_K19	1322	21.8259					22.3769	22.5109	22.2776	22.2623	21.4093								21.3608	21.2023	21.207
AAVM(UniMod:35)HDILDMMPEGIK(UniMod:121)QNK	PRPF8	Q6P2Q9_K702_Oxi690	1323	20.3166	20.3303	19.229					20.5663	20.0895			20.2825	20.067		20.4209	20.4406		20.4218	20.5117		21.1229
AAVM(UniMod:35)VHQLSK(UniMod:121)K	CTNNB1	P35222_K180_Oxi174	1324	17.7499					17.5027	17.1033	16.9703	17.547	17.5565	17.2008	17.5402	17.4287	19.1554	18.4217	18.279	19.4232	17.1118	17.4883	17.5977	17.6719
AAVMHDILDM(UniMod:35)MPEGIK(UniMod:121)QNK	PRPF8	Q6P2Q9_K702_Oxi696	1325	19.8435									18.6639	19.3057	19.382		20.414	20.2044	20.2883	20.4232	20.067
AAVMHDILDMM(UniMod:35)PEGIK(UniMod:121)QNK	PRPF8	Q6P2Q9_K702_Oxi697	1326	20.4063				19.2708	20.3735	20.9218		20.6491	20.5024	20.6159		20.5332	20.5756			20.4058		20.0401	20.6416	20.3458
AAVMHDILDMMPEGIK(UniMod:121)QNK	PRPF8	Q6P2Q9_K702	1327	21.8176	20.6541	21.202	21.2899	20.7856	21.5311	21.6085	21.9366	21.6313	22.0782	22.0189	22.2937	22.3689	22.1599	22.4309	22.3129	21.9402	22.1081	22.4367	22.4425	21.1224
AAVMK(UniMod:121)YGK	CDC5L	Q99459_K25	1328	17.1003						17.0963	17.1271	16.7398		17.384	17.5338			17.2343	17.0121	17.8742	17.2536	16.6322	16.7937	16.5226
AAVMVHQLSK(UniMod:121)K	CTNNB1	P35222_K180	1329	18.7681	18.8827	18.0969	17.4116		19.0186	18.8289	18.934	18.4538	18.9649	18.7277	18.9196	19.0053	18.9212	18.8068	19.0827	18.7428	19.0058	19.0187	18.7491	19.0229
AAVNGYSGSDTVGAGFTQAK(UniMod:121)EHIR	HSPA12A	O43301_K280	1330	17.7904										17.2586				18.0411			17.6656	18.0909		17.8956
AAVPDAVGK(UniMod:121)C(UniMod:4)R	ATP1A1	P05023_K605;P05023-4_K605	1331	24.2256	22.4665	22.8436	24.0131	22.492	24.3257	24.3674	24.2304	24.2059	25.0438	24.8096	24.7512	24.769	24.5505	24.0162	24.2255	24.1507	24.7479	24.8107	24.8421	24.8501
AAVPSIK(UniMod:121)FC(UniMod:4)LDNGAK	PGK1	P00558_K48	1332	21.34	20.4165	19.5889	19.8904		21.4118	21.1526	21.796	21.1267	21.3726	21.5539	21.4536	21.3725	21.6984	21.4805	21.8972	21.7121	21.9252	21.9188	21.845	21.8469
AAVQK(UniMod:121)AIPM(UniMod:35)YK	ATP6V1E1	P36543_K150_Oxi154	1333	18.2352								18.6259					18.2206	18.2325	18.1925	18.2307	18.2685	17.9738	18.2641	18.1078
AAVQK(UniMod:121)AIPMYK	ATP6V1E1	P36543_K150	1334	19.8188	18.2625	18.953		19.1037	20.157	19.3717	18.8823	19.0609	20.3834	20.3237	20.5154	20.5563	20.1981	20.1622	19.6932	19.6733	20.3268	20.4053	20.1628	20.3663
AAVSGDEK(UniMod:121)ALDM(UniMod:35)FNWK	IFT140	Q96RY7_K179_Oxi183	1335	17.4148	17.1295				17.1177	16.938	15.816	16.8727	17.5441		17.2277	17.3061	17.689	15.2483	17.647	18.255	18.5011	18.3144	18.718	18.3114
AAVSGDEK(UniMod:121)ALDMFNWK	IFT140	Q96RY7_K179	1336	19.9571	19.0557	19.2278	19.4024		19.6038	19.8635	19.9224	19.4667	20.0336	20.0558	20.229	19.8243	20.1697	20.1703	19.994	20.0682	20.5132	20.4618	20.6213	20.5018
AAVTEGK(UniMod:121)LYDR	CLSTN3	Q9BQT9_K158;Q9BQT9-2_K170	1337	17.6949													17.4309		17.7405	17.9132
AAVTLK(UniMod:121)YVQELPLEADGALR	VWA5A	O00534_K128	1338	19.7929							19.5243		19.3112	19.5428	19.6006	19.5204		20.1257	20.2793	19.5613	19.7482	20.3815	20.385	19.5346
AAVTSLWSK(UniMod:121)MNVEEAGGEALGR	HBE1	P02100_K18	1339	20.0587	19.0165	19.0635	19.1237		19.2407	18.6678			19.966		20.3977	20.6056	20.4874	20.8451	20.8273		20.5853	20.6349	20.9265	20.492
AAVTTGAWILTGGVNTGVAK(UniMod:121)HVGDALK	TRPM7	Q96QT4_K182	1340	16.0626																			16.0626
AAVVESHK(UniMod:121)LGGTC(UniMod:4)VNVGC(UniMod:4)VPK	GSR	P00390_K97;P00390-2_K54	1341	20.4261	19.1179	18.9546	18.5538	18.5961	20.3829	20.8384	20.3085	20.0575	20.8497	20.6878	20.7051	20.6283	20.9133	20.9664	21.0523	20.7929	21.2738	21.274	21.3755	21.1932
AAVVVSK(UniMod:121)SGSLK	NOLC1	Q14978-3_K580	1342	17.8198		16.4987	16.3581	15.3628	17.1889	17.8478	16.9943	17.546	18.4279	18.1191	18.1488	18.1467	17.9227	18.2736	18.3149	18.4271	18.9017	18.7047	18.6525	18.7391
AAVWEITGAEFSK(UniMod:121)SEAHTADGISIR	LIG3	P49916_K791;P49916-3_K704	1343	17.3231									17.1666	17.6643	16.5712			17.8818			17.2824	17.69	17.0055
AAWAEYEAEK(UniMod:121)K	ATRX	P46100_K2282;P46100-2_K2078;P46100-3_K2165;P46100-4_K2244;P46100-5_K2127	1344	19.4667	18.6084	18.5529	18.7968	18.8171	19.3389	19.1699	18.9199	19.0047	20.161	19.9418	19.6148	19.4299	19.8842	19.8783	19.7059	19.4924	20.1648	20.1431	19.9056	19.8035
AAWEAGK(UniMod:121)FGNEVIPVTVTVK	ACAT1	P24752_K230	1345	17.6997							17.3001						17.9146	17.8213	17.7628
AAWEAK(UniMod:121)AGGC(UniMod:4)GR	TEDC1	Q86SX3_K386;Q86SX3-6_K317	1346	19.763	18.2763	19.067	19.05	18.7834	19.963	19.8694	19.7049	19.3471	20.1429	19.8389	19.9902	20.1917	20.2936	19.9185	20.0386	20.2745	20.561	20.2806	19.8543	19.8152
AAWEHMK(UniMod:121)K	HSD17B4	P51659_K139	1347	16.4972		16.0625			16.9395	17.1291	16.5192	16.3387	16.8851	17.2787	16.9181	15.5965		16.4409	16.3468	16.6395	16.7128	15.9808	16.5497	15.6175
AAYADLLTPLISK(UniMod:121)LSPYPSSPM(UniMod:35)R	WDR47	O94967_K290_Oxi299;O94967-2_K262_Oxi271;O94967-3_K290_Oxi299;O94967-4_K297_Oxi306	1348	18.9609		17.5644									19.3086		19.0931	19.0516	18.8385		19.9093
AAYADLLTPLISK(UniMod:121)LSPYPSSPMR	WDR47	O94967_K290;O94967-2_K262;O94967-3_K290;O94967-4_K297	1349	19.9839					19.2829		19.5413		20.1303	20.1073	20.5844		19.9561	20.217	20.1328		19.9996		20.538	19.3336
AAYAEK(UniMod:121)LR	PGP	A6NDG6_K80	1350	21.4045	20.45	20.602	20.6117	20.1835	21.5312	21.2525	21.2381	20.8711	21.676	21.4871	21.6825	21.6651	21.9409	21.8311	21.7812	21.7392	22.1229	21.9691	21.5996	21.8552
AAYESK(UniMod:121)IK	KIF14	Q15058_K979	1351	18.3523					18.8098	18.9004	18.7703	18.6528	18.4662	18.1092	18.1109	18.5053	18.3129	17.9658	18.0813	18.3308	18.1628	18.2157	18.1653	18.0768
AAYFEK(UniMod:121)NHGTR	PRPF6	O94906_K585	1352	17.4261		17.8428	18.2782		16.4319	17.3437	17.4767	16.8873	17.9538	17.7673	17.6748	17.4579	17.1482	17.2997	17.2128	17.0832	17.5729	17.5061	17.527	17.2051
AAYFGIYDTAK(UniMod:121)GM(UniMod:35)LPDPK	SLC25A5	P05141_K199_Oxi201	1353	19.3556					19.4509	19.2434	19.1185	19.5759	19.4588	19.5154	19.5438	19.2916	19.6171	19.7718	19.7197	19.58	19.0733	19.1595	18.9493	18.6198
AAYFGIYDTAK(UniMod:121)GMLPDPK	SLC25A5	P05141_K199	1354	21.5853	20.6924	20.9728	21.1285	20.6167	21.2725	21.3746	21.3799	21.2925	21.8774	21.9864	22.0324	21.938	22.0339	21.9893	21.9886	21.4801	21.9527	22.0285	21.8754	21.7941
AAYFGVYDTAK(UniMod:121)GM(UniMod:35)LPDPK	SLC25A6	P12236_K199_Oxi201	1355	18.7048							19.4593			18.6899			18.9927	18.9109		18.6791	18.6821	18.2622	18.7788	17.8883
AAYFGVYDTAK(UniMod:121)GMLPDPK	SLC25A6	P12236_K199	1356	20.6617	20.0433	19.8903	20.0731		20.4102	20.6343	20.7752	20.3589	21.0758	21.1186	20.9488	20.5442	21.0135	20.8379	20.8289	20.8609	20.7902	20.7925	20.6087	20.9661
AAYIYFTDFC(UniMod:4)PDNLFNK(UniMod:121)IK	STXBP3	O00186_K121	1357	19.3647									19.3233	19.5735		18.6816	19.6123	19.4037	19.4874	18.617	20.2007	19.4453	19.3027
AAYK(UniMod:121)EYISNK	UBTF	P17480_K646;P17480-2_K609	1358	17.7856		16.3025					18.4816		16.8609				17.9715			18.1182	18.3206	18.0394	18.1902
AAYLQETGK(UniMod:121)PLDETLK	ANXA1	P04083_K90	1359	21.0945	20.4226	19.814	19.7367	19.8869	20.4809	20.1258	20.8805	21.0259	21.4045	21.5939	21.3841	21.6614	21.5345	21.6226	21.5001	21.949	21.8166	21.6762	21.717	21.6576
AAYLTVFK(UniMod:121)SSLENIISK	EFCAB7	A8K855_K48;A8K855-2_K48	1360	17.2106									17.3009						17.1204
AAYNLVK(UniMod:121)R	PFKM	P08237-2_K107	1361	17.8569									17.9043	18.1452	17.9023		18.2136	18.1827	18.0012	16.5839	18.1845	17.8285	17.8983	17.581
AAYNPGQAVPWNAVK(UniMod:121)VQTLSNQPLLK	CCAR2	Q8N163_K112	1362	18.4322		15.3125	15.3214				16.6342			18.5834	18.7857	18.8658	19.173	19.2408	19.5107	19.3331	19.2635	19.4337	19.3009	19.2914
AAYNQVK(UniMod:121)TIAQGNLSNTDVQAAK	UQCRC2	P22695_K359	1363	19.9782	19.7538	19.0657	18.7398	19.031	19.0363	18.7888	18.8165	18.7863	20.2046	20.0416	20.2086	20.0261	20.6957	20.6536	20.7269	20.746	21.1132	21.06	20.9011	21.1682
AAYNVTLLNFMDPQK(UniMod:121)MPYLK	FTO	Q9C0B1_K211	1364	18.3157						18.8242				18.594	18.8026		17.4633	17.7424	17.401			18.5514	18.7342	18.7283
AAYTFNIEAVGFSK(UniMod:121)GEK	POLR3G	O15318_K23	1365	18.9333					18.4344	18.5845	18.7167			18.7742		18.7483	18.869	19.0075	18.9608	19.1238	19.0933	19.4763	18.9711	19.3734
AAYYQK(UniMod:121)K	STX12	Q86Y82_K245	1366	18.905					18.6528	18.6222		18.6242	18.728	18.6889		18.5891	19.1091	19.1039	18.9275	18.9526	19.3992	19.0541	19.0115	19.2072
AC(UniMod:4)AAQTK(UniMod:121)ATFLK	PSMC3	P17980_K245	1367	21.0833	19.9073	19.9795	19.7914	19.8988	20.9438	20.7869	20.9282	20.9721	21.3696	21.2593	21.2528	21.1091	21.8166	21.679	21.6578	21.6048	21.7192	21.7004	21.6362	21.6529
AC(UniMod:4)AEPVAPK(UniMod:121)ATAPPER	C9orf116	Q5BN46_K16;Q5BN46-2_K16	1368	17.2976									17.0468	17.3536	17.1514	17.4862			17.2882	17.2761		17.4003		17.3778
AC(UniMod:4)AEQLSLGGGLGPLVSLASHPK(UniMod:121)R	ARMC5	Q96C12_K294;Q96C12-4_K294	1369	17.7542					17.5632	17.3063	17.6063	16.7444	18.203	17.5409	17.426	17.1467	17.9086	17.9206	18.5528		18.2899	18.3325	18.0174
AC(UniMod:4)ALGSEQSGSSC(UniMod:4)VPC(UniMod:4)PPGHYIEK(UniMod:121)ETNQC(UniMod:4)K	KIAA1324L	A8MWY0_K629	1370	17.7344										17.8781			17.6427	17.7727	17.7254	17.3529	16.916	17.98	18.0939	18.2479
AC(UniMod:4)ALQVLSAILEGSK(UniMod:121)QFLSVAEDTSDHR	HEATR6	Q6AI08_K489	1371	16.6401									17.1617	16.218			16.3633				16.8172
AC(UniMod:4)ALSQINTK(UniMod:121)LLAEM(UniMod:35)K	CRYZL1	O95825_K48_Oxi53	1372	17.6024											17.9473			16.8928	16.8616	17.9232	17.6814	18.0182	17.5726	17.922
AC(UniMod:4)ALSQINTK(UniMod:121)LLAEMK	CRYZL1	O95825_K48	1373	18.7451		18.4868	18.7197		18.8662	18.7818	18.4968	18.7857	19.1001	19.0563	18.8295	18.788	18.7677	18.6366	18.722	18.7212	18.7651	18.8635	18.8429	18.1827
AC(UniMod:4)ANDLLVDEFLK(UniMod:121)VSSK	MAP3K5	Q99683_K939	1374	15.7837									15.1142	15.0649	16.1948		15.7777	15.8555			15.6964	16.7828
AC(UniMod:4)AVEVK(UniMod:121)R	NELFB	Q8WX92_K146	1375	19.7892	18.7194	19.7916	19.7567	17.6802	19.7371	19.4197	19.7055	19.574	19.9471	19.775	20.0436	20.1423	20.1557	20.1906	20.209	20.176	20.3255	20.068	20.2639	20.1042
AC(UniMod:4)DEDHK(UniMod:121)GYLSR	EFCAB11	Q9BUY7_K35	1376	18.8296		18.1707	18.3389	18.0015	18.5825	19.0405	18.9485	18.8971	18.8281	19.1013	19.1087	18.9354	19.2211	19.0595	19.0748	18.5539	19.0918	18.942	18.8937	18.9717
AC(UniMod:4)DELVEEMEHYGK(UniMod:121)WSGGK	PLOD2	O00469_K588;O00469-2_K609	1377	18.4251									18.6147	18.8152	17.3463	18.0978					19.0045	19.2005	18.9734	17.3485
AC(UniMod:4)DESFQPLGDIMK(UniMod:121)MWGR	GIGYF2	Q6Y7W6_K585;Q6Y7W6-3_K606;Q6Y7W6-4_K579;Q6Y7W6-5_K579	1378	18.9343			18.4762	18.5276	18.6006	18.6779	18.7755	18.0146	19.2557	19.3103	19.224	18.9342	19.4609	19.6337	19.425	18.9396	18.9218	18.8777	19.1684	18.5933
AC(UniMod:4)DESVLM(UniMod:35)DLK(UniMod:121)ALLLEAK	DDX41	Q9UJV9_K549_Oxi546	1379	16.7685							16.3708			17.3833	17.0833	17.0021	16.5762				17.8279	15.1359
AC(UniMod:4)DESVLMDLK(UniMod:121)ALLLEAK	DDX41	Q9UJV9_K549	1380	16.9392					16.2628	17.3775	15.6265		18.211	17.939	17.4968		16.8748	15.9746	16.9719	16.9398	17.6072	16.2422	16.6854
AC(UniMod:4)DM(UniMod:35)HVADMLVK(UniMod:121)VNALIK	CASP2	P42575_K409_Oxi401	1381	16.9246					18.1147	17.9242	18.0252			16.0765	15.5026		15.9747	16.2094			17.5698
AC(UniMod:4)DMHVADM(UniMod:35)LVK(UniMod:121)VNALIK	CASP2	P42575_K409_Oxi406	1382	15.9443						15.3122			15.9001					16.6206
AC(UniMod:4)DMHVADMLVK(UniMod:121)VNALIK	CASP2	P42575_K409	1383	17.0479					16.6591	16.4729	16.9416		16.9283	17.3225	17.344		16.8088	17.3048	17.1712		17.0255	17.3305	17.266
AC(UniMod:4)DSAEVK(UniMod:121)AWLETSEGFAVIK	HMGCR	P04035_K606;P04035-2_K553;P04035-3_K626	1384	21.1722	18.4882	19.8413	20.1646	20.101	21.0784	21.2219	21.8033	20.763	21.7088	21.5885	21.7988	21.2404	21.7693	21.8862	21.9921	21.0638	21.7743	21.9211	21.9782	21.2606
AC(UniMod:4)DSVTSNVLPLLLEQFHK(UniMod:121)HSQSSQR	MMS19	Q96T76_K403;Q96T76-8_K424	1385	20.2263					20.2488	20.0869	19.4883		20.1837	20.3811	20.1846		20.5121	20.3422	20.4898		20.6556	20.4946	19.6473
AC(UniMod:4)DTGLNK(UniMod:121)VSPVYSAVFGGHEDC(UniMod:4)LEILLR	ASB3	Q9Y575_K280;Q9Y575-3_K318	1386	18.5561					18.0194	18.0727	17.3805		19.1203	18.7435	18.4592		19.304	19.1528	18.8857		19.5091	18.2277	17.7986
AC(UniMod:4)EAITVGK(UniMod:121)VDLSSWR	GNL1	P36915_K301	1387	18.7642					17.8698	18.2348	17.9639	18.1706	18.5106	18.3649	18.5325	18.8217	19.2228	19.213	19.2314	18.9773	19.3185	19.3171	19.126	19.3518
AC(UniMod:4)EDAHDVK(UniMod:121)DVC(UniMod:4)LTFLEK	ANKEF1	Q9NU02_K164	1388	19.9596	19.7179	19.5967	19.4045	15.8338	19.3263	20.3858	19.927	20.0326	20.332	20.3604	20.0444	19.8346	20.3181	20.5089	20.4704	20.3638	20.6389	20.7769	20.7741	20.5449
AC(UniMod:4)EDPPAPWEEK(UniMod:121)SR	CENPP	Q6IPU0_K32	1389	18.1937	17.1336				17.9155	18.1517	17.9747	17.7193	17.9956	18.3085	17.9929	18.1026	18.2768	18.0345	18.6576	18.2197	18.4468	18.7454	18.9267	18.6909
AC(UniMod:4)EFAGFQC(UniMod:4)QIQFGPHNEQK(UniMod:121)HK	TLN1	Q9Y490_K254	1390	16.6044																	16.6579	17.1435	16.2546	16.3614
AC(UniMod:4)EHFISDLSINSLYC(UniMod:4)LSDEK(UniMod:121)LIQK	KDM2A	Q9Y2K7_K1156	1391	17.2034									17.0133				17.3068	17.3619	17.1363		17.1985
AC(UniMod:4)EK(UniMod:121)AGFK	PDE8A	O60658_K102;O60658-6_K30	1392	18.6234					18.2376	18.3298		18.3632	18.7317	18.6648		18.7492	18.4713	18.369	18.5505	18.5286	18.958	18.9308	18.8983	18.9443
AC(UniMod:4)EK(UniMod:121)VISVGQTVITK	KDM4C	Q9H3R0_K877;Q9H3R0-2_K877	1393	16.8306													16.1448	16.64	16.7573		16.915	17.2892	17.2375
AC(UniMod:4)EMGHK(UniMod:121)DVIQTLIK	INVS	Q9Y283_K403;Q9Y283-2_K403	1394	16.7228	17.3502			18.7486				18.7258					15.8978	15.9673	15.3115	16.0863	16.1367	16.7682	16.7618	16.1961
AC(UniMod:4)EQPTHWK(UniMod:121)ITY	POFUT2	Q9Y2G5_K426	1395	17.414																		17.414
AC(UniMod:4)FVLEK(UniMod:121)K	MAGED1	Q9Y5V3_K522;Q9Y5V3-2_K578	1396	24.0241	22.9756	23.0196	22.9406	22.533	23.9726	24.1935	24.0064	23.7209	24.408	24.4513	24.1904	23.9156	24.4651	24.3219	24.4121	24.3366	24.6281	24.691	24.6374	24.6618
AC(UniMod:4)GEAHLK(UniMod:121)TILATGELGTLTNVYK	DERA	Q9Y315_K188	1397	18.1627					16.9806	17.4489			18.3186		18.4833			18.606	18.3835		18.527	18.5536
AC(UniMod:4)GEIIPK(UniMod:121)R	USP37	Q86T82_K498;Q86T82-2_K426	1398	16.2439					15.3873	15.6995				16.2717	16.2949	16.3833	16.2036	16.2728	16.7455	16.6807	16.3546	16.2608	16.4622	16.1538
AC(UniMod:4)GGHGYSK(UniMod:121)LSGLPSLVTK	ACOX2	Q99424_K419	1399	19.2411						18.1927	18.2655		18.8427			19.4532	19.3466	19.459	19.2978	19.4275	19.5289	19.7369	19.7953	19.5476
AC(UniMod:4)GK(UniMod:121)FEISAIR	PGM2	Q96G03_K512	1400	20.2583						20.2473			20.9463	19.6378	21.1214	21.0576		20.5126			19.7899	19.2145	19.8387	20.2167
AC(UniMod:4)GQIFC(UniMod:4)GK(UniMod:121)C(UniMod:4)SSK	HGS	O14964_K192	1401	18.3015	17.4546	17.9394	17.1315	17.6208	18.2844	18.2152	18.3239	17.0609	18.4095	18.4126	18.4187	18.451	18.6169	18.8448	18.6284	18.5928	18.7583	18.8422	19.078	18.9454
AC(UniMod:4)GVPK(UniMod:121)QGSIPYDSVTGPSK	SIAE	Q9HAT2_K239;Q9HAT2-2_K204	1402	18.2169	16.7586				18.0273	17.7353	17.717	17.5448	18.2317	18.0508	18.2932	17.8084	18.5267	18.6368	18.4561	18.5027	18.767	18.9034	18.8392	18.8883
AC(UniMod:4)GVSVK(UniMod:121)K	RETSAT	Q6NUM9_K337	1403	21.1041						20.8228	20.734	20.8456				21.2205		21.1014	21.1643	21.1262	21.0417	21.3389	21.4018	21.3475
AC(UniMod:4)HIK(UniMod:121)TETVTYEEK	TRAK2	O60296_K235	1404	17.7732	15.6662				17.8126	17.5108	17.6429	17.3656	17.4077	18.0377	18.1814	17.9384	17.9443	18.1751	18.2589	18.5811	17.2016	17.7385	18.3696	18.3109
AC(UniMod:4)IAEK(UniMod:121)LGGSLIVAFEGC(UniMod:4)PV	DSTN	P60981_K151	1405	19.832									19.172				19.8256	19.8646	19.9249				20.3726
AC(UniMod:4)IDFAISAK(UniMod:121)PLTR	CACNA1A	O00555-3_K1542;O00555-4_K1542	1406	20.4354				19.6603													20.8874	20.8715	20.6326	20.125
AC(UniMod:4)IDSNEDGDLSK(UniMod:121)STVLR	TPP2	P29144_K220	1407	18.3501					16.9711	17.9448	17.2506	17.96	18.3802	18.6701	17.8306	17.9177	18.7227	18.7752	18.8234	18.7971	18.9822	19.0744	18.5984	18.9031
AC(UniMod:4)ISFNK(UniMod:121)K	CTR9	Q6PD62_K176	1408	19.0384					18.4759	18.9214	18.4746	18.4545	19.1054			19.2997					19.6515	19.3356	19.6271
AC(UniMod:4)K(UniMod:121)ADIPK	GLG1	Q92896-2_K943;Q92896-3_K932	1409	17.4315							17.0823	17.3777		17.8835	17.8202	17.647		17.395	17.3894	17.6989	17.2337	17.3492	16.993	17.3083
AC(UniMod:4)K(UniMod:121)ANGVTDLLVVHEHR	IMP4	Q96G21_K129	1410	18.69	17.7199	17.6369	17.8035		18.6197	18.0669	18.4905	18.1107	18.7461	18.7321	19.1565	18.8052	19.3014	19.3028	19.1265	19.0922	18.8898	19.2897	19.0497	19.1706
AC(UniMod:4)K(UniMod:121)DPNPIIDGR	RBM38	Q9H0Z9_K93;Q9H0Z9-2_K93	1411	18.9352	16.3486		18.4359	18.2641	19.0287	18.3898	18.6527	18.6734	19.2833	19.4331	19.4341	18.9736	19.6331	19.5054	19.3277	19.3011	19.4111	19.3355	19.2271	19.1107
AC(UniMod:4)K(UniMod:121)FAEWC(UniMod:4)LEYGEHGC(UniMod:4)R	LANCL1	O43813_K350	1412	16.0686									15.5781	15.5554	15.5183	15.586	14.3434	16.3901	15.921	15.3252	17.8285	17.8066	17.5719	15.3991
AC(UniMod:4)K(UniMod:121)LAGPDSR	N4BP2L2	Q92802-3_K408	1413	16.4137					16.2498	15.8492		16.0789			17.9989			16.1564	15.8771		15.7051	16.7856	16.8643	16.5716
AC(UniMod:4)K(UniMod:121)LAILHLINGTIK	VIRMA	Q69YN4_K1239;Q69YN4-3_K1239	1414	16.9021																	16.9021
AC(UniMod:4)K(UniMod:121)LYGPETNIPR	COQ10B	Q9H8M1_K218;Q9H8M1-2_K175	1415	19.4391			19.1584		18.8891	19.1759	19.2279	19.2276	19.6954	19.4882	19.2979	19.4975	19.4224	19.632	19.4435	19.4096	19.7844	19.791	19.7248	19.5999
AC(UniMod:4)K(UniMod:121)NC(UniMod:4)TC(UniMod:4)GLAEELEK	CIAPIN1	Q6FI81_K247	1416	18.9169					19.452							18.3196	18.9535	18.7984	18.8984	19.0519	18.6793	18.9409	19.0264	19.0483
AC(UniMod:4)K(UniMod:121)NLAYGEEK	SYTL3	Q4VX76_K331	1417	15.4669							16.1413		15.9687	14.7886	15.3143	15.2787	15.5486	15.6767	15.6213	14.4857	15.106	15.8928	16.137	15.1097
AC(UniMod:4)K(UniMod:121)VDSPTVTTTLK	KLC1	Q07866_K457;Q07866-10_K457;Q07866-2_K457;Q07866-3_K457;Q07866-4_K457;Q07866-5_K457;Q07866-6_K457;Q07866-7_K457;Q07866-8_K457;Q07866-9_K457	1418	15.877				16.844							15.5739	15.3455		15.242	15.9777				16.279
AC(UniMod:4)K(UniMod:121)VEDLGK	WDR48	Q8TAF3_K394	1419	16.2881									16.4836	14.8153	16.4407	16.365	17.2028	16.5594		15.9309		15.8571	16.9379
AC(UniMod:4)K(UniMod:121)VLVEK	GUCD1	Q96NT3_K123;Q96NT3-2_K123;Q96NT3-3_K179	1420	16.7886									16.93	17.1551	16.764	16.2549	16.2692	16.9448	16.9215	17.0288	16.448	16.8555	16.8151	17.0765
AC(UniMod:4)K(UniMod:121)YFEQGK	MKRN2	Q9H000_K328;Q9H000-2_K285	1421	16.9396					16.2089	16.773	16.5603		16.8211	16.6721	16.6485	16.1031	17.2299	17.2678	17.2296	16.7091	17.1	17.7095	17.5259	17.5346
AC(UniMod:4)LDHLAPDSK(UniMod:121)SSGK	IQGAP3	Q86VI3_K1524	1422	18.965	18.2196	18.1175	20.617	17.9773	18.4211	18.6433	18.7388	18.9497	19.0167	19.0535	19.3617	19.0851	19.0274	19.3193	19.1914	19.1696	19.2478	19.1935	19.0955	18.8533
AC(UniMod:4)LDTAVENM(UniMod:35)PSLK(UniMod:121)MK	FASN	P49327_K1239_Oxi1235	1423	21.4403	20.7293	20.4593	20.5536		20.4279	20.45	20.4022	20.489	21.8696	21.6613	21.8499	21.7377	21.8596	22.3189	21.8307	22.2291	21.9831	22.1527	22.221	22.1413
AC(UniMod:4)LDTAVENMPSLK(UniMod:121)M(UniMod:35)K	FASN	P49327_K1239_Oxi1240	1424	24.0712	22.4675	22.5445	22.3316	22.6351	23.6332	23.9554	24.124	24.0195	24.3327	24.3129	24.4278	24.6293	24.6482	24.5844	24.9051	24.9443	24.8839	24.6909	24.6961	24.6579
AC(UniMod:4)LDTAVENMPSLK(UniMod:121)MK	FASN	P49327_K1239	1425	22.8108	21.2003	21.2152	21.1915	21.5363	22.489	22.3942	22.5696	22.1822	23.3579	23.3239	23.2055	23.3914	23.5216	23.5828	23.3847	23.6823	23.5453	23.4776	23.2698	23.6941
AC(UniMod:4)LDYPVTSVLPPASLC(UniMod:4)K(UniMod:121)LSSAR	PTTG1IP	P53801_K82	1426	19.544										19.7031				19.2825	19.4432	19.6619		19.3492		19.824
AC(UniMod:4)LENLGLK(UniMod:121)HIFSEDTSDFSGM(UniMod:35)SETK	SERPINB5	P36952_K294_Oxi307	1427	18.5665							17.6857			18.2547							18.4423	19.1881	19.2618
AC(UniMod:4)LENLGLK(UniMod:121)HIFSEDTSDFSGMSETK	SERPINB5	P36952_K294	1428	20.0334					18.8108	19.3469	19.8963		20.3345	19.9229	20.0895			20.322	20.2188		20.2294	20.656	20.5398
AC(UniMod:4)LK(UniMod:121)ESM(UniMod:35)R	CYP24A1	Q07973-2_K382_Oxi385	1429	16.9947							16.8045											17.0991	17.0175	17.0575
AC(UniMod:4)LK(UniMod:121)ESMR	CYP24A1	Q07973-2_K382	1430	20.3931	20.3644	19.7662	19.8289	19.5683	20.5945	20.3006	20.3662	20.1214	20.6066	20.7706	20.3874	20.3779	20.5243	20.5534	20.5243	20.9085	20.9458	20.4515	20.4186	20.4816
AC(UniMod:4)LK(UniMod:121)TEPSLR	TIMM21	Q9BVV7_K36	1431	20.1687						19.3812	19.9567			20.2555		20.2107	20.7434	20.6518	20.5926	20.5888	20.1029	20.0435	20.0686	19.4291
AC(UniMod:4)LPDAK(UniMod:121)TQR	KIAA0391	O15091_K512;O15091-2_K496	1432	17.5324								17.8277	17.2146	17.3418	17.4245	17.379	17.4568	17.5909	17.4559	16.8941	17.6979	17.8586	17.8937	17.8859
AC(UniMod:4)LQK(UniMod:121)LK	POLG	P54098_K551	1433	19.729					19.3715	19.4098	19.1206			20.6945	20.5959	20.403	19.5359	19.3782	19.3635	19.5575	20.037	19.5086	19.6328	19.5968
AC(UniMod:4)LQQDLK(UniMod:121)QESR	CHD1L	Q86WJ1_K141;Q86WJ1-4_K28	1434	19.9293	18.789	19.0492	18.9393	18.4432	19.6645	19.6955	19.6389	19.838	20.2751	20.1955	20.2721	20.1965	20.4575	20.4529	20.376	20.3554	20.5775	20.5789	20.4638	20.3271
AC(UniMod:4)M(UniMod:35)EEMHQVAIAAK(UniMod:121)DPANGR	NUP85	Q9BW27_K124_Oxi113	1435	20.5751		19.4103	19.8885	19.1731	20.4165	20.3368	20.3663	20.2891	20.9546	21.0874	21.1605	20.784	20.0948	20.968	20.98		21.0308	21.0319	21.2228	21.1556
AC(UniMod:4)MDGWMGK(UniMod:121)EC(UniMod:4)K	JAG2	Q9Y219_K238;Q9Y219-2_K238	1436	18.8443					18.4071	18.9325	18.8012	18.6008	19.1017	19.7924	18.906	18.0234	18.7534	19.1145	18.8541	18.8708	18.6557	18.9972	18.9197	18.7777
AC(UniMod:4)MEEM(UniMod:35)HQVAIAAK(UniMod:121)DPANGR	NUP85	Q9BW27_K124_Oxi116	1437	19.7106	18.2276	18.4156	18.1314		19.5419	19.5404	19.5546	19.8452	20.0625	19.947	20.0808	20.1496	20.0434	20.0502	19.9977	19.9182	20.1187	20.3066	20.336	20.2335
AC(UniMod:4)MEEMHQVAIAAK(UniMod:121)DPANGR	NUP85	Q9BW27_K124	1438	21.1989	19.8835	19.9692	20.3119	19.4874	21.0717	20.9072	21.0627	20.8225	21.7007	21.3227	21.6075	21.4378	21.6411	21.7068	21.7685	21.7129	21.6643	21.9428	22.0088	21.9478
AC(UniMod:4)NFFNNVGGNLK(UniMod:121)GLENWLLK	NCOA4	Q13772_K255;Q13772-3_K271;Q13772-4_K271	1439	17.8672									18.1869	17.8811	17.3992		18.8248		17.7298		17.8218	18.2929	16.8013
AC(UniMod:4)NLTDTQK(UniMod:121)EVK	KDM3B	Q7LBC6_K1364	1440	17.4065	16.4549	16.4796	16.8109	16.9994	16.673	17.2427	17.3456	17.4828	17.5878	17.3713	17.5867	17.8901	17.4357	17.5176	17.9294	17.6224	17.9744	17.9873	17.7435	17.994
AC(UniMod:4)PEHSAPIK(UniMod:121)VHHNQTGK	SLC17A5	Q9NRA2_K91	1441	15.1395			15.1341		15.0835	15.0355	14.1383	14.7349	15.27	16.4352	14.1586	15.1249	15.6366	15.6082	14.7401	15.1506	15.1358	15.8287	15.3994	14.7564
AC(UniMod:4)PEK(UniMod:121)HFAFK	FAM3C	Q92520_K67	1442	19.2395			20.0308		18.8611	18.8325	18.9436	18.8307	19.5985	18.841	18.634	18.9203	19.1248	19.6728	19.6104	19.098	19.854	19.4412	19.3881	19.3893
AC(UniMod:4)PK(UniMod:121)EGPAVVGQFIQDVK	CAND1	Q86VP6_K812	1443	19.23					19.4903			18.7986	19.0042	18.6676	18.3662		19.4703	19.6044	19.7186	19.4592	19.0886	19.2169	19.5987	19.5061
AC(UniMod:4)PLC(UniMod:4)SQGTK(UniMod:121)TLSGSIAPMDVC(UniMod:4)VR	AMDHD2	Q9Y303-2_K356;Q9Y303-3_K356	1444	19.06													19.1209	19.1802	19.0342		18.5672	18.9585	19.0087	19.5507
AC(UniMod:4)QAK(UniMod:121)SEALVLR	OFD1	O75665_K256	1445	19.2917	17.8789	17.9493	18.1038	18.2045	19.0148	18.853	19.1186	19.1666	19.7241	19.7023	19.3887	19.7943	19.8161	19.8054	19.6714	19.7743	19.9247	19.9703	19.9487	20.0237
AC(UniMod:4)QALGAM(UniMod:35)LSK(UniMod:121)GALNPADITVLFK	NELFCD	Q8IXH7_K302_Oxi299;Q8IXH7-4_K293_Oxi290	1446	17.1906													16.4386		17.0089		17.4186	17.5845	17.5023
AC(UniMod:4)QALGAMLSK(UniMod:121)GALNPADITVLFK	NELFCD	Q8IXH7_K302;Q8IXH7-4_K293	1447	18.3343					14.8871	16.9093			18.6309	18.8176	18.8594		19.1428	19.0443	19.1026		19.0207		18.928
AC(UniMod:4)QEVLEK(UniMod:121)VK	PI4KB	Q9UBF8_K58;Q9UBF8-2_K58	1448	17.4473						17.1369	16.6287	16.3207	17.4623	17.2931	17.1501	17.1874	17.7652	17.8836	17.7878	17.929	17.7961	17.6069	17.8546	17.9069
AC(UniMod:4)QIIASILVGK(UniMod:121)DEK	POLR3A	O14802_K575	1449	19.6706		18.5021			19.2657	18.8466	19.4233	19.2864	19.4766	19.6366	19.8049	19.6005	19.943	20.1154	19.8307	20.0838	20.2827	20.2955	19.8897	20.1167
AC(UniMod:4)QK(UniMod:121)MILELFSK	GSTO1	P78417_K114	1450	19.1819		19.5225	19.8331		18.6128	18.5833	18.9269	18.9077	19.1152	19.3002	19.0647	18.686	19.4808	19.3425	19.0085	19.7255	19.0794	19.2607	19.3612	19.4638
AC(UniMod:4)QLSVVVDDK(UniMod:121)K	DNMT1	P26358_K1348;P26358-2_K1364	1451	18.4796					17.5469	18.1699	17.6273	18.3895	18.5212	18.3984	18.5564	18.8951	18.8297	18.8797	18.507	18.8351	18.8421	18.3356	18.6414	18.6978
AC(UniMod:4)QLTYPLHTYPK(UniMod:121)EEELYAC(UniMod:4)QR	TMEM59	Q9BXS4_K63	1452	17.8059		17.2495		16.8234	17.6299				17.3547	17.87	16.8961	18.0451	17.9355	18.1577	18.251	18.1041	18.0036	18.4623	18.2762	18.0295
AC(UniMod:4)QNYLK(UniMod:121)K	PCTP	Q9UKL6_K212	1453	17.0559							16.6574		17.3011	17.2969	17.2236	17.268	17.2906	16.8418			16.8854	16.6497	16.946	17.2541
AC(UniMod:4)QSFHEALEAWAK(UniMod:121)GPGAEPFYIR	CARD10	Q9BWT7_K700	1454	19.7931					20.0393	19.7036	19.2374		19.5926	20.0685	19.7095		20.5671	20.2266	20.1341		19.251	19.573	19.4147
AC(UniMod:4)SGK(UniMod:121)FM(UniMod:35)PIMQWLYFDALEC(UniMod:4)LPEDK	UBA1	P22314-2_K376_Oxi378	1455	19.506											19.3031		19.709
AC(UniMod:4)SGK(UniMod:121)FMPIM(UniMod:35)QWLYFDALEC(UniMod:4)LPEDK	UBA1	P22314-2_K376_Oxi381	1456	19.0394									18.3845		19.2221				19.4157		18.1315			20.043
AC(UniMod:4)SGK(UniMod:121)FMPIMQWLYFDALEC(UniMod:4)LPEDK	UBA1	P22314-2_K376	1457	19.8284													19.8845	19.3989			18.7728	20.2342	20.8516
AC(UniMod:4)SK(UniMod:121)QTLSSLK	CMAS	Q8NFW8_K331	1458	16.1969										17.0327				16.0799	16.1916		15.471	15.8366		16.5695
AC(UniMod:4)SLAK(UniMod:121)TAFDEAIAELDTLNEESYK	YWHAB	P31946-2_K193	1459	18.6728								17.1317	18.2928	17.5795	18.305		19.6746		19.4585			20.2674
AC(UniMod:4)SLAK(UniMod:121)TAFDEAIAELDTLSEESYK	YWHAZ	P63104_K193	1460	20.203					18.8615	19.0727		19.0813	19.3824	21.0785	19.1369	20.1668	20.4443	20.6741	21.1641	20.5443	21.1619	21.1393	20.8466	20.29
AC(UniMod:4)SLLEK(UniMod:121)DR	RBM43	Q6ZSC3_K176	1461	18.6198									18.2271	18.5542				18.8396	18.5658	18.9819	18.7488	18.6714	18.3988	18.5901
AC(UniMod:4)STVEGK(UniMod:121)WQQR	UIMC1	Q96RL1_K607	1462	15.0538										15.3893	16.0214	15.4428	14.7411	14.6396	14.0461		15.117	15.6927	14.3946
AC(UniMod:4)SVGAVPGITK(UniMod:121)FMQEVYLDK	GNL3L	Q9NVN8_K288	1463	19.1504	18.7922	17.2677	18.2674	18.3845	18.6762	19.0881	19.0733		19.2445	19.4968	19.4867	19.2807	19.5299	19.6445	19.7191	18.7896	19.6644	19.8344	19.9246	19.6939
AC(UniMod:4)SVIFPLIYSEMK(UniMod:121)YMVH	SQLE	Q14534_K570	1464	16.9745					16.1358	16.5936			17.2905	17.0908	16.7027	17.8203	16.8131		16.7913		17.1086	17.4707	16.7637	17.1125
AC(UniMod:4)VC(UniMod:4)QTLGISPEEK(UniMod:121)FVITTTSR	SMCHD1	A6NHR9_K71	1465	19.4921													19.5149	19.2814	19.4891			19.6081	19.5673
AC(UniMod:4)VDFK(UniMod:121)TWMR	GFER	P55789_K78	1466	18.6327					18.5763								18.7147	18.6857	18.6199	18.3081	18.9653	18.9304	18.846	18.048
AC(UniMod:4)VDPAC(UniMod:4)K(UniMod:121)YSGHLLLAHIIAK	TRRAP	Q9Y4A5_K1880;Q9Y4A5-2_K1862	1467	15.8983														14.9235			16.3614		16.4101
AC(UniMod:4)VELLVK(UniMod:121)HGGDLFAENENK	ANKIB1	Q9P2G1_K166	1468	18.5313							19.4204	18.8592	20.057	19.1139	19.2712		17.6617	18.1853	18.6188	18.1595	18.1896	17.7025	17.9262	17.741
AC(UniMod:4)VFGNEPK(UniMod:121)ASDEVPLAPR	SLC35B2	Q8TB61_K87;Q8TB61-2_K87;Q8TB61-3_K38	1469	19.897	18.9147					19.5016	19.6344	19.6598	20.0643	19.9885	20.0436	19.8993	20.0054	20.2941	20.3941	20.1069	19.9144	19.8341	19.9501	20.1468
AC(UniMod:4)VGLPPQNHM(UniMod:35)LLEHK(UniMod:121)MER	ISYNA1	Q9NPH2_K507_Oxi502	1470	19.2841									19.1046	19.2282	18.7492	19.1792	19.4578	19.7304	19.7603	19.4609	19.1996	19.1761	19.2892	19.0732
AC(UniMod:4)VGLPPQNHMLLEHK(UniMod:121)M(UniMod:35)ER	ISYNA1	Q9NPH2_K507_Oxi508	1471	19.2327					19.1316	19.2366	18.7071	19.4318				19.288					19.6012
AC(UniMod:4)VGLPPQNHMLLEHK(UniMod:121)MER	ISYNA1	Q9NPH2_K507	1472	19.9661								20.9513	20.1083	20.5397	20.8336	20.5737	18.003	19.4674	19.7778	19.4397
AC(UniMod:4)VNFLETSLEAK(UniMod:121)NAC(UniMod:4)VLLSQSR	BTBD6	Q96KE9_K186;Q96KE9-2_K111	1473	18.489							18.861						18.3701				18.3296	18.4384	18.446
AC(UniMod:4)VVHGSDLK(UniMod:121)DM(UniMod:35)TSEQLDDILK	ATP1A1	P05023_K671_Oxi673;P05023-4_K671_Oxi673	1474	20.0337				19.3713	19.3225	19.0649	20.1517	18.9346	19.7678	20.1381	20.3608	20.2668	20.1628	20.1288	20.536	20.5063	20.6871	20.6223	20.2793	20.2719
AC(UniMod:4)VVHGSDLK(UniMod:121)DMTSEQLDDILK	ATP1A1	P05023_K671;P05023-4_K671	1475	20.9053	19.656	19.7373	20.2034	19.8841	20.2069	20.2594	20.861	20.6888	21.3327	21.3604	21.2877	21.3497	21.1458	21.412	21.4665	21.5454	21.3362	21.5178	21.5649	21.2894
AC(UniMod:4)WMK(UniMod:121)SSLEEGISVLK	MTO1	Q9Y2Z2-4_K508;Q9Y2Z2-6_K548	1476	18.3767		20.6613			18.6415	18.7766	18.476		18.4836	18.4803	18.2937	18.0585	18.1981	18.3841	18.1039	17.3417	17.9628	18.1452	18.1631	17.8567
AC(UniMod:4)YDEGK(UniMod:121)R	UXS1	Q8NBZ7_K235;Q8NBZ7-2_K240	1477	17.7562																17.6962		17.7398	17.8183	17.7703
AC(UniMod:4)YEESLK(UniMod:121)SR	NCOR2	Q9Y618_K1509;Q9Y618-4_K1492	1478	17.1954						17.1469			17.8703	16.7532	17.8518	16.6392	16.8027	16.8598	17.9315	17.3433	17.1673	17.1886	17.1506	16.8349
AC(UniMod:4)YK(UniMod:121)LLLETLPGYSLSLDPK	TRAPPC9	Q96Q05_K430;Q96Q05-2_K528;Q96Q05-3_K421	1479	19.5093		18.9391			19.2315	18.9748	19.299		19.5796	19.6824	19.3709		19.4563	19.7945	19.6682	18.9472	20.2264	20.2592	20.2925	18.9171
AC(UniMod:4)YLSINPQK(UniMod:121)DETLETEK	ACTR1A	P61163_K230	1480	19.6177			18.5943		18.3425	18.7024	18.8897	18.6006	19.7403	19.9369	19.9223	19.551	19.8094	20.1818	20.1459	20.0739	19.8965	20.2003	20.2852	20.6278
ADAAEK(UniMod:121)IR	ZFAND6	Q6FIF0_K192;Q6FIF0-2_K180	1481	19.19					18.3584	18.976	18.7365	18.8684		19.2372	19.3196	19.1297	19.323	19.3521	19.5615	19.5447	19.476	19.4857	19.4286	19.0519
ADADTMK(UniMod:121)AMR	MMP14	P50281_K86	1482	16.6212											16.6212
ADAEEGIFEIK(UniMod:121)TPSR	TBC1D2	Q9BYX2_K114;Q9BYX2-2_K114	1483	17.5657																17.5196	17.639	17.4511	17.3351	17.8837
ADAENLIYTADPESFEVNTK(UniMod:121)DM(UniMod:35)DSTLSR	ECT2	Q9H8V3_K817_Oxi819;Q9H8V3-3_K817_Oxi819	1484	18.0892									16.0961					18.6724	18.933	18.6553
ADAENLIYTADPESFEVNTK(UniMod:121)DMDSTLSR	ECT2	Q9H8V3_K817;Q9H8V3-3_K817	1485	19.2005				17.5824				18.7026		18.6351				19.5306	20.0515	19.8258		19.7085	19.5677
ADAESEPVAQK(UniMod:121)SQLDR	MBD4	O95243_K281;O95243-2_K281;O95243-3_K281;O95243-5_K281	1486	18.4252										18.991			17.8821	17.9136	18.1598	18.4582		18.7183	18.6484	18.6302
ADAEYYAAHK(UniMod:121)YATSNK	ERLIN1	O75477_K267	1487	19.9737	19.6169	19.5887	19.4294	19.3468	20.0359	19.8409	20.0158	20.3176	20.3491	19.8837	19.8103	19.7474	20.1975	20.6279	20.5934	20.0966	19.9819	20.3121	19.9217	19.7597
ADAGK(UniMod:121)EGNNPAENGDAK	HMGN2	P05204_K64	1488	16.2631								15.4532				16.1503		17.4233	16.4009	16.4165	14.518	16.5556	16.4775	16.9726
ADAGK(UniMod:121)ELETQK	HTT	P42858_K1562	1489	14.8192										13.9004				15.2474		15.3818		14.9558	14.6475	14.7824
ADAIFQEGIQQK(UniMod:121)AEPLER	BUB1B	O60566_K182;O60566-3_K196	1490	21.055	20.7683	20.6271	20.6561	20.4837	21.2305	21.4974			21.0586	21.194	21.1061	20.9213	21.0713	21.2007	21.2687	21.0375	21.1908	21.2793	21.295	21.1041
ADAISK(UniMod:121)SELTK	2006-09-01	Q14141_K191;Q14141-2_K191;Q14141-4_K191	1491	18.3784					17.8038	18.0572		17.485	17.9374	18.4275		18.4211	18.5332	18.7258	18.5251	18.5166	18.6893	18.6875	18.7808	18.7066
ADAISSIGTSGLTDM(UniMod:35)K(UniMod:121)K	CC2D2A	Q9P2K1_K849_Oxi848	1492	19.7865									19.7746	19.6483	19.8236	19.5655		19.864	19.9637	19.9959	19.7909	19.7078	19.7511	19.7666
ADAISSIGTSGLTDMK(UniMod:121)K	CC2D2A	Q9P2K1_K849	1493	19.6293		18.6697	18.6977						19.72	19.8958	19.991	20.1073	19.6475	19.6301	19.6337	19.8245	19.6321	19.7972	19.8112	19.7529
ADAK(UniMod:121)AYSDPSTGEPATYGELQQR	PLEC	Q15149_K3316	1494	18.2581	17.2216	16.5349	16.4922	17.576	18.6672	18.2912	18.6506	18.122	18.4676	18.5885	18.6029	18.0382	18.5535	18.7318	18.7638	18.4559	18.6628	18.9393	18.8996	18.9019
ADAK(UniMod:121)DPASLPQC(UniMod:4)LGPGC(UniMod:4)VR	CXXC1	Q9P0U4_K367;Q9P0U4-2_K371	1495	18.4762			17.7047										18.3311	17.78		18.2191	18.7067	18.9257	19.1036	19.039
ADAK(UniMod:121)EIPR	ROCK2	O75116_K1222	1496	18.4472					18.3497	18.4572	18.5347	18.7607	18.5257	18.7671	18.4234	18.1507	18.6921	18.5431	18.6428	19.4793	18.03	17.9684	18.078	17.7528
ADAK(UniMod:121)LGMPM(UniMod:35)C(UniMod:4)LR	GNB1L	Q9BYB4_K161_Oxi166	1497	18.8516			17.9349							18.5085	18.2762	18.8659	19.1234	19.3385	19.2369	18.9158	19.2378	18.9209	18.8626	18.9981
ADAK(UniMod:121)LGMPMC(UniMod:4)LR	GNB1L	Q9BYB4_K161	1498	20.5537	19.9293		19.1366		20.5773	19.966	20.2148	20.1466	20.5534	20.6244	20.7071	20.7233	20.8096	20.7981	20.917	21.0352	20.9796	21.013	21.0246	20.811
ADALK(UniMod:121)AM(UniMod:35)K	ALYREF	Q86V81_K161_Oxi163	1499	18.2234																		18.3188	18.1525	18.1989
ADALK(UniMod:121)AMK	ALYREF	Q86V81_K161	1500	20.6073		20.8182			21.1871	20.9966	20.6697	20.6904	20.6298	20.3959	20.2791	20.6894	20.4448	20.2622	20.5301	20.7469	20.7303	20.4556	20.4229	20.3759
ADALLGK(UniMod:121)ATIDLK	WWP1	Q9H0M0_K96	1501	17.5033																	17.5033
ADALQAGASQFESSAAK(UniMod:121)LK	VAMP1	P23763_K85;P23763-2_K85;P23763-3_K85	1502	22.243										22.1514	21.9486	22.051	22.2945				22.3656	22.4498	22.4399
ADALQAGASQFETSAAK(UniMod:121)LK	VAMP2;VAMP3	P63027_K83;Q15836_K66	1503	20.8918	19.8203	20.8861	21.0849		20.3919	20.5	19.5485	20.3221	20.5344	20.7331	20.7163	20.9567	21.4295	21.2928	21.4989	21.6008	21.3649	21.3516	21.3302	21.581
ADALSMDNC(UniMod:4)K(UniMod:121)ELER	DNAJB14	Q8TBM8_K367	1504	18.3869											17.0092	17.0974		18.9281		18.9583	19.0133	18.9524	18.8979	18.2388
ADALYPVVSAASIC(UniMod:4)AK(UniMod:121)VAR	RNASEH2A	O75792_K183	1505	21.8145	21.0873	21.0449	21.3148	21.0755	21.6135	21.7217	21.6762	21.6154	21.9306	21.9738	21.9049	21.9272	22.2315	22.1459	22.0063	21.7881	22.2705	22.3051	22.5104	22.1459
ADALYQK(UniMod:121)HAGHTLLQIPMGGK	NOA1	Q8NC60_K580	1506	20.1631			20.834						19.9108	19.7741	19.7833	19.6392	20.5555	20.5435	20.7059	20.3336	20.1545	20.4486		19.274
ADAVWNK(UniMod:121)IQEENVIPR	LRPPRC	P42704_K980	1507	18.3203									18.5491		18.9688	18.1814	18.1034	18.9435	18.8021	16.6697		18.6997	18.4255	17.8603
ADC(UniMod:4)ASGIFLAAEK(UniMod:121)YAPSK	AP1G1	O43747_K410;O43747-2_K413	1508	19.5482					19.3806			18.7156	19.1627	19.3144	19.4779	19.2771	19.5755	19.7892	19.4395	19.3237	20.0318	20.0324	20.0702	20.0839
ADC(UniMod:4)HEALLAAWK(UniMod:121)K	DHX37	Q8IY37_K1125	1509	19.9977					19.8967	19.4005	19.8227	18.8829	19.0086	19.8179	19.1143		20.1175	20.1638	20.5709		20.7055	21.1929	20.2598	21.0138
ADC(UniMod:4)IK(UniMod:121)EIDLLK	NEK7	Q8TDX7_K81	1510	18.7187								18.9257	18.5667	18.8984		18.6952	18.8048		18.7574	18.9279	18.4403	18.7376	18.7499	18.4018
ADC(UniMod:4)LQMILK(UniMod:121)WK	ANKIB1	Q9P2G1_K122	1511	16.0655			14.8688			15.6801			16.4646	16.3916	16.0974		16.357	15.7296			16.5714	16.3845	16.1097
ADC(UniMod:4)PENATMSLK(UniMod:121)HLTK	ISG20L2	Q9H9L3_K304	1512	16.3658																		16.1517	16.6604	16.2854
ADC(UniMod:4)PYYAK(UniMod:121)TELVADYLQK	MDH1B	Q5I0G3_K17;Q5I0G3-2_K17	1513	19.5096													19.4558	19.5633
ADDDVYIK(UniMod:121)GDK	CHSY3	Q70JA7_K267	1514	17.1003			16.6221		17.6844	17.2292	17.5555	17.6552	16.0346	17.0411	16.872	17.044	17.2236	17.3976	17.0456	17.086	17.0784	17.2918	17.171	16.6736
ADDDVYIK(UniMod:121)GDR	CHSY1	Q86X52_K177	1515	19.6525	19.8037	19.4697	19.1252	18.9487	19.8625	19.6663	19.7724	19.6509	19.4139	19.8699	19.7898	19.8189	19.7082	19.6929	19.7888	19.6664	19.5057	19.9036	19.7427	19.8507
ADDFVLK(UniMod:121)K	RSBN1	Q5VWQ0_K252	1516	17.773																	18.0241	17.9493	17.489	17.6296
ADDILDLK(UniMod:121)FC(UniMod:4)M(UniMod:35)DGVQTALR	COG4	Q9H9E3_K136_Oxi139	1517	18.8184							18.9711			18.4008	18.5512	18.6615	18.9881	19.0058			18.7801	19.1664	18.8406
ADDILDLK(UniMod:121)FC(UniMod:4)MDGVQTALR	COG4	Q9H9E3_K136	1518	19.4943	18.7139					18.993			19.7655	19.6741	19.5205	19.1067	19.625	19.6503	19.3207		20.1003	19.6769	19.7847
ADDLGK(UniMod:121)GGNEESTK	SOD1	P00441_K129	1519	16.3597					15.7601	15.4555	16.0715	15.9269	16.3919	16.3218	16.4031	16.3427	16.5245	16.4692	16.5462	16.4012	16.9728	16.7371	16.8666	16.5648
ADDM(UniMod:35)K(UniMod:121)WAQK	TMEM189	A5PLL7_K264_Oxi263;A5PLL7-2_K261_Oxi260	1520	18.1221	17.1797	17.4218	16.9507		18.3407	18.2162	18.0604	17.8723	18.6165	18.4415	18.4342	18.4525	18.4085	18.6546	18.4693	18.3701	17.9585	18.4218	17.8617	18.188
ADDMK(UniMod:121)WAQK	TMEM189	A5PLL7_K264;A5PLL7-2_K261	1521	20.3091	19.7584	19.9944	19.9725	19.8149	20.4021	20.5115	20.1846	20.0701	20.2435	20.3785	20.5576	20.4402	20.6592	20.4062	20.0733	20.2859	20.5716	20.784	20.577	20.4963
ADDPLLK(UniMod:121)LLQEAQQS	DCPS	Q96C86_K329	1522	19.6506										19.5267	19.8773	20.0896	19.077	19.4416	19.515	19.8948			19.1887	20.2449
ADDPSWC(UniMod:4)K(UniMod:121)TPSGHIK	SOX4	Q06945_K53	1523	18.4125	18.5582	18.9729	18.8673		18.0687	18.296	17.9061	17.5878	18.4206	18.5787	18.4758	18.5229	18.5466	18.6531	18.4716	18.2542	18.3385	18.4827	18.4825	18.3531
ADDYEQVK(UniMod:121)NVADYYPEYK	ATP6V0D1	P61421_K265	1524	20.9413	18.9194	19.2492	19.4402	19.956	20.5201	20.085	19.7531	19.4561	21.6429	21.4382	21.4392	21.3619	21.9108	21.9903	21.7322	21.8775	21.9664	22.0809	21.7396	22.2665
ADDYIEITGAGGK(UniMod:121)K	SAMHD1	Q9Y3Z3_K405	1525	19.7254	18.7645	19.3308	18.499	18.5325	20.1226	19.7144	20.1616	19.7954	20.0334	19.3256	19.8273	19.6495	19.9985	19.8776	19.963	19.8672	20.2398	20.2729	20.3235	20.2089
ADEALNK(UniMod:121)DK	MSH6	P52701_K185	1526	16.3349															16.3065	16.4436		16.4684		16.1211
ADEASELAC(UniMod:4)PTPK(UniMod:121)EDGLAQQQTQLNLR	FASN	P49327_K2206	1527	21.0553	18.5914	18.7314	18.5235	19.7756	20.1579	20.4594	20.4381	20.2769	21.902	21.8623	21.7514	21.4478	21.5498	21.9736	21.9342	22.0598	22.1073	22.4266	22.6185	22.5193
ADEC(UniMod:4)SGC(UniMod:4)GK(UniMod:121)SLLHIK	ZNF12	P17014_K173	1528	15.7364									15.4891		15.5279	15.5223		16.0878	16.4274	15.4688	14.8117	16.162	16.2106	15.6565
ADEDPALFQSVK(UniMod:121)TK	PITPNB	P48739_K167	1529	21.7075	19.4959	20.9648		20.7486	21.4373	20.9826	21.4769	21.1205	21.9912	21.8098	21.9898	21.9686	22.0954	22.2863	22.219	21.9403	22.449	22.4858	22.4943	22.4869
ADEITK(UniMod:121)ETTEK	DYRK4	Q9NR20_K446;Q9NR20-3_K561;Q9NR20-4_K570;Q9NR20-5_K443	1530	16.7938		16.0171			17.2498	17.1848	17.1728	17.3992	16.6903	16.6491	16.5681	16.5224	16.5096	16.7993	16.7623	16.714	16.7874	16.9268	16.8144	16.7268
ADEK(UniMod:121)FNQLVHFLR	DDX55	Q8NHQ9_K254	1531	18.6341									18.4809	18.2927		17.9286		18.2826	18.0433		19.0659	19.5271	19.452
ADEK(UniMod:121)ITNININQALSILK	KNTC1	P50748_K1543	1532	20.0525					19.2644		19.2885		19.8441	19.7788	19.805	19.6889	20.5594	20.5814	20.3307	19.9897	20.1927	20.4457	20.4884	20.4774
ADEK(UniMod:121)LELGDTVVLGSQNK	FZD6	O60353_K266;O60353-2_K234	1533	19.9316																	19.8785	20.06	19.9606	19.8275
ADEK(UniMod:121)SSC(UniMod:4)TLPEGTNSSPQEIDPTK	TM9SF4	Q92544_K224	1534	19.3845	17.741	17.8326	17.5573	18.9519	19.3164	19.9783	19.9573	20.3202	19.9606	20.0266	19.6725	19.4663	19.6234	19.7043	19.5129	19.6827	19.4497	19.7699	19.738	19.4278
ADEK(UniMod:121)WGFC(UniMod:4)ETEEEAAK	SEL1L	Q9UBV2_K164	1535	18.4422									18.2967	18.2061		18.9139	18.5359	18.3012	18.3139	18.2787	18.4766	18.3438	18.5539	18.6431
ADELFTEYESK(UniMod:121)LFSNTVK	SHPRH	Q149N8_K1256;Q149N8-4_K1260	1536	19.1319									18.8417	18.6988	18.5446	18.4494	18.4824	18.684	18.837	18.2267	21.1686	21.3855
ADELNNK(UniMod:121)HTIFGK	CWC27	Q6UX04_K126;Q6UX04-2_K126	1537	17.5062									17.7482	17.9234					18.253	18.1494		17.0735	16.808	16.5881
ADELSEK(UniMod:121)QVYDAHTK	CAV1	Q03135-2_K8	1538	17.3902									16.9844			17.0796	17.4125	17.5724	17.3612	17.8067	16.5464	18.0063	18.0311	17.101
ADENNAK(UniMod:121)LQELGK	VIRMA	Q69YN4_K887;Q69YN4-3_K887	1539	20.5867	19.2743	19.4104	19.2182	19.1867	20.3554	20.1422	20.5744	20.4731	20.8756	20.9076	20.9627	20.7335	20.9731	20.9936	20.9661	21.0046	21.42	21.4678	21.4105	21.3849
ADESHFLIENSTK(UniMod:121)EER	TOPBP1	Q92547_K743	1540	21.8027	20.489					20.8191								22.4331			22.1306	22.3293	22.3138	22.1039
ADEVAPAK(UniMod:121)K	ACLY	P53396_K468	1541	21.7159							21.1911							21.863	21.7903	21.7169	21.4886	21.9433	21.8188	21.9153
ADEVK(UniMod:121)SMFSSNR	EZH2	Q15910_K39;Q15910-2_K39;Q15910-3_K39;Q15910-4_K39;Q15910-5_K39	1542	17.9642									17.9297	17.8029	17.3579	18.2319	18.2828	18.0723	17.8266	18.1354	17.8362	17.9662	18.2534	17.8751
ADEVLEILK(UniMod:121)TASDDR	SNRNP200	O75643_K294	1543	17.232							17.152	16.5146	17.5777	17.7072	17.8696	17.263	16.1725	17.3702	17.3974	17.2358	16.7964	17.3758	17.6505	17.1656
ADEVVAPGQEK(UniMod:121)ISSLSGAHR	DHX37	Q8IY37_K142	1544	18.1165									18.475	18.4613	18.4242	18.0508					17.742	18.1968	17.9432	17.6385
ADEWLMK(UniMod:121)NMDPLNDNIATLLHQSSDK	MYH9	P35579_K587	1545	18.8214			18.3326							19.1829	19.7166		18.5	19.1036	18.8198		18.1649		18.7507
ADFC(UniMod:4)IIHYAGK(UniMod:121)VDYK	MYH9	P35579_K576	1546	18.8111	19.2976	17.6629					18.6124		18.3377	18.9041	18.853	18.6436	18.8501	18.8506	18.8111	18.6243	19.1065	19.0419	19.3245	19.2466
ADFK(UniMod:121)QALK	CAPS2	Q9BXY5-2_K239	1547	16.7482					17.0498	17.4281		17.6601									16.0857		16.4064	15.8592
ADFK(UniMod:121)TQK	KPNA2	P52292_K392	1548	22.2451																		22.2451
ADFLK(UniMod:121)AR	NEDD4	P46934_K989;P46934-2_K973;P46934-3_K917	1549	18.7252													18.8704	18.6528	19.0183	19.1498	18.1251	18.646	18.7201	18.6189
ADFNYIK(UniMod:121)SLSSFESGK	SMG1	Q96Q15_K1232	1550	19.1726			18.9993		18.5493	18.6887	18.6437	18.3409	19.3967	19.3774	19.4098	19.3565	19.5408	19.1045	19.4122	19.1871	19.632	19.4223	19.3555	19.5183
ADFQELGAK(UniMod:121)FEAK	MMRN2	Q9H8L6_K292	1551	19.7064									19.6967	19.5119		19.6759	19.6112	19.5527	19.5071	19.5801		19.8106	19.9606	20.157
ADFQK(UniMod:121)VLQLYPNNK	FKBP4	Q02790_K378	1552	20.938					20.2121	21.0324	19.8411		21.1998	21.1812	20.9329	20.7162	21.3965	21.2844		20.9982	21.2391	21.1526	21.1081	20.8376
ADFSGM(UniMod:35)STEK(UniMod:121)NVPLSK	SERPINB8	P50452_K306_Oxi302	1553	17.7201										17.2621			17.4326	17.7585	17.6203	17.7988			18.4481
ADFSGMSQTDLSLSK(UniMod:121)VVHK	SERPINB6	P35237_K314	1554	19.5784	19.3587		18.8332		18.8046		19.6556	19.6107	19.302	19.5991	19.6333	19.6603	19.6217	20.0267	19.9249	20.0031	19.4873	19.5997	19.9911	19.7214
ADFSGMSTEK(UniMod:121)NVPLSK	SERPINB8	P50452_K306	1555	19.4488				20.0209	18.9033	19.1866			19.7768	19.7339	19.6135	19.4691	19.1303	19.1678	19.3857	19.6331				19.3643
ADFSTK(UniMod:121)DIYQDLNR	MSH2	P43246_K235	1556	21.0945	19.814	19.6961	20.8781	20.7435	21.0204	21.1597	21.0445	21.184	21.1491	21.1893	21.3409	21.3275	21.4247	21.4336	21.4153	21.3506	21.3852	21.3729	21.4433	21.5176
ADFVLAANSYDLAIK(UniMod:121)AITSSAK	FKBP8	Q14318_K249;Q14318-2_K250	1557	19.5289					18.942	19.2446	19.139		19.7427	19.6064	19.3416	19.2841	19.0014	19.0616	19.0113		20.9631	20.9687		19.5694
ADGDSK(UniMod:121)GSEEVDSHC(UniMod:4)K	LAS1L	Q9Y4W2_K247;Q9Y4W2-2_K247	1558	19.1604					18.3535	18.5806		18.8497	19.204	19.1324		19.1797	18.861	19.3596	19.3297	19.3672	19.0901	19.6373	19.6424	19.6581
ADGDTLSC(UniMod:4)IC(UniMod:4)GK(UniMod:121)TK	ITPRIP	Q8IWB1_K259	1559	20.3871	19.4997	19.4451	19.8209	19.7824	20.4046	19.9726	20.1312	20.0229	20.3982	20.355	20.5604	20.4693	20.817	20.6922	20.7367	20.7835	21.0024	20.9428	20.9653	20.939
ADGDVPQWEVFFK(UniMod:121)R	DCLRE1C	Q96SD1_K494	1560	19.5051					19.897	19.7264	19.6099	19.7213	20.1618	20.0561	19.9503			19.3357				18.4984		18.0945
ADGEEDEVK(UniMod:121)AAR	SART3	Q15020_K30	1561	15.9064		14.9078	14.3179	14.8374	15.7234	15.5837	15.4349	16.2288	16.1085	16.0282	16.1782	16.1648	15.8296	16.5257	16.3835	15.7981	16.1613	16.6794	16.5518	16.7781
ADGEGIGK(UniMod:121)LR	RPGRIP1L	Q68CZ1_K1291;Q68CZ1-2_K1211	1562	17.996																	18.0294	17.951	17.9561	18.0474
ADGGAEYATYQTK(UniMod:121)STTPAEQR	CD46	P15529-3_K375;P15529-6_K361	1563	24.017	23.0727	23.027	23.122	22.9854	23.8178	23.8748	23.8823	24.0676	24.4535	24.5188	24.6166	24.483	24.5683	24.5808	24.4919	24.5121	24.6815	24.94	24.5877	22.0557
ADGGGVVYSGTPWK(UniMod:121)R	TENT4B	Q8NDF8_K109;Q8NDF8-2_K109;Q8NDF8-3_K109;Q8NDF8-5_K188	1564	17.3158			16.2931						17.0655	16.933	16.7867		17.6769	18.0143	17.3848	17.66	18.0083	17.5168	17.0252	17.425
ADGIK(UniMod:121)YIMIFR	CSE1L	P55060_K486;P55060-3_K486	1565	18.4395	18.5965								18.3401	18.6631	18.6928	18.432	18.0798	18.5811	18.7489	18.8985	18.1775	18.7631	18.3858	17.3548
ADGIVSK(UniMod:121)NF	RPS21	P63220_K81	1566	22.9508	22.3719	22.6551	22.3	22.4335	22.8237	23.0409	22.6652	22.6294	23.3779	23.0856	22.8771	22.7308	23.0431	23.1956	23.4528	23.2264	23.2934	23.3465	23.2041	23.2629
ADGK(UniMod:121)GVLPR	ITGAV	P06756_K514;P06756-3_K468	1567	19.8222	19.599	19.0739		19.6596	19.1415	19.5436	19.6472	19.4836	19.8541	19.6689	19.8108	19.8974	20.2114	20.0484	19.9089	20.0985	20.294	20.3075	20.0421	20.3317
ADGK(UniMod:121)ISEQSDAK	ATP5F1A	P25705_K531	1568	20.4731						20.1128	20.4129	20.3413	20.2541			20.5284		20.6166	20.7342	20.7069	20.0616	20.6347	20.6145	20.6589
ADGLHSEFMNYK(UniMod:121)AR	LRCH1	Q9Y2L9_K415;Q9Y2L9-2_K415;Q9Y2L9-3_K415	1569	18.7161					18.1463	18.4656	18.2973	17.9956	18.6993	18.7402	18.6246	18.2082			20.4647		18.8497	19.001	19.0738	18.7435
ADGLLGM(UniMod:35)FLK(UniMod:121)R	EMC1	Q8N766-2_K485_Oxi482	1570	19.3586	19.4147		19.3467		19.5867		19.6116	19.4073	19.3144	19.0131	20.1249	20.0067	19.5745	19.6502	19.0361	19.3474	19.0999	18.6626	19.1421	18.7567
ADGLLGMFLK(UniMod:121)R	EMC1	Q8N766-2_K485	1571	21.3524	20.4903	20.3187	20.5695	19.863	21.3382	21.2404	21.2724	21.5158	21.5101	21.5544	21.6731	21.4467	21.697	21.8549	21.8648	22.1729	21.624	21.633	21.7242	21.684
ADGLSK(UniMod:121)DASR	HLTF	Q14527_K355	1572	20.0374					19.3705	19.4687		19.4071	20.0178	19.9944	20.0562	20.0217	20.403	20.2414	20.0252	20.2141	20.4253	20.2275	20.2959	20.3923
ADGQLVSSEK(UniMod:121)K	SP140L	Q9H930_K248	1573	19.4075	18.6677	18.6666	18.5344	18.2499	19.3217	19.0981	19.2653	19.3486	19.5659	19.5356	19.7065	19.6359	19.7552	19.6823	19.725	19.739	19.8615	19.984	19.9074	19.8993
ADGTC(UniMod:4)NTNFK(UniMod:121)K	ITPKC	Q96DU7_K569	1574	16.7728					16.4019	16.5842	16.8157	16.3902	16.3329	17.2851	16.687	16.9906	16.2462	16.8897	16.9889	16.8829	16.582	17.1813	16.5103	17.5955
ADGTISSEIK(UniMod:121)SAR	SECISBP2	Q96T21_K173	1575	18.4852					18.2864	18.1894	18.7668	18.2059	18.7058	18.7032	18.6906	18.5676	18.3839	18.281	18.4336	18.2205	18.5488	18.6553	18.6767	18.4482
ADGVGPPLTK(UniMod:121)GK	GSTCD	Q8NEC7_K214	1576	19.7647	19.1814	18.1965	18.6663	17.4793	19.6337	19.4908	19.4926	19.7077	20.0494	19.9804	19.9928	19.9736	20.3544	20.2996	20.3983	20.4041	20.5198	20.4316	20.5679	20.4735
ADGVHTVEPTEAGDYK(UniMod:121)LC(UniMod:4)FDNSFSTISEK	TMED1	Q13445_K104	1577	18.2516				17.4718				18.0641	18.7301		18.6732	19.0165	17.3739	18.5606	17.9474	18.2171	18.1293	18.7962	18.5436	17.7469
ADGVPVYLK(UniMod:121)R	COX7A2L	O14548_K78	1578	18.3874																	18.5139	17.992	18.4626	18.5809
ADGVTVTC(UniMod:4)K(UniMod:121)VEHESFEEPALIPVTLSVR	NECTIN2	Q92692_K239	1579	18.8792					18.7163		18.2426		18.0165	19.1988	18.7291		19.1366	18.9498	18.816		19.4438	19.3476	19.0735
ADGYNQPDSK(UniMod:121)R	SYNCRIP	O60506_K576	1580	19.7236					19.3761	19.1965		19.3369	19.6611	19.7561	19.6148	19.672	19.7728	19.7474	19.8187	19.7506	20.0163	20.0392	20.2183	19.8763
ADGYVLEGK(UniMod:121)ELEFYLR	RPS8	P62241_K193	1581	21.2636	20.9687	20.9585	20.6577	20.5783	20.3903	20.3258	20.3655	20.4126	21.4043	21.4145	21.4782	21.6079	21.7582	21.8552	21.849	21.6432	22.1112	22.2042	22.0567	21.2314
ADHDFVVQEDFM(UniMod:35)K(UniMod:121)AVR	PSMC6	P62333_K369_Oxi368	1582	18.48	18.1476	16.8915	17.9592		18.4087	18.1027	17.7192	17.7897	18.3346	18.6155	18.6282	18.685	18.9876	18.9391	19.0939	18.9986	19.0692	18.9385	18.9636	18.8475
ADHDFVVQEDFMK(UniMod:121)AVR	PSMC6	P62333_K369	1583	20.5791	19.3864	20.0714	20.0537	19.4901	20.2982	20.3244	20.5685	20.4569	20.9793	20.7103	20.8611	20.4053	20.7893	21.0509	20.9958	20.9503	20.9506	21.1604	21.1099	20.9699
ADHEQQIK(UniMod:121)DLEQK	MAD1L1	Q9Y6D9_K226	1584	17.1012					19.0299		19.1089		17.2311	16.8703	17.024	17.3211	17.1816	17.2492	16.9918	17.4388	16.0399	15.0876	16.6038	16.2383
ADHLLK(UniMod:121)AHLQK	GARS	P41250_K219	1585	20.5705	18.5656	19.9266	19.9609		20.151	19.6685	20.4278	20.1839	21.0942	21.2126	20.7915	20.3948	21.1407	20.9675	21.0193	20.2842	21.1995	21.296	21.3127	21.2414
ADHTLSSLEPAYSAK(UniMod:121)WR	BROX	Q5VW32_K237	1586	18.6093					19.1599		18.5109			18.6561		18.3344	18.719	18.8746	18.2753		18.8076	18.8111	18.4327	18.1205
ADHVK(UniMod:121)FTEEEEQLSR	CES2	O00748-2_K459;O00748-5_K523	1587	17.1922											16.9409								17.4175	17.218
ADIATSK(UniMod:121)TTTR	WAPL	Q7Z5K2_K408;Q7Z5K2-2_K451;Q7Z5K2-3_K493	1588	16.5706	15.9447	15.7982	15.4697	14.8122	16.7828	16.7947	16.4803	16.4919	16.4651	16.7919	16.4723	16.8927	16.9078	16.8802	17.009	16.718	16.7163	17.2423	17.3649	17.3773
ADIDLTK(UniMod:121)R	RPS18	P62269_K54	1589	24.4075	23.6862	23.503	23.5506	23.0632	24.4852	24.3463	24.2991	24.1638	24.6197	24.6088	24.6969	24.4314	24.576	24.5853	24.7692	24.6614	24.9436	24.9636	25.0753	25.1218
ADIEVAC(UniMod:4)YGYEGIDAVK(UniMod:121)EALR	EIF2S1	P05198_K209	1590	22.075	21.3047	21.4985	20.8805	21.5481	21.823	21.7241	22.143	21.231	22.4553	22.6179	22.6817	21.8877	22.7769	22.3275	22.3757	21.929	22.7317	22.9874	22.723	21.8539
ADIFM(UniMod:35)FDEPSSYLDVK(UniMod:121)QR	ABCE1	P61221_K250_Oxi239	1591	21.266	20.0947	19.9917	19.9143	20.2478	20.6321	20.5853	21.0201	20.6753	21.189	21.3085	21.4842	21.7765	21.934	21.683	22.0231	21.9094	22.1439	22.1197	22.1579	22.4293
ADIFMFDEPSSYLDVK(UniMod:121)QR	ABCE1	P61221_K250	1592	22.8984	21.8397	21.7781	21.8319	21.7806	22.3627	22.485	22.7575	22.5074	23.0983	23.0638	23.1446	23.118	23.1724	23.3985	23.421	23.5865	23.6351	23.5821	23.5195	23.8847
ADIGPNLDQLK(UniMod:121)DDEILR	ERCC6L	Q2NKX8_K885	1593	18.5125										17.8361				18.3393			18.6208	18.8375	18.7265	18.7148
ADIK(UniMod:121)EM(UniMod:35)GLSLQWLYSAR	TFRC	P02786_K633_Oxi635	1594	18.8255									18.2697				18.2334			18.516	19.3396	19.4885	19.1058
ADIK(UniMod:121)EMGLSLQWLYSAR	TFRC	P02786_K633	1595	19.0622			19.308		18.4817	18.3366	18.5021		19.4788	19.4018	19.1728	18.748	19.4536	19.5647	19.3362	18.4996	19.8439	19.5317	19.2108	18.1254
ADIK(UniMod:121)GPEDK	ATP5F1C	P36542_K83	1596	21.2237					21.0054	20.8737	20.8847	20.8867	20.8833	21.0669	21.0765	21.1574	21.3708	21.4426	21.3505	21.5995	21.5352	21.4435	21.4686	21.534
ADIK(UniMod:121)HFVSER	SPATS2	Q86XZ4_K336	1597	19.1322	18.6484	18.1293	18.4997			19.5864	19.6728	19.9552	18.6267	18.9862	18.9491	18.8329	19.2928	19.351	19.3281	19.3224	19.2297	19.3188	19.3697	19.2809
ADIK(UniMod:121)QYIGPPSAAAIFK	TRIP13	Q15645_K316	1598	22.0258	21.1114	21.1444	21.3412	20.8633	21.4849	21.4587	22.1181	22.0406	22.0338	22.1288	22.1908	21.9686	22.5479	22.4472	22.502	22.7948	22.7286	22.442	22.5807	22.5883
ADILEDK(UniMod:121)DGK	HNRNPM	P52272_K239;P52272-2_K200	1599	22.1813	21.2277	21.882	20.7445	21.4567	22.0894	21.9096	23.0101	22.8322	22.5258	22.6544	22.7771	22.6498	22.1668	22.0643	21.7928	22.2921	21.99	22.5207	22.5556	22.4844
ADILEMTVK(UniMod:121)HLR	HES1	Q14469_K86	1600	18.3686									18.2843	18.4402	18.7743	17.9954	18.1459	18.3958	18.4535	18.753	18.0524	18.3847	18.4463	18.2972
ADILK(UniMod:121)ALIR	ASB1	Q9Y576_K161	1601	20.9874	19.9556	20.1696	20.0821	19.696	21.3191	21.3871	20.9232	20.9019	21.0621	21.1392	20.9235	21.5428	21.2539	21.1911	21.383	21.5494	21.4299	21.2102	21.0963	21.5318
ADILK(UniMod:121)HVIGDYK	NSMCE3	Q96MG7_K113	1602	20.6643									20.4403	20.5467		20.3053					21.365
ADINK(UniMod:121)WR	NT5E	P21589_K326	1603	18.9737					18.889	18.4141	18.647		19.6975	18.9657	18.9564	18.3601	19.6321	18.7437	18.9063	19.0858	18.9431	19.3133	19.0305	19.0202
ADINTK(UniMod:121)WAATR	RPL14	P50914_K85	1604	22.4706	21.1492	21.0574	21.1896	20.7837	22.5072	22.5352	22.4015	22.2269	22.9735	22.7496	22.7595	22.6316	23.1632	23.0569	22.9623	22.7671	23.2709	23.1693	23.0282	23.0289
ADIPAK(UniMod:121)YAETMDR	DOT1L	Q8TEK3_K193;Q8TEK3-1_K193	1605	17.5997												16.9953			18.4715					17.3323
ADIPLPEGEASPPAPPLK(UniMod:121)QVLEMQEQLQK	ATP6V0A2	Q9Y487_K92	1606	20.4146													20.1927	20.4573	20.5939
ADISGNITK(UniMod:121)IK	GLTP	Q9NZD2_K55	1607	17.9151		16.7583			17.6685	17.3084	17.4696	17.3592					18.2121	18.1691	18.2744	18.2704	18.4742	18.3284	18.284	18.3201
ADISIIK(UniMod:121)GR	PEX1	O43933_K1204	1608	21.8837	20.7355	20.9042	20.9339	20.3671	21.7162	21.7624	21.8376	21.7497	22.2675	22.0726	22.0401	22.0828	22.2957	22.3182	22.3942	22.3569	22.3611	22.486	22.5124	22.4795
ADISSWFMEAIEYIDAVK(UniMod:121)DC(UniMod:4)R	DUSP4	Q13115_K270	1609	18.1986															18.1986
ADIVDSDTAK(UniMod:121)ER	KIAA1109	Q2LD37_K2489;Q2LD37-4_K2488	1610	16.1205														16.0149				16.1048	16.0039	16.3583
ADIWSLGITAIELAK(UniMod:121)GEPPNSDLHPMR	STK25	O00506_K210	1611	17.8686					17.7487				17.9796				17.1891		17.4651				18.9603
ADIYEMGK(UniMod:121)IAK	PPP2R3A	Q06190_K751	1612	16.923															17.0407		16.8053
ADK(UniMod:121)AGHYLELGAEIAR	MAN1A2	O60476_K479	1613	20.5732					19.8039	19.5801				21.2454	21.3248		19.4874	19.6347	19.3425	19.4733	22.1345	22.3304	21.8583	20.6629
ADK(UniMod:121)ASASAPAPASATEILLTPAR	ITM2C	Q9NQX7_K20;Q9NQX7-2_K20	1614	22.3647	21.9954		21.9629	21.4805	22.1241	21.8184	22.0352	22.0064	22.3953	22.0103	22.3906	22.3716	22.619	22.68	22.6291	22.5905	23.0162	23.0029	22.9408	22.8592
ADK(UniMod:121)DYHFK	NPM1	P06748_K27;P06748-2_K27	1615	16.8298		15.6863	15.0683		17.0049	17.2225	16.8239	16.2816	16.8413	16.9869	17.0677	16.5765	17.5198	17.1277	17.2455	16.8343	17.3534	17.0988	16.9985	17.1982
ADK(UniMod:121)ESFEK	PIM3	Q86V86_K33	1616	18.2384					17.9243	17.9926	17.8039	17.9799	17.9555	18.0905	17.998	18.3657	18.6806	18.1857	18.1228	18.234	18.6681	18.6669	18.6882	18.4579
ADK(UniMod:121)LAEEHSS	ATP5F1B	P06576_K522	1617	17.4738					16.8401	16.9517		17.1168	17.3364	17.4678	17.4591	17.6098	17.4367	17.5821	17.7505	17.6532	17.6956	17.7374	17.6344	17.8352
ADK(UniMod:121)NEVAAEVAK	MARS	P56192_K866	1618	15.542					15.0199				16.0173	15.4345	15.7289		15.434	16.1052	16.1214			15.4323	15.0999	15.0267
ADK(UniMod:121)QHVLDMLFSAFEK	GTF2F2	P13984_K180	1619	18.4671					19.6445				18.6319				17.8795	18.2982	18.2521		18.0963
ADK(UniMod:121)QVLEPLMNLEVTVAR	GFM2	Q969S9_K683;Q969S9-3_K681	1620	17.884										18.1146	18.1277			18.7182	18.6991		16.5011	17.5085	17.5191
ADK(UniMod:121)STLSTYLEDC(UniMod:4)K	COMMD3	Q9UBI1_K80	1621	18.6816	17.2877	17.4479						17.8681	19.1504	19.0339	18.9677	18.927	18.7986	18.735	18.8971	18.901	19.1629	19.1271	19.0689	18.8505
ADK(UniMod:121)VTQLYVPASR	UBE3C	Q15386_K638	1622	21.3474	20.8206	20.5492	20.8158	20.279	21.3254	21.1054	21.2265	21.0713	21.5752	21.5722	21.6489	21.5714	21.568	21.5345	21.672	21.5293	21.8059	21.8531	21.7108	21.7129
ADLAAVEAK(UniMod:121)VNR	DYNC1H1	Q14204_K3471	1623	19.487		18.2645	17.9088	17.9008	18.7986	18.9749		19.0742	19.886	19.9678	20.0862	19.9105	20.0851	20.1663	19.9744	19.9094	19.9279	19.9381	19.9213	20.0717
ADLAEEYSK(UniMod:121)DR	UBE2L3	P68036_K131	1624	22.8785	21.181	21.6588	21.9038	21.4898	23.0176	22.9193	22.7941	22.7625	23.2494	23.127	23.1673	22.992	23.3395	23.4428	23.2629	23.2333	23.483	23.5228	23.5151	23.5076
ADLAK(UniMod:121)HQELPGK	MTG2	Q9H4K7_K53	1625	16.3147							16.0499			16.1321				16.7002	15.4872		16.1411	16.8115	16.9728	16.2225
ADLASK(UniMod:121)R	RAB5C	P51148_K141;P51148-2_K174	1626	22.3974																		22.5003	22.3092	22.3827
ADLATDQK(UniMod:121)EALLELLR	BYSL	Q13895_K398	1627	22.0968	20.4172	20.1659	20.5456	20.465	21.8465	21.9337	21.9181	21.5671	22.5526	22.5235	22.5878	22.872	22.696	22.8209	22.7735	23.0861	22.8545	22.7195	22.9913	22.5982
ADLATK(UniMod:121)C(UniMod:4)LQGK	NOM1	Q5C9Z4_K850	1628	18.1582						18.2162	18.7731	18.2395	18.2127	17.7908	17.6489	17.9471	18.1184	18.191	18.4183	17.875	18.3443	17.997	18.4613	18.1394
ADLDIVTMDYAAQK(UniMod:121)YVGTHDFR	PUS3	Q9BZE2_K215	1629	18.298					17.5929	17.6846	17.3548		18.5885	18.4092	18.6312		18.5851	18.7251	18.557		18.6354	18.2717	18.541
ADLDMDLLNSK(UniMod:121)NNLVIDTPR	CHD8	Q9HCK8_K1391;Q9HCK8-2_K1112	1630	19.6537	19.338	19.2747	19.2615	18.8042			18.7773	18.8549	20.3677	20.1215	20.1488	20.1584	19.1252	19.9924	20.1576	19.6788	19.8598	20.3253	20.2519	19.2682
ADLDPEM(UniMod:35)PAEGK(UniMod:121)AER	FAM83D	Q9H4H8_K355_Oxi350	1631	20.1483	19.419	19.476	19.4256	19.2793	18.9385	19.4278	20.0368	20.0534	20.3896	20.5077	20.5997	20.6268	19.8563	20.5616	20.6767	20.6711	20.1857	20.9194	20.9185	20.9966
ADLDPEMPAEGK(UniMod:121)AER	FAM83D	Q9H4H8_K355	1632	21.869	20.8358	20.8226	20.8422	20.6647	21.1646	21.5077	22.0622	22.0397	21.7702	22.0805	22.1693	22.1162	22.0112	22.705	22.6224	22.5573	22.0035	22.4798	22.4442	22.481
ADLDQPK(UniMod:121)FFTFDSPAELPSR	TOR4A	Q9NXH8_K75	1633	19.8853				20.2863			19.4662	19.3754	19.3992	19.6619	20.3226	19.982	19.7461	19.7421	19.8439	19.7145	19.7204	20.3745	20.2883	20.3564
ADLEM(UniMod:35)QIESLK(UniMod:121)EELAYLK	KRT14	P02533_K243_Oxi237	1634	20.31		17.5815						20.8126	21.5428											21.3031
ADLENHNK(UniMod:121)DGGFWTVIDGK	HERC2	O95714_K1220	1635	18.2981											17.5845	17.8284		17.6424	17.8182	18.216	18.8261	18.8361	18.9243	19.007
ADLESLLQTPGGK(UniMod:121)PR	NCAPG2	Q86XI2_K809;Q86XI2-2_K809	1636	22.4144	20.6742	21.0777	21.1776	20.8849			21.1987		22.6601	22.7265	22.8948	22.9157	22.7799	22.8374	22.8661	23.0865	23.3111	23.2078	23.2196	23.5269
ADLGK(UniMod:121)IVLTNPVC(UniMod:4)TEVGEK	EIF2S3	P41091_K426	1637	20.535			19.3925	19.4375	20.5985	20.6626	20.5736	20.4594	20.7016	20.5741	20.9397	20.2749	20.4227	20.5231	20.6133	20.8314	20.8983	20.9586	20.8806	20.887
ADLHGAIISVTK(UniMod:121)SK	POP4	O95707_K144	1638	19.3206		18.7966		18.8026	19.6558	19.4008			19.1547		18.9763	18.8873	19.4859	19.6443	19.5883	19.2536	19.6086	19.5459	19.4036	19.6045
ADLIAYLK(UniMod:121)K	CYCS	P99999_K100	1639	21.359			20.3852	19.5	21.094	21.4019	21.1458	21.4268	21.3948	21.4991	21.5879	21.6255	21.5768	21.5724	21.5565	21.7071	21.9007	21.5268	21.6661	21.8936
ADLIK(UniMod:121)QYGR	HSDL1	Q3SXM5_K64	1640	22.6955	21.5693	21.6212	21.9097	21.3038	22.5168	22.6037	22.5319	22.4396	22.9901	23.1229	22.9106	22.9915	23.0736	23.0492	23.0604	22.9766	23.3967	23.2852	23.3034	23.2543
ADLILPC(UniMod:4)AHSFC(UniMod:4)QK(UniMod:121)C(UniMod:4)IDK	RNF141	Q8WVD5_K176	1641	18.7677						18.4353				18.4848	18.5853	18.6734	18.4802	18.1632	18.6834	18.646	19.0516	19.3831	19.4912	19.135
ADLINK(UniMod:121)K	FARSB	Q9NSD9_K316	1642	20.8279	19.5022				20.6614	20.3679	20.237	20.4186	21.0166	20.8657	20.8533	20.8041	21.2776	21.0553	21.0212	21.3581	21.5518	21.0151	21.0135	21.0551
ADLINNLGTIAK(UniMod:121)SGTK	HSP90AB1	P08238_K107	1643	23.7686	22.3489	22.8918	23.0581	22.2429	24.2487	24.3557	24.4268	24.2298	23.6713	23.3547	23.7865	23.9356	24.1289	23.5925	23.9033	24.2559	24.1611	24.0146	24.1042	24.6598
ADLIPYQDSPEGPDHSSASSGVPNPPK(UniMod:121)AR	GTF3C2	Q8WUA4_K783	1644	18.3749	17.1221		17.3323				16.2077		18.0956	18.0788	18.4306	17.8406	18.8767	19.1701	18.9838	18.9327	19.3764	19.1417	19.0717	18.9625
ADLIVTTPEK(UniMod:121)WDGVSR	ASCC3	Q8N3C0_K1430	1645	22.1598	21.1415	20.9752	20.2387	20.8212	21.8297	22.2881	21.7155	21.5784	22.4751	22.3755	22.3728	22.3854	22.7688	22.8471	22.6148	22.7804	22.9615	22.8727	22.9481	23.2063
ADLK(UniMod:121)MLTNHTFIK	MAP2K2	P36507_K361	1646	19.0799			18.053		18.1738	18.2922	18.9611	18.6804	19.0625	19.2707	19.2123		19.1332	19.3802	19.4907	19.4632	19.3467	19.5173	19.5467	19.6938
ADLK(UniMod:121)QLMVHAFIK	MAP2K1	Q02750_K353	1647	17.1008									16.099		16.1679	16.209	17.1937	17.7732	17.8721	15.28	18.0474	18.0215	18.344
ADLLEAQALK(UniMod:121)LVEGPDVR	MLYCD	O95822_K168;O95822-2_K129	1648	19.5636					18.4926								19.0166	21.394	21.389			18.9118	18.9344	18.8071
ADLLK(UniMod:121)HR	ZNF697	Q5TEC3_K306	1649	17.2187									17.0816	17.5137	16.9678	17.0119		16.8938	17.3965	17.6213	17.2646	17.4317	17.1035	17.1191
ADLLK(UniMod:121)TER	CIT	O14578_K1188;O14578-4_K1230	1650	18.2389					18.3514	18.3498	17.7573			18.3341	17.9426	18.4131	18.1966	17.9482	18.5515	18.3325	18.2476	18.3532	18.1999	18.3666
ADLLPISASVQFIK(UniMod:121)IPAQLPHPLTR	TCTN2	Q96GX1_K621;Q96GX1-2_K620	1651	18.9044			16.7779	17.9027	19.3176	18.6898	18.3332	20.1757	18.8059	18.9024	18.8401		19.0171	18.8978	19.0525	17.8214		19.7159	20.2513	19.9696
ADLNIILSSPEQLELFLLAQQK(UniMod:121)VPSK	MYBBP1A	Q9BQG0_K224;Q9BQG0-2_K224	1652	19.278					18.089										20.138	19.6416		19.2434
ADLPEQAHSIIK(UniMod:121)EC(UniMod:4)K	APAF1	O14727_K315;O14727-4_K315	1653	20.1629	19.3284	19.3891	19.3813		19.7292	19.8048	20.4355	19.7395	20.2397	20.1634	20.3763	20.1579	20.4609	20.4658	20.6169	20.2312	20.5803	20.646	20.7197	20.6287
ADLQEK(UniMod:121)EAHELLDSGK	TTC12	Q9H892_K229;Q9H892-2_K229	1654	19.4157		18.4701			19.2424	18.7492	19.294	19.295	19.6742	19.7828	19.739	19.5028	19.6547	19.6611	19.6519	19.6321	19.2515	19.4801	19.5086	19.4784
ADLQK(UniMod:121)LK	BCAP31	P51572_K190;P51572-2_K257	1655	19.946		19.4517				20.4397	20.1703	20.3395	20.3191		20.0816	20.3666	20.1657	19.8169	19.8005	19.8241	20.0984	19.6365	19.4296	19.2501
ADLSGSVLDC(UniMod:4)ANLQGVK(UniMod:121)MLC(UniMod:4)SNAEGASLK	KCTD9	Q7L273_K279	1656	19.2861	16.1333									18.9613	19.5711	19.2749		19.6336	19.8317	19.5798	20.0804	19.7943	19.7186	19.5678
ADLTEYLSTHYK(UniMod:121)APR	UQCRC1	P31930_K225	1657	20.9196	19.4226	19.5662	19.5501	20.8401	20.7943	21.017	21.0824	21.1472	20.9965	20.9888	21.077	21.2695	21.432	21.3806	21.2585	21.3099	21.4075	21.3134	21.3414	21.1975
ADLTHLLSPQMGK(UniMod:121)DIVWFLK	XPO4	Q9C0E2_K636	1658	17.0813					17.5475				17.1588		17.0486		17.0149				17.9294			15.7888
ADLTVLDENK(UniMod:121)NTALHLAC(UniMod:4)SK	ANKRD52	Q8NB46_K925	1659	19.6766	18.8176	18.9637	20.6715		18.9999	19.8093	19.0038	19.5155	19.2738	19.5957	19.6677	19.4358	19.8261	19.9223	20.1006	20.0985	19.871	19.9818	20.0619	20.2385
ADM(UniMod:35)LEK(UniMod:121)EQVGHIR	STK38	Q15208_K128_Oxi125	1660	16.9195														17.1943			15.9208	16.9673	17.3262	17.1889
ADM(UniMod:35)MESLALGFDDGK(UniMod:121)TK	ZUP1	Q96AP4_K316_Oxi304	1661	19.5921									19.4478	19.3761	19.6999	19.227							20.2096
ADM(UniMod:35)TDSK(UniMod:121)LGPAEVWTSR	SMG7	Q92540-2_K23_Oxi19;Q92540-4_K23_Oxi19	1662	18.4133	19.0606									18.4314		18.2452					18.3169	18.2802	18.2683	18.2908
ADM(UniMod:35)VIEAVFEDLSLK(UniMod:121)HR	HADHA	P40939_K455_Oxi443	1663	17.5397					17.3286	17.1265	17.122		17.7348	17.7394	17.1344	17.2498	17.8484	17.8357	17.7315		17.752	18.0092	17.4038
ADM(UniMod:35)VTEK(UniMod:121)QAR	STAT6	P42226_K319_Oxi315	1664	16.788							16.2496							16.6609	16.8006	16.7028		17.0404	17.1472	16.9144
ADMINK(UniMod:121)NMTHQVQAER	MASTL	Q96GX5_K72;Q96GX5-2_K72;Q96GX5-3_K72	1665	17.1458	16.1579	16.1826	16.2151				17.7935		17.0841	17.5374	17.4232	17.2848	16.2956	17.5366	17.6691	17.5863	16.9423	17.341	17.7339	17.5493
ADMLDFC(UniMod:4)K(UniMod:121)HK	C12orf4	Q9NQ89_K300	1666	18.2609	17.3755		17.1703		18.2278	17.5127	18.4971	17.8537	18.2214	18.2591	18.3736	18.153	18.3087	18.5547	18.588	18.3677	18.6644	18.8824	18.9147	18.7706
ADMLEK(UniMod:121)EQVGHIR	STK38	Q15208_K128	1667	18.151	16.6655		16.5914	17.2092	17.2272	18.3704	17.389	18.2745	18.4696	18.3359	18.599	18.3361	18.558	18.5498	18.6379	18.6558	18.706	18.647	18.8239	18.8229
ADMLEMELK(UniMod:121)MLK	MAD1L1	Q9Y6D9_K478	1668	15.2852														15.3979	15.1724
ADMLK(UniMod:121)LR	KDM6B	O15054_K1091;O15054-1_K1091	1669	18.7707																	18.8066	18.8238	18.6816
ADMMESLALGFDDGK(UniMod:121)TK	ZUP1	Q96AP4_K316	1670	19.5492	18.5548	17.2119	17.9708		19.7861	19.8308	19.654	19.4209	19.8034	19.7032	19.9113	19.6514	19.4699	19.9992	20.1126	19.8285	20.0457	20.2654	20.2883	19.926
ADMTDSK(UniMod:121)LGPAEVWTSR	SMG7	Q92540-2_K23;Q92540-4_K23	1671	19.5992					19.1726	19.0721			19.5332	19.3636	19.3667	19.4479	19.5554	19.5717	19.6862	19.3543	19.9201	20.1899	20.2791	19.8754
ADMTIVDNEGK(UniMod:121)GVLFYC(UniMod:4)ILPTK	ANKEF1	Q9NU02_K115	1672	18.6304													19.9996	19.7097			17.8542	18.5515	17.9695	17.698
ADMVDGIK(UniMod:121)ESVC(UniMod:4)WGPPPAASPLK	NEURL4	Q96JN8_K1320	1673	17.7942											17.8651							18.0408	17.4768
ADMVIEAVFEDLSLK(UniMod:121)HR	HADHA	P40939_K455	1674	18.6316					18.8238	18.6709	18.4482		19.1139	18.9814	18.833	17.4509	18.9848	18.8931	18.815		18.9246	18.7008	17.5704
ADMVTEK(UniMod:121)QAR	STAT6	P42226_K319	1675	20.1572	20.1572	19.5469	19.7224	19.4248	20.2475	19.7265	20.1273	19.9034	20.4957	20.4827	20.3576	20.1869	20.0465	20.3933	20.3676	20.2727	20.4767	20.4124	20.4062	20.3899
ADNEVNK(UniMod:121)STVYIIENAK	ATP11C	Q8NB49_K125;Q8NB49-2_K125;Q8NB49-3_K125;Q8NB49-4_K125	1676	18.6342					20.6803		19.505	19.7457	16.9718	18.0167	18.2918		17.6432	18.345		17.9182	18.5649	18.7735	18.912	18.8764
ADNIK(UniMod:121)LFEK	CUX1	Q13948_K546;Q13948-2_K544;Q13948-9_K507	1677	20.5304		20.2678	19.6088	19.8869	20.3414	20.1282	20.3129	20.2175	20.7533	20.6758	20.962	20.8419	20.8135	20.7258	20.9132	20.7743	20.7301	20.8467	20.9358	20.3413
ADNK(UniMod:121)LDINLER	CCDC90B	Q9GZT6_K167	1678	19.1019								18.5658	18.975	19.3935	18.1345	19.6717	18.9843	19.6902	19.5079		18.9982	19.4168	19.1825	18.7019
ADNLNK(UniMod:121)LK	SARS	P49591_K55	1679	19.4039			18.9538		19.2761	19.0177	19.1357	19.1364	19.4132	19.3122	19.3696	19.1667	19.6446	19.4801	19.6995	19.7841	19.8307	19.5489	19.5347	19.5628
ADNLVNLK(UniMod:121)IPLLYDAEIHLTR	ITGA2	P17301_K929	1680	18.1422			16.2449		17.9246	18.2383	17.9974	17.2264	18.7864	18.6451	18.568	17.4539	18.8403	18.5232	18.5669		17.3272	19.0657	18.3692	18.4973
ADNTIEGDNNEQNYIK(UniMod:121)DVK	SETX	Q7Z333-4_K675	1681	21.1202	19.8877	19.8375	20.0008	19.9575	20.7171	21.061	21.1601	20.8708	21.2707	21.4481	21.7677	21.8999	21.2992	21.8255	21.7599	21.6337	21.2062	21.6336	21.5316	21.6357
ADNTPVLFHNK(UniMod:121)QEDNQK	CCDC112	Q8NEF3_K256;Q8NEF3-2_K339	1682	17.6281				17.6154	17.5541	17.4506	17.6666	17.6237	17.0487	17.5703	17.7102	17.5523	17.395	17.518	17.5655	17.6568	17.8165	17.964	18.1073	17.8621
ADNVGSALGPDWHEGLNLK(UniMod:121)GTK	PYROXD1	Q8WU10_K246	1683	20.7054	19.7707	19.9581	19.9747	19.3741	21.136	20.5381	20.1966	20.0633	20.8843	21.0139	20.9202	20.8377	21.1851	21.0837	21.1564	21.0021	21.4176	21.2383	21.2915	21.0651
ADPAIK(UniMod:121)EPLPVEDVC(UniMod:4)PK	AKAP1	Q92667_K55	1684	18.3395	16.5068					17.8463	18.389	17.7189	18.7225	18.6481	18.7431	18.6076	18.1301	18.42	19.1264	18.6435	18.4453	19.0299	17.8197	18.6351
ADPDPMK(UniMod:121)NTC(UniMod:4)K	ADAM17	P78536_K222	1685	16.8266			17.576		16.6637	16.402	16.4634	16.5209	16.5462	16.7952	16.9008	16.6912	16.4383	16.9821	17.1085	16.4508	16.693	17.2025	17.7355	16.8819
ADPEAGLLLYLK(UniMod:121)TGQM(UniMod:35)YPVPANHLDK	DNA2	P51530_K337_Oxi341	1686	18.2574							18.236					17.966	18.6455		17.6195		18.6775	17.9654	18.6919
ADPEAGLLLYLK(UniMod:121)TGQMYPVPANHLDK	DNA2	P51530_K337	1687	20.4558	20.0556	20.1765	19.558		19.8474	20.245	20.2733		20.7695	20.8032	20.7886	20.1571	20.8166	20.8014	20.7621	20.228	20.8981	20.9812	20.8733	20.169
ADPEELFTK(UniMod:121)LEK	STK24	Q9Y6E0_K38;Q9Y6E0-2_K26	1688	19.9819									19.4111							19.8512	20.5317	20.2567	19.9112	19.9293
ADPGVLAALC(UniMod:4)EK(UniMod:121)TDNDIR	CHTF18	Q8WVB6_K544;Q8WVB6-2_K572	1689	19.5652	18.6999	18.8954		19.269	19.2034	18.9084	19.4996	19.0739	19.7829	19.6486	19.8657	19.7542	19.8147	19.9371	19.707	19.5412	19.8522	20.1062	20.0209	20.1591
ADPHALC(UniMod:4)VK(UniMod:121)AQEILR	CARD10	Q9BWT7_K727	1690	20.8714	18.8939	19.848	19.988	19.9282	19.799	20.2339	20.2612	20.435	21.4925	21.4633	21.3097	21.3894	21.5408	21.4868	21.569	21.49	21.4238	21.7386	21.5742	21.5623
ADPPK(UniMod:121)THMTHHPISDHEATLR	HLA-H	P01893_K210	1691	18.5177						18.0637					18.6764							18.8131
ADPPK(UniMod:121)THVTHHPISDHEATLR	HLA-B	P01889_K210	1692	17.728						17.2312	16.6626		17.562	17.8281			17.7963	18.1794			18.3124	18.2518
ADPSHFELLK(UniMod:121)VLGQGSFGK	RPS6KA1	Q15418_K66;Q15418-4_K50	1693	19.8762	19.6257		19.3558		19.5678	19.9079	19.7579	19.4877	20.1051	19.9798	20.2694	19.8297	19.8217	20.186	20.2116	19.6472	20.2521	20.3821	20.2808	19.1032
ADPSLNPEQLK(UniMod:121)K	PACSIN2	Q9UNF0_K188	1694	18.2186						18.9253		17.6961	18.2604	18.4585	18.2138	17.8757	18.4856	18.5219	18.2525	18.4826		17.2341		18.2166
ADPSQFELLK(UniMod:121)VLGQGSFGK	RPS6KA3	P51812_K72	1695	17.9611	15.9395	16.3574			17.1864	17.6977	18.1252	16.9873	18.0482	18.3384	18.5425	17.081	18.5425	18.5179	19.0126	18.179	18.45	18.5908	18.66	19.0425
ADPSYC(UniMod:4)K(UniMod:121)DR	STARD9	Q9P2P6_K266;Q9P2P6-3_K182	1696	15.1926					14.0845	14.9616		14.8492		15.3726	14.2503	15.5788	14.5541	15.4002	15.3686	15.4677	15.9894	15.7893	15.361	15.6697
ADPTVESEEAFK(UniMod:121)NR	MORF4L2	Q15014_K116	1697	18.2866	17.5525	17.1884	17.2298		18.1238	18.2761	18.2635	18.0039	18.2156	18.3399	18.3644	18.416	18.774	18.6792	18.6123	18.5409	18.7126	18.6715	18.7093	18.7715
ADPVLYK(UniMod:121)DDFPEK	EXT2	Q93063_K702;Q93063-3_K735	1698	20.2858	19.358	19.1421	19.4352		20.0169	19.4063	19.3648	19.8047	20.568	20.5416	20.514	20.531	20.7134	20.7153	20.7436	20.684	20.9962	20.932	20.9398	21.0228
ADQELM(UniMod:35)TYSHDNIIC(UniMod:4)GITSVSFSK(UniMod:121)SGR	GNB1	P62873_K280_Oxi262;P62873-2_K280_Oxi262	1699	20.6235	19.2124	19.7447		19.4272		20.12	20.469		20.6112	20.6326	20.5831	20.6441	21.1925	20.8899	21.1405	21.025	21.4114	21.2173	21.1704	21.1076
ADQELMTYSHDNIIC(UniMod:4)GITSVSFSK(UniMod:121)SGR	GNB1	P62873_K280;P62873-2_K280	1700	22.6801	21.9558	22.5328	22.0854	22.0892	21.2648	21.5913	22.0045	22.2568	22.9953	23.1529	23.2799	22.6191	23.3343	23.2974	23.19	23.0615	23.1475	23.463	23.496	22.784
ADQFEYVM(UniMod:35)YGK(UniMod:121)VYR	POLR2H	P52434_K95_Oxi92	1701	19.8864	18.4741	18.9307	18.5113	18.9566	19.3826	20.3154	19.9175	20.2027	20.2596	20.3373	20.2016	20.2121	20.2774	20.3513	20.2599	20.3588	20.446	20.2818	20.1147	19.9368
ADQFEYVMYGK(UniMod:121)VYR	POLR2H	P52434_K95	1702	22.9029	21.2525	21.3472	21.5316	21.298	22.6144	22.5256	23.3002	22.5034	23.5953	23.5104	23.4387	23.3462	23.4659	23.3554	23.2426	23.1717	23.8277	23.6724	23.4052	23.654
ADQK(UniMod:121)GVTIIGPATVGGIK	ACLY	P53396_K616	1703	19.832	17.7852	18.4144	17.1337	18.7194	19.8916	19.2988	20.1522	19.7727	20.1931	20.3355	20.2543	20.4683	20.2867	20.5746	20.5969	20.5215	20.3728	20.4268	20.3371	21.1039
ADQLYK(UniMod:121)QK	PDHA1	P08559_K83;P08559-2_K83;P08559-3_K83;P08559-4_K121	1704	19.6314					19.4607	19.3709	19.311	19.3016	19.3915	19.5084	19.5936	19.5862	19.7084	19.7558	19.5474	19.9451	19.8772	19.9564	19.8315	19.957
ADQQK(UniMod:121)YGDIIFDFSYFK	WASHC5	Q12768_K50	1705	18.8327		19.094	18.0972		18.3759	17.7646	17.9036		19.4339	18.9966	19.217	17.9785	19.342	19.2356	19.4577		19.5718	19.2099	19.2568	18.389
ADQQYEC(UniMod:4)VAEIGEGAYGK(UniMod:121)VFK	CDK6	Q00534_K26	1706	20.5008				19.3711	19.4959	19.5528	19.7278	19.7048	20.1788	20.229	19.9844	19.9822	20.9819	20.9853	20.9126	21.0606	21.5299	21.7267	21.4871	21.602
ADSC(UniMod:4)SQAAGTK(UniMod:121)GAEETSWSGEER	SCAF1	Q9H7N4_K957	1707	18.4024	17.5203	17.8832	17.4647	17.8529	18.2664	18.5398	18.271	18.1115	17.9992	18.9852	18.5419	18.5886	18.4945	18.8472	18.8965	18.6514	18.2336	18.851	19.0383	19.012
ADSDGPEFK(UniMod:121)TIHDSTK	VPS13C	Q709C8_K1521;Q709C8-3_K1478	1708	17.839					17.6315	17.3085	17.6061	17.2289	17.1602	17.8383	17.8825	17.5706	18.3559	18.3895	18.1742	18.0048	17.4399	18.1563	18.3629	18.314
ADSDVADDVPVAQETVQVIPGSK(UniMod:121)LLWR	OSBPL2	Q9H1P3_K361;Q9H1P3-2_K349	1709	17.6824	13.7137	14.3763					17.1655	16.3847	17.0847	17.8491	18.6175	18.3831	18.4203	19.0215	19.0198		18.9712	19.3581	19.3721	17.4991
ADSFSK(UniMod:121)IISSGLR	AADAT	Q8N5Z0_K263;Q8N5Z0-2_K267	1710	19.0881									18.951			18.4633	18.9434	19.0667	18.6796	19.7582	19.4982	19.1508	19.2383	19.1313
ADSINK(UniMod:121)PFAQQC(UniMod:4)QDLVK	SMPD4	Q9NXE4-2_K62	1711	18.1945									18.0381	17.8786	17.8823	17.366	18.2092	18.3561	18.3277	18.4653	18.2487	18.5175	18.5967	18.4474
ADSK(UniMod:121)AITTSLTTK	UGGT1	Q9NYU2_K45;Q9NYU2-2_K21	1712	17.1831	15.5092	14.8872	15.5796	15.3227	16.5032	16.9239	16.627	17.5402	17.7813	17.6041	17.8689	17.5434	17.7759	17.6626	18.0266	18.1125	18.1738	18.0285	18.0503	18.1413
ADSK(UniMod:121)AVIR	ATP13A1	Q9HD20_K730;Q9HD20-2_K612	1713	20.1674					19.9145	19.9367	19.8035	19.7804	20.0284	20.0644	19.9743	20.0223	20.4387	20.2385	20.376	20.3333	20.7181	20.2392	20.3027	20.508
ADSLAK(UniMod:121)EIQYLK	ATF4	P18848_K329	1714	21.0783	19.855	20.1139	20.0067	20.1364	20.8611	20.6539	21.2117	20.958	21.3628	21.4898	21.4264	21.4187	21.1368	21.387	21.1216	21.2622	21.7469	21.7386	21.7987	21.8798
ADSLEVQQM(UniMod:35)K(UniMod:121)AQAR	NF2	P35240_K322_Oxi321;P35240-2_K322_Oxi321;P35240-3_K322_Oxi321	1715	17.1972					16.9977			17.015		17.3583	17.3192	17.2718	16.0702	17.0607	16.3389	17.2895	17.9148	17.2297	17.3177	18.3804
ADSLEVQQMK(UniMod:121)AQAR	NF2	P35240_K322;P35240-2_K322;P35240-3_K322	1716	18.6653	17.432				18.2873	18.5394	18.9447	18.0967	18.6974	18.7063	18.8823	18.8717	18.8674	18.8311	18.849	18.8438	18.8608	18.9411	18.6369	19.0228
ADSLLAVVK(UniMod:121)R	SAFB	Q15424_K294;Q15424-2_K225;Q15424-3_K294;Q15424-4_K294	1717	17.973					17.9235	17.4356	17.665									18.868
ADSLLEDITDIPK(UniMod:121)LADNLK	FERMT1	Q9BQL6_K371	1718	17.3815		16.4702							18.4366					15.6401			16.0284	19.2353		18.4783
ADSLLLTAM(UniMod:35)K(UniMod:121)TDGATVK	SREBF1	P36956_K256_Oxi255;P36956-4_K286_Oxi285	1719	18.7795										19.8886		18.7834	18.2025		18.1232	19.1294		18.6039		18.7255
ADSLLLTAMK(UniMod:121)TDGATVK	SREBF1	P36956_K256;P36956-4_K286	1720	20.3134	19.85	19.9056	19.8594	17.993	20.3336	20.6108	20.286	20.274	20.6524	20.6492	20.327	20.6184	20.5522	20.5508	20.497	20.6358	20.5756	20.6395	20.7229	20.7348
ADSLQK(UniMod:121)NQDLEFER	ACO1	P21399_K141	1721	21.2282	20.101	20.1326	20.358	20.1521	21.1721	21.292	21.3785	21.3626	21.323	21.5568	21.467	21.5247	21.4791	21.4642	21.5402	21.4945	21.6946	21.7273	21.6234	21.7194
ADSNQDSK(UniMod:121)M(UniMod:35)SFK	PLCD3	Q8N3E9_K201_Oxi202	1722	15.5205								14.8664				15.2272		15.524	15.763	15.5286	15.7644	15.2091	16.0214	15.7802
ADSNQDSK(UniMod:121)MSFK	PLCD3	Q8N3E9_K201	1723	18.5407	17.8068	18.2341	17.9591	18.5475	18.9799	18.8502	18.9171	18.6287	18.3838	17.5467	18.514	18.5894	18.676	18.6169	18.7136	18.9181	18.675	18.7973	19.1734	18.2857
ADSNTTVK(UniMod:121)PAFPSGLQK	LIN54	Q6MZP7_K92	1724	19.2135									18.7349	18.5283	19.079	18.6489					19.903	19.6352	19.5461	19.6323
ADSSSAWSAVK(UniMod:121)VLYQPC(UniMod:4)IK	UBE3D	Q7Z6J8_K324	1725	19.5393										20.0509							19.7297	19.5322	19.5436	18.8404
ADSSSVLPSPLSISTK(UniMod:121)SK	TBC1D9B	Q66K14_K370;Q66K14-2_K370	1726	19.5027		19.9687		17.3017	19.2268	19.2512	19.5973	19.3068	19.26	19.3305	19.8065	19.6994	19.729	19.5751	19.8391	19.8682	19.7165	19.7756	19.7936	20.0033
ADSTK(UniMod:121)NWTEK	SH3GLB2	Q9NR46_K50	1727	18.3562	17.1493	17.4437	17.3493	17.6256	18.3201	18.1668	18.1164	18.1069	18.677	18.6941	18.5863	18.6895	18.8173	19.1133	18.9232	18.6092	18.7985	18.8583	18.6577	18.4214
ADSVANQGTK(UniMod:121)VEGITNQGK	RRBP1	Q9P2E9_K559	1728	15.6786							16.0343		15.6491	15.8294	15.8834		15.6579	15.66	15.433		14.2138	16.133	16.1991	15.7713
ADSVGK(UniMod:121)LVTVR	MCM7	P33993_K159	1729	22.7765	21.9051	21.8479	21.2895	21.7647	22.6863	22.6639	22.86	22.81	23.0671	23.0034	23.0274	22.9653	23.1762	23.1489	23.1761	23.0983	23.2349	23.3116	23.2277	23.2659
ADSWK(UniMod:121)ELSLLK	MIEF2	Q96C03_K69	1730	18.9546		19.464			19.4638	19.3136		19.23	18.9539	18.1207	18.4857	18.6423	18.9901	19.2933	18.4762	18.9918	19.1233	18.9658	18.8075	18.9513
ADSWVEK(UniMod:121)EEPAPSN	CCAR2	Q8N163_K916	1731	17.0701		17.2736	17.3463			17.5315				17.107			16.7167	17.9139	16.8252	16.7902	15.9322	17.4129	17.1954	16.7965
ADSYLK(UniMod:121)NFASDR	WDYHV1	Q96HA8_K140;Q96HA8-2_K80	1732	19.6861							19.1142	19.2298	19.6637	19.7629	19.8749	20.1857	19.8417	19.8314	19.715	19.7658	19.7485	19.6712	19.6362	19.5641
ADSYYEYLLK(UniMod:121)QWIQGGK	MAN1B1	Q9UKM7_K471	1733	17.1709					17.4955	16.9516	16.1054		17.0391				17.6922	17.5556	17.3802		17.863	17.4329	16.1933
ADTAATADAK(UniMod:121)VK	AHRR	A9YTQ3_K307;A9YTQ3-2_K325;A9YTQ3-3_K321	1734	17.1283	17.0951				16.8279	16.5565	17.0174	17.2754	16.7384	17.058	17.2227	17.1721	17.1711	17.419	17.4168	17.5083	17.0307	17.0626	17.365	17.2433
ADTAEK(UniMod:121)ALNVIVDLLEK	SCRN3	Q0VDG4_K125;Q0VDG4-2_K118	1735	16.0877													16.092				16.0834
ADTDLLPEEIGK(UniMod:121)LEDK	SNX7	Q9UNH6_K318;Q9UNH6-3_K382	1736	19.1544	19.2694		17.57				19.0109		19.3468	19.3001	19.4486		18.763	19.0867	18.9907	19.5287	18.8137	19.5666	19.8079	19.6592
ADTDPENLPEISSQK(UniMod:121)TQR	MAN1B1	Q9UKM7_K156	1737	18.7186	18.2298	19.0083	18.741		17.5519	17.9291	18.0581	17.7356	19.0694	18.874	18.665	18.6519	18.5691	19.2303	19.155	19.282	18.9774	19.3742	19.2517	19.3002
ADTFPQVLK(UniMod:121)K	ERI1	Q8IV48_K208	1738	21.6132	20.3718	20.2886	20.6062	20.2442	21.1719	21.5571	21.5097	21.6462	22.1502	22.0851	22.1386	22.0343	21.9928	22.0055	22.071	21.917	22.1384	22.0867	22.1262	22.1232
ADTGHAFLAK(UniMod:121)PPAR	NCOR2	Q9Y618_K1959;Q9Y618-4_K1942	1739	18.0259						17.8335		17.911		17.9254	17.6683	18.245	18.3569	18.1653	18.2794	18.1663	17.9135	18.1288	17.7465	17.9975
ADTGK(UniMod:121)M(UniMod:35)YAMK	GRK2	P25098_K215_Oxi216	1740	15.3978					14.4055	15.1345				15.3113						14.4929	16.1449	16.5859	15.167	15.9404
ADTGK(UniMod:121)MYAM(UniMod:35)K	GRK2	P25098_K215_Oxi219	1741	15.7677							15.5939	15.5417	15.7621									15.9578	15.9832
ADTGK(UniMod:121)MYAMK	GRK2	P25098_K215	1742	17.6457			17.5191			17.4603	17.5545	17.7435	17.1989	17.5075	17.8134	18.0572	17.5055	17.5414	17.3839	17.8027	17.0797	18.032	18.0646	18.0665
ADTGLK(UniMod:121)LPDFQDSIFEYFNTAPLAHDLTFR	CDC42BPB	Q9Y5S2_K943	1743	19.72								18.591	19.5311	19.5764		20.2507	20.0674	20.3192				19.731	19.6933
ADTIAK(UniMod:121)NELHK	2011-09-01	Q9NVA2_K190;Q9NVA2-2_K200	1744	17.5948		15.9831	16.7474	16.9588	17.6074	17.5046	17.3771	17.4719	17.9622	17.4954	17.794	17.7887	17.7803	17.903	17.8568	17.6618	18.1198	18.0551	18.0204	18.2126
ADTIATIEK(UniMod:121)EMR	USP4	Q13107_K167;Q13107-2_K167	1745	16.4414										16.6182							16.6705	16.9915	16.0985	15.8283
ADTILC(UniMod:4)LGSSLK(UniMod:121)VLK	SIRT7	Q9NRC8_K272;Q9NRC8-3_K255	1746	18.14				17.4043	17.6684	17.767	17.82	17.495	18.1488	18.2615	18.2831	17.9525	18.5246	18.405	18.4243	17.9286	18.8509	18.9671	18.7117	17.7669
ADTISK(UniMod:121)SELHK	2008-09-01	Q92599_K193;Q92599-2_K193;Q92599-4_K193	1747	19.3895	18.3071	18.1939	18.2343	18.0512	18.8415	19.3403	19.0835	18.9171	19.798	19.8831	19.5418	19.3999	20.0776	20.1437	19.9668	19.5522	20.2493	20.1348	20.0742	20.0002
ADTLK(UniMod:121)ER	CSNK1G3	Q9Y6M4_K258;Q9Y6M4-2_K258;Q9Y6M4-3_K258;Q9Y6M4-4_K258	1748	18.6677												16.8723						20.4632
ADTLK(UniMod:121)VAQTGQDLK	EIF2B1	Q14232_K258	1749	18.7989	18.168	18.0183	18.1104	18.2979	18.8248	18.936	19.0979	19.1812	19.1028	19.1517	19.1569	18.7844	18.7957	18.9134	18.95	18.5423	19.0735	18.9525	18.9216	18.9995
ADTLK(UniMod:121)VK	DDX27	Q96GQ7_K190	1750	16.5031																	16.6108	16.5957		16.3029
ADTLTLK(UniMod:121)ER	2002-09-01	Q15019_K190;Q15019-2_K225	1751	22.1961	21.3341	21.046	21.3471	21.0565	22.0366	21.9435	22.5566	22.099	22.4108	22.2994	22.3272	22.3353	22.5205	22.5395	22.6033	22.5202	22.6967	22.6919	22.7783	22.7805
ADTLTPEEC(UniMod:4)QQFK(UniMod:121)K	2007-09-01	Q16181_K208;Q16181-2_K207	1752	21.2466	20.1752	20.0172	20.2123	20.1602	21.2014	21.351	21.2925	21.2232	21.464	21.4447	21.5435	21.5528	21.4931	21.4891	21.4761	21.5052	21.6822	21.9054	21.9204	21.8214
ADTPSLGEGPEK(UniMod:121)TR	STXBP2	Q15833_K225	1753	20.3512	19.2824	19.6389	19.5079	19.1523	19.967	19.8936	20.0748	20.026	20.5226	20.701	20.686	20.4313	20.9972	20.8543	20.8912	20.4057	20.8993	20.9882	20.9709	21.1328
ADTSLK(UniMod:121)SNASTLESHETEEPAAK	TRMT6	Q9UJA5_K471	1754	17.8184	15.7285	15.8849	16.3758	16.6252	17.6376	17.9122	17.6628	17.7921	18.1503	18.2159	18.3318	18.3269	18.085	18.4754	18.7022	18.3865	18.3959	18.4427	18.7186	18.5182
ADTSLNNC(UniMod:4)EGAAGSTSEK(UniMod:121)SR	ZFAND5	O76080_K86	1755	18.5064	17.8879	18.1837	18.2451	18.3427	17.9625	18.4531	17.849	18.6685	18.4014	17.7914	18.962	18.5382	19.058	18.562	18.8534	18.9473	19.1609	18.5349	18.8564	18.8692
ADTSTSGK(UniMod:121)ASMK	BTAF1	O14981_K1816	1756	17.2779							16.8441											17.5116	17.4247	17.331
ADTTSTVTPVPGQEK(UniMod:121)GSALEGR	EHMT1	Q9H9B1_K659	1757	18.396	18.7137					18.0513	18.3502				18.7769	18.6714	18.0777	18.301	18.8468	18.3069	17.9859	18.3382	18.3575	18.3707
ADTVSHK(UniMod:121)FR	AP4E1	Q9UPM8_K792	1758	16.1426					15.4614						16.1431	16.0612				16.6077	15.9757	16.6064
ADTVSK(UniMod:121)TELQK	2010-09-01	Q9P0V9_K215;Q9P0V9-2_K215	1759	22.1286	21.6331	20.7882	20.8684	21.0272	22.2008	21.6139	21.994	21.8354	22.4185	22.247	22.5008	22.4859	22.6192	22.4428	22.4076	22.7507	22.9668	22.6524	22.6254	22.493
ADVDAIHEYLLLK(UniMod:121)GVEAVAIHGGK	DDX41	Q9UJV9_K455	1760	18.2446		19.3568			18.1415	18.9016	18.4051		17.7921		17.6886		17.8481	18.049	18.4479		18.4381	17.6214
ADVDMVDK(UniMod:121)SGWSLLHK	ANKFY1	Q9P2R3_K287;Q9P2R3-4_K329	1761	18.6622										18.2429	19.5989	19.0171	19.1957	18.9387	19.4815		17.9784	18.45	17.849	17.8701
ADVDVQPYAFTTK(UniMod:121)SLFVGHM(UniMod:35)DYK	GTPBP4	Q9BZE4_K203_Oxi210	1762	16.9999										16.9547	16.5991						17.0394	17.1551	17.2513
ADVDVQPYAFTTK(UniMod:121)SLFVGHMDYK	GTPBP4	Q9BZE4_K203	1763	18.7139					17.9242		18.3232		18.6426	19.3451	18.9717	18.4391	18.4219	18.8823	18.8012		18.9788	19.0014	18.8354
ADVFHAYLSLLK(UniMod:121)QTR	CAND1	Q86VP6_K403	1764	18.5218					18.4199	18.5239	18.4568		19.1907	18.9285	18.7278	18.2155	18.5876	18.4021	18.2417	17.9167	18.7667	18.448	18.4796
ADVFK(UniMod:121)NM(UniMod:35)PSK	CHD4	Q14839_K964_Oxi966;Q14839-2_K964_Oxi966	1765	17.2686						16.2901					17.3149	17.1492	17.2359	17.5299	17.4614	17.3062	17.2751	17.635	17.3591	17.398
ADVFK(UniMod:121)NMPSK	CHD4	Q14839_K964;Q14839-2_K964	1766	19.4549	18.1929		18.8537		18.6394				20.0615	19.726	19.7088	19.8339	19.6425	19.8787	19.4462	19.6306	19.4634	19.644	19.5584	19.5429
ADVFNSK(UniMod:121)QLTMVEK	CHM	P24386_K285	1767	18.197					18.6874	18.4042			18.0171	17.9204	17.6184	17.3603	18.0773	18.2423	18.5747	17.9466	18.6203	18.1023		18.9896
ADVGYK(UniMod:121)GTQLK	FAM20B	O75063_K104	1768	17.9065	14.6858				17.4138	17.9123	17.7914	16.839	18.1669	18.3657	18.4526	18.4601	18.5493	18.1992	18.1655	18.2542	18.3404	17.8065	18.5819	18.4256
ADVIK(UniMod:121)AAHLC(UniMod:4)AEAALR	PA2G4	Q9UQ80_K144	1769	21.5739		21.1993	21.0974	20.5053	21.2868	21.2352	21.1796	21.2571	21.733	21.692	21.7255	21.5583	21.491	21.6753	21.5181	21.6304	22.6206	22.7065	21.9585	21.8349
ADVILK(UniMod:121)YNADEAR	EIF1AX	P47813_K94	1770	18.6728									18.5397	19.1548	19.1461	19.2276	18.5998	18.7096	18.201	18.2338	18.6972	18.5054	18.4306	18.6283
ADVIPVHYYLIPPPTK(UniMod:121)TK	TPP2	P29144_K999	1771	19.1557					19.1324	18.6003	18.2321	19.4757	19.4928		18.3578		19.1755	19.655	19.2906	19.2164	19.1331	19.6163	19.1513	19.6505
ADVISK(UniMod:121)R	GEN1	Q17RS7_K88	1772	21.8706					21.7675	21.4893	21.4491	21.4034	21.8917	22.1033	21.9666	22.0861	22.0038	21.8486	21.9598	21.8531	22.1243	21.9647	21.9772	22.0414
ADVK(UniMod:121)GGTLTQYEGK	UGP2	Q16851_K291;Q16851-2_K280	1773	18.7336	17.3833		18.1428	17.3961	18.7195	19.0486	18.701	18.8648	18.604	18.8068	18.7021	18.6394	19.1264	19.0404	19.0571	19.0844	19.1845	19.1626	19.1337	19.1406
ADVK(UniMod:121)GHGATNDLTFTEEVDM(UniMod:35)K	ITIH3	Q06033_K520_Oxi536;Q06033-2_K516_Oxi532	1774	17.8286		18.5458											17.1114
ADVK(UniMod:121)NLMSYVVTK	LETMD1	Q6P1Q0_K54;Q6P1Q0-7_K54	1775	18.7069					18.0564							18.2925	18.4979	18.7382	18.754	19.5324	18.6242	18.7216	18.9848	18.8668
ADVLK(UniMod:121)ILK	CETN3	O15182_K68	1776	18.8969					17.8824				19.0639	18.9595	18.1544	19.0929	18.7918	18.5761	18.5748	19.1499	19.5481	19.3011	19.2649	19.3001
ADVLSEEAILK(UniMod:121)WYK	BZW2	Q9Y6E2_K380	1777	17.4229					17.2503		16.5018		18.1972	16.9172	17.7809	16.3106	17.9622	17.5188	17.6105		17.9555	17.5202	17.5495
ADVLTTGAGNPVGDK(UniMod:121)LNVITVGPR	CAT	P04040_K38	1778	18.116									17.3547		17.7681		17.785	18.1425	18.3832	18.0477	17.947	18.7138	18.5766	18.4417
ADVSAWK(UniMod:121)DLFVPR	DDX24	Q9GZR7_K195	1779	18.017					17.7551		17.9936		17.6515					18.8489	18.8108	17.8735	18.1912	17.5256	17.5032
ADVVK(UniMod:121)VK	WDR11	Q9BZH6_K66	1780	20.7228					21.8013	21.7346	21.4783	21.335	20.1113	20.099		20.4657	20.1609	20.207	20.2787	20.5571	20.9231	20.5816	20.5113	20.5976
ADVVNK(UniMod:121)ALR	CEP250	Q9BV73_K132;Q9BV73-2_K132	1781	18.6941							19.0428	18.8108	18.6556				18.6448	18.5504	18.7316	18.5888	18.7571	18.6602	18.5363	18.657
ADVVPK(UniMod:121)TAENFR	PPIF	P30405_K73	1782	19.4187	18.4935				19.3283	19.583		19.6041	19.4349	19.5859	19.3674	19.311	19.5141	19.7659	19.6604	19.6091	19.4312	19.352	19.368	19.2898
ADVWPK(UniMod:121)TAPK	RNF10	Q8N5U6_K728;Q8N5U6-2_K733	1783	18.498					18.4262										18.5698
ADWK(UniMod:121)LTSSAEDEVETTYSR	HELZ	P42694_K1560	1784	20.4609							19.7412		20.6156	21.0107	20.8438	20.8397	19.9542	20.2837	20.4456	19.9565	20.1606	20.8758	20.9299	20.3338
ADWLSHYWM(UniMod:35)PK(UniMod:121)WINATDPSAR	ASNS	P08243_K540_Oxi538;P08243-2_K519_Oxi517	1785	19.9718	19.7922	19.9732	19.4629	19.9917	19.9985	19.7821	19.2148		20.5272	20.2314	19.9548	18.2393	20.6718	20.2381	19.9545		21.1106	20.4809	19.8963
ADWLSHYWMPK(UniMod:121)WINATDPSAR	ASNS	P08243_K540;P08243-2_K519	1786	21.8808	21.5424	22.2465	21.875	21.0773	22.7643	22.5038	21.9667	20.5492	22.9465	22.6482	22.3351	20.8498	23.2186	22.7423	22.2647	20.5851	23.0317	22.3466	21.3836	18.7383
ADYATAK(UniMod:121)APGSPAAPR	NPDC1	Q9NQX5_K225	1787	17.9259		16.8294		16.5761	17.9178	17.7975	17.9178	18.0457	18.3998	18.0046	17.7149	17.4916	18.1693	18.1931	17.9156	18.0345	18.3831	18.5327	18.4135	18.3292
ADYEIASK(UniMod:121)ER	LUC7L	Q9NQ29_K76;Q9NQ29-2_K76	1788	17.4288					17.3126	17.3225	17.1347	17.1868	17.51	17.2511	17.2836	17.2486	17.0665	17.6645	17.9098	17.6119	17.6803	17.5589	17.5715	17.5468
ADYELYNK(UniMod:121)ASNPDK	USP1	O94782_K683	1789	17.137	16.3105		16.6716		16.9549	16.8941	16.9485	16.9949	17.3869	16.6376	16.9197	16.9223	17.2898	17.4442	17.3751	17.2422	17.6639	17.6049	17.5161	17.6891
ADYFAQK(UniMod:121)QR	MAPKAP1	Q9BPZ7_K501;Q9BPZ7-2_K465;Q9BPZ7-3_K454	1790	18.0776		17.1588	17.412	16.9794	18.2511	17.9511	17.6878	18.0287	18.5307	18.5744	17.9414	18.1936	18.0276	18.3138	18.3766	18.3621	18.6271	18.7178	18.0374	18.303
ADYFGAC(UniMod:4)VK(UniMod:121)C(UniMod:4)SK	LIMD1	Q9UGP4_K474	1791	16.0295																	16.0515	16.022	15.7369	16.3077
ADYFNMPVHMVPTELVEK(UniMod:121)EFWR	KDM5C	P41229_K423;P41229-2_K423;P41229-5_K422	1792	17.5465									17.6203		17.5061				17.5129
ADYSK(UniMod:121)LAPIMFGIK	GNE	Q9Y223_K24;Q9Y223-2_K55;Q9Y223-4_K24	1793	18.7502					19.3576	19.5157	16.7681	19.6437	18.8154	18.4934	18.9464		18.5567	18.7588	18.856	18.7731	18.562	18.8733	18.9187	18.4146
ADYYLEEFK(UniMod:121)ENAYK	PCMTD2	Q9NV79_K47	1794	19.2758					18.7891	18.5099	19.4057	19.3626	19.3291	19.3991	19.2433	18.659	19.6421	19.5506	19.4476	19.4586	19.3295	19.2854	19.4327	19.5681
AEAAAK(UniMod:121)IR	ZFAND5	O76080_K197	1795	20.2592					19.8642	19.9084		19.8637	20.2246	20.2785	20.2215	20.144	20.5083	20.2943	20.2984	20.3059	20.5867	20.4812	20.483	20.4248
AEAAALTETAK(UniMod:121)QVYFK	ABCC4	O15439_K1289	1796	18.8571	16.1723	16.2237	18.0293	17.582	19.3375	19.4583	19.0406	19.0574	19.1563	19.3598	19.0732	18.9482	19.3426	19.3377	19.3574	19.3737	19.572	19.6191	19.5445	19.5556
AEAAEK(UniMod:121)GDVGLVAENSR	LIG1	P18858_K376	1797	18.7575	17.8894	18.3241	18.0739		18.0812	18.6594	18.2769	18.7093	18.8309	18.7647	18.9715	19.1565	18.8442	19.1393	19.2322	19.1067	19.0568	19.1408	19.1737	18.9615
AEAAGLIGWLK(UniMod:121)SHILPHPVVVADLLK	URB1	O60287_K2126	1798	18.3972									18.8654				17.9289
AEAAK(UniMod:121)ITPQ	MCRS1	Q96EZ8_K458;Q96EZ8-2_K471;Q96EZ8-3_K445	1799	17.6188		18.0088			18.0339	17.881	17.3047	17.3164	17.1766	17.486	17.8101	17.8457	17.6789	17.267	17.5317	18.1392	17.16	17.4539	17.8358	17.5901
AEAC(UniMod:4)IK(UniMod:121)MQK	MYO6	Q9UM54-6_K819	1800	16.0129					15.7801		16.1051	15.9534	14.5049	15.6201	15.9571	16.1048	15.9184		16.5519	16.9795	14.8105	16.7733	16.8626	16.2583
AEADAGGTAK(UniMod:121)LPHQR	ITPK1	Q13572_K383	1801	17.0788							16.9047		16.8052	16.7977	16.8761	16.6456	17.0832	16.956	17.3074		17.2273	17.4935	17.4895	17.3588
AEADC(UniMod:4)EK(UniMod:121)LER	RACGAP1	Q9H0H5_K95	1802	15.5914			14.7703	14.1607		15.5681	15.9176		15.8289	15.5369	16.1854	15.6212	15.0745	15.9465	16.1611	15.4334	15.045	16.0931	15.9703	16.1498
AEAEEAMK(UniMod:121)R	LAMC2	Q13753_K974;Q13753-2_K974	1803	15.1699							14.7171	14.8328		15.0552		14.344		15.5154	15.4174	14.8469	15.7029	15.3388	15.9294	15.1686
AEAEEK(UniMod:121)TPLLVLDDVELM(UniMod:35)PR	TOR4A	Q9NXH8_K259_Oxi271	1804	18.6978											18.9649	17.7819	18.8495	18.9708	19.6139	18.0711		18.9277	18.9069	18.1932
AEAEEK(UniMod:121)TPLLVLDDVELMPR	TOR4A	Q9NXH8_K259	1805	19.4031			18.5206		17.9793	18.3774	19.2312	18.7302	19.609	19.3985	19.7664	19.6337	19.4628	19.9294	20.16	18.8397	19.801	20.3478	20.4633	19.6028
AEAEK(UniMod:121)QLQQAQAAGAEQEVEK	FEN1	P39748_K109	1806	19.5932	18.3233	18.429	18.7566	18.8016	19.1852	19.6318	19.8978	19.7689	19.7509	19.7486	19.9278	20.4371	19.8029	19.4242	19.9732	19.9759	19.8435	20.3319	19.9387	19.9141
AEAEK(UniMod:121)TFSYPLDLLLK	TRAPPC4	Q9Y296_K30	1807	21.4105	20.3188	20.3032	19.7325	20.1049	21.1314	21.2555	21.2778	21.4954	21.5878	21.6221	21.5113	21.7456	22.2083	21.8325	22.0044	22.099	22.0005	21.9228	21.9621	22.0937
AEAEQMAK(UniMod:121)K	FLOT1	O75955-2_K292	1808	18.3588																	17.6228	18.8217		18.6319
AEAESM(UniMod:35)YQIK(UniMod:121)YEELQSLAGK	KRT8	P05787_K285_Oxi281;P05787-2_K313_Oxi309	1809	21.6812	18.972				20.8659	20.8685			21.8895	21.95	21.8112	21.8197	22.0912	22.1428	22.2033	21.9052	22.522	22.183	22.1534	21.8399
AEAESMYQIK(UniMod:121)YEELQSLAGK	KRT8	P05787_K285;P05787-2_K313	1810	22.4415	20.8685	21.3272	21.0047	21.4703	21.0067	21.1389	21.537	22.1714	22.355	22.3111	22.6639	22.7611	23.3827	23.574	23.3343	23.5579	23.6319	23.4901	23.6423	23.6017
AEAEVYK(UniMod:121)LK	AKAP9	Q99996_K3675;Q99996-1_K3679;Q99996-3_K3667;Q99996-5_K3625;Q99996-6_K3679	1811	16.0295					15.7533	14.8956	15.7967	15.7075	16.4528	16.2426	16.2256	16.363	15.9216			15.3367	16.273	16.6424	16.6288	16.1731
AEAFLHQQK(UniMod:121)R	N4BP2	Q86UW6_K1632;Q86UW6-2_K1615	1812	18.5739		16.3378	19.1538		18.2479	18.3374	18.352	17.9782	18.7507	18.3486	18.6659	18.5981	19.064	18.7535	18.8378	18.8882	19.2013	18.9194	18.9088	18.9875
AEAFVSMIDNGK(UniMod:121)QGSLDSTM(UniMod:35)K	EME1	Q96AY2_K329_Oxi337	1813	20.2192													20.1759	20.0208	20.0819	19.9036	20.392	20.5316	20.4289
AEAGPEGVAPAPEGEK(UniMod:121)K	HYOU1	Q9Y4L1_K685	1814	17.6166					18.1872	17.8313			17.628		17.8422	17.5229							17.4235	16.881
AEAIK(UniMod:121)ALVK	RPL29	P47914_K73	1815	19.2582		19.0693			19.2994	18.8263	19.3279	19.0319	18.7766	18.9183	18.9532	19.1086	19.4718	19.2461	19.4509	19.5095	19.5789	19.4793	19.6915	19.6497
AEAISLQM(UniMod:35)VK(UniMod:121)C(UniMod:4)K	TBC1D15	Q8TC07-2_K599_Oxi597	1816	18.3734					19.9726						19.1076		18.4182	18.1573		18.0037	17.823	17.8851	17.9994	17.9935
AEAISLQMVK(UniMod:121)C(UniMod:4)K	TBC1D15	Q8TC07-2_K599	1817	21.166					21.002	21.4761		21.5363	20.7793		21.6485		21.1538	21.6304	21.1461	21.538	21.4669	20.439		20.1753
AEAIVYK(UniMod:121)HGSGR	MRPS9	P82933_K287	1818	17.4642	16.8152	16.0886			17.5013	17.1416	17.2281	17.4888	17.6694	17.4038	17.4269	17.5681	17.7804	17.9588	17.7561	17.3654	17.9074	17.7793	17.9638	17.5118
AEALASAIASTK(UniMod:121)VMK	ARMC1	Q9NVT9_K204	1819	19.1542											21.3132		18.6536		18.8311	18.6383	18.7095			18.7793
AEALC(UniMod:4)K(UniMod:121)EYGETK	BROX	Q5VW32_K289	1820	17.6811	16.6889	16.9963	16.553	17.0228	17.5731	17.7617	17.5482	17.3275	17.1421	17.9363	18.1059	18.1086	17.9653	17.9828	18.0625	17.7934	17.9807	18.4142	18.3456	18.3124
AEALEAAIENLNEAK(UniMod:121)NYFAK	ANAPC5	Q9UJX4_K698	1821	22.2559	21.5002	21.3386	21.0817	21.3118	22.1072	22.2482	22.1741	21.7014	22.192	22.6977	22.7771	22.3189	22.8383	22.8156	23.1854	22.3668	23.1017	23.0276	23.0145	21.3201
AEALK(UniMod:121)QGNAIM(UniMod:35)R	NUP107	P57740_K690_Oxi696	1822	19.6827		18.9593	19.301	18.9668	19.9302	19.726	19.8405	19.8836	19.6602	19.7286	19.7073	19.9097	19.5704	19.6602	19.7573	19.9875	19.8684	19.8508	19.7556	19.9077
AEALK(UniMod:121)QGNAIMR	NUP107	P57740_K690	1823	21.4271	20.7577	20.6543	20.5688	20.6125	21.5956	21.3291	21.1358	21.2143	21.5794	21.5814	21.6579	21.4563	21.7041	21.6473	21.5771	21.6152	21.9361	22.0642	21.8914	21.9625
AEALLK(UniMod:121)K	KNTC1	P50748_K1737	1824	21.9123			20.8934		21.6812	21.2551	21.0625	21.3054	21.9508	21.7925	21.8692	21.8701	22.4295	22.1554	22.2113	22.4641	22.6441	22.2465	22.305	22.3736
AEALSEPLTK(UniMod:121)PVGK	CAPN7	Q9Y6W3_K156	1825	20.3205	18.8228	18.8661	18.8809	18.965	20.0733	20.1159	20.2336	20.4382	20.7983	20.6452	20.7138	20.5885	20.8992	20.836	20.9072	20.7795	20.9541	20.9535	20.9622	20.9776
AEALVLM(UniMod:35)GTK(UniMod:121)ANLVTPR	POLR3A	O14802_K526_Oxi523	1826	19.7084	19.4598	19.5135	19.3054				20.0026	19.537	19.6218	19.8272	19.6656	19.9519	19.8735	19.6318	19.856	19.5962	19.7266	19.9614	19.9866	19.5264
AEALVLMGTK(UniMod:121)ANLVTPR	POLR3A	O14802_K526	1827	21.1816	20.5631	20.2736	20.7845	20.2149	21.178	21.2997	21.4356	21.1924	21.2647	21.4612	21.3934	21.4231	21.2384	21.3232	21.2429	21.5638	21.3452	21.4091	21.4886	21.5366
AEAM(UniMod:35)NIK(UniMod:121)IEPEETTEAR	KDM5B	Q9UGL1_K242_Oxi239	1828	18.5325										16.9349						18.7202	18.8326	18.8844	18.8168	19.006
AEAMNIK(UniMod:121)IEPEETTEAR	KDM5B	Q9UGL1_K242	1829	18.9517												18.415	18.7587	18.9307	18.8088	19.0253	19.1622	19.1262	19.0906	19.2477
AEANQHVVDEK(UniMod:121)AR	RGS19	P49795_K138	1830	16.5293	14.6377		14.811		16.0119	16.314	16.4818	16.297	16.6031	16.4801	16.5919	16.2369	17.0612	17.1608	17.2003	16.3998	17.1755	17.564	16.9689	17.5319
AEAPLK(UniMod:121)C(UniMod:4)PLADTHM(UniMod:35)NSSEK	LRRC42	Q9Y546_K349_Oxi357	1831	19.5031	18.8226	18.7326	18.6842	18.6079	19.2893	19.2679	19.2735	19.1096	19.6793	19.8203	19.7246	19.8557	19.3987	19.7082	19.9608	19.7538	20.0019	20.0976	20.1373	20.1366
AEAPLK(UniMod:121)C(UniMod:4)PLADTHMNSSEK	LRRC42	Q9Y546_K349	1832	21.1467	20.1413	20.0534	20.0531	20.2709	20.7876	20.9154	21.235	20.8977	21.358	21.3444	21.5392	21.611	21.4543	21.5094	21.5321	21.4393	21.5893	21.7882	21.7367	21.6774
AEAPSSPDVAPAGK(UniMod:121)EDSPSASGR	PHRF1	Q9P1Y6_K1368;Q9P1Y6-3_K1367	1833	15.3409													16.2438					14.7354	15.1834	15.2009
AEAQIAAK(UniMod:121)NLDK	GOT2	P00505_K90	1834	20.9494	20.0766	19.9571	19.9778	19.7909	20.8395	20.7672	20.8062	20.6398	21.063	20.9761	21.024	20.9989	21.4229	21.4802	21.1147	21.526	21.6508	21.5915	21.6545	21.6299
AEASIQAGAGDGEWEESEVK(UniMod:121)LK	AHNAK	Q09666_K5706	1835	18.3438		17.9461							18.4309	18.5457	18.815			18.4468	18.6923	18.3847			17.856	17.9768
AEASSGDHPTDTEMK(UniMod:121)EEQK	FKBP4	Q02790_K441	1836	17.0364	16.054	16.8332	16.2725	16.1124			16.1811	17.035	17.2225	16.182	17.4429	17.5875	16.846	17.0591	17.5306	17.5495	17.676	17.6748	17.4939	17.902
AEATEPLK(UniMod:121)SAK	TAF6	P49848_K166;P49848-2_K166;P49848-3_K203	1837	17.9653	17.5556	17.5556	17.8389	17.3677	17.6619	17.8536	17.608	17.6963	17.9614	18.0003	18.1737	17.9651	18.3697	18.1434	18.1572	18.0294	18.676	18.2951	18.2985	18.099
AEAVESAQAGDK(UniMod:121)C(UniMod:4)DFTGTLIVVPDVSK	MCM6	Q14566_K241	1838	19.4254			15.8945							19.3947	19.5021	19.7924	19.4906	19.6794	19.8909	19.8405	19.7179	20.0513	20.0057	19.8447
AEAYQK(UniMod:121)YGDAAK	FLOT2	Q14254_K350	1839	17.2593	16.1335	16.2137	17.514	16.0041	17.4376	17.2082	17.5003	17.3354	17.7056	17.5455	17.7403	17.3698	17.3917	17.0922	18.0012	17.4944	17.1825	17.435	17.512	17.3697
AEC(UniMod:4)FIK(UniMod:121)EGEPR	DNAJC3	Q13217_K200	1840	19.2747	18.6881		18.6793		19.0637	18.6626	19.3662	19.0913	19.5578	19.6387	19.6948	19.1093	19.4114	19.3846	19.5838	19.3834	19.3079	19.5266	19.3515	19.4441
AEC(UniMod:4)LEDLVSFIIEEPPQDMDEK(UniMod:121)IR	PPP6R3	Q5H9R7_K72;Q5H9R7-2_K72;Q5H9R7-6_K72	1841	18.9852	16.2853	15.9305					19.2558	18.7937		18.5508	20.3475	19.1082		19.8144	20.5849			20.0682	20.0977
AEC(UniMod:4)LEK(UniMod:121)FPVIQHFK	PTPA	Q15257_K337	1842	20.2881		19.3594	19.6207		19.985	20.3702	19.7106	19.9801	20.3469	20.2684	20.2509	19.9343	20.4555	20.7416	20.6224	20.4923	20.7185	20.8223	20.8029	20.7041
AEC(UniMod:4)LFTLEAHSQEQK(UniMod:121)K	RGS3	P49796_K654;P49796-6_K550	1843	18.9671	17.1103	17.5973	17.9927	17.3946	18.7546	18.6025	18.9714	18.8557	18.8993	19.2972	19.1755	19.127	19.391	19.4122	19.6151	19.662	19.7222	19.8692	19.8576	20.034
AEC(UniMod:4)NK(UniMod:121)GYVK	APTX	Q7Z2E3_K67;Q7Z2E3-7_K53	1844	15.0462							14.2355					15.0957		15.1255	15.3041	14.8414		15.3814	15.3212	15.0652
AEC(UniMod:4)PLC(UniMod:4)K(UniMod:121)QPFDSIFHSVR	TOPORS	Q9NS56_K142	1845	17.8242					17.026	16.8808	17.8191	17.1563	17.614	18.0563	17.902	17.6683	18.2227	18.445	18.3457	16.9531	18.4675	18.364	18.4426
AEC(UniMod:4)SAEQC(UniMod:4)YK(UniMod:121)ITK	ME1	P48163_K422	1846	21.1922	20.1959	20.3525	20.3386	20.094	21.0153	20.9526	21.1049	20.8282	21.2534	21.5076	21.3984	21.3139	21.5882	21.6648	21.5386	21.403	21.686	22.0294	21.8099	21.7678
AEC(UniMod:4)SQC(UniMod:4)SNNESK(UniMod:121)SEMDEMAVQLDDVFR	MORC3	Q14149_K806	1847	19.288							19.3652					18.7326		19.2829	19.1396				19.9199
AEC(UniMod:4)TK(UniMod:121)IWTEK	SH3GLB1	Q9Y371_K53;Q9Y371-2_K53	1848	18.7745	17.9346	17.969	18.1092	18.1675	18.82	18.8047	19.0506	19.1136	18.683	19.1484	19.1872	18.9117	19.0098	19.0099	18.9421	18.8945	18.9799	19.0675	18.8532	18.8344
AEC(UniMod:4)WSQK(UniMod:121)MSNK	XRN1	Q8IZH2_K1308;Q8IZH2-2_K1308	1849	17.5772		17.0473	16.2635		17.7822	17.9918	17.0452	16.4668	17.8855	18.2204	17.8206	17.618	17.7427	18.0338	17.6239	17.74	18.2717	17.6073	17.6261	17.6034
AEDADSSSGPLASSSLLAK(UniMod:121)MR	ERCC6	Q03468_K1392	1850	18.8173												19.8289	17.2582	18.0139	17.8784	18.1675		19.8361	20.0514	19.5041
AEDDFK(UniMod:121)EYVLR	TOPORS	Q9NS56_K159	1851	19.1327		17.7063				18.3105	18.9941		19.5214	18.8388	19.0915	19.0962	19.0098	19.2672	19.2903	19.2152	19.6125	19.6169	19.7481	19.6723
AEDEGDLDTNSWPAPNK(UniMod:121)AIPGK	SMG8	Q8ND04_K822;Q8ND04-2_K822	1852	19.4106		19.0946					19.015		19.4065	19.4251	18.9662	19.1416	19.4174	19.6647	19.5569	19.6326	19.5604	19.8086	19.6112	19.4483
AEDFQIEGYNPHPTIK(UniMod:121)M(UniMod:35)EMAV	TYMS	P04818_K308_Oxi309	1853	20.5793				19.226		19.7271	19.7972			20.5161	20.7551	20.7454	20.8253	20.9095		20.9275	20.991	21.1795	21.0607	20.871
AEDFQIEGYNPHPTIK(UniMod:121)MEM(UniMod:35)AV	TYMS	P04818_K308_Oxi311	1854	20.3505	18.093	18.0892	17.9981		19.2756	19.8127		20.2791	21.0094	20.7285	20.6206	20.8142	21.0658	21.0408	21.3392	20.8793	21.2439	21.4182	21.428	21.1729
AEDFQIEGYNPHPTIK(UniMod:121)MEMAV	TYMS	P04818_K308	1855	21.3262	20.6441	20.1422	19.8762	19.2553	19.9652	20.6485	20.955	21.0483	21.6526	22.3066	22.1493	21.6032	22.2874	22.223	22.3952	21.8443	22.2502	22.0659	22.0754	21.1351
AEDGATPSPSNETPK(UniMod:121)K	MARCKS	P29966_K152	1856	15.9104		15.1126	15.2249		15.0501	15.5972	15.9782	14.9918	15.8955	15.7057	15.8436	16.4335	15.6839	16.7195	16.7314	15.7826	16.2511	16.6238	16.3949	16.367
AEDGENYDIK(UniMod:121)K	TBCA	O75347_K51	1857	18.6061	16.4525	17.4882	17.278	17.4748	18.5235	18.3666	18.2411	18.33	19.0512	19.0396	19.1209	19.1888	19.2804	18.9543	18.8234	19.5083	19.4239	19.3495	19.1249	19.1019
AEDIENDALSPEEQEEC(UniMod:4)K(UniMod:121)NYLR	RANBP2	P49792_K708	1858	19.3958			22.7902					18.5634			19.3225	19.1044		19.0663	19.0261	18.771		18.9628	19.1911	19.1597
AEDIPQM(UniMod:35)DDAFSQTVK(UniMod:121)EIFGGNADK	MYOF	Q9NZM1_K382_Oxi373;Q9NZM1-6_K382_Oxi373	1859	20.297									19.422	20.0655	20.2895	20.1322	20.2802	20.0787	20.7234	20.2944	20.1912	20.6917	20.7227	20.6721
AEDIPQMDDAFSQTVK(UniMod:121)EIFGGNADK	MYOF	Q9NZM1_K382;Q9NZM1-6_K382	1860	20.5506		17.3279			18.6216	18.9871	18.1696		21.2483	21.3984	21.6044	21.0331	21.4222	21.559	21.5536	20.5019	21.4615	21.6074	21.1963	21.1166
AEDK(UniMod:121)EWM(UniMod:35)PVTK	RPS2	P15880_K58_Oxi61	1861	21.1368	19.7033	19.9779	20.1551	19.8237	21.0255	20.8758	20.8621	20.859	21.5036	21.5356	21.5235	21.5169	21.5214	21.5924	21.5141	21.4486	21.7903	21.8413	21.8464	21.8185
AEDK(UniMod:121)EWMPVTK	RPS2	P15880_K58	1862	23.2866	22.4121	22.5123	22.1137	22.2588	23.2046	23.3072	23.1294	23.0379	23.4966	23.573	23.3823	23.4315	23.746	23.6831	23.6565	23.5326	23.8206	23.9306	23.7627	23.7401
AEDLGLK(UniMod:121)AK	LAMC3	Q9Y6N6_K1271	1863	19.23	18.7795	18.9437			19.3242	19.4123			18.6831	19.2133	19.0795	19.2625	19.2442	19.2251	19.2406	19.332	19.3536	19.4257	19.6389	19.5212
AEDLGSK(UniMod:121)LLPAWIR	FOCAD	Q5VW36_K1254	1864	20.5436	20.0845	19.9823	19.9419	19.3364	20.4021	20.4224	20.413	20.5844	20.9742	20.9311	20.6953	20.8107	20.6621	20.7665	20.5487	20.8807	20.9479	20.9711	20.7415	20.7751
AEDNADTLALVFEAPNQEK(UniMod:121)VSDYEM(UniMod:35)K	PCNA	P12004_K110_Oxi116	1865	19.4305	17.8095	15.4931	17.072	17.4314	17.5708		18.5143	18.7329	19.5459	19.8314	20.1635	20.3398	20.5607	20.4741	20.8482	20.7308	20.7556	21.0847	21.0526	21.1678
AEDNADTLALVFEAPNQEK(UniMod:121)VSDYEMK	PCNA	P12004_K110	1866	21.0214	19.087	19.3102	19.3556	19.8438	19.6968	20.0378	20.4822	20.378	21.2884	21.4183	21.7345	21.4643	21.501	21.7985	21.9136	21.7504	22.1141	22.4267	22.3129	22.5136
AEDNEAK(UniMod:121)WK	NEK1	Q96PY6_K464;Q96PY6-2_K464;Q96PY6-3_K464;Q96PY6-4_K439;Q96PY6-6_K464	1867	14.8958						14.946										14.8456
AEDNFEDIITK(UniMod:121)PPVR	DYNC1LI1	Q9Y6G9_K355	1868	19.1501										18.8776		18.9922		18.3924				19.1804	19.6321	19.8259
AEDNK(UniMod:121)YLLTC(UniMod:4)K	YY1AP1	Q9H869_K310;Q9H869-4_K244;Q9H869-6_K233;Q9H869-8_K382	1869	15.5872											15.2502	15.3364	15.7445	15.364	16.3162	15.5121
AEDNLLALGLK(UniMod:121)HFEGTEFLNPLISK	YY1AP1	Q9H869-2_K250;Q9H869-3_K239;Q9H869-9_K388	1870	17.1708					17.3063	16.7203			17.5289		16.9892		17.5783		16.9509				17.1218
AEDNLLALGLK(UniMod:121)HFEGTEFPNPLISK	GON4L	Q3T8J9_K839;Q3T8J9-3_K839	1871	17.6388					17.4373	17.2204	16.971		18.5242		17.3902		17.7715				18.6741		17.9128	16.8476
AEDNVC(UniMod:4)VK(UniMod:121)K	MKI67	P46013_K3243	1872	16.4533					16.1579	15.8993	16.2288	16.5402	15.0894		15.9078	15.9435	16.0161	17.1451	16.6021	17.2105	16.8658	16.9339	16.9604	17.2985
AEDQIK(UniMod:121)ISTR	SETX	Q7Z333-4_K706	1873	22.1602	21.2393	21.1492	21.2831	20.9353	22.2683	22.0513	21.8902	21.9219	22.558	22.6324	22.4613	22.5296	22.6098	22.5191	22.4215	22.4034	22.6095	22.5549	22.5948	22.5714
AEDSGEYHC(UniMod:4)VYHFVSAPK(UniMod:121)ANATIEVK	NPTN	Q9Y639_K227;Q9Y639-1_K111;Q9Y639-3_K111;Q9Y639-4_K227;Q9Y639-5_K227	1874	16.7663											16.7215		16.4438	17.1336
AEDSIAAK(UniMod:121)ILSYNR	TOP1MT	Q969P6_K451;Q969P6-2_K353	1875	19.6625							19.5457		19.6023	19.118	18.9996	19.4816	19.634	19.4937	20.0098	20.2858	19.6931	19.7669	19.8292	20.1528
AEDSIC(UniMod:4)LADSK(UniMod:121)PLPHQNVTNHVGK	WAPL	Q7Z5K2_K911;Q7Z5K2-2_K948;Q7Z5K2-3_K996	1876	19.3472													19.1455				19.4329	19.494		19.3162
AEDSSK(UniMod:121)VSGGTPIK	ADD3	Q9UEY8_K476;Q9UEY8-2_K476	1877	15.1952											14.6454			15.1729	15.6824	15.1137		15.3615
AEDWEVK(UniMod:121)AHQAEGESSSVR	CEP135	Q66GS9_K896	1878	18.3665		17.6556				24.3828		18.4439	18.1139	17.846	18.1641	17.6768	17.8333	17.869	18.0488	17.9256	18.0351	18.0019	17.7442	17.7566
AEDYDVVK(UniMod:121)VIGR	ROCK2	O75116_K96	1879	18.3009						16.9518			18.0233	17.7595		18.7562	18.2532	18.287	18.4488	18.4823	18.5478	18.5326	18.7711	18.7966
AEDYEVVK(UniMod:121)VIGR	ROCK1	Q13464_K80	1880	17.9885					17.8871				17.929	18.1931		18.0957	18.2254	18.1039			17.5526	17.8298	17.879	18.1897
AEDYM(UniMod:35)K(UniMod:121)TTSNFSGK	NEMF	O60524_K237_Oxi236	1881	17.5396		17.2992	17.1253		18.3035	18.274	18.2156	18.0482	17.2053	17.1708	17.2821	17.2027	17.3244	17.3198	17.8317	17.2983	17.2447	17.4197	17.7353	17.4122
AEDYMK(UniMod:121)TTSNFSGK	NEMF	O60524_K237	1882	19.2105	18.7643	18.5956	18.5223	19.1401	18.9885	18.9493	18.8118	18.7314	19.5002	19.4371	19.5217	19.2622	19.2927	19.3843	19.3543	19.3309	19.6832	19.7271	19.5326	19.6798
AEEAFK(UniMod:121)VLR	DNAJC14	Q6Y2X3_K485	1883	15.9252									16.1333		16.1652	16.1051						15.8581	15.1711	16.1186
AEEAQK(UniMod:121)TESVDNEGE	HMGN3	Q15651_K90	1884	15.3243	15.5956	15.2486	15.1299	14.8741	14.8168		15.4907	15.7844	15.2803	15.0862	15.4938	15.0929		14.8853	15.3617	15.7732	15.6307	15.4033	15.005	15.8855
AEEAVEMLK(UniMod:121)TFYK	ADAT2	Q7Z6V5_K168	1885	19.4031						19.7917	20.0448	20.0518				20.2717	19.4184	19.421	19.3464	18.7924	18.7323	18.9927	18.8645	19.1091
AEEAVNEVK(UniMod:121)R	CBFA2T3	O75081-2_K412	1886	16.2336			15.9212		15.4876	16.0259	15.9871	15.7386	16.5954	16.2908	16.3333	16.0949	15.7835	16.3731	16.9223	16.2216	16.528	16.5786	16.6246	16.4643
AEEDAALQAK(UniMod:121)K	TCOF1	Q13428_K74;Q13428-2_K74;Q13428-3_K74;Q13428-4_K74;Q13428-6_K74;Q13428-7_K74;Q13428-8_K74	1887	16.7215		15.8972	16.7961		16.2567	16.2952	16.1857	16.4203	16.9037	16.6102	16.8993	17.0707	17.1316	17.2133	16.6518	16.6335	16.9445	17.3	16.9634	16.8141
AEEDPAK(UniMod:121)FK	PITPNA	Q00169_K162	1888	17.801					17.3433	17.3564	17.2079	17.1578	17.8058	17.8361	17.7604	18.0467	18.174	18.1989	18.4136	18.3063	17.6346	17.9838	17.9818	17.6085
AEEDPEAADSGEPQNK(UniMod:121)R	TERF2IP	Q9NYB0_K228	1889	16.8227	16.1424	16.411	16.7031	16.4527	16.469	16.3961	16.6392	17.2556	16.9139	16.8781	17.465	17.2601	16.4056	17.0399	16.8399	17.4723	16.6509	17.1886	17.0337	16.836
AEEEAAVVAASSSK(UniMod:121)K	TNRC18	O15417_K548;O15417-2_K548	1890	18.5899	18.4405	18.3349	17.905	18.2549	18.525	18.644	18.7448	18.4611	18.3931	18.039	18.2959	18.5255	18.7665	18.8919	19.1307	18.9392	18.791	18.8597	18.9515	18.9043
AEEEFNIEK(UniMod:121)GR	ATP6V1E1	P36543_K42	1891	19.6011	18.0816			19.7	19.263	19.4564	19.2855	19.4123	19.3612	19.3965	19.1916	20.0404	19.7118	19.7853	19.6687	19.7239	20.172	20.2044	20.104	20.2615
AEEEGVK(UniMod:121)MSAK	ZNF518A	Q6AHZ1_K111	1892	16.0439		15.6285		15.4049	15.3836	14.6555	15.3168	15.5389	16.1625	16.1869	16.3272	16.3913	15.9113	16.7522	16.6994	16.0011	16.6621	16.4828	16.4098	16.8752
AEEEHLSSSGGLAK(UniMod:121)NLNK	ARHGAP29	Q52LW3_K362	1893	17.7503	14.9996	16.0132			17.2512	17.7117	17.1328	17.634	18.2422	18.1617	18.1447	18.1156	18.3515	18.3863	18.2623	18.028	18.3619	18.1451	18.2024	18.3612
AEEEIMK(UniMod:121)K	IGF2BP3	O00425_K345	1894	17.3453					17.0829	17.3851	17.1312	17.4222	17.2644	17.3815	17.6252	17.1157	17.2521	17.5862	17.4304	17.5498	17.506	17.371	17.2864	17.1342
AEEELGELEAK(UniMod:121)LNENLR	SMC3	Q9UQE7_K695	1895	17.568						16.2203			17.3229	18.2896	17.7272	18.1782	17.1011	17.9148	17.525		17.4974	17.8816	17.5897
AEEELIK(UniMod:121)AQK	BIN1	O00499-10_K180;O00499-11_K180;O00499-2_K180;O00499-4_K180;O00499-6_K180;O00499-7_K180;O00499-8_K180;O00499-9_K180	1896	15.8349						14.0364				15.936	15.4903	15.874	15.7726	15.5807		16.1685	16.6297	16.2308	16.4083	16.0562
AEEFDQIK(UniMod:121)VR	ASCC3	Q8N3C0_K1025	1897	22.2366	21.1582	21.2262	21.6086	21.0529	22.1316	21.9493	22.1671	22.0122	22.3468	22.5803	22.5162	22.632	22.4885	22.4885	22.5301	22.4428	22.8538	22.8411	22.8532	22.8532
AEEFVVLSQEPSVTETIAPK(UniMod:121)IAR	EP400	Q96L91_K2098;Q96L91-2_K2062;Q96L91-3_K2025;Q96L91-5_K2061	1898	17.5232										17.3784					17.7137		16.8002	17.5223	17.9689	17.7556
AEEGILK(UniMod:121)TAIK	TEP1	Q99973_K742;Q99973-2_K742	1899	18.7628				17.5929	18.0462	17.3524	18.1519	18.4473	18.8836	18.9873	19.0463	19.0766	19.0588	18.8096	19.1039	18.9331	19.3424	19.2668	19.3976	19.4708
AEEGPNASSGFM(UniMod:35)K(UniMod:121)TAVLGPTLK	ZNF518A	Q6AHZ1_K416_Oxi415	1900	17.3636			15.7551			16.1066		17.222			17.3257		17.476	17.8075	17.5424	17.7684	17.7086	17.8356	17.9087	17.907
AEEGPNASSGFMK(UniMod:121)TAVLGPTLK	ZNF518A	Q6AHZ1_K416	1901	19.2266					18.6209	18.5333	18.3972	18.2067	18.7267	18.9085	19.0636	18.9191	19.5243	19.5457	19.4864	19.6636	19.8871	20.0047	20.0251	20.1125
AEEHNIVFMPVIGK(UniMod:121)R	TFIP11	Q9UBB9_K794	1902	19.6718	17.6398	18.3166	18.453	19.8644	19.5626	20.3102	20.16	19.6728	19.4151	19.4641	19.6872	19.7172	20.2081	20.1258	20.2736	19.9637	20.2473	20.104	20.1776	20.0728
AEEIANEMIEAAK(UniMod:121)AVYTQDC(UniMod:4)PLAAAK	AARS	P49588_K664	1903	19.6616		16.6827	17.4498				19.5021		18.7785		20.1759	19.3132	20.2705	20.4898	20.7343	19.7577	20.0383	20.3686	21.0346	20.6664
AEEIDAK(UniMod:121)AEEEFNIEK	ATP6V1E1	P36543_K33	1904	18.8996									18.8291	18.8002	19.0492	18.6661			19.7176	18.8182	17.7085	19.3115	19.4539	18.6418
AEEILEK(UniMod:121)GLK	RPL11	P62913_K85	1905	22.0724	21.7424	21.616	21.2633	21.0373	22.5693	21.8297	22.3502	22.0035	22.4313	22.3379	22.3686	22.0092	22.1058	22.0736	22.2252	22.2299	22.2686	22.2939	22.3589	22.3327
AEEIVAAQEK(UniMod:121)SFHHVTHDLVR	TRRAP	Q9Y4A5_K1236;Q9Y4A5-2_K1236	1906	19.518			18.1814		19.3756	20.0874	19.9638	19.6589	18.6999	20.1952	19.8432	19.3822			19.7918
AEEIYK(UniMod:121)LFLAPGAR	RGS9	O75916_K355;O75916-2_K355	1907	17.6015																	17.4001	17.4326	17.9718
AEEIYPIK(UniMod:121)ER	CASP4	P49662_K129	1908	20.2068	18.9092				20.0136	19.7967	19.4199	19.7166	20.1186	20.2311	20.3896	20.4043	20.5025	20.3768	20.4402	20.3314	20.7042	20.7622	20.7238	20.6743
AEEK(UniMod:121)SYQLQK	SNX27	Q96L92_K398;Q96L92-3_K398	1909	16.9531	14.616	16.1393	16.0545	15.5678	17.1589	16.8378	16.876	16.9881	16.7788	17.4268	17.3001	17.2574	17.4909	17.3195	17.2513	17.2076	17.8332	17.5354	17.6875	17.7342
AEELEYSC(UniMod:4)EK(UniMod:121)C(UniMod:4)GGK	USP37	Q86T82_K540;Q86T82-2_K468	1910	17.0283	16.6447	16.6308	16.8429	16.2436	16.9153	16.5522	16.9015	16.5348	17.1187	17.311	17.1003	17.4734	17.3523	17.0961	17.3154	17.298	16.5559	17.4888	17.5564	17.6341
AEELK(UniMod:121)AELLK	STAMBP	O95630_K107	1911	21.5841		19.3624		19.1771	21.8415	21.5588	21.8614	21.931	22.209	22.8532	22.0961	22.0597	21.3638	21.5095	22.0915	21.7572	21.6473	21.8261	21.847	21.522
AEELK(UniMod:121)AIVSSSNQALLR	ULK3	Q6PHR2-3_K345	1912	19.0972				18.5339	19.1717		18.6857	18.6541	18.8498		19.34	19.0325	19.4441	19.3283	19.3589		18.8873	19.2283	19.1989	19.6479
AEELK(UniMod:121)TQANDYFK	PPP5C	P53041_K32	1913	20.5922	19.1171	19.1422	19.5037	19.304	20.6211	20.4812	20.5614	20.6102	20.8821	20.9159	20.7779	20.8473	21.143	21.1066	21.0628	20.9651	21.2432	21.2059	21.1266	21.2271
AEELLSK(UniMod:121)AVK	TTC5	Q8N0Z6_K94	1914	20.1424	18.5942			18.4956	20.0197	20.0327	19.9449	19.8517	20.1949	20.308	20.1812	20.3822	20.4374	20.5236	20.3831	20.5525	20.6347	20.6299	20.6956	20.7016
AEELQEAK(UniMod:121)EK	IFT81	Q8WYA0_K366	1915	15.7451			16.5363					15.3276		15.525	15.8184	15.3604		15.1564	15.9844	15.7826	16.0624	15.6585	16.0266	15.7033
AEELVGQEVLYK(UniMod:121)LTSENC(UniMod:4)EHFVNELR	PLA2G16	P53816_K107	1916	19.0795						18.5979	19.1712		19.2958	18.9932	18.8321		19.4605		19.4251		18.86
AEEMK(UniMod:121)SGLK	RGPD8	O14715_K1198	1917	19.9946	19.4051	19.3052	18.8825	18.8298	19.833	19.7979	19.9166	20.1129	20.174	19.9535	20.1121	20.1601	20.4234	20.2431	20.6281	20.362	20.3905	20.5771	20.3686	20.4172
AEEMLEK(UniMod:121)GPENEYSVDDEC(UniMod:4)LVK	TTC39A	Q5SRH9-4_K461	1918	17.5839										17.5936	17.215	17.2769		17.8311	17.6476	17.5359		17.5336	18.0373
AEEMLSK(UniMod:121)QR	GRB2	P62993_K76	1919	17.7235		18.2013		18.0661	17.4443	17.4025	17.5455	17.4231	17.5185	17.4352	17.3965	17.6167	17.5456	17.6478	18.0013	17.5935	17.8388	18.1875	17.9752	18.1835
AEENALQQK(UniMod:121)AC(UniMod:4)GSEIMQK	DSP	P15924_K1278	1920	16.7813																	17.0661	16.9285	16.5585	16.572
AEEPLK(UniMod:121)TVQEK	TRERF1	Q96PN7_K646;Q96PN7-4_K563;Q96PN7-5_K563	1921	15.5889													15.7317		16.3436	15.3918	15.4258			15.0515
AEEQLLSK(UniMod:121)VGSTSQPTLETFQDLLHR	MCRS1	Q96EZ8_K219;Q96EZ8-2_K232;Q96EZ8-3_K206	1922	20.2576	19.5504		20.1038		19.6591	19.544	20.1135		20.3753	20.3558	20.3878	19.9302	20.5703	20.6136	20.5357	19.6461	20.9703	20.841	21.0807	20.1023
AEEQMLK(UniMod:121)ER	EIF3A	Q14152_K824	1923	17.1344					16.5806		16.9849	16.4308	17.2484	17.0675	17.1327	17.0329	17.4282	16.7712	17.66	17.0583	17.1186	17.5802	17.3212	17.6001
AEEQYSLC(UniMod:4)QELC(UniMod:4)SELAQDLQK(UniMod:121)ER	POLK	Q9UBT6_K448	1924	19.738									19.0587	19.9176	19.8075		19.2106	19.7863	19.9787	19.5283	20.1244	20.2295
AEESK(UniMod:121)LPEILK	OGFOD1	Q8N543_K336	1925	20.6821	19.4703				20.6448	20.6276	20.665	20.7557	20.804	20.9035	20.7521	20.9737	20.8934	20.8336	20.7654	20.8798	20.7358	20.626	20.5219	20.7422
AEETC(UniMod:4)APSVSYFK(UniMod:121)C(UniMod:4)VQK	CCND1	P24385_K46	1926	23.2476	21.2827	21.5581	21.4612	21.8491	22.1655	22.0913	22.4946	22.0383	23.9616	23.8333	23.7227	24.0756	24.2212	24.1826	24.2564	24.4115	24.3328	24.3503	24.261	24.4018
AEEVAK(UniMod:121)LWGLR	ELK3	P41970_K43	1927	17.2887														17.7729		17.2169	17.3561	16.8089
AEEVATFFAK(UniMod:121)MLDHEYTTK	TOP1	P11387_K262	1928	16.1886							15.5007		16.3715	16.3568	16.3266		16.6321	16.1172	16.0969		16.6573	16.1014	15.7256
AEEVELYLEK(UniMod:121)LK	TMEM87A	Q8NBN3_K107	1929	17.2796														17.0551		16.8625	17.4988	17.346	17.6656	17.2494
AEEVLSLHC(UniMod:4)GPWDDEIQELQK(UniMod:121)MK	SMYD4	Q8IYR2_K787	1930	18.3958									17.8635								17.8265	18.779	19.1143
AEEVM(UniMod:35)K(UniMod:121)VK	IFT140	Q96RY7_K270_Oxi269	1931	17.7341						17.1527		17.1872	17.2926	17.2724		17.6518	17.8881	18.0934	17.9542	18.0167	17.8799	18.1576	18.0534	17.9427
AEEVMK(UniMod:121)VK	IFT140	Q96RY7_K270	1932	20.6527	20.0545	19.9806	19.975	18.7645	20.7492	20.9495	20.6046	20.5853	20.9009	20.6751	20.8656	20.5307	21.0718	20.9241	21.0367	21.1156	21.2559	20.9346	21.2007	20.8796
AEEVVSFVK(UniMod:121)K	FUNDC2	Q9BWH2_K170	1933	17.6974									17.1581	17.4451	16.8546	17.1726		20.5377			17.42	17.5288	17.386	17.7737
AEEWASK(UniMod:121)PK	IRF2BPL	Q9H1B7_K371	1934	19.1264			18.831			17.8886	17.7242			18.7339		18.8748	19.7201	19.3974	19.601	20.1652	19.8869	19.367	19.213	19.2406
AEEWGVQYVETSAK(UniMod:121)TR	RALB	P11234_K160;P11234-2_K182;P11234-3_K181	1935	18.0217					17.6553	17.3155	17.3684	17.3322	18.1764	18.2718	18.3283	17.7521	18.5066	18.3172	18.4597		18.2282	18.4517	18.1398
AEEYEFLTPVEEAPK(UniMod:121)GMLAR	ARHGDIA	P52565_K167	1936	19.5831	18.4841	18.388	18.4808	18.898	18.8182	19.302	19.5764	19.6695	19.4929	19.5725	19.7758	19.5438	19.8644	20.1762	20.2432	19.995	20.1825	20.3959	20.2932	20.5105
AEEYFQWSK(UniMod:121)LPC(UniMod:4)GITSR	DCLRE1C	Q96SD1_K269	1937	20.5859	19.387	19.1375	19.6078	19.2112	20.273	20.1795		20.1933	21.1569	21.0176	20.9694	20.7458	20.9933	21.0637	21.197	20.8145	21.4882	21.3599	21.43	20.906
AEEYVQQK(UniMod:121)R	PLEKHG6	Q3KR16_K523;Q3KR16-2_K491	1938	18.8634			17.4834		18.5541	18.4093	18.8205	18.3472	19.2737	19.0262	19.0204	18.8937	18.2024	19.375	19.1216	19.1429	18.8215	19.6849	19.4967	19.0042
AEFAK(UniMod:121)LVEEFR	MDN1	Q9NU22_K2198	1939	20.7309	20.1321	20.1795	19.8777	19.8867	20.7142	20.6846	21.0169	20.3581	20.8994	20.7969	20.8481	20.9604	20.956	20.9665	20.9206	20.6389	21.2037	21.182	21.104	21.2921
AEFEQIVLGK(UniMod:121)R	UPP1	Q16831_K174	1940	20.0973					19.8067	19.9478	19.7425	19.8742	19.9341	20.2418	20.2013	20.2598	20.2237	20.1497	20.2553	20.2025	20.2175	20.1129	20.1146	20.272
AEFFC(UniMod:4)QLYK(UniMod:121)PEIVINELDLQVGR	MDN1	Q9NU22_K616	1941	18.6294					16.9361			17.1401	18.8821	18.4115	18.7651		19.673	19.4919	19.3204		19.2042	18.6477		18.4511
AEFGEK(UniMod:121)DSSK	ZBTB1	Q9Y2K1_K271;Q9Y2K1-2_K271	1942	16.6901					15.8167	16.1614	16.652	16.3357	16.322	16.3078	16.5342	16.5761	16.6658	17.0981	16.7737	17.2472	17.1487	16.9267	17.2721	17.2027
AEFGK(UniMod:121)NLIHVPR	DHDH	Q9UQ10_K156	1943	20.1192										19.8449	20.1649	20.2975	18.6865	20.2208	20.4797	20.9204	18.7867	20.4987	20.5758	20.8354
AEFGSLGPLLC(UniMod:4)SQVVK(UniMod:121)AR	TAF6	P49848_K465;P49848-2_K465;P49848-3_K502	1944	19.1266			18.2446	18.0214		18.1831	18.7505	18.9305	19.334	19.1832	19.5898	19.3124	19.2441	19.2607	19.3961	19.4162	19.3566	19.5028	19.715	19.712
AEFILDSTHHK(UniMod:121)ETYTEIAGMQR	VPS13B	Q7Z7G8-2_K521	1945	20.0431	19.435	18.8647	19.0056		19.8458	19.798	20.0419	19.7859	20.3443	20.0584	20.2675	19.8761	20.4076	20.6649	20.4914	20.243	20.4907	20.3974	20.5303	20.27
AEFIVGGK(UniMod:121)YK	CSNK1A1	P48729-2_K16	1946	20.6057	19.5534	19.5981	19.8357	19.8524	20.659	20.6307	20.4111	20.4271	20.957	21.01	20.793	20.8814	20.9243	20.8858	21.0326	21.1276	20.9533	20.822	20.9123	20.8469
AEFK(UniMod:121)EGK	CUL4B	Q13620_K737;Q13620-1_K719	1947	18.7212							19.0929									18.7179		18.7771	18.3648	18.6535
AEFLNK(UniMod:121)SVQK	CALD1	Q05682_K655;Q05682-2_K426;Q05682-3_K420;Q05682-4_K400;Q05682-5_K394;Q05682-6_K426	1948	16.5623									17.49	16.7872	16.1533		17.1888	17.1714			16.0639	15.9801	16.3846	15.8419
AEFSPAQFSGPK(UniMod:121)K	RNF10	Q8N5U6_K136;Q8N5U6-2_K136	1949	18.0039										17.6558		20.4585		16.7309	17.9692	18.2709	17.4746	17.9498	17.7233	17.8024
AEFVWHK(UniMod:121)LSADNM(UniMod:35)DPDFVER	SNX4	O95219_K140_Oxi146	1950	19.3194										18.412		21.2229		20.1239	19.2026	18.7851	18.2344	19.3812	19.1931
AEFVWHK(UniMod:121)LSADNMDPDFVER	SNX4	O95219_K140	1951	20.0432	19.4883	19.4971	19.4295	19.5913			19.8031		20.6155	20.3867		20.307	20.3008	20.6591	20.4559	19.8128	19.4571	20.4074	20.4364
AEGC(UniMod:4)DNEEDLQM(UniMod:35)GIHK(UniMod:121)GYGSDGLK	HBP1	O60381_K255_Oxi251;O60381-3_K255_Oxi251	1952	17.6828							17.076	17.0386	17.8829	17.238	17.6934			18.3416	18.2532	17.2372			18.1453	17.9222
AEGC(UniMod:4)DNEEDLQMGIHK(UniMod:121)GYGSDGLK	HBP1	O60381_K255;O60381-3_K255	1953	19.9227					19.8101	19.8413	19.9975	19.667	19.8309	19.7824	19.8983	19.8797	19.7821	20.066	19.9466	19.8132	19.9825	20.2434	20.1207	20.1021
AEGDIK(UniMod:121)PYSSSDR	ATAT1	Q5SQI0_K233;Q5SQI0-2_K221;Q5SQI0-3_K210;Q5SQI0-4_K233;Q5SQI0-5_K233;Q5SQI0-6_K210;Q5SQI0-7_K210	1954	16.9606					15.5242				16.9379	17.0809	16.9706	16.5939		17.4449	17.5364	16.7119	17.0422	17.2566	16.8724	17.5552
AEGDISNVANGFK(UniMod:121)SHLIR	ATXN10	Q9UBB4_K371	1955	18.802					18.2917	18.3696	18.4712	18.1076	19.0858	19.1341	18.7643	18.753	19.0027	18.9846	19.0285	18.7762	18.9982	19.0249	18.9132	19.1266
AEGDSAGTAGTPGGTPAGDK(UniMod:121)VASWELR	SMARCD2	Q92925_K226;Q92925-2_K205;Q92925-3_K178	1956	22.11	20.2195	20.9398	20.1799	20.6485	21.78	22.1569	22.0006	21.9365	22.5342	22.2918	22.1938	22.1575	22.5163	23.0151	22.9962	22.9875	22.9748	22.9664	23.1085	22.5957
AEGEDPGC(UniMod:4)ANQALISK(UniMod:121)K	ARHGAP23	Q9P227_K824	1957	18.4685	17.3263	17.7965			18.7131	17.9332	18.3628	18.4904	18.5609	18.4597	18.4176	18.4711	18.698	18.777	18.6325	18.9234	18.728	19.0061	18.5716	18.5657
AEGETESPGPK(UniMod:121)K	INSIG2	Q9Y5U4_K12	1958	15.924							15.2628											16.3305		16.1788
AEGFTVEALWGK(UniMod:121)TEEEAK	GFOD2	Q3B7J2_K36	1959	19.0483																	18.7624	18.9398	19.4428
AEGGQSAAAHSAHTVK(UniMod:121)QEDIAVTGK	VCPIP1	Q96JH7_K870	1960	18.433	17.5294	17.7676	18.7597	17.1416		17.6233	18.0857	18.3523	18.6541	18.1469	18.2276	18.169	18.6838	18.0014	18.4533	18.1659	19.3491	19.6557	19.7829	19.677
AEGHLK(UniMod:121)QMEK	CCNB1IP1	Q9NPC3_K119	1961	17.7473				17.7021	17.1169	16.7667	17.1749	17.6878	18.1081	18.1016	17.9657	17.8576	17.7119	17.9328	17.8951	17.7107	17.7838	18.0922	18.1031	17.9935
AEGIEK(UniMod:121)SYSQSILLDLTDNR	CD109	Q6YHK3_K858;Q6YHK3-4_K858	1962	19.5081					18.596				19.3461	19.7389	19.3471	19.2911	19.6663	19.7078		19.1936	19.86	20.0197	20.003	19.3275
AEGILDVFQTVK(UniMod:121)SLR	PTPRA	P18433_K765;P18433-6_K756	1963	17.6727			16.8482		17.4294	17.8908	17.6639	17.0089	17.5887	17.6053	18.038	16.3458	18.8109	18.8407	18.6579	16.2808	18.0431	17.6109	17.951	17.8215
AEGILLLVK(UniMod:121)AALK	PARP4	Q9UKK3_K305	1964	17.8061					17.5212	17.4662	17.2753		17.9668	18.113	17.625		17.6806	17.4359	17.448		18.3574	17.7536	17.8213	19.0152
AEGIPVEM(UniMod:35)VVIGDDSAFTVLK(UniMod:121)K	TKFC	Q3LXA3_K147_Oxi134	1965	18.7943									19.1422	19.052	18.6493	18.4076	18.9955	18.7773	18.9189	18.668	19.0744	18.566	18.5884	18.6922
AEGIPVEMVVIGDDSAFTVLK(UniMod:121)K	TKFC	Q3LXA3_K147	1966	20.9351	19.7629	20.0967	20.4368	20.1597	20.2301	20.6854	20.7776	21.0228	20.9918	21.0499	21.1549	21.1896	21.0722	21.3073	21.4178	20.9229	21.6285	21.466	21.5304	21.7986
AEGK(UniMod:121)ADAEVK	GDAP1	Q8TB36_K19	1967	17.8603							17.1076									17.8753		18.1878	18.0524	18.0785
AEGK(UniMod:121)ATSTTELPPEYLTSPLSQQSQLPPK	HGS	O14964_K226	1968	22.812	19.5771	19.4167	19.2526				20.7827	22.1014	21.2291	22.3129	22.57		24.5021	24.4175	24.259	24.6942	24.8876	24.9567	24.9398	25.092
AEGK(UniMod:121)EGEEATAEAEEK	FLII	Q13045-3_K951	1969	17.3179	17.11	17.4448	17.104	16.8529	15.3613	16.183	17.2395	17.7223	17.9906	17.5856	18.0702	18.0499		18.0642	17.945	17.917	13.9573	18.1723	18.1298	18.1411
AEGK(UniMod:121)WLPK	CAMTA1	Q9Y6Y1_K7;Q9Y6Y1-2_K7	1970	19.5974									20.0132	19.0289	19.6122	19.8888	19.8147	19.77	19.5787	19.5096	19.5713	19.5231	19.4083	19.45
AEGLDC(UniMod:4)SYTVLFGK(UniMod:121)AEADEIFQELEK	ALKBH2	Q6NS38_K75	1971	19.6158									18.9121	18.5244	21.0582		20.0243	20.2116	20.3314		18.2489
AEGLLDVFQAVK(UniMod:121)SLR	PTPRE	P23469_K663;P23469-2_K605	1972	18.0076	18.2432			17.2597	17.7356	17.6598	18.2196		18.4569	18.4469	18.3148	18.1686	18.3673	18.0335	18.4208	18.0007	15.8471	17.8876	18.3901	18.6776
AEGLLQGK(UniMod:121)HSTK	PARP2	Q9UGN5-2_K499	1973	18.638		17.7494		17.3698	18.3172	18.0537	18.0753	18.2218	18.9264	18.9398	18.7012	18.986	19.0388	18.9018	19.1081	18.7066	19.1799	19.1584	19.054	18.9959
AEGLWNLFLPLEADPEK(UniMod:121)K	ACAD10	Q6JQN1_K726	1974	18.1193					17.4493	17.3712	18.2815	17.7654	18.5021	18.7746	18.7136		18.4988	18.5937	18.7608		17.604	16.5692	17.7139	19.0716
AEGPQEWVFQEC(UniMod:4)K(UniMod:121)DLNAVAFR	IDE	P14735_K415	1975	18.7031					17.9047	18.3589	18.3644		19.2057	18.7349	18.6835	18.3388	19.5243	18.8755	18.6202		19.4716	19.0474	18.0101
AEGQLK(UniMod:121)LLLSQPR	KIAA0825	Q8IV33_K800;Q8IV33-3_K800	1976	19.5991									20.083	19.8837	20.1085	19.6798	19.2394	18.9769	19.579	19.4138	19.3954	19.4975	19.633	19.6994
AEGSGLDPATSSEK(UniMod:121)ASAK	ANO8	Q9HCE9_K945;Q9HCE9-2_K945	1977	16.7031	17.3176	16.7033			16.6194		16.4463	16.4185	15.8792	15.649	16.7914	16.7117						16.9549	17.7963	17.1493
AEGTFPGK(UniMod:121)I	COX6B1	P14854_K85	1978	22.1165							20.7729	20.0803	22.7223	21.646	22.8007	21.5162	22.1819	22.4734	22.099	23.0634	22.4938	22.8129	22.8035	22.1648
AEGTGLANQVFC(UniMod:4)SEK(UniMod:121)HSIYC(UniMod:4)D	BICD2	Q8TD16-2_K849	1979	15.7324															15.1899			16.2749
AEGYNLK(UniMod:121)DEDGR	PPP2R2D	Q66LE6_K143	1980	18.789		16.9767	17.4965		18.5419	18.5976	18.5801	18.4664	18.9631	18.9937	19.0485	19.0022	19.0858	19.2293	19.091	19.0129	19.0659	19.2406	19.5042	19.3065
AEHADMK(UniMod:121)FHEC(UniMod:4)DQC(UniMod:4)K	ZBTB40	Q9NUA8_K1073	1981	14.5377												14.7532	13.665				14.4854	14.7196	15.0654
AEHASSLLELASTTK(UniMod:121)C(UniMod:4)SSVK	UBR4	Q5T4S7_K1079;Q5T4S7-2_K1079;Q5T4S7-3_K1079	1982	20.9309	20.5537	19.6199	20.4725	19.5829	20.804	20.6719	20.7183	20.716	21.1883	21.0202	21.1384	21.0635	21.2622	21.4033	21.3604	21.3096	21.3866	21.4487	21.4229	21.4754
AEHC(UniMod:4)INDIAFK(UniMod:121)PDGTQLILAAGSR	IFT122	Q9HBG6-10_K21;Q9HBG6-4_K21	1983	20.3313					19.4481	19.8709	20.0171	19.9946	20.6633	20.416	20.2415	20.1484	20.6579	20.7049	20.6067	20.4302	20.319	20.3483	20.5225	20.9114
AEHDQLLLNYAK(UniMod:121)K	LMNB1	P20700_K123	1984	18.8778	18.109		20.4098		17.5568	18.6056	17.9564	18.2931	19.2392	19.2819	18.8458	18.6134	18.8507	18.6539	19.243	19.0389	19.5609	19.3173	19.2296	18.9951
AEHDSILAEK(UniMod:121)AEK	TARS	P26639_K75	1985	23.6301	22.0756	22.4813	22.4921	21.9549	23.4186	23.4923	23.5331	23.6285	24.1729	24.2128	23.5716	23.5182	23.8473	24.2563	24.4592	23.9975	24.629	24.7523	24.051	24.0577
AEHILLWMSK(UniMod:121)DEIYANC(UniMod:4)HK	CUL7	Q14999-2_K123	1986	18.5279									17.7126	18.3551	17.6672		19.2234	19.1562	18.6205	17.6434	19.1071	18.9939	18.7999
AEHIPAGK(UniMod:121)R	PDLIM5	Q96HC4_K415;Q96HC4-4_K306;Q96HC4-6_K444	1987	17.7971						17.289	17.1195	17.0976				17.5046		18.1365	18.0713	17.8657	18.2103	17.9866	18.0777	18.4097
AEHK(UniMod:121)QFLVK	PPP2R5E	Q16537_K261;Q16537-2_K261	1988	17.083					16.6933	15.7794	16.8764	16.1182	17.0506	17.4545		17.8293	17.2198			16.3922	17.568	17.7709	17.9632	17.363
AEHQQDSEDLFK(UniMod:121)K	SUN2	Q9UH99_K375;Q9UH99-2_K396;Q9UH99-3_K375	1989	19.6882	18.6764	18.4733	18.8006	18.4468	19.5631	19.6359	19.6868	19.7875	20.046	20.1507	19.7233	19.9114	19.8459	20.1707	20.1934	20.0332	20.1847	20.5073	19.9229	20.0034
AEHSGTVLYSLVK(UniMod:121)GNTPESNR	FAT1	Q14517_K2739	1990	19.2477		18.7107	19.0008		18.7022	18.7819	18.7218	18.8671	19.1952	18.9049	19.2287	19.0873	19.5324	19.5443	19.5483	19.2387	19.7443	19.793	19.952	19.9052
AEHVTDVVK(UniMod:121)R	TP73	O15350-13_K192	1991	19.6464		18.3075	18.6737	17.9005	18.7657	19.6465	19.27	19.5044	20.2351	20.0794	20.0874	19.8494	20.0368	20.2823	20.214	19.6054	20.2249	20.2069	20.2344	20.1578
AEIDLVC(UniMod:4)ELAK(UniMod:121)R	MTHFD1L	Q6UB35_K818	1992	19.5353									19.5147	19.2647	19.2664	20.082	19.556	19.6006	19.5306	19.4846	19.3848	19.5766	19.6314	19.5317
AEIEK(UniMod:121)LC(UniMod:4)EK	RNF214	Q8ND24_K313;Q8ND24-2_K158	1993	17.6166					17.5298	17.1742	17.2035		16.4523		16.9046		18.5385	18.7084			18.2751	17.7579	16.7764	18.4616
AEIENK(UniMod:121)GYNYER	SLFN5	Q08AF3_K65	1994	20.3946	20.008	19.9747	19.6934	19.6199	20.3419	20.3971	20.3938	20.0924	20.3842	20.4028	20.4713	20.4348	20.7614	20.6484	20.3879	20.5564	20.5589	21.0392	20.8882	20.8368
AEIHAAC(UniMod:4)K(UniMod:121)AIEQAK	RNASEH1	O60930_K192	1995	18.9696		17.1404			18.9898	18.1885	18.8552	18.7294	19.3273	19.2025	19.1004	19.2251	18.86	19.6736	19.6906	19.0478	18.8777	19.1993	19.1748	19.2011
AEIHAQPSDK(UniMod:121)ER	ITGA6	P23229-2_K1066;P23229-6_K1105	1996	18.5159				16.4773	18.4612	18.3645	18.509	18.3031	18.4889	18.8646	18.73	18.1914	18.6729	18.6607	18.7792	18.4947	18.8163	19.0744	18.9534	18.929
AEIHFLK(UniMod:121)QGC(UniMod:4)GEDK	ITGA7	Q13683_K678;Q13683-3_K638;Q13683-7_K634;Q13683-9_K678	1997	19.0132	17.6516	17.5814			19.7879	19.8383	19.6918	19.5892	18.6827	19.0302	18.8189	18.9199	19.1534	19.3573	19.1503	18.9876	19.1118	18.9961	19.0264	18.8629
AEIIADK(UniMod:121)QSGK	HNRNPA0	Q13151_K133	1998	21.7257	20.396	21.0973	21.1517	20.8693	21.9017	21.6575	21.7196	21.6807	21.9726	22.0177	22.1684	21.7952	22.1238	22.0188	22.0592	22.2821	22.1099	21.7937	21.8442	21.8545
AEIISLC(UniMod:4)K(UniMod:121)R	SRRT	Q9BXP5_K442;Q9BXP5-2_K442;Q9BXP5-3_K441;Q9BXP5-4_K441	1999	20.1665		19.8475				19.6997	19.7441	20.0124	20.1185	20.1512	20.2669	20.1091	20.3211	20.3522	20.3361	20.1705	20.3507	20.3586	20.4142	20.4116
[truncated: 80,848 more rows]
