# Supplementary material for: Time-resolved in vivo ubiquitinome profiling by DIA-MS reveals USP7 targets on a proteome-wide scale
Source: Nat Commun. 2021 Sep 13;12:5399. doi: 10.1038/s41467-021-25454-1 (PMC8438043; doi:10.1038/s41467-021-25454-1)
Supplement: Supplementary file 10 — Supplementary Dataset 7 [file 41467_2021_25454_MOESM10_ESM.xlsx]

## Sheet: Description
Quantified K-GG peptides and proteins in a time course experiment with FT671.
All quantified ubiquitination sites			All quantified proteins
Header	Description		Header	Description
ModifiedSequence	Identified peptide sequence including all posttranslational modifications		id	Unique identifier
Genes	Genes associated with the identified peptide sequence		PG.ProteinAccessions	Protein Group UniProt identifiers
ProteinAccessions_PTM	UniProt identifiers with the modification site position		Genes	Gene names
ProteinAccessions_original	UniProt identifiers		PG.Quantity_mean	Mean protein group quantity (Log2)
id	Unique identifier		Log2 Intensity (Condition X)	Protein intensity (Log2 transformed) for the indicated experimental condition
Quantity_mean	Mean peptide quantity (Log2)
Log2 Intensity (Condition X)	Peptide intensity (Log2 transformed) for the indicated experimental condition
nRow	Row number
Log2FC (Condition X vs Y)	Log2 fold change of the indicated conditions
LM.pvalue (Condition X vs Y)	LIMMA p-value for the indicated conditions
Ubi_site_significant_up_15min	Ubiquitin sites that were significantly, and >2-fold upregulated at 15 minutes of FT671 treatment
Prot >20% significant_down	Proteins that were significantly, and more than 20% downregulated over the 6 hour FT671 treatment time

## Sheet: SD7-AllQuantifiedUbiSites
ModifiedSequence	Genes	ProteinAccessions_PTM	ProteinAccessions_original	id	Quantity_mean	Log2 Intensity DMSO_15min_1	Log2 Intensity DMSO_15min_2	Log2 Intensity DMSO_15min_3	Log2 Intensity DMSO_15min_4	Log2 Intensity FT671_15min_1	Log2 Intensity FT671_15min_2	Log2 Intensity FT671_15min_3	Log2 Intensity FT671_15min_4	Log2 Intensity DMSO_30min_1	Log2 Intensity DMSO_30min_2	Log2 Intensity DMSO_30min_3	Log2 Intensity DMSO_30min_4	Log2 Intensity FT671_30min_1	Log2 Intensity FT671_30min_2	Log2 Intensity FT671_30min_3	Log2 Intensity FT671_30min_4	Log2 Intensity DMSO_60min_1	Log2 Intensity DMSO_60min_2	Log2 Intensity DMSO_60min_3	Log2 Intensity DMSO_60min_4	Log2 Intensity FT671_60min_1	Log2 Intensity FT671_60min_2	Log2 Intensity FT671_60min_3	Log2 Intensity FT671_60min_4	Log2 Intensity DMSO_180min_1	Log2 Intensity DMSO_180min_2	Log2 Intensity DMSO_180min_3	Log2 Intensity DMSO_180min_4	Log2 Intensity FT671_180min_1	Log2 Intensity FT671_180min_2	Log2 Intensity FT671_180min_3	Log2 Intensity FT671_180min_4	Log2 Intensity DMSO_360min_1	Log2 Intensity DMSO_360min_2	Log2 Intensity DMSO_360min_3	Log2 Intensity DMSO_360min_4	Log2 Intensity FT671_360min_1	Log2 Intensity FT671_360min_2	Log2 Intensity FT671_360min_3	Log2 Intensity FT671_360min_4	nRow	Log2FC FT671_15min - DMSO_15min	LogFC FT671_30min - DMSO_30min	LogFC FT671_60min - DMSO_60min
(UniMod:1)AAAAELSLLEK(UniMod:121)SLGLSK	EEF1E1	O43324_K12	O43324	1	20.487	20.6594	20.6488	20.6878	20.2294	20.3584	19.8931	20.7445	20.3882	20.4246	20.5488	21.6372	19.7869	20.3548	19.7269	20.4389	19.8164	20.3227	19.7678	20.5042	20.3141	20.8212	20.4312	20.7661	20.2607	19.5617	19.7522	20.5064	20.312	21.4266	20.9439	20.3177	20.2809	21.2261	20.5126	21.1914	21.2285	20.6724	21.0443	20.5794	20.3904	1	-0.210298	-0.515098	0.342579
(UniMod:1)AAAAK(UniMod:121)PNNLSLVVHGPGDLR	SORD	Q00796_K6	Q00796	2	19.0213	19.5935	19.3227	19.2915	19.5746	18.9525	19.3585	18.8791	19.0014	18.9404	19.4132	19.3854	19.1985	19.2455	19.1546	19.254	19.2526	18.6569	18.9838	19.2745	19.0273	18.3887	19.0143	19.3352	19.1835	19.0926	18.9093	19.0349	19.2901	19.3065	19.1216	19.4503	18.881	17.9749	18.5846	18.4434		18.2706	18.5149	18.6894	18.5841	2	-0.397722	-0.00770478	-0.00523498
(UniMod:1)AAAAVVVPAEWIK(UniMod:121)NWEK	THOC2	Q8NI27_K14	Q8NI27	4	19.7005		19.3267	19.8142	19.459	19.5227	19.5812		19.5479	19.2693	19.1606	19.8755	19.2515	19.4683	19.7003	19.2045	19.4807		19.529	19.1372	19.5657	19.6488	19.7209	19.8905	19.9513	18.6481	19.3938	19.5132	19.874	20.336	19.7042	20.0211	19.6368	20.352	20.2564	19.8803	20.0752	20.1427	20.7877	19.6376	20.5544	4	0.0173279	0.0742484	0.392248
(UniMod:1)AAAGVVSGK(UniMod:121)IIYEQEGVYIHSSC(UniMod:4)GK	TBC1D15	Q8TC07-2_K10	Q8TC07-2	5	18.4843	18.472	18.6186	18.3206	18.4725	18.3938	18.4235	18.4657	18.336	18.5163	18.4931	18.3008	18.6287	18.5652	18.6648	18.5097	18.5915	18.5502	18.6341	18.5071	18.5165	18.5546	18.7248	18.6076	18.7557	18.42	18.4439	18.3905	18.4881	18.6328	18.6062	18.4915	18.6576	18.0671	18.3078	18.2972	18.4433	18.3701	18.4016	18.4763	18.2548	5	-0.0661793	0.0980894	0.108712
(UniMod:1)AAAK(UniMod:121)VALTK	SLC25A13;SLC25A13	Q9UJS0_K5;Q9UJS0-2_K5	Q9UJS0;Q9UJS0-2	6	15.1476									14.5355																				15.7598												6
(UniMod:1)AAAMDVDTPSGTNSGAGK(UniMod:121)K	RBX1	P62877_K19	P62877	7	20.3188	20.3806	20.2287	20.2372	20.3279	20.4797	20.5375	20.3066	20.3452	20.2941	20.3398	20.4193	20.2895	20.2991	20.5997	20.3461	20.488	20.3353	20.4489	20.2542	20.2198	20.2877	20.4515	20.3869	20.4651	20.4062	20.4401	20.0479	20.2738	20.3555	20.376	20.3331	20.3292	20.2227	20.1534	20.0491	20.2434	20.1977	20.2492	20.2619	20.0443	7	0.123606	0.0975392	0.0832371
(UniMod:1)AAAPPLSK(UniMod:121)AEYLK	BUD13	Q9BRD0_K9	Q9BRD0	8	18.5682	18.2957	18.0177	18.3827	18.0653	19.9478	19.6808	20.0183	19.9141	18.3146	17.5805	18.1399	17.3127	19.8674	19.7619	19.8463	19.3394	18.0343	17.8827	17.2081	17.6166	19.9743	19.9241	19.6862	19.7373	17.2616	17.5907	17.4361		19.4524	19.0735	18.8648	18.9668	18.0281	17.2215	17.623	17.0074	18.9442	18.1662	18.187	17.7885	8	1.69989	1.86679	2.14505
(UniMod:1)AAATGAVAASAASGQAEGK(UniMod:121)K	SLTM	Q9NWH9_K20	Q9NWH9	9	15.9599	15.894	16.2366	15.856	15.8574	15.6271	16.0251	16.096	15.7132	15.8584	16.0459	16.4666	16.1054	15.8623	16.0918	16.1836	16.1718	16.156	16.0647	15.6478	15.8911	16.4618	16.2107	16.6128	16.6264	16.2194	15.9101	16.1351	15.913	15.6952	16.1212	16.0093	15.8572	14.6609	15.7351	15.7029	15.9788	15.6873	15.6409	15.8752	15.4933	9	-0.0956497	-0.0416977	0.538006
(UniMod:1)AADISESSGADC(UniMod:4)K(UniMod:121)GDPR	DENR	O43583_K14	O43583	10	17.1456	17.3328	17.3462	17.4293	17.0877	17.0593	16.9092	17.1645	17.0672	17.4042	17.2247	17.3469	17.1512	17.1603	17.0514	17.1844	16.9261	17.179	17.4033	17.1428	17.0478	17.315	17.0413	16.6636	17.1411	17.3289	17.0686	16.3346	17.109	17.2729	17.5532	16.9299	17.006	17.1958	17.2314	16.8692	17.1384	17.3064	17.417	17.188	17.0971	10	-0.248952	-0.201197	-0.15297
(UniMod:1)AADTQVSETLK(UniMod:121)R	GCN1	Q92616_K12	Q92616	11	18.5703	18.3757	18.4442	18.3315	18.3967	18.1552	18.1778	18.1248	18.2609	18.6367	18.4544	18.516	18.327	18.2051	18.3454	18.2352	18.2824	18.8501	18.7386	18.695	18.8063	18.86	18.5496	18.5798	18.722	18.5783	18.8018	18.813	18.8231	18.906	18.8267	18.8223	18.5711	18.4666	18.2808	18.5247	18.7532	18.8406	18.9671	18.9069	18.8577	11	-0.207351	-0.216485	-0.0946691
(UniMod:1)AAEAAGGK(UniMod:121)YR	EXOC4	Q96A65_K9	Q96A65	12	17.9271	17.9869	18.1508	17.9249	17.7791	17.7472	17.5505	17.7155	17.8303	18.1186	17.4735	18.0117	18.1319	17.8126	17.6853	17.703	17.6276	18.2524	18.1278	17.9334	17.8924	17.892	17.239	17.501	17.5299	18.2865	18.3154	18.4472	18.1492	18.1656	18.2653	18.0377	18.1372	17.8821	17.9778	18.012	17.9626	17.8149	18.0061	17.9458	18.0626	12	-0.249563	-0.226817	-0.511045
(UniMod:1)AAEADGPLK(UniMod:121)R	MPDU1;MPDU1	O75352_K10;O75352-2_K10	O75352;O75352-2	13	19.5552	19.3792	19.4692	19.3665	19.3901	19.2955	19.1397	19.4174	19.3628	19.5543	19.3969	19.4134	19.3292	19.3029	19.2892	19.1869	19.2501	19.4657	19.5236	19.4567	19.5789	19.3971	19.2453	19.2389	19.2239	19.9653	19.8899	19.9814	19.958	19.7182	19.7802	19.7108	19.8186	20.004	20.1329	19.9374	20.1356	19.5559	19.6169	19.5813	19.7488	13	-0.097415	-0.166174	-0.229935
(UniMod:1)AAEIQPK(UniMod:121)PLTR	WDFY2	Q96P53_K8	Q96P53	14	17.6878	18.2373	18.1326	18.0789	18.7049	18.0804	18.7309	18.3879	17.4777	17.4131		17.7905	18.22	18.2466	17.4721	17.5678	16.8117	17.7068	16.9512		17.7186	17.4726	18.1693			17.2774		16.4193	17.6239	16.7236	17.1779	17.9815			17.6769	18.2359	17.8941	17.3361	17.4485	17.327	17.204	14	-0.119205	-0.283337	0.362093
(UniMod:1)AAGFK(UniMod:121)TVEPLEYYR	EXOSC8	Q96B26_K6	Q96B26	15	20.8999	20.6843	20.9575	21.0317	20.9737	21.1257	20.982	21.1096	21.1046	20.8473	20.7474	21.0672	20.8926	20.9386	21.0019	20.9138	20.9085	20.8552	20.8899	20.896	21.027	21.1787	21.0729	21.2262	21.1419	20.5455	20.6034	20.875	20.8771	20.7526	20.8133	20.7928	20.7632	20.885	20.8414	20.9623	20.934	20.7909	20.5068	20.7856	20.6918	15	0.168708	0.0520796	0.237914
(UniMod:1)AAK(UniMod:121)QPPPLMK	TP53I11	O14683_K4	O14683	16	19.2423	19.8401	20.0425	19.8624	19.5696	19.8011	19.7185	19.3504	19.4997	19.757	19.4459	19.42	19.5501	19.5572	19.8291	19.4971	19.589	19.4958	19.7054	19.3288	19.4451	19.7511	19.3992	19.2064	19.1359	19.061	18.9861	19.1166	19.0581	19.1024	19.0215	18.2358	18.6553	18.8514	18.7275	18.6602	18.8508	18.7478	18.4252	18.3552	18.0415	16	-0.236219	0.074827	-0.120623
(UniMod:1)AAK(UniMod:121)SQPNIPK	DHCR7	Q9UBM7_K4	Q9UBM7	17	19.2337	19.1351	19.2913	19.2514	19.1565	18.9156	18.7707	19.1378	19.0716	19.3006	19.0719	19.1525	19.2198	18.8793	18.9025	19.118	19.1072	19.3616	19.053	19.1367	19.2319	19.1493	19.0277	18.9237	19.0959	19.8597	19.4696	19.6129	19.5469	19.6249	19.1862	19.0986	19.4153	19.6518	19.3945	19.6698	19.8103	19.1981	19.0856	19.1028	19.1582	17	-0.234637	-0.18447	-0.146671
(UniMod:1)AAK(UniMod:121)VFESIGK	PHB	P35232_K4	P35232	18	19.3139	19.1448	19.3001	19.4788	19.5144	18.7688	19.0844	19.1314	19.0053	19.1754	19.3098	19.2493	19.3356	18.7437	19.0802	18.8372	19.1451	19.3071	19.5512	19.6954	19.5802	19.1723	19.2846	19.4997	19.5372	18.5137	19.4959	19.4772	19.6142	19.2998	19.3943	19.4343	19.4983	19.3528	19.5733	19.5353	19.7098	19.4288	19.426	19.4844	19.3851	18	-0.362049	-0.31597	-0.159997
(UniMod:1)AALK(UniMod:121)EDR	ELL	P55199_K5	P55199	19	18.2414	17.6622	18.0627	18.001	17.7764	18.3044	18.4167	18.3626	18.1292	17.5865	17.5873	17.4053	17.6062	18.218	18.4731	18.2302	17.9825	17.1431	17.6891	17.5714	17.5976	18.7305	18.2405	18.7018	18.4863	17.7985	17.8289	17.9322	17.7685	18.9338	19.1184	18.911	18.9932	18.3884	18.4715	18.8745	18.865	18.8624	19.077	18.9237	18.9462	19	0.427649	0.679668	1.03949
(UniMod:1)AALTAEHFAALQSLLK(UniMod:121)ASSK	COMMD9	Q9P000_K17	Q9P000	20	17.7085							17.2771	18.6779	17.6127																17.9024			17.5024			17.7369	17.2003					17.7584				20
(UniMod:1)AALTTLFK(UniMod:121)YIDENQDR	CNDP2	Q96KP4_K9	Q96KP4	21	17.3627			17.7151				16.6278				17.7756		17.2251		15.7884		17.0472					17.2834		17.7303					17.796		17.7368		17.6052	17.7048	17.7807	17.6183	17.2651	17.1036			21
(UniMod:1)AANATTNPSQLLPLELVDK(UniMod:121)C(UniMod:4)IGSR	LSM5	Q9Y4Y9_K20	Q9Y4Y9	22	19.0621	19.0386	17.6423	18.8563	18.8453	19.0081	19.4456	18.6731	19.0084	19.0429	19.8417					18.1603	18.2979	18.3754		19.1064	19.0564			19.9834	19.26				19.7659	19.7701	19.3951	19.5508	18.7994			19.3191	19.3379	19.1655	19.487	18.6464	18.8607	22	0.438183	-1.21322	0.775607
(UniMod:1)AAPSDGFK(UniMod:121)PR	EMG1	Q92979_K9	Q92979	23	21.58	21.3171	21.1875	21.4022	21.2557	21.1592	21.3213	21.2706	21.1959	21.6297	21.5036	21.5048	21.5993	21.7754	21.7942	21.8288	21.6854	21.4644	21.497	21.4313	21.7544	22.0387	22.0952	22.1174	22.0451	21.6664	21.6975	21.6569	21.756	21.5872	21.6444	21.6652	21.6816	21.5423	21.7739	21.8009	21.7652	21.2379	21.2369	21.2865	21.3261	23	-0.053838	0.211625	0.537349
(UniMod:1)AAPSMK(UniMod:121)ER	COA6	Q5JTJ3-3_K7	Q5JTJ3-3	24	18.8566	19.1933	19.083	19.1319	18.7055	19.2119	19.124	19.1533	19.1534	19.1723	18.4833	18.9867	18.9735	19.1889	19.2097	19.2319	19.1481	19.0463	18.9686	18.8699	18.6917	19.0825	18.5235	18.851	18.2878	19.0964	19.0359	18.9922	18.7723	19.1122	19.0499	18.9963	18.8861	17.5977	18.4084	18.2094	18.3035	18.2028	18.7705	18.7648	18.5922	24	0.132224	0.290682	-0.20792
(UniMod:1)AAPVDLELK(UniMod:121)K	PFDN1	O60925_K10	O60925	25	23.1027	23.11	23.127	23.0507	23.0185	23.2663	23.1099	23.1908	23.1097	23.1654	23.0505	23.1045	22.9771	23.0506	22.9728	23.1221	22.9018	23.2488	23.2655	23.1054	23.2305	23.2846	23.1958	23.2439	23.2749	23.0639	23.0778	23.1242	23.0528	23.149	23.2067	22.9699	22.951	23.0229	22.9431	22.9602	23.1471	23.1635	23.0802	23.0048	23.0122	25	0.0926594	-0.0625785	0.0372233
(UniMod:1)AAQC(UniMod:4)VTK(UniMod:121)VALNVSC(UniMod:4)ANLLDK	CPNE3	O75131_K8	O75131	26	19.5378				19.636			19.0511	19.7696		19.2282	19.5066	19.5948					19.4161		19.6895	19.6278	19.2699		19.5381	19.7455			19.1953	19.6212	19.5068		19.7309	19.6176	19.8757	19.801	18.9265	19.7388	19.7455	19.5915		19.4844	26
(UniMod:1)AAQGEPQVQFK(UniMod:121)LVLVGDGGTGK	RAN	P62826_K12	P62826	27	19.8203	18.8517	19.9638	19.8433	20.0169	18.921	20.0312	20.017	19.8835	19.0838	19.9154	20.0419	19.7448	18.7349	20.0275	19.7609	19.7728	19.5371	20.0875	20.0671	20.0765	19.9133	20.0359		20.2413	18.5145	20.0597	20.2857	20.0003	19.1406	19.9647		20.185	19.7005	20.1391	20.1564	20.1435	19.6317	20.1816	20.3472	20.1501	27	0.0442358	-0.122469	0.121456
(UniMod:1)AAQIPESDQIK(UniMod:121)QFK	TIMM9	Q9Y5J7_K12	Q9Y5J7	28	18.7605	18.7144	18.8581	18.7346	18.7888	18.8115	18.4655	18.5569	18.6511	18.8235	18.7648	18.7934	18.691	18.478	18.6422	18.6251	18.6086	18.6898	18.9053	18.5727	18.6958	18.7933	18.9309	18.6938	19.0502	18.7195	18.9541	18.6166	18.8641	19.0122	19.0801	18.4736	18.7446	18.8564	18.7807	18.6034	18.879	18.8255	19.0329	18.9265	18.7114	28	-0.152704	-0.179729	0.151199
(UniMod:1)AAQK(UniMod:121)INEGLEHLAK	NAPG	Q99747_K5	Q99747	29	15.5186	15.0377	15.1388	15.1733	15.2073	15.5687	15.0226	15.368	15.5087	15.1905	15.3565	14.9625	15.0837	14.8483	15.4458	16.1088	15.9112		15.5262	15.5627	15.3101	15.3498	16.0504	15.9022	15.6717		15.5346	15.3946	15.4591	15.9155	16.195	15.9065	15.7547	15.3881	15.1554	15.7982	15.1624	16.0199	15.6361	16.0524	16.0295	29	0.227756	0.430162	0.277178
(UniMod:1)AAQSAPK(UniMod:121)VVLK	CHTOP;CHTOP;CHTOP	Q9Y3Y2_K8;Q9Y3Y2-3_K8;Q9Y3Y2-4_K8	Q9Y3Y2;Q9Y3Y2-3;Q9Y3Y2-4	30	18.0924	18.1533	18.0804	18.2607	18.2261	18.3555	18.8095	17.8138	18.1618	17.447	17.9994	18.4262	18.0321	18.1319	18.1791	17.7657	18.1081	17.8302	17.8567	17.9904	17.9423	17.3793	17.9983	18.0205	17.7573	18.1151	18.0937	18.0153	18.232	17.9437	17.8864	18.3055	17.9176	18.5126	18.6581	18.5843	17.9219	18.2524	18.1439	18.1835	18.2044	30	0.105042	0.0700112	-0.116059
(UniMod:1)AASC(UniMod:4)VLLHTGQK(UniMod:121)MPLIGLGTWK	AKR1A1	P14550_K13	P14550	31	17.2506	17.5368	17.7961	17.4099		17.9305	17.6301	17.0008		17.0017			17.3566	17.4185	17.204	15.6707	17.412	17.4934	18.0072	17.4172		16.6777		17.23		17.0671	17.1277	17.5704	17.6558	16.3452		16.7326	17.7468	17.2909	16.7884	17.2562		17.8176	16.6744			31	-0.0604993	-0.252829	-0.685439
(UniMod:1)AASGLDHLK(UniMod:121)NGYR	CENPC	Q03188_K10	Q03188	32	16.9786							17.4839	17.1642		16.1063		15.1965	17.3333		17.5643						17.5383		15.9474	17.1482					17.7028	17.0184					16.5619	17.7356	17.1986				32
(UniMod:1)AASLVGK(UniMod:121)K	ITPA	Q9BY32_K8	Q9BY32	33	20.5218	20.3796	20.5132	20.5333	20.4761	20.3861	20.3993	20.2757	20.3221	20.5414	20.5122	20.5535	20.4915	20.3468	20.3777	20.5597	20.3878	20.5363	20.6269	20.5282	20.5506	20.6865	20.639	20.7356	20.8427	20.5908	20.5425	20.6113	20.5298	20.4987	20.5466	20.4332	20.3927	20.5752	20.5021	20.5848	20.6554	20.5231	20.5643	20.5603	20.5617	33	-0.129721	-0.106654	0.16545
(UniMod:1)AASQVLGEK(UniMod:121)INILSGETVK	UBIAD1;UBIAD1	Q9Y5Z9_K10;Q9Y5Z9-2_K10	Q9Y5Z9;Q9Y5Z9-2	34	18.5589			18.7499	18.5468	18.6079			18.3891						18.5997	17.7877	18.4968				18.662				18.5419		18.7083	18.6097	18.7	18.9107	18.8946	18.0547	18.4567	19.1255		18.4973	18.2832			18.5418	18.5719	34
(UniMod:1)AASSLEQK(UniMod:121)LSR	MAP2K7;MAP2K7;MAP2K7;MAP2K7	O14733_K9;O14733-2_K9;O14733-3_K9;O14733-4_K9	O14733;O14733-2;O14733-3;O14733-4	35	17.7809	17.7437	17.9354	18.0523	18.0219	18.05	17.8791	18.1369	18.0633	17.7501	17.5893	17.8229	17.9764	17.7179	18.0386	17.9022	18.3083	17.6651	17.7155	17.7295	17.5912	18.0918	17.8012	17.6115	17.8432	17.4121	17.6684	17.9167	17.9153	18.2072	17.7505	18.0424	18.2253	16.5067	17.4956	17.3073	17.4435	17.2616	17.8655	17.7668	17.4153	35	0.0939868	0.207115	0.161621
(UniMod:1)AATASAGAGGIDGK(UniMod:121)PR	SLC25A11	Q02978_K15	Q02978	36	20.3956	20.1195	20.0502	20.0781	19.9953	20.0195	19.9782	19.9656	19.9802	20.2955	20.2814	20.2352	20.3646	20.0411	20.1463	19.9696	19.9406	20.5994	20.5142	20.539	20.697	20.1325	20.0639	20.041	20.0931	20.8938	20.8889	20.5643	20.8759	20.6627	20.3322	20.5011	20.2344	20.7668	20.8606	20.7553	20.7734	20.8702	20.7778	21.0407	20.8861	36	-0.0749316	-0.26978	-0.504754
(UniMod:1)AATFFGEVVK(UniMod:121)APC(UniMod:4)R	PSMG1;PSMG1	O95456_K11;O95456-2_K11	O95456;O95456-2	37	20.1	20.3603	20.2591	20.3098	20.2508	20.2981	20.1105	20.3118	20.3336	20.1003	20.1191	20.1318	20.1246	20.1377	20.3189	20.1494	20.2073	20.2679	20.1324	20.1276	20.2174	20.2633	20.1318	20.2303	20.2772	18.6762	20.0283	20.2693	20.1901	20.3544	19.962	20.1275	20.0986	19.7338	19.7347	19.8544	19.9015	19.8499	19.9597	20.0905	20	37	-0.0314655	0.0843766	0.0392907
(UniMod:1)AATGANAEK(UniMod:121)AESHNDC(UniMod:4)PVR	UPP1	Q16831_K10	Q16831	38	14.9213	15.4884	15.1957	15.251	14.8597	15.4672	15.4536		14.9171	15.0613		14.829	14.6745	15.6072	15.6019	15.4851	15.0727		14.6295		13.7121			14.2352		14.4676				14.5111	14.8875	14.3808	14.4811									38
(UniMod:1)AATLDLK(UniMod:121)SK	CCDC9	Q9Y3X0_K8	Q9Y3X0	39	18.3143	18.1609	18.3858	18.262	18.2443	18.1975	18.005	18.3732	18.4838	18.3267	18.3464	18.3407	18.3959	18.1913	18.1175	18.1493	18.4624	18.383	18.3099	18.3112	18.5193	18.1658	18.1397	18.2838	18.1496	18.1627	18.3039	18.4586	18.4714	18.5341	18.4263	18.4094	18.4439	18.2416	18.3096	18.2224	18.4318	18.3334	18.491	18.2285	18.3993	39	0.00162621	-0.122308	-0.196128
(UniMod:1)AATVNLELDPIFLK(UniMod:121)ALGFLHSK	INTS12	Q96CB8_K15	Q96CB8	40	17.1958				17.2146			17.5582	17.3042		17.6316		17.2488		17.526		17.3738		16.7528	16.4639	17.1682										16.4325		17.675									40
(UniMod:1)AAVDLEK(UniMod:121)LR	PFKL	P17858_K8	P17858	41	19.4933	19.4758	19.1042	19.6106	19.5285	19.2543	19.5518	19.1449	19.0898	19.4524	19.5504	19.6801	19.5662	19.186	19.3966	19.1843	19.3412	19.457	19.4263	19.6371	19.6745	18.7165	19.2723	19.5105	19.376	19.6984	19.6728	19.3819	19.7228	19.1574	19.4839	19.9027	19.437	19.6165	19.7486	19.8677	19.6757	19.7104	19.7124	19.7956	19.9598	41	-0.169571	-0.285241	-0.329901
(UniMod:1)AAVK(UniMod:121)ASTSK	GEMIN8	Q9NWZ8_K5	Q9NWZ8	42	20.9387	20.9436	21.0958	20.9715	20.9409	20.9148	20.6904	20.9366	20.8247	21.0985	20.4978	20.6566	20.8486	20.5857	20.7537	20.7462	20.6837	21.0166	21.1679	20.9227	21.0372	21.1234	20.7201	20.833	20.9832	21.0002	20.9685	20.9556	20.953	21.0838	21.1235	20.9503	20.881	20.676	20.9108	20.8875	21.1371	21.2142	21.2307	21.3799	21.2018	42	-0.146307	-0.083046	-0.121173
(UniMod:1)AAVK(UniMod:121)DSC(UniMod:4)GK	VBP1	P61758_K5	P61758	43	20.5094	20.5891	20.7303	20.4899	20.2145	20.6332	20.4733	20.5406	20.3883	20.7992	20.3293	20.286	20.3917	20.454	20.4988	20.3482	20.1866	20.7718	20.6215	20.4378	20.4292	20.7966	20.3725	20.5196	20.3347	20.6342	20.355	20.5855	20.364	20.8091	20.5671	20.3216	20.5247	20.2701	20.5795	20.5607	20.4253	20.8608	20.542	20.7552	20.5835	43	0.00290308	-0.0796571	-0.0592455
(UniMod:1)AAVK(UniMod:121)TLNPK	CCT6A	P40227_K5	P40227	44	22.8824	22.8382	22.8814	22.8267	22.807	22.8185	22.7469	22.8091	22.8335	22.9453	22.8043	22.7968	22.8378	22.6822	22.8314	22.7627	22.8983	23.0074	22.9963	22.8902	22.9689	22.9505	22.8152	22.8458	22.9667	22.9224	23.0749	23.1001	22.9734	22.9472	22.9333	22.5713	22.7803	23.0729	22.9703	22.9571	23.0046	22.8139	22.9537	22.8425	22.8161	44	-0.0363081	-0.0524011	-0.0711304
(UniMod:1)AAVLK(UniMod:121)PVLLGLR	PDCD2L	Q9BRP1_K6	Q9BRP1	45	17.535		17.3745	17.6212			16.9474					18.0476	17.8013		17.1801	17.431	17.5043		17.0116	17.2275	17.7647		17.6558	17.7365	17.2349		17.1221	17.8313	17.2684	18.5753		17.1384	17.4705		17.8081	17.4958	17.2152	17.4417	17.7914	18.4116	17.3354	45	-0.550477	-0.552648	0.207769
(UniMod:1)AAVQAAEVK(UniMod:121)VDGSEPK	KARS1	Q15046_K10	Q15046	46	18.9195	18.8464	18.9952	18.8778	18.7607	18.6717	18.7867	18.7104	18.7051	18.9981	18.9116	19.0256	18.9708	18.7652	18.7019	18.5489	18.5575	18.956	19.2515	18.9403	19.0592	18.9184	18.7064	18.6848	18.9398	18.8477	19.0915	18.9166	19.087	19.1342	19.1995	18.8127	18.9619	19.161	19.1412	18.9065	19.0857	19.1507	19.168	18.9286	18.8987	46	-0.151546	-0.333132	-0.23939
(UniMod:1)AAVQMDPELAK(UniMod:121)R	AAR2	Q9Y312_K12	Q9Y312	47	20.9307	21.0416	20.9494	21.0166	20.9241	21.2092	21.113	21.1114	20.9385	20.9538	20.9026	21.2126	20.8704	20.9871	21.1985	20.9778	21.086	20.8419	20.8995	20.8377	20.9287	21.1278	21.1797	21.0939	21.0621	20.8025	20.8339	20.5497	20.9107	20.9154	20.9278	20.7519	20.9098	20.9281	20.9194	20.7941	20.7909	20.7566	20.9382	20.6088	20.4249	47	0.110084	0.0775279	0.238905
(UniMod:1)AAVVENVVK(UniMod:121)LLGEQYYK	DPF2	Q92785_K10	Q92785	48	20.8917																21.2281																20.5552									48
(UniMod:1)AAVYSGISLK(UniMod:121)LK	URB2	Q14146_K11	Q14146	49	16.7662		16.1342	16.6838		17.1773	16.9803				16.8541				16.7503	16.7375	16.8835	16.7111	16.5476		16.2282	16.9005	16.8161	16.5365	16.1536	15.9346	16.7372	16.7975	16.6072	16.867	17.3519	16.4552	16.7093	17.3716	17.0812	17.2927	17.4051	17.1739	16.4624	17.0272	16.3825	49	0.669769	-0.0636877	0.106045
(UniMod:1)AAYK(UniMod:121)LVLIR	PGAM1	P18669_K5	P18669	50	25.3755	25.3682	25.6678	25.4143	25.388	25.4099	25.0073	25.3749	25.4177	25.1744	25.24	24.9017	25.3697	25.28	25.3316	25.2982	25.2717	25.6608	25.6386	25.306	25.4807	25.557	25.3631	25.6138	25.6227	23.7339	25.4812	25.8403	25.4894	25.5877	25.3843	25.3643	25.1869	25.208	25.2792	25.516	25.4817	25.5142	25.539	25.8211	25.433	50	-0.157119	0.123958	0.0176353
(UniMod:1)AC(UniMod:4)AEFSFHVPSLEELAGVMQK(UniMod:121)GLK	C11orf54	Q9H0W9_K22	Q9H0W9	51	16.8592	15.6004	16.9167		17.0498	16.6555	16.8367		16.6696	17.2389	17.21	17.0189	14.9643	16.3387	16.3326	16.7265		16.9653		15.6246	17.1851	17.6186	17.5767	17.4571	17.4361	16.0186	16.5498	17.0976	16.5639		17.8559	17.2547	17.0597	16.7767	16.7176	17.264	16.7439	16.6813		18.0378	17.1682	51	0.198308	-0.142129	0.930461
(UniMod:1)AC(UniMod:4)GLVASNLNLK(UniMod:121)PGEC(UniMod:4)LR	LGALS1	P09382_K13	P09382	52	21.445	22.1862	22.2076	22.0035	21.9755	22.0368	21.6688	21.8079	22.1285	21.8685	22.1366	22.2446	22.2076	21.9903	22.2193	21.9531	21.8502	21.7632	21.7436	21.4618	21.5463	21.8044	21.2959	21.4813	21.6252	20.2392	21.6052	21.8808	21.554	22.0196	21.8482	21.466	21.4236	19.5314	19.5151	20.1652	19.8356	19.8706	20.3613	20.5858	20.69	52	-0.182709	-0.111119	-0.0769953
(UniMod:1)AC(UniMod:4)PLEK(UniMod:121)ALDVMVSTFHK	S100A4	P26447_K7	P26447	53	20.8994	20.6114	20.3348	20.653	20.1165	20.5556	20.4781	20.695	20.8339	20.576	20.8809	21.7735	20.7334	20.627	20.626	20.208	20.6909	20.4856	20.7086	20.4128	21.0821	21.2399	21.0694	21.8635	21.785	19.9233	20.502	21.2241	21.4217	21.6502	21.2835	21.8741	20.711	21.2624	20.7999	20.8789	21.0169	21.2428	20.7688	21.0008	21.3763	53	0.211744	-0.452965	0.817181
(UniMod:1)ADAAASPVGK(UniMod:121)R	KDM3B	Q7LBC6_K11	Q7LBC6	54	18.0707	17.8858	18.0176	17.976	17.8736	17.9778	17.7742	17.8948	17.952	18.0265	18.0322	18.0176	18.0481	17.8785	17.9119	17.7462	17.7964	18.0954	18.1017	18.2134	18.1782	18.1432	17.8943	17.8773	18.0525	18.2994	18.1573	18.0046	18.0165	18.3663	18.205	18.256	18.1402	18.1276	18.0328	18.2179	18.2491	18.3521	18.3942	18.311	18.3327	54	-0.0385164	-0.197855	-0.155353
(UniMod:1)ADAAPQLGK(UniMod:121)R	DCPS	Q96C86_K10	Q96C86	55	20.8551	20.3182	20.6044	20.5437	20.3903	21.2565	21.3948	21.0429	21.5701	20.2678	20.2956	20.3905	20.2923	21.144	21.3946	21.5919	21.5277	20.1184	20.4475	20.2568	20.3544	21.5245	21.547	21.4428	21.1183	20.299	20.356	20.4552	20.3567	21.326	21.2499	21.4263	21.4853	20.2003	20.2198	20.4991	20.6098	21.1308	21.1018	21.3124	21.3393	55	0.851949	1.10302	1.11391
(UniMod:1)ADAEVIILPK(UniMod:121)K	DKC1	O60832_K11	O60832	56	18.7196	18.5669	18.0869	18.4943	18.4273	18.5898	19.0444	17.9581	17.512	18.2653	18.7703	18.5815	18.8608	18.8834	18.8137	18.7068	18.6005	18.833	18.409	18.7542	18.6557	18.0671	19.0843	18.7927	18.392	18.1621	19.0514	18.3746	18.9876	18.9014	18.8156	19.1745	19.0175	19.6345	19.2054	19.2299	18.5282	19.4384	18.6662	19.2822	19.1636	56	-0.11776	0.131621	-0.0789661
(UniMod:1)ADAFGDELFSVFEGDSTTAAGTK(UniMod:121)K	MTREX	P42285_K24	P42285	57	18.7722			19.0636			18.4444		19.5006		18.5003	19.7575			17.555	17.3751	18.1302		18.7743		19.0445	19.0519	18.6952	19.7759			17.9547			19.6477	18.8321	19.176								18.6206		57
(UniMod:1)ADDIDIEAMLEAPYK(UniMod:121)K	RBM39;RBM39	Q14498_K16;Q14498-2_K16	Q14498;Q14498-2	58	17.5501	18.0016	17.1243	16.7176	16.3324	18.2419	17.9804	17.0615	17.5004	17.536	16.4699	18.6816	18.1582	17.0872	18.4143	17.5059	16.9152	17.6919	17.304	18.1608	17.339	18.3673	18.7658	17.7022	18.7659		17.4853	17.4494	18.583	18.5281	17.5631	18.0489	18.2864	16.1882	17.8432	18.2023	17.1214		14.629	16.2166	16.934	58	0.652104	-0.230776	0.776425
(UniMod:1)ADDK(UniMod:121)DSLPK	SLC35A4	L0R6Q1_K5	L0R6Q1	59	14.3134				12.7648						13.6608		15.2246	12.836						15.0759				14.3869		14.4634	14.2484				14.3163		14.8979						13.9875	15.1225	15.0893	59
(UniMod:1)ADEEK(UniMod:121)LPPGWEK	PIN1	Q13526_K6	Q13526	60	21.0513	21.064	20.5274	20.9204	21.016	20.6633	20.9454	20.8341	20.4338	20.9445	21.2051	20.8926	21.0187	21.2312	21.0404	21.3311	21.3225	21.0737	21.1027	21.0709	21.0442	20.513	21.2749	21.4052	21.1948	20.9438	21.1811	19.9955	21.2575	21.1194	21.4303	21.5609	21.5688	21.0457	21.1554	21.0673	21.0315	21.1409	21.1411	21.0352	21.3078	60	-0.162818	0.216069	0.0240912
(UniMod:1)ADEGK(UniMod:121)SYSEHDDER	NXF1	Q9UBU9_K6	Q9UBU9	61	15.3656	15.8962	15.4101	15.4252	14.3533	15.4656	15.4815	15.3853	15.6594	15.3114	14.8817		15.4133	16.7914	16.0686	16.2413	15.9345	15.4691	15.0696	15.1521	14.9293	15.5754	15.8151	15.8184	15.3763	15.9465	16.1283	14.768	15.1147	15.9828	16.149	15.8623	16.1086		13.9552	14.3577	14.467	13.5376	15.1703	14.8424	14.5772	61	0.226756	1.05674	0.491263
(UniMod:1)ADEIAK(UniMod:121)AQVAR	HINT1	P49773_K7	P49773	62	21.0711	20.9411	20.9426	20.8963	20.9706	21.0014	20.9722	20.8769	20.9438	21.0036	20.9484	21.0157	21.0781	21.07	21.1429	21.1626	21.1317	20.8351	20.9798	20.8945	21.0349	21.0776	21.1584	21.2045	21.2906	21.0725	21.0835	21.1319	21.251	21.2347	21.2211	21.2136	21.1759	21.362	21.1863	21.3098	21.3336	20.9847	20.9775	20.8512	20.8801	62	0.0109452	0.115361	0.246702
(UniMod:1)ADFLK(UniMod:121)GLPVYNK	DDA1	Q9BW61_K6	Q9BW61	64	20.3988	19.6951	20.1172	20.322	20.2889	20.4407	20.7281	20.7529	20.7779	19.8618	20.2849	20.5038	20.492	19.6233	20.7508	20.839	20.9926	18.7711	19.907	20.3829	20.4925	20.4358	21.013	21.3899	21.4667		20.0323	20.574	20.3179	19.9471	20.471	20.7361	20.5116		20.3428	20.6453	20.4973		19.7384	20.3184	20.2952	64	0.569109	0.265789	1.18799
(UniMod:1)ADGEEPEK(UniMod:121)K	UBA3	Q8TBC4_K9	Q8TBC4	65	16.6252													16.6252																												65
(UniMod:1)ADHSFSDGVPSDSVEAAK(UniMod:121)NASNTEK	NAP1L4;NAP1L4	Q99733_K19;Q99733-2_K19	Q99733;Q99733-2	66	19.2351	19.5433	19.5532	19.2711	19.2183	19.1433	18.9677	18.735	19.1902	19.8363	19.7668	18.4831	19.3618	18.8574	18.6379	18.0114	18.4671	19.652	19.8593	18.8015	19.4714	19.4427	19.0542	18.2842	19.3925	19.5974	19.5712	18.8315	19.307	19.419	19.3714	18.5326	18.905	19.9078	19.9971	19.4572	19.7102	19.5625	19.7012	19.29	19.2421	66	-0.387384	-0.868579	-0.402638
(UniMod:1)ADK(UniMod:121)EAAFDDAVEER	RBBP4;RBBP4	Q09028_K4;Q09028-3_K4	Q09028;Q09028-3	67	21.4166	21.8477	20.7847	21.177	21.3978	21.2906	21.8021	21.0559	21.0466	21.1262	22.0154	21.7488	21.8322	22.4691	22.2068	21.878	22.008	21.3532	21.4268	21.4188	21.5923	20.4916	21.6791	21.8992	21.485	21.3056	21.3577	20.0649	21.4407	21.2819	21.3325	21.6571	21.5478	21.17	21.182	21.2497	21.0177	21.0929	21.1881	21.1764	21.5671	67	-0.00300813	0.459831	-0.0590252
(UniMod:1)ADK(UniMod:121)EAFDDAVEER	RBBP4	Q09028-2_K4	Q09028-2	68	14.2568											14.1873			14.8783		14.4944							13.4672																		68
(UniMod:1)ADK(UniMod:121)EAGGSDGPR	HSPA12A	O43301_K4	O43301	69	15.2322	15.0536	14.1416			13.7306	15.7461				15.5734	15.152	15.1316	15.2235	15.5046		15.3038	14.8865					13.9822			14.9958	14.5139			14.9408	15.3722	15.7226	15.2763	15.498	15.7215	15.5538		16.2285	15.818	15.6457	16.0885	69	0.140727	0.0583248	-0.904333
(UniMod:1)ADK(UniMod:121)MDMSLDDIIK	ALYREF	Q86V81_K4	Q86V81	70	20.568	20.521	20.1704	20.8129	20.3997	20.6271	21.0661	20.7146	20.4416	20.4077	20.8019	21.3081	20.5006	20.8727	21.3002	20.8341	21.1193	20.5339	20.4854	20.4834	20.4424	20.0292	20.7458	20.6968	20.4993	19.3387	20.8261	19.8004	20.5686	20.5763	20.6751	20.53	20.6719	20.7441	20.8382	20.5898	20.3201	20.4518	20.4786	20.2209	20.2764	70	0.236387	0.276973	0.00646925
(UniMod:1)ADK(UniMod:121)PDMGEIASFDK	TMSB10	P63313_K4	P63313	71	21.0622	21.4582	20.1908	21.1571	21.2326	20.5301	21.6694	20.4285	19.969	20.7655	21.7858	21.771	21.7591	21.4164	21.5657	20.9508	21.237	21.313	20.846	21.0396	21.0591	19.0146	20.8021	21.1662	20.7012	20.7704	21.1146	19.5175	21.0556	20.5173	20.8279	21.4793	21.1997	21.7533	21.7994	21.7795	21.0946	21.4343	21.3385	21.3893	21.5862	71	-0.360443	-0.227882	-0.643383
(UniMod:1)ADK(UniMod:121)QISLPAK	SLC25A22	Q9H936_K4	Q9H936	72	19.2563	19.0755	18.7367	18.8097	18.9692	18.8563	19.083	18.8155	18.3956	18.9582	19.0258	19.016	18.9719	18.7984	18.891	18.7566	18.923	19.3285	19.0698	19.2706	19.242	18.69	19.1276	19.0477	18.8716	19.5531	19.5784	19.2074	19.5998	19.6487	19.4224	19.4999	19.2646	19.9824	19.7539	19.6124	19.3996	20.3758	20.1455	20.2337	20.2462	72	-0.11014	-0.150748	-0.29351
(UniMod:1)ADLAEC(UniMod:4)NIK(UniMod:121)VMC(UniMod:4)R	KIF5B	P33176_K10	P33176	73	19.7735	19.8201	19.8603	19.8072	19.7141	19.6613	19.6331	19.7327	19.6017	19.9266	19.7861	19.6109	19.8566	19.7899	19.7368	19.541	19.5192	19.8898	19.9603	19.8846	19.97	19.8006	19.8343	19.7212	19.8997	19.8559	19.7849	19.7521	19.6954	19.8486	19.7816	19.6783	19.6082	19.7158	19.7212	19.7275	19.8953	19.6919	19.7284	19.8632	20.0331	73	-0.143233	-0.148303	-0.112213
(UniMod:1)ADLEEQLSDEEK(UniMod:121)VR	CAPZA2	P47755_K13	P47755	75	16.5448	16.6663	15.4905	16.5947	16.6337	15.3446	16.7189	16.2416	16.4963	16.2675	17.0356	16.3483	16.4177	17.2493	16.5469	16.4858	16.5488	16.9096	16.7317	16.3679	16.2177	16.1695	17.1735	16.6992	16.7041	15.9903	16.7639		16.7032	16.6619	16.4495	16.582	16.4328	16.8696	16.6571	16.9224	16.5816	16.8331	16.7992	16.5043	16.4353	75	-0.145908	0.190418	0.129844
(UniMod:1)ADNEK(UniMod:121)LDNQR	KPNA4	O00629_K6	O00629	77	18.7006	18.9623	18.4343	18.8211	18.6469	18.3924	18.6477	18.5694	18.2712	18.9266	18.8926	18.9069	18.7384	18.9368	18.7447	18.4974	18.4974	19.0933	18.8912	18.9013	18.8065	18.2953	18.5258	18.5967	18.5038	19.1923	18.9559	18.0995	18.8568	18.6535	18.7819	18.556	18.7045	18.753	19.0895	18.7297	18.7731	18.7165	18.7879	18.3636	18.5118	77	-0.246003	-0.197058	-0.442714
(UniMod:1)ADNLSDTLK(UniMod:121)K	RAP1GDS1;RAP1GDS1	P52306-4_K10;P52306-5_K10	P52306-4;P52306-5	78	18.0041	18.1897	18.1357	18.1343	18.0718	18.0589	17.849	18.1453	18.1579	18.1466	17.9592	18.0066	18.0531	17.7324	17.8243	17.7046	17.6946	18.1274	17.8816	18.0918	17.868	17.8467	17.828	17.7361	17.6103	17.8041	17.9894	18.0138	18.0656	18.08	17.9878	17.8802	17.9284	18.4074	18.2449	18.3063	18.2131	18.3612	18.1195	17.9434	17.9652	78	-0.0800777	-0.302412	-0.236961
(UniMod:1)ADPDVLTEVPAALK(UniMod:121)R	GTF2E1	P29083_K15	P29083	79	17.712	17.3645	17.8481	17.8496		17.5643	17.8815	17.7948	17.0618	17.3416	17.5019	17.7432	17.4093	17.6104	17.4568		17.0182	17.5028	17.7935	17.5025	17.7676	18.3762	18.4885	17.9812	18.0006	15.602	17.8914	17.144	17.7661	18.4398	18.5491	17.8493	17.9262	18.0884	17.5996	17.4539	17.5284	18.6276	18.2783	17.7795	17.6744	79	-0.111817	-0.137244	0.570012
(UniMod:1)ADPEVC(UniMod:4)C(UniMod:4)FITK(UniMod:121)ILC(UniMod:4)AHGGR	ZC3HAV1	Q7Z2W4_K12	Q7Z2W4	80	16.3324	16.8238	17.2207	16.0428	15.8079	16.146				16.1876	17.259	16.9104	16.3544	16.631	16.5816	15.191	16.6434	17.1583	17.0158	15.6282	15.6849		16.4734	16.6901	15.8949		16.83	16.5424	16.0753		16.9476	15.7537	16.0992	16.4129	17.0765	14.6459	14.7802	16.5714		16.4009	16.4875	80	-0.327831	-0.416112	-0.0189977
(UniMod:1)ADPK(UniMod:121)YADLPGIAR	DCTN2;DCTN2;DCTN2	Q13561_K5;Q13561-2_K5;Q13561-3_K5	Q13561;Q13561-2;Q13561-3	81	16.9785	17.0332		17.3023		16.2351	17.2517	14.9421		16.0141	17.5344	17.7874	17.0041	16.5227	17.2102	16.7632	16.7119	17.0601	16.9838	17.1273	17.0901		15.9295		16.1397	15.9356	17.3109		17.2124	16.3371	17.0964	17.5937	16.9523	17.4137	17.593	17.3077	16.5528	18.0172	18.138	17.7714	17.3949	81	-1.02479	-0.283009	-1.03073
(UniMod:1)ADQGEK(UniMod:121)ENPMR	RPL11	P62913-2_K7	P62913-2	82	18.3667	18.6042	18.065	18.4142	18.0462	18.3205	18.7037	18.4031	18.0073	18.3833	18.4488	18.6067	18.521	18.6679	18.8135	18.3172	18.4191	18.7055	18.6296	18.7499	18.5948	17.5831	18.0383	18.0742	17.7732	19.231	19.2453	18.2078	18.8515	17.9113	18.1428	17.9446	17.9536	18.8518	19.1251	18.6202	18.706	17.9479	17.9438	17.5529	17.5407	82	0.0762506	0.0644924	-0.802761
(UniMod:1)ADQLTEEQIAEFK(UniMod:121)EAFSLFDK	CALM1;CALM2;CALM3	P0DP23_K14;P0DP24_K14;P0DP25_K14	P0DP23;P0DP24;P0DP25	83	19.4587	19.1459	18.6519	18.0537	19.1077	18.0326	18.5849	18.1058	19.2994	18.8992	19.8322	19.8652	20.1655		18.5742	17.7069	19.7025	18.9542	18.5805	18.7592	20.3439	19.9998	19.1	19.9295	20.2095		19.5926	19.8857	20.7014	20.6561	20.5077	20.9927	20.3543	20.0885	18.8875	20.068	19.4911			19.8133	19.8716	83	-0.23411	-1.02933	0.650256
(UniMod:1)ADSAELK(UniMod:121)QMVMSLR	PIAS1	O75925_K8	O75925	85	18.446							18.446																																		85
(UniMod:1)ADSVK(UniMod:121)TFLQDLAR	EI24	O14681_K6	O14681	86	17.8832			17.7595				17.1877		17.6202			17.8069			16.7596				17.7064		18.2664		17.3114	17.8717	17.7438		16.7531	18.5493	19.0012		18.7382		18.9271		18.1098			18.4542	17.1927	18.0225	86
(UniMod:1)ADVEDGEETC(UniMod:4)ALASHSGSSGSK(UniMod:121)SGGDK	RNF7;RNF7;RNF7;RNF7	Q9UBF6_K23;Q9UBF6-2_K23;Q9UBF6-3_K23;Q9UBF6-4_K23	Q9UBF6;Q9UBF6-2;Q9UBF6-3;Q9UBF6-4	87	17.4021	17.8037	17.4723	17.1317	17.2803	17.3814	17.2909	17.2663	17.3778	17.603	17.5528	16.8156	17.2961	18.321	17.6628	17.6542	17.507	17.3418	17.6133	17.2084	17.5002	17.3096	17.4006	17.4714	17.3237	17.8244	17.7181	17.0682	17.5433	18.0601	17.8806	17.531	17.5824	16.8797	16.9534	16.9174	17.1505	16.9911	17.0256	16.981	17.3923	87	-0.0929024	0.469342	-0.0395742
(UniMod:1)ADVVVGK(UniMod:121)DK	CHRAC1	Q9NRG0_K8	Q9NRG0	88	21.2012	20.9087	20.7695	20.988	20.9146	20.955	21.0988	21.069	21.0629	20.8885	20.9142	20.6606	20.8714	21.1544	21.2063	21.3352	21.265	20.6703	20.7105	20.8858	20.8209	21.2825	21.3844	21.3827	21.3794	20.546	20.577	20.7373	20.7436	21.7308	21.7521	21.8287	21.854	21.1987	21.205	21.0996	21.4069	22.1702	22.1794	22.2307	22.2072	88	0.151228	0.406571	0.585402
(UniMod:1)ADYWK(UniMod:121)SQPK	WBP4;WBP4	O75554_K6;O75554-2_K6	O75554;O75554-2	89	19.1354	19.1935	19.133	19.0187	18.9349	19.4443	19.3041	19.3923	19.2269	19.3816	19.1543	18.8058	19.0314	19.421	19.5101	19.5091	19.3873	19.1627	18.9666	18.8215	18.8891	19.7347	19.586	19.4348	19.407	19.2084	18.9725	18.8507	18.9278	19.1381	19.0299	18.9094	18.9268	19.2446	19.1842	19.0169	19.2618	18.8022	18.7272	18.7539	18.6104	89	0.271901	0.363609	0.580653
(UniMod:1)AEAEGESLESWLNK(UniMod:121)ATNPSNR	GGA3	Q9NZ52_K15	Q9NZ52	90	21.197	20.3675	20.9702	21.5489	21.9277	20.6217	20.9035	21.5319	22.051	20.7741	21.2072	21.9277	21.8523	20.2077	20.2624	21.4597	21.3409	20.4559	21.2206	21.7584	21.874	20.5313	20.8351	21.8695	21.7222	18.3502	21.2689	21.6806	21.7431	20.5889	21.2721	21.8936	21.4192	20.901	20.8645	21.8934	21.6336	20.747	20.8066	21.7655	21.8308	90	0.0734695	-0.622622	-0.0877117
(UniMod:1)AEAMDLGK(UniMod:121)DPNGPTHSSTLFVR	TERF2IP	Q9NYB0_K9	Q9NYB0	91	17.9149	17.69	17.5013	17.9301	17.648	18.1286	18.3245	17.9658	18.0026	17.655	17.7612	17.8181	17.8895	18.3721	18.5116	18.2393	18.3213	17.8159	17.7182	17.8015	17.9116	17.7002	18.2329	18.2681	18.2042	17.4792	17.655	17.29	17.8188	17.9186	18.1816	18.0199	17.7581	17.5621	17.9158			18.2653	17.6059	17.8717	18.0124	91	0.413013	0.580139	0.289548
(UniMod:1)AEASSANLGSGC(UniMod:4)EEK(UniMod:121)R	PMF1;PMF1	Q6P1K2_K16;Q6P1K2-2_K16	Q6P1K2;Q6P1K2-2	92	18.2416	18.1444	18.1424	18.2716	18.2061	18.2421	18.2608	18.4259	18.4213	18.2237	18.2281	18.2053	18.3832	18.549	18.5271	18.6989	18.6775	18.1812	18.2548	18.3424	18.3043	18.2165	18.1688	18.2544	18.1684	18.3523	18.3266	17.9092	18.3101	18.251	18.3812	18.1728	18.3611	18.086	18.1418	18.2137	18.3004	17.8067	17.9309	17.7474	17.8756	92	0.146408	0.353024	-0.0686698
(UniMod:1)AEAVFHAPK(UniMod:121)R	TSEN2;TSEN2;TSEN2;TSEN2	Q8NCE0_K10;Q8NCE0-2_K10;Q8NCE0-3_K10;Q8NCE0-5_K10	Q8NCE0;Q8NCE0-2;Q8NCE0-3;Q8NCE0-5	93	15.4386													14.8668	15.0239							14.6202			14.9683					15.5593	15.8791		15.7125					15.701		16.0134	16.0412	93
(UniMod:1)AEAVK(UniMod:121)PQR	EPG5	Q9HCE0_K6	Q9HCE0	94	17.6312	18.1531	18.2554	18.1121	18.1177	17.2747	17.2102	17.3725	17.3105	17.865	17.6905	17.8828	17.935	17.4564	17.5667	17.6763	17.821	17.783	17.9057	17.6413	17.8105	17.2342	17.198	17.5905	17.623	17.8683	17.8426	17.8576	17.9229	17.8184	17.8862	17.7883	17.6455	16.8821	17.5651	17.5398	17.3862	17.0352	17.2338	17.2257	17.2631	94	-0.867619	-0.21325	-0.373699
(UniMod:1)AEDEPDAK(UniMod:121)SPK	RFX5	P48382_K9	P48382	95	16.489	16.6771	16.4334	16.8821	16.5451	16.5689	16.7706	16.5537	16.5412	16.6979	16.2846	16.6766	16.839	17.0493	16.9161	16.9441	16.8825	16.6104	16.5734	16.1345	16.3521	16.8917	16.7301	16.6814	16.5093	16.8178	16.5341	15.6723	16.3613	16.7498	16.6134	16.3818	16.6039	15.9891	16.2453	15.3926	16.0218	16.3107	16.3773	16.0192	15.7252	95	-0.0258142	0.323468	0.285502
(UniMod:1)AEDMETK(UniMod:121)IK	COX6B1	P14854_K8	P14854	96	21.2914	21.3878	21.2025	21.3821	21.1941	21.1717	20.9969	20.9719	20.8334	21.3979	21.386	21.3189	21.0628	21.0294	21.0444	21.0837	21.0768	21.4807	21.4799	21.348	21.2742	21.4093	21.15	21.1112	21.1943	21.666	21.5263	21.2134	21.4353	21.5109	21.4323	21.281	21.2047	21.5122	21.3761	21.2769	21.4474	21.4539	21.5416	21.4906	21.2983	96	-0.298154	-0.23281	-0.179506
(UniMod:1)AEEQPQVELFVK(UniMod:121)AGSDGAK	CLIC1	O00299_K13	O00299	97	18.1907	17.8606	18.3782	18.4221	18.1484	18.2386	18.4423	18.0444	18.0993	18.0707	18.3209	18.3143	17.6649	18.1017	18.2666	17.9527	17.9061	18.4636	18.694	18.019	18.2666	18.5949	18.4396	17.8159	18.0604	18.155	18.1262	17.6832	18.3053	18.493	18.4042	17.8063	17.8335	18.5056	18.4343	17.9302	17.8719	18.7257	18.6855	18.1404	17.9407	97	0.00386082	-0.0359167	-0.133099
(UniMod:1)AEFPSK(UniMod:121)VSTR	PLLP	Q9Y342_K7	Q9Y342	98	20.5438	20.9874	21.2842	21.0961	20.8033	21.1516	20.8931	20.9151	20.9326	20.8906	20.926	20.8012	20.7699	20.7353	20.7631	20.9494	20.7882	20.6492	20.8173	20.6171	20.5178	20.3714	20.4416	20.2438	20.395	20.6531	20.5937	20.6055	20.4578	20.6625	20.5584	20.3637	20.3902	19.814	19.7617	19.6402	19.7092	19.9423	20.0487	19.9937	19.8153	98	-0.0696679	-0.0379164	-0.2874
(UniMod:1)AEFSQK(UniMod:121)R	MIEF2;MIEF2	Q96C03_K7;Q96C03-2_K7	Q96C03;Q96C03-2	99	17.0728	16.7169	16.9875	17.1805	16.6634	17.1927	16.8616	16.7762	17.4052	17.7175	16.9133	17.2582	17.4583	16.6856		17.0444	16.6548	17.588	17.067	17.2608	17.2087	17.2455	16.7565	17.1593	16.6757	17.7735	17.7167	17.6285	17.0306	16.8835	17.2096	17.0337	17.1427	17.2948	17.4062	16.7604	16.9769	16.4771	16.8401	16.5311	16.6576	99	0.171868	-0.541877	-0.321831
(UniMod:1)AEFTSYK(UniMod:121)ETASSR	LUZP1;LUZP1;LUZP1	Q86V48_K8;Q86V48-2_K8;Q86V48-3_K8	Q86V48;Q86V48-2;Q86V48-3	100	16.0959	16.0707	16.131	15.9842	16.1853	15.9428	15.6173	16.0093	16.0146	16.2987	15.7897	16.4232	16.3149	15.6412	15.9298	15.3262	15.9235	16.2789	16.172	15.8172	16.3621	15.9857	16.1475	15.2724	15.9962	16.3737	16.2568	16.1888	16.1513	16.3059	16.1973	16.339	16.4859	16.2431	15.7316	16.301	16.0434	16.2463	16.3649	16.6435	16.3306	100	-0.196798	-0.501435	-0.307079
(UniMod:1)AEK(UniMod:121)FDC(UniMod:4)HYC(UniMod:4)R	FHL1	Q13642-1_K4	Q13642-1	101	16.0492	16.897	16.8938	16.7107	16.8316	16.9075	16.8283	16.9568	16.9121	16.3254	16.0322	16.5837	15.9441	16.4203	16.7253	16.7117	16.3971	15.5087	16.2634	16.1508	15.9618	15.1344	15.4279	15.7558	15.8645	15.7283	16.0741	15.8825	15.9414	15.5292	15.2099	15.435	15.7318	15.5498	15.609	16.307	16.0041	15.3794	15.4561	14.5746	15.4096	101	0.0678936	0.342254	-0.425553
(UniMod:1)AEK(UniMod:121)FDHLEEHLEK	MED10	Q9BTT4_K4	Q9BTT4	102	17.0175	16.9174	16.5745	16.6708	16.7755	16.7913	17.0057	16.8613	16.1767	16.6465	17.1791	17.0092	17.1165	17.2202	16.9463	16.8055	16.9868	16.6875	16.8852	16.9481	17.3383	15.9849	16.5205	17.0413	16.4901	17.5789	17.4746	16.7965	17.6517	17.3074	17.3394	17.3645	17.489	17.6466	17.3132	17.6022	17.7978	16.5328	16.8257	17.0004	17.4024	102	-0.0257992	0.00190656	-0.45556
(UniMod:1)AEK(UniMod:121)FESLMNIHGFDLGSR	MAPK6	Q16659_K4	Q16659	103	16.0174						14.9412														15.9127									15.3958		16.1678			16.5078			16.0759		16.9116	16.2266	103
(UniMod:1)AELIQK(UniMod:121)K	PFDN6	O15212_K7	O15212	104	22.6531	22.5654	22.6305	22.607	22.5935	22.731	22.5477	22.7968	22.773	22.4365	22.5939	22.476	22.6531	22.4781	22.7381	22.7691	22.7106	22.5569	22.6419	22.7566	22.801	22.8316	22.7956	22.8446	22.9213	22.3978	22.5563	22.6625	22.5584	22.6464	22.7424	22.7698	22.7808	22.4919	22.3794	22.4608	22.56	22.6178	22.7776	22.7158	22.7578	104	0.112999	0.134093	0.159188
(UniMod:1)AELNTHVNVK(UniMod:121)EK	SPATS2L	Q9NUQ6-2_K11	Q9NUQ6-2	105	19.0274	18.5612	18.7239	18.6569	18.8272	18.6779	18.5902	18.947	18.7358	18.7509	18.9311	18.9231	18.8364	18.7507	18.767	18.8781	18.7832	19.174	18.9959	19.2068	19.0022	19.4309	19.3035	19.3084	19.3968	19.0305	18.9329	19.0363	19.3398	19.4396	19.4797	19.3372	18.6994	18.7801	18.9338	18.8368	19.0765	19.3082	19.5565	19.7224	19.4255	105	0.0454506	-0.0656434	0.265177
(UniMod:1)AELQMLLEEEIPSGK(UniMod:121)R	ABI1;ABI1;ABI1;ABI1;ABI1;ABI1;ABI1;ABI1;ABI1;ABI1	Q8IZP0_K16;Q8IZP0-10_K16;Q8IZP0-2_K16;Q8IZP0-3_K16;Q8IZP0-4_K16;Q8IZP0-5_K16;Q8IZP0-6_K16;Q8IZP0-7_K16;Q8IZP0-8_K16;Q8IZP0-9_K16	Q8IZP0;Q8IZP0-10;Q8IZP0-2;Q8IZP0-3;Q8IZP0-4;Q8IZP0-5;Q8IZP0-6;Q8IZP0-7;Q8IZP0-8;Q8IZP0-9	106	17.8091			17.5094		17.9638	17.5266					18.8398	17.6413				17.3234				17.2178		18.2334	17.6573	18.3043		17.7592	17.7989	18.1719				17.7395			17.6158				17.6436		106
(UniMod:1)AELVQGQSAPVGMK(UniMod:121)AEGFVDALHR	FUBP3	Q96I24_K15	Q96I24	107	20.6872	20.5396	20.6493	20.7637	20.5507	20.7941	20.5071	20.8117	20.8191	20.599	20.7998	20.8853	20.5712	20.7187	20.9427	20.8746	20.9382	20.5709	20.7576	20.7481	20.7619	20.7792	21.0894	20.9746	20.9041	19.0661	20.7453	20.864	21.0343	20.933	20.7051	20.7335	20.7762	20.6553	20.6365	20.7573	20.7592	20.2803	20.4538	20.3214	20.4165	107	0.107177	0.154739	0.227176
(UniMod:1)AEMGSK(UniMod:121)GVTAGK	BIN1;BIN1;BIN1;BIN1;BIN1;BIN1;BIN1;BIN1	O00499-10_K7;O00499-11_K7;O00499-2_K7;O00499-4_K7;O00499-6_K7;O00499-7_K7;O00499-8_K7;O00499-9_K7	O00499-10;O00499-11;O00499-2;O00499-4;O00499-6;O00499-7;O00499-8;O00499-9	108	16.149	15.9448	15.8944	16.0577		15.6588		15.4383	16.1383	16.4178	15.7807	16.3866	16.5774	16.2261	16.2868	16.4504	16.4738	15.8648	15.6744		16.3127	16.2916		16.0899	15.552	16.2541	16.4507		16.2776	16.0361	15.9804	16.4379		16.3689	16.5469	16.0037	15.7097	16.4553	16.482	16.2173	16.3271	108	-0.220486	0.0686849	0.0271882
(UniMod:1)AENGDNEK(UniMod:121)MAALEAK	SSB	P05455_K9	P05455	109	17.7515	17.7682	17.5452	17.6577	17.4766	17.8816	18.1643	17.6779	17.1127	17.8706	17.7855	18.0305	17.778	18.234	18.5328	18.0263	18.0368	17.7497	17.7936	17.7438	17.3316	17.7122	18.1925	17.7778	18.0057	17.9367	18.0941	16.6335	17.5323	17.9243	18.1426	17.5204	17.5562	17.9488	17.9109	17.0642	17.326	18.0351	17.9923	17.385	17.1726	109	0.0972024	0.34133	0.267372
(UniMod:1)AENLK(UniMod:121)GC(UniMod:4)SVC(UniMod:4)C(UniMod:4)K	SUV39H1	O43463_K6	O43463	110	16.739	17.1028	17.2611	17.0426	16.5886	16.2864	16.4322	16.2958	16.4493	17.0246	17.3137	17.2063	17.015	16.5216	16.5467	16.7524	16.0949	17.3033	17.0615	17.2312	17.3886	16.6299	16.8673	16.8288	16.379	17.0396	16.8692	16.4914	16.7311	16.9163	16.9578	16.8862	16.7608	16.3134	16.3411	16.3386	16.75	16.2903	16.2617	16.4694	16.5173	110	-0.632846	-0.661018	-0.569918
(UniMod:1)AENLLDGPPNPK(UniMod:121)R	CREBBP	Q92793_K13	Q92793	111	18.7602	18.5845	18.4546	18.2033	17.9907	19.2826	19.4713	19.2323	18.9988	18.5189	18.1753	18.7036	18.5074	19.5844	19.4583	19.2858	19.3279	18.3605	17.9694	17.7718	17.8239	19.406	19.2786	19.2805	19.3577	18.1372	18.0276	17.8203	18.4004	19.4874	19.1408	19.2213	19.1434	18.6342	18.6167	18.1488	18.0184	19.3277	19.2431	19.1614	18.8495	111	0.937973	0.937824	1.34931
(UniMod:1)AEPSAPESK(UniMod:121)HK	STT3B	Q8TCJ2_K10	Q8TCJ2	112	19.9442	20.0553	20.1962	20.113	19.8747	19.6882	19.4738	19.85	19.805	20.2293	20.1626	20.0018	20.1089	19.4981	19.5488	19.9081	19.6844	20.0346	20.2103	20.0603	20.2357	19.9491	19.8009	19.8575	19.9595	20.3461	20.2412	20.1813	20.0506	20.0252	19.9305	19.8405	19.8582	20.1942	20.0486	20.0752	20.2497	19.4273	19.8325	19.669	19.491	112	-0.355571	-0.465822	-0.243494
(UniMod:1)AEPVSPLK(UniMod:121)HFVLAK	MFN1	Q8IWA4_K9	Q8IWA4	113	17.7518	19.2704	19.2697	19.1726	19.306	19.8433	19.0599	19.7724	19.9463	17.7107	17.4895	17.4241	17.8079	17.3587	17.3211	17.1173	16.9136		17.012	15.9348	17.0343		15.7783	15.9449				16.9849	17.171					17.1473	17.1457	17.4391	16.9216					113
(UniMod:1)AESSDK(UniMod:121)LYR	PARP1	P09874_K7	P09874	114	18.3847	18.4448	18.0176	18.4275	18.4093	17.9298	18.549	18.0581	17.486	18.4886	18.5685	18.8659	18.6454	18.3867	18.5091	18.243	18.4699	18.5632	18.5251	18.3733	18.5999	17.4673	18.2874	18.4288	18.2316	18.3726	18.396	17.8835	18.3332	17.9884	18.3486	18.5652	18.3612	18.7187	18.5768	18.6554	18.4115	18.7174	18.7541	18.7098	18.6209	114	-0.319083	-0.239907	-0.411604
(UniMod:1)AETK(UniMod:121)LQLFVK	CLIC3	O95833_K5	O95833	116	16.2672		16.2846		15.8814	16.7		15.4062				17.0678	16.7515				16.9305	16.4313	16.4815		16.0674	15.6779	15.9556		16.0049		16.9548	14.8583	16.1026		15.7737	16.1348		16.3131	16.8562	16.4725	16.5423			16.4959		116	-0.0298649	0.0208434	-0.447257
(UniMod:1)AETLEFNDVYQEVK(UniMod:121)GSMNDGR	SSRP1	Q08945_K15	Q08945	117	19.0837	19.7708	19.9864	20.0315	20.0366	20.418	20.1139	20.2756	20.1026	19.6937	19.5702	20.0665	19.5142	18.5206	18.8849	18.9837	19.3288	18.7094	19.6722	19.5164	19.1529	19.6987	18.5013	19.3127	19.4689	17.7365		18.4053	19.0018	18.4263	18.4499	18.1919	17.5968		17.7606	18.4248	18.6054		17.5619	17.5214		117	0.271204	-0.781682	-0.017308
(UniMod:1)AEVEETLK(UniMod:121)R	DYNLRB1	Q9NP97_K9	Q9NP97	118	23.5726	23.863	23.8257	23.8439	24.006	23.7913	23.6554	23.92	24.029	23.7931	23.709	23.8616	23.9015	23.4359	23.6121	23.5701	23.6242	23.6808	23.6317	23.6828	23.8383	23.2248	23.2978	23.3365	23.1935	23.5084	23.4659	23.4754	23.6204	23.3388	23.3021	23.2787	23.5229	23.4907	23.4255	23.4634	23.6379	23.2349	23.2797	23.313	23.2169	118	-0.0357235	-0.255784	-0.445252
(UniMod:1)AEVEQK(UniMod:121)K	RPS15	P62841_K7	P62841	119	21.2766	21.1973	21.2124	21.187	21.1392	21.367	21.1885	21.1906	21.2217	21.4601	20.9195	21.0638	21.0661	21.0822	20.9896	20.6076	20.8223	21.433	21.5297	21.3918	21.3457	21.3559	21.2021	21.3136	21.2547	21.5468	21.5324	21.5462	21.484	21.3274	21.1803	21.268	21.3073	21.1049	21.4302	21.4709	21.3561	21.6578	21.4941	21.36	21.4567	119	0.0579761	-0.251932	-0.143488
(UniMod:1)AEVSIDQSK(UniMod:121)LPGVK	CCDC50	Q8IVM0-2_K10	Q8IVM0-2	120	19.2626	19.2377	19.2614	19.4045	19.2985	19.1041	18.9506	19.1581	19.2323	19.1483	19.3756	19.6861	19.3922	19.1583	19.2301	19.0729	19.1374	19.0846	19.1621	19.1678	19.3537	18.7017	18.973	19.1579	18.9789	19.2779	19.3068	19.3431	19.6184	19.4072	19.2326	19.3898	19.5178	19.2885	19.3782	19.3857	19.4656	19.3261	19.3437	19.2824	19.5144	120	-0.189278	-0.250858	-0.239141
(UniMod:1)AEYLASIFGTEK(UniMod:121)DK	U2AF1L5;U2AF1	P0DN76_K13;Q01081_K13	P0DN76;Q01081	121	21.9076	21.6803	20.5372	22.0538	21.8569	21.7192	21.8965	21.9894	22.2756	21.1377	21.1832	23.0272	21.0351	22.2232	21.6718	22.2437	22.1415	22.1764	21.0056	20.6111	22.3664	21.8777	22.9898	23.4844	23.3223	20.1706	21.995	22.0123	21.5679	21.7101	21.2137	22.0415	21.3792	22.3633	22.5101	22.8668	22.5375	22.6471	21.1938	22.0962	21.4916	121	0.438141	0.474226	1.37868
(UniMod:1)AEYSYVK(UniMod:121)STK	FRG1	Q14331_K8	Q14331	122	19.3952	19.1788	19.243	19.1632	19.2036	19.7044	19.6473	19.8682	19.6779	19.2713	19.1131	19.0936	19.2237	19.8882	19.9385	19.8757	19.9236	19.1692	19.2029	18.9064	19.1113	20.0247	19.9961	19.9581	20.0296	19.1535	19.1829	19.4278	19.2457	19.5391	19.419	19.2408	19.5395	19.1243	19.1816	19.102	19.1392	19.0264	19.0876	18.9502	19.0347	122	0.5273	0.731077	0.904687
(UniMod:1)AFMEK(UniMod:121)PPAGK	PXK;PXK;PXK;PXK	Q7Z7A4_K6;Q7Z7A4-2_K6;Q7Z7A4-4_K6;Q7Z7A4-6_K6	Q7Z7A4;Q7Z7A4-2;Q7Z7A4-4;Q7Z7A4-6	124	16.1295									15.4897	15.7126							15.8091	15.7383			15.6915								15.2922					15.8848	16.5424	16.0654	16.8039	16.6794	17.281	16.694	124
(UniMod:1)AFQK(UniMod:121)AVK	GPD2	P43304_K5	P43304	125	16.2779	15.6457	16.3529	16.5677	16.0135	16.0074	15.5524		16.1506	15.976	15.8002	16.973	16.5008	16.2871	16.0391	15.9239	15.9691		15.9449	16.3202	16.1978	16.5695	16.1163	16.4712	15.9312	16.8217	16.2621	16.6963	15.9571	16.5566	16.6064	16.5739	16.3888	16.3471		16.6692	16.5488	16.2245	16.4587	16.1942	16.6677	125	-0.241463	-0.257685	0.117727
(UniMod:1)AGFGAMEK(UniMod:121)FLVEYK	HAT1	O14929_K9	O14929	126	20.7465	19.3807	20.9162	19.3246	20.5165	20.266	21.7874	20.5345	21.8701	20.0348	21.1099	19.8661	19.9725	20.7791	22.389	21.8298	20.7904	20.2232	21.1925	20.0248	21.2136	22.0346	22.243	21.9486	20.605	19.9229	20.1925	19.7983	19.3425	21.5511	22.0541	21.4614	20.4412	21.0883	20.8	20.5941	20.5489	19.8001	20.6274	20.4812	20.303	126	1.08	1.20126	1.04426
(UniMod:1)AGITTIEAVK(UniMod:121)R	TPM3	P06753-2_K11	P06753-2	127	24.1356	24.0134	23.8964	23.973	23.7057	24.0661	23.9561	24.0715	23.707	24.0981	23.8569	24.1156	23.8679	23.7868	23.7999	23.8295	23.7837	24.21	24.2305	24.0712	24.1217	24.3766	24.2839	24.0671	24.1954	24.2837	24.3138	24.2368	24.3585	24.5106	24.3964	24.1862	24.2867	24.4734	24.5327	24.1683	24.3759	24.4861	24.384	24.2492	24.0969	127	0.0530669	-0.184642	0.0724354
(UniMod:1)AGK(UniMod:121)QAVSASGK	UQCRB	P14927_K4	P14927	128	18.5581	18.6321	18.7974	18.6653	18.697	18.8711	18.5575	19	18.9677	18.5511	17.6834	18.2837	18.4227	18.3894	18.6515	18.497	18.7223	18.5632	18.6104	18.2441	18.5606	18.6021	18.0516	18.3786	18.387	18.5518	18.4078	18.1308	18.2405	19.1016	19.0103	19.1225	19.0428	17.7053	18.1742	17.9005	18.0542	18.9201	19.0214	19.1563	18.996	128	0.151153	0.329858	-0.139756
(UniMod:1)AGK(UniMod:121)SSLFK	RAB9A	P51151_K4	P51151	129	20.3673	20.6455	20.7115	20.6551	20.6418	20.7792	20.5564	20.6909	20.765	20.5431	20.5365	20.5052	20.4608	20.2276	20.2609	20.3802	20.3438	20.3597	20.5177	20.4235	20.5732	20.2996	20.2164	20.305	20.3239	20.3164	20.4049	20.424	20.3837	20.1966	19.9806	20.0244	20.0009	20.3112	20.2748	20.354	20.4709	19.9709	20.1055	19.9238	19.8286	129	0.0343953	-0.208255	-0.18235
(UniMod:1)AGLNSLEAVK(UniMod:121)R	TPM4	P67936_K11	P67936	130	22.2268	21.9096	21.813	21.9268	21.9161	22.0432	22.0967	22.038	21.8487	22.0784	21.8449	22.0715	22.0091	21.864	21.9116	21.961	21.896	22.137	22.0467	22.1383	22.275	22.5349	22.3413	22.4768	22.4247	22.5331	22.2181	22.5945	22.4708	22.6208	22.486	22.3888	22.3641	22.4078	22.3552	22.5009	22.6594	22.4966	22.3697	22.471	22.5311	130	0.115263	-0.0928489	0.29514
(UniMod:1)AGSYPEGAPAILADK(UniMod:121)R	METTL2B	Q6P1Q9_K16	Q6P1Q9	131	16.1572	15.9347	16.4625	16.1732		16.1951	14.9138	15.7653	16.1196	16.2946	15.7995	16.3153	16.0838	16.0062	15.7346	15.3525	15.8942	16.0033	15.6809	16.4818	16.0438	15.8853	15.9512	16.4423	16.0505	16.4433	16.4993	16.2368	16.8619	16.6558		16.5532	16.4784	16.3152	16.8389	16.4713	16.4948	16.0661	16.0686	16.0889	16.3164	131	-0.441668	-0.376447	0.0298911
(UniMod:1)AGSYPEGAPAVLADK(UniMod:121)R	METTL2A	Q96IZ6_K16	Q96IZ6	132	18.6739	18.6881	18.6755	18.6292	18.5714	18.4854	18.3471	18.3163	18.2248	18.687	18.6093	18.5285	18.5318	18.4575	18.3555	18.3609	18.4972	18.8149	18.6026	18.5252	18.7735	18.567	18.4989	18.4235	18.4777	18.8362	18.7193	18.6526	18.9988	19.1327	18.8309	18.6733	18.836	18.9969	19.0509	18.9019	18.8857	19.1737	19.0441	18.8839	18.6915	132	-0.297641	-0.171342	-0.187298
(UniMod:1)AGYEYVSPEQLAGFDK(UniMod:121)YK	SELENOI	Q9C0D9_K17	Q9C0D9	133	20.034	19.7889	19.7063	20.0604	19.873	19.6385	19.8509	19.7091	19.3802	19.9022	20.2351	20.2706	20.0805	19.8898	19.885	19.7218	19.9172	19.9787	20.0533	19.9177	20.0323	19.2735	19.973	19.8513	19.9946		20.2943	19.8547	20.1496	19.8974	19.6991	20.4255	20.1171	20.4545	20.6826	20.3839	20.1665	20.517	20.6572	20.3577	20.6844	133	-0.212463	-0.26865	-0.222392
(UniMod:1)AGYK(UniMod:121)PVAIQTYPILGEK	UTP15	Q8TED0_K5	Q8TED0	134	17	17.1225	17.689	17.6447	17.2022	17.5648	17.327	17.5119	17.0672	17.0088	17.0091	16.6355	17.5164	17.3578	17.0469	16.8192	16.7279	16.8537	17.6384	16.8321	17.0771	16.1779	16.9118	16.8995	16.6316		17.1678	16.8766	16.9728	16.7749	16.7723	16.9787	16.685	17.1339	17.0505	16.5076	17.1815	16.4689	16.3605	17.1666	16.6294	134	-0.0468766	-0.0544728	-0.445112
(UniMod:1)AHC(UniMod:4)VTLVQLSISC(UniMod:4)DHLIDK(UniMod:121)DIGSK	CPNE1	Q99829_K20	Q99829	135	15.7915	16.3459	15.4101	14.911	16.0311	14.9642	16.4888	15.4091	14.1285	16.4441	16.7926	15.2023	16.3936	16.0033	16.4196	15.9755	16.1594	16.2295	15.9261	16.152	15.8554		16.1331	15.9949	14.8478	13.6856	16.0511		15.672	15.4298	16.1319	15.8183	15.3875	15.9931	16.1879	16.0614	15.7213	15.8429	15.8352	16.1743	15.8653	135	-0.426855	-0.0686944	-0.382177
(UniMod:1)AHK(UniMod:121)QIYYSDK	CKS2	P33552_K4	P33552	136	21.5718	21.4018	21.5053	21.5446	21.4585	21.8495	21.6562	21.9973	21.9095	21.5141	21.4602	21.4296	21.5601	21.7258	21.9097	21.9102	21.7	21.5336	21.5413	21.559	21.6328	22.0073	21.9539	21.9313	21.8513	21.5339	21.5296	21.6181	21.5548	21.5678	21.5448	21.4519	21.6547	21.4044	21.3692	21.4409	21.4757	21.0888	21.0786	20.9752	21.0425	136	0.375578	0.320422	0.369303
(UniMod:1)AHQTGIHATEELK(UniMod:121)EFFAK	TWF2	Q6IBS0_K14	Q6IBS0	137	15.2852	15.5082	15.5743		14.9167	15.2289	15.1244	15.1839	14.8597	15.3544	14.5633	15.4119	15.486		14.7521	16.0811	14.8188	15.6486	15.4828	14.6762	14.6419	15.0531		15.0906		16.5602	15.4987	15.2047	15.1267	15.7356	15.5415	15.7584	15.2259	15.6435				15.1874	15.0455	14.518	15.9079	137	-0.233847	0.0134043	-0.0405226
(UniMod:1)AHSPVQSGLPGMQNLK(UniMod:121)ADPEELFTK	STK24	Q9Y6E0-2_K17	Q9Y6E0-2	138	18.9559		18.6085		18.863			19.3634	19.2697		18.5307	18.2737			18.5153	18.5572	18.4946				18.9309		18.6569					18.8867	18.9434		19.0483	19.2816	19.2101	19.1394	18.9246	19.1084	19.2484	19.3895		19.3516	19.3904	138	0.580812	0.120196	-0.273998
(UniMod:1)AHYNFK(UniMod:121)K	GTPBP4	Q9BZE4_K7	Q9BZE4	139	17.4108	17.4717	17.5104	17.4894	17.4984	17.44	17.3926	17.676	17.2731	17.3899	17.6965	17.3638	17.5423	17.5162	17.4367	17.6085	17.624	17.4031	17.4797	17.612	17.6635	17.7204	17.6494	17.2647	17.4201	17.2321		17.3721	17.3599	17.1604	17.2278	16.9124	16.7059	17.6193	17.1147	17.5535	17.5561	17.1256		17.1159		139	-0.0470866	0.048226	-0.0259081
(UniMod:1)AK(UniMod:121)AAAIGIDLGTTYSC(UniMod:4)VGVFQHGK	HSPA1A;HSPA1B	P0DMV8_K3;P0DMV9_K3	P0DMV8;P0DMV9	140	19.4523	19.6451	19.8229	19.666	19.6499	19.7761	19.6538	19.8559	19.4884	19.2837	19.6079	19.2559	19.4772	19.5678	19.6922	19.4066	19.5628	19.7307	19.7096	19.4474	19.3586	19.4548	19.3387	18.9559	19.1147	17.5623	19.2512	19.2075	18.9848	19.5157	19.6051	18.7981	19.1885	19.6574	19.708	19.2995	19.1629	20.0454	20.1282	20.0237	19.4306	140	-0.00239732	0.151188	-0.345576
(UniMod:1)AK(UniMod:121)ATTIK	DNAL1	Q4LDG9_K3	Q4LDG9	141	17.7583	18.1396	18.2891	18.0695	17.7247	18.2712	18.187	18.4522	18.2481	18.0066	16.8678	18.0049	17.6278	18.0643	18.17	18.1332	17.9183	17.8289	17.8665	17.836	17.7222	18.0572	17.7541	17.9759	17.9398	17.3862	17.4361	17.6493	17.6412	17.7086	17.5709	17.2312	17.573	17.0296	17.4991	17.6385	17.5687	17.4838	17.1584	17.2949	17.3084	141	0.233914	0.444655	0.11837
(UniMod:1)AK(UniMod:121)AYDHLFK	RAB13	P51153_K3	P51153	142	18.2789					17.6131		18.2556	18.4109	17.2789	18.5955	18.4478			18.765	18.101	17.9473		18.4353	19.4077		18.4867		17.9263	17.9327	17.3418		16.7777		18.1909	18.0932	18.9651	17.7329	19.3279		19.1328		19.0148		18.2506	18.5402	142
(UniMod:1)AK(UniMod:121)DAGLIEANGELK	TFDP1	Q14186_K3	Q14186	143	17.7506	17.3348	17.3781	17.3577	17.605	17.887	18.1035	17.89	17.8084	17.7297	17.8128	17.9045	17.7197	18.2606	18.247	18.1718	18.3293	17.5678	17.3946	17.4599	17.6463	17.9068	17.9838	18.125	18.2565	17.4235	17.3002	17.1196	17.5068	17.9227	17.7988	17.4065	17.8605	18.072	17.9694	17.6819	17.5952	17.7643	17.4774	17.7237	17.5199	143	0.50336	0.460489	0.550867
(UniMod:1)AK(UniMod:121)EEPQSISR	TMEM159;TMEM159	Q96B96_K3;Q96B96-2_K3	Q96B96;Q96B96-2	144	21.6024	21.9023	21.9356	21.8722	21.8239	21.9144	21.9109	21.9489	21.8686	21.8527	21.9661	21.7902	21.8811	22.0772	22.1327	22.2091	21.7386	21.7982	22.0819	21.538	21.7335	21.5105	21.3593	21.4743	21.7137	21.9978	21.9856	21.255	21.7644	21.106	21.1718	20.8734	21.0814	21.7609	21.906	21.6329	21.6575	20.4497	20.5974	20.3632	20.4578	144	0.0271797	0.16684	-0.273439
(UniMod:1)AK(UniMod:121)HHPDLIFC(UniMod:4)R	PHF5A	Q7RTV0_K3	Q7RTV0	145	19.8226	19.8948	19.9486	19.9922	19.8222	19.7395	19.7405	19.877	19.6325	19.8623	19.703	19.7938	19.9109	19.6361	19.8269	19.7707	19.7096	19.8574	19.8894	19.8877	19.8544	19.8507	19.7137	19.843	19.8383	20.1271	19.9678	20.0828	19.8672	19.7585	19.7315	19.6961	19.7425	19.8877	19.8858	20.1373	20.104	19.5101	19.5805	19.6497	19.5794	145	-0.167098	-0.0816521	-0.0607851
(UniMod:1)AK(UniMod:121)ISSPTETER	S100A11	P31949_K3	P31949	146	23.5313	23.5409	23.5452	23.5161	23.4536	23.5565	23.4439	23.6004	23.4012	23.664	23.4619	23.4049	23.4715	23.5294	23.5931	23.6846	23.5856	23.4679	23.5413	23.3082	23.5668	23.5417	23.3792	23.4977	23.4436	23.6524	23.4419	23.2521	23.4726	23.7191	23.6678	23.467	23.53	23.6068	23.5903	23.5036	23.6702	23.6056	23.6592	23.5462	23.6664	146	-0.0133918	0.0975955	-0.00548441
(UniMod:1)AK(UniMod:121)NGSEADIDEGLYSR	UBA1	P22314-2_K3	P22314-2	147	18.7173	19.2087	19.0115	18.895	18.2002	19.0056	19.058	18.918	18.2127	19.2344	19.2049	18.7704	18.469	19.2374	19.0389	18.735	18.4766	19.265	19.3957	18.6395	18.4418	18.8939	19.033	18.2809	18.3088	19.4429	19.2897	17.421	18.6545	18.9308	19.1344	17.9369	18.1059	19.0852	18.9931	18.0442	18.1062	18.9178	18.8867	18.0767	17.7303	147	-0.030269	-0.0476646	-0.306332
(UniMod:1)AK(UniMod:121)PLTDQEK	PYGL	P06737_K3	P06737	148	21.6635	21.4356	21.3502	21.4601	21.3535	21.2877	21.4738	21.2185	21.0943	21.4321	21.643	21.5847	21.6145	21.3005	21.3466	21.3149	21.3898	21.6148	21.5777	21.6545	21.6645	21.2135	21.2743	21.6348	21.3082	21.869	21.8651	21.8152	21.743	21.5994	21.8454	21.8958	21.7945	22.4218	22.3884	22.3863	22.4552	22.1321	21.9926	22.02	22.0728	148	-0.13127	-0.230611	-0.270169
(UniMod:1)AK(UniMod:121)PLTDSEK	PYGB	P11216_K3	P11216	149	17.7608	17.7145	17.6641	17.7998	17.4654	17.5189	17.7502	17.3079	17.2328	17.475	17.8479	17.7323	17.5587	17.6716	17.8952	17.9226	17.7652	17.8783	17.7767	17.8222	17.9499	17.4308	17.1247	17.7504	17.4171	17.7839	17.9057	17.872	17.6063	17.7685	17.7673	17.8782	17.78	18.1509	18.2285	18.1094	18.2484	18.1295	17.8373	17.8411	18.0527	149	-0.208531	0.160155	-0.425998
(UniMod:1)AK(UniMod:121)PQVVVAPVLMSK	PAIP1	Q9H074-3_K3	Q9H074-3	150	17.2711	17.4826	17.6686	17.754	17.6294	17.5268	17.4827	17.5731	17.3702	16.841	16.869	17.9515	17.2322	16.2809	16.9453	16.7819	16.1642	17.0223	16.7818	16.8222	16.8232	16.5022	17.019	16.7723	16.8268	16.4644	17.1783	17.2907	17.2394	17.4083	17.5566	17.6615	17.2945	17.9482	17.8362	17.6814	17.6879	18.0371	17.6537	17.9394	17.8426	150	-0.145461	-0.680347	-0.0823393
(UniMod:1)AK(UniMod:121)PYEFNWQK	PLCB4;PLCB4;PLCB4	Q15147_K3;Q15147-4_K3;Q15147-5_K3	Q15147;Q15147-4;Q15147-5	151	17.0634	16.8334	17.1351		16.5263						17.1567	17.0285	17.0748	16.9428	17.0735	17.1137	17.0478	16.5462			16.9523									17.0685	17.3202		17.0506		16.7145	16.7334		17.4235	17.5073	17.4572	17.6255	151
(UniMod:1)AK(UniMod:121)QPSDVSSEC(UniMod:4)DR	BCL2L11;BCL2L11;BCL2L11;BCL2L11;BCL2L11;BCL2L11;BCL2L11;BCL2L11;BCL2L11;BCL2L11;BCL2L11;BCL2L11;BCL2L11;BCL2L11;BCL2L11;BCL2L11;BCL2L11;BCL2L11;BCL2L11;BCL2L11	O43521_K3;O43521-10_K3;O43521-11_K3;O43521-12_K3;O43521-13_K3;O43521-14_K3;O43521-15_K3;O43521-16_K3;O43521-17_K3;O43521-18_K3;O43521-19_K3;O43521-2_K3;O43521-20_K3;O43521-3_K3;O43521-4_K3;O43521-5_K3;O43521-6_K3;O43521-7_K3;O43521-8_K3;O43521-9_K3	O43521;O43521-10;O43521-11;O43521-12;O43521-13;O43521-14;O43521-15;O43521-16;O43521-17;O43521-18;O43521-19;O43521-2;O43521-20;O43521-3;O43521-4;O43521-5;O43521-6;O43521-7;O43521-8;O43521-9	152	16.8404	17.0742	16.5748	16.9187	16.878	16.335	16.5028	16.7217	16.5852	17.2411	16.8104	17.0529	17.069	17.034	16.7707	16.99	16.9987	17.2533	17.0153	16.7638	16.9758	16.3539	16.6296	16.9926	16.3452	17.3061	16.9853	16.8304	17.2159	17.0085	16.9325	16.6559	16.9788	17.137	17.4362	17.1603	17.053	16.3444	16.3906	16.0103	16.284	152	-0.325232	-0.0950021	-0.421767
(UniMod:1)AK(UniMod:121)QYDSVEC(UniMod:4)PFC(UniMod:4)DEVSK	CDK9	P50750_K3	P50750	153	16.81	17.0598	17.1446	17.0271	17.2599	17.0038	17.2454	17.2806	17.4138	17.0995	16.8964	17.1446	17.0969	17.536	17.5567	17.504	17.483	16.9765	17.0396	16.9738	17.2165	17.178	17.3914	16.8505	16.9546	17.9489	16.8322	15.7611	16.8438	16.4621	16.2658	15.7112	16.4644	16.3978	16.6888	15.9806	16.7408	15.1861	15.5476	15.6957	15.5399	153	0.113056	0.460591	0.0420131
(UniMod:1)AK(UniMod:121)TYDYLFK	RAB8A	P61006_K3	P61006	154	20.5955	20.6207	20.8182	20.7324	20.6854	20.5935	20.5867	20.6357	20.8059	20.7373	20.4699	20.588	20.6228	20.6475	20.58	20.3731	20.4149	20.6458	20.67	20.5243	20.6682	20.4474	20.3529	20.5118	20.6867	20.4528	20.3757	20.6343	20.5558	20.7356	20.5743	20.5521	20.61	20.7268	20.5939	20.552	20.7045	20.5723	20.5972	20.5525	20.6105	154	-0.0587448	-0.100625	-0.127342
(UniMod:1)AK(UniMod:121)VEQVLSLEPQHELK	VAPB	O95292_K3	O95292	155	20.0482	20.3413	20.3041	20.2128	20.1835	20.6608	20.4066	20.6633	20.6604	20.2156	20.2239	20.3185	20.2751	20.1432	20.2623	20.1304	20.2982	20.183	20.0754	20.0691	19.9895	19.7416	19.8197	19.7301	19.9043	20.1702	19.8932	19.766	20.0621	19.9657	19.7746	19.7855	19.6799	20.0171	19.9975	19.7105	19.9455	19.7229	19.7023	19.4996	19.4222	155	0.337368	-0.049728	-0.280301
(UniMod:1)AK(UniMod:121)WGEGDPR	AHSA1	O95433_K3	O95433	156	20.7017	20.5931	20.6271	20.7272	20.6607	20.7967	20.7191	20.8446	20.5083	20.7604	20.6804	20.6231	20.7502	20.5553	20.7719	20.7923	20.8174	20.6697	20.6314	20.7588	20.7278	20.6004	20.654	20.7194	19.9567	20.7817	20.5953	20.6418	20.6185	20.6874	20.761	20.7393	20.7878	20.6495	20.7875	20.9081	20.899	20.7812	20.4864	20.9632	21.0323	156	0.0651485	0.0307253	-0.214278
(UniMod:1)AK(UniMod:121)YQGEVQSLK	RNF170;RNF170;RNF170;RNF170	Q96K19_K3;Q96K19-2_K3;Q96K19-3_K3;Q96K19-5_K3	Q96K19;Q96K19-2;Q96K19-3;Q96K19-5	157	19.5674	19.7506	19.5984	19.7174	19.4754	19.6598	19.5492	19.4205	19.6274	20.1441	19.6006	19.5718	19.355	19.6441	19.3363	19.2024	19.4305	19.8593	19.5831	19.3014	19.5413	19.7634	19.4002	19.3693	19.6106	20.4313	19.4982	19.2439	19.6582	20.3767	19.7177	19.144	19.5493	19.7437	19.4925	19.1067	19.5664	19.4981	19.4017	19.3364	19.4169	157	-0.0712529	-0.264525	-0.0354072
(UniMod:1)ALC(UniMod:4)NGDSK(UniMod:121)LENAGGDLK	GMPS	P49915_K9	P49915	158	17.2919	17.2899	16.3552	17.1182	17.3078	17.486	17.3574	17.65	17.7079	17.0341	17.0971	17.0806	17.3367	17.7995	17.4854	17.567	17.7041	17.2456	17.2984	17.4641	17.5332	17.6369	17.5001	17.7279	17.5578	17.5289	17.1897	16.7412	17.2858	17.3689	17.1637	17.1313	17.5415	17.3005	16.9301	17.2476	17.392	16.6127	16.9317	16.736	17.2351	158	0.532554	0.501893	0.22034
(UniMod:1)ALDGPEQMELEEGK(UniMod:121)AGSGLR	PSMC5	P62195_K15	P62195	159	18.9347	19.4237	19.1258	18.6133	19.1286	19.055	19.1017	18.843	19.3677	19.2715	19.1766	18.6587	18.8302	18.9607	18.7484	17.7148	18.4963	19.3106	19.4783	18.4263	18.9196	19.213	18.7996	18.3344	19.1881	18.8462	18.9214	18.4993	18.9626	18.9804	18.5602	18.4602	18.5128	19.5169	19.2931	19.1773	18.9686	19.1893	19.2184	19.1805	18.9136	159	0.0189658	-0.504213	-0.149933
(UniMod:1)ALDVK(UniMod:121)SR	CDK7	P50613_K6	P50613	160	18.7855	18.5256	18.6116	18.4622	18.4584	18.7412	18.5951	18.8107	18.8808	18.6006	18.4302	18.578	18.4587	18.8902	18.9572	18.9296	18.9596	18.6393	18.6689	18.5954	18.6805	19.1391	18.7824	18.9958	18.9932	18.8757	18.9166	19.0405	18.969	19.2007	19.0891	19.0025	19.0011	18.636	18.6026	18.6814	18.9345	18.7002	18.7117	18.8621	18.8101	160	0.242476	0.417268	0.331589
(UniMod:1)ALETVPK(UniMod:121)DLR	SUPT4H1	P63272_K8	P63272	161	21.4734	21.6381	20.9543	21.593	21.5055	21.2382	21.8068	21.1265	20.934	21.2536	21.6974	22.1606	21.7854	21.7597	21.9778	21.7709	21.7975	21.5588	21.3262	21.5519	21.5004	20.288	21.4282	21.5055	21.0879	21.6014	21.3811	20.9648	21.4511	21.1689	21.2404	21.7615	21.651	21.6881	21.724	21.5391	21.1523	21.7321	21.5455	21.5206	21.568	161	-0.146331	0.10223	-0.406887
(UniMod:1)ALHVPK(UniMod:121)APGFAQMLK	CCT8	P50990_K7	P50990	162	22.5924	22.5159	22.6022	22.7875	22.7449	22.4626	22.6651	22.376	22.4399	22.4908	22.7168	23.0917	22.8176	22.2002	22.5863	22.2311	22.5233	22.6281	22.9877	22.9165	22.8946	22.3447	22.6778	22.7112	22.6676	22.0613	22.7377	22.7956	22.7979	22.4263	22.5197	22.6765	22.4249	22.5699	22.4517	22.7269	22.5843	22.4348	22.2602	22.5769	22.5719	162	-0.176712	-0.393966	-0.256371
(UniMod:1)ALK(UniMod:121)AEGAALDC(UniMod:4)FEVTLK	SPINDOC	Q9BUA3_K4	Q9BUA3	163	18.0896					18.411			18.1943							17.9479	18.184				17.493	18.2317		17.9457								18.4104								17.9886		163
(UniMod:1)ALK(UniMod:121)DYALEK	MCM7	P33993_K4	P33993	164	20.5709	20.3248	20.5735	20.6805	20.4172	20.3571	20.4306	20.5417	20.5182	20.4422	20.5328	20.5388	20.5738	20.3604	20.4627	20.5399	20.4185	20.373	20.2951	20.5045	20.5005	20.4266	20.4443	20.5496	20.7081	20.871	20.6809	20.9286	20.6174	20.3914	20.7702	20.7148	20.7457	20.6336	20.7799	20.7162	20.7917	20.6586	20.8821	20.5693	20.5716	164	-0.0370602	-0.0765302	0.11392
(UniMod:1)ALK(UniMod:121)GQEDYIYLFK	KLHL23	Q8NBE8_K4	Q8NBE8	165	19.9257	19.51	20.1544	20.1645	20.0266	19.2767	19.8636	19.896	19.7547	19.5024	19.9803	19.9664	20.0826	19.3125	20.035	19.7406	19.8485	19.9489	20.0569	19.9586	20.1304	19.9448	20.0647	19.9624	20.2149	18.6754	20.0235	20.2029	20.1208	19.9624	20.1976	20.0589	20.0532	20.0241	20.2074	20.3613	20.163	19.7762	19.7538	19.9943	20.0554	165	-0.266118	-0.148797	0.0230208
(UniMod:1)ALK(UniMod:121)QISSNK	ESD	P10768_K4	P10768	166	20.3643	20.4012	20.5459	20.5789	20.4186	20.2253	20.1481	20.262	20.4445	20.5	20.3352	20.179	20.3425	20.1287	20.1577	20.2758	20.1137	20.4953	20.4655	20.6069	20.5727	20.5241	20.275	20.29	20.4971	20.4862	20.5319	20.5961	20.5244	20.3745	20.4065	20.1932	20.3816	20.2977	20.2283	20.2941	20.4252	20.1116	20.2983	20.3517	20.2874	166	-0.216168	-0.170209	-0.138601
(UniMod:1)ALLAEHLLK(UniMod:121)PLPADK	GLTP	Q9NZD2_K10	Q9NZD2	167	17.6609		17.2717	18.0234	17.4274			16.8158	17.3375		17.5088	17.7866	17.5852	18.1962	16.8867	17.1653	17.3697		17.9786	17.7529	17.5012	17.2864	17.6796	17.3372	17.3586			17.9839	17.5251	18.2267	16.7764	17.2809	17.5165	19.841	18.3254	17.857	17.6526	18.2106	18.3222	17.5243	17.4974	167	-0.497516	-0.222396	-0.328776
(UniMod:1)ALNGAEVDDFSWEPPTEAETK(UniMod:121)VLQAR	ZNRD2	O60232_K22	O60232	168	20.0777	20.4459	19.4682	20.3141	20.4331	20.0544	19.5719	19.9565		20.3432	20.6679	20.974	20.4437	19.6757	19.6506	19.2429	19.7276	20.3928	20.4342	20.4897	20.2115	20.7406	20.3765	20.2019	20.534	18.6159	19.5161	19.7466	20.5278	20.8975	19.9117	20.1494	20.3205	18.9851	19.3313	20.0712	19.6312	20.3873	19.986	20.03	20.571	168	-0.304413	-1.03301	0.0811918
(UniMod:1)ALPFQK(UniMod:121)ELEK	TMOD2;TMOD2	Q9NZR1_K7;Q9NZR1-2_K7	Q9NZR1;Q9NZR1-2	170	16.3207	16.1185	16.1863	15.7577		16.6217	16.5178	16.3194		15.8268	16.549	15.7868	16.2274	16.1203	15.9658	16.7701	16.3532	16.1137	16.1278	15.8221	16.457		16.6059	16.355	16.0356	16.8851	16.5268	16.2851	16.4051	16.7015	17.3395	16.2644	16.5051	15.8633			16.4899	16.5699	16.4367	15.9929		170	0.465436	0.204825	0.202024
(UniMod:1)ALVDK(UniMod:121)HK	CTBP2	P56545_K6	P56545	171	21.1018	20.9439	21.0875	21.1839	21.1048	20.9885	20.987	20.9168	20.9252	20.9776	21.0123	20.9876	20.9375	20.8746	20.8898	21.0089	20.8975	20.8003	20.855	20.9533	20.9087	20.9732	20.9854	21.1653	21.1064	20.9271	20.9943	20.9587	20.9516	21.1436	21.3123	21.258	21.1894	21.4253	21.2885	21.3906	21.3237	21.5721	21.5988	21.6352	21.6302	171	-0.125653	-0.0610547	0.178253
(UniMod:1)AMHNK(UniMod:121)AAPPQIPDTR	MEAF6	Q9HAF1_K6	Q9HAF1	172	17.8173	17.9443	18.0798	17.9343	17.8509	18.3584	18.227	18.4693	18.5751	17.1225	17.8885	18.1738	18.1956	18.3807	18.5092	18.3121	18.2439	17.349	17.5376	17.8174	17.6083	17.5291	17.5782	17.8693	17.3706	17.1342	17.156	17.9619	17.6646	17.718	16.713	17.0648	17.8147									172
(UniMod:1)AMNYNAK(UniMod:121)DEVDGGPPC(UniMod:4)APGGTAK	TMEM30A;TMEM30A	Q9NV96_K8;Q9NV96-2_K8	Q9NV96;Q9NV96-2	173	19.03	19.2084	19.2603	19.2064	19.2482	19.5622	19.1288	19.2775	19.3921	19.405	19.4613	19.047	19.2836	19.3039	19.5299	19.0001	19.4173	19.2783	19.3456	19.0977	19.2036	18.5705	18.789	18.6897	18.8808	19.1039	19.1243		19.0608	18.7472	18.9741	18.4393	18.7169	18.4001	18.9048	18.871	18.823		18.6552	18.3321	18.4015	173	0.109332	0.0135554	-0.498784
(UniMod:1)ANEDC(UniMod:4)PK(UniMod:121)AADSPFSSDK	IPP;IPP	Q9Y573_K8;Q9Y573-2_K8	Q9Y573;Q9Y573-2	175	16.3925	16.9711	17.068	16.9512	16.5469	17.0794	16.9733	17.1423	16.5266	16.6674	16.6414	17.543	16.3875	16.5955	16.5897	16.2547	16.2035	16.0994	16.8747	16.5588	16.3292	16.333	15.9953	15.3021	15.2726	16.7279	16.6276	15.8103	16.4474	16.4005	16.7104	16.0369	16.4189	16.3157	16.5813	15.5611	16.2887	16.0532	16.3814	15.5535	14.8782	175	0.0461008	-0.398976	-0.739776
(UniMod:1)ANEVIK(UniMod:121)C(UniMod:4)K	ADH5	P11766_K7	P11766	176	20.3808	20.5193	20.3842	20.3851	20.3964	20.3516	20.1695	20.4042	20.1946	20.4939	20.4601	20.4628	20.4483	20.1815	20.3044	20.2878	20.2316	20.5755	20.6916	20.4937	20.603	20.3602	20.3228	20.3465	20.3629	20.3213	20.5097	20.4999	20.3447	20.3402	20.4123	20.2873	20.3056	20.2735	20.3317	20.3307	20.3652	20.5113	20.1547	20.4776	20.3345	176	-0.14129	-0.214952	-0.242852
(UniMod:1)ANNDAVLK(UniMod:121)R	AIMP1	Q12904_K9	Q12904	177	20.5585	20.7283	20.6887	20.6312	20.5482	20.5615	20.414	20.4701	20.5376	20.7821	20.6378	20.5994	20.5119	20.4217	20.3901	20.3869	20.2396	20.7301	20.7227	20.6024	20.7273	20.5046	19.9087	20.1877	20.2844	20.6904	20.6819	20.8078	20.6076	20.7103	20.7128	20.6259	20.6113	20.2701	20.4253	20.5245	20.6405	20.5895	20.7596	20.7884	20.676	177	-0.153296	-0.273215	-0.474299
(UniMod:1)ANSAK(UniMod:121)AEEYEK	RNMT;RNMT	O43148_K6;O43148-2_K6	O43148;O43148-2	178	17.8033	17.6877	17.6318	17.5779	17.5547	17.9751	18.0553	18.2647	18.2779	17.564	17.6805	17.4007	17.6151	18.4814	18.2742	18.1888	18.0092	17.6607	17.8853	17.5357	17.6129	18.0571	18.1366	18.3433	17.9322	17.6078	17.4817	17.3028	17.5019	18.0034	17.9453	17.926	18.1186	17.4182	17.4624	17.5234	17.6833	17.6246	17.6273	17.7453	17.7581	178	0.530233	0.673344	0.443601
(UniMod:1)ANSTGK(UniMod:121)APPDER	ARID2;ARID2	Q68CP9_K7;Q68CP9-3_K7	Q68CP9;Q68CP9-3	179	19.3473	20.1721	19.9627	19.9239	19.9455	20.267	20.0661	20.0744	20.0011	19.5198	19.0809	19.221	19.294	20.0084	19.7699	19.9597	19.5421	19.0876	18.981	18.8091	18.7839	19.3422	19.0621	19.3133	19.3244	19.7023	19.5621	19.2679	19.5109	19.7915	19.8255	19.6901	19.8651	17.9615	18.4126	18.5004	18.1855	18.2065	18.5976	18.5658	18.7335	179	0.101137	0.541089	0.345085
(UniMod:1)APIK(UniMod:121)VGDAIPAVEVFEGEPGNK	PRDX5	P30044-2_K5	P30044-2	180	17.2982			16.5174			17.1989	17.6163				16.7351	18.0657		17.4551	17.0653			18.6516			17.64							17.3976					15.9373								180
(UniMod:1)AQAK(UniMod:121)INAK	BAG2	O95816_K5	O95816	181	21.2037	21.6677	21.8394	21.7341	21.5176	21.1705	20.9222	21.4009	21.6724	21.2638	20.6252	21.2198	21.2774	21.3415	21.4114	21.4637	21.3068	21.3325	21.3847	21.4245	21.5931	20.7138	20.5053	20.9213	20.941	21.2252	21.0476	21.3913	21.3356	21.4344	21.1254	21.1359	21.3256	20.6906	21.027	21.1552	21.2333	20.7955	20.8555	20.7914	20.9295	181	-0.398215	0.284261	-0.663333
(UniMod:1)AQDQGEK(UniMod:121)ENPMR	RPL11	P62913_K8	P62913	182	20.798	20.8256	20.2347	20.7106	20.5891	20.8571	21.0173	20.7594	20.5712	20.7663	20.9219	20.9825	20.9481	21.1112	21.1283	20.8398	20.7583	21.1352	21.031	21.1137	21.0038	20.0699	20.5436	20.6687	20.1416	21.6688	21.5545	20.72	21.1467	20.2487	20.457	20.5567	20.4472	21.1398	21.4067	21.1332	21.2228	20.2991	20.3638	20.4014	20.424	182	0.211261	0.0547088	-0.714952
(UniMod:1)AQEFVNC(UniMod:4)K(UniMod:121)IQPGK	GLRX	P35754_K9	P35754	183	18.6931	18.814	18.685	18.5066	18.5281	18.6922	18.3249	18.4264	18.5137	18.7313	18.6323	18.4062	18.5863	18.4071	18.5421	18.3485	18.3113	18.975	19.0378	18.6138	18.8803	19.016	18.6049	18.8141	18.8304	18.6857	18.8437	18.8376	18.8656	18.6863	18.771	18.5616	18.7146	18.7447	18.7302	18.507	18.8754	18.9331	18.8776	18.8923	18.9699	183	-0.144122	-0.186757	-0.060391
(UniMod:1)AQEK(UniMod:121)MELDLEPDTSYGGTLR	FAM122B;FAM122B;FAM122B;FAM122B	Q7Z309_K5;Q7Z309-2_K5;Q7Z309-3_K5;Q7Z309-4_K5	Q7Z309;Q7Z309-2;Q7Z309-3;Q7Z309-4	184	18.1503	18.3381	17.4689	18.3939	18.1331	18.2012	18.7283	18.301	17.6745		18.6969	18.6173	17.6825	18.6767	18.2967	18.6371	17.8619	18.0961	18.5166	17.5481	18.4451	18.4607	18.5504	17.9418	18.4702		18.5902	17.8251	17.9288	18.0398	18.2466	18.306	18.449	17.8216		18.3145	17.6741	16.9969	17.8294	18.288	17.5139	184	0.142741	0.0358974	0.204299
(UniMod:1)AQISSNSGFK(UniMod:121)EC(UniMod:4)PSSHPEPTR	PIK3C2A	O00443_K11	O00443	185	14.862	16.0418	15.5982	15.3739	15.2848	15.6243	14.8186	15.5881	15.3055	15.2522	14.7412	15.7868	15.56	15.632	15.3779	15.518	15.1171	12.701	13.2798			12.7729				14.2551				13.6684			13.6669									185
(UniMod:1)AQK(UniMod:121)ENSYPWPYGR	AURKB;AURKB	Q96GD4_K4;Q96GD4-5_K4	Q96GD4;Q96GD4-5	186	17.404	17.9503	17.9233	17.9636	17.6595	17.4954	17.6562	17.8135	17.4503	17.7064	17.8852	18.0745	17.959	18.3472	18.1263	18.0846	18.1619	17.1838	16.953	16.6242	16.4048	16.9952			15.9545	17.2166	16.983		16.7074	17.4015	17.1423	16.321	16.5702									186
(UniMod:1)AQLGK(UniMod:121)LLK	NAE1;NAE1	Q13564_K6;Q13564-4_K6	Q13564;Q13564-4	187	21.3444	21.3102	21.3335	21.542	21.1857	21.1935	21.1217	21.2625	21.1246	21.4187	21.1118	21.4782	21.2781	21.3792	21.3202	21.2589	21.3273	21.4555	21.258	21.4174	21.4604	21.4271	21.4368	21.4771	21.3441	21.7416	21.5681	21.7839	21.7583	21.5736	21.3553	21.3748	21.4097	21.3822	21.318	21.5022	21.3978	20.9843	20.8004	20.8522	21.0502	187	-0.167317	-0.000282126	0.0234764
(UniMod:1)AQNLK(UniMod:121)DLAGR	PHB2	Q99623_K6	Q99623	188	20.2324	20.1941	20.223	20.401	20.1846	19.9026	19.9397	20.1326	20.0344	20.0487	20.0272	20.2687	20.1334	19.9044	19.9166	20.1066	20.0995	20.2113	20.1259	20.3272	20.3785	20.1681	20.0904	20.2238	20.1024	20.8706	20.5319	20.4994	20.5607	20.4677	20.5363	20.246	20.3121	20.088	20.3146	20.2301	20.3593	20.0646	20.351	20.32	20.3993	188	-0.248347	-0.112747	-0.114578
(UniMod:1)AQQAADK(UniMod:121)YLYVDK	MYH9	P35579_K8	P35579	189	19.7779	19.6917	19.429	19.6486	19.714	19.24	19.723	19.397	19.3015	19.6746	19.8406	19.8633	19.9422	19.2852	19.5337	19.239	19.4357	19.7967	19.9405	19.7736	19.9195	19.0463	19.5425	19.7848	19.5786	20.0844	20.0528	19.7534	20.0648	19.7712	19.8552	19.974	19.8135	20.276	20.287	20.2563	20.0368	20.2552	20.1012	20.1985	19.9921	189	-0.205442	-0.456756	-0.369554
(UniMod:1)AQQQMTSSQK(UniMod:121)ALMLELK	UBE2R2	Q712K3_K11	Q712K3	190	18.9032	18.9546	19.0395	19.025	18.9663	19.015	18.9498	19.0128	18.8778	18.8601	18.9545	19.0916	19.0118	18.866	19.1767	18.8904	19.0033	18.9352	18.9981	18.8211	18.903	18.9014	19.0665	18.9028	18.9088	18.9012	19.036	18.957	19.0223	19.0468	18.742	18.8975	18.8987	18.4377	18.7603	18.813	18.6418	18.4527	18.5863	18.7946	19.0067	190	-0.0325225	0.00456608	0.03056
(UniMod:1)AQYK(UniMod:121)GAASEAGR	FAM50A	Q14320_K5	Q14320	191	17.459	18.0006	18.1531	17.9684	17.9386	18.1545	17.6097	18.0693	18.2766	17.5426	17.4898	17.7858	18.0849	18.4385	18.3181	18.8786	18.672	17.1303	17.18	16.8139	15.7398	17.7174	16.8314	16.8137	17.1827	17.2454	16.9442	17.2618	16.7055	17.5054	17.2971	16.9448	17.383				15.572				15.9551	191	0.0123828	0.850995	0.420324
(UniMod:1)ASADK(UniMod:121)NGGSVSSVSSSR	RHBDF2;RHBDF2	Q6PJF5_K6;Q6PJF5-2_K6	Q6PJF5;Q6PJF5-2	192	15.0011	15.1231					15.3442					15.1013	15.1868	15.3003	15.7277		14.9508	13.2743																								192
(UniMod:1)ASAELQGK(UniMod:121)YQK	PPP1R21;PPP1R21;PPP1R21	Q6ZMI0_K9;Q6ZMI0-2_K9;Q6ZMI0-5_K9	Q6ZMI0;Q6ZMI0-2;Q6ZMI0-5	193	16.5041	16.2965	16.1162	16.4232	16.2076	16.1347	16.2637	15.902	16.0841	16.3349	16.5629	16.4768	16.5815	16.0985	16.3614	16.5284	16.2046	16.4849	16.5333	16.5423	16.6235	16.525	16.49	16.1001	16.7248	16.4306	16.5069	16.7723	16.3862	16.9071	16.7157	16.77	16.9462	16.7725	16.4146	16.523	16.7372	16.8452	16.7996	17.074	16.9617	193	-0.164734	-0.190771	-0.0860048
(UniMod:1)ASASGAMAK(UniMod:121)HEQILVLDPPTDLK	VAPA	Q9P0L0_K10	Q9P0L0	194	21.1109	21.3297	21.4501	21.3204	21.1734	21.8161	21.4189	21.6075	21.6432	21.2442	21.2273	21.363	21.1718	21.2321	21.2	21.1181	21.1637	21.2792	21.0879	21.1137	21.0282	21.1451	21.0013	21.0841	20.8858	20.8705	21.0538	20.9013	21.1111	21.0868	20.9184	20.9258	20.8608	21.0301	21.0018	20.8885	20.7902	20.7363	20.7099	20.7528	20.6927	194	0.303019	-0.0730854	-0.0981976
(UniMod:1)ASASTSK(UniMod:121)YNSHSLENESIK	MTM1;MTM1	Q13496_K8;Q13496-2_K8	Q13496;Q13496-2	195	14.871	15.1301	15.1945	14.8482	14.6863	14.6829	14.5891	15.1048	14.6695	15.3618	14.9897	15.5577	14.8703	15.4079	14.7037	15.3474	15.1765	14.742		15.054	15.092	15.0312	14.3835	14.5528	15.1599	15.2544	15.1595	14.8227		15.1022	15.474	14.8294	15.2682	14.1311		14.114	14.0577	13.8554	14.1748	14.5748	15.0728	195	-0.203219	-0.0359931	-0.180799
(UniMod:1)ASASYHISNLLEK(UniMod:121)MTSSDK	CAND1	Q86VP6_K14	Q86VP6	196	17.3537	17.1906	17.4204	17.484	17.2789	16.7823	17.2735	17.0021	16.6364	17.1961	17.673	17.3294	17.3997	17.6695	17.1878	17.419	17.5511	17.4504	17.6059	17.1864	17.5224	17.2572	17.3675	17.692	17.6421	15.4377	17.4026	16.7327	17.4009	18.1542	17.5933	18.0145	17.6975	17.0517	16.9135	17.2298	17.3249	17.5391	17.6589	17.8298	17.9485	196	-0.419887	0.0573103	0.0484578
(UniMod:1)ASDSMSSK(UniMod:121)QAR	KLHL8;KLHL8	Q9P2G9_K9;Q9P2G9-2_K9	Q9P2G9;Q9P2G9-2	197	16.5198	17.253	17.2432	17.3094	17.0958	17.2175	17.0051	17.262	17.0247	17.2005	16.981	18.0932	17.2493	17.57	17.5392	17.1747	17.3086	16.8688	16.9761	16.3857	16.1891	16.8776	15.9168	16.707	16.4258	16.793	16.7972	16.2943	16.1027	16.7848	16.8882	16.5783	16.5359		14.2047	14.3948	14.4749	14.3218	14.7903	15.4182	15.0211	197	-0.0980068	0.0171014	-0.123144
(UniMod:1)ASEDIAK(UniMod:121)LAETLAK	RANGAP1	P46060_K8	P46060	198	18.7083	18.4411	18.8082	18.5249	18.464	17.2228	19.7695	18.5065	17.7978	17.3213	19.1108	19.1163	19.0227	18.6658	18.9498	17.5701	18.7647	18.4945	19.3844	18.8864	18.3102	17.5575	19.005	18.4731	19.1084		18.9314	18.9985	19.1631	18.2303	19.5752	18.2612	19.0719	19.6867	19.2071	19.4706	18.4267	19.5203	18.7874	18.5956	18.4234	198	-0.235429	-0.15517	-0.232852
(UniMod:1)ASEELQK(UniMod:121)DLEEVK	CACYBP	Q9HB71_K8	Q9HB71	199	15.8112	16.5339	15.2257	15.7716	16.2673	15.559	16.5349	15.5414	16.0182	15.8687	16.2606	16.1955	16.3884	16.3235	15.6998	14.7377	16.1835	16.0357	16.225	15.5602	16.2109	14.8355	15.446	15.8117	16.1744	13.8941	15.4834	14.4719	15.8697	15.4946	14.9499	15.6548	15.3537	16.6969	16.0745	16.0633	15.7882	16.3416	16.353	16.2983	16.2506	199	-0.0362794	-0.442172	-0.441021
(UniMod:1)ASELC(UniMod:4)K(UniMod:121)TISVAR	LRRC28;LRRC28	Q86X40_K7;Q86X40-2_K7	Q86X40;Q86X40-2	200	18.2972	18.3498	18.7613	18.501		18.7223	18.9196	17.9595	17.6185	17.884	19.0078	18.6728	17.036	18.7014	18.4242	17.4461	17.896	17.8251	18.2764	17.7419	18.1472		18.4478	17.8293	18.2157				18.2966	17.8732	18.6531	18.8738	18.6864		19.3549	18.2466					18.548	200	-0.232395	-0.0331986	0.16661
(UniMod:1)ASESGK(UniMod:121)LWGGR	ASL;ASL	P04424_K7;P04424-3_K7	P04424;P04424-3	201	16.2145	16.8288	16.4504	15.6344	16.4996	16.6606	16.3665	16.3074	16.6178	16.4264	16.3287	15.9886	16.3483	16.6953	16.7781	15.9043	16.999	16.6909	16.5456	16.188	16.4658	16.5176	16.3109	16.1775	16.0942	16.8483	15.8135	16.7261	16.2876	16.8057	16.0298	16.285	16.5988	15.1239	14.8497	15.4698		15.5198	15.4862	15.6026	15.0933	201	0.134805	0.321139	-0.197512
(UniMod:1)ASEVPYASGMPIK(UniMod:121)K	PIPSL	A2A3N6_K14	A2A3N6	202	16.3104	16.1564		16.0816	16.4686	16.0049	15.5094	15.7261	15.5908	16.0231	16.2397	16.2727		16.2864	16.1436		16.1192	16.1109	15.9165	15.563	16.3429	16.3317	15.9701	16.0793	16.1552	16.647	16.62	16.571	16.5679	16.8998	16.9176	16.8228	16.7379	16.5625	16.2966	16.2319	16.4382	16.963	16.6761	16.7626	16.6758	202	-0.527728	0.00456973	0.150751
(UniMod:1)ASGADSK(UniMod:121)GDDLSTAILK	VCP	P55072_K8	P55072	203	25.5776	26.2936	26.2617	26.1632	25.9575	26.5072	26.2736	26.5518	26.2424	26.1923	25.8923	25.8762	25.6621	25.7817	25.7886	25.5844	25.3541	26.0091	26.0389	25.4601	25.6087	25.7489	25.6833	25.1663	25.5761	25.5859	25.7437	25.0445	25.3975	25.4312	25.339	24.6168	24.729	25.7228	25.5991	24.9762	25.0729	24.8882	24.8517	24.3655	24.0675	203	0.224759	-0.278517	-0.235529
(UniMod:1)ASGSGTK(UniMod:121)NLDFR	ZMAT2	Q96NC0_K8	Q96NC0	204	18.8104	18.9847	19.0933	19.0824	18.9251	19.396	19.1597	19.3755	19.4027	18.9919	18.8133	18.8436	18.8543	19.2956	19.1391	19.3897	19.252	18.7418	18.7411	18.578	18.6612	19.2744	19.1474	18.9572	18.9808	18.6418	18.6671	18.5635	18.6798	18.7486	18.6036	18.4707	18.5158	18.4281	18.3689	18.3952	18.4442	18.1604	18.1903	18.2535	18.2025	204	0.312088	0.393349	0.409448
(UniMod:1)ASGVAVSDGVIK(UniMod:121)VFNDMK	CFL1	P23528_K13	P23528	205	21.0278	20.7969	20.8707	21.3295	20.882	20.3377	20.7837	21.1702	21.1474	20.5155	20.8963	21.7066	21.0645	20.8736	21.0059	20.9447	20.8315	20.5675	20.6789	20.9143	20.8223	21.1507	21.3087	21.0466	21.4069	19.9256	20.9936	20.8884	21.2512	21.2795	20.8617	21.4867	21.2365	22.0836	21.2054	21.148	20.817	20.9478	21.6369	21.3524	20.947	205	-0.110037	-0.131783	0.482472
(UniMod:1)ASK(UniMod:121)EMFEDTVEER	RBBP7	Q16576_K4	Q16576	206	22.6889	22.6984	22.6241	22.4992	22.4597	22.4936	22.6711	22.6076	22.7492	22.5656	23.0169	22.5721	22.9375	23.6212	23.1319	23.2456	23.0371	22.7818	22.8362	22.5824	22.8194	22.8191	23.0002	23.2684	22.9777	22.5905	22.474	22.1458	22.4573	22.9201	22.6998	22.5852	22.6138	22.4558	22.0636	22.3586	22.6395	22.1631	22.2881	22.523	22.5611	206	0.0600198	0.485931	0.261412
(UniMod:1)ASK(UniMod:121)GLQDLK	ADIRF	Q15847_K4	Q15847	207	22.2037	22.3268	22.196	22.2297	22.1703	22.1177	22.0438	22.297	22.2652	22.0751	22.1081	22.0868	22.1303	21.949	22.1221	22.2789	22.1167	21.9566	22.096	22.0063	22.1336	22.2489	22.1725	22.1151	22.1258	22.0739	22.1603	22.1679	22.2439	22.3822	22.2757	22.1925	22.3391	22.4061	22.3128	22.329	22.5056	22.1858	22.4328	22.388	22.3845	207	-0.0498204	0.0165965	0.117437
(UniMod:1)ASLLAK(UniMod:121)DAYLQSLAK	SURF6	O75683_K7	O75683	208	17.352			17.2389			17.1265		17.2882	16.6716							17.3939							17.1937					17.5743	17.5943						17.4783	17.4683	17.8436				208
(UniMod:1)ASLLK(UniMod:121)VDQEVK	PSME3	P61289_K6	P61289	209	22.3152	22.2787	22.3606	22.1856	22.2997	22.3137	22.206	22.448	22.4866	22.16	21.9667	22.1879	22.249	22.3128	22.2839	22.127	22.3612	22.1281	22.2851	22.0934	22.1697	22.7062	22.4451	22.5083	22.8058	21.8015	21.7565	22.2518	22.0053	22.5879	22.541	22.5134	22.4814	22.2265	22.282	22.1853	22.2512	22.6263	22.6772	22.5342	22.5181	209	0.0824422	0.13029	0.447287
(UniMod:1)ASLSLAPVNIFK(UniMod:121)AGADEER	CCT2	P78371_K13	P78371	210	18.2765	18.6287	18.0569	19.4188	18.6925	17.5223	17.6692	19.0495	17.96	17.944	18.2134	18.7618	15.2883	18.3852	17.4568	17.2822		19.0721	18.381		18.5706	17.7873	18.8927	18.7836	18.511					18.9431	18.7833	15.7787		19.1814		18.2532	18.686	19.2073	19.0123	18.8489	17.8267	210
(UniMod:1)ASLTVK(UniMod:121)AYLLGK	SQSTM1	Q13501_K7	Q13501	211	15.1693	15.6459	15.5932	15.9922	15.4933	14.8296	15.7303	15.6099	15.5423	14.966		15.0384	14.2593	14.176	15.2402	14.2941	14.3732	15.0839	15.4605	15.3822	14.7938	15.1002	14.8624	14.7914	14.9639		14.3635	15.8986	14.7363	14.5432	15.1591	15.0507	14.6398	15.4326	15.7249	15.9012	15.604	15.6456	15.2119	15.68	15.6218	211	-0.253105	-0.233705	-0.250634
(UniMod:1)ASNK(UniMod:121)TTLQK	CBX3	Q13185_K5	Q13185	212	22.4509	22.2996	22.3533	22.2647	22.1214	22.5252	22.4124	22.5442	22.5237	22.5241	21.9888	22.2907	22.3211	22.6658	22.4697	22.5845	22.409	22.4571	22.4235	22.3064	22.4248	23.1276	22.787	22.8387	22.9503	22.3987	22.4146	22.531	22.6039	22.6991	22.5635	22.5463	22.4959	21.7611	22.2228	22.1694	22.2465	22.4175	22.3945	22.4745	22.4851	212	0.241639	0.251067	0.522969
(UniMod:1)ASNSSDVK(UniMod:121)EFLAK	PRKACA	P17612-2_K9	P17612-2	213	15.2693	15.006	15.2302	15.6682	15.1829	15.3495	14.8423	15.4716	14.9957	15.509	15.7966	14.8941	13.8432	14.9032	14.6078	14.6207	15.1387	15.8668	15.9795	15.7522	15.2461	14.7745	15.3256	14.9747	14.9709	15.3897	15.6996	15.5752	15.3418	15.4712	15.5268	15.1637	15.3617	15.4432	15.3501	14.9606	14.8752	15.6801	15.4279	15.7773	15.7766	213	-0.107064	-0.193139	-0.699721
(UniMod:1)ASNVTNK(UniMod:121)TDPR	HNRNPC	P07910-2_K8	P07910-2	214	23.1104	23.646	23.5407	23.4617	23.0836	24.2061	24.0248	23.976	23.5239	23.5549	23.2399	23.0666	22.8886	24.1515	23.9365	23.813	23.6855	23.0091	22.938	22.5043	22.2721	23.9781	23.4783	23.3057	23.3521	22.9945	22.8078	22.4356	22.4207	23.7849	23.7573	23.0124	23.3115	21.8549	21.9317	21.4513	21.504	22.7048	22.816	22.5632	22.4266	214	0.499692	0.709131	0.847664
(UniMod:1)ASPGHSDLGEVAPEIK(UniMod:121)ASER	URGCP	Q8TCY9-2_K17	Q8TCY9-2	215	18.4857	18.8561	18.6002	18.65	18.7695	18.6105	18.7141	18.7484	18.8326	18.7396	18.4231	18.658	18.4286	18.6291	18.3321	18.2936	18.0938	18.1477	18.3149	18.5315	18.5636	18.1213	18.165	18.2404	18.4258	18.2348	18.036	18.1522	18.5335	18.326	18.2505	17.9811	18.3865	18.7992	18.7392	18.927	18.904	18.3689	18.6415	18.5531	18.7053	215	0.00742982	-0.225139	-0.151295
(UniMod:1)ASPGIEVELLGK(UniMod:121)GHSDLGEVAPEIK	URGCP	Q8TCY9_K13	Q8TCY9	216	17.5346		17.5251	18.2051	18.0617	16.9349	17.5205	18.0867	17.801		17.5106	17.932		16.8508	17.5115	17.1686	16.9063	17.4354	17.118	17.0692	17.534	17.4579	17.0831	17.2143	17.6152	15.2261	17.1721	17.6846	17.752	17.1337	17.2041	17.7033	17.9266	17.1546	18.1579	18.6387	18.3682	17.9591	17.9757	18.0201	18.162	216	-0.344835	-0.611999	0.0534672
(UniMod:1)ASPGK(UniMod:121)DNYR	KPNA5	O15131_K6	O15131	217	18.7564	19.5536	19.5473	19.3997	19.301	19.9756	19.4909	20.1084	20.105	19.0647	18.1721	18.9643	19.3553	19.1221	19.1857	18.8945	18.7316	18.7804	18.6276	18.8542	18.7701	18.2615	18.1811	18.3252	18.0324	18.5108	18.4061	18.6855	18.3295	18.7566	18.4666	18.7166	18.5097		17.6492	17.8983	17.8794	18.0203	18.3059	18.2848	18.2778	217	0.469564	0.0943629	-0.557999
(UniMod:1)ASSAASSEHFEK(UniMod:121)LHEIFR	VTI1B	Q9UEU0_K13	Q9UEU0	218	19.7523	19.7373	19.645	19.8507	19.7374	20.0703	19.9453	20.127	20.0845	19.6926	19.724	19.5373	19.5386	19.7647	19.6989	19.6233	19.6175	19.7778	19.7382	19.5922	19.6806	19.4828	19.5773	19.4372	19.6306	19.7072	19.7526	19.2306	19.6632	19.7618	19.9534	19.7151	19.7039	19.7125	19.6979	19.785	19.6601	19.9434	20.0941	20.1669	20.2314	218	0.314172	0.0529733	-0.165225
(UniMod:1)ASSDIQVK(UniMod:121)ELEK	STMN1	P16949_K9	P16949	219	21.582	21.4754	21.6185	21.5454	21.5892	21.3867	21.4422	21.4108	21.3735	21.4307	21.7231	21.615	21.7093	21.3348	21.6328	21.6465	21.7288	21.5337	21.5166	21.3849	21.5773	21.6766	21.7947	21.6366	21.7814	21.7839	21.6842	21.5037	21.703	21.5613	21.6504	21.468	21.6996	21.6672	21.7926	21.8457	21.8521	21.329	21.4021	21.3667	21.4064	219	-0.153824	-0.0337772	0.219231
(UniMod:1)ASSDLEQLC(UniMod:4)SHVNEK(UniMod:121)IGNIK	SKA1;SKA1	Q96BD8_K16;Q96BD8-2_K16	Q96BD8;Q96BD8-2	220	16.1965	16.0451	15.8244	16.1989	15.8352	16.0355	16.4103	16.4568	15.9654	16.0209	16.2468	16.2343	16.6287	15.9993	16.2651	16.2486	16.0981	16.0884	16.6642	16.1777	15.9912	16.3699	16.344	16.5026	16.2658	15.485	16.0611	15.8435	16.0914	16.3322	16.4808	16.032	16.695	16.2091	16.3493	16.1252	16.0176	16.2827	16.3539	16.359	16.2249	220	0.241097	-0.129927	0.140183
(UniMod:1)ASSGAGDPLDSK(UniMod:121)R	COA3	Q9Y2R0_K13	Q9Y2R0	221	17.0836	17.1409	17.2029	16.9221	17.0564	16.9363	16.4003	16.9002	16.936	17.2686	16.8204	16.9583	17.0581	16.9393	16.8948	16.7356	16.8358	17.1214	17.1233	16.9451	17.1112	17.2327	16.824	16.8152	17.224	17.6395	17.1846	17.1121	17.2338	17.496	17.3601	16.9989	17.3862	17.3108	17.2703	17.1746	17.3609	17.0469	17.2645	17.0228	17.0806	221	-0.287402	-0.174964	-0.0512835
(UniMod:1)ASSVGNVADSTEPTK(UniMod:121)R	OGT	O15294_K16	O15294	223	21.7088	21.7501	21.9129	21.7496	21.9062	22.0431	22.1212	22.0678	22.2555	21.9249	21.7471	21.6067	21.9469	22.1624	22.1954	21.8528	22.2025	21.772	21.7381	21.6059	21.7819	21.7485	21.7684	21.9119	21.9333	21.5124	21.5712	21.5877	21.6681	21.6401	21.6205	21.4186	21.3917	20.9393	20.9233	20.9984	21.0636	21.3619	21.64	21.7144	21.594	223	0.292223	0.296907	0.116084
(UniMod:1)ASTISAYK(UniMod:121)EK	STMN3	Q9NZ72_K9	Q9NZ72	224	21.825	21.9828	22.0146	22.0205	21.9749	21.7584	21.4597	21.6383	21.6301	22.0772	22.0605	21.9002	21.9616	21.6767	21.8073	21.5385	21.7626	22.0709	22.1496	22.0166	22.0913	21.6559	21.5619	21.6492	21.3545	22.2804	22.2959	22.1304	22.1204	21.7028	21.7719	21.5243	21.6137	22.1243	22.2609	21.8667	22.0563	21.3071	21.4347	21.4063	21.291	224	-0.376601	-0.303565	-0.526725
(UniMod:1)ASVDFK(UniMod:121)TYVDQAC(UniMod:4)R	NXT1	Q9UKK6_K7	Q9UKK6	225	18.5252	18.2053	18.6264	18.2939	18.8732	18.4505	18.3021	19.0854	19.3378	18.4684	18.2737	19.2822	18.3351	18.1873	18.467	18.1564	18.1457	18.2965	18.3782	18.2123	18.8936	18.5417	18.4694	18.2216	18.8447	16.8669	18.7091	18.8564	18.6129	18.4523	18.4319	18.2492	18.6078	18.9402	18.8906	18.7967	19.7074	18.3159	18.5459	18.5134	18.1624	225	0.294284	-0.350738	0.0741835
(UniMod:1)ASVGEC(UniMod:4)PAPVPVK(UniMod:121)DK	ATP5MF	P56134_K14	P56134	226	18.2522	18.3689	18.3025	18.3101	18.2864	17.867	18.1653	18.0401	18.1292	18.2478	18.3214	18.4906	18.4448	18.1774	18.2957	17.9443	18.0882	18.3623	18.3899	18.2506	18.502	17.9193	18.2465	18.0762	18.0162	18.6153	18.3703	18.2343	18.4621	18.2404	18.1815	18.2195	18.1705	18.3477	18.4463	18.2228	18.3158	18.2009	18.2498	18.2937	18.2744	226	-0.266578	-0.249763	-0.311659
(UniMod:1)ASVTDGK(UniMod:121)TGVK	RAB3B	P20337_K8	P20337	227	20.3207	20.4664	20.2009	20.117	20.0797	20.3527	20.0483	20.0575	20.0448	20.3947	20.4102	20.5504	20.3923	20.3378	20.3763	20.126	20.1453	20.5034	20.3782	20.1183	20.3224	20.2409	20.1781	20.1135	20.0422	20.7011	20.5445	20.3705	20.4652	20.57	20.4067	20.2276	20.3376	20.6992	20.6597	20.4472	20.4656	20.39	20.3359	20.1164	20.0925	227	-0.090166	-0.190561	-0.186899
(UniMod:1)ASVTLSEAEK(UniMod:121)VYIVHGVQEDLR	EXOSC7	Q15024_K11	Q15024	228	17.7693	18.676		17.6244	17.6	18.5172	17.8372	17.4024	17.5317	18.2815	17.9544	17.7019	18.0784		18.0245	17.9194	18.1077	18.6293	17.5973		17.7399	18.4296	17.7308	17.6109	17.4391	16.6451	17.741	17.2462	17.1709	18.1758	17.924	17.493	17.9364	17.7128	17.556	17.5884	17.3241	17.9366	17.3972	17.6677	17.5153	228	-0.144667	0.0131492	-0.186229
(UniMod:1)ASVVPVK(UniMod:121)DK	ATP5MF	P56134-2_K8	P56134-2	229	20.1056	20.0822	20.1107	20.1898	20.0787	19.9319	19.982	19.6065	19.7615	20.0664	20.2091	20.3913	20.2143	19.9575	19.9343	19.7264	20.0391	20.3416	20.256	20.3147	20.4243	19.8387	20.1089	20.1779	19.9264	20.3016	20.3034	20.23	20.3968	19.99	19.9562	19.9703	20.0675	20.5049	20.5182	20.3752	20.2904	19.8878	19.9677	19.8401	19.9532	229	-0.294884	-0.305934	-0.321217
(UniMod:1)ATAAETSASEPEAESK(UniMod:121)AGPK	SART3	Q15020_K17	Q15020	230	17.2242	17.2977	17.1232	17.1657	17.3464	16.6616	16.5282	16.6625	16.6981	17.0461	17.0994	17.4951	17.3203	17.3671	17.0969	17.2687	17.3315	16.9806	17.1595	17.0901	17.3828	17.2396	17.2142	17.1991	17.0163	17.2432	17.171	16.6901	17.5108	17.4491	17.6039	17.5513	17.6066	16.9448	17.0422	17.1896	17.4337	17.5123	17.5947	17.735	17.8976	230	-0.595664	0.0258255	0.0140401
(UniMod:1)ATAEVLNIGK(UniMod:121)K	PAICS	P22234_K11	P22234	231	24.0837	24.2521	24.1697	24.1357	24.1284	24.1659	23.966	24.0456	24.0256	24.1611	24.1833	24.276	23.991	23.7545	23.8588	23.7808	23.699	24.2843	24.2879	24.2674	24.3269	23.9309	23.9434	23.8483	23.8572	24.2461	24.2241	24.1943	24.334	24.0604	23.973	23.9631	23.9342	24.2522	24.1461	24.1515	24.2013	24.0767	24.1361	24.0871	24.0269	231	-0.120725	-0.379582	-0.396679
(UniMod:1)ATDELATK(UniMod:121)LSR	EFHD2	Q96C19_K9	Q96C19	232	20.4449	20.576	20.4161	20.5569	20.4429	20.5131	20.5468	20.7084	20.4177	20.1731	19.9854	20.0301	20.107	20.013	20.1674	20.1035	20.256	19.9919	19.8593	19.7796	19.9781	20.2663	20.105	19.8613	20.0166	20.0514	19.9126	20.1536	20.0156	21.0379	20.9953	20.8823	20.8862	20.9655	20.9665	20.8577	20.8948	21.4956	21.3352	21.3433	21.131	232	0.0485429	0.0610718	0.16008
(UniMod:1)ATDTSQGELVHPK(UniMod:121)ALPLIVGAQLIHADK	HP1BP3	Q5SSJ5_K14	Q5SSJ5	233	20.2316	18.9732	19.8102	20.0882	19.9183	19.8729	20.8424	20.5727	20.73	18.9797	19.8841	20.2523	20.0715	19.8502	20.833	20.5801	20.552	19.4806	19.7444	19.5346	20.1795	20.9848	21.2576	21.3025	21.3817	18.8805	20.063	20.0766	20.2697	20.5237	20.6639	20.7955	20.9085	19.5047	19.9191	20.2174	20.1478	20.2241	20.2852	20.4807	20.6266	233	0.80701	0.656949	1.49688
(UniMod:1)ATETVELHK(UniMod:121)LK	SARNP	P82979_K10	P82979	234	19.7277	19.4817	19.5342	19.5547	19.5718	19.7076	19.6988	19.6528	19.8936	19.581	19.5914	19.3063	19.5432	19.9037	19.9644	20.0485	19.9486	19.6903	19.6718	19.7376	19.8804	20.1944	20.1828	20.2217	20.2944	19.6624	19.4668	19.798	19.7192	19.8574	19.8301	19.6873	19.8459	19.4846	19.4426	19.3377	19.7144	19.6023	19.5576	19.6585	19.5882	234	0.202607	0.460816	0.478271
(UniMod:1)ATFISVQLK(UniMod:121)K	PDCD6IP	Q8WUM4_K10	Q8WUM4	235	17.4492	17.2839	17.4563	17.6133	17.4084	17.2709	17.3498	17.5693	17.4233	17.1634	17.162	17.2049	17.3308	17.3319	17.1917	17.2073	17.3447	17.3466	17.5641	17.5331	17.3985	17.6953	17.7096	17.624	17.6696	17.0221	17.3997	17.8403	17.5018	17.5663	17.5498	17.3786	17.3806	17.4443	17.3792	17.4993	17.6366	17.5664	17.6151	17.7017	17.6349	235	-0.0371332	0.0535866	0.214064
(UniMod:1)ATFVSELEAAK(UniMod:121)K	TADA1	Q96BN2_K12	Q96BN2	236	16.9017		16.7268	16.4349		16.7386	16.7302	16.4767	16.1982	16.5806		16.8939	16.8533	16.7492	16.7088	16.6476	16.6083	17.0048	16.8816	16.7987	17.0957	17.074	17.1592	17.0103	17.1715		16.7502	17.2286	17.3655	17.3668	17.2564	16.9493	16.8768	17.2978	17.3452	17.4473	16.9508	16.7896	16.9773		16.4129	236	-0.0449383	-0.0975074	0.158547
(UniMod:1)ATGANATPLDFPSK(UniMod:121)K	SF1;SF1	Q15637-2_K15;Q15637-6_K15	Q15637-2;Q15637-6	237	22.1192	21.854	21.9404	21.9051	21.9326	22.1899	22.1009	22.2528	22.2042	21.8804	21.7868	21.9496	21.9872	22.2311	22.3335	22.3081	22.3638	21.8577	21.9106	21.8347	22.0377	22.4911	22.378	22.4764	22.5277	21.9335	21.869	22.0938	22.0602	22.3691	22.1955	22.2799	22.4145	22.0641	22.047	22.0693	22.1812	22.0938	22.0782	22.168	22.1163	237	0.278897	0.408126	0.558163
(UniMod:1)ATK(UniMod:121)AVC(UniMod:4)VLK	SOD1	P00441_K4	P00441	238	21.2531	20.8541	21.217	20.4551	20.0796	21.4105	20.714	20.3136	22.4075	22.2364	22.9217	22.5273	21.5378	20.4336	22.5777	22.5132	22.6475	20.4713	22.5046	22.6702	21.7341	22.3574	19.6559	22.2947	22.492	20.4995	21.3046	21.8075	19.8762	20.7859	21.1383	20.9166	21.2497	22.1372	18.8658	18.9288	19.4397	21.554	19.9149	21.7802	20.8976	238	0.559963	-0.262843	-0.145084
(UniMod:1)ATK(UniMod:121)DPTAVER	RUFY2	Q8WXA3_K4	Q8WXA3	239	17.4726	17.6135	17.3463	17.3804	17.2193	17.3366	17.1946	17.15	17.2576	17.3452	17.4936	17.3665	17.3055	17.3905	17.3415	17.1114	16.9285	17.6527	17.5989	17.4333	17.5375	17.1798	17.0121	17.2391	17.1333	17.8293	17.5208	17.6089	17.6753	17.7046	17.508	17.3924	17.6152	18.1021	18.0098	17.8587	17.8482	17.7818	17.4357	17.7831	17.6609	239	-0.155181	-0.18476	-0.414558
(UniMod:1)ATLIYVDK(UniMod:121)ENGEPGTR	PTTG1	O95997_K9	O95997	240	16.0225	16.2758	15.6395	16.3845	16.57		16.0562	15.8574		16.195	16.4611	16.5727	16.5663	16.6144	16.3191	16.3229	16.3892	15.6514		15.638	16.2623		15.8325	15.8003	15.9209	16.8339	16.3622	14.8152	16.498	15.9004	15.7539	15.8969	16.0036	15.9896	16.3329	16.419	16.0432	15.7098	14.7082	14.6835	15.5309	240	-0.26069	-0.0373914	0.00065934
(UniMod:1)ATLK(UniMod:121)DQLIYNLLK	LDHA	P00338_K5	P00338	241	21.0897	21.4106	20.5049	20.1001	20.5729	21.3362	21.1154	19.3485	20.8708	21.0008	20.9754	22.2345	20.2813	20.5894	20.9157	20.7223	20.2307	21.3088	21.4577	19.5783	21.7243	21.4981	21.9164	21.9269	21.565	21.4525	21.6329	21.8646	20.9784	22.0888	20.9475	20.173	21.0958	21.3908	22.3041	22.0403	21.7461	20.8722	19.9826	21.7689	20.0628	241	0.0205963	-0.50849	0.709322
(UniMod:1)ATLVVNK(UniMod:121)LGAGVDSGR	TRIM23;TRIM23;TRIM23	P36406_K8;P36406-2_K8;P36406-3_K8	P36406;P36406-2;P36406-3	242	17.3567	17.8232	18.0495	17.5355	17.5732	17.1932	17.3821	17.8073	18.0465	17.5621	17.8955	17.8841	17.8176	17.8372	17.8366	17.4546	17.174	17.3048	17.5997	17.1071	17.2083	17.2726	17.2389	17.2422	17.5037		16.8535	17.2043	16.8458	17.8775	17.287	17.5605	17.4379	16.543	16.4935	16.8377			16.2733	16.7973	16.8355	242	-0.138097	-0.214257	0.00939823
(UniMod:1)ATPGNLGSSVLASK(UniMod:121)TK	PIP4K2A	P48426_K15	P48426	244	17.9428	17.823	17.8121	17.7584	17.8239	17.6888	17.7831	17.8229	17.6495	17.752	17.6058	17.631	17.8133	17.6213	17.824	17.6106	17.7463	17.7684	17.6507	17.8282	17.6582	17.7333	17.9032	18.1242	17.9504	17.8994	18.1281	18.2383	18.2759	18.5824	18.3572	18.264	18.2505	17.8806	18.0572	18.144	18.3444	18.0767	18.2155	18.4028	18.2145	244	-0.0682631	6.04408e-05	0.201413
(UniMod:1)ATPVVTK(UniMod:121)TAWK	KATNB1	Q9BVA0_K8	Q9BVA0	245	14.7665	14.4521	14.5975			15.0112	15.5144	14.708	15.3619					14.4189		14.2038			14.3513	13.8835	14.5529	15.1436	15.4242	15.2462	15.0416	15.1289	14.4145		13.8831		14.8064	15.0903	15.1225	14.7476	14.6507	14.5313	14.6936	14.6586	14.7327	15.0355	14.8204	245
(UniMod:1)ATSLDFK(UniMod:121)TYVDQAC(UniMod:4)R	NXT2	Q9NPJ8_K8	Q9NPJ8	246	16.6358	16.4964	17.2358	16.5337	16.5065	16.7917	16.6925	16.5734	16.7932	16.4417	15.8608	15.0016	17.2144	16.5556	16.34	16.6272	16.5953	16.3658	17.0433	16.5948	16.9375	16.8657	16.4502	16.9517	17.1865		16.6024	16.9855	17.1845	16.4824	16.3318	16.0985	16.6927	16.8842	16.9728	17.0749	16.619	16.641	15.8797	17.2378	16.4548	246	0.0196229	0.399911	0.128169
(UniMod:1)ATSNLLK(UniMod:121)NK	CUL5	Q93034_K8	Q93034	247	16.9872	16.6529	16.7363	17.0836	16.6795	17.1945	17.0422	17.2657	17.2312	16.6808	16.8485	16.6782	17.0007	17.1242	17.1679	17.0924	17.0452	16.7559	16.7483	16.6975	16.8624	17.4418	17.2641	17.332	17.4139	16.9023	16.874	17.1655	16.9906	17.1378	17.3607	17.0865	16.9878	16.8741	16.6864	16.7935	16.9264	16.681	16.9637	16.9214	17.0982	247	0.395355	0.305389	0.596924
(UniMod:1)ATSPQK(UniMod:121)SPSVPK	PARVA	Q9NVD7_K7	Q9NVD7	248	16.392									16.4738	16.5688							16.3837	16.6301			15.7121				16.2236	16.2406		16.2775	16.4574	16.6079		16.177					16.6124		16.7311		248
(UniMod:1)ATSSEEVLLIVK(UniMod:121)K	GTF2H1	P32780_K13	P32780	249	17.5341	17.841	17.8106	17.5256	17.6344	17.6002	17.7513	17.4866	17.3557	17.545	17.7475	17.7853	17.6755	17.8664	17.9806	17.752	17.6909	17.7646	17.8591	17.7085	17.6597	17.5448	17.6207	17.5749	17.5309	15.9564	17.6228	17.196	17.4121	17.5363	17.5753	17.412	17.4695	17.585	17.6295	17.1832	16.8458	17.7546	17.571	17.2537	17.0477	249	-0.154442	0.134139	-0.18014
(UniMod:1)ATVAELK(UniMod:121)AVLK	CEP20	Q96NB1_K8	Q96NB1	250	17.5882	17.3199	17.6458	17.5471	17.3992	17.4585	17.5733	17.7291	17.4882	17.1113	17.5073	17.5824	17.6914	17.5456	17.5684	17.333	17.4781	17.7215	17.3334	17.5185	17.7634	18.0001	17.6061	17.7172	17.7753	16.8374	17.6017	17.8981	17.973	18.0949	17.6019	17.6351	17.7427	17.7949	17.9669	17.7573	17.8417	17.443	17.4027	17.1784	17.3463	250	0.0842916	0.0081513	0.190453
(UniMod:1)ATVTATTK(UniMod:121)VPEIR	RUVBL2	Q9Y230_K9	Q9Y230	251	22.3849	22.7337	22.8235	22.7333	22.6063	22.8497	22.7101	22.8588	22.8405	22.5613	22.3859	22.4719	22.3718	22.3484	22.3654	22.2145	22.1138	22.5175	22.6174	22.3829	22.4849	22.3368	22.067	22.1136	22.2419	22.2016	22.2579	22.2977	22.2841	22.368	22.217	21.8892	22.012	22.4289	22.3748	22.2218	22.3257	22.3697	22.2636	22.1612	21.9723	251	0.0905654	-0.18723	-0.310834
(UniMod:1)AVDSAMELLFLDTFK(UniMod:121)HPSAEQSSHIDVVR	VIRMA;VIRMA	Q69YN4_K16;Q69YN4-3_K16	Q69YN4;Q69YN4-3	252	19.1433	20.1587	19.5156	20.0341	19.3803	19.6862	19.3136	19.8901	19.1726	18.6562	20.0515	18.4225	19.6898	19.4629	20.1686	18.0585	19.7014	19.4039	19.6763	20.0821	18.3103	18.636	20.1648	18.0453	18.6871	18.3221	19.85	18.3199	19.083	18.9509	18.5573	20.1429	18.8634	19.3913	19.5536	17.793	18.5443	18.6345	18.0321	18.5934	18.7329	252	-0.256539	0.142809	-0.484856
(UniMod:1)AVEELQSIIK(UniMod:121)R	GLMN	Q92990_K11	Q92990	253	19.4563	19.0506	19.2489	19.1375	19.0439	19.7278	19.49	19.5227	19.4833	18.9333	19.0508	19.2892	19.1566	19.5837	19.4967	19.3451	19.4552	19.4705	19.205	19.1635	19.3314	19.9185	19.7474	19.8551	19.9832	18.0624	19.315	19.6378	19.731	19.906	19.5722	19.7215	19.6392	19.7597	19.4734	19.6076	19.5836	19.6245	19.4883	19.6326	19.8062	253	0.435713	0.362736	0.583436
(UniMod:1)AVK(UniMod:121)VQTTK	SLC25A12	O75746_K4	O75746	254	16.1652	15.5265	16.2143	15.9097	15.7726			15.6481	16.0769			15.899	15.8491	16.4323		15.676		16.5412	16.4301		16.1363	15.4453					16.4251	16.0511	16.6902	16.2926	16.0956	16.3003	15.9268		16.3102	16.2884	16.5736	16.3592	16.5195	16.7684	16.4661	254	0.00676147	0.180158	-0.923884
(UniMod:1)AVPGC(UniMod:4)NK(UniMod:121)DSVR	SREK1IP1	Q8N9Q2_K8	Q8N9Q2	255	18.7634	18.9442	18.7018	18.8965	18.5286	19.1367	19.1464	19.0835	18.6475	19.0349	18.922	18.715	18.5714	19.486	19.4149	19.4335	19.1976	18.8008	18.7902	18.459	18.4711	19.2693	19.0678	18.9951	19.0056	18.7883	18.86	18.184	18.3172	19.1106	19.2321	18.457	18.9415	18.283	18.4093	17.957	17.7771	18.4045	18.6455	18.2525	18.1982	255	0.23575	0.572167	0.454188
(UniMod:1)AVPPTYADLGK(UniMod:121)SAR	VDAC1	P21796_K12	P21796	256	22.3077	22.1599	22.5423	22.3765	22.2434	22.1412	22.088	22.2259	21.8574	22.3785	22.2452	22.5032	22.3593	22.1058	22.1464	21.8721	22.272	22.2212	22.4957	22.3476	22.4926	22.3372	22.2809	21.9838	22.2705	22.5867	22.52	22.5088	22.39	22.3374	22.3622	22.346	21.9833	22.3579	22.4311	22.4088	22.4138	22.2648	22.4773	22.5202	22.4527	256	-0.252434	-0.272463	-0.171167
(UniMod:1)AVQISK(UniMod:121)K	RPS3	P23396_K7	P23396	257	24.4504	24.1401	24.1169	24.184	23.8445	23.999	23.7166	24.0154	23.932	24.6869	24.3405	24.5543	24.4978	23.9921	23.9587	23.8952	23.8891	25.2207	25.1113	25.2377	25.2433	24.6062	24.2237	24.3081	24.4241	25.4965	25.4787	25.5269	25.4456	24.3092	24.2494	24.0694	24.2928	24.8845	25.0055	24.9638	25.0359	23.8581	23.6896	23.7235	23.8478	257	-0.155591	-0.586087	-0.812749
(UniMod:1)AVSESQLK(UniMod:121)K	TSG101	Q99816_K9	Q99816	258	18.1637	18.0391	18.2355	18.1062	17.8019	18.1743	18.1228	18.2488	17.8541	18.1914	18.0669	18.1209	17.858	18.2593	18.3724	18.1082	18.2441	18.2864	18.3456	18.2091	18.1752	18.6899	18.3634	18.4637	18.6651	18.0915	18.1316	18.194	17.9107	18.0346	18.3758	17.8657	18.2981	18.1739	17.9875	18.0402	18.2349	17.852	18.2393	18.2795	17.8368	258	0.0543407	0.186695	0.291471
(UniMod:1)AVSTGVK(UniMod:121)VPR	UBE2V2	Q15819_K8	Q15819	259	15.8489	15.632												16.2559	16.4638	16.5807	15.8961	16.0296	15.5779	15.6543		16.3753	15.5275			14.9096	15.4246	16.1747		16.2031	15.9979	15.6232	16.3322						15.1864	15.2835		259
(UniMod:1)AVTITLK(UniMod:121)TLQQQTFK	RAD23A;RAD23A	P54725_K8;P54725-3_K8	P54725;P54725-3	260	19.0867	18.7952	18.7777	17.877	18.5633	18.4938	18.9677	19.1162		19.2361	18.9709	19.4888	18.1717	17.5661		19.3796	18.6369	17.7242	19.4109	18.8416	19.8442	19.9785	18.3935	20.0872	20.1415		18.8124	19.9304	18.9687	20.4778	18.9453	19.9309	19.4393	18.3447	18.12	19.5297	19.5796	18.2614	19.6543	20.1009	19.6514	260	0.35593	-0.439365	0.694928
(UniMod:1)AVTLDK(UniMod:121)DAYYR	SUPT16H	Q9Y5B9_K7	Q9Y5B9	261	18.6181	18.5232	18.363	18.6441	18.7789	18.2069	18.8069	18.2251	18.0537	18.3607	18.764	18.7569	18.9394	18.5719	18.7928	18.3226	18.7217	18.8203	18.8406	18.7006	18.797	17.7549	18.6341	18.7282	18.7698	18.4837	18.5232	18.2019	18.6764	18.2313	18.4646	18.9134	18.5224	18.9398	19.0816	18.9033	18.4967	18.8635	18.8075	18.9138	18.8239	261	-0.254144	-0.103027	-0.31786
(UniMod:1)AYHSFLVEPISC(UniMod:4)HAWNK(UniMod:121)DR	ARPC1B	O15143_K18	O15143	262	17.3229	16.6656	17.3623	17.5598	16.7102	16.3711	17.4876	18.2336	17.286	16.7541	17.19	16.5582	18.1414	17.5949	17.522	18.3949	17.0514	18.2669	17.403	17.1402	17.8223	16.862	17.561	16.7903	16.3604	16.4747	18.7477	17.8834	18.0693	17.9812	18.389	17.1772	18.035	17.0707	16.3956	17.224	16.6143	17.1385	17.523	16.7826	16.3225	262	0.270091	0.479899	-0.764666
(UniMod:1)C(UniMod:4)C(UniMod:4)EK(UniMod:121)WSR	TGS1	Q96RS0_K5	Q96RS0	263	14.7984	15.5335		15.0747		15.0802	15.4028		15.1578	14.2662	14.8949	14.9006		13.7934		14.909					13.7916					15.0029		14.5669		15.0477			14.5531									263
(UniMod:1)C(UniMod:4)DK(UniMod:121)EFMWALK	MTPN	P58546_K4	P58546	264	22.9858	23.0745	22.8426	22.96	22.8468	23.134	23.1458	23.0068	22.6733	23.0161	23.0238	23.0565	22.9208	23.0056	23.1568	22.9299	23.0184	22.9847	22.8677	22.9496	22.8925	22.8112	23.0461	22.9539	22.9916	21.5063	22.974	22.753	22.9162	23.2232	23.2769	23.2967	23.1491	23.2654	22.9224	22.9266	22.8562	23.36	23.3776	23.2058	23.1138	264	0.0590023	0.0233647	0.0270659
(UniMod:1)C(UniMod:4)NTPTYC(UniMod:4)DLGK(UniMod:121)AAK	VDAC3	Q9Y277_K12	Q9Y277	265	20.1645	20.1725	20.3647	20.2849	20.0976	20.0277	19.9818	19.8489	19.9073	20.3787	20.2927	20.1131	20.187	20.0584	20.1032	19.9138	20.1551	20.3936	20.5868	20.1918	20.4538	20.0958	20.1724	19.9375	20.2566	20.393	20.5726	20.0101	20.2708	20.1071	20.2984	19.7507	19.7299	20.4059	20.4446	19.9847	20.0833	20.3506	20.3941	20.0053	19.8046	265	-0.288498	-0.185273	-0.290928
(UniMod:1)C(UniMod:4)TK(UniMod:121)MEQPFYHDDSYTATGYGR	JUNB	P17275_K4	P17275	266	15.5814								15.105							16.1272	15.9109	14.6894	14.5785	15.4338	15.5815	16.8742	16.6022	16.206	15.7463	14.7505	15.4033	15.4071	15.1473	15.9746	16.0447	15.9978	16.2008	14.4496	15.4989		14.6133		15.9334	15.6337	15.624	266
(UniMod:1)DDDIAALVVDNGSGMC(UniMod:4)K(UniMod:121)AGFAGDDAPR	ACTB	P60709_K18	P60709	267	18.4857			17.4906	18.8546	17.8086		18.8651	18.9129	17.7799	15.7435	19.041	18.8828	17.2197		18.5112	18.6792		16.9066	18.3259	19.343		18.3398	19.0469	19.0276		18.4842	18.6651	18.934		18.945	18.9384	18.8273	18.1396		19.0568	19.0514	18.1845		19.4648	19.1005	267	0.356283	0.274874	0.61296
(UniMod:1)DLGAITK(UniMod:121)YSALHAK	PGM3;PGM3	O95394_K8;O95394-3_K8	O95394;O95394-3	268	15.9094		16.4057	14.9758	16.1619					16.1041	15.904			15.929	15.6524			15.8174	16.0651	15.4166	16.1108				16.215					16.2063			15.2222	16.2565			16.1073					268
(UniMod:1)EATGTDEVDK(UniMod:121)LK	ATG4C	Q96DT6_K11	Q96DT6	270	16.6287	16.5466	16.8428	16.5466	16.5643	16.4564	16.6113	16.8051	16.753	16.277	16.4619	16.658	16.5767	16.6215	16.6945	16.6558	16.8347	16.456			16.6995	16.5004	16.4555	16.7344	16.8374	16.8027	17.0025	16.7008	17.0708	16.3313	16.735	16.5331	16.5922			16.7263	17.2416	16.0474	16.2398	16.477	16.542	270	0.031396	0.208195	0.0541119
(UniMod:1)EEEIAALVIDNGSGMC(UniMod:4)K(UniMod:121)AGFAGDDAPR	ACTG1	P63261_K18	P63261	271	18.1809	18.6496	18.4193	17.9172	18.5978	17.933	18.3271	17.6703	18.5925	18.1838	18.4468	18.2699	17.9228	17.3692	17.907	17.752	17.4136	18.2993	18.6637	17.2995	19.0991		17.8831	18.9451	17.2635	17.9994	18.791	16.9465	17.472	18.3565	18.6906	19.6138	17.6522	18.0088	18.4961	18.5242	18.5576	18.7655	16.8054	18.8363	18.7154	271	-0.265234	-0.595404	-0.309841
(UniMod:1)GAPTLPPAWQPFLK(UniMod:121)DHR	BIRC5;BIRC5;BIRC5	O15392_K15;O15392-2_K15;O15392-4_K15	O15392;O15392-2;O15392-4	274	17.8986	17.4436	17.9164	17.874	17.6799	18.1108	18.0794	18.202	18.0434	17.7585	17.9042	17.8961	17.8883	18.1216	18.1682	18.1622	17.9606	18.0728	17.7186	18.0285	18.1422	18.4304	18.4184	18.434	18.2217	16.6515	18.0321	18.2029	18.2049	18.3655	18.2113	17.656	17.8608	17.7421	17.7554	17.5158	17.8211	17.0145	17.2492	17.5194	17.4671	274	0.380416	0.241374	0.385604
(UniMod:1)GC(UniMod:4)TLSAEDK(UniMod:121)AAVER	GNAI1	P63096_K10	P63096	277	15.9986	16.1125	15.9553	15.6226	15.9606	15.8905	16.1858	16.3631	15.0042	15.8448	16.0456	16.2424	16.2593	16.0926	16.2245	15.9376	15.9468	16.446	16.291	16.1218	16.0737	16.1304	15.9041	16.1072	15.6433	16.0737	16.0112	15.4397	16.0002	15.69	15.881	15.9224	15.8776	16.0807	16.2642	16.0152	16.4508	15.8088	16.1441	15.9351	15.945	277	-0.0518429	-0.0476638	-0.286838
(UniMod:1)GDAPSPEEK(UniMod:121)LHLITR	YARS1	P54577_K10	P54577	278	18.9777	19.0358	18.8897	19.038	19.068	18.8063	18.6461	18.7792	18.9075	19.1251	18.6409	19.2386	19.0862	18.723	18.1625	18.414	18.7682	19.2112	19.1641	19.1791	19.3176	18.9645	18.3096	18.4608	19.1208	18.8297	18.9034	18.5624	19.3317	19.0154	18.8131	18.9456	19.1481	19.5002	19.3586	19.2345	19.5002	19.2933	19.4529	19.3841	18.7771	278	-0.223081	-0.505773	-0.50409
(UniMod:1)GDDSEWLK(UniMod:121)LPVDQK	CKAP5;CKAP5	Q14008_K9;Q14008-3_K9	Q14008;Q14008-3	279	18.6638	18.4939	18.6212	18.6636	18.5892	18.4007	18.4696	18.5479	18.4086	18.5995	18.5715	18.892	18.837	18.2762	18.3299	18.3493	18.4727	18.654	18.6458	18.8495	18.7628	18.647	18.4326	18.7443	18.6372	17.5987	18.8429	18.9961	19.0161	18.8328	18.9019	19.0023	18.8703	18.6146	18.7766	18.888	18.9895	18.8526	18.8462	18.7069	18.92	279	-0.135251	-0.367968	-0.112771
(UniMod:1)GDEK(UniMod:121)DSWK	CDK11B;CDK11B;CDK11B;CDK11B	P21127_K5;P21127-2_K5;P21127-3_K5;P21127-8_K5	P21127;P21127-2;P21127-3;P21127-8	280	18.1978	18.123	18.0168	18.2649	17.7522	18.1342	18.0675	18.2277	17.9367	18.2715		18.1331	18.3668	18.5111	18.5524	18.6152	18.4348	18.3001	18.3993	18.2162	18.2845	18.3834	17.9785	18.6838	18.4476	18.2152	18.3113	18.0507	18.0501	18.3869	18.3861	18.2349	18.4875	17.6075	18.144	18.2809	18.0677	17.9341	17.759	17.8249	17.8733	280	0.0522912	0.271274	0.0732708
(UniMod:1)GDMANNSVAYSGVK(UniMod:121)NSLK	ATP2B1;ATP2B1;ATP2B1;ATP2B1	P20020_K15;P20020-1_K15;P20020-4_K15;P20020-6_K15	P20020;P20020-1;P20020-4;P20020-6	281	17.2162	17.4316	17.5994	17.1797	17.0777	17.4195	17.1142	16.909	17.065	17.7501	17.3671	17.2021	17.5812	17.6417	17.7884	17.4321	17.5549	17.3064	17.0988	17.0713	17.0696	17.2029	16.8697	17.2904	17.0715	16.982	17.0105	17.106	16.5958	17.4374	17.1121	17.1321	17.2358	16.8878	17.1087	16.9424	17.1085	17.1677	17.2422	17.2954	17.1895	281	-0.195193	0.129176	-0.027913
(UniMod:1)GDNPFQPK(UniMod:121)SNSK	ZNF280D	Q6N043_K9	Q6N043	282	16.4994	15.7895	15.9295	15.5936	15.8883	17.0924	17.0199	16.9487	17.1109	15.8926	16.214	16.0654	15.851	17.1244	17.2556	17.221	17.2243	15.5638	15.8698	15.999	16.0399	16.9726	17.1922	17.0401	17.2378	16.1146	16.4469	16.3646	16.3254	17.0356	16.8155	16.8705	17.0619	15.6735	16.3799	16.0042	16.0842	16.6447	16.7618	16.7048	16.5515	282	1.24279	1.20062	1.24254
(UniMod:1)GDTAK(UniMod:121)PYFVK	TUT7	Q5VYS8_K6	Q5VYS8	283	16.7821	16.741	16.8309	17.2297	16.9299	16.3139	16.7914	16.6776	16.3175	16.8843	17.331	17.4926	17.0877	16.8879	16.6563	17.0352	17.0273	16.6297	16.2246	17.03	17.0387	16.2002		16.2758	15.6518	17.1174	17.0838	16.4888	16.9686	16.8692	16.9913	17.3866	17.0717	16.3898	16.5432	16.7399	16.5963	16.6429	16.7255	16.855	16.7478	283	-0.407791	-0.297259	-0.688149
(UniMod:1)GDVK(UniMod:121)NFLYAWC(UniMod:4)GK	DHX9	Q08211_K5	Q08211	284	19.133	18.8795	18.9276	19.1339	19.032	18.1463	19.2325	18.9067	19.2253	18.1336	18.5856	19.1963	19.1624	19.5142	19.5946	19.0772	19.1923	19.5188	18.9738	19.008	19.2834	19.6579	19.5358	19.7508	20.0846	16.7552	18.8438	19.2585	19.244	19.3169	19.4035	19.2154	19.5431	19.0039	19.0195	19.6921	19.3307	19.2552		19.2297	19.3221	284	-0.115566	0.575103	0.561271
(UniMod:1)GEFK(UniMod:121)VHR	UTP4	Q969X6_K5	Q969X6	285	18.8261	18.9394	18.8197	19.0037	19.0373	18.7608	18.5677	18.8781	18.8219	18.9772	18.7532	19.0636	18.8023	18.6526	18.5411	18.6488	18.9181	18.8326	18.8497	18.9995	18.9689	18.6937	18.7851	18.9793	18.9126	19.0237	19.0234	19.0701	18.9593	18.8182	18.7445	18.818	18.8739	18.735	18.7207	18.6954	18.9247	18.5567	18.4823	18.7415	18.6501	285	-0.192884	-0.20892	-0.0700159
(UniMod:1)GEIK(UniMod:121)VSPDYNWFR	SPG21	Q9NZD8_K5	Q9NZD8	286	19.618	19.8177	19.871	19.9507	19.9758	19.924	19.908	19.9261	19.8701	20.023	19.9297	19.7777	19.8657	19.6068	19.5151	19.5561	19.3537	19.9465	19.9166	19.7357	20.0082	19.7756	19.6436	19.5983	19.6271	18.2473	19.6875	19.6725	19.7091	19.505	19.4967	19.1092	19.3672	19.8158	19.4514	19.6963	19.6387	18.9918	19.0544	19.0469	19.1091	286	0.0032585	-0.391122	-0.240597
(UniMod:1)GEK(UniMod:121)SENC(UniMod:4)GVPEDLLNGLK	TTC1	Q99614_K4	Q99614	287	17.1201	16.7869				16.8273		17.8775	17.7426	16.1271	17.4002		16.5535					17.389	16.6653	17.5585	16.8228	17.114		17.3396			16.2741	16.7441						17.3855	17.0369	17.9253	17.9854			16.5606	17.4066	287
(UniMod:1)GLLTILK(UniMod:121)K	ARL2	P36404_K8	P36404	288	15.4701						14.7785					14.9636	14.0347		14.1377					15.4134	15.5787		15.4538	15.737				16.0491	16.0855	15.8431	15.7505	15.8167	15.695		15.7809	15.7239	15.2175		15.7304	15.7685	15.8428	288
(UniMod:1)GQQISDQTQLVINK(UniMod:121)LPEK	RNF141	Q8WVD5_K15	Q8WVD5	291	17.9119		17.6379	17.7324	17.5301	18.14	18.4128	17.8322	18.0403	17.7433	18.0446	18.2831		18.2853	18.2889	18.0759	18.0949	17.7068	17.5345	17.6665	17.66	18.1167	18.2524	18.2049	18.0017		17.7064	17.2885	17.4295	17.8305	17.986	18.2574	17.9714	17.9458	17.4175	17.7931	17.7131	17.8941	17.9829	18.1175	18.1221	291	0.472863	0.162573	0.501953
(UniMod:1)GSK(UniMod:121)DHAVFFR	DDX60L	Q5H9U9_K4	Q5H9U9	292	16.604	15.9697	16.0273	16.1572	16.4531	15.8662	16.1229	16.334	16.3093	14.976	15.8615	16.3069	16.5772	14.7049	15.6671	16.2314	15.5255	15.7835	16.2989	16.9554	16.143		16.0103	16.3232	15.7054	17.7002	17.4932	17.725	17.5895	17.0542	17.4873	17.5335	17.5247	16.9724	17.6026	17.4075	17.8227	17.0252	17.5593	17.2112	17.5374	292	0.00627911	-0.398174	-0.282197
(UniMod:1)GSTDSK(UniMod:121)LNFR	HID1;HID1;HID1	Q8IV36_K7;Q8IV36-2_K7;Q8IV36-3_K7	Q8IV36;Q8IV36-2;Q8IV36-3	293	15.6585	15.8306	15.9729	15.474	15.9061	15.7942	15.5863	15.9356	15.4989	15.975	16.1146	15.505	15.4513	15.7907	15.7686	15.9366	15.9762	15.6988	15.9043	15.5986	15.5273	16.042	15.8221	16.0439	15.9208	15.5804	15.7373	15.7746	15.7622	15.5499	15.2275		15.3898	15.4858	15.8836	15.4409	15.5647	15.3693	14.9292	14.5882	15.3231	293	-0.0921701	0.106527	0.274934
(UniMod:1)GTALDIK(UniMod:121)IK	VPS26C	O14972_K8	O14972	294	17.503	17.2614	17.514	17.4562	17.3504	17.3119	17.1584	17.1285	17.3253	17.3142	17.4735	17.6873	17.6084	17.113	17.3336	17.3848	17.1756	17.4632	17.515	17.6936	17.7625	17.4048	17.6277	17.6225	17.5755	17.6606	17.6622	18.002	17.8536	17.3148	17.5262	17.4865	17.3732	17.8496	17.7744	17.9835	18.0441	17.3798	17.0919	17.4503	17.4043	294	-0.164467	-0.269103	-0.050975
(UniMod:1)GTK(UniMod:121)AQVER	F11R	Q9Y624_K4	Q9Y624	295	16.459	16.4105	16.3174	16.4167		16.7691	16.6118	16.6251		16.4051		16.1376			16.8941			16.67	16.4139	16.1408		17.0005	16.4138	16.824			15.9774		16.1409		16.5837	16.5266			16.3276		16.2374	16.2651		16.4471		295	0.287112	0.622725	0.33787
(UniMod:1)GTPQK(UniMod:121)DVIIK	RABGGTB	P53611_K6	P53611	296	22.5753	22.9908	22.903	22.9375	22.91	23.2324	23.1644	23.0268	22.8839	22.753	22.6591	22.6323	22.5734	22.5803	22.6633	22.2347	22.35	22.5627	22.6151	22.4402	22.4985	22.3584	22.3949	22.2479	22.2152	22.4592	22.4947	22.189	22.4741	22.6305	22.4192	22.1046	22.2688	22.8226	22.7302	22.3495	22.3914	22.6336	22.6748	22.294	22.2476	296	0.141547	-0.197354	-0.22501
(UniMod:1)ISFC(UniMod:4)PDC(UniMod:4)GK(UniMod:121)SIQAAFK	VRK3;VRK3	Q8IV63_K10;Q8IV63-2_K10	Q8IV63;Q8IV63-2	298	17.3001		17.2597	17.3156		17.4965		17.2261				17.3269						17.2575			17.8346	17.6118				16.0293		16.9938	17.5617	17.5102				17.0894	17.7561	17.0742		17.4946			17.2631	298
(UniMod:1)LTLQDNSFLSIDK(UniMod:121)VPSK	USP37	Q86T82-2_K14	Q86T82-2	301	16.9257			17.3184		17.0007		16.9136							16.4951		16.8603			16.6168			16.2318		17.0517			17.5726	17.1964													301
(UniMod:1)MAC(UniMod:4)PLEK(UniMod:121)ALDVMVSTFHK	S100A4	P26447_K7	P26447	302	15.5879																							15.5879																		302
(UniMod:1)MDAALK(UniMod:121)R	SH3BP5	O60239_K6	O60239	304	17.3246	17.2768	17.2251	17.2841	17.2087	17.7062	17.3848	17.8079	17.605	17.0049	17.0466	16.8546	17.2644	16.3729	16.3666	16.7195	16.8158	16.9893	16.8823	17.0426	17.1985	16.7936	16.7205	16.6463	15.9448	17.9223	17.7382	17.9084	17.6215	17.4631	17.3815	17.4514	17.74	18.2233	18.2217	18.3123	18.3312	17.5571	17.6571	17.5181	17.7738	304	0.3773	-0.473947	-0.501861
(UniMod:1)MDALK(UniMod:121)PPC(UniMod:4)LWR	ACSL5	Q9ULC5-3_K5	Q9ULC5-3	306	19.0396		19.1653	19.2011	18.89	19.0707	18.8649	18.9421	18.8391	19.2011	19.2141	19.3468	19.0795	19.0523	19.135	18.9742	18.7036	19.2342	19.1081	18.9858	19.0039	18.7883	18.9472	18.6846	18.7418	18.3788	19.4095	19.067	19.192	19.4208	19.3236	18.9565	19.1466	19.1508	19.2858	19.0042	19.0823	18.9286	19.1418	18.8797	19.0024	306	-0.156236	-0.244108	-0.292521
(UniMod:1)MDALK(UniMod:121)SAGR	LDLRAP1	Q5SW96_K5	Q5SW96	307	19.2737	19.4278	19.2812	19.3968	19.3741	19.0351	18.7404	19.1249	19.0518	19.2847	19.2669	19.4755	19.4523	19.0584	19.1934	19.1788	19.3712	19.3676	19.3491	19.4777	19.5632	19.0485	19.0844	19.1929	19.108	19.5963	19.4685	19.8175	19.5994	19.3926	19.2086	19.3361	19.3546	19.144	19.2843	19.4041	19.5468	18.6874	18.9583	19.1244	19.1185	307	-0.38194	-0.169361	-0.330942
(UniMod:1)MDAQC(UniMod:4)SAK(UniMod:121)VNAR	PCYT1A	P49585_K8	P49585	308	18.9288	19.0281	18.9153	19.0464	18.7264	19.0031	19.0106	19.2039	18.6505	18.9933	19.1276	19.0166	19.055	19.2281	19.4491	19.291	18.8767	19.1626	19.1796	18.9723	18.9443	18.8728	19.0217	18.9636	18.8347	18.9427	19.0028	18.3234	18.6095	18.6263	19.1262	18.8695	18.9136	18.6128	18.8843	18.5207	18.6537	18.7064	19.0914	18.9226	18.7748	308	0.0379708	0.163103	-0.14152
(UniMod:1)MDAQQTK(UniMod:121)TNEAR	NAE1	Q13564-2_K7	Q13564-2	309	15.7384	15.651	15.5039	15.6069	15.4567	15.8935	15.5279	15.608	15.4775	15.7083	14.808	15.4417	15.6323	15.3863	15.8116	15.575	15.7424	15.7861	15.8172	15.6915	15.7266	15.992	15.6173	16.0759	15.5454	16.1771	16.1483	16.0264	15.8483	16.1026	16.1359	15.7206	15.6162	15.3151	15.9764	15.547	15.7044	16.0754	16.1063	15.9429	16.0085	309	0.0721011	0.231246	0.0523111
(UniMod:1)MDDDK(UniMod:121)PFQPK	ZNF280C	Q8ND82_K5	Q8ND82	310	16.9314						16.7032							16.9661	17.5074	17.1826	17.4009							16.177								17.1946								16.3198		310
(UniMod:1)MDDK(UniMod:121)AFTK	PPP2CB	P62714_K4	P62714	311	21.52	21.417	21.1419	21.2387	21.2013	20.9122	21.3284	20.9345	20.5865	21.4707	21.6096	21.4535	21.4384	21.4654	21.9209	21.424	21.4742	21.5165	21.5768	21.4288	21.3769	21.3796	21.7883	21.8148	21.6665	21.525	21.5372	21.1782	21.0365	21.6515	21.9252	21.9808	21.7355	21.6321	21.6006	21.5744	21.389	22.1029	22.1881	22.1764	22.0023	311	-0.309326	0.0780548	0.187533
(UniMod:1)MDDK(UniMod:121)ELIEYFK	EIF2B1	Q14232_K4	Q14232	312	17.955	18.5227	16.955	17.9965	17.7062		18.2999	17.166	16.3802	18.0657	18.2553	18.7738	18.3453	18.2203	18.1254	17.4276	17.7853		18.0787	17.9033	17.8597		17.1395	17.9082	17.4695		17.7147	16.8529	17.8514		17.5567	18.1813	17.7533	18.8546	18.6621	18.8286	18.0001	18.4112	18.3003	18.586	18.4893	312	-0.513077	-0.470398	-0.441507
(UniMod:1)MDDK(UniMod:121)GDPSNEEAPK	DIDO1	Q9BTC0_K4	Q9BTC0	313	15.3896	15.2101	15.6081	15.4687	15.0037	15.2893	15.666	14.8735		15.2745	16.0552		15.2064	15.6279	15.9882	15.8071	15.5019	15.4409	15.3786	15.482	15.5565	14.6607	15.9071	15.8137	15.0364	15.6775	15.4717		15.7612	15.4882	15.6846	15.6336	14.9895	15.2447	15.1956	15.4549	15.3732	14.7564		14.786	14.6523	313	-0.0464211	0.219236	-0.110005
(UniMod:1)MDDLK(UniMod:121)YGVYPLK	ZNF431	Q8TF32_K5	Q8TF32	315	15.6981	15.592				16.0534	15.316	16.334	15.7511		15.6435		15.9981		15.6785	16.0494	15.9445	15.4902			15.6588	15.5768	14.9592		14.8421								15.7745	16.2062								315
(UniMod:1)MDDTLFQLK(UniMod:121)FTAK	CHMP1A	Q9HD42_K9	Q9HD42	316	18.1136	18.107	17.6418	18.0532	17.7603	18.8987	19.2129	18.3974	18.5883	17.7047	18.1431	18.0088	17.5843	18.3304	18.7684	18.5576	18.5654	17.9247	17.9877		18.1201	18.8631	18.1919	18.1667	18.3256	16.7616	17.8041	17.9107	17.519	18.7007	18.1568	18.3834	18.5824	17.0587	17.6733	17.6513	17.9767	18.0102	17.8013	18.4445	18.0947	316	0.883751	0.695232	0.376001
(UniMod:1)MDEAVGDLK(UniMod:121)QALPC(UniMod:4)VAESPTVHVEVHQR	TRIP13	Q15645_K9	Q15645	317	17.2494	17.4401	17.6517	17.4547	17.5657	17.2716	17.2425	17.0566	17.3944	17.2136	17.0775	17.3394	17.2538	16.6289	16.9705		16.8371	17.3605	17.4262	17.5431	17.5499	17.0804	16.8563	17.0593	16.9512	15.9304	17.1939	17.1479	17.4797	17.062	17.5438	17.3478	17.3147	17.2102	17.1134	17.6419	17.7211		17.356	17.5344	17.6565	317	-0.286761	-0.408921	-0.483124
(UniMod:1)MDEK(UniMod:121)VFTK	PPP2CA	P67775_K4	P67775	318	23.0966	23.2057	23.751	24.0313	22.0759	24.2453	24.3956	19.9988	20.4955	25.1283	21.5724	23.3252	24.4752	24.6922	23.8207	24.1254	22.7635	21.0606	24.568	21.3611	24.6289	24.991	23.0692	23.752	23.4968	24.6163	19.7789	24.6263	24.448	25.603	24.7252	20.6863	24.4033	21.8651	23.4188	18.7579	21.5582	24.1583	21.5639	22.9194	21.7046	318	-0.982156	0.225181	0.922635
(UniMod:1)MDFSK(UniMod:121)LPK	ATP6V1A	P38606_K5	P38606	319	19.4331	19.5855	19.2118	19.4007	19.4055	19.432	19.6266	19.4534	19.2511	19.1313	19.2505	19.5514	19.2078	19.2627	19.3536	19.3308	19.2961	19.1877	19.1251	19.3324	19.2405	19.0205	19.2455	19.1894	19.2728	19.0797	19.0897	19.3378	19.191	19.4863	19.4991	19.7788	19.4616	19.8733	19.6652	20.0213	19.9795	19.6861	19.8755	20.0427	19.8912	319	0.0398767	0.0255604	-0.0394037
(UniMod:1)MDGEEK(UniMod:121)TYGGC(UniMod:4)EGPDAMYVK	ELOC	Q15369_K6	Q15369	320	17.5418	17.7069	17.4042	17.7224	17.6988	17.6741	18.2746	17.789	17.5324	17.1679	18.1136	17.7239	17.9269	17.945	18.2695	17.84	17.8797	17.7098	17.6477	17.5146	17.5794	16.8522	17.6237	16.9764	17.5946	17.9601	17.7945	16.2645	17.5069	17.2118	17.4693	17.9403	17.4088	17.4572	17.6714	17.4627	17.1468	17.2291	16.9147	17.0159	17.0523	320	0.184417	0.250495	-0.351121
(UniMod:1)MDGGDDGNLIIK(UniMod:121)K	PSME3IP1	Q9GZU8_K12	Q9GZU8	321	20.2363	20.2479	20.4557	20.1218	20.1469	20.1304	20.1897	20.1007	20.0365	20.4106	20.2862		20.2702	20.5436	20.6023	20.4499		20.1551	20.1669	20.3491	20.3667	20.469	20.4683	20.3242	20.7478		19.9696		20.0395	20.183	20.2938	20.2459	20.168	19.7871		19.6023	20.0675	20.1804	20.1347	20.3058	20.2538	321	-0.128781	0.209612	0.24293
(UniMod:1)MDGIVPDIAVGTK(UniMod:121)R	PTBP1;PTBP1;PTBP1	P26599_K13;P26599-2_K13;P26599-3_K13	P26599;P26599-2;P26599-3	322	24.2346	23.7864	23.9519	24.0467	23.9247	24.7202	24.4779	24.7109	24.711	23.8683	23.7927	24.1639	23.802	24.5552	24.8572	24.6777	24.6832	23.8219	23.8163	23.7783	23.9303	24.9535	24.9477	24.987	25.0175	22.3091	23.7709	24.0108	23.9563	24.6978	24.5088	24.6102	24.5269	23.9364	23.9583	23.9996	24.0659	24.3161	24.1631	24.3267	24.2457	322	0.727548	0.786597	1.13974
(UniMod:1)MDGVVTDLITVGLK(UniMod:121)R	PTBP3;PTBP3	O95758_K14;O95758-5_K14	O95758;O95758-5	323	16.0945		15.4494						14.8095		16.0002				16.3777							16.0698	16.1006	17.4403					15.7935			17.1156								15.8427	16.0401	323
(UniMod:1)MDIIETAK(UniMod:121)LEEHLENQPSDPTNTYAR	SGMS2	Q8NHU3_K8	Q8NHU3	324	19.5834		19.5759	19.6943	19.7147		19.596	19.555	19.5783		19.3995	19.3733	19.5153	19.7281	19.6826	19.3915	19.474		19.3491	19.5488	19.5015		18.9707	18.6723	18.7212	18.2816	19.9644	19.5841	19.9625	19.5756	20.1052	19.9419	20.3004	19.8406	19.6193	19.805	19.7437	19.8357	19.8173	19.8429	20.157	324	-0.0852041	0.139698	-0.678409
(UniMod:1)MDILK(UniMod:121)SEILR	PRPF18	Q99633_K5	Q99633	325	18.8722	18.7141	19.0793	18.5214	19.2823	18.8211	19.4937	19.5437	19.2629	18.0477	18.6304	18.2278	18.0824	19.4492	19.5645	19.1078	19.423	18.8794	19.1122	18.1742	18.9345	18.7426	18.7067	19.2716	19.4268		17.9904	18.7611	18.0922	18.942	19.447	18.839	18.353	18.8929	18.2378	19.3211	19.0513	19.3517	18.0987	19.1662	18.973	325	0.381052	1.13903	0.261843
(UniMod:1)MDK(UniMod:121)NELVQK	YWHAZ	P63104_K3	P63104	326	20.3567	20.6877	20.5256	20.5165	20.4831	20.4296	20.4337	20.3469	20.2345	20.5158	20.5333	20.5161	20.4036	20.2259	20.4659	20.2692	20.2435	20.4046	20.5379	20.3116	20.3152	20.1132	20.0785	20.1306	20.0294	20.57	20.366	20.1928	19.9815	20.3126	20.3517	20.3343	20.1338	20.3239	20.3957	20.1746	20.3169	20.4225	20.5919	20.6187	20.429	326	-0.192063	-0.191063	-0.304404
(UniMod:1)MDK(UniMod:121)NIGEQLNK	TANK	Q92844_K3	Q92844	327	17.9028			18.0383	17.8571				17.2483		17.8772	17.818	17.7799		18.1906		18.3443	17.9895	18.1282	18.1201	17.984				17.3191	17.594	18.1366	17.877	18.1829	17.7316	17.8374	18.0783	17.9983	18.2203	18.0528	17.7273	18.0292	17.8037	17.8651	17.7271	17.6252	327	-0.699449	0.442421	-0.736301
(UniMod:1)MDK(UniMod:121)SELVQK	YWHAB	P31946-2_K3	P31946-2	328	18.1829	18.2928	18.1537	18.3398	18.3279	18.1971	18.2027	18.1404	18.0208	18.101	18.1988	18.5916	18.183	18.0608	18.2628	18.0772	17.9973	18.1766	18.2993	18.171	18.1556	17.6549	18.0705	18.0495	18.016	17.8566	18.1741	17.8841	18.0267	17.9499	18.3609	18.3632	18.2181	18.3507	18.1166	18.2238	18.1893	18.3572	18.5751	18.4921	18.436	328	-0.138296	-0.169046	-0.252887
(UniMod:1)MDLGAITK(UniMod:121)YSALHAK	PGM3;PGM3	O95394_K8;O95394-3_K8	O95394;O95394-3	330	18.2666	18.1626	18.3718	18.3287	18.2403	18.4869	18.1727	18.0815	18.3839	18.2465	18.3699	18.4345	18.3663	18.0551	18.2343	18.3146	18.0918	18.3753	18.3758	18.4349	18.3926	18.5896	18.3052	18.4583	18.4425	17.1239	18.2687	18.763	18.4566	18.3981	18.234	18.3203	18.1559	18.3778	18.1633	18.5474	18.6175	17.9477	17.8435	17.8507	17.8806	330	0.00539109	-0.180332	0.0542456
(UniMod:1)MDLSGVK(UniMod:121)K	RNPS1	Q15287_K7	Q15287	331	18.3314	18.6018	17.2124	18.4374	18.0165	19.0071	18.6007	18.329	18.7977	18.4008	17.7688	18.052	17.6849	18.7841	18.841	18.8109	18.6787	17.7201	18.0343	18.2081	18.3004	18.6212	18.7343	18.951	18.8837	17.9467	17.2492	17.6507	18.18	19.0284	18.6908	18.9942	19.061	17.6609	17.7235	18.374	17.6952	18.607	18.1879	18.2278	18.5029	331	0.616634	0.80205	0.731839
(UniMod:1)MDNVQPK(UniMod:121)IK	CKLF;CKLF;CKLF;CKLF;CKLF	Q9UBR5_K7;Q9UBR5-2_K7;Q9UBR5-3_K7;Q9UBR5-4_K7;Q9UBR5-5_K7	Q9UBR5;Q9UBR5-2;Q9UBR5-3;Q9UBR5-4;Q9UBR5-5	333	16.6222	16.4355	16.26	16.3504	16.4799	15.7324	16.5687	15.25	15.7851	16.4667	16.9623	17.1125	16.8296	16.1771	16.6912	15.9065	16.1948	16.7436	16.8044	16.641	16.8948	15.755	16.6809	16.6461	16.1976	17.0289	17.1177	16.2758	16.9374	16.516	16.968	17.3289	16.8418	17.1116	17.2104	17.1417	16.4286	17.0604	17.0212	17.0033	17.3293	333	-0.547406	-0.600386	-0.451024
(UniMod:1)MDPAEAVLQEK(UniMod:121)ALK	BTRC;BTRC	Q9Y297_K11;Q9Y297-2_K11	Q9Y297;Q9Y297-2	334	17.2874	17.1974	17.5105	17.6142	16.6503	17.4832	17.2185	17.4374	16.9048	18.1028	17.2921	18.0361	17.3263	17.9339	17.9975	18.9093	17.8958	16.7088	17.1441	17.0114	16.2464	16.3772	17.4539	16.6174	16.4388	19.9818	18.7069	16.7462	16.1494	17.0416	17.2161	17.3601	17.8243	16.9818	17.5337	15.9317	16.6448	16.8907	17.3111	16.4989	17.1675	334	0.0178936	0.494811	-0.0558289
(UniMod:1)MDPFTEK(UniMod:121)LLER	ANLN	Q9NQW6_K7	Q9NQW6	335	18.7209	18.3052	18.1204	18.7179	18.5614		18.8467	18.9321	18.8265	17.8907	18.6966	19.1256	18.9268	18.5583	19.1658	18.8952	19.0935		18.5335	18.4697	18.8223		19.1586	19.459	19.3433	17.0851	18.3771	18.5192	18.7929		18.6008	18.9484	18.8683		18.7604	19.0417	18.642	18.7871	18.6906	18.7932	18.8764	335	0.442194	0.268312	0.711782
(UniMod:1)MDPNC(UniMod:4)SC(UniMod:4)AAGDSC(UniMod:4)TC(UniMod:4)AGSC(UniMod:4)K(UniMod:121)C(UniMod:4)K	MT2A	P02795_K20	P02795	336	20.3782	20.7027	20.6091	20.5175	20.5003	20.6364	20.4803	20.6397	20.5732	20.6254	20.4502	20.4663	20.5087	20.7133	20.7972	20.958	20.4399	20.5437	20.6676	20.4741	20.5454	20.6551	20.1735	20.5072	20.4043	20.378	20.0775	20.1095	19.9771	20.13	20.3304	20.2199	20.1775	20.0415	19.7958	20.0521	20.2019	19.7918	19.8543	20.197	20.2032	336	-1.41547e-05	0.214445	-0.122669
(UniMod:1)MDPNC(UniMod:4)SC(UniMod:4)ATGGSC(UniMod:4)TC(UniMod:4)AGSC(UniMod:4)K(UniMod:121)C(UniMod:4)K	MT1E	P04732_K20	P04732	337	18.7093	19.3107	19.4482	19.2368	19.1811	19.418	19.0344	19.2616	19.3668	19.0586	18.9409	19.0349	19.3464	19.0829	19.5629	19.4249	19.1437	18.8887	19.0734	18.9261	19.0334	18.8325	18.8687	18.8433	18.8716	18.6616	18.568	18.5968	18.5984	18.6104	18.8887	18.4327	18.8063	17.2042	17.5033	17.5234	17.885	16.7379	17.512	17.9805	17.6731	337	-0.0240176	0.2084	-0.12639
(UniMod:1)MDPNC(UniMod:4)SC(UniMod:4)SPVGSC(UniMod:4)AC(UniMod:4)AGSC(UniMod:4)K(UniMod:121)C(UniMod:4)K	MT1X	P80297_K20	P80297	338	14.917	14.8303	15.1455	14.666	15.0322	15.4543	15.135	14.9922	15.3229	15.4534	14.0218		15.3889	15.5857	15.678	15.7396	15.7018	15.3331	14.7895		13.586	15.1814	15.8789	15.2472	14.5712	14.7771	14.4533		14.3706	14.9491	15.0484	14.5788	14.518					12.786		14.2109		338
(UniMod:1)MDPNC(UniMod:4)SC(UniMod:4)TTGGSC(UniMod:4)AC(UniMod:4)AGSC(UniMod:4)K(UniMod:121)C(UniMod:4)K	MT1B	P07438_K20	P07438	339	18.6144																							18.6144																		339
(UniMod:1)MDQK(UniMod:121)ILSLAAEK	FANCI	Q9NVI1_K4	Q9NVI1	340	16.9116	14.6354	15.7789	15.8907	15.9147	17.3169	17.4052	16.9472	17.0152	15.8492	16.5063	16.7434	16.6209	17.5288	17.2951	17.1116	17.1491	16.7326	15.9376	16.7557	15.8891	17.9931	18.161	18.0582	18.2228	15.5232	16.9354		16.8047	17.6764	17.6625	17.6477	17.4697	16.8245	16.599	16.9688	17.0169	17.1323	17.0186	17.2779	17.5365	340	1.61622	0.841204	1.78002
(UniMod:1)MDSDSC(UniMod:4)AAAFHPEEYSPSC(UniMod:4)K(UniMod:121)R	PHF13	Q86YI8_K20	Q86YI8	341	16.7764	16.4865	16.3931	16.5407	16.0422	17.8085	17.5619	17.6645	17.7503	16.4326	16.3995	16.423	16.2575	17.8395	17.5523	17.6749	17.5236	16.603	16.8918	16.9572	16.4181	17.7478	17.5292	17.6613	17.2728	16.8845	17.0237	16.1176	17.1815	16.7744	16.4391	16.6585	16.4537	16.2954	16.628	16.0856	16.9291	14.9148	15.5546	15.9134	15.7713	341	1.33069	1.2694	0.835239
(UniMod:1)MDSLEEPQK(UniMod:121)K	ATF7IP;ATF7IP;ATF7IP	Q6VMQ6_K9;Q6VMQ6-4_K17;Q6VMQ6-5_K9	Q6VMQ6;Q6VMQ6-4;Q6VMQ6-5	342	17.0605	17.2674	16.9325	17.0368	16.6315	17.3165	17.4247	16.9232	16.867		17.2713	17.2621	16.4052	17.4544	17.4768	17.4314	17.0132	17.1192		17.1284	16.6053	17.2431	17.2226	17.157	16.6082	16.9949	17.2062	16.6307	16.7027	17.3299	17.1468	17.232	16.8096	17.3196	16.5459	16.993	17.1798	17.5293	16.9098	17.2516	16.7205	342	0.165791	0.364386	0.106747
(UniMod:1)MDSSAVITQISK(UniMod:121)EEAR	CTDSP1	Q9GZU7_K12	Q9GZU7	343	18.0743	17.8192	18.1698	18.4774	18.0417	18.2535	18.3404	18.183	18.2424	18.1722	17.9988	18.354	18.3416	18.1076	18.3335	18.0986	18.0353	17.9093	18.1725	17.5891	18.1117	18.1451	18.0545	18.1839	18.0729	18.1107	18.2746	18.166	18.3365	17.7638	17.9117	18.1149	18.0046	17.778	17.6871	18.2402	17.9346	17.5669	17.8701	18.0647	17.9381	343	0.127797	-0.0729156	0.168432
(UniMod:1)MDSVEK(UniMod:121)GAATSVSNPR	CMAS	Q8NFW8_K6	Q8NFW8	344	18.999	19.4226	18.9904	19.3025	18.9591	19.349	19.4793	19.2134	18.5673	19.5467	19.4462	19.7282	19.2346	19.5291	19.774	19.2264	19.2566	19.3914	19.3141	18.9746	18.9002	18.7447	19.0989	18.5765	18.5805	19.8647	19.4404	18.1966	18.991	18.7725	18.795	18.3023	18.4936	19.2451	19.2404	18.5332	18.3958	18.6824	18.5931	18.0184	17.7907	344	-0.0163843	-0.0423977	-0.394906
(UniMod:1)MDSVEK(UniMod:121)TTNR	FAM118A	Q9NWS6_K6	Q9NWS6	345	15.2448	15.433	14.8182	15.4723		15.6457	15.426	15.3197	14.2517	15.3327	15.122	14.8524	15.2849	15.9542	15.9073	15.5082	15.5076	15.3936	14.9364	15.4721	14.9719	14.838	15.2472	15.4468	14.3564	15.6673	15.2126	13.8475	14.9811	15.3954	15.7783	14.9647	15.6566	15.6325	15.513	15.4583	15.8276	15.6766	14.5369	15.0093	14.8912	345	-0.0803713	0.57134	-0.221394
(UniMod:1)MDSYFK(UniMod:121)AAVSDLDK	ZFYVE16	Q7Z3T8_K6	Q7Z3T8	346	17.1451	17.2268			15.7788	17.2998			17.0461	16.9506		18.2876			17.0857		16.408	16.8165	17.1463		17.1259	16.3673	16.8792	17.0778	16.2189		17.3886		17.8584	17.6851	17.4677	17.9122		16.4225	17.5684		17.6131	17.3844	17.184	17.4285	17.2904	346	0.670141	-0.872259	-0.393774
(UniMod:1)MDTESTYSGYSYYSSHSK(UniMod:121)K	VANGL1;VANGL1	Q8TAA9_K18;Q8TAA9-2_K18	Q8TAA9;Q8TAA9-2	347	15.5557	15.1459	15.1699	14.9117	14.5963	15.1634	15.7867	15.28	14.8917	16.219	15.9534	15.6491	16.074	16.4595	16.7023	16.6316	16.2845	16.2594	15.3736	15.9473	15.8242	16.4696	16.3554	15.8439	15.529	15.6794	14.8613	14.8591	14.1966	15.632	15.0702	15.1465	14.8154	14.8809	15.549	15.3081	15.4214	15.4709	15.8807	15.2884	15.6459	347	0.324495	0.545583	0.198322
(UniMod:1)MDTQK(UniMod:121)DVQPPK	POLR2K	P53803_K5	P53803	348	20.1926	20.3154	19.935	20.1509	20.2	20.135	20.1969	20.0756	20.2236	20.0732	20.2758	20.0694	20.3405	20.2356	20.4667	20.0993	20.2604	20.2582	20.2928	20.2848	20.115	19.8984	20.3658	20.3018	20.3387	20.225	20.3462	20.057	20.1857	20.1125	20.2264	20.2797	20.4603	20.3432	20.3588	20.147	20.2774	19.7991	19.9534	20.048	19.9766	348	0.00742267	0.0757886	-0.0115143
(UniMod:1)MDVSGVGFPSK(UniMod:121)VPWK	AFMID;AFMID	Q63HM1_K12;Q63HM1-2_K12	Q63HM1;Q63HM1-2	349	16.8468	16.4448	16.983	17.3056	17.0096	16.3007	16.977	16.9006	16.6446		16.9764	17.4576	17.3035		16.8983	17.2667	16.6262	16.3341	16.9304	16.9913	17.5496		16.2788	16.7759	16.6675		17.7169	17.4492	17.3719	16.6329	16.6969	16.4402		16.6621	17.0159	17.1287	17.0497	16.138	15.7774	16.6272	16.3078	349	-0.230024	-0.315451	-0.377304
(UniMod:1)MDWLMGK(UniMod:121)SK	MOB2	Q70IA6_K7	Q70IA6	350	16.1826		16.301	16.1442		16.186	16.6205	16.5238	15.8621	15.2805	15.191	15.4165	16.5334	16.0685	16.6736	16.8727	16.8111	15.3581	15.223		15.6323	16.4271	16.2771	16.3671	16.66	15.1693	15.733		15.4973	16.2589	16.9165	16.8888	16.8602	16.0366	16.2379	16.8816	16.5173	15.8552	16.3998	16.5856	16.3071	350	0.0754805	1.00112	1.02832
(UniMod:1)MDWVMK(UniMod:121)HNGPNDASDGTVR	HNRNPH3	P31942-2_K6	P31942-2	351	18.7315	18.1448	18.4891	18.4905	18.17	19.19	19.1425	19.3305	18.987	18.546	18.6011	18.6609	18.5423	19.183	19.7177	19.3925	19.1851	18.4807	18.7314	18.5927	18.2734	19.1811	19.1471	19.3405	19.0507	18.628	18.5223	18.3248	18.2087	18.7315	18.8376	18.8025	18.6612	18.4286	18.4241	18.2888	18.8777	18.2481	18.7245	18.4429	18.5394	351	0.838894	0.781993	0.6603
(UniMod:1)MDYLTTFTEK(UniMod:121)SGR	OXR1	Q8N573-2_K10	Q8N573-2	352	19.5265	19.1429	19.2613	19.37	19.3614	18.8813	18.9821	19.2458	19.011	19.4658	19.3938	19.3059	19.3981	18.9057	19.2283	19.0215	19.1627	19.3344	19.545	19.5545	19.5109	19.3877	19.4021	19.5453	19.4795	18.3939	19.9155	19.6916	19.9439	20.0884	20.069	19.8344	19.9432	19.8939	20.1162	19.9436	19.7482	19.99	20.3589	20.1192	20.1134	352	-0.253818	-0.311354	-0.0325383
(UniMod:1)MEAIAK(UniMod:121)YDFK	GRB2	P62993_K6	P62993	353	17.3753	16.9562	17.5264	17.6905	17.83	17.3752	17.4944	17.6849		17.1732	17.7286	17.835	17.4924					17.4812	17.6541		17.412	17.0592	17.1584	17.4044	17.3852		17.5063		17.0277	17.3366	17.5957	17.3493		17.2784	17.5167	17.3037	17.359	16.8976			16.3719	353
(UniMod:1)MEAK(UniMod:121)AAPK	ADAT2	Q7Z6V5_K4	Q7Z6V5	354	14.7718			14.8401	14.0833		14.8725	14.693			14.576	14.5811	15.0014	15.6016										14.5362			14.1349			15.3342	14.9709	14.5275	15.0524									354
(UniMod:1)MEAK(UniMod:121)TLGTVTPR	CINP	Q9BW66_K4	Q9BW66	355	16.244											15.8843	15.9688				15.8693		16.378	16.0867	16.1372		16.4907	16.0482	15.6973	16.6518	16.5371	16.2296	16.8195	16.1729	16.3221	15.8724			16.7294		16.4968					355
(UniMod:1)MEALGK(UniMod:121)LK	ERGIC3;ERGIC3	Q9Y282_K6;Q9Y282-3_K6	Q9Y282;Q9Y282-3	356	20.6472	20.5421	20.3577	20.7934	20.6016	21.0548	20.8996	21.0168	21.0541	20.4249	20.4857	20.618	20.8032	21.0108	21.3582	20.8221	21.4631	20.424	20.3602	20.6918	20.7266	20.2257	20.3139	20.4919	20.1952	21.0649	20.8784	21.096	21.0973	20.391	20.3867	20.522	20.6926	20.4809	20.7127	20.7134	20.7174	19.9431	20.0583	20.108	20.2905	356	0.432628	0.580616	-0.24398
(UniMod:1)MEASVILPILK(UniMod:121)K	SESTD1	Q86VW0_K11	Q86VW0	357	16.3706	16.5144	17.0763	16.2818	16.3947	16.7937	16.664	15.9284	14.7551	16.7468	16.9989	17.176	16.8395	15.4746	16.8837		16.5771	16.2064	16.8487	16.6194	15.8029	17.3296	16.0597		16.7589	16.0311	15.6263	16.4348	16.6635	17.1562	17.3762	16.2117	16.392	16.009	15.7172	15.6693		15.6276	16.2187	16.0703	15.7764	357	-0.531513	-0.628508	0.346697
(UniMod:1)MEAVATATAAK(UniMod:121)EPDK	CCDC97	Q96F63_K11	Q96F63	358	16.5769			16.3366	16.2216	16.4925	16.831	16.4147	16.7426	16.4485	16.5749	16.8043	16.9879	16.9443	16.9605	16.6928	16.9769		16.7635	16.9122	16.7133	16.492	16.463	16.6635	16.8363	17.0069	16.8122	16.7573	16.8483	16.1998	16.3603	16.3588	16.6809			16.0161		16.0461	15.537	16.2933	16.4253	358	0.341122	0.189708	-0.182614
(UniMod:1)MEAVVNLYQEVMK(UniMod:121)HADPR	ELOVL1;ELOVL1	Q9BW60_K13;Q9BW60-2_K13	Q9BW60;Q9BW60-2	359	16.7494	17.3289		15.8652	15.9666	16.8853	17.0283	15.9721	16.1585	16.8584	17.7171	16.1568	17.4603	16.7766	17.0182	16.3148	17.7175	17.1974	17.1361	16.7077	17.4232	17.0747	16.3091	16.9354	17.219	17.1687	16.9776	16.6193	16.8399	16.9203	17.269	17.3949	16.8002	16.3591	16.1882	16.5228	15.3896	16.6931	14.9001	17.0087	16.9467	359	0.124117	-0.0913717	-0.231545
(UniMod:1)MEAYEQVQK(UniMod:121)GPLK	FAM32A	Q9Y421_K9	Q9Y421	360	16.8239	16.8671	16.824	16.7513	16.9983	16.6918	16.8211	16.8985	17.1252	16.8838	16.6839	16.6086	16.8189	16.9382	17.2877	17.2818	17.4009	16.6123	16.2366	16.3823	16.6908	17.3762	17.3721	17.4297	17.3679	16.7009	16.6483	17.0751	16.8364	16.8405	16.601	16.608	16.948	17.0217	16.9227	16.9425	16.7571	16.0487	16.1028	16.3835	16.1683	360	0.0239611	0.478334	0.905965
(UniMod:1)MEDC(UniMod:4)NVHSAASILASVK(UniMod:121)EQEAR	ARVCF	O00192_K17	O00192	361	17.4115									17.4616			17.1986	17.5193			17.1394	17.6586	17.8332		17.8499		17.6452				17.7817		17.1491				17.0161			16.4905			17.6058			361
(UniMod:1)MEDGVLK(UniMod:121)EGFLVK	PLEK2	Q9NYT0_K7	Q9NYT0	362	15.7606			14.6486							14.8366	15.5781	15.3058				14.0574			15.225	15.0662	15.6842	15.9161	15.9394	15.726		15.6514	15.7916	16.3476	16.4082	15.9838	16.2966	16.1226	16.2594	15.5643	16.1225	16.1581	16.6041	16.1137	15.9958	16.3711	362
(UniMod:1)MEDMNEYSNIEEFAEGSK(UniMod:121)INASK	HNRNPDL;HNRNPDL	O14979-2_K18;O14979-3_K18	O14979-2;O14979-3	363	17.122	16.9275	16.8014	17.1223	16.6892	17.1815	17.8254	17.2073	17.398	17.0884	17.1278	16.9626	17.3388	18.2095	18.0576	17.7026	17.6857	17.1825	17.2922	16.9894	17.2155	17.1997	17.6496	17.2231	16.7766	15.669	17.1814		16.9308	17.2134	17.4828	16.8467	17.0445	16.7242		16.7631	16.8084			16.2231	16.6511	363	0.517955	0.784456	0.0423718
(UniMod:1)MEDTPLVISK(UniMod:121)QK	PSMG3	Q9BT73_K10	Q9BT73	364	17.562	17.7861	17.7078	17.852	17.6649	17.9672	17.6953	17.8782	17.6762	17.612	17.5402	17.8266	17.504	17.5164	17.8968	17.3567	17.2083	17.7504	17.6454	17.5528	17.3706	17.3222	17.3232	17.1068	17.1721	17.8516	17.8073	17.6785	17.7207	17.6082	17.7142	17.0112	17.4054	17.6464	17.8662	17.4331	17.6267	17.3364	17.3782	17.1397	17.323	364	0.0515308	-0.126163	-0.348707
(UniMod:1)MEDVK(UniMod:121)LEFPSLPQC(UniMod:4)K	STYX	Q8WUJ0_K5	Q8WUJ0	365	18.387			18.5485	18.1967			18.0033	18.0769	17.9761		18.6218	18.6439	18.6987	18.5638	18.3485	18.6773	18.4947	17.8056	18.5145	18.5523		18.4037	18.2813	18.3632	17.5858	18.594	18.7697	18.867		18.467	18.6006	18.6396	18.5855	18.5189	18.3041	18.4422			17.4661		365	-0.332539	0.158103	0.00761915
(UniMod:1)MEDYTK(UniMod:121)IEK	CDK1	P06493_K6	P06493	366	20.1404	18.4829	17.3905	17.426	17.8159	22.2077	18.7619		21.3676	21.4903	20.9554	21.5138	18.9797	19.9611	21.4987	21.6924	21.1288	17.4398	21.5662	20.604	20.5096	21.5827	17.365	21.3787	21.3501	20.3532		20.2336	18.6995	22.0742	21.554	20.669	21.5398	20.0843	16.7932	16.4922		21.4102		21.4529	21.231	366	3.00025	0.335483	0.389211
(UniMod:1)MEEAEELLLEGK(UniMod:121)K	ZNF408	Q9H9D4_K12	Q9H9D4	367	16.3094	15.7371	16.1752		14.9538		16.5918	16.3816	16.0163		16.5615		15.956	16.7868	16.3663	16.1786	16.1739	16.1059	16.0926	16.4007	15.5966	15.5555	16.5517	16.4132	16.437		16.5399	15.1447	16.5734	17.0514	16.7951	16.4056	16.435	16.3832	16.7247	16.8679	16.5184			17.1858	16.5523	367	0.707854	0.117696	0.190388
(UniMod:1)MEEEASSPGLGC(UniMod:4)SK(UniMod:121)PHLEK	TPGS2;TPGS2;TPGS2;TPGS2;TPGS2	Q68CL5_K14;Q68CL5-1_K14;Q68CL5-3_K14;Q68CL5-4_K14;Q68CL5-5_K14	Q68CL5;Q68CL5-1;Q68CL5-3;Q68CL5-4;Q68CL5-5	368	15.0813	15.4125	13.8986	14.7125	14.9656	14.9338	15.3265	14.9991	14.6059	15.2215	15.0531	15.405	15.0916	14.3453	15.2387	14.632	14.7904	15.1141	14.7551	15.7372	15.2119	13.7976	15.1668	15.3863	14.9438	15.9491	15.6946		15.9436	14.7351	14.8571	15.6873	15.6011	16.0134	15.0692	15.9285	15.4376	14.1593	13.9636	15.0687	15.3179	368	0.219035	-0.44122	-0.380952
(UniMod:1)MEEEGLEC(UniMod:4)PNSSSEK(UniMod:121)R	DHX32;DHX32	Q7L7V1_K15;Q7L7V1-2_K15	Q7L7V1;Q7L7V1-2	369	17.2458	16.8615	17.032	16.5332	16.6486	17.1411	17.0814	17.2351	16.9834	16.9932	17.3658	17.2496	17.2478	18.0171	17.6495	17.6796	17.633	17.0499	17.1805	17.2011	17.2643	17.8358	17.9343	18.0347	17.8563	17.2607	17.0397	16.4329	17.0922	17.9839	17.718	17.7882	17.7381	16.3155	16.2967	16.513	16.8984	17.047	17.2505	17.322	17.4265	369	0.341414	0.530708	0.741349
(UniMod:1)MEEETHTDAK(UniMod:121)IR	EXOSC5	Q9NQT4_K10	Q9NQT4	370	18.232	18.4439	18.4825	18.2998	18.3729	18.0056	18.0903	18.0218	18.381	18.3307	18.2911	18.3648	18.5253	18.4042	18.7103	18.5303	18.5822	18.4122	18.5224	18.3622	18.443	18.4139	17.9515	18.0378	18.2938	18.2288	18.2937	17.8549	18.2469	18.4383	18.2205	18.0758	18.3042	17.9781	17.8252	17.7223	18.0842	17.8548	18.008	17.9054	17.9661	370	-0.275094	0.178761	-0.260699
(UniMod:1)MEEIGILVEK(UniMod:121)AQDEIPALSVSR	PSMC4	P43686_K10	P43686	371	18.4344			18.5335	17.2989			18.2982	18.3942		17.9242	19.406	17.5801		18.1302	17.8155	17.6095		18.3567	18.6011	17.714		18.6716	18.9023	17.9201		18.0008	18.8956	18.2046		19.6203	19.1095	18.7226		18.445	19.2781	19.3131		18.0591	18.8614	18.4971	371	0.430062	-0.451734	0.27409
(UniMod:1)MEEIYAK(UniMod:121)FVSQK	NUP43	Q8NFH3_K7	Q8NFH3	372	18.7621	17.9217	19.3178	19.2558	18.7424	17.8374	18.0119	19.1593	19.0579		18.4329	19.0569	18.7855	18.5999	19.0467	18.4893	18.6891	18.7432	18.8675	18.8926	19.14	18.7454	19.2797	18.9338	18.9679		18.8821	19.1191	18.8238	18.3661	19.2605	18.932	18.5326	19.4569	19.0655	18.3755	19.0129		17.3881	19.0199	17.9878	372	-0.29281	-0.0522	0.0708825
(UniMod:1)MEEK(UniMod:121)DYSEADGLSER	EPB41L1	Q9H4G0-2_K4	Q9H4G0-2	373	15.264	16.3215								15.6165					16.8333										14.2477			13.5891						14.9076	14.6661	14.335	14.7919	15.4104	15.5748	15.9088	16.2301	373
(UniMod:1)MEEK(UniMod:121)EILR	ZC3H3	Q8IXZ2_K4	Q8IXZ2	374	16.397	16.3058		16.1844	16.2895		16.3646				16.0385	16.6149	16.2225	17.2375	17.3652	16.8502	17.2825		15.7073		15.9296												16.5939			16.2463	15.8005	16.1579	15.9286		16.4245	374
(UniMod:1)MEELDGEPTVTLIPGVNSK(UniMod:121)K	NUP85	Q9BW27_K19	Q9BW27	375	19.525			20.2168	19.9391	18.4058	18.8159	20.1349	20.2074		18.328	20.0426	20.0614	18.249		19.206	19.4207			19.9921	19.8897		19.0416	19.9781	19.9676		19.607	20.062	20.2069	17.9589	20.0111	19.2996	19.633	18.8843	18.9964	20.3355	20.133			19.1764	19.5494	375	-0.686998	-0.518796	-0.278486
(UniMod:1)MEESGYESVLC(UniMod:4)VK(UniMod:121)PDVHVYR	NECAP2;NECAP2;NECAP2	Q9NVZ3_K13;Q9NVZ3-2_K13;Q9NVZ3-3_K13	Q9NVZ3;Q9NVZ3-2;Q9NVZ3-3	376	17.1961	17.3519	17.3784	17.3838	17.3073	17.082	17.3458	17.2575	16.8091	17.0508	17.3009	16.8126	17.5551	17.0639	17.6052	17.4742	17.3483	17.1973	17.4578	17.5203	17.278	17.1857	17.215	17.0635	17.2272	17.4496	17.6122	17.2033	17.2831	16.9672	17.4035	17.1855	17.1623	16.4175	16.9162	16.6211	16.8091	16.7978	17.5005	16.9565	17.2887	376	-0.231769	0.193011	-0.190499
(UniMod:1)MEFAELIK(UniMod:121)TPR	MTMR9	Q96QG7_K8	Q96QG7	377	14.8635		15.3188			13.9988			14.2554			15.2846	14.4349	14.6088				15.2885			15.3992			15.0199					15.6764	14.729	15.1704		14.2864			15.2894	14.1922					377
(UniMod:1)MEFDLGAALEPTSQK(UniMod:121)PGVGAGHGGDPK	IMUP;IMUP	Q9GZP8_K15;Q9GZP8-2_K15	Q9GZP8;Q9GZP8-2	378	17.4939	17.1414	17.5282	17.7728	17.5107	18.0383	18.5753	18.1466	17.7994	17.3372	17.5921	17.7508	16.7108	18.3304	18.6551	17.9313	17.4432	17.6029	17.5619		15.1749	18.2958	18.3376	17.2371	17.3615	16.2951	17.5825		17.2855	18.3726	18.2199	17.2954	17.2936	17.3442	17.1385	16.374	16.4176	18.0648	18.0565	17.1643	16.0286	378	0.651675	0.742252	1.02805
(UniMod:1)MEFVK(UniMod:121)C(UniMod:4)LGHPEEFYNLVR	FDFT1	P37268_K5	P37268	379	18.3587	18.3275	18.9658	18.9422	16.1308	18.5939	18.6939	18.4633		18.7012	18.5615	18.6419	19.0963	16.5847	18.9366	16.479	18.0132	18.4798	18.7131	18.8832	16.7726	18.7517	19.2827		18.7337	17.0274	19.2941	19.5476	19.277	18.8261	17.4196	19.0548	19.7992	17.9972	19.459	17.1378	17.0507	19.1005	17.1517		18.3815	379	0.492156	-1.24686	0.710518
(UniMod:1)MEGDAVEAIVEESETFIK(UniMod:121)GK	CTCF	P49711_K18	P49711	380	16.3095												16.3726		15.5745		16.2747				16.2191		16.3542									17.0328	16.4221								16.2258	380
(UniMod:1)MEGGAYGAGK(UniMod:121)AGGAFDPYTLVR	SYNGR1;SYNGR1	O43759_K10;O43759-2_K10	O43759;O43759-2	381	19.1485	19.277	19.449	19.2713	19.3005	19.6583	19.4895	19.5376	19.861	19.1723	19.0499	19.4321	19.1792	18.7816	19.1109	18.3391	18.7982	19.1884	19.2846	19.1595	19.403	18.9274	19.0211	19.1527	19.1506	17.7146	19.1654	19.311	19.4942	19.4495	19.1041	19.4088	19.215	19.0314	19.0466	19.2286	19.0543	18.9667	18.9727	18.9077	18.8762	381	0.312135	-0.450929	-0.195906
(UniMod:1)MEGGFGSDFGGSGSGK(UniMod:121)LDPGLIMEQVK	TIMM13	Q9Y5L4_K16	Q9Y5L4	382	17.5338	16.3457		17.5354	16.9813			17.5905	16.8839			18.9075	18.0695	17.315	17.1415		17.1347			18.6036		15.6841			18.2556	15.9201		18.0586	18.5912	17.7805	17.5648	18.4817	18.1349	18.429		16.7704		17.0052	18.1807	16.9022	17.612	382	0.283107	-1.29145	-1.63378
(UniMod:1)MEGHDPK(UniMod:121)EPEQLR	HNRNPA3	P51991-2_K7	P51991-2	383	16.1767	16.5321		16.0735	15.762	15.5066	17.1524	15.5266	14.9557	15.3462	16.5634	17.066	16.4456	17.0143	16.9938	16.7568	16.7956	16.2655	15.8796	16.3073	15.602		15.9034	16.7362	15.6482	16.3072	16.3117	13.6876	16.3092	14.8464	15.8148	17.074	16.686	16.4555	16.7748	16.7537	16.0489	15.9293	15.6844	16.3468	16.8507	383	-0.337231	0.534807	0.082342
(UniMod:1)MEGISNFK(UniMod:121)TPSK	PBK;PBK	Q96KB5_K8;Q96KB5-2_K8	Q96KB5;Q96KB5-2	384	20.5694	20.5158	20.3658	20.6439	20.5362	20.6695	20.5847	20.7967	20.6039	20.5283	20.4189	20.8369	20.5785	20.6635	20.8486	20.5641	20.772	20.5717	20.4697	20.4549	20.5205	20.7141	20.6659	20.6983	20.5844	20.532	20.3265	20.3709	20.3918	20.6827	20.5716	20.6244	20.6296	20.4213	20.4773	20.4616	20.5677	20.47	20.498	20.6589	20.4855	384	0.148268	0.121397	0.161472
(UniMod:1)MEGLSDVASFATK(UniMod:121)LK	STARD4;STARD4	Q96DR4_K13;Q96DR4-2_K13	Q96DR4;Q96DR4-2	385	19.1132	20.2396	18.7183	19.7773	19.1572	19.7951	18.2601	20.5694	18.6354	19.6746	18.0881	20.1224	19.5163	19.8199	18.725	17.2203	19.6084	19.9641	18.4071	19.16	18.7965	18.4624	19.2419	18.696	19.773	17.1763	18.3926	20.3706	19.5916	18.6319	18.8996	19.0838	19.026	19.4121	19.5353	19.5014	19.1118	19.6726	19.2843	18.4261	17.9856	385	-0.158076	-0.506961	-0.0386071
(UniMod:1)MEGSASPPEK(UniMod:121)PR	SLC46A1;SLC46A1	Q96NT5_K10;Q96NT5-2_K10	Q96NT5;Q96NT5-2	386	19.8713	19.9805	20.0099	20.0646	19.9809	19.9709	20.038	19.9443	19.8717	19.989	20.1093	20.1745	19.9998	19.8548	20.1617	19.9034	19.8692	19.9363	20.0313	20.07	19.9913	19.4911	19.6261	19.6485	19.4578	19.9112	19.8596	19.633	19.8587	19.7336	19.8511	19.9052	19.7583	19.6916	19.8187	19.8038	19.6971	19.6777	19.6987	19.9394	19.8382	386	-0.052739	-0.120911	-0.451357
(UniMod:1)MEGVEEK(UniMod:121)K	RPL7	P18124_K7	P18124	387	22.7785	22.4347	22.1705	22.433	22.2524	22.3118	22.4373	22.2529	22.0863	22.7226	22.4809	22.4644	22.5006	22.3402	22.3378	22.1453	22.2065	22.8324	22.8477	22.9348	22.8794	22.2335	22.1971	22.3615	22.1977	23.7888	24.0062	23.469	23.6743	23.1918	23.344	23.0826	23.3023	23.4138	23.4059	23.351	23.4159	22.8059	22.8984	22.9425	22.985	387	-0.0505625	-0.284685	-0.626134
(UniMod:1)MEHFDASLSTYFK(UniMod:121)ALLGPR	ELOVL5;ELOVL5	Q9NYP7_K13;Q9NYP7-2_K13	Q9NYP7;Q9NYP7-2	388	15.3346	13.9903	16.4966		14.8895		15.9175	15.0938	15.527	13.4783	15.8468		15.7875	16.1811	14.6601	16.7011	16.7993	14.7503	14.8722	14.1358	16.5827	15.1419		14.9573		14.403	14.8399	15.5461			16.3258		15.5783	14.8856						15.3114		388	0.387313	1.04786	-0.0355899
(UniMod:1)MEIPGSLC(UniMod:4)K(UniMod:121)K	PAPSS1	O43252_K9	O43252	389	22.088	21.8994	21.861	21.8752	21.6473	22.4458	22.2797	22.33	22.0432	22.0615	21.9944	22.0901	21.8262	22.3416	22.4709	22.5209	22.2072	21.9203	21.9441	21.8524	21.793	22.495	22.4498	22.3552	22.3696	22.1868	22.0258	21.844	21.8861	22.3199	22.3124	22.0521	22.1413	22.0047	21.8909	21.8401	22.0008	22.0122	22.0551	21.9273	21.946	389	0.453953	0.392087	0.539961
(UniMod:1)MEK(UniMod:121)DGLC(UniMod:4)R	CDK6	Q00534_K3	Q00534	390	20.7012	20.6975	20.3616	20.6485	20.6197	20.4963	20.7408	20.6491	20.4051	20.5898	20.7439	20.9476	20.7212	20.5764	21.0034	20.7367	20.6936	20.6063	20.5556	20.5409	20.5701	20.2373	20.2601	20.5153	20.3213	21.2564	21.221	20.8435	20.9965	20.6713	20.757	20.8314	20.8944	20.9387	21.0037	21.078	20.9233	20.4951	20.568	20.6538	20.6776	390	-0.00898655	0.00188122	-0.234727
(UniMod:1)MEK(UniMod:121)EETTR	AHNAK	Q09666_K3	Q09666	391	16.8804	16.9819	16.1853	17.0219	16.4556	16.3616	17.0346	16.0776	15.3161	16.9384	16.4902	17.3227	17.2731	16.9452	17.049	16.6408	16.7665	17.2216	17.0757	17.2272	17.0551	15.5307	16.1856	16.7794	15.9072	17.4954	17.3892	16.6171	17.3224	16.8625	17.0047	17.5211	16.9909	16.9812	17.556	17.69	17.257	17.034	17.0248	17.1665	17.4584	391	-0.463734	-0.155743	-1.0442
(UniMod:1)MEK(UniMod:121)IEEQFANLHIVK	WDR89	Q96FK6_K3	Q96FK6	392	14.7523		14.9776		14.802		15.1484					14.9695		15.4628		14.3911								14.9886			14.9404					14.0576		15.2745		14.2469	14.2953			14.2252		392
(UniMod:1)MEK(UniMod:121)LAAGLAGLR	GAREM2;GAREM2	Q75VX8_K3;Q75VX8-2_K3	Q75VX8;Q75VX8-2	393	15.2292					15.2748				15.1449		15.5663										14.4371								14.9651		14.6389		16.3779		15.367	14.606	15.3338			15.8091	393
(UniMod:1)MEK(UniMod:121)QPQNSR	POMK	Q9H5K3_K3	Q9H5K3	394	17.1274	17.8604	17.206	17.5457	17.9134	17.437	16.8498	17.4942	17.0503	16.1576		17.6235	18.3567	17.973	18.4027	18.3352	17.1252					15.9296			13.9533	17.1065	16.4204	17.0004	15.9922	17.029	17.1146		17.18									394
(UniMod:1)MEK(UniMod:121)TELIQK	YWHAQ	P27348_K3	P27348	395	18.937	18.9682	17.1545	19.1222	17.7155	19.5983	19.0021		18.2251	19.5134	18.7068	18.8175	19.199	19.8902	18.7296	18.9479	18.8587	18.9439	19.4319	18.5417	19.398	19.106	18.7044	19.2184	19.4132	18.6274	17.6952	19.1418	19.149	19.4519	19.1068		19.5762	19.0948	18.7683	17.9364	19.0403	20.0731	19.0592	18.7404		395	0.701723	0.0474377	0.0316608
(UniMod:1)MEK(UniMod:121)TLETVPLER	HNRNPA2B1	P22626_K3	P22626	396	21.0258	20.8887	20.7466	20.7668	20.9202	21.2018	21.2185	21.1697	21.2603	20.7475	20.8609	21.1154	20.9896	21.4421	21.5352	21.1117	21.4847	20.8397		20.9359	20.9313	21.1058	21.3937	21.5901	21.4206	21.0225	20.578	20.5884	20.8466	20.9425	20.9466	21.1708	21.1339	20.8621	20.7091	21.0089	20.9509	20.8983	20.8245	20.8641	20.9831	396	0.381983	0.465091	0.475265
(UniMod:1)MEK(UniMod:121)TQETVQR	GGPS1	O95749_K3	O95749	397	18.357	18.5045	17.9492	18.4173	18.2532	18.0204	18.2952	17.8712	17.6908	18.6036	18.6544	18.6073	18.4828	18.2656	18.3495	18.2891	18.2415	18.7355	18.7659	18.5886	18.56	17.861	18.084	17.9597	18.1722	18.836	18.9427	18.0873	18.4763	18.2662	18.5442	18.1437	18.4	18.5316	18.6748	18.3576	18.2896	18.4451	18.4847	18.3034	18.2743	397	-0.311613	-0.300608	-0.643276
(UniMod:1)MELENIVANSLLLK(UniMod:121)AR	GRK4;GRK4;GRK4;GRK4	P32298_K14;P32298-2_K14;P32298-3_K14;P32298-4_K14	P32298;P32298-2;P32298-3;P32298-4	399	18.7137	19.4126		17.5348		19.4694	19.244	18.5704	19.1044	19.3093	18.025	19.8566	18.8001	19.732	19.0698	18.3289	18.3187	19.2828	18.3936		19.1956	19.1339	18.2758	19.1239	17.5269			19.0877	18.3603		19.116	18.6783	18.5122	17.4284	17.9005	17.6453		18.8525		19.2159	18.3321	399	0.623329	-0.135398	-0.442206
(UniMod:1)MELENIVANTVLLK(UniMod:121)AR	GRK6;GRK6;GRK6	P43250_K14;P43250-2_K14;P43250-3_K14	P43250;P43250-2;P43250-3	400	18.897	19.2836	17.3604					19.0563			19.2751	20.1422		19.4912								18.901			17.9068							18.6565										400
(UniMod:1)MELGELLYNK(UniMod:121)SEYIETASGNK	DCTN5	Q9BTE1_K10	Q9BTE1	401	18.6354		18.5778	18.9127			18.5235	18.5529	18.5716	18.0911	18.3956	19.5931	18.3648		17.6258	17.1761	18.1625	18.1318	19.1565	18.3437	18.5387	18.9894	19.2628	18.9547	18.9761	16.9806	18.5295	18.8447	18.7704	19.7186	18.8283		18.7007	19.7401		18.9523				19.095		401	-0.195917	-0.956367	0.503063
(UniMod:1)MELLGEYVGQEGK(UniMod:121)PQK	GON7	Q9BXV9_K13	Q9BXV9	402	19.3266		19.1603	19.1625	19.1172	18.9148	19.5186	19.4866	19.4439		18.94	19.2795	18.927	18.6893	19.6218	19.4758	19.6022		18.8039	18.6678	18.7439	18.7833	19.5792	19.6386	19.6557		18.6947	18.6669	18.8077	19.4194	19.7845	20.1035	19.7714	19.1754	19.2163	19.3941	19.3798	19.6355	20.1155	20.143	20.2391	402	0.194301	0.298451	0.675676
(UniMod:1)MELQDPK(UniMod:121)MNGALPSDAVGYR	SLC38A5	Q8WUX1_K7	Q8WUX1	403	17.9741	18.8771	18.2609	18.9372	18.7694	18.1213	19.1473	17.7197	17.1074	18.1287	19.0444	18.8122	18.8818	19.3058	19.6753	18.7184	18.9752	18.129	17.7704		18.091	16.281	17.4194	17.6324	17.4093	16.7135	17.4392		17.6215	17.0097	16.9153	17.8261	17.5994	17.7611	17.7938	17.3064	17.6797	17.8481	16.9761	17.5628	17.7477	403	-0.687235	0.451902	-0.811273
(UniMod:1)MELVQVLK(UniMod:121)R	NDUFA12	Q9UI09_K8	Q9UI09	405	19.1773	18.8684	18.9551	18.8688	19.4256	18.9474	18.9358	18.7485	19.2815	18.6506	18.8551	20.0289	19.3143	18.1078	18.7334	18.9971	19.2702	18.3101	18.681	19.4825	19.4839	18.8357	19.053	19.4475	19.6456	18.052	19.243	19.821	19.8509	19.0807	19.3856	20.0962	19.7631	19.1982	19.019	19.7871	19.7801	19.205	18.7657	19.4261	19.6898	405	-0.0511981	-0.435158	0.256064
(UniMod:1)MEMTEMTGVSLK(UniMod:121)R	PUS7;PUS7	Q96PZ0_K12;Q96PZ0-2_K12	Q96PZ0;Q96PZ0-2	406	16.1785												15.3858	16.4617	17.1555	15.9106					15.1274	16.7047	16.868	16.6	16.8981			15.5026				16.0989	16.5741				15.8611		15.697	15.9268	16.0831	406
(UniMod:1)MENAHTK(UniMod:121)TVEEVLGHFGVNESTGLSLEQVK	ATP2A2	P16615_K7	P16615	407	17.4626		17.4753				17.2783		17.4256			17.607	17.7867					16.589		18.0872		17.2518		16.9618		15.4713	17.8556		18.1884	17.0768		17.6589		17.6003	17.8294	17.968	17.6713	16.6461		18.1034	18.1826	407
(UniMod:1)MENFQK(UniMod:121)VEK	CDK2	P24941_K6	P24941	408	19.0478	19.0409	18.8228		18.7393	19.4069	19.1365		19.1593	19.4168	19.5396	18.3438	19.133	20.0181	18.6071	18.1555	17.9395	19.0573	19.1519	18.2603	19.0953	19.3278	19.4172	19.3222	19.432		18.241	18.9212	19.2281	18.383	18.1914		19.7944	19.171	19.0618	19.0043	18.7453	19.7846	19.5194	19.5014	19.6497	408	0.366585	-0.428259	0.483603
(UniMod:1)MENSDSNDK(UniMod:121)GSGDQSAAQR	RLIM	Q9NVW2_K9	Q9NVW2	409	18.6463	18.7751	18.2837	18.6423	18.0454	19.5266	19.337	19.4677	18.7951	18.6432	19.7133	19.1503	18.7615	20.1129	20.2892	19.4269	19.327	18.993	18.7813	18.8115	18.6481	18.6569	18.9932	18.852	18.4467	19.2723	19.3914	17.4184	18.9097	18.9561	19.086	18.3865	18.6274	18.4163	18.2894	17.3411	17.1535	17.0617	17.4446	16.9209	16.6953	409	0.844996	0.721912	-0.0712729
(UniMod:1)MENTENSVDSK(UniMod:121)SIK	CASP3	P42574_K11	P42574	410	16.1401	16.1357	16.1567	15.7866	16.3713	16.0942	16.5229	16.2475	15.8245		15.9346	16.5587	16.1432		16.4999		15.7277		15.7032	15.6196	15.9858	16.1305	15.8022	16.0427	16.318		16.0097	15.4689	15.9912	16.5492	16.5189	16.1503	16.39	16.0351	16.4499	16.6579	16.4383	16.1262	15.8519	16.3072	16.3543	410	0.0597265	-0.0984141	0.303821
(UniMod:1)MEPELAAQK(UniMod:121)QPR	NET1	Q7Z628_K9	Q7Z628	411	15.5389	15.6032	15.3869	15.3067	14.975	15.0905	15.4486	15.601	13.7953	15.9839	15.1466	14.6705	15.0083	16.0444	15.9867	15.5475	15.8816	16.1002	15.7799	15.5259	15.8546		16.2908	15.8939	15.9592	16.0814	16.032	15.7166	15.517	16.0187	16.0285	15.083	15.1598	16.0561	15.3727	15.1365	14.9988	15.8068	15.049	15.6193	15.46	411	-0.334105	0.662741	0.232805
(UniMod:1)MEPLAAYPLK(UniMod:121)C(UniMod:4)SGPR	GPX8	Q8TED1_K10	Q8TED1	412	20.4901	20.1519	20.4979	20.5422	20.3897	20.3038	20.1183	20.4738	20.4149	20.4812	20.4503	20.8632	20.6494	20.2903	20.4334	20.4888	20.5109	20.36	20.4797	20.3732	20.4772	20.3782	20.5672	20.5906	20.4747	20.3842	20.4794	20.5773	20.5383	20.7491	20.5764	20.5658	20.6864	20.2445	20.3742	20.5719	20.465	20.5388	20.5725	20.8016	20.7164	412	-0.0677223	-0.180169	0.0801325
(UniMod:1)MEPLK(UniMod:121)SLFLK	MAP3K11	Q16584_K5	Q16584	413	17.1763		16.6166	17.1241	16.8951		16.7694	16.7716	17.4407	16.9667	16.9529	17.6268	16.6622	16.915	17.1109	17.179	16.4906	17.6501		17.0078	17.674	17.2774	17.5465	17.5061				17.005	17.3178	17.7773		18.1469	17.1461	17.1931	16.9383	16.8406	17.2579	17.6503		16.833	17.3522	413	0.115293	-0.128267	-0.000637134
(UniMod:1)MESGAYGAAK(UniMod:121)AGGSFDLR	SYNGR2;SYNGR2	O43760_K10;O43760-2_K10	O43760;O43760-2	414	22.6816	22.7473	23.0516	22.7913	23.014	23.148	22.8477	23.0113	23.2627	22.779	22.8736	22.8654	22.9112	22.5579	22.75	22.4702	22.5927	22.6442	22.7046	22.7628	22.7965	22.5369	22.6174	22.6078	22.6088	22.3283	22.696	22.7444	22.6939	22.5091	22.5535	22.5618	22.5755	22.442	22.4804	22.5376	22.7583	22.2862	22.3662	22.3782	22.3994	414	0.166349	-0.264582	-0.134287
(UniMod:1)MESGK(UniMod:121)TASPK	TAF9	Q16594_K5	Q16594	415	17.364	17.5058	17.2511	17.5701	16.8056	17.2479	17.114	16.964	17.1298	17.1543		18.1224	17.624	16.9823	17.3753	17.2024	17.6153		16.9435	17.6491	17.3723	17.1498	16.8923		16.9289	18.3938	17.7952	17.505	17.7587	17.3706	16.9791	17.3477	17.0318	17.1059	17.2902	17.6399	17.3571	17.6851			17.8803	415	-0.169217	-0.339751	-0.331318
(UniMod:1)MESK(UniMod:121)PSR	MARCHF7	Q9H992_K4	Q9H992	416	20.1341	20.2084	20.1506	20.1256	19.9558	19.4202	19.323	19.349	19.2912	20.2216	19.6044	20.4583	20.2616	19.7879	20.1652	19.656	19.9942	20.621	20.5445	20.5657	20.4083	20.0083	19.7892	20.1671	20.0707	21.3373	21.1097	20.8328	20.9717	20.6861	20.6207	20.6635	20.817	19.4673	20.1706	19.8841	19.9281	19.4768	19.5911	19.7939	19.8666	416	-0.764269	-0.235681	-0.52602
(UniMod:1)MESMLNK(UniMod:121)LK	SCYL2	Q6P3W7_K7	Q6P3W7	417	15.3622	14.6933		15.1911	15.7697	14.6731		14.8856				15.0363	14.8458	14.908	15.1745	14.6589		15.7261	15.4889	15.5287	15.2985		15.6068			13.6478	15.6874	15.5743	15.709	15.9033	15.912	15.8331	15.9805	16.0817	14.9388	15.9957	15.2923	15.7082			15.7535	417	-0.438691	-0.02723	0.0963062
(UniMod:1)MESPASSQPASMPQSK(UniMod:121)GK	MAP2K3	P46734_K16	P46734	418	16.2148	16.1959	16.1912	16.2677	16.2726	16.1799	15.9869	16.0581	15.0512	16.018	16.4029	16.2163	16.3204	16.1732	16.5524	15.9151	16.4577	16.2472	16.623	16.2717	16.3136	16.1206	16.3014	15.9997	15.6274	17.3815	16.4813	16.1728	15.9862	16.5413	16.5073	16.5616	16.178	15.8144	16.1165	16.0846	16.1723	16.0573	16.2737	16.5078	15.9893	418	-0.412851	0.0352236	-0.351565
(UniMod:1)MESYHK(UniMod:121)PDQQK	TKT	P29401_K6	P29401	419	21.9401	21.7194	21.6812	21.7302	21.9223	21.9342	21.8522	22.0292	21.9393	21.865	21.8943	21.8844	21.8483	22.0103	22.2926	22.2667	22.2484	21.8281	21.9876	21.8822	21.849	22.0987	22.2907	22.1298	22.2254	21.9105	21.7773	21.6891	21.6571	22.0983	22.1694	22.0145	22.0677	21.9391	21.5378	21.6427	21.8363	21.9606	21.9907	22.035	21.8698	419	0.175467	0.331502	0.29944
(UniMod:1)METLQSETK(UniMod:121)TR	CYREN;CYREN	Q9BWK5_K9;Q9BWK5-4_K9	Q9BWK5;Q9BWK5-4	420	16.3503	16.2035	16.3172	16.5091	16.3389	16.7328	16.1973	16.6606	16.2481	16.5145	16.3774	16.6473	16.3963	16.6173	16.5403	16.5612	16.6102	16.3404	16.2343	16.6369	16.3666	16.6222	16.6184	16.1903	16.2237	16.7147	16.5593	16.1334	16.604	15.9469	16.646	16.0958	16.182	16.0941	16.6587	16.2879	16.3715	15.7197	16.0244	15.6241	15.6456	420	0.117509	0.0983607	0.0191089
(UniMod:1)METMASPGK(UniMod:121)DNYR	KPNA6	O60684_K9	O60684	421	19.0643	19.4983	19.4353	19.4979	19.4685	19.9653	19.451	19.8673	19.9094	19.3188	19.1963	19.3414	19.2911	19.3847	19.6987	19.3797	19.3051	19.2437	19.2279	19.0898	19.2261	18.4468	18.76	18.6028	18.5308	19.2811	19.0485	18.7066	18.862	18.8534	18.7975	18.6289	18.6084	18.8066	18.8051	18.7147	18.741	18.458	18.5393	18.3575	18.2285	421	0.323231	0.155172	-0.611803
(UniMod:1)METSALK(UniMod:121)QQEQPAATK	RFC5	P40937_K7	P40937	422	19.3081	19.0546	19.136	19.0978	19.0562	19.5002	19.3513	19.409	19.4635	19.0403	19.1047	19.0161	19.1876	19.432	19.7017	19.645	19.6925	19.1888	19.1065	19.1285	19.2954	19.6487	19.7666	19.6585	19.6774	19.3596	18.9746	19.3438	19.1442	19.4806	19.4935	19.3919	19.4115	19.0357	19.0761	19.0816	19.3189	19.1089	19.1557	19.3313	19.2584	422	0.344877	0.530625	0.507984
(UniMod:1)MEVK(UniMod:121)PPPGR	HNRNPA3	P51991_K4	P51991	424	18.651	18.4228	17.272			19.2556			18.8622	18.551	18.6448	18.7023			19.788			18.045		17.5272	17.45	19.0225	18.8412	19.6839	19.7148	18.0166			17.7626	18.475		19.4598	19.3078	18.2211	18.1472	18.313	19.561	18.0221	18.6674	19.4553	19.0347	424	1.2115	1.15534	1.64154
(UniMod:1)MEVQK(UniMod:121)EAQR	IER2	Q9BTL4_K5	Q9BTL4	425	18.5885	18.7156	18.4734	18.3842	18.2743	18.7222	18.4537	18.526	18.2868	19.3934	19.2197	19.2803	18.986	19.0053	19.1721	18.8923	18.8064	20.1476	19.987	19.7715	19.6243	20.2633	20.1119	20.1147	20.0881	18.5464	18.0893	17.5893	17.8584	17.8228	17.7992	17.3265	17.6059	18.0238	17.8997	17.5953	17.642	17.3985	17.4038	17.1591	17.0803	425	0.0353137	-0.250829	0.261913
(UniMod:1)MFEEK(UniMod:121)ASSPSGK	TARS1	P26639_K5	P26639	426	18.2276	18.4029	18.4682	18.2704	18.1783	18.209	18.1403	18.0321	17.9987	18.0411	18.4691	18.3788	18.1325	17.9518	18.0981	17.9675	18.0513	18.1726	18.5645	18.1831	18.4279	18.1317	18.191	17.7948	17.8881	18.6187	18.436	18.0895	18.2912	18.199	18.3484	18.091	18.0899	18.2884	18.4027	18.2098	18.4271	18.311	18.5071	18.3123	18.3387	426	-0.23489	-0.238169	-0.335642
(UniMod:1)MFGFHK(UniMod:121)PK	SINHCAF	Q9NP50_K6	Q9NP50	427	16.6959			16.3351			17.2691		16.603			16.6543			17.4028		17.1455		16.2047	16.6929			16.9519	16.9733	16.2435					16.7783					16.772				15.7165			427
(UniMod:1)MFHGIPATPGIGAPGNK(UniMod:121)PELYEEVK	VPS28;VPS28	Q9UK41_K17;Q9UK41-2_K17	Q9UK41;Q9UK41-2	428	18.3352	18.3083	18.3048	18.401	18.2594	18.2846	18.459	17.9601	18.0745	18.2881	18.5039	18.5732	18.5049	18.44	18.5089	18.3576	18.3995	18.5278	18.5391	18.2715	18.3516	18.0567	18.3657	18.473	18.1958	17.1143	18.3489	17.896	18.4268	18.5927	18.5785	18.8077	18.5283	18.3299	18.2789	18.4412	18.5038	18.3194	18.1971	18.2319	18.4032	428	-0.123815	-0.0410119	-0.149659
(UniMod:1)MFSC(UniMod:4)VK(UniMod:121)PYEDQNYSALR	CAPN5	O15484_K6	O15484	429	16.9452	17.053		17.3182	17.2582	17.614	17.2716	17.0741	16.2799	16.7773	17.1221				17.8023			16.694			17.7146	17.1691	17.2982	16.4889	16.4791									15.7838	16.9593	16.2615			16.485			429
(UniMod:1)MFSFEGDFK(UniMod:121)TR	UBE3C	Q15386_K9	Q15386	430	16.8722	17.0635	16.4794	16.6349	17.2486	17.4532	17.0241	17.0601				16.7337		17.0903	16.6342		17.3674			16.6282	16.5313	16.9557	16.4435	16.6708	16.8105		16.2582			16.9675	16.7191	17.0121	17.6132		14.9218	16.9268	16.5001	16.9456	17.5317	17.3558	17.7136	430	0.322556	0.296982	0.140378
(UniMod:1)MFSWVSK(UniMod:121)DAR	EHD1	Q9H4M9_K7	Q9H4M9	432	18.7412	19.3832	18.9872	18.9143	18.8793	18.974	18.8396	18.6276	18.813	18.9343	19.2664	19.0949	19.0018	18.9327	19.0814	19.0204	19.2417	19.0852	18.8421	18.7233	18.8054	18.5379	18.2353	18.359	18.2941	17.4023	18.5776	18.5878	18.8676	18.9098	18.9015	18.9586	18.6446	18.8439	18.0796	18.5562	18.2333	18.7166	18.1691	18.0644	19.2614	432	-0.227447	-0.00529255	-0.507411
(UniMod:1)MFVQEEK(UniMod:121)IFAGK	UBAC1	Q9BSL1_K7	Q9BSL1	433	17.1456	17.7247	17.0906	17.4164	17.002	17.5856	17.7225	17.8939	17.5831	16.5917	16.8552	17.1706	17.2158	17.5741	17.6557	17.6143	17.5009	16.9791	16.7633	16.9294	17.2193	16.7583	17.4781	17.6093	17.1714		16.8443	16.9219	17.0756	17.3738	17.3403	17.2117	17.1642	16.9549	16.6508	17.0076	16.8223	16.2085	16.5694	16.7173	16.7109	433	0.387847	0.627906	0.281518
(UniMod:1)MHQK(UniMod:121)LLK	PAQR3	Q6TCH7_K4	Q6TCH7	434	17.1409	17.7211	17.8862	17.7881	17.7874	17.5381	17.5059	17.7419	17.4051	17.7489	17.793	17.7814	17.7538	17.6991	17.6419	17.4187	17.4623	17.7669	17.6269	17.7363	17.7702	17.288	16.9778	17.0996	16.9635	17.1019	17.0816	17.0152	16.968	16.2097	16.0704	15.9093	15.9279	16.992	16.4799	17.1025	17.0949	15.8248	15.95	15.8546	16.1532	434	-0.247945	-0.213753	-0.642837
(UniMod:1)MIEESGNK(UniMod:121)R	DTNB;DTNB;DTNB;DTNB;DTNB;DTNB	O60941_K8;O60941-2_K8;O60941-3_K8;O60941-4_K8;O60941-5_K8;O60941-7_K8	O60941;O60941-2;O60941-3;O60941-4;O60941-5;O60941-7	436	15.9995	15.3984	16.4085	16.0701	15.6383	15.8662	16.1082	16.0785	15.833	15.7694	16.1554	16.2717	16.4063	16.0393	16.6454	16.5938	16.0457	15.9557	16.0442	16.1409	15.8976	15.5753	15.6298	15.6944	15.6979	15.5943	15.7165	15.8078	16.2594	15.5452	16.4337	16.2847	16.2258	15.913	15.4279	15.6693	16.0709	15.924	16.402	16.1787	16.5622	436	0.0926634	0.180335	-0.360241
(UniMod:1)MIEQQK(UniMod:121)R	SNRNP40	Q96DI7_K6	Q96DI7	437	17.962				18.0491	18.6245	17.996	18.5533	18.42			17.4047			18.5654	18.1233	18.1512				17.3213	18.5813		17.8954	18.0338	17.6179		17.641									17.764		17.0885	17.4846		437
(UniMod:1)MIK(UniMod:121)LFSLK	UBE2M	P61081_K3	P61081	438	22.3998	22.6339	21.7823	23.331	22.7479	22.4519	21.9503	23.1577	22.1365	22.0355	21.8065	23.0674	22.8285	21.707	22.9132	21.4667	22.6504	22.8712	22.6079	21.9869	22.4392	22.9545	22.8041	22.694	22.6668	21.5879	22.3795	22.7477	23.0539	23.0862	22.6353	22.0659	21.8151	21.6151	22.2145	22.7753	22.2613	21.9489	22.1773	21.8351	22.1005	438	-0.199679	-0.250168	0.303521
(UniMod:1)MITSAAGIISLLDEDEPQLK(UniMod:121)EFALHK	PSMD1	Q99460_K20	Q99460	439	18.416	18.2971				17.7899				18.0289	18.0498																						18.3522			18.6978				18.3574	19.7551	439
(UniMod:1)MK(UniMod:121)ETIMNQEK	BTF3	P20290-2_K2	P20290-2	440	15.6011	15.7168	15.736	15.4679	15.8619	15.3761	15.3928	15.3751	15.0868	15.8363	15.7768	16.4153	15.8243	15.3907	15.8858	15.8499	15.5177	15.8844	15.9755	15.4	15.4444	15.6376	15.5336	15.5601	15.7029	15.914	15.7055	14.8994	15.4569	15.9663	15.6163	15.7065	15.1641	15.152	15.963	15.9175	15.4348	15.2659	15.1665	15.8709	15.1974	440	-0.387953	-0.302157	-0.0675309
(UniMod:1)MLDHK(UniMod:121)DLEAEIHPLK	FAM234A;FAM234A	Q9H0X4_K5;Q9H0X4-2_K5	Q9H0X4;Q9H0X4-2	441	16.9982	17.0961	17.4707	17.06	17.324	17.7016	17.1252	16.8124	17.329	17.4402	16.8957	16.4124	17.1157	17.4052	17.3213	17.2472	17.2692	17.1943	16.965	16.4896	16.5554	16.6215		16.6335	16.9007				16.7989	17.2049	17.0468	17.0704	16.9908		16.2522	16.7314	16.7358	16.9778	16.5974	17.3152	16.8275	441	0.0043615	0.344753	-0.0825201
(UniMod:1)MLGPEGGEGFVVK(UniMod:121)LR	HNRNPF	P52597_K14	P52597	442	20.0491	20.6475	20.1345	20.1863	19.6019	20.6945	20.1734	19.9308	19.3463		20.1754	20.1692	19.6472	19.3513	20.2747	19.9469	19.6037		20.3957	20.0565	20.0798	19.9647	20.5533	19.8323	20.0094	18.5292	20.5583	19.9015	20.1837	20.3583	20.8836	19.8182	20.1913	20.1748	20.3687	19.7506	19.7738	20.2042	20.4948	20.0002	19.8986	442	-0.106289	-0.203157	-0.0873861
(UniMod:1)MLGTEGGEGFVVK(UniMod:121)VR	HNRNPH1	P31943_K14	P31943	444	19.274	19.0161	19.2688	19.2099	19.3229	19.365	19.383	19.2799	19.2817	19.1236	19.1525	19.2425	19.1899	19.4368	19.6532	19.3597	19.5029	19.2193	19.4169	19.3163	19.3156	19.7813	19.8287	19.5937	19.6136	18.0186	19.1002	19.3117	18.9576	19.178	19.3752	19.4283	19.4193	19.2108	18.8072	19.2725	19.1604	18.9638	19.1623	19.4293	19.2929	444	0.122982	0.311002	0.38727
(UniMod:1)MLLSK(UniMod:121)FGSLAHLC(UniMod:4)GPGGVDHLPVK	PIM3	Q86V86_K5	Q86V86	445	17.3243		18.2421	17.7579	17.3148		17.4986	17.5036	16.7742	17.3615	17.2036	16.2499	17.0621		17.6711	16.7994	16.2898	17.1442	17.5053	17.8931	16.9456	17.8317	17.8437	16.5355	17.1005	17.4197	18.2305	17.0869	17.4991	17.8525		17.6127	18.2287	17.781	16.9506	16.5656	16.5041	17.6969	17.7686	15.9077	18.0406	445	-0.51279	-0.0491552	-0.0441844
(UniMod:1)MLTLASK(UniMod:121)LK	UBE2F;UBE2F	Q969M7_K7;Q969M7-6_K7	Q969M7;Q969M7-6	446	20.5874	20.4755	20.6422	20.7204	20.6088	20.7349	20.392	20.6686	20.6574	20.7403	20.4714	20.8364	20.6552	20.2606	20.4218	20.4601	20.3975	20.6209	20.5574	20.556	20.7053	20.6208	20.5877	20.7859	20.7075	19.45	20.5875	21.0014	20.8706	20.7288	20.4369	20.6331	20.6047	20.5524	20.5787	20.7013	20.7794	20.5475	20.4687	20.5981	20.6709	446	0.00148286	-0.290829	0.0655559
(UniMod:1)MMLGTEGGEGFVVK(UniMod:121)VR	HNRNPH1	P31943_K14	P31943	447	18.5149	18.268	18.2398	18.5549	18.6286	18.538	19.0651	18.5428	18.3528	18.1172	18.6274	18.2961	18.4896	18.6543	19.4839	19.2165	18.9318	18.8432	18.6806	18.7363	18.5349	18.9795	18.9463	18.5575	18.4136		18.3618	18.4753	17.7806	18.4221	18.8303	18.3617	18.7564	18.1123	17.8594	18.2091	18.0694	17.9329	18.3119	18.4763	18.4245	447	0.201851	0.689067	0.025451
(UniMod:1)MNFSEVFK(UniMod:121)LSSLLC(UniMod:4)K	WRAP73	Q9P2S5_K8	Q9P2S5	448	15.895	16.3522	14.3817						16.4795	16.6322	15.5102	16.5957	15.4848								16.188			16.2839				16.3465		16.4992	16.5678	15.3209		14.2614					15.2847	15.8316	16.1944	448
(UniMod:1)MNGPADGEVDYK(UniMod:121)K	INO80E;INO80E	Q8NBZ0_K12;Q8NBZ0-2_K12	Q8NBZ0;Q8NBZ0-2	449	15.4112					15.8981	16.4416	15.9956	16.5228					15.8453	16.679	17.0964	16.6441	14.3959	13.2536		15.624	15.9697	15.7228	16.0732	15.9519	14.9069	15.3529			14.4719	15.8024	15.6169		14.1652			14.5748	13.1466	13.7176			449
(UniMod:1)MNIDDK(UniMod:121)LEGLFLK	ZNF148	Q9UQR1_K6	Q9UQR1	450	18.7724					18.7309									19.5784	20.2343						18.2147	18.27	18.4141	17.7792					18.9574												450
(UniMod:1)MNIMDFNVK(UniMod:121)K	SH3GLB1;SH3GLB1	Q9Y371_K9;Q9Y371-2_K9	Q9Y371;Q9Y371-2	451	17.8664	17.9549	17.7532	18.0454	17.8746	17.9703	17.6843	18.0468	17.8239	18.0515	17.5569	18.323	18.0409	17.5005	17.8153	17.4595	17.7467	17.9177	17.6299	18.0601	17.9951	17.594	17.6577	17.4636	17.3151	16.3826	17.9821	18.3594	18.1281	18.3613	18.0434	18.2172	18.2173	18.099	17.9647	18.1637	18.2492	17.7854	17.647	18.1004	17.6745	451	-0.0257065	-0.362577	-0.393071
(UniMod:1)MNINDLK(UniMod:121)LTLSK	UAP1	Q16222_K7	Q16222	452	16.7821	16.872	16.959	16.8572	16.4741	16.8523	16.8083	16.4287	16.5382		16.6099	17.1601	16.7602		16.8176	16.4051	16.6573		16.5168	16.5304	16.6129	17.0375	16.6234	16.6879	16.8094		16.6998	16.6951	16.7382	17.1654	17.0482	16.8863	16.4749	17.4297	16.5068	16.7751	16.6222	17.2796	16.9377	16.9017	16.9774	452	-0.133745	-0.216744	0.236208
(UniMod:1)MNK(UniMod:121)DAQMR	ENY2;ENY2	Q9NPA8_K8;Q9NPA8-2_K3	Q9NPA8;Q9NPA8-2	453	17.106	17.1771	17.0246	17.2779	17.0455	17.3729	17.4503	17.3074	17.1911	17.1325	17.0086	17.7022	16.7805	17.3974	17.8763	17.5527	17.3233	16.9267	16.926	16.7405	16.761	16.9812	16.6663	17.3254	16.5867	17.3316	17.2077	16.8304	15.7775	17.4659	17.4454	17.5781	17.2806	16.9881	16.8684	16.5823	16.7433	17.034	17.0871	17.3167	17.1669	453	0.199144	0.381438	0.0513584
(UniMod:1)MNK(UniMod:121)SLGPVSFK	ZNF12	P17014_K3	P17014	454	15.3845							15.4131				14.8689		15.4435	15.5418	15.2486								15.6274				15.5482														454
(UniMod:1)MNK(UniMod:121)VEQK	ZNF33A;ZNF33A	Q06730_K3;Q06730-2_K3	Q06730;Q06730-2	455	16.0432	15.1665	16.2396	15.5726		16.3312	16.4135	16.3236	16.6794	16.1145	15.3198			15.7145	16.6428	16.5415		15.1532	15.6116	15.8977	15.8139	16.3524	16.0074	16.4821	16.7593	16.5874	15.9945		16.1404	15.785	15.6991	16.2829	15.872		16.2122		15.9724		15.6145			455	0.777334	0.582477	0.781206
(UniMod:1)MNNHVSSK(UniMod:121)PSTMK	ACSL3	O95573_K8	O95573	456	15.4789		15.8866	15.665		15.1746	15.7214	15.7261	15.3677	15.644	16.0557	15.7423	16.0628	15.5402	15.7193	15.8032	15.1895			15.3459	15.2447	15.563				16.0497	15.083	15.5763		15.6644	15.6232	14.9842	15.6774					14.3681		13.9738		456
(UniMod:1)MNPIVVVHGGGAGPISK(UniMod:121)DR	ASRGL1	Q7L266_K17	Q7L266	457	17.4872	17.5133	17.575	17.265	17.7431	17.9711	17.7956	17.5222	17.7856	17.4873	17.3777	17.4199	17.6111	17.3461	17.7665	17.2374	17.3308	17.626	17.5324	17.574	17.3893	17.522	17.4219	17.708	17.4588	17.7579	17.3967	17.3438	17.4221	17.7897	17.5625	17.4119	17.7157		17.4261	16.8067	17.2056		16.9312	17.5033	17.262	457	0.244508	-0.0537942	-0.00274662
(UniMod:1)MNQEK(UniMod:121)LAK	BTF3L4	Q96K17_K5	Q96K17	458	18.0543	17.9713	18.0078	18.2927	18.1634	17.871	18.0731	17.89	17.9138	18.0158	18.341	18.3281	18.321	18.0724	18.2295	18.1747	18.1855	17.9501	18.0798	18.0494	18.0684	17.7501	17.8721	18.2067	17.9398	17.8082	17.968	17.7375	17.7415	18.0354	18.1036	18.2329	17.8984	18.0729	18.0099	18.1615	17.9123	18.2634	18.0292	18.3185	18.1118	458	-0.171805	-0.0859506	-0.0947384
(UniMod:1)MNQELLSVGSK(UniMod:121)R	FBXW7	Q969H0_K11	Q969H0	459	16.8549		16.2558	16.2341	15.9135	17.9422	17.8526	18.0931	17.4704	15.9517	16.021	16.0893	15.9224	18.0789	18.4839	17.9841	18.2702		15.8444	16.1182	16.0564	18.1982	18.1078	17.8192	18.1194	15.9144	15.7731	15.8301	15.9059	17.9207	18.0407	17.8251	17.5816		13.9671	14.8147	15.001	16.94	17.1958	17.2869	16.8063	459	1.7051	2.20821	2.05483
(UniMod:1)MNSDQDVALK(UniMod:121)LAQER	USP6NL	Q92738_K10	Q92738	460	19.0657	18.7865	19.0425	18.7891	18.8934	18.8842	18.9115	18.6697	19.0735	19.3888	19.2473	19.1272	19.1507	19.3197	19.319	18.7951	19.2096	19.1828	19.2501	18.7642	19.1992	19.5674	19.4174	19.5563	19.7872	17.5222	18.8468	18.6966	18.7986	19.3641	19.3098	19.4218	19.3254	18.6615	18.6268	18.521	18.7183	19.3128	19.3744	19.4628	19.3309	460	0.00684564	-0.0676308	0.482974
(UniMod:1)MNSIK(UniMod:121)NVPAR	HIP1R	O75146_K5	O75146	461	16.4807	16.6183	16.8653	16.683	16.7344	16.5419	16.4066	16.7455	16.8882	16.6424	16.5104	16.8497	16.7587	16.6218	16.513	16.5479		16.4806	16.6071	16.7202	16.7237	15.9029	16.3229	16.0107	15.0184	18.069	16.6552	16.325	16.5361	16.4105		16.5189	16.6791	16.0952	16.2514	16.2238	16.4109	15.8479	16.0604	16.5561	15.9137	461	-0.0796773	-0.129434	-0.819183
(UniMod:1)MNSVGEAC(UniMod:4)TDMK(UniMod:121)R	TRIAP1	O43715_K12	O43715	462	15.5683	15.6132	15.6061	15.7685	14.9675	15.8848	15.6236	15.5332	14.0487	15.6135	15.0599	14.8745	15.5421	15.7806	16.3441	15.8313	15.6562	15.6258	15.7002	15.7638	15.3901	15.2978	15.619	15.3903	15.7918	16.0381	15.8096	15.3438	15.1168	16.2189	16.1381	15.256	16.0564	15.5435	15.5833	14.9215	15.0241	15.7332	15.8708	15.9396	15.8106	462	-0.216239	0.630547	-0.0952442
(UniMod:1)MNVTPEVK(UniMod:121)SR	GPATCH4	Q5T3I0_K8	Q5T3I0	463	18.1689	18.5492	18.3451	18.4633	18.2437	18.4431	18.0444	18.3873	18.2352	18.3804	18.5291	18.574	18.2363	18.574	18.6362	18.5025	18.5897	18.2729	18.2597	18.0943	18.0533	18.3984	18.3697	18.0126	18.0397	18.2735	18.1188	17.9216	18.0568	18.308	18.0485	17.6805	17.9696	18.0097	18.1039	17.9298	17.7792	17.7464	17.7497	17.4647	17.3608	463	-0.122852	0.145646	0.0350074
(UniMod:1)MNWNK(UniMod:121)GGPGTK	DDX42	Q86XP3_K5	Q86XP3	464	16.9183	16.6552	16.5754	16.5977	16.4514	17.8238	17.5795	17.7486	17.5304	16.6896	16.6275	16.7307	16.6798	17.6983	17.8902	17.9797	17.7868	16.4948	16.3941	16.5376	16.3605	17.851	17.4949	17.5232	17.3767	16.6057	16.5195	16.2666	16.329	17.7357	17.4317	17.4003	17.3744	15.9058	15.9602	15.334	15.5391	16.5485	17.033	16.9292	16.7409	464	1.10066	1.15684	1.11471
(UniMod:1)MQAIK(UniMod:121)C(UniMod:4)VVVGDGAVGK	RAC1;RAC1	P63000_K5;P63000-2_K5	P63000;P63000-2	466	20.9141	20.9916	20.9824	21.0235	20.8895	20.9607	20.8043	20.9651	20.9888	21.1546	21.0372	21.2379	21.0314	20.611	20.9281	20.709	20.7014	21.0928	21.0389	20.9583	21.1054	21.0339	21.0872	21.2252	21.2671	19.587	21.018	20.9559	21.0539	20.9773	20.9157	20.936	20.7635	20.7827	20.75	20.9227	20.9696	20.6275	20.6994	20.9799	20.8005	466	-0.0420091	-0.377862	0.104466
(UniMod:1)MQAPHK(UniMod:121)EHLYK	RAB38	P57729_K6	P57729	467	17.1345	17.491	17.4576	17.4282	16.9607	17.315	17.4547	17.3921	17.0742	17.5809	17.4961	16.9219	17.3918	17.3082	17.5199	17.1015	16.9362	17.5782	17.5613	17.4875	17.2252	17.2686	17.2575	17.2607	16.9155	17.4805	17.387	17.1156	17.2763	16.4737	16.9713	16.6807	16.2482	16.8774	17.0993	17.2826	17.1286	16.5821	16.6997	16.4218	16.271	467	-0.0253561	-0.131199	-0.287487
(UniMod:1)MQIFVK(UniMod:121)TLTGK	RPS27A	P62979_K6	P62979	468	22.3422	22.647	22.4763	23.2032	22.3212	22.7113	21.5825	22.5915	22.7637	22.1674	21.7677	23.9309	22.149	22.0193	21.1056	21.4663	21.7199	22.6918	21.2896	22.1844	23.0953	22.5286	22.8926	23.2511	22.7472	21.3435	21.8844	23.1869	22.0756	23.2152	21.5588	21.955	22.2623	21.9211	22.4453	22.8282	22.8693	22.0699	21.9748	23.0165	21.7771	468	-0.249669	-0.925998	0.539588
(UniMod:1)MQNVINTVK(UniMod:121)GK	ATG3;ATG3	Q9NT62_K9;Q9NT62-2_K9	Q9NT62;Q9NT62-2	469	17.8851	18.0584	18.0734	18.1603	17.9281	17.5776	17.8069	17.8228	17.7572	17.9143	17.7943	18.0398	17.9724	17.216	17.5462	17.4552	17.327	17.8963	17.7985	17.9514	18.0727	17.3877	17.6438	17.3834	17.2427	17.9125	18.0128	18.2345	17.9841	18.2073	18.226	17.9502	17.9471	18.1891	18.0942	18.1887	18.4256	18.1347	18.1058	17.9772	17.9865	469	-0.313904	-0.544101	-0.5153
(UniMod:1)MQNYK(UniMod:121)YDK	PLPP3	O14495_K5	O14495	470	17.0506	17.2813	17.4699	17.5309	17.1982		17.4048	17.2102	17.0797	17.1826	17.4184	17.4037	17.1774	17.3139	17.7181	17.498	17.2025		16.9029	17.1694	16.9259	16.4847	16.9686			16.8971	16.6731	16.5203	16.7078		16.7657			16.4114	16.7688	16.7971		16.3841				470	-0.138509	0.137641	-0.272706
(UniMod:1)MQPASAK(UniMod:121)WYDR	PTGES3;PTGES3	Q15185_K7;Q15185-4_K7	Q15185;Q15185-4	471	18.5338	19.1334	19.1996	19.0785	18.7902	19.2163	19.1561	19.1989	18.7878	19.178	19.1534	19.0034	18.9415	19.2966	19.2816	19.1921	18.9901	18.9354	18.8979	18.7686	18.3266	19.0873	18.7127	18.4836	18.2375	18.8218	18.918	18.4535	18.4334	18.8053	19.0508	18.4652	18.358	16.9999	17.1296	16.8122	16.8102	16.9126	17.6228	17.4512	17.2592	471	0.0393621	0.121042	-0.101851
(UniMod:1)MQSIK(UniMod:121)C(UniMod:4)VVVGDGAVGK	RHOG	P84095_K5	P84095	472	18.1709	18.081	18.2481	18.1088	18.1831	18.0517	18.2138	18.3332	18.3086	18.4847	18.4371	19.7971	18.2774	18.0653	18.4479	18.1017	18.5482	18.1249	18.2072	18.1696	18.1204	18.133	18.1188	18.465	18.3699		18.2848	17.6422	17.9911	17.9408	17.926	18.8224	17.9944	17.6084	17.951	17.875	17.6426	18.0661	17.7912	17.6721	18.061	472	0.0715935	-0.458344	0.11615
(UniMod:1)MQSNK(UniMod:121)TFNLEK	NONO	Q15233_K5	Q15233	473	19.8524	18.1437			17.0384	20.536	18.2594		20.6822	19.7328	20.4482	20.1175	18.2338	18.5904	21.1893	21.349	20.4509		20.921	19.3718	19.647	21.5131		21.3426	21.4422	19.2041	17.8633	19.962	18.0819	21.1123	21.3663	19.311	21.2977	19.8669	16.0228			20.7081		21.0578	20.4136	473	2.23485	0.761839	1.4527
(UniMod:1)MQSTDLGNK(UniMod:121)ESGK	TBC1D31	Q96DN5_K9	Q96DN5	474	14.1479	14.1955	13.666	14.5416				13.239		13.8489	14.4674	15.1	14.6256	13.5856	14.3807	14.5602	14.6606	12.2019	14.369	15.0691	14.9323		14.0518			14.3768			14.9577	13.6518	14.4447	14.3587	14.5099	13.7257	14.1522	14.5819	12.8186		13.6759		13.5397	474	-0.895372	-0.213712	-0.0912772
(UniMod:1)MQTIK(UniMod:121)C(UniMod:4)VVVGDGAVGK	CDC42	P60953_K5	P60953	475	21.2557	21.4361	21.4692	21.5313	21.3315	21.4964	21.3035	21.3087	21.199	21.5575	21.3985	21.4489	21.3706	21.0714	21.2814	21.1946	20.9805	21.4571	21.5774	21.2488	21.4002	21.5191	21.3817	21.2208	21.3702	19.8693	21.37	21.2747	21.2354	21.4348	21.4098	21.0518	20.9387	21.3064	21.045	21.0284	21.1302	21.1466	21.1256	21.2517	21.0558	475	-0.115139	-0.31188	-0.047912
(UniMod:1)MQVTLK(UniMod:121)TLQQQTFK	RAD23B	P54727_K6	P54727	476	18.2128	18.0767	17.9442	18.0812	17.7936	17.0892	17.742	17.5216	17.6091	18.0276	17.7864	18.021	17.8989		18.0569	18.0899	18.1252	18.0911	18.0156	18.1069	18.3307	18.4355	18.5014	18.8218	18.8215	16.9874	18.5652	18.6248	18.6301	18.6978	18.6999	18.7021	18.7733	18.0861	18.1987	18.3275	18.6214	18.5415	18.416	18.6886	18.7495	476	-0.48344	0.157167	0.508971
(UniMod:1)MTAEPMSESK(UniMod:121)LNTLVQK	ATRX	P46100_K10	P46100	477	16.431					17.1848	16.2266	16.9366	16.3301					16.9308	17.0299	16.9459	16.6219					16.6894	16.781	16.692	16.7465					15.4218	16.5042		16.2991						15.446	15.2314	15.7391	477
(UniMod:1)MTEADVNPK(UniMod:121)AYPLADAHLTK	SNU13	P55769_K9	P55769	478	16.4573	15.8853	15.8796	16.2754	15.1074			17.1904		16.9358			16.6067			17.8628	15.0063	16.4013	16.3148		16.6171		16.5357	16.2174	16.1051		17.1034	16.4402	17.3138	16.828	18.0205	16.1518	16.9804			16.1178				15.0774		478	1.40343	-0.33672	-0.1583
(UniMod:1)MTENSTSAPAAK(UniMod:121)PK	H1-0	P07305_K12	P07305	479	17.838	17.7584	17.845	17.6627	17.6449	17.7538	17.5727	17.373	17.5815	18.0863	18.0594	17.8711	17.9275	17.4415	17.836	17.8816	17.6792	17.9148	18.0483	18.0303	17.9855	17.8889	17.9822	17.7471	18.0338	18.3375	18.447	18.2021	18.0444	17.7354	17.9298	17.743	17.7404	17.9751	18.0318	17.9844	18.1464	17.3833	17.3284	17.4938	17.3917	479	-0.157489	-0.276494	-0.0817021
(UniMod:1)MVGEEK(UniMod:121)MSLR	SOAT1	P35610_K6	P35610	481	15.5491	15.6819			15.0215					15.0916					15.9623		15.2222		15.1281	15.8099			15.981	15.3852	14.4499					15.6206	16.0501	16.4696	15.6399	15.8432		15.4022	15.8047	15.3524		15.7146	15.3512	481
(UniMod:1)MVK(UniMod:121)FPALTHYWPLIR	ANKH	Q9HCJ1_K3	Q9HCJ1	482	16.3196						16.0405	14.9811		16.1511	16.784	15.8024				14.6684	16.1216	15.648				15.9708			17.6335	16.0733	16.7539		17.2921	16.0091				16.325	16.9876	17.6466		16.4798		16.7037		482
(UniMod:1)MVK(UniMod:121)ISFQPAVAGIK	ITM2C;ITM2C	Q9NQX7_K3;Q9NQX7-2_K3	Q9NQX7;Q9NQX7-2	483	16.2961		17.2064	16.1659	16.7211		16.4947		16.6569		16.258	16.3633	16.0419		16.4825	16.6912			16.7469	15.2844	15.3286		16.0315	16.6735	16.511			15.5753			16.4875	16.479	16.3387				15.4751		16.3353	16.4824	16.2752	483	-0.122004	0.365785	0.618724
(UniMod:1)MVMEK(UniMod:121)PSPLLVGR	G3BP1	Q13283_K5	Q13283	484	18.8293	18.672	18.6524	18.8978	18.5825	18.2852	18.7967	18.0429		18.5915	19.0536	19.3773	18.7438	18.4896	18.9763	18.9015	18.4188	19.0026	19.0434	18.9863	18.5606	17.6796	18.9438	18.6042	18.1865	17.8397	19.3482	18.495	18.697	18.9339	19.5111	19.4232	18.8834	19.2241	19.0754	19.1021	18.5167	19.5686	19.4248	19.5318	19.2782	484	-0.326256	-0.24501	-0.544693
(UniMod:1)MVPSSPAVEK(UniMod:121)QVPVEPGPDPELR	SLC19A1	P41440_K10	P41440	485	20.7274	21.1375	21.4113	21.3515	21.4345	21.3505	21.3956	21.1957	21.3584	20.9322	21.0526	21.156	21.163	21.2473	21.3593	21.0682	21.2641	20.7151	20.7737	20.8812	20.9563	19.9466	20.513	20.6468	20.4159	19.1493	20.6366	20.0446	20.6225	20.3204	20.3226	20.4536	20.3956	20.4701	20.4237	20.438	20.3384	20.0327	20.1655	20.2834	20.2743	485	-0.0086501	0.158749	-0.451013
(UniMod:1)PEPAK(UniMod:121)SAPAPK	H2BC11	P06899_K6	P06899	489	17.5343								17.2751	17.533	17.5018							17.5576								17.676	17.5645		17.6322													489
(UniMod:1)QIFVK(UniMod:121)TLTGK	RPS27A	P62979_K6	P62979	490	18.4361	18.7949	18.7829	18.7823	18.5803	18.7302	18.3356	18.9996	18.6553	18.4824	18.3459	19.0545	18.4719	18.4397	18.4402	18.3365	18.1375	18.6429	18.5727	18.4087	18.5366	18.4559	18.4174	18.3205	18.593	16.8657	18.2609	18.3867	18.4285	18.7129	18.3901	18.1981	18.2655	18.3769	18.3017	18.3184	18.2849		18.5617	18.2653	18.0736	490	-0.0549365	-0.25023	-0.0935281
(UniMod:1)SAEVETSEGVDESEK(UniMod:121)K	HMOX2	P30519_K16	P30519	492	17.2811	17.5423	17.3844	17.0493	17.245	17.0794	17.2668	17.3376	17.5825	17.2147	17.7816	17.3696	17.587	17.9376	17.5633	17.3331	17.51	17.3581	17.402	17.1591	17.805	16.7484	17.2362	17.3235	17.0925	17.4784	17.3062	16.4043	17.7214	17.2293	17.4998	17.1812	17.1916	16.8997	17.1609	17.0248	17.5255	16.6725	16.746	17.1553	17.1395	492	0.0113356	0.0978031	-0.330895
(UniMod:1)SAK(UniMod:121)AISEQTGK	ACLY	P53396_K4	P53396	493	20.2789	20.3986	20.4812	20.3809	20.1275	20.2975	20.1548	20.2054	20.1052	20.5398	20.3762	20.3608	20.1316	20.191	20.1922	20.1023	19.8999	20.4937	20.5308	20.2674	20.3112	20.3665	20.2613	20.17	20.1452	20.4322	20.3835	19.8961	20.3197	20.3615	20.3431	20.0067	20.1613	20.4824	20.5565	20.1926	20.3181	20.5051	20.393	20.1521	20.1606	493	-0.15633	-0.255746	-0.165064
(UniMod:1)SAPAAK(UniMod:121)VSK	SET	Q01105-2_K7	Q01105-2	494	24.7806	24.5018	24.7296	24.4868	24.4085	24.5911	24.523	24.6901	24.7398	24.5694	23.8841	24.3581	24.3829	24.6695	24.7248	24.8833	24.624	24.4791	24.5448	24.4283	24.4697	25.1998	25.0071	25.0042	25.1038	24.6569	24.5062	24.8904	24.6687	25.2849	25.2209	25.1465	25.1991	24.6606	24.8815	25.1046	25.2041	25.2867	25.1087	25.2326	25.1663	494	0.104291	0.426772	0.598271
(UniMod:1)SASAVFILDVK(UniMod:121)GK	AP1M2	Q9Y6Q5-2_K12	Q9Y6Q5-2	495	17.4278	17.4575	17.4417	17.1809	17.4888	17.2926	17.1122	17.1649	17.4854	17.2016	17.4668	16.814	17.7096	17.2025	17.4823	17.4853	17.2722	17.4444	17.6023	17.7974	17.369	17.2998	17.0132	17.2996	17.3488		17.6398	17.6535	17.7117	17.5594	17.9994	17.4149	17.8932	17.651	17.3969	17.7179	17.5525	17.1526	17.3256	17.257	17.3246	495	-0.128437	0.0625876	-0.312931
(UniMod:1)SASAVYVLDLK(UniMod:121)GK	AP1M1;AP1M1	Q9BXS5_K12;Q9BXS5-2_K12	Q9BXS5;Q9BXS5-2	496	19.0477	19.268	19.2304	19.0743	18.8528	19.2285	19.0738	19.163	18.813	19.2927	19.1336	19.0422	18.881	19.0982	18.8104	18.6913	18.8201	19.2528	19.2399	18.8935	18.8616	19.3354	19.2294	18.8258	19.0643	18.9941	19.1453	18.8477	18.9389	19.2841	19.0858	18.8019	18.7835	19.4502	19.2358	18.8338	19.0102	19.2586	19.3638	19.0132	18.6835	496	-0.0367659	-0.232398	0.0517904
(UniMod:1)SC(UniMod:4)VPWK(UniMod:121)GDK	JOSD1	Q15040_K7	Q15040	497	17.8856	18.478	18.1893	18.0744	18.2797	18.1179	18.1286	18.2702	18.0914	18.1249	18.0377		17.8553	18.1263	17.8665	17.9621	17.8772		17.9625	17.885	18.0451		17.4372	17.362	17.2948	18.2453	18.0708	17.966	18.1334		17.864	17.681	17.7375		17.6137	17.7147	17.9378	17.2727	17.207		17.1997	497	-0.103303	-0.0479124	-0.599525
(UniMod:1)SDAAVDTSSEITTK(UniMod:121)DLK	PTMA;PTMA	P06454_K15;P06454-2_K15	P06454;P06454-2	498	21.7518	21.1048	21.2739	21.1346	21.2212	21.4056	21.5518	21.4832	21.5521	21.0568	21.0232	21.0311	28.6968	21.4529	21.6015	21.6167	21.7388	20.7104	20.8556	20.9521	20.9588	21.566	29.0812	21.7112	21.8407	20.7576	20.614	20.7747	21.1111	21.5613	21.6415	21.621	21.6198	21.4851	21.4	21.7336	21.8509	21.8114	21.7849	21.794	21.8886	498	0.31457	-1.34949	2.68057
(UniMod:1)SDEASAITSYEK(UniMod:121)FLTPEEPFPLLGPPR	FAM199X;FAM199X	Q6PEV8_K13;Q6PEV8-2_K13	Q6PEV8;Q6PEV8-2	499	18.1537	18.0638		18.8856	18.6645	18.2771	17.8404	18.6512	18.1348	17.8461	16.9128	18.6779	18.0056	17.1647	18.1726	17.2252	17.4417	18.0645	17.8826	18.4205	17.8264	18.4344	18.3921	18.8593	18.5885		17.7717	17.8116	18.3432	18.2797	18.2983	18.4815	18.2788	17.9689	18.5474	18.9933	18.5227	18.4345	18.0456	17.9277	17.705	499	-0.312076	-0.359526	0.520042
(UniMod:1)SDEFSLADALPEHSPAK(UniMod:121)TSAVSNTK	MAPK1IP1L	Q8NDC0_K18	Q8NDC0	500	15.7795	15.3839	15.7331	15.8644	15.366	15.8832	15.8457	15.7153	16.0318	16.2479	15.2765		15.6255	15.9304	15.6422	16.2579	15.049		16.1359		15.7801	16.4329	16.0009	16.7447	15.9192	14.4784	16.0032	15.5918	15.8284	16.0928	16.5192	15.6045	16.2834	15.7021	15.3658	15.7998	15.6177	15.6766	15.0794	15.6803	15.6524	500	0.282167	0.00325452	0.316451
(UniMod:1)SDK(UniMod:121)LPYK	AHCY	P23526_K4	P23526	501	19.459	19.5485	19.3386	19.5532	19.4737	19.1019	19.5603	18.959	18.9026	19.2827	19.6451	19.4891	19.5618	19.4642	19.353	19.1494	19.2838	19.7002	19.5968	19.5595	19.5571	18.8753	19.4847	19.3293	19.1069	19.5764	19.5785	19.2653	19.4684	19.3554	19.3818	19.5169	19.4744	19.7619	19.8018	19.6542	19.3606	19.8091	19.8723	19.8332	19.773	501	-0.34751	-0.182099	-0.40435
(UniMod:1)SDK(UniMod:121)PDMAEIEK	TMSB4X	P62328_K4	P62328	502	20.3565	20.8218	19.8167	20.6342	20.6749	19.8878	20.811	19.9772	19.6101	20.1723	21.0257	21.1479	20.926	20.4319	20.9239	20.7058	20.8869	20.3618	20.2311	20.411	20.3438	18.5125	20.109	20.4235	19.7218	20.355	20.4757	19.1231	20.4054	19.8247	20.3751	20.6746	20.5002	20.6302	20.6763	20.7811	20.2885	20.3781	20.2529	20.3929	20.5576	502	-0.415376	-0.0808201	-0.645211
(UniMod:1)SDQDHSMDEMTAVVK(UniMod:121)IEK	SP1;SP1	P08047_K16;P08047-3_K16	P08047;P08047-3	503	16.6122	14.6327	14.5967			17.3116	17.2013	17.0037	17.1115			14.059		17.5127	17.5864	17.568	17.4871			14.3958		17.4589	17.4449	16.9503	16.9455					17.1646	17.4234	16.7296	16.8927					16.6324	16.3317	16.0132	16.2393	503
(UniMod:1)SDQEAK(UniMod:121)PSTEDLGDK	SUMO1	P63165_K7	P63165	504	21.0854	21.3601	20.748	20.8711	21.0582	21.7584	21.98	21.6553	21.676	20.8288	21.2965	21.2981	21.4133	21.3841	21.3059	20.9801	21.2293	21.0059	21.0131	20.9892	21.1711	19.8336	20.7402	20.6584	20.1325	21.3979	21.0978	20.3169	21.3779	20.9522	20.9678	21.03	21.0114	21.0969	21.2098	21.2659	21.1405	20.9589	20.9693	21.0183	21.218	504	0.758069	0.0156717	-0.703607
(UniMod:1)SDSEK(UniMod:121)LNLDSIIGR	PPP1CA;PPP1CA	P62136_K6;P62136-2_K6	P62136;P62136-2	505	22.2534	21.8711	21.7624	22.0521	21.9655	22.0203	22.2877	22.065	21.8532	21.9347	22.0508	22.2728	22.0494	22.3026	22.2641	22.2075	22.2385	22.0803	22.1225	22.139	22.1926	21.8826	22.3908	22.4459	22.3694	20.7083	22.1922	21.901	22.4704	22.4899	22.5076	22.6783	22.4671	22.753	22.5394	22.6877	22.5278	22.9294	22.7339	22.8031	22.9258	505	0.143784	0.176247	0.138567
(UniMod:1)SDTWSSIQAHK(UniMod:121)K	METTL3	Q86U44_K12	Q86U44	506	15.0224		14.4766	14.2647		15.3703	14.9125	15.7715			14.6304	14.7755		15.4763	15.6897	16.4797	15.6714		15.3442	14.9771		15.5538	14.8581	15.4134				14.1948		15.1612				14.1516		14.0959	14.8026			14.4214		506	0.980755	1.12637	0.114439
(UniMod:1)SDVAIVK(UniMod:121)EGWLHK	AKT1	P31749_K8	P31749	507	16.1436	14.7396	15.7908	15.2352	15.1098	15.2402	15.5514	15.8062	14.5826	15.7763	15.4297	16.2448	15.6739	15.5308	15.9051	15.7564	15.8561	15.9776	15.963	16.7145	16.0477	16.6761	16.3832	16.7263	16.794	16.8698	16.6631	16.1746	16.2128	16.9843	17.1633	16.8793	16.6133	16.1163	16.5659	16.5462	16.1839	16.8343	17.0154	16.6634	16.7467	507	0.0762785	-0.0190327	0.469234
(UniMod:1)SEDLAK(UniMod:121)QLASYK	SMNDC1	O75940_K7	O75940	508	19.1769	18.6261	18.5042	18.5502	18.5356	19.576	19.7509	19.4995	19.5341	18.8509	18.8079	18.888	18.7732	19.6755	19.759	20.0093	19.7299	18.8036	18.884	18.5314	18.7237	19.9465	20.021	19.9544	20.3516	18.4859	18.5313	18.5035	18.5839	19.4138	19.4934	19.4718	19.401	18.8272	18.7826	18.8234	18.8299	19.6635	19.2122	19.3524	19.4152	508	1.03615	0.963403	1.33272
(UniMod:1)SEGDSVGESVHGK(UniMod:121)PSVVYR	RER1	O15258_K14	O15258	509	21.6807	22.0123	21.956	21.8328	20.8	22.0498	21.7668	21.4687	21.2385	22.1285	22.0558	22.058	21.8337	21.8833	21.8969	21.7856	21.4381	22.0102	22.105	21.715	21.7296	21.2315	21.3522	21.1608	21.344	22.0495	22.0642	20.9101	21.775	21.958	21.4946	21.1969	21.6879	22.1448	22.0409	21.3171	21.318	21.9548	21.9916	21.1804	21.293	509	-0.0193316	-0.268021	-0.617824
(UniMod:1)SEK(UniMod:121)ENNFPPLPK	SCAMP4;SCAMP4;SCAMP4	Q969E2_K4;Q969E2-2_K4;Q969E2-3_K4	Q969E2;Q969E2-2;Q969E2-3	510	21.1376	21.5827	21.337	21.3769	21.4951	21.5044	21.4011	21.5667	21.4072	21.1674	21.1546	21.4055	21.1791	21.179	21.2703	21.0857	21.1855	21.1248	21.154	20.9855	21.2309	20.6114	20.6146	20.6229	20.9849	20.912	21.1342	20.7389	21.0798	21.0724	20.946	21.1665	21.1046	21.0952	21.0115	21.0896	21.0944	21.1072	21.0771	21.0414	21.207	510	0.0219183	-0.0465424	-0.41534
(UniMod:1)SEK(UniMod:121)SVEAAAELSAK	PTMS	P20962_K4	P20962	511	21.8389	21.7407	21.7751	21.7681	21.5056	22.0945	22.0909	22.2488	22.0891	21.7358	21.768	21.768	21.7824	22.2037	22.2209	22.2813	22.2426	21.6531	21.5804	21.3997	21.5228	22.3381	22.1913	21.8078	22.1316	21.7752	21.5554	21.2791	21.5462	21.9286	21.7581	21.6067	21.49	21.9513	21.9214	21.689	21.8743	22.1088	21.8571	21.7195	21.555	511	0.433443	0.47357	0.578195
(UniMod:1)SELK(UniMod:121)DC(UniMod:4)PLQFHDFK	TADA3	O75528_K5	O75528	512	16.8489				15.9354	16.6348	16.3436			16.808		17.6382	17.3984	16.4797			16.5021	16.5057	17.5834		17.2509	16.9083			16.8702	16.6638	16.3392	16.4331	17.1848	17.1119	17.1193	17.1299	16.6338	17.1944		17.1571		16.8462		16.5497		512	0.553819	-0.790645	-0.224085
(UniMod:1)SELTK(UniMod:121)ELMELVWGTK	MINDY3	Q9H8M7_K6	Q9H8M7	513	17.776							17.988	17.8554			17.3794				17.5935					17.722			17.6242	17.6635							17.8805	17.9641				17.6914			18.0361	17.9135	513
(UniMod:1)SEPK(UniMod:121)AIDPK	PPP3CA	Q08209-2_K5	Q08209-2	514	18.6168	18.8168	18.2247	18.7207	18.7544	18.3364	18.6351	18.2747	17.8318	18.7336	18.7339	19.0925	18.7908	18.6548	18.86	18.5099	18.7351	18.6229	18.5405	18.6453	18.7799	17.7825	18.1517	18.3991	18.105	18.6193	18.7059	18.3919	18.7013	18.5728	18.6239	18.9644	18.6905	19.0215	18.9413	18.9129	18.7388	18.7855	18.6793	18.8117	18.7785	514	-0.359646	-0.147773	-0.537602
(UniMod:1)SESLVVC(UniMod:4)DVAEDLVEK(UniMod:121)LR	GMFB	P60983_K17	P60983	515	17.0971											18.4917				16.1103				17.1925			16.7403								18.0487								15.9993			515
(UniMod:1)SESSSK(UniMod:121)SSQPLASK	HMGA1;HMGA1	P17096_K7;P17096-3_K7	P17096;P17096-3	516	25.5281	25.4146	25.4639	25.4326	25.2061	25.5801	25.4857	25.5087	25.5001	25.6035	25.4549	25.3823	25.4462	25.8122	25.7394	25.7851	25.6186	25.5531	25.6217	25.3205	25.4682	26.256	25.8568	25.8413	25.9545	25.6631	25.618	25.4069	25.6029	25.6881	25.5781	25.2741	25.4779	25.1451	25.4391	25.2657	25.4695	25.5134	25.3728	25.1567	25.1459	516	0.13937	0.267135	0.486293
(UniMod:1)SETAPAAPAAAPPAEK(UniMod:121)APVK	H1-2	P16403_K17	P16403	517	27.8704	28.0154	28.0878	27.8651	27.9316	28.7212	28.5631	28.1831	28.3172	27.7011	27.5195	27.5078	27.531	27.6209	27.7336	27.3363	27.5445	27.5914	27.6487	27.5705	27.5971	27.4294	27.218	27.1313	27.4094	28.5914	28.2764	28.2808	28.2867	27.8838	27.7595	27.6192	27.9274	28.3327	28.4623	28.4422	28.39	27.7292	27.5709	27.7774	27.7106	517	0.471161	-0.00600793	-0.304921
(UniMod:1)SETAPAAPAAPAPAEK(UniMod:121)TPVK	H1-4	P10412_K17	P10412	518	26.5889	26.5301	26.678	26.453	26.5904	26.9333	27.049	26.5778	26.6842	26.4721	26.5126	26.3367	26.3866	26.6297	26.3653	25.9334	26.2785	26.3865	26.5024	26.4575	26.551	26.4367	26.3493	26.2166	26.5338	27.0839	26.9255	26.9747	26.9483	26.5244	26.559	26.2367	26.5281	27.0331	26.7376	27.0894	26.9749	26.7005	26.4738	26.3843	26.5366	518	0.248183	-0.125281	-0.0902728
(UniMod:1)SETPAQC(UniMod:4)SIK(UniMod:121)QER	ETV6	P41212_K11	P41212	519	16.5039	17.2311	17.3976	17.1465	17.2677	17.3644	17.1866	17.3974	17.3686	17.2093	17.0346	16.9794	16.9327	17.7592	17.5125	17.7579	17.5221	16.5692	16.4133	16.5146	16.5671	16.891	16.4787	16.8298	16.704	16.7363	16.3784	16.4346	16.5051	16.8694	16.8738	16.504	16.8606	12.6667		14.2866		13.7266	14.1277	14.6654	14.4785	519	0.0685262	0.59888	0.209808
(UniMod:1)SFLK(UniMod:121)SFPPPGPAEGLLR	CLNS1A	P54105_K5	P54105	520	21.0221	20.7055	20.8813	21.0715	20.6467	20.4952	20.4703	20.4555	20.6621	20.5631	20.508	21.577	20.8379	20.4326	20.6409	20.1815	20.6661	20.4876	20.582	20.7107	20.8612	21.3779	21.3293	21.6824	21.638		20.1848	21.0787	21.3034	22.188	21.3031	21.7044	21.1638	21.4259	21.1818	21.2415	21.2263	21.946	21.38	21.49	21.5783	520	-0.305455	-0.391257	0.846533
(UniMod:1)SFLLPK(UniMod:121)LTSK	TXNL4B	Q9NX01_K7	Q9NX01	521	16.3709			16.143					15.7189			16.4609																	16.7349		16.4224	16.7452										521
(UniMod:1)SGALDVLQMK(UniMod:121)EEDVLK	RPSA	P08865_K11	P08865	522	19.1278	18.8317	18.6797	18.8899	19.1974	18.2034	19.382	19.2346	19.4526	17.3405	19.1455	19.6058	19.556	19.2846		19.1056	18.9757	19.2545		19.6208	19.7578	18.3371	19.2643	18.2986	19.5688	17.3679	19.1011	19.7327	19.8528	18.1528	19.6115	19.6817	19.6002	19.102	19.5908	20.0488	19.839	18.5782	19.1514	19.1556	19.3017	522	0.168495	0.210063	-0.677209
(UniMod:1)SGDGATEQAAEYVPEK(UniMod:121)VK	CSTF3	Q12996_K17	Q12996	523	18.971	19.1273	19.0593	18.9006	19.1213	18.8413	18.8689	18.8016	18.6675	19.021	18.9618	19.0262	19.229	19.0744	19.0491	19.0489	18.8508	19.251	18.9676	18.8836	19.1148	19.1031	19.222	19.1913	19.0866	18.8163	19.1058	18.2975	19.2275	18.8466	18.9723	19.0089	18.9845	19.0533	18.7376	19.1062	19.1575	18.7158	18.6615	18.7154	18.963	523	-0.25729	-0.0537002	0.0965099
(UniMod:1)SGDTC(UniMod:4)LC(UniMod:4)PASGAK(UniMod:121)PK	TNFAIP1	Q13829_K14	Q13829	524	19.4326	19.3944	19.2124	19.5852	19.4069	18.744	18.8704	18.4852	18.8921	19.0486	19.2679	19.3618	19.3511	18.8959	19.2323	18.9386	18.8797	19.0178	19.3013	19.1987	19.2741	17.8738	18.5573	18.2938	18.1349	20.2655	20.3745	20.0036	20.2678	20.0727	20.0741	20.1541	20.1956	20.1088	20.2594	19.9428	19.812	20.1884	20.2787	20.0767	20.0113	524	-0.651821	-0.270742	-0.983023
(UniMod:1)SGEDEQQEQTIAEDLVVTK(UniMod:121)YK	PA2G4	Q9UQ80_K20	Q9UQ80	525	16.5469		16.9496	16.7828	16.2769		16.6311		16.8169	16.7769	16.8733	16.3857	15.8066	17.0085	16.5526	16.2988	16.2447	16.7685	17.1426	16.0878			16.4458	16.6673		15.556	16.4341	15.9054	16.4635	16.6521	15.8578	16.7239	16.5349	16.0784	16.4892	16.3988	17.2001	16.7147	16.9596	17.0317	17.0772	525	0.0542051	0.0654948	-0.109779
(UniMod:1)SGEENPASK(UniMod:121)PTPVQDVQGDGR	PAFAH1B3	Q15102_K10	Q15102	526	17.4529	17.2717	17.5725	16.767	17.7483	16.911	17.6818	17.303	17.216	17.4297	17.4238	18.7316	17.7601	17.6102	17.3106	17.2543	17.5428	17.5259	17.567	17.8503	17.4851	17.1189	17.6309	17.0303	17.4191	17.9517	17.685	17.6162	17.6069	16.8467	16.8007	17.7664	17.5101	17.2657	16.6633	17.306	17.6946	17.17	17.4458	17.7333	17.8928	526	-0.0619077	-0.406846	-0.307257
(UniMod:1)SGELPPNINIK(UniMod:121)EPR	SFXN1	Q9H9B4_K12	Q9H9B4	527	20.5795	20.3927	20.5132	20.5038	20.4476	20.4071	20.3039	20.3194	20.39	20.4752	20.3882	20.6111	20.5892	20.2585	20.2548	20.3159	20.2443	20.592	20.7292	20.2691	20.7985	20.4654	20.4654	20.6313	20.5265	20.5662	20.9252	20.9258	20.6664	20.8138	20.6243	20.6177	20.5456	21.0379	21.0919	21.0273	20.8453	20.6414	20.7223	20.614	20.6221	527	-0.10924	-0.247545	-0.0750409
(UniMod:1)SGGGTETPVGC(UniMod:4)EAAPGGGSK(UniMod:121)K	BLOC1S5	Q8TDH9_K21	Q8TDH9	528	15.6594	15.7285	16.2723	16.0961	15.9586	15.8989	15.8296	15.6526	15.5695	15.9309	15.6624	15.2885	16.0603	15.2616	15.6887	15.939	15.4253	15.9732	16.1767	15.6066	15.9578	15.5369	15.3725	15.5957	15.2459	15.506	15.3538	15.4976	15.5266	15.4365	15.2784	15.6155	15.5858	15.1141	15.5428	15.4482	15.8007	15.4488	15.8144	15.7931	15.8839	528	-0.276209	-0.156882	-0.490794
(UniMod:1)SGGK(UniMod:121)YVDSEGHLYTVPIR	CAV1	Q03135_K5	Q03135	529	25.3638	25.5047	25.7057	25.6934	25.7346	25.583	25.5916	25.5722	25.5572	25.5532	25.5	25.4361	25.4825	25.6389	25.525	25.3075	25.5352	25.4164	25.4813	25.3927	25.5266	25.1518	25.1281	24.8313	25.2468	25.1756	25.2386	25.2262	25.3977	25.1823	25.0926	25.1581	25.0643	25.3354	25.3186	25.3664	25.3558	25.109	25.0699	25.2186	25.146	529	-0.0836402	0.00873228	-0.364755
(UniMod:1)SGGTPYIGSK(UniMod:121)ISLISK	LSM14A;LSM14A;LSM14A	Q8ND56_K11;Q8ND56-2_K11;Q8ND56-3_K11	Q8ND56;Q8ND56-2;Q8ND56-3	530	18.03	18.0787	18.0468	17.7813	17.7486	18.0961	17.9714	18.0908	18.2124	17.9021	18.038	18.0757	17.872	17.7917	17.7939	17.644	17.6154	17.9692	18.354	17.9677	18.2032	17.9265	18.0112	18.1184	18.3887	17.9814	18.0054	18.1943	18.2842	18.1138	17.9606	18.0413	17.9124	18.1487	18.1206	17.9702	17.8665	18.2658	18.2354	18.1486	18.2521	530	0.178815	-0.260696	-0.0122735
(UniMod:1)SGLDGVK(UniMod:121)R	TSPYL1	Q9H0U9_K8	Q9H0U9	531	17.8382	17.2638		17.1959	16.8995	18.1447	17.7785	18.1464	18.003		17.6606	17.2926	17.2449	18.4529	18.2766	18.6425	18.5433		17.3623		17.4571	18.6467	18.2583	18.306	18.3562				17.2284	18.1301	17.8047	17.9727	18.0382	17.374	17.3607	17.82	17.6973			17.7075	17.9178	531	0.898402	1.07945	0.982113
(UniMod:1)SGNGNAAATAEENSPK(UniMod:121)MR	HMBS	P08397_K17	P08397	532	13.5602									13.3856			13.3834	13.7279	14.3474	13.8593																12.0868	13.6347	14.0569								532
(UniMod:1)SGSMATAEASGSDGK(UniMod:121)GQEVETSVTYYR	CYB5B	O43169_K16	O43169	533	20.38	20.6872	21.0053	20.9185	20.9623	20.7043	20.5323	20.8281	21.1151	20.5717	20.8315	20.6997	20.9362	20.9508	21.0907	20.9773	20.8601	20.4326	20.6254	20.7001	20.692	19.4486	20.0129	20.0042	19.9253	20.6761	20.3059	19.9366	20.3583	20.1123	20.2685	20.317	20.35	19.6581	19.6805	19.9258	20.0976	19.159	19.4873	19.6567	19.6986	533	-0.098371	0.20995	-0.764808
(UniMod:1)SGSSGTPYLGSK(UniMod:121)ISLISK	LSM14B	Q9BX40_K13	Q9BX40	534	16.2633	16.55	16.4346	16.2265	16.7297	16.4375	16.3542	16.1309	16.623	16.8086	15.4267	16.1931	15.9193	15.7977	15.8425	15.9383	15.9198	15.7538	16.5538	16.0059	16.3721	16.662	16.6781	15.6992	16.7074	14.1783	16.5259	16.977	16.3859	16.5575	16.7186	16.2041	16.3733	15.8922	16.5054	16.7815	16.4592	16.2668	16.3159	16.4575	16.1674	534	-0.09884	-0.212381	0.265255
(UniMod:1)SGSSSVAAMK(UniMod:121)K	GNG5	P63218_K11	P63218	535	21.2699	20.883	21.0455	20.9272	20.6898	20.9802	20.8684	20.7925	20.7465	21.3561	21.1795	21.1744	21.1153	21.1945	21.312	21.2995	20.2827	21.4399	21.3592	21.3203	21.107	21.774	21.3866	21.605	21.434	21.634	21.5867	21.6024	21.35	21.8749	22.0124	21.8691	21.7287	21.0942	21.1216	20.8958	21.2405	21.3564	21.3329	21.4499	21.3745	535	-0.039477	-0.184134	0.24328
(UniMod:1)SGTLEK(UniMod:121)VLC(UniMod:4)LR	MRPL48	Q96GC5_K7	Q96GC5	536	16.3412				15.9009		16.0282		15.2653		16.2675	16.7413	16.5577						16.4769	16.3658	16.1312	15.9748	16.3094		15.7978		16.7146	16.651	16.672	16.7756	16.8296	16.7717	16.2567	15.9265	16.5158	16.3653	16.4262			16.7793	16.0277	536
(UniMod:1)SHK(UniMod:121)QIYYSDK	CKS1B	P61024_K4	P61024	537	20.5299	20.3049	20.4613	20.2615	20.464	20.7262	20.6639	20.7367	20.8414	20.5482	20.4056	20.2742	20.4138	20.6282	20.754	20.759	20.4717	20.3021	20.3894	20.5453	20.5601	21.0194	20.8954	20.9904	20.9445	20.3771	20.3495	20.546	20.5267	20.6196	20.6026	20.5455	20.6715	20.3427	20.3565	20.5086	20.6678	20.1718	20.1184	20.1894	20.2429	537	0.369152	0.242771	0.513185
(UniMod:1)SHTEVK(UniMod:121)LK	TEX30	Q5JUR7_K7	Q5JUR7	538	16.7843	16.8812	16.7971	16.8567	16.9674	16.8337	16.7471	17.1609	17.0212	16.9695	16.7162	16.8034	16.8985	16.6035	16.5446	16.4663	16.6588	16.8431	16.82	17.0263	16.9904	16.7266	16.7209	16.9053	16.8357	16.6925	16.5645	16.9156	17.0295		16.6555	16.6386	16.6408	16.5748	16.5559	16.8601	16.9571	16.5263	16.5775	16.8715	16.7329	538	0.0651165	-0.278617	-0.122798
(UniMod:1)SIGVPIK(UniMod:121)VLHEAEGHIVTC(UniMod:4)ETNTGEVYR	SNRPD3;SNRPD3	P62318_K8;P62318-2_K8	P62318;P62318-2	539	19.771	19.359	19.8736	19.8685	19.8866	19.1907	19.9232	19.8716	19.9623	19.0977	19.8617	19.9745	19.9237	18.9433	19.8981	19.6625	19.7726	19.2518	19.9943	19.9317	20.0836	19.4947	19.7893	20.0737	19.8877	18.403	19.9144	19.746	20.0333	19.4939	20.0499	20.0829	20.0435	19.3891	19.8023	20.0842	20.0238	19.6904	20.1049	20.2394	20.1611	539	-0.00996761	-0.145267	-0.00402639
(UniMod:1)SILK(UniMod:121)IHAR	ENO1	P06733_K5	P06733	540	18.0443		17.3638		17.838						16.7963			17.8108	17.615	18.2035		18.8477	18.5085	18.8234		19.5539	17.2826			18.1597	17.7034	19.1362			17.8444	17.5059	17.7591									540
(UniMod:1)SIMSYNGGAVMAMK(UniMod:121)GK	PSMB3	P49720_K15	P49720	541	14.3445	13.6981	14.1121		14.8544	14.2986	15.0316		15.1207	14.5983	13.6846	14.9042			14.339	12.3276		14.3425	14.1051		12.2018		14.9414	12.6223	13.347			14.6515	14.3855	14.2242	14.4053	13.8614		15.0604	14.9842	15.3271	15.3869	14.6308	14.962	15.1989	14.7275	541	0.595428	-1.06238	0.0871359
(UniMod:1)SK(UniMod:121)AHPPELK	SNRPGP15;SNRPG	A8MWD9_K3;P62308_K3	A8MWD9;P62308	542	23.0295	22.9964	23.0228	23.0129	23.0369	22.8716	22.8883	22.9953	22.9195	22.9654	22.7706	22.7242	22.8112	22.7395	22.7853	22.8483	22.8791	22.773	22.7565	22.7137	22.7899	22.9999	22.8091	22.8811	22.9456	22.564	22.5521	22.8737	22.7477	23.3578	23.278	23.3921	23.2652	23.1458	23.1482	23.1654	23.3361	23.7935	23.872	23.9689	23.7822	542	-0.0985813	-0.0047637	0.150634
(UniMod:1)SK(UniMod:121)GPAVGIDLGTTYSC(UniMod:4)VGVFQHGK	HSPA8	P11142_K3	P11142	543	23.0059	23.0912	23.1302	23.0239	23.2689	23.1541	23.0898	23.0702	23.176	22.8619	22.8138	22.7475	22.777	22.7711	23.0549	22.8306	22.7752	22.9981	23.0795	23.0869	23.0386	22.8199	22.8817	22.5858	22.8	22.8709	22.7425	22.911	22.9104	23.0615	22.939	22.9994	22.9552	23.2458	23.1152	22.9586	23.0144	23.5917	23.4475	23.4566	23.0882	543	-0.00599454	0.0578706	-0.278908
(UniMod:1)SLK(UniMod:121)FTNAK	KYAT3	Q6YP21-3_K4	Q6YP21-3	544	17.8223	17.4425	17.7641	18.0025	18.0261		17.6261	17.9823	17.5457	16.8153	17.5576	17.9849	17.7805		17.8128	17.8709		17.1194	17.8206	17.971	17.8688	16.6314	17.8191	17.9044		18.7886	18.28	17.9395	18.2288	17.2714		18.2583	18.2101	17.7152	18.0769	18.2413	18.2554		17.775	17.7495		544	-0.090805	0.307302	-0.243355
(UniMod:1)SLK(UniMod:121)LQASNVTNK	RALY	Q9UKM9_K4	Q9UKM9	545	20.3508	20.1767	20.2435	20.0801	19.9977	20.7665	20.6013	20.7732	20.7095	20.1561	19.9725	20.01	19.9891	20.8101	20.7823	20.8205	20.7159	20.1739	20.0443	19.9111	20.1001	21.0239	20.8321	20.7192	20.8719	20.1734	20.2213	20.1438	20.1506	20.8854	20.8245	20.5147	20.4466	19.6543	19.8762	19.589	19.8426	20.316	20.4229	20.4386	20.2506	545	0.58809	0.750234	0.804429
(UniMod:1)SLLMISENVK(UniMod:121)LAR	KATNA1;KATNA1	O75449_K11;O75449-2_K11	O75449;O75449-2	546	17.5392			18.4965	18.1076		18.3409	18.3873			18.2269	17.1917	17.0926				17.4319		17.8798	18.0907	17.4236			16.6199	16.9633		17.9923			18.6903		16.2691				16.7993	17.1214		18.1406	16.9109	16.146	546	0.0620372	-0.0718365	-1.00646
(UniMod:1)SLLNK(UniMod:121)PK	SNRPD2	P62316_K6	P62316	547	22.3951	22.107	22.1759	22.1586	22.1275	22.2103	22.5658	22.2572	22.1129	22.075	21.9946	22.0788	21.9988	22.2034	22.3632	22.3003	22.2637	21.9474	21.9105	21.9441	21.9458	22.4417	22.3581	22.498	22.4378	21.9689	21.9494	22.191	21.9746	22.7129	22.8364	22.8377	22.713	22.5202	22.5613	22.5679	22.6295	23.4038	23.4799	23.5117	23.4674	547	0.144258	0.245834	0.496918
(UniMod:1)SLPLNPK(UniMod:121)PFLNGLTGK	SNRPF	P62306_K8	P62306	548	18.5797						18.4895										18.6605								18.6171									18.6321	18.5728	18.506						548
(UniMod:1)SLQVLNDK(UniMod:121)NVSNEK	TACC3	Q9Y6A5_K9	Q9Y6A5	549	16.9424	17.0758	16.7384	17.5169	17.2053	16.3853	17.0595	17.0077	16.8491	16.9996	16.8477	17.0837	17.0719	16.6503	16.6721	16.2787	16.6684	16.9419	17.047	17.0212	17.3417	16.5371	16.7992	17.0444	16.6619	17.1849	17.1646	17.1705	17.3949	16.8816	16.8029	16.8721	16.9416	17.1489	17.3754	17.1221	17.1665	16.5423	16.9184	16.5833	16.9204	549	-0.308702	-0.433346	-0.327273
(UniMod:1)SLSDWHLAVK(UniMod:121)LADQPLTPK	UBL7	Q96S82_K11	Q96S82	550	19.166	19.3295	19.4084	19.2599	19.053	19.9271	19.7674	19.0224	18.5794	19.3742	19.8766	19.1583	19.2608	19.3649	19.2584	19.0185	19.136	19.6163	20.1172	19.7917	18.8145		18.7209	18.7049	19.5524	17.9871	18.8795	19.3322	19.7453		19.8313	18.3686	19.4831	18.8947	19.2246	19.2655	18.4107	18.6184		18.3041	18.6851	550	0.0613751	-0.223015	-0.59218
(UniMod:1)SLSNK(UniMod:121)LTLDK	PGK1	P00558_K6	P00558	551	20.6668	20.7178	20.7192	20.6982	20.6231	20.5426	20.5111	20.5948	20.4212	20.6848	20.5794	20.8061	20.6655	20.4683	20.5568	20.3998	20.4752	20.784	20.9719	20.7268	20.7675	20.6704	20.6754	20.6765	20.6655	20.7347	20.7393	20.5272	20.6945	20.6661	20.6297	20.6226	20.5218	20.8008	20.8586	20.5818	20.6068	20.8439	20.9495	20.7655	20.729	551	-0.172128	-0.208937	-0.140567
(UniMod:1)SLVIPEK(UniMod:121)FQHILR	RPS18	P62269_K8	P62269	552	17.7828	16.7275	17.8334	18.0082	17.7357	16.753	17.7154	17.8159	17.7868	16.8761	17.7968	17.8275	17.5167	16.6368	17.4594	17.4027	17.5375	17.5551	17.9927	17.7257	18.1787	17.242	17.8062	17.9234	17.9787	17.0584	17.9469	18.1847	18.1363	17.2707	17.5601	17.8543		18.0786	18.384	18.1465	18.335	18.1637	18.6823	18.882	19.0122	552	-0.0584255	-0.245172	-0.125511
(UniMod:1)SLYDDLGVETSDSK(UniMod:121)TEGWSK	RBM17	Q96I25_K15	Q96I25	553	17.6245	17.3101	17.4009		17.7327	17.6991	17.9622	18.0919	17.6625		17.3116	16.9162	17.5159	18.0385	18.0342	17.5638	17.8195	17.3528	17.5093	17.3657		17.8073	18.0424	17.7612	17.6258		17.3067		17.9139	17.8406	17.7447	17.7188	17.857				17.7556	17.1515	17.0828	17.4651		553	0.372714	0.616094	0.399902
(UniMod:1)SLYPSLEDLK(UniMod:121)VDK	SDCBP;SDCBP	O00560_K11;O00560-2_K11	O00560;O00560-2	554	21.3186	21.3338	21.3916	21.4363	21.3338	21.5515	21.4031	21.5388	21.4491	21.3694	21.3313	21.4187	21.3961	21.3985	21.4055	21.2074	21.2543	21.3207	21.3071	21.2142	21.3562	21.4146	21.5347	21.5506	21.5565	19.4375	21.1987	21.1761	21.3118	21.3479	21.1994	21.1974	21.041	21.4376	21.4989	21.3108	21.5872	21.4482	21.4841	21.3149	21.278	554	0.11172	-0.0624317	0.214566
(UniMod:1)SNK(UniMod:121)EGSGGFR	TSNAX	Q99598_K4	Q99598	555	17.9728	18.5015	18.5528	18.617	18.168	18.5238	18.2228	18.7058	18.5582	18.3765	17.393	18.4023	18.6973	18.9186	18.7351	18.8725	18.463	17.9791	17.7279	17.6217	17.4748	18.236	17.7717	17.6802	17.8859	18.0915	17.7884	17.8501	17.7663	18.3069	18.2455	17.8454	17.9265		16.2201	16.6209			16.6016	16.8895	16.7539	555	0.0428377	0.530053	0.192577
(UniMod:1)SNMEK(UniMod:121)HLFNLK	CHMP1B	Q7LBR1_K6	Q7LBR1	556	18.3762	18.3487	18.3439	18.4234	18.4594	18.7709	18.743	18.7636	18.7103	18.3854	18.1423	17.8211	18.3418	18.3723	18.7957	18.6422	18.5453	18.2891	18.0602	17.9089	18.2113	18.3163	18.5811	18.2569	18.4943	18.176	18.2893	18.1347	18.0642	18.6728	18.5238	18.7116	18.5787	18.0077	18.0872	18.0042	17.8892	18.5335	18.2094	18.6893	18.749	556	0.353109	0.4162	0.29477
(UniMod:1)SNPFAHLAEPLDPVQPGK(UniMod:121)K	ACO1	P21399_K19	P21399	557	16.5142	15.9987	16.8967	16.89	16.3055	16.3371	16.0053	16.6177	16.2343	16.3618	16.5694	16.5602	16.698	15.6854	16.0148	16.1311	16.3087	16.7837	16.7283	16.4956	16.8361	16.1525	16.6023	16.6981	16.8547	13.8559	16.6046	16.7085	16.7918	16.5411	16.5249	16.9154	16.7704	16.6891	16.8213	17.0085	16.9253	17.0327	16.9938	16.7225	16.8947	557	-0.224123	-0.512363	-0.134041
(UniMod:1)SNPFLK(UniMod:121)QVFNK	MOB3A	Q96BX8_K7	Q96BX8	558	17.4395	17.4024	17.5503	17.496	17.4362	17.169	17.3904	17.4638	17.3899	17.2165	17.5408	17.3751	17.4641	17.5116	17.3805	17.3959	17.3488	17.3888	17.39	17.3511	17.4164	17.3929	17.3845	17.5777	17.3783		17.4309	17.4125	17.5742	17.708	17.4258	17.3501	17.6207	17.2255	17.5876	17.4659	17.6469	17.5718	17.6547	17.2934	17.3625	558	-0.117966	0.0100696	0.0467934
(UniMod:1)SQAEFEK(UniMod:121)AAEEVR	DBI	P07108_K8	P07108	559	21.1272	21.2593	21.168	21.3511	20.9532	21.0595	21.2253	21.1726	20.8317	21.2308	21.5317	21.4485	21.2905	21.3742	21.3337	21.3489	21.1463	21.279	21.3905	21.011	21.1043	20.8938	21.2923	20.9597	21.1679	21.0573	21.2234	20.1848	21.0876	21.2825	21.2237	20.8867	20.9354	21.2454	21.167	20.9455	20.8923	21.1905	21.2753	20.7944	20.8719	559	-0.110647	-0.0746077	-0.117763
(UniMod:1)SQEGVELEK(UniMod:121)SVR	SHFL;SHFL;SHFL	Q9NUL5_K10;Q9NUL5-3_K10;Q9NUL5-4_K10	Q9NUL5;Q9NUL5-3;Q9NUL5-4	561	16.1345	16.2386	16.1466	15.4161	16.2719	15.9554		15.8097	15.7265	16.1625	16.1488	16.154	16.4742	15.5144		16.0542	16.0307	16.4112	16.1196	15.8328	16.2012	16.0302	16.0641	16.228	16.6072	16.6263	16.393	16.119	16.5778	16.1859	16.3779	16.2459	15.9748	16.197	16.4402		16.2643	15.5472	16.2443	15.8956	16.2894	561	-0.187749	-0.368466	0.0911528
(UniMod:1)SQGPPTGESSEPEAK(UniMod:121)VLHTK	SMG5	Q9UPR3_K16	Q9UPR3	562	16.6045	16.7508	16.667	16.5987	16.201	16.5585	16.6865	16.6886	15.981	17.0143	16.3284	16.8232	16.5139	16.6614	16.5184	16.2567	16.5109	16.5453	16.7665	16.7044	16.5122	16.7187	16.7347	16.621	16.5805	16.8644	16.8662	16.3114	16.7956	16.5985	16.9586	16.4066	16.172	17.007	16.7762	16.6444	16.7257	16.9705	16.4405	16.6027	16.0954	562	-0.0757551	-0.183111	0.0316137
(UniMod:1)SQK(UniMod:121)QEEENPAEETGEEK	ENSA	O43768_K4	O43768	563	18.325	18.5276	18.4756	18.6234	18.4801	18.7165	18.8142	19.0526	18.9546	18.5941	18.8587	18.5897	18.9318	19.2756	18.8152	18.6916	18.4753	18.0826	18.3094	17.7915	18.5671	17.7956	18.2565	18.349	17.941	17.8912	17.8543	17.2442	17.4374	18.4099	18.3653	18.3196	18.4708	17.1091	17.2357	17.6434	17.7343	18.0376	18.5814	18.8159	18.881	563	0.357754	0.0708546	-0.102146
(UniMod:1)SSAC(UniMod:4)DAGDHYPLHLLVWK(UniMod:121)NDYR	ANKRD13A	Q8IZ07_K19	Q8IZ07	564	19.2446	19.7476	19.5332	19.4709	19.5034	19.7163	19.6077	19.842	19.7218	19.4324	19.3883	18.3916	19.3983	19.3539	19.4289	19.2489	19.137	19.3086	19.3405	19.103	19.1077	19.0107	18.8247	18.8741	18.8061	18.9934	19.4927	19.0501	19.1685	19.1138	19.3263	19.0632	19.1127	19.2598	19.2443	19.1193	19.2162	18.9407	19.1667	19.0661	19.1508	564	0.158189	0.139523	-0.336021
(UniMod:1)SSAPTTPPSVDK(UniMod:121)VDGFSR	PPP2R5E;PPP2R5E	Q16537_K13;Q16537-2_K13	Q16537;Q16537-2	565	17.563	17.362	17.1839	17.6205	17.1451	16.9415	17.3063	17.4388	16.3951	17.4873	17.8451	17.8284	17.6804	17.4636	17.554	17.2924	17.4943	17.667	17.9773	17.7276	17.611	16.7245	17.5337	17.5982	17.4578	17.8647	17.7426	16.9874	17.935	17.6584	17.675	17.6859	17.6185	18.0674	18.0501	17.6474	17.6948	17.9808	18.0674	17.839	17.6703	565	-0.307478	-0.25924	-0.417218
(UniMod:1)SSDASQGVITTPPPPSMPHK(UniMod:121)ER	ADD3;ADD3	Q9UEY8_K21;Q9UEY8-2_K21	Q9UEY8;Q9UEY8-2	566	16.7108	17.2774	17.3009	17.0381	16.6355	17.2243	17.2482	16.9153	16.5139	17.3363	17.231	16.8305	16.4729	16.999	17.2469	16.438	16.4333	17.1345	17.338	16.4392	16.5829	16.9119	16.7041		16.5422	17.2414	17.0556		16.517	17.2777	17.3609	16.3095	16.4656	16.0505	16.4038	15.3281	14.9276	16.0926	16.8563	16.452	15.8758	566	-0.0875735	-0.18837	-0.154197
(UniMod:1)SSESK(UniMod:121)EQHNVSPR	SLC26A2	P50443_K6	P50443	568	17.3155	17.4389	17.8736	17.6694	17.2346	17.4357	17.2638	17.3129	16.9095	17.2421	17.5148	17.6343	17.4482	17.6092	17.6114	17.646	17.4989	17.0358	17.2004	16.6936						17.3723	16.8481	16.9907		17.4316	17.0575		16.9147									568
(UniMod:1)SSFSESALEK(UniMod:121)K	RPRD1B	Q9NQG5_K11	Q9NQG5	570	19.1094	18.7363	18.7317	18.7604	18.7119	19.2567	19.2951	19.2629	19.2992	18.8636	18.8716	18.8754	18.7469	19.6288	19.5753	19.6281	19.5385	18.8754	18.9057	18.7344	18.7834	19.6884	19.7455	19.6126	19.7806	18.868	18.7704	18.7071	18.799	19.6071	19.4218	19.3863	19.5537	18.8351	18.8238	18.7035	18.8349	19.2511	18.9905	18.9513	18.9647	570	0.543386	0.753299	0.882036
(UniMod:1)SSGNAK(UniMod:121)IGHPAPNFK	PRDX1	Q06830_K7	Q06830	571	21.9992	22.299	22.4916	22.3752	22.8435	22.243	22.1029	22.3691	22.3241	22.2638	22.2317	22.447	22.3925	22.0198	22.0763	21.4462	22.636	22.237	22.2495	22.0514	22.0746	22.0402	21.951	21.9268	22.5118	21.9706	22.192	22.2594	22.2189	22.0303	22.4135	22.055	21.9542	20.7415	20.99	20.9029	21.0151	21.1147	21.3514	21.6401	21.5125	571	-0.242566	-0.289186	-0.0456968
(UniMod:1)SSILPFTPPIVK(UniMod:121)R	SMAD3	P84022_K13	P84022	572	19.2202	19.5072		19.1264		19.2305			18.7244			19.1033	19.1972	18.7666	19.769	19.2494		19.3333	19.676		19.0023	19.8049	19.6128	19.2257		18.5752	19.6313	19.4553		19.6764	19.4456	18.8403		17.8918								572
(UniMod:1)SSILPFTPPVVK(UniMod:121)R	SMAD2;SMAD2	Q15796_K13;Q15796-2_K13	Q15796;Q15796-2	573	18.8682		19.4958		18.4489				18.6938		19.6684	18.3448	18.4787	20.152		18.7158	18.2039	19.9464		19.1491	18.6304	19.6102		18.4376	18.1418			19.4104	18.2076	19.434		18.4654	18.9048			18.3471				18.6822	18.3994	573	-0.278579	0.193236	-0.512082
(UniMod:1)SSK(UniMod:121)QEIMSDQR	ESF1	Q9H501_K4	Q9H501	574	17.7328	17.7967	17.7489	17.851	17.6929	17.9278	17.8118	17.9728	17.8771	17.5737	17.4978	17.7736	17.78	18.1946	17.9935	18.0685	18.1686	17.6833	17.7197	17.622	17.6037	18.0821	17.964	18.053	18.0204	17.7521	17.7395	17.5901	17.6379	17.8933	17.7756	17.5664	17.7076	17.5246	17.4855	17.6498	17.7729	17.1076	17.2541	16.9985	17.3789	574	0.124979	0.449998	0.372679
(UniMod:1)SSNEC(UniMod:4)FK(UniMod:121)C(UniMod:4)GR	CNBP;CNBP	P62633-4_K8;P62633-8_K8	P62633-4;P62633-8	575	19.6704	21.0899	20.9855	20.9178	20.8593	21.1707	20.6668	21.3341	21.1464	20.2971	20.0555	20.6563	20.8901	21.0899	21.0432	21.2642	21.136	20.0306	19.8437	19.6782	18.9211	20.1597	19.0133	19.2039	18.9504	19.7272	19.606	19.7881	19.1233	19.9444	20.0176	19.3776	19.7427	15.8038	17.3326	17.0766	17.3114	17.1694	18.3289	18.109	17.954	575	0.116397	0.658559	-0.286602
(UniMod:1)SSPPEGK(UniMod:121)LETK	DAP	P51397_K8	P51397	576	18.2478	18.2743	18.1828	18.2132	18.0703	18.0168	17.9264	18.0632	17.9644	18.2454	18.2024	17.7984	18.1386	17.8239	17.9736	18.1754	18.0683	17.9863	17.9553	17.8198	18.2256	18.2248	18.1097	18.142	18.3202	17.8314	17.9103	18.2071	17.9305	18.5614	18.5121	18.3845	18.2447	18.6428	18.6308	18.6563	18.759	18.9587	19.0981	18.8059	18.8576	576	-0.192429	-0.0859212	0.202399
(UniMod:1)SSSGLNSEK(UniMod:121)VAALIQK	BLMH	Q13867_K10	Q13867	577	14.7902	14.5144	14.1689	14.0975		14.6864				14.8777	14.1965		13.972	14.1994	14.1724	12.6451	14.6934	14.6703	14.9925	14.3464	14.4262	15.0996	15.3132	14.1672	14.2863	14.5508	14.4505	14.7113	14.6814	15.8956	15.1596	15.4429	14.6099	15.1414	15.0718	14.7392	14.8644	16.3165	16.0145	16.46	16.0233	577	0.42608	-0.421214	0.107698
(UniMod:1)SSSPVNVK(UniMod:121)K	HNRNPU;HNRNPU	Q00839_K9;Q00839-2_K9	Q00839;Q00839-2	579	24.7507	23.9801	24.3552	24.0484	23.9168	25.1607	24.9636	25.0946	25.2223	24.3815	23.8533	24.0122	24.2734	25.3112	25.3997	25.5974	25.0908	24.2874	24.3236	24.3029	24.4409	25.8172	25.398	25.6365	25.6942	24.203	24.1524	24.3907	24.2696	25.5705	25.5429	25.3659	25.4531	23.5452	23.9816	23.9782	24.2405	25.2686	25.1929	25.16	25.1523	579	1.03518	1.21965	1.29779
(UniMod:1)SSTLAK(UniMod:121)IAEIEAEMAR	DRG1	Q9Y295_K7	Q9Y295	580	18.5669	18.7346	17.6556	18.9158	18.0626	18.7186	19.0816	17.8389		18.5177	18.2134	19.6815	18.6033	18.6598	18.3894	17.4629	18.8951	18.9527	18.9507	18.3738	18.8004	18.3363	18.9902	18.1695	18.8728		19.1873	18.9457	19.2126	18.483	16.8619		18.9053	18.3418	19.1777	18.2817		19.0055		18.5244	18.0368	580	0.2042	-0.402191	-0.17719
(UniMod:1)SSTQFNK(UniMod:121)GPSYGLSAEVK	CNN2	Q99439_K8	Q99439	581	18.4797	18.2365	18.2519	18.3336	18.3893	17.8819	17.9917	18.1137	18.0948	18.1278	18.2389	18.2024	18.2562	18.1346	18.1119	18.2795	18.1057	18.391	18.4386	18.2576	18.5386	18.5355	18.441	18.4016	18.5918	18.4865	18.6713	18.7439	18.7713	18.9843	18.8689	18.781	18.9029	18.6658	18.877	18.8201	18.6231	18.842	18.8717	19.1095	18.8229	581	-0.282304	-0.048405	0.0860294
(UniMod:1)SSTQGNGEHWK(UniMod:121)SLESVGISR	PIK3C2B	O00750_K12	O00750	582	17.7567	18.076	18.1272	18.0877	18.3493	17.8259	17.9632	18.024	18.0308	17.6662	17.6922			17.6388	17.6063	17.1775	17.5617	17.6667	17.9949	17.7897	18.2741		17.565	16.5278	17.9782		17.5418	17.7103	18.1001	17.3465	17.7572	17.4156	17.692									582
(UniMod:1)SSTSPNLQK(UniMod:121)AIDLASK	VPS4B	O75351_K10	O75351	583	16.0376	16.0709	15.886	16.1203		15.6012	16.2046	16.2741	16.0493	15.9754	15.8995	15.9649	15.4414	16.0894	15.7748	15.507	15.4255	16.084	15.6917	16.1265	16.1277	16.0421	16.4297	15.7706	16.1942		15.8637	15.8015	15.7711	16.3041	16.608	16.3498	16.3724	16.3212	16.1871	15.9538	16.2534	16.3957	16.1924	16.2357	16.0682	583	0.00655644	-0.121105	0.101665
(UniMod:1)SSYFVNSLFSK(UniMod:121)YK	HOXB8	P17481_K12	P17481	584	18.3976	18.1033	18.4179	18.3081	18.0245	19.2248	19.1734	19.3661	19.2928	17.6829	17.3085	18.224	17.7116	19.2779	18.8157	18.7034	19.0115	18.5594	18.0031	18.1731	17.7845	18.9926	18.8575	18.9966	19.3652	16.3381	18.2156	18.1381	18.2822	18.4749	18.5607	18.3358	18.7217	18.5064	18.2881	17.7927	17.9379	18.7207	17.8746	17.9666	18.3708	584	1.05084	1.22036	0.92296
(UniMod:1)STAAVPELK(UniMod:121)QISR	NUDT16L1	Q9BRJ7_K10	Q9BRJ7	585	22.6602	22.3509	22.5916	22.5716	22.3818	22.3589	22.5365	22.514	22.1058	22.6318	22.4214	22.7326	22.6365	22.6221	22.6592	22.6934	22.5564	22.6971	22.6774	22.622	22.66	22.8663	22.7264	22.818	22.9545	22.509	22.7485	22.756	22.6891	23.1097	22.9908	22.9391	22.7815	22.4353	22.4536	22.5313	22.7017	22.7242	22.8943	22.9527	22.8036	585	-0.0951977	0.0271844	0.177181
(UniMod:1)STC(UniMod:4)C(UniMod:4)WC(UniMod:4)TPGGASTIDFLK(UniMod:121)R	SETX;SETX	Q7Z333_K19;Q7Z333-4_K19	Q7Z333;Q7Z333-4	586	15.6624					13.3833	16.4904	15.9513	15.9277		15.1428		16.5932		16.3415		15.4693																									586
(UniMod:1)STDTGVSLPSYEEDQGSK(UniMod:121)LIR	HIGD1A	Q9Y241_K19	Q9Y241	587	18.337	18.1639	18.0103	18.2075	18.4779		18.1329	18.1758		18.1424	17.9692	18.4855	18.0756	18.0252	17.8109	17.7703	17.9824	18.5586	18.5444	18.3642	18.4299		18.373	18.0918	18.4397	17.3867	18.7385	18.0681	18.6643		18.2347	18.5435		18.9254	19.0228	18.8651	18.713	18.6205	18.65		18.7927	587	-0.0605607	-0.270951	-0.172744
(UniMod:1)STK(UniMod:121)VPIYLK	CDC42EP2	O14613_K4	O14613	588	19.5599	19.4614	19.7143	19.6715	19.703	19.4267	19.2759	19.3952	19.4582	20.1191	19.5594	19.4273	19.6881	19.3465	19.5238	19.6258	19.7584	19.2285	19.6303	19.6288	19.3676	18.9521	19.2583	19.3509	19.0035	22.0572	20.1448	20.0658	19.5783	19.18	19.3533	19.4232	19.7678	19.2866	19.4931	19.4029	19.585	19.0987	19.3097	19.4578	19.6181	588	-0.248564	-0.134838	-0.322566
(UniMod:1)STLLDIK(UniMod:121)SSVLR	BAIAP3;BAIAP3;BAIAP3;BAIAP3;BAIAP3	O94812-2_K8;O94812-3_K8;O94812-5_K8;O94812-6_K8;O94812-7_K8	O94812-2;O94812-3;O94812-5;O94812-6;O94812-7	589	15.9483								15.8161	15.6713		15.6572										16.0048			15.7927				16.1026	16.3907							16.1512					589
(UniMod:1)STVHEILC(UniMod:4)K(UniMod:121)LSLEGDHSTPPSAYGSVK	ANXA2	P07355_K10	P07355	591	24.7225	24.64	24.6808	24.8452	24.82	24.6528	24.8086	24.7454	24.7748	24.7533	24.6006	24.5889	24.6665	24.4109	24.4195	24.2479	24.4978	24.8284	24.7245	24.6541	24.8374	24.6998	24.5189	24.5761	24.6945	23.1002	24.6889	24.9578	25.1041	24.8694	24.8617	24.7237	24.701	25.0006	25.0023	25.2019	25.2691	24.8389	24.8929	25.1406	24.8616	591	-0.00108296	-0.258261	-0.138794
(UniMod:1)SVAGLK(UniMod:121)K	SH3GL1	Q99961_K7	Q99961	592	19.7947	19.7521	19.8477	20.0895	19.9403	19.7661	19.5695	19.946	19.7644	19.5551	19.4269	19.1228	19.6312	19.0418	19.2612	19.3711	19.4376	19.4667	19.4776	19.3337	19.5115	19.4799	19.0419	19.3063	19.2473	19.5009	19.7404	19.9056	19.7404	20.2852	20.2491	20.2021	20.1876	20.2875	20.0428	20.4056	20.5876	20.4918	20.5985	20.6712	20.5044	592	-0.145914	-0.15609	-0.178535
(UniMod:1)SVDPLSSK(UniMod:121)ALK	MAFF	Q9ULX9_K9	Q9ULX9	593	19.387	18.8507	18.6455	18.8743	18.8127	19.2361	19.1969	19.1916	19.0637	18.93	18.9149	18.9981	18.9801	19.3717	19.3834	19.4144	19.2431	19.1563	19.2555	19.2498	19.1967	19.9367	19.8387	19.9341	19.9648	19.3984	19.4027	19.4898	19.5547	20.0173	19.899	19.8849	20.006	19.2816	19.2968	19.2517	19.2597	19.8015	19.7213	19.6963	19.8767	593	0.37624	0.397368	0.703999
(UniMod:1)SVELEEALPVTTAEGMAK(UniMod:121)K	H1-10	Q92522_K19	Q92522	594	21.1076	21.0453	21.1138	21.176	20.4809	21.8177	21.7962	21.4836	21.3209	20.8698	21.0747	21.1852	20.7883	20.7264	20.9931	20.3795	20.7435	20.8269	20.9809	20.6322	20.6476	21.084	21.3409	20.7921	20.915	19.6599	21.7389	21.115	21.6723	21.5792	21.6658	21.055	21.0439	21.8031	21.8374	21.2141	21.1482	21.4708	21.3352	20.955	20.7958	594	0.65064	-0.268936	0.261118
(UniMod:1)SVFGK(UniMod:121)LFGAGGGK	CHMP4B	Q9H444_K6	Q9H444	595	19.8911	19.553	19.9892	19.9372	19.5707	19.9561	20.1522	20.0488	19.8835	19.5791	19.719	19.7549	19.5045	20.0776	20.0927	20.1305	19.9853	19.8286	19.9654	19.5356	19.6374	20.3962	20.1707	20.0725	20.052	18.9614	19.7983	19.7147	19.8706	20.5275	19.941	19.9369	19.8553	20.2797	19.8816	19.5887	19.6644	20.4959	19.9243	19.8383	19.7709	595	0.247623	0.432156	0.431112
(UniMod:1)SVGC(UniMod:4)AC(UniMod:4)PGC(UniMod:4)SSK(UniMod:121)SFK	LDB1	Q86U70_K13	Q86U70	596	16.9933	17.5461	17.6181	17.46	17.6823	17.8172	17.5629	17.8074	17.7538	17.2813	17.1827	17.7005	17.2867	17.4957	17.5057	17.8073	17.5217	17.064	17.1067	16.8491	16.7632	17.2181	17.0503	16.8948	17.0285	16.4828	16.65	17.1062	17.0836	17.2053	16.9539	16.8498	16.9932	15.8309	15.6998	15.4581	15.5708	15.9338	16.4446	16.396	16.0706	596	0.158712	0.219835	0.10219
(UniMod:1)SVNYAAGLSPYADK(UniMod:121)GK	SIRT6;SIRT6	Q8N6T7_K15;Q8N6T7-2_K15	Q8N6T7;Q8N6T7-2	597	17.381	17.1405	17.0961	17.1801	17.1571	17.3339	17.5913	17.0979	17.1247	16.8892	17.0779	17.2796	17.3354	17.7739	17.529	17.4159	17.4894	17.2719	17.1817	16.7945	17.1576	17.6011	17.811	17.8038	17.6665	17.4425	17.1756	16.9625	17.3004	17.6178	17.6637	17.5657	17.6241	17.3205	17.4465	17.3752	17.3387	17.6466	17.5372	17.6549	17.7693	597	0.143507	0.406575	0.61918
(UniMod:1)SVSGLK(UniMod:121)AELK	UBE2Q2;UBE2Q2	Q8WVN8_K7;Q8WVN8-2_K7	Q8WVN8;Q8WVN8-2	598	18.2266	18.1984	18.3104	18.153	18.3462	17.8715	17.9343	18.0154	17.9075	18.0298	17.8482	18.2215	18.2063	17.8853	17.8411	17.8249	18.0503	18.0756	18.1655	18.0154	18.0064	18.3409	18.2012	18.5086	18.6315	18.1559	18.0627	18.2966	17.9214	18.6526	18.5226	18.4167	18.6504	18.2152	18.0891	18.1251	18.0873	18.8672	18.9407	18.7714	18.6985	598	-0.319833	-0.176057	0.354829
(UniMod:1)SWIK(UniMod:121)EGELSLWER	DHDDS;DHDDS;DHDDS;DHDDS	Q86SQ9_K5;Q86SQ9-2_K5;Q86SQ9-3_K5;Q86SQ9-4_K5	Q86SQ9;Q86SQ9-2;Q86SQ9-3;Q86SQ9-4	599	18.827		18.7477	18.7655	18.3956	19.1172	18.9612					18.3356	18.6277		18.6447				19.0585		18.9194	19.2168		18.6186				18.9878		19.4256	18.9789	18.4604				18.7516	19.0544			18.5267	18.9454	599	0.402955	0.163068	-0.0712781
(UniMod:1)SWIPFK(UniMod:121)IGQPK	BIN3	Q9NQY0_K7	Q9NQY0	600	18.3374		18.2749	18.5292	18.3097			18.1985	18.0333			18.467	18.3983		18.0362	18.0572	18.274		18.4718	18.4632	18.6505	18.5599	18.1145	18.0304	18.2006		18.1767	18.6107	18.5935		18.1979	18.3361	18.516	17.8442	17.8612	18.4216	18.4668		18.7371	18.618	18.6722	600	-0.255385	-0.310147	-0.302135
(UniMod:1)SWLFGINK(UniMod:121)GPK	ATAD3A	Q9NVI7-2_K9	Q9NVI7-2	601	18.0855	17.393	18.2921	18.3231	18.0987	17.8329	18.2067	18.2318	17.7981		18.1671	18.0034	18.2337	17.8287	18.133	18.1735	17.9436	17.3149	18.5309	17.9278	18.1617	17.8665	18.2447	17.9441	17.9747	17.658	18.3317	17.779	18.053	18.4862	18.6149	17.8797	17.8276	17.7828	18.2878	18.0274	17.9425	18.5379	18.791	18.4062	18.3028	601	-0.00932747	-0.115044	0.0236545
(UniMod:1)SYAEK(UniMod:121)PDEITK	GID8	Q9NWU2_K6	Q9NWU2	602	19.8876	19.9928	19.5981	19.8144	19.8568	19.5746	19.9363	19.6746	19.3918	19.7543	20.0435	19.947	19.914	19.6181	19.8397	19.8048	19.7501	20.1551	20.1067	20.1012	20.1408	19.2419	19.71	19.7909	19.5931	20.2861	20.4752	19.7053	20.2226	19.7939	19.8574	19.8478	19.8532	20.1716	20.2383	20.147	19.9935	19.8887	20.0417	19.846	19.7846	602	-0.171197	-0.161538	-0.541979
(UniMod:1)TAEPMSESK(UniMod:121)LNTLVQK	ATRX	P46100_K10	P46100	603	17.0559					17.7367	17.5791	17.7131	17.8747					17.3226	17.7289	17.4871	17.5162					17.7248	17.6443	17.6901	17.6571					16.8967	16.9029	16.1681	16.8926				14.8504	16.048	16.0879	16.1277	16.5252	603
(UniMod:1)TAIIK(UniMod:121)EIVSR	PTEN	P60484_K6	P60484	604	17.0236	17.1366	16.4253		17.4368	16.8518				16.9709		16.7253		17.2662	16.8995		17.1893	17.1812	16.0439		16.9656	16.0094	17.1056	17.3847	17.1516	17.3946		17.053	16.526	17.4081	17.2867	16.9348		15.7916	17.1613	17.7087		17.5134		17.7469	17.3921	604	-0.147699	0.270237	0.182598
(UniMod:1)TAVHAGNINFK(UniMod:121)WDPK	CTNNA1	P35221_K12	P35221	605	20.744	20.2434	20.6253	20.6313	20.518	20.4083	20.4826	20.3776	20.3799	20.6143	20.6198	20.5767	20.2972	20.5502	20.654	20.7158	20.6072	20.7134	20.8289	20.8035	20.86	20.6846	20.5636	20.212	20.448	21.0317	21.0226	20.8062	21.1258	21.1045	21.1727	21.1332	21.1581	20.9946	20.8552	20.8636	20.776	21.0906	21.0566	21.0802	21.0739	605	-0.092402	0.104809	-0.324412
(UniMod:1)TDAAVSFAK(UniMod:121)DFLAGGVAAAISK	SLC25A5	P05141_K10	P05141	606	18.2623						17.3499				17.64	19.3332	17.9162		16.9685		16.9837		17.6318		18.0679	17.7013		18.2497			17.4981	18.7438	18.0826	19.2673	18.6415	19.5246		18.9569	18.7544	19.0385		18.6991	17.0427	18.8381	19.1026	606
(UniMod:1)TDALLPAAPQPLEK(UniMod:121)ENDGYFR	RHPN2	Q8IUC4_K15	Q8IUC4	607	18.7313		19.0429	18.8429			18.5415					18.5413	18.8726	18.7802	19.0828	18.8477	18.7604						18.6004	18.8455	18.7682				18.5831		18.838						18.2846			18.2777	18.9231	607
(UniMod:1)TDFK(UniMod:121)LGIVR	ZMYND19	Q96E35_K5	Q96E35	608	15.3299		14.534		14.9233	14.4912		14.7399	14.6886	14.6576	14.4402	14.9552			13.6046			14.5416	14.6384	15.1206	14.7334			14.9688	14.6755	15.0911	16.4325	16.8174	16.4989			15.8483	16.2402	16.3986	16.6806	16.6259	16.6252	15.3303	15.1972	15.3547	15.7127	608	-0.0887602	-1.07975	0.0636569
(UniMod:1)TDGILGK(UniMod:121)AATMEIPIHGNGEAR	ARFIP2	P53365_K8	P53365	609	16.2421		16.3687	16.1179			16.3103	15.94		16.0083	15.9884	15.943			16.3865			16.3547	15.5896	16.2782			16.298	16.2507			16.2913	16.2794			16.259	16.3465		15.9486		16.4955	16.5219	16.6358	16.6214	16.5419	16.035	609	-0.118155	0.406605	0.200176
(UniMod:1)TDQAFVTLTTNDAYAK(UniMod:121)GALVLGSSLK	GYG1;GYG1	P46976_K17;P46976-2_K17	P46976;P46976-2	610	17.3284	17.5752		17.0974	17.9608	17.5034		17.9104	17.9382	17.3659						15.1371		17.7863		17.4956	17.6348	18.1654		17.4525						17.8403	17.4117	17.2683				16.8279				16.7044	16.1634	610
(UniMod:1)TDSK(UniMod:121)YFTTNK	AP2B1;AP2B1	P63010_K5;P63010-2_K5	P63010;P63010-2	611	20.8207	21.031	21.0541	21.0438	20.75	20.9276	20.6578	20.8651	20.6868	21.2255	21.0434	20.7743	20.8564	20.6978	20.81	20.5897	20.5053	21.1382	21.1718	20.8181	21.0407	20.8322	20.6254	20.1962	20.4895	21.0643	21.1228	20.7126	20.8977	20.9731	20.9806	20.5188	20.6795	20.9995	20.8973	20.5202	20.5852	20.964	20.969	20.6565	20.4567	611	-0.185354	-0.324182	-0.506377
(UniMod:1)TDSK(UniMod:121)YFTTTK	AP1B1;AP1B1;AP1B1	Q10567_K5;Q10567-2_K5;Q10567-3_K5	Q10567;Q10567-2;Q10567-3	612	19.4333	19.504	19.5595	19.4902	19.6655	19.4896	19.4252	19.6295	19.7502	19.4005	19.358	19.388	19.5149	19.0991	19.2236	19.1015	19.3974	19.3313	19.5032	19.3251	19.5647	19.3346	19.1946	19.0037	19.1926	19.3186	19.4684	19.3337	19.4362	19.4837	19.6324	19.3863	19.3125	19.4134	19.3811	19.3277	19.4082	19.5952	19.8159	19.7964	19.7764	612	0.0188003	-0.209947	-0.249677
(UniMod:1)TEADVNPK(UniMod:121)AYPLADAHLTK	SNU13	P55769_K9	P55769	613	21.7498	21.551	21.3068	21.6827	21.8004	21.6868	21.6863	21.6239	21.6476	21.5017	21.953	21.7958	21.8626	21.9278	22.0279	21.7179	21.8712	22.0372	21.7385	21.7205	21.841	21.8895	22.0485	21.615	22.0202	21.7109	21.7686	21.6238	21.9117	21.7406	21.7352	21.7586	21.5904	21.8279	21.885	21.9022	21.4927	21.759	21.4849	21.7945	21.4515	613	0.0759453	0.107954	0.058976
(UniMod:1)TEFWLISAPGEK(UniMod:121)TC(UniMod:4)QQTWEK	ATP6V1C1	P21283_K13	P21283	614	19.0685	17.75	18.2041	19.367	19.1065	19.1523	18.477	19.5512	19.7229	18.5631	17.6227	19.1522	19.1906	19.2741	19.2947	19.168	19.0726	19.2984	19.6654	19.4382	19.2745	19.1037	18.9739	19.5088	19.6129	17.2386	18.2757	19.5519	19.4733	18.27	18.9221	19.4451	19.0846	20.2944	18.8612	19.796	19.6365	19.4445	19.1491	18.7338	19.019	614	0.618937	0.570183	-0.119298
(UniMod:1)TENSTSAPAAK(UniMod:121)PK	H1-0	P07305_K12	P07305	616	21.5451	21.6277	21.5263	21.4868	21.2898	21.5021	21.4112	21.1672	20.9084	22.0038	21.5121	21.54	21.5655	21.3732	21.4224	21.5363	21.0848	21.7618	21.7622	21.5185	21.7491	21.7872	21.4726	21.5408	21.5633	22.0874	22.0718	21.6745	21.8221	21.5978	21.3591	21.2689	21.4036	21.633	21.9103	21.7581	21.7181	21.4794	21.5489	21.114	21.2422	616	-0.235466	-0.301196	-0.10694
(UniMod:1)TEWETAAPAVAETPDIK(UniMod:121)LFGK	RPS5	P46782_K18	P46782	617	18.2329		18.5576	18.7657	17.9309	17.1467	18.5288	18.8121	18.3826		18.7329	18.2307	18.4618	17.6921	17.0311	16.9534	17.4238	17.8853	19.1725	18.0574	18.9027	18.1858	17.6753	19.1081	18.4079	16.0904	18.4322	18.7324	19.3808		19.1007	19.0271	18.0719		18.0823	18.7348	17.8958	17.855	18.6412	18.3537	17.9408	617	-0.200531	-1.20004	-0.160197
(UniMod:1)TEYK(UniMod:121)LVVVGAGGVGK	HRAS	P01112_K5	P01112	618	19.2528	19.2664	19.4225	19.3522	19.4761	19.3327	19.1939	19.2278	19.601	19.3219	19.225	19.1863	19.334	18.8722	19.0472	18.8584	19.1716	19.3313	19.4091	19.3598	19.388	19.4127	19.1386	19.1886	19.528	17.7348	19.3322	19.659	19.4862	19.2534	19.4306	19.3063	19.2473	19.4278	19.5366	19.2971	19.496	19.0466	19.1395	19.0789	18.9946	618	-0.0404517	-0.279475	-0.0550458
(UniMod:1)TFNSFEGSK(UniMod:121)TC(UniMod:4)VPADINK	XIAP	P98170_K10	P98170	619	18.8585			19.1406	18.6055						18.8743		18.8828				18.5104	18.5707		18.7958	18.6766		18.7199	18.5827			19.0779	18.9698	19.3334	18.4793	19.1897	18.988	19.1154		19.3132	19.0082	19.0102		19.0189	18.3919	18.4914	619
(UniMod:1)TGYTPDEK(UniMod:121)LR	NDUFB6	O95139_K9	O95139	620	20.8878	20.9569	20.937	20.8821	20.8985	20.7816	20.4744	20.9535	20.7477	21.0122	20.8928	20.8376	20.9551	20.7811	20.7049	20.7166	20.6937	21.1926	21.0408	21.1405	21.2156	20.9283	20.8141	20.6016	20.7617	21.3771	21.2715	21.3086	21.368	20.9445	20.8051	20.7193	20.9109	21.0434	21.0328	21.0148	21.2287	20.467	20.3651	20.3369	20.3963	620	-0.17934	-0.200371	-0.370978
(UniMod:1)THEEHHAAK(UniMod:121)TLGIGK	PFKM	P08237_K10	P08237	621	18.597	18.6797	18.7557	18.468	18.9821	18.3925	18.1784	18.6311	18.5239	18.7516	18.4188	18.5669	18.6208	18.2312	18.1433	18.4845	18.4199	18.5347	18.6854	18.783	18.8313	18.4087	18.603	18.6696	18.2976	18.8724	18.937	18.9223	18.9591	18.563	18.6196	18.5118	18.69	18.8377	18.4973	18.6958	18.9073	18.343	18.3119	18.5576	18.5912	621	-0.289872	-0.269792	-0.213878
(UniMod:1)THFNK(UniMod:121)GPSYGLSAEVK	CNN3	Q15417_K6	Q15417	622	18.7304	18.3472	18.7492	18.7162	18.8263	18.0358	18.0032	18.3743	18.1912	18.3914	18.3659	18.4107	18.4324	17.8589	18.3516	18.3343	18.2961	18.655	18.9813	19.1908	19.1681	18.472	18.6212	18.7162	18.5598	18.8618	18.6008	19.1252	18.8654	18.9009	19.1461	19.1085	19.1111	19.151	19.0452	19.1112	19.1664	19.2653	19.2257	19.1942	19.2899	622	-0.508618	-0.189901	-0.406494
(UniMod:1)TK(UniMod:121)SLESVSFK	ZNF484	Q5JVG2_K3	Q5JVG2	624	16.223	16.2973	15.675	15.9958	16.2154	16.8097	16.4559	17.139	17.0213	15.9629		16.5987	16.0441	16.7286	16.4882	16.6228	16.3851	15.8732		15.8705	16.2129	16.4203	16.2476	16.6471	16.5455	16.8441	15.5773	16.2233	16.1966	15.8098		15.9352	16.1817		15.5027		15.9034	15.637		15.4184	16.0972	624	0.810577	0.354304	0.479617
(UniMod:1)TLEEFSAGEQK(UniMod:121)TER	GADD45A	P24522_K12	P24522	625	17.1758	16.695	16.9061	16.5178	16.7777	16.851	16.7399	17.0503	17.0036	16.7826	17.0345	16.82	17.0609	17.1219	17.0772	16.7769	16.9378	17.4282	17.6406	17.3594	17.6862	17.1104	17.4602	17.5431	17.4744	16.8915	17.2252	16.9419	17.4475	18.0928	17.9054	17.7494	17.9684	16.3755	16.6259	16.2966	16.898	17.4957	17.7802	17.746	17.7377	625	0.187047	0.0539328	-0.131544
(UniMod:1)TMDK(UniMod:121)SELVQK	YWHAB	P31946_K5	P31946	626	16.8348	16.9643			17.0321	16.2736	16.8167	16.6571			16.8005	16.9224	17.0082	16.527	16.7882	16.6118	16.7796			17.0146	17.1261		16.6719	16.6084			16.8209	16.9174	16.8362	16.877	16.828	16.975				16.9215			16.8772	16.9646	17.0849	626	-0.415734	-0.23371	-0.430157
(UniMod:1)TNEEPLPK(UniMod:121)K	WTAP	Q15007_K9	Q15007	627	18.4116	18.2138	17.9407	18.2389	18.1674	18.1098	18.441	18.0489	17.9308	18.162	18.347	18.3036	18.3083	18.6208	18.6728	18.7278	18.5462	18.2287	18.3562	18.2819	18.3249	18.0262	18.4265	18.6903	18.506	18.5701	18.6476	18.2428	18.5714	18.532	18.6019	18.6334	18.7811	18.6954	18.7346	18.6186	18.523	18.4353	18.477	18.3796	18.4016	627	-0.00757072	0.36167	0.114349
(UniMod:1)TSANK(UniMod:121)AIELQLQVK	RPAP3;RPAP3	Q9H6T3_K6;Q9H6T3-2_K6	Q9H6T3;Q9H6T3-2	628	14.8646	15.8329	15.416	15.4627	14.7382	15.7794	15.2422	15.245	15.3113	14.9644	14.9296	14.1633	14.5707	13.3889				14.4438	14.5858		15.2837	14.8702		13.6589			14.7041	14.9187	14.8776	14.5389	14.2869	14.3043	13.9651	15.6021	15.4784	14.566	15.8436	14.8443	14.7082	15.1418		628	0.0320244	-1.26815	-0.506572
(UniMod:1)TSEVIEDEK(UniMod:121)QFYSK	NTMT1	Q9BV86_K10	Q9BV86	629	20.3547	20.3401	20.3071	20.4285	20.3551	20.3346	20.4641	20.5918	20.4716	20.2272	20.3636	20.3953	20.393	20.6216	20.6799	20.4713	20.6099	20.3682	20.4696	20.2739	20.5184	20.3729	20.5411	20.6508	20.5915	20.2075	20.0381	19.54	20.2251	20.3645	20.1813	20.2099	20.2449	20.4063	20.2934	20.2097	20.4509	20.1999	20.3669	20.269	20.1379	629	0.107822	0.250896	0.13157
(UniMod:1)TSK(UniMod:121)GPEEEHPSVTLFR	ACY1	Q03154_K4	Q03154	630	18.4122	18.2294	18.2153	18.2807	18.3437	17.9555	18.0927	18.1733	18.1501	18.1497	18.2089	18.6998	18.3182	17.9099	18.0873	18.0976	18.1957	18.4758	18.472	18.5836	18.6441	18.2972	18.3138	18.4107	18.309	18.7347	18.6602	18.8597	19.1039	18.5299	18.499	18.6274	18.7831	18.6504	18.6758	18.8468	18.9155	18.1621	18.2184	18.3639	18.2452	630	-0.174379	-0.271487	-0.211246
(UniMod:1)TTEK(UniMod:121)SLVTEAENSQHQQK	EPB41;EPB41	P11171_K5;P11171-2_K5	P11171;P11171-2	631	14.9405	15.2135	14.6843	15.3671	14.6404	13.8765	15.2093	15.0041	15.0213	14.3925	14.4	15.3593		14.3197	14.1257	14.1095	15.0021	14.5537	15.0087	14.1428	15.0584	15.3742	13.2693	14.8232	14.0365	15.2009	15.0222	15.2165	15.1267	15.1312	15.6758	15.3281	14.9122	15.5146	15.4778	14.9836	15.8929	15.3113	15.2389	15.81	15.8444	631	-0.198533	-0.32799	-0.315115
(UniMod:1)TTEVGSVSEVK(UniMod:121)K	EPB41L2	O43491_K12	O43491	633	22.0368	22.3405	22.6282	22.4358	22.3084	22.5682	22.7341	22.6063	22.4439	22.2126	22.3077	22.0712	22.1165	22.4181	22.4822	22.4056	22.3496	21.8734	22.008	21.8164	22.0015	21.9729	21.9101	21.9885	21.9966	21.7116	21.8942	21.7104	21.6827	21.7708	21.8187	21.5641	21.6038	21.8403	21.8293	21.8331	21.7998	21.5707	21.7413	21.6209	21.4859	633	0.15992	0.236901	0.0422102
(UniMod:1)TTK(UniMod:121)NLETK	BLZF1	Q9H2G9_K4	Q9H2G9	634	17.4611	16.4534	17.4012	17.322	16.6749	16.5276	16.0061	16.5586	16.2768	17.1876	16.3637	17.127	17.0539	16.4381	16.8102	17.0468	16.8213	17.5021	17.4154	17.478	17.6864	17.4681	17.0775	17.3428	17.5923	18.4143	18.2838	18.6285	18.4491	18.2485	18.1953	18.084	18.3128	17.9716	18.2919	18.2858	18.4403	17.938	17.7518	17.7164	17.802	634	-0.620609	-0.153968	-0.150268
(UniMod:1)TTLDDK(UniMod:121)LLGEK	PDCL	Q13371_K7	Q13371	635	17.9597			18.3007	18.5731		18.2344				17.423	18.5566	18.2789		18.454	18.1663				17.8437	17.5003		17.5576			17.6045	17.6664				17.8604				17.8572		17.6216				17.8158	635
(UniMod:1)TTLK(UniMod:121)EAVTFK	ZNF225	Q9UK10_K5	Q9UK10	636	17.1188	17.1646		17.1516	17.2786	17.2946		17.354	17.7541		17.5893	17.2319	17.4198	17.1479	17.5868	17.6635	17.5124	17.0501		17.0631	16.9292	16.9827	17.2457	17.1159	17.1098		17.2706	17.1206	17.0808	16.7953	16.8589	17.0564	16.8012	16.5063	16.5028	15.9265						636
(UniMod:1)TTPANAQNASK(UniMod:121)TWELSLYELHR	RING1	Q06587_K12	Q06587	637	18.3296	17.6472	17.6154	17.7547	17.8788	19.0447	19.225	19.1244	19.0296	17.6596	17.7887	17.1112	17.6581	19.6626	19.5017	19.7203	19.637	17.6756	17.6039	17.9269	17.4973	19.778	19.6447	19.5915	19.5987	15.7971	17.7775	17.8854	17.7696	18.9836	18.9386	18.9447	18.7319	17.5314	17.0864	17.7824	17.4524	18.138	18.3344	18.1386	18.5167	637	1.38191	2.07602	1.97729
(UniMod:1)TTPGK(UniMod:121)ENFR	KPNA1	P52294_K6	P52294	638	20.5464	20.5967	20.3615	20.574	20.63	20.3948	20.5924	20.4256	20.4556	20.6212	20.5311	20.503	20.5776	20.5749	20.5167	20.6024	20.5965	20.673	20.5278	20.6065	20.5493	20.3069	20.099	20.3604	20.2016	20.5636	20.6044	20.5524	20.6241	20.5904	20.6324	20.5892	20.679	20.7273	20.6827	20.6054	20.5557	20.622	20.645	20.6376	20.6648	638	-0.0734533	0.0144068	-0.347141
(UniMod:1)TTPNK(UniMod:121)TPPGADPK	ANAPC10	Q9UM13_K6	Q9UM13	639	19.4632	19.8393	19.4689	19.6532	19.2917	19.633	19.6191	19.3221	18.9997	19.9257	19.7048	19.6004	19.4306	19.5856	19.6543	19.4072	18.9025	19.7207	19.6741	19.2521	19.418	19.3521	19.52	19.0191	19.2551	19.5558	19.5898	18.78	19.1142	19.8233	19.7946	19.2148	19.5133	19.5944	19.6861	19.1214	18.861	20.1655	19.8621	19.4583	19.1435	639	-0.169793	-0.277991	-0.229629
(UniMod:1)TTSASSHLNK(UniMod:121)GIK	GLUL	P15104_K11	P15104	640	18.4154	18.2549	18.5575	18.3919	18.6713	18.1669	18.1737	18.212	18.0823	18.461	18.7543	18.7203	18.6119	18.2905	18.4296	18.4239	18.4332	18.6566	18.6651	18.6582	18.8415	18.3585	18.8514	18.6052	18.7266	18.7329	18.9125	18.8611	18.9999	18.398	18.6578	18.3013	18.3	17.9019	18.3849	18.1808	18.3157	17.5496	17.5952	17.7821	17.7452	640	-0.310209	-0.24258	-0.069929
(UniMod:1)TTSTLQK(UniMod:121)AIDLVTK	VPS4A	Q9UN37_K8	Q9UN37	641	15.7441		16.3451	15.9621	14.4396		16.8102	16.0354	15.0738			14.0755							15.7994						15.8166					15.4986	16.2933			16.2239		15.318	16.1096		15.0556	16.1181	16.6753	641
(UniMod:1)TTTTTFK(UniMod:121)GVDPNSR	JPT1	Q9UK76_K8	Q9UK76	642	21.2518	21.2511	21.3049	21.3317	21.2919	21.1548	21.1732	21.3911	21.2917	21.1255	21.0467	21.0876	21.2605	21.3016	21.2329	21.2259	21.4756	21.1891	21.1048	21.0211	21.166	21.3881	21.244	21.376	21.357	21.2683	21.131	21.267	21.3216	21.6554	21.4358	21.3598	21.5433	20.9563	21.0963	21.0125	21.0934	21.2251	21.335	21.2738	21.306	642	-0.0422046	0.178928	0.220975
(UniMod:1)VEEVQK(UniMod:121)HSVHTLVFR	PLRG1;PLRG1	O43660_K7;O43660-2_K7	O43660;O43660-2	643	15.8496	15.7604			16.1793	15.3507	15.6876		16.0571	16.3787		15.3872	15.8475	15.5306	16.1632		16.0631	15.918	15.6316	16.0695	16.0941	15.1378	16.0518	16.1783	14.9986	17.2567	15.8571	16.0244		15.4361		15.7268	15.952		16.1999		14.8744		15.9199	15.906		643	-0.271384	0.0478628	-0.336664
(UniMod:1)VK(UniMod:121)QIESK	TXN	P10599_K3	P10599	644	17.8505	17.9629	18.0857	18.1011	17.758	17.6461	17.7881	17.7953	17.3312	17.9397	17.8253	18.0086	17.6135	17.546	17.7474	17.7851	17.4798	17.6234	17.8625	17.655	17.7979	17.7996	17.3764	17.8613	17.8709	17.8673	18.1572	17.8112	18.1032	18.0059	18.1004	17.7475	17.8349	17.8638	17.8055	18.1762	18.2215	17.9153	18.0825	17.9882	18.0795	644	-0.336734	-0.207192	-0.00767637
(UniMod:1)VMEK(UniMod:121)PSPLLVGR	G3BP1	Q13283_K5	Q13283	645	17.141	16.913		16.5856	16.6557		16.988				17.1444				16.9838		16.3825	17.2743	17.0266							17.2611	17.3203		17.2038	17.1079	16.8751	17.8658		17.6463				17.679		17.3428	17.4233	645
(UniMod:1)VPGEENQLVPK(UniMod:121)EIENAAEEPR	USP47	Q96K76-4_K12	Q96K76-4	646	18.6223	18.7471				18.7427	18.9059			18.9214	18.9954			18.7597	18.8459			18.9469	18.9415						18.3485	17.6639				17.937	18.71				18.2897			18.5791				646
(UniMod:1)VPSSPAVEK(UniMod:121)QVPVEPGPDPELR	SLC19A1	P41440_K10	P41440	647	19.7857	20.2301	20.048	20.1308	20.3449	19.9286	20.1704	19.9928	20.0392	20.0671	19.9201	20.0461	19.9936	20.1623	19.7339	19.5547	19.8687	20.1589	19.7075	19.5883	20.0891	20.0517	19.5872	19.446	19.6442	18.3963	19.7342	19.0626	20.0581	19.8718	19.4204	19.3986	19.373	20.4859	19.7396	19.5729	19.5565	20.397	19.3884	19.2068	19.2598	647	-0.15569	-0.176821	-0.203695
AAAAAAALQAK(UniMod:121)SDEK	RPL4	P36578_K364	P36578	649	20.5428	20.4273	20.464	20.434	20.466	20.3211	20.3894	20.5622	20.341	20.4213	20.3945	20.4688	20.6982	20.2349	20.0952	20.1668	20.3172	20.6312	20.6534	20.9553	20.706	20.3768	20.5642	20.3556	20.2965	21.4839	21.3872	21.259	21.369	20.6894	20.7051	20.6394	20.5155	20.2637	20.6823	20.5741	20.6556	19.9355	20.1972	20.3308	20.2815	649	-0.0443967	-0.292187	-0.338204
AAAAK(UniMod:121)STAMEETAIWEQHTVTLHR	TJP1;TJP1	Q07157_K9;Q07157-2_K9	Q07157;Q07157-2	650	15.2174	15.8032	15.2356	15.6581	15.3218	15.0134	14.6264	14.9563	13.1703	15.0812	15.5437	15.4337	15.6538	16.0707	16.0236	15.8087	16.0516	15.4567		15.6927	14.8266	15.0811	13.8973				15.0513			15.4148	15.7306	14.8992	15.2314								14.1364	650
AAAALFGGK(UniMod:121)K	PLK2	Q9NYY3_K375	Q9NYY3	651	20.437	19.8631	20.0052	19.9275	19.6004	19.6434	19.5141	19.8589	19.6475	20.1799	20.1494	20.121	20.1042	19.7525	19.5137	19.8248	20.0523	20.7812	20.8863	20.7975	20.8255	21.0085	20.9336	20.9543	20.9844	20.749	20.8988	20.7926	20.6694	21.3146	21.3123	21.1669	21.1072	19.9091	20.3107	20.1843	20.2794	20.8386	21.0394	20.8334	21.1459	651	-0.183091	-0.352799	0.147603
AAAAVEPDVVVK(UniMod:121)R	SELENOS	Q9BQE4_K77	Q9BQE4	652	19.2088	19.1305	19.1615	19.0072	19.1668	19.3148	19.2407	19.4444	19.4912	19.2698	19.0724	19.4722	19.3665	19.1728	19.1793	19.0422	19.1703	19.0499	18.9522	19.1363	19.3126	19.0996	18.9658	18.4474	19.0844	19.3602	19.3001	19.5535	19.6485	19.3314	19.1342	19.0026	19.4161	19.4604	19.5074	19.2775	19.5478	19.0195	19.0638	18.8968	19.0813	652	0.256267	-0.154085	-0.21344
AAAEAAAEAK(UniMod:121)AR	MAGED2	Q9UNF1_K494	Q9UNF1	654	18.8556	18.6901	18.8686	18.8494	18.8204	19.2654	18.9466	19.186	19.1738	18.788	18.6306	18.919	18.6456	18.735	19.0193	19.0702	18.7902	18.6211	18.7169	18.8483	18.7507	18.8632	18.9867	19.1168	18.8788	18.7257	18.7892	18.8401	18.9237	19.0798	18.9883	18.8642	19.0901	18.8928	18.6428	18.6304	18.5055	18.7268	18.8066	18.7746	18.7634	654	0.335792	0.157857	0.227109
AAAEDVNVTFEDQQK(UniMod:121)INK	PFDN4	Q9NQP4_K22	Q9NQP4	655	15.8564	15.6483		16.2444	16.1948					15.56		16.0705	16.134	15.1195			15.8285	16.1279	16.3085		15.886	15.6228		15.403	15.7103			15.5198	15.716		15.7688		16.121	16.0767		15.9153	15.4684	15.9281	15.974	16.206		655
AAAEIYEEFLAAFEGSDGNK(UniMod:121)VK	U2SURP;U2SURP	O15042_K131;O15042-2_K131	O15042;O15042-2	656	19.3896	19.7239	19.3564	19.2712		19.2655	19.7449	19.7492			19.2944	18.8444	19.5116	20.1739	19.9107	19.4485	19.7012	19.8737	19.4832	19.5711			19.7056		19.0962		19.5039	19.2334	18.9325	18.5103	19.1175		19.7958		19.3263			18.7014		19.1498	18.9116	656	0.136057	0.591787	-0.241763
AAAEK(UniMod:121)AFQEGIAK	BAZ1B;BAZ1B	Q9UIG0_K885;Q9UIG0-2_K881	Q9UIG0;Q9UIG0-2	657	17.5937	17.6634	17.6784	17.88	17.8088	17.6414	17.5228	17.3715	17.1085	17.6298	17.5694	17.6102	17.5861	17.6343	17.3668	17.5892	17.3073	17.8037	17.625	17.739	17.6024	17.6546	17.667	17.1142	17.667	17.8557	17.8398	17.6386	17.7109	17.5993	17.82	17.5429	17.6158	17.8506	17.5639	17.4774	17.7252	17.6396	17.2882	17.4377	17.3033	657	-0.346633	-0.12448	-0.16682
AAAEK(UniMod:121)LFGNMEGDC(UniMod:4)PSDWK	TFRC	P02786_K344	P02786	658	18.6028	18.7909		18.8043		18.9205	18.881	18.7905		18.7768	18.5204	18.7287		18.732	18.8527	18.5563	18.5319	18.6875	18.714	18.4075	18.6471		18.4219	18.3319	18.2387					18.6481		18.327			18.7677	18.7002			18.4474	18.1495	18.2977	658
AAAFEEQENETVVVK(UniMod:121)EK	TLN1	Q9Y490_K2491	Q9Y490	659	19.2853	19.3313	19.2089	19.008	19.181	18.8498	19.0815	19.1154	19.1751	19.4828	19.2459	19.0666	19.797	19.3052	18.9955	18.9015	19.2385	19.3529	19.3519	19.1047	19.5082	19.1655	19.1504	18.9207	18.804	19.5388	19.4532	19.0484	19.3055	19.611	19.6531	19.364	19.5013	19.3824	19.2669	19.5744	19.5467	19.1754	19.3741	19.5038	19.77	659	-0.126879	-0.287912	-0.31929
AAAFEQLQK(UniMod:121)WK	TOMM70	O94826_K168	O94826	660	18.0624	17.8939	18.3336	18.196	18.1655	18.0185	17.8222	18.0186	17.9626	18.5399	18.4069	17.9857	18.2763	17.8352	17.732	17.9008	17.6442	18.5328	18.4735	18.4585	18.3397	18.1617	17.8018	17.7449	18.2003	18.5965	18.1235	18.4114	18.1457	17.6427	17.8772	17.7551	17.6973	18.139	18.1531	18.1397	18.0626	17.9052	18.0402	17.495	17.8648	660	-0.191778	-0.524157	-0.47396
AAAFPPGFSISEIK(UniMod:121)NK	RPF1	Q9H9Y2_K58	Q9H9Y2	661	20.1321	19.3539	19.4397	19.5525	19.6014	20.5405	20.471	20.5949	20.3672	19.5224	19.2652	19.5612	19.4649	20.1544	20.4633	20.5109	20.3499	19.5299	19.4695	19.624	19.5725	20.4878	20.4153	20.4812	20.5474	20.3073	20.1135	20.4242	20.0467	20.7451	20.5853	20.5757	20.4688	20.0917	20.284	20.0819	20.254	20.4994	20.5106	20.5689	20.3855	661	1.00654	0.916194	0.933985
AAAGEFADDPC(UniMod:4)SSVK(UniMod:121)R	CTNNA1	P35221_K120	P35221	662	19.729	19.4407	19.724	19.5549	19.9221	19.3884	19.3947	19.6242	19.7494	19.6387	19.5872	19.769	19.7113	19.2968	19.4168	19.4566	19.897	19.609	19.8551	19.7577	19.8076	19.7377	19.6573	19.5775	19.797	19.8783	19.8699	19.6948	19.8175	19.6557	20.0636	19.8242	19.6878	19.7781	19.7907	19.8751	20.0141	19.8132	20.0207	20.0469	19.9584	662	-0.121273	-0.159757	-0.0649968
AAAGGQGSAVAAEAEPGK(UniMod:121)EEPPAR	EGLN1	Q9GZT9_K146	Q9GZT9	663	14.7918	15.7268				14.7839	15.017				15.3038	14.883				15.3057											13.925	13.8251				14.5121	14.6359									663
AAAGK(UniMod:121)AELELELGR	PLEC	Q15149_K2078	Q15149	664	17.4359	17.4995	17.7036	17.0475	17.7008	17.095	17.2087	17.1297	17.4855	17.3583	17.4115	17.1985	17.457	17.1144	17.4	17.2571	17.3614	17.3469	17.4019	17.4565	17.7188	17.3075	17.2024	17.4966	17.3358	17.0028	17.1498	16.9029	17.5911	17.5593	17.751	17.6789	17.5095	17.6346	17.6076	17.917	18.1757	17.5159	17.8351	17.4138	17.4948	664	-0.258094	-0.0730738	-0.145458
AAAGM(UniMod:35)VWK(UniMod:121)PK	DNTTIP1	Q9H147_K188_Oxi185	Q9H147	665	14.3216														13.6998										15.1096									14.1554								665
AAAGMVWK(UniMod:121)PK	DNTTIP1	Q9H147_K188	Q9H147	666	14.848	15.0498	15.0672	14.8611	15.2875	14.8338	15.0187	13.7683	14.9335	14.5384	14.1722		15.0478	14.8859	15.1589	15.6024	15.9141		14.779	14.7803	13.8639		15.0843	15.6837	14.5316		14.3918	14.5962	14.8403	14.2782	15.7124	15.1097				14.6422	15.3356	14.6715	14.3808	14.4226	14.7411	666	-0.427832	0.804188	0.62545
AAAGSHFDAAK(UniMod:121)AVEEQLR	PPP1R35	Q8TAP8_K128	Q8TAP8	667	16.8356	17.0684	17.0408	17.0189	16.5311	16.3768	16.933	16.7184	16.7773	16.847	16.919	17.283	17.0317	16.6805	16.4487	16.7675	16.6193	16.9158	17.0191	16.8671	16.783	16.722	16.7534	17.0897	16.6356	16.5294	16.8277	16.4966	16.8123	17.1595	17.0603	17.2095	16.903	16.9369	16.7091	17.0033	16.8672	17.005	16.3488	16.7687	16.94	667	-0.213441	-0.391197	-0.0960676
AAAK(UniMod:121)C(UniMod:4)LDAVVSTR	CAND1	Q86VP6_K355	Q86VP6	668	17.2668	17.7142	17.381	17.4743	17.6664	17.6481	17.1435	17.522	17.3212	17.4285	17.5351	17.2172	17.3432	17.7683	17.2867	17.5494	17.6638	17.3667	17.7158	17.3758	17.3752	17.459	17.1757	17.3911	16.867	17.5523	17.2152	17.5292	17.1576	17.1759	17.3294	17.2404	17.2121		16.6886	16.6704	16.0066	16.6047	16.7431	16.9736	16.9181	668	-0.150298	0.18604	-0.235197
AAAK(UniMod:121)HLIER	UBE3A;UBE3A;UBE3A	Q05086_K30;Q05086-2_K7;Q05086-3_K27	Q05086;Q05086-2;Q05086-3	669	17.4011		16.7413			16.6839	17.2093	17.7721				17.1175	16.5363	17.9985	18.0005	18.5063	18.4662		17.2565			17.9497	16.8962							17.4454	17.4993	15.8547	17.8853									669
AAALASGC(UniMod:4)TVEIK(UniMod:121)GGAHDYYNVLPNK	PM20D2	Q8IYS1_K308	Q8IYS1	670	19.2612	19.2122	19.3759	19.3468	19.2059	19.3446	19.4476	19.667	19.3125	19.2158	19.3591	19.6883	19.23	19.2704	19.2818	19.2881	19.0395	19.2275	19.4989		19.2872	19.0417	19.3417	19.1568	18.8334	19.523	19.136	18.9532	19.0364	19.0922	19.2784	19.4026	19.1548	19.3198	19.343	19.1007	19.0419	19.2676	19.2669	19.3078	19.2885	670	0.157765	-0.153338	-0.244465
AAALASLK(UniMod:121)K	SPTLC1	O15269_K126	O15269	671	21.2417	21.4713	21.0997	21.5205		21.4283	21.3002	21.7645	21.2898	21.6085	21.5159	21.7487	21.856	21.6997		21.4555	21.5683	21.6018	21.3966			21.3532	21.4263	21.0375		20.9455	21.2312	21.5257		20.6296	20.6236	20.3884		21.0435	20.9967	20.9963	21.6223	20.4719	19.8764			671	0.0818518	-0.107734	-0.226919
AAALEAC(UniMod:4)LDVTK(UniMod:121)QK	NSRP1	Q9H0G5_K176	Q9H0G5	672	18.7249	17.9579	18.3923	18.5069	18.083	19.2211	19.2162	19.5	19.5317	18.3242	18.0205	18.53	18.1848	19.2177	19.3238	19.3548	19.4294		17.8822	17.9551	18.3624	19.2627	19.3697	19.3821	19.4319		18.5419	18.4499	18.031	18.9316	18.9009	18.9326	19.0524	18.2781	18.3485	18.5316	18.4589	18.4092	18.5859	18.8829	18.772	672	1.13229	1.06652	1.29504
AAALEAM(UniMod:35)K(UniMod:121)DYTK	STIP1	P31948_K442_Oxi441	P31948	673	16.5362	16.8421	16.2945	16.3759	16.5192	16.2284	16.4917	16.7535	15.2065	16.263	16.01	16.768	16.7613	16.5663	16.3327	16.8588	16.9544	16.4582	16.3264	16.6484	16.1974	15.9593	16.8143	16.4561	16.9135	16.7968	16.7178	16.6203	16.864	16.8681	16.6724	16.2509	16.6497	16.5845	16.7968	16.5195	16.3957	16.9035	16.752	16.404	16.6513	673	-0.337881	0.22745	0.128178
AAALEAMK(UniMod:121)DYTK	STIP1	P31948_K442	P31948	674	17.6114	17.5557	17.6296	17.5573	17.6459	17.3659	17.555	17.3976	17.2289	17.6105	17.7277	17.9022	17.6163	17.3047	17.5175	17.4136	17.463	17.7029	17.7657	17.6758	17.8113	17.4207	17.4357	17.5231	17.5225	17.8119	17.7519	17.5202	17.5554	17.5411	17.735	17.6212	17.6755	17.7197	17.6917	17.742	17.6339	17.6885	17.7786	17.8011	17.8388	674	-0.210262	-0.289493	-0.263448
AAALGTK(UniMod:121)IIDEDGLLNLIR	RFC1;RFC1	P35251_K468;P35251-2_K468	P35251;P35251-2	675	18.0446	18.2374	18.3081	16.8713	18.6625	18.3155	18.1495		18.9159	18.2959	18.9076	18.3798	16.264	17.3578	17.3205	19.0028	17.4828	18.7388	18.9722	16.748	19.1217	18.1028	18.4639	19.2177	17.4828	16.5238	17.8391	17.3117	16.5266	18.0183	19.1259	17.4212	16.9395	18.0342	18.307	18.8971	18.8031	18.5684		18.4919	17.5676	675	0.440484	-0.170869	-0.0783359
AAALK(UniMod:121)AAEAAPR	SHISA8;SHISA8	B8ZZ34_K268;B8ZZ34-3_K363	B8ZZ34;B8ZZ34-3	676	17.7916	17.6963	17.7899	17.9045	17.9973	17.606	17.9388	17.8002	17.5875	17.8429	17.812	18.4831	18.0248	17.9186	18.041	18.0848	18.0348	17.9751	17.9908	17.8914	17.6376		17.7203	17.8212	17.553	17.8854	17.8821	17.8702	17.7664	17.6977	17.7097	17.8671	17.7121		17.3488	16.9372			17.623	17.4741	17.5731	676	-0.113862	-0.0208755	-0.175539
AAALLAK(UniMod:121)QAEM(UniMod:35)EVK	UBXN4	Q92575_K301_Oxi305	Q92575	677	17.629	17.3118	17.6992	17.5856	17.7685	17.6659	17.8536	18.2776	18.107	17.4074	17.1937	17.8126	17.9675	17.4626	17.2541	17.7817	18.2065	17.2741	17.3876	17.4414	17.4659	17.5335	17.6662	17.5164	17.5017	17.5955	17.623	17.6608	17.7642	17.5529	17.212	17.6403	17.9471	17.525	17.6696	17.6668	17.7498	17.5255	17.7475	17.4126	17.7274	677	0.384743	0.0809498	0.162198
AAALLMLTK(UniMod:121)NVDFVK	CCNDBP1	O95273_K179	O95273	678	17.2899	17.7758	17.6639	17.4672	17.7514	17.6721	17.3901	17.6413	17.4498	17.5995	17.5728	16.7278	17.4456	17.4761	17.6695	17.3234	17.3643	17.5951	17.39	17.4056	17.2835	17.1355	17.1954	17.1866	17.3742	15.5997	17.2339	17.3425	17.0797	17.0949	17.1172	17.0786	16.964	17.3712	17.2667	17.3495	17.4404	16.8815	16.9998	17.2699	16.9493	678	-0.126275	0.121886	-0.195635
AAAM(UniMod:35)TPPEEELK(UniMod:121)R	RAB3GAP1	Q15042_K915_Oxi907	Q15042	679	18.4538	18.6046	18.5431	18.5906	18.4554	18.5522	18.6171	18.1392	18.5018	18.6775	18.4952	18.7021	18.3508	18.5675	18.1752	18.3686	18.1227	18.7612	18.756	18.3331	18.544	18.184	17.9257	17.9707	18.1189	18.6609	18.4527	18.466	18.5189	18.5017	18.3005	18.134	18.5282	18.6921	18.7447	18.5302	18.6031	18.6858	18.5319	18.321	18.4232	679	-0.0958456	-0.247892	-0.548731
AAAMTPPEEELK(UniMod:121)R	RAB3GAP1	Q15042_K915	Q15042	680	19.6222	19.829	19.7665	19.8868	19.8829	19.7875	19.5564	19.7409	19.5911	19.7731	19.5633	19.897	19.7714	19.5498	19.7832	19.8112	19.5695	19.7372	19.7646	19.9297	19.9897	19.512	19.4462	19.2373	19.5798	19.8519	19.693	19.7726	19.773	19.6054	19.4534	19.3686	19.7039	19.8324	19.6024	19.5079	19.8199	19.2035	19.0311	19.2103	18.5049	680	-0.172289	-0.0727762	-0.411471
AAANGDVAK(UniMod:121)VEDLLK	MIB1	Q86YT6_K446	Q86YT6	681	16.1555	16.6521	15.9404	16.4921	16.2176	16.4601	16.2914	16.8295	16.5065	15.2819	16.2298	16.6181	15.8863	15.8707	15.5122	15.8125	15.617	15.5663	15.6953	16.1246	15.9134		15.2354	14.7316			16.1405	15.8701	15.8471	16.9786	16.8103	16.8285	16.6899	15.8062	15.8025	15.8576	15.5372	16.7077	16.8904	17.4201	17.0831	681	0.196364	-0.300924	-0.841398
AAAPAPEEEM(UniMod:35)DEC(UniMod:4)EQALAAEPK(UniMod:121)AK	EEF1G	P26641_K275_Oxi263	P26641	682	17.2768	17.6152	17.2075	17.0513	17.0081	16.9489	17.6015	16.6726	16.9181	17.0532	17.4725	17.3381	17.6678	17.4639	17.4299	16.9617	17.4002	17.4104	17.4175	17.5215	17.8667	16.5157	17.048	17.3669	16.828	17.3135	17.3504	16.3409	17.4262	17.4048	17.0168	17.5571	17.3691	17.3694	17.2811	17.4575	17.2243	17.3573	17.4245	17.568	17.8274	682	-0.185248	-0.0689742	-0.614352
AAAPAPEEEMDEC(UniMod:4)EQALAAEPK(UniMod:121)AK	EEF1G	P26641_K275	P26641	683	18.5791	19.0136	18.4081	18.6284	18.4548	18.3103	18.6958	17.925	18.2775	18.4062	18.9947	19.0183	18.9244	18.9761	18.6115	18.4379	18.6784	18.6788	18.6998	18.7734	18.8027	17.7597	18.3789	18.6424	18.2703	18.9563	18.7997	17.8612	18.7153	18.7655	18.6278	18.807	18.3396	18.5851	18.573	18.5328	18.6111	18.2949	18.6733	18.5408	18.7125	683	-0.324062	-0.159922	-0.475847
AAAPK(UniMod:121)ATPVAAAK	MAP1S;MAP1S	Q66K74_K877;Q66K74-2_K851	Q66K74;Q66K74-2	684	17.9222	17.8539	18.0905	18.1876	18.5854	17.8412	17.9407	17.6268	17.6637	17.7753	18.0472	18.3709	18.0177	17.6079	17.7347	17.6727	17.799	17.6502	17.9955	18.0141	17.7851	17.2293	18.2063	17.8939	17.9457	18.4423	17.9183	18.1687	18.1257	17.8555	18.1122	17.9466	17.8444	17.9206	18.1393	17.9504	17.868	17.8299	17.7808	17.585	17.8637	684	-0.411261	-0.349219	-0.042411
AAAQC(UniMod:4)YIDLIIK(UniMod:121)ESDNNVK	COPB1	P53618_K291	P53618	685	18.3188	18.2087	18.3888	18.0116	18.353	18.1786	17.6879	18.3583	18.2745		18.2888	18.2597	18.5867	18.5067	18.3429	17.6974	18.1647	18.6126	18.5067	18.6581	18.5914	18.483	18.4065	18.2039	18.3191		18.2638	18.2118	18.3342	18.4443	18.6757	18.5188	18.4088	17.9399	18.0209	18.0678	18.1373	18.5605	18.3806	18.6867	18.3743	685	-0.115684	-0.200446	-0.239067
AAAQMEK(UniMod:121)QGDGFR	URGCP	Q8TCY9_K854	Q8TCY9	686	13.1392				13.1888		11.3444				14.0945	12.5915		12.5978	12.4491	13.7208		11.7596	13.7617		13.6157					13.3084	13.7534	12.0279		13.5996	13.037			13.6146	13.2059	13.5342	13.3691	13.006	13.0623	14.3877	13.1719	686
AAASK(UniMod:121)LGEFAK	PPP2R1B;PPP2R1B	P30154_K200;P30154-2_K200	P30154;P30154-2	687	22.1283	22.0832	22.2321	22.1462	22.2374	22.0096	21.9411	22.1337	22.1575	22.1384	22.127	21.9692	22.0734	21.7932	21.8837	21.9358	21.8943	22.1736	22.2947	22.2228	22.2146	22.1552	22.086	22.0275	22.1266	22.1668	22.1943	22.2471	22.1229	22.0889	22.1179	22.049	21.9511	22.2168	22.2713	22.243	22.3124	22.2098	22.3379	22.3578	22.1902	687	-0.114272	-0.200239	-0.127611
AAASLSQPEEEQK(UniMod:121)LQPELQPK	TIMELESS;TIMELESS	Q9UNS1_K1106;Q9UNS1-2_K1105	Q9UNS1;Q9UNS1-2	688	15.9498	15.8463	15.753	16.0235	15.7882	15.82	16.4867	16.2911	16.0478	15.8159	15.9694	16.0004	16.1562	16.4495	16.5278	16.2153	16.2776	16.2621	16.1208	15.9834	15.9648	16.0909	16.5184	16.4636	16.1869	16.0755	15.8291	15.3547	16.2617	15.6753	15.8612	15.8977	15.9137	15.8064	15.9397	15.829	15.8476	15.4483	15.1865	14.7693	15.237	688	0.308673	0.382069	0.232163
AAASQGAEK(UniMod:121)TVSEVSEQPK	GPATCH8	Q9UKJ3_K456	Q9UKJ3	689	16.7751		16.3548	16.9708	16.2404								16.7635		16.9083								17.0442	16.777	16.2492				16.6217		16.7752						17.3269	16.887			17.157	689
AAASTDYYK(UniMod:121)R	PDHA1;PDHA1;PDHA1;PDHA1	P08559_K244;P08559-2_K251;P08559-3_K213;P08559-4_K282	P08559;P08559-2;P08559-3;P08559-4	690	16.2315	16.4281	16.1498	16.3433	16.5797	16.0862	15.826	16.0453	16.0883	16.3848	16.7393	16.3239	16.5775	16.1264	15.7074	16.0136	16.3266	16.3269	16.3706	16.5207	16.6655	16.3931	15.9686	15.6772	15.8789	16.3634	16.3821	16.2383	16.1722	16.1782	16.5076	16.1756	16.2808	15.7737	16.1721	15.878	16.4388	16.4011	16.265	16.1086	16.3778	690	-0.363801	-0.462836	-0.491463
AAATGNASPGK(UniMod:121)LEHSK	KDM1B	Q8NB78_K250	Q8NB78	691	15.2107	13.7366		15.0359	14.5298	14.3298	14.6481		15.0579		14.2282	14.9457	14.7109			15.5927	15.6997		15.0771	14.9936	14.3919	16.3	15.6454	16.1257	14.9454		14.7837	16.1797	15.4887	15.6573	16.2157	15.8471	15.8844		14.9693		14.8622			16.0178		691	0.244502	1.01787	0.933277
AAATQPDAK(UniMod:121)DTPDEPWAFPAR	SND1	Q7KZF4_K71	Q7KZF4	692	20.734	20.7385	20.7556	21.0515	20.8989	20.2161	20.4821	20.8393	20.656	20.8177	21.1904	21.2035	20.9544	20.6694	20.9538	21.1146	20.9692	20.8557	20.9796	20.8968	21.1041	20.8064	20.9663	20.3218	20.4522	20.8124	20.8803	20.3047	21.1124	20.9599	21.1084	20.6074	20.8216	20.3358	20.4156	20.3017	20.3963	20.1299	20.6616	20.4474	20.1727	692	-0.31277	-0.114744	-0.322335
AAAVGTANK(UniMod:121)STVEGIQASVK	VCL;VCL	P18206_K655;P18206-2_K655	P18206;P18206-2	693	17.6563	17.3093	17.8212	17.7784	17.6717	17.5175	17.5261	17.4766	16.8005	17.1401	18.2331	18.5593	17.7227	17.4915	17.4493	17.486	17.6133	17.6131	17.8048	17.8669	17.8415	17.422	17.5189	17.6068	17.7964	17.767	18.0096	17.7447	17.8376	17.7386	17.9194	17.8549	17.6255	16.9302	17.5532	17.4956	17.6325	17.8136	17.6788	17.6135	17.9694	693	-0.314954	-0.403799	-0.195549
AAAVQADDVEVLK(UniMod:121)VGR	INTS1	Q8N201_K695	Q8N201	694	15.8339	15.8741	15.8939	15.5142	15.7465	15.3415	15.6592	15.9117	15.6889	15.5165	15.5302	15.6821	15.8782	14.717	15.4318	15.8336	16.0865	15.827	16.1088	16.2937	16.0243	15.9402	15.8958	16.0735	15.9194	15.7599	16.0267	16.5344	16.3998	15.6694	15.7123	16.0454	15.7975	15.8609	15.9808	16.1384	16.2785	15.7483	15.5588	15.9952	15.4599	694	-0.106823	-0.134521	-0.106222
AAAYSK(UniMod:121)LGNYAGAVQDC(UniMod:4)ER	SGTA	O43765_K137	O43765	695	18.4912	18.3917	18.8364	18.4741	18.3335			18.6105	18.5679		18.4861	18.5652	18.8836	18.9489	18.6121	19.172	18.7463	17.9508				18.0034				18.2481	18.1015	17.9914		18.1827	18.7171											695
AAC(UniMod:4)DK(UniMod:121)LAADC(UniMod:4)AHELR	DHRS1	Q96LJ7_K172	Q96LJ7	696	15.6784	15.1835	15.0465		15.6807	14.6117	15.56	15.6434			15.2097		15.6598		15.6932	15.5924			16.0578	15.2997	16.2398	16.2922	15.5594	16.0005		15.7478	15.9532		15.4068	16.3687	15.545	16.5286	15.5549	15.4449	15.5287	15.5924	15.5985			15.852	16.2212	696	-0.0318414	0.207999	0.0849656
AAC(UniMod:4)FDGHLEIVK(UniMod:121)YLVEHK	FEM1C	Q96JP0_K133	Q96JP0	697	17.357	17.327	17.3641	17.4781	17.554	16.8301	17.048	16.8488	17.3666	16.8928	17.2647	17.1779	17.5154	17.0227	17.1037	16.8619	17.28	17.5483	17.7873	17.5528	17.8016	17.231	17.1285	16.9824	17.0867	16.5371	17.4709	17.8554	17.3765	17.4061	17.535	17.3408	17.7693	17.3188	17.4517	17.6544	17.4203	17.6177	17.6274	17.9133	17.9294	697	-0.407454	-0.145652	-0.565344
AAC(UniMod:4)IAEQYHTVLK(UniMod:121)LQGQVSAK	KIF20A;KIF20A	O95235_K819;O95235-2_K801	O95235;O95235-2	698	16.5753		16.4677	16.549		16.238	15.7553		15.8773	16.5695		15.6684	16.9077	16.211	16.5118	16.1459	16.8706	17.0968	16.5926	16.7427	16.6193	17.3756	16.918	16.6695	16.8584	17.105	17.0149	16.7503	16.5142	16.5189	16.4393	16.3841		16.5184			16.8045		16.4075	16.7331		698	-0.551497	0.0529794	0.192495
AAC(UniMod:4)NGPYDGK(UniMod:121)WSK	GLOD4	Q9HC38-2_K52	Q9HC38-2	699	16.8053							17.1255	16.918				17.2522								16.5679	16.4345						16.8722	16.8224				16.3158	16.844			17.0112			16.4705	17.03	699
AAC(UniMod:4)QC(UniMod:4)VEPIK(UniMod:121)SAVC(UniMod:4)IADPLPTPSQEK	POP1	Q99575_K354	Q99575	700	17.2084	17.4761	17.3637	16.4979	16.2504	16.6797	16.8264	17.3668		17.08	17.3429	16.8727	16.9296	17.1521	16.592	17.0267	16.7793	17.5422	17.7124	17.2526	17.3439	17.183	17.6833	17.0567	17.1856	17.4381	17.2413	15.311	17.6113	17.9242	17.5345	17.1414	16.9692	17.4223	17.9152	16.7986	17.6663	17.9028	18.1513	17.777	17.1276	700	0.0606356	-0.16879	-0.185604
AAC(UniMod:4)YTK(UniMod:121)LLEFQLALK	STIP1	P31948_K406	P31948	701	18.636	18.5168	18.7928	18.7566	18.799	18.9019	18.5121	18.8456	18.5722	18.8674	18.554	18.2639	18.5988	18.6661	18.9133	18.9321	18.7019	18.9192	18.8547	18.9234	18.7642	19.0401	18.4759	18.1494	18.4745	17.893	18.5784	18.8862	18.3489	18.2355	18.7584	18.2152	18.8147	18.8063	18.2988	18.5067	18.567	18.601	18.6744	18.9459	18.5153	701	-0.00830879	0.232345	-0.330376
AADAVNK(UniMod:121)M(UniMod:35)TIK	SNX2	O60749_K294_Oxi295	O60749	702	17.3274	17.0085	17.2162	17.2357	17.3874	17.2787	17.1009	17.2472	17.291	17.1299	17.1532	17.1727	16.9486	16.9411	16.8414	16.8271	17.1967	17.1115	17.1632	17.1045	17.3824	17.0855	17.1945	17.0171	17.3098	17.4766	17.2071	17.3948	17.4578	17.3251	17.2406	17.4095	17.526	18.1474	17.6628	17.5762	17.8502	17.8596	17.9336	17.6934	17.9918	702	0.0175104	-0.149529	-0.0386336
AADAVNK(UniMod:121)MTIK	SNX2	O60749_K294	O60749	703	17.6763	17.7022	17.847	17.8326	17.5567	17.7212	17.6821	17.7197	17.3927	17.5311	17.5629	17.9241	17.3169	17.3013	17.6722	17.3194	17.5027	17.4985	17.4579	17.6814	17.4341	17.2585	17.1258	17.446	17.3425	17.7761	17.6638	17.8836	17.4148	18.1175	17.7389	17.821	17.7199	18.1419	17.8614	17.9363	17.8821	18.3166	18.1198	18.0071	17.8205	703	-0.105716	-0.134827	-0.224774
AADC(UniMod:4)EVEQWDSDEPIPAK(UniMod:121)ELER	GRHPR	Q9UBQ7_K43	Q9UBQ7	704	18.6146	19.1216	18.7812	18.7758	18.5396	18.7509	18.8216	18.7743	18.4628	18.8792	18.8741	18.6153	18.8741	19.4649	18.87	18.7834	18.6943	18.3509	18.6173	18.6378	18.6503	18.5511	18.6949	18.6277	18.1234	18.7672	18.67	17.7751	18.3797	18.9551	18.9319	18.7412	18.8875	17.9653	17.8659	18.2034	18.3061	18.0895	18.4527	18.6155	18.6404	704	-0.102173	0.142504	-0.0648351
AADC(UniMod:4)PGK(UniMod:121)LFIFHSSLPTAEAPGK	SEC24D;SEC24D	O94855_K576;O94855-2_K577	O94855;O94855-2	705	16.0683	16.0553	16.2244	16.3302	16.1388	15.4518	15.9137	15.5234	16.5167	15.9273	16.134	17.0493	16.8758	15.7513	15.7444	15.6426	15.7255	16.1679	16.2516	15.9575	16.1255	16.0205	15.8437	16.1026	15.7588	14.9687	16.1274	16.2894	16.2292	15.6479	16.0633	15.8028	16.0122	15.768	16.2585	16.2487	16.0431	16.4031	16.363	16.644	16.6319	705	-0.335766	-0.780609	-0.194197
AADDSK(UniMod:121)EVESFQQLLNAR	VPS52	Q8N1B4_K584	Q8N1B4	706	18.41	18.6061	18.4653	18.487	18.5051	18.532	18.7907	18.3816	18.0971	18.6423	18.2159	18.4362	18.4794	18.7764	18.4829	18.3034	18.3416	18.3308	18.2842	18.2464	18.2469	18.098	18.2158	18.4849	18.3017	17.936	18.3292	17.5503	17.7655	18.5474	18.5882	18.4542	18.265	18.3814	18.3486	18.2995	18.4702	18.8717	18.7083	19.0755	19.0575	706	-0.0654824	0.0326038	-0.00200278
AADEIEK(UniMod:121)EK	OTULIN	Q96BN8_K64	Q96BN8	707	15.9655																																		15.9655							707
AADETLC(UniMod:4)QTK(UniMod:121)VLLDIFTGVR	LIG3;LIG3	P49916_K932;P49916-3_K845	P49916;P49916-3	708	17.2321														17.02								17.6542										17.0221									708
AADFIDQALAQK(UniMod:121)NGR	DUSP3	P51452_K116	P51452	709	18.812	18.6941	19.0818	19.1415	19.0674	19.3377	19.1074	19.3083	19.5476	19.0413	18.5603	18.9398	18.9558	19.1492	18.9779	18.551	19.1363	18.417	18.0701	18.4699	18.5285	18.5411	18.5064	18.5394	18.7397	18.6016	18.5157	18.7521	18.8881	18.7013	18.411	18.7238	18.6114	19.0748	18.8633	19.0726	19.0954	18.8936	18.1908	18.8815	18.7945	709	0.329049	0.0792839	0.21027
AADFVK(UniMod:121)AFILGFQVEDALALIR	PNO1	Q9NRX1_K138	Q9NRX1	710	17.1996								17.3266							17.3616												17.0104	16.8485				17.542				17.4457		16.8376	17.2244		710
AADGPQK(UniMod:121)LLK	EMG1	Q92979_K154	Q92979	711	21.4037	20.8306	20.9427	20.8267	20.9287	20.9249	21.2489	20.7701	20.6002	21.134	21.1133	21.0969	21.0411	21.5789	21.7794	21.711	21.6716	21.1169	21.1855	21.1335	21.1777	22.3189	22.3692	22.4594	22.3724	21.3685	21.2142	21.3405	21.2793	21.7918	21.7259	21.7122	21.5383	21.261	21.3533	21.0997	21.3513	21.6876	21.7526	21.7201	21.6188	711	0.0038568	0.588909	1.22654
AADGSAVSTVTK(UniMod:121)TER	SMTN;SMTN;SMTN	P53814_K668;P53814-5_K668;P53814-6_K668	P53814;P53814-5;P53814-6	712	17.728	17.344	17.6445	17.8291	17.6968	17.275	17.4375	17.2264	17.5025	17.56	17.9057	17.9242	18.0959	17.9513	17.9726	17.9463	18.343	17.4249	17.4747	17.2881	17.6325	18.2952	18.5232	18.4679	18.4097	17.6795	17.4387	17.4245	17.8797	17.6559	17.5754	17.6114	17.594	17.6367	17.7785	17.7808	17.7962	16.9661	17.7164	17.5415	17.8739	712	-0.268263	0.181844	0.968977
AADGSLSAK(UniMod:121)SFQELK	OLFM2	O95897_K117	O95897	713	16.2997									16.0583										16.4605				16.0307	15.6592			16.3656					15.8943	16.388		16.0673		16.8903		16.7757	16.7061	713
AADHLK(UniMod:121)PFLDDSTLR	PRPF3	O43395_K52	O43395	714	18.0068	17.7616	17.922	17.9493	17.941	17.6904	17.9549	17.8708	17.7021	18.1827	17.8868	18.0903	18.0148	18.2143	18.099	18.2059	17.9805	18.1087	17.9159	18.1855	18.234	18.2967	18.1062	18.3183	18.1586	18.1497	18.2216	18.207	17.9984	18.0387	18.0593	18.1921	17.9517	17.8617	17.7607	18.2366	17.974	17.2747	17.7726	17.6638	18.118	714	-0.0888942	0.0812969	0.108932
AADIASK(UniMod:121)VDASAC(UniMod:4)GM(UniMod:35)ER	ASMTL	O95671_K327_Oxi335	O95671	715	16.7813	16.9415	16.9256	16.6515	16.6571	16.541	16.8153	16.8488	16.8469	16.9798	16.7086	16.8053	16.5549	16.5427	16.4919	16.7154	16.7637	17.1453	16.8626	16.8452	17.1003	17.1239	16.8109	16.3902	16.7099	17.0233	16.8686	16.7585	16.4606	16.8105	17.0224	16.3569	16.7814	16.9426	16.9639	16.871	16.6878	16.5697	16.6874	16.7316	16.9361	715	-0.0309142	-0.133752	-0.229601
AADIASK(UniMod:121)VDASAC(UniMod:4)GMER	ASMTL	O95671_K327	O95671	716	15.8364	15.4009	15.9184	15.4584	15.151	15.386	15.5255	15.9148	15.6581	15.7607	15.734	15.7304	15.5403	15.5673	15.5884	15.7535	15.2213	16.2423	16.39	16.295	16.2472	16.1105	15.9223	16.1278	15.9952	16.267	16.0027	16.1004	15.5951	16.0836	15.7779	15.537	15.9138	16.0829	15.9821	15.7189	16.163	15.9208	15.7395	15.8145	16.1172	716	0.138933	-0.158724	-0.254712
AADIDQEVK(UniMod:121)ER	CAND1	Q86VP6_K586	Q86VP6	717	18.2591	18.2594	18.3807	18.4064	18.3643	17.9585	17.9873	18.2241	18.2179	18.3028	18.273	18.4597	18.2828	18.3223	18.1328	18.1917	18.2169	18.3009	18.5224	18.4025	18.537	18.1685	18.2509	18.1295	18.3382	18.1586	18.1586	17.896	18.2698	18.2573	18.3216	18.3022	18.2245	17.8751	18.1844	18.1503	18.1842	18.3753	18.5326	18.3312	18.5107	717	-0.255722	-0.113651	-0.218921
AADISLDNLVEGK(UniMod:121)R	TP53BP1;TP53BP1;TP53BP1	Q12888_K1626;Q12888-2_K1631;Q12888-3_K1631	Q12888;Q12888-2;Q12888-3	718	18.3095	17.7595	17.9106	17.8758	17.8254	18.7179	18.688	18.8392	18.5789	17.7831	17.5964	17.6728	17.8422	18.7403	18.665	18.7415	18.6079	17.6086	18.0188	18.0433	17.8398	18.7054	18.7564	18.7733	18.7084	18.1599	17.9289	17.6586	17.8879	18.8019	18.8113	18.8124	18.766	17.8353	18.0479	17.9512	17.9368	18.9221	18.9413	18.8379	18.7841	718	0.863136	0.965061	0.858261
AADK(UniMod:121)LAPAQYIR	SNW1	Q13573_K170	Q13573	719	18.249	18.2984	18.4392	18.6399	18.6063	18.7632	18.7836	18.6729	18.6205	18.2104	18.3893	18.7675	18.4539	18.3078	18.6246	18.4607	18.5885	17.9575	18.079	18.4704	18.2823	18.3179	18.1092	18.3311	17.9464	18.4437	18.1078	17.999	18.1543	17.7394	17.9732	17.9239	17.9888	18.0582	18.2367	18.0898	18.1134	17.4799	17.984	17.6589	17.8888	719	0.214088	0.0401159	-0.0211306
AADK(UniMod:121)LIQNLDANHDGR	S100A16	Q96FQ6_K61	Q96FQ6	720	19.4579	19.3749	19.0752	19.43	19.3423	19.28	19.8192	19.1292	18.9785	19.1546	19.4882	19.4845	19.7527	19.6744	19.6924	19.5964	19.7253	19.0614	19.1365	19.4666	19.2397	18.7715	19.4031	19.6489	19.4033	19.4541	19.424	19.1605	19.3724	19.2297	19.5619	20.0438	19.9699	19.269	19.3743	19.3721	19.2271	19.6984	19.7845	19.812	20.4327	720	-0.00388988	0.20215	0.0806365
AADLK(UniMod:121)NLFGK	SLTM	Q9NWH9_K401	Q9NWH9	721	15.0354							14.8133						14.7292	14.6227	15.7308						15.97	14.212								15.2401	15.2676	15.0826					14.611	14.9102		15.2349	721
AADLK(UniMod:121)YIEAC(UniMod:4)AR	UGDH	O60701_K107	O60701	722	20.0485	19.8046	20.1233	19.8282	19.9575	19.6918	19.6053	19.8583	19.9422	19.997	19.7864	19.8685	19.9672	19.8842	19.8725	19.9268	19.9698	20.0008	20.031	19.9824	20.0432	20.3821	20.0894	20.1907	20.4325	20.0855	20.1345	20.214	20.1479	20.2413	20.2886	20.1944	20.1104	19.9852	20.0187	20.0254	20.2461	20.1507	20.3535	20.3622	20.1468	722	-0.153993	0.00857118	0.259328
AADLLAVHAVK(UniMod:121)IEANVNSVVTEEK	BOD1L1	Q8NFC6_K1637	Q8NFC6	723	18.3456	17.6276	17.5552	17.5645	17.6018	17.9125	17.9639	17.6555	17.7071	18.1335	17.9464		18.0545	18.8631	18.8642	18.86	18.8066	18.5226	18.4155	18.4396	18.3341	19.3146	19.0718	18.9845	19.1965	17.4139	18.4658	18.3824	18.1457	18.9679	19.1296	18.7561	19.0446	17.977	18.0861	18.0634	18.0556	18.5508	18.2557	18.3842	18.4052	723	0.222475	0.803608	0.713922
AADLSK(UniMod:121)PIDK	WDR20;WDR20;WDR20	Q8TBZ3_K89;Q8TBZ3-2_K89;Q8TBZ3-7_K89	Q8TBZ3;Q8TBZ3-2;Q8TBZ3-7	724	15.5423	15.5249	15.3406	15.4393	15.4408		16.1411			15.0541	16.0411	16.1054	15.8284		15.8584	15.443	16.128	15.4731		15.3769	15.0613	14.7259	15.3824	16.1035	15.4127	15.2123	15.3653		15.5201	15.7591	15.409	15.9018	15.4835	15.4373	15.5147	15.5477	15.239		16.1129		14.9687	724	0.70473	0.0525734	0.102384
AADPWVLK(UniMod:121)HSELEK	SOGA1	O94964-2_K1124	O94964-2	725	18.5744	18.989	18.8521	18.8376	19.0071	19.2255	18.7004	19.2153	19.1726	18.9138	18.7632	18.6793	18.8142	18.4623	18.4615	18.534	18.5091	18.4578	18.4916	18.532	18.7429	18.1207	18.5334	18.0878	17.8109	18.222	18.2936	17.8152	17.9385	18.7078	18.9085	18.7319	18.6523	17.7039	17.8023	17.9563	17.941	18.825	19.1223	19.2656	19.1743	725	0.15703	-0.300915	-0.417861
AADQFDIYSSQQSK(UniMod:121)YSHTVNHK	C5orf24	Q7Z6I8_K41	Q7Z6I8	726	15.7481	15.88	15.5979	16.2132	15.8586	16.0911		16.747		15.267	15.1465		15.2869	15.7967	16.3626	16.6617	16.9042	16.1364	13.8841	16.6208	16.0733	16.0142	15.7513	16.855	15.9969	16.2402	15.1306	15.0634		16.0587	15.9631	16.1432	15.5033	15.2772	14.9577		14.1208			14.8133	15.2719	726	0.531624	1.19788	0.47569
AADSSAPEDSEK(UniMod:121)LVGDTVSYSK	SLC20A2	Q08357_K415	Q08357	727	16.9399	17.6716	17.3143	17.307	17.4591	16.8755	17.6406	16.6825	16.45	16.8971	17.7573	17.0456	17.2516	17.3555	17.1848	16.5547	17.1006	17.0291		16.4653	17.1956		16.2939	15.8075	16.1731	16.907	16.924		16.9663	16.5573	16.6392	16.4072	16.4811	17.2402	17.4812	16.6684	16.8107	17.2304	17.4963	16.8244	16.6296	727	-0.525847	-0.189025	-0.805176
AADTIEALQK(UniMod:121)AGIK	ATP11A	P98196_K678	P98196	728	17.6766	17.8375	17.7646	17.5154	17.7267	17.7185	17.3877	17.4924	17.5803	17.8181	17.8611	17.883	17.8237	17.4012	17.4277	17.5749	17.6149	17.6038	17.7714	17.5014	17.7145	17.6686	17.8131	17.6113	17.8582	17.684	17.8945	17.6908	17.6161	17.5372	17.6501	17.6995	17.7865	18.095	17.688	17.8334	17.8847	17.7022	17.4773	17.4294	17.4237	728	-0.166327	-0.341791	0.0899965
AADVEQLK(UniMod:121)PEEIK	MDN1	Q9NU22_K5208	Q9NU22	729	15.709	16.0157		15.2529							15.5554	15.6108	15.8724				15.533	16.1246						15.8691					15.8657				15.7765							15.3229		729
AAEAFSELSK(UniMod:121)R	EPS8	Q12929_K299	Q12929	730	17.8074	17.8947	17.7983	17.853	18.0371	17.9186	18.0029	18.0943	17.8177	17.6177	18.0082	17.9665	17.8164	17.6238	17.8429	17.4908	17.7873	17.548	17.6817	17.5965	17.7467	17.5909	17.6606	17.5879	17.5868	17.9934	17.869	17.5379	17.8866	17.7717	17.6251	18.0187	17.9885	17.881	17.7544	17.9832	17.8776	17.808	17.6994	18.0013	18.0291	730	0.062626	-0.165967	-0.0366645
AAEAK(UniMod:121)ATTVPDFQETR	SH3GLB2	Q9NR46_K185	Q9NR46	731	15.2835	15.3441	14.7558	15.0403			14.9368	15.1059	14.8941	15.4672		15.3657	15.4105		14.8904	15.515	15.3191	15.0578	15.2669	14.8412	15.1723	14.7402	15.2536	15.0448	14.9987		15.6575	15.4814	15.486	15.8281	15.281	15.5828	15.3914	15.184	15.6376	15.5981	15.8538	15.2222	15.4647	15.441	15.3938	731	-0.0677706	-0.172972	-0.0752008
AAEATNDYETLVK(UniMod:121)R	ERCC6L	Q2NKX8_K1205	Q2NKX8	732	15.0362	14.8106	15.3653	15.3194	15.3784	15.6223	15.2905	14.9077	14.8085	14.4209	14.8718	15.5852	15.0903	14.4044	14.3839	14.8034	15.3466	14.9514	14.983	15.4338		14.2619	14.4778	14.7113	14.7279	15.4451	15.2319	14.4432	15.9187	14.5825	14.9516	15.7298		14.9475	15.2956	15.6926	15.3035		14.7671			732	-0.0611723	-0.257451	-0.577967
AAEATVC(UniMod:4)ANNSK(UniMod:121)VSSTGEK	GON4L;GON4L	Q3T8J9_K2145;Q3T8J9-3_K2144	Q3T8J9;Q3T8J9-3	733	13.6445					14.8978	14.458		13.3571		11.9896			14.4287	14.2915	14.5019	13.9172					14.8244		14.0062	14.185		11.4643				13.508	12.4971							13.6889		12.2962	733
AAEAYQK(UniMod:121)QLR	TONSL	Q96HA7_K336	Q96HA7	734	15.2989		15.0424		15.484	14.9197	15.2924	15.2322	15.1935		15.7812	14.9429	15.2403	15.2217	15.399	15.5546	16.1116		14.8408	14.5231		16.1023	15.5962	15.4977	16.0179			15.7395	14.6649	15.4096	15.3868	15.2429	14.0284		14.7875	14.6672	15.239	15.3668	15.1273	15.9393	15.9715	734	-0.103715	0.250231	1.1216
AAEC(UniMod:4)AGK(UniMod:121)LFLFHTSLPIAEAPGK	SEC24C	P53992_K638	P53992	735	15.367	15.9143	15.6403	15.4541	15.0632	15.6008	15.4558	14.9434	14.9764	15.5201	15.7549	15.189	15.2691	14.9913	15.2765	15.188	15.6436	15.5243	15.4914	15.2462	15.6621	14.1209	15.3271	15.3091	15.3076	14.3709	15.6966	15.7767	15.7188	15.6294	15.4777	15.2929	15.3747	15.5148	15.1673	15.4723		15.7018	15.4366	15.7218	15.0912	735	-0.273855	-0.158422	-0.464826
AAEC(UniMod:4)K(UniMod:121)VDSIGSGR	AGAP3;AGAP3;AGAP3	Q96P47_K357;Q96P47-2_K358;Q96P47-4_K393	Q96P47;Q96P47-2;Q96P47-4	736	15.4202	14.979	15.5486	15.4436	15.7868	14.7788	15.154	15.3587	15.1243	15.1271	15.587	15.5219	15.3717	15.4482	15.6882	15.5497	15.8804	15.2584	14.8071	15.1162	15.3048	14.9405	15.8093	15.4065	15.4399	15.4057	15.2242	15.5726	15.5142	15.6995	15.3532	15.6139	15.9596	15.3748	15.0608	15.3844	15.9088	15.7343	15.3942	15.3974	15.778	736	-0.335529	0.239715	0.277429
AAEDAVYELQSK(UniMod:121)R	EVPL	Q92817_K1357	Q92817	737	17.5943	17.6125	17.9956	17.7108	17.62	17.2453	17.0804	17.7595	17.5873	17.9031	17.7597	17.6404	18.0782	17.7757	17.5648	17.6567	17.6738	18.2949	17.9744	18.3699	18.4998	18.2098	18.1687	17.975	17.9606	18.0401	17.9487	17.9162	18.2013	17.0542	17.4312	17.235	17.1894	17.3585	17.1305	17.0076	17.4063	16.6353	16.7302	15.9345	16.4349	737	-0.316616	-0.177585	-0.206248
AAEDDEDDDVDTK(UniMod:121)K	PTMA;PTMA	P06454_K103;P06454-2_K102	P06454;P06454-2	738	23.006	22.9917	22.7122	22.5717	22.6182	23.6388	23.4897	23.4264	23.4619	22.8334	22.7019	22.2823	22.9886	24.907	23.8651	23.8463	23.8123	22.5639	22.7866	22.7401	23.057	23.8771	23.7636	23.5537	23.6183	22.7255	22.5815	21.9259	22.5524	23.5137	23.3891	23.4851	23.6196	21.6644	21.5844	22.1628	22.0652	22.4787	22.837	22.8158	22.7304	738	0.780747	1.40615	0.91625
AAEDSPYWVSPAYSK(UniMod:121)TQPK	WDR70	Q9NW82_K626	Q9NW82	740	17.7788	17.314	17.6593	17.2016	17.1816	18.2232	18.1497	18.2672	18.1466	17.5114	17.3507	17.1795	17.4719	18.3254	18.2502	18.3261	18.2585	17.2558	17.5905	17.3934	17.4661	18.6725	18.3383	18.3245	18.468	17.3521	17.2184	17.0646	17.3064	18.3361	18.1814	17.8111	18.0698	17.3196	17.3885	17.5132	17.5312	18.0027	17.7503	17.8795	18.1027	740	0.857563	0.911647	1.02436
AAEEAK(UniMod:121)SAIAK	RDX;RDX	P35241_K400;P35241-5_K400	P35241;P35241-5	741	18.8111	18.7667	18.9789	18.9177	18.8258	18.6804	18.4932	18.6573	18.529	18.827	19.2172	18.7504	18.6558	18.2746	18.5803	18.6711	18.5015	18.7462	18.7976	18.8409	18.8523	18.4569	18.6237	18.7405	18.6929	18.7249	18.848	18.9037	18.8288	18.794	18.9251	18.7684	18.749	19.2767	19.0215	19.2502	19.2517	18.9279	18.9161	19.0444	19.1348	741	-0.282306	-0.35575	-0.180734
AAEEEPSTSATVPMSK(UniMod:121)K	PPIL2	Q13356_K507	Q13356	742	16.7576	16.7065	16.6869	16.7239	16.9147	17.5382	17.1483	17.4328	17.4565	16.5873	16.6308	16.7425	16.6619	17.1969	16.8727	17.3132	17.137	16.3625	16.4908	16.8456	16.4558	16.8278	16.5082	16.8178	16.6734	16.3928	16.4456	16.4454	16.3083	16.7901	16.8063	16.6613	16.8028	16.4425	16.4773	16.4891	16.7844	16.7052	16.4795	16.6909	16.8521	742	0.635959	0.474347	0.168106
AAEEFVNVYYTTM(UniMod:35)DK(UniMod:121)R	NXT1	Q9UKK6_K30_Oxi28	Q9UKK6	743	16.8363	16.7252	17.0337	16.2892	16.9448	16.5648	16.9151	16.8214	16.4202	16.5673	16.4709	16.8596	17.0515	16.8163	16.7874	16.6146	17.258	16.8646	16.2885	16.7456	16.9187	16.7958	17.1317	15.9794	16.3336	17.0254	17.3454	17.5473	17.2279	17.0957	16.6193	16.3077	17.2091	17.5206	17.5305	16.9167	17.373	16.7514	16.4371	16.7823	16.5661	743	-0.0678594	0.131723	-0.144229
AAEEFVNVYYTTMDK(UniMod:121)R	NXT1	Q9UKK6_K30	Q9UKK6	744	18.42	18.3447	18.3199	18.262	18.0381	18.483	18.0631	18.6	18.3242	18.2451	18.5401	18.1807	18.5138	18.5898	18.7235	18.6982	18.603	18.435	18.4465	18.4584	18.441	18.3434	18.4127	18.1208	18.1346	18.484	19.0071	18.9544	18.6164	18.5313	18.7287	18.2746	18.4062	18.7258	18.4835	18.4213	18.6824	17.9586	18.1071	18.0873	18.0086	744	0.126399	0.283722	-0.192346
AAEEGK(UniMod:121)DYPFAR	DMAP1	Q9NPF5_K122	Q9NPF5	745	15.302	14.779	14.9738	14.7648	16.3687	15.5397	15.595	15.5231	14.0629	14.8833	14.4088	15.5087	15.812	15.9376	15.8537	14.8247	16.8723	15.3269	15.4585	15.2725	15.2505	15.7668	15.7246	16.0916	16.4444	15.3231	15.5486	14.6686	15.7444	15.2134	15.4451	14.6471	15.097	14.88	15.0691	14.5231		14.9211		14.4079	14.9433	745	-0.0413931	0.718889	0.679745
AAEEIGIK(UniMod:121)ATHIK	MTHFD1	P11586_K66	P11586	746	18.2389	18.1928	18.4851	17.7122	18.773	17.8993	17.9168	18.0645	17.9868	18.109	18.1574	18.3843	18.4713	18.0226	18.0926	17.37	18.4601	18.2953	18.3915	18.4002	18.3004	18.1369	18.1463	18.3321	18.7384	18.4425	18.4142	18.4078	18.4856	18.1179	18.1715	18.1963	18.0155	18.3249	18.156	18.0008	18.4686	18.3114	18.4243	18.5315	18.2479	746	-0.32395	-0.294183	-0.00844586
AAEELSK(UniMod:121)LR	PDCD6IP	Q8WUM4_K48	Q8WUM4	747	20.0652	19.8431	19.9614	20.0145	20.0532	19.7636	19.8333	19.8634	19.5946	20.0047	20.125	20.277	20.0511	19.9055	19.8514	19.994	20.0016	20.1234	20.3108	20.2134	20.2216	19.971	19.9036	20.1514	20.1889	20.1444	20.1732	20.0594	20.1399	19.9136	20.1309	20.0091	19.9877	20.2025	20.1125	20.2397	20.2423	20.1999	20.2591	20.2756	20.2966	747	-0.20434	-0.176305	-0.163592
AAEEPSK(UniMod:121)VEEK	MARCKS	P29966_K263	P29966	748	18.102	17.5452	17.5893	17.988	17.8482	17.5213	17.882	17.6049	17.4938	17.8047	18.3879	18.209	18.3761	17.6581	17.4843	17.7148	17.8738	17.6589	17.8586	17.6091	18.0504	17.1069	17.7893	17.9732	17.8657	18.4463	18.5027	17.6595	18.5293	18.0944	18.6375	18.6786	18.2856	19.2568	18.634	18.72	18.785	18.5337	18.7921	18.7038	18.9275	748	-0.11715	-0.511642	-0.110469
AAEEVEAK(UniMod:121)FK	CHCHD3	Q9NX63_K173	Q9NX63	749	18.3156	18.0951	18.3519	18.3139	18.0966	17.885	17.922	18.1839	17.9644	18.3898	18.3953	18.4194	18.2783	18.1872	18.424	18.333	18.4658	18.4071	18.7082	18.4581	18.5059	18.3892	18.4338	18.1733	18.0509	18.0495	18.2948	17.9313	18.1994	18.2746	18.2897	18.5159	18.4295	18.1359	18.5126	18.2082	18.2341	18.6332	18.693	18.6694	18.7204	749	-0.225567	-0.0181635	-0.258053
AAEFK(UniMod:121)IDFPTR	AKAP17A	Q02040_K118	Q02040	750	16.2108	16.035	16.5267	16.037	15.7351	16.2677	16.2718	15.975	16.4708	16.5571	16.3483	16.3823	16.3492	16.4204	16.1967	16.1081	16.2896	16.2523	16.4997	16.2838	16.0783	16.6671	16.3345	16.3247	16.7553	16.0051	16.3219	16.4102	16.593	16.379	15.9254	15.915	16.305	15.9177	16.1737	16.1038	16.456	15.2004	15.8711	15.6013	16.0889	750	0.16285	-0.15553	0.241878
AAEFYK(UniMod:121)EALR	IFT88;IFT88;IFT88	Q13099_K508;Q13099-1_K517;Q13099-3_K498	Q13099;Q13099-1;Q13099-3	751	14.8074		14.9871	14.841	14.9361		14.2929	15.2592			14.8248	14.9735	14.7164	13.9419	13.3386	14.9362	15.0315	14.583		14.8261	15.0995	14.9693	13.5254	14.8518	14.0582	15.4037	15.3689	14.8947	15.2552		15.1838	14.7862	15.2466	15.0223	14.7436	14.9006	15.606		14.2915	15.1903	14.7575	751	-0.14534	-0.526208	-0.484986
AAEGHYASQNK(UniMod:121)EFLK	AMOTL1;AMOTL1	Q8IY63_K551;Q8IY63-2_K501	Q8IY63;Q8IY63-2	752	15.7046	14.5917	15.3462	15.0588	15.7724	12.3144	14.3575			15.6282	15.8598	15.7442	15.4855	15.5195	15.4841	15.5008	15.7957	16.1937	16.1294	16.6001	16.2759	16.3251	16.4842	16.5777	16.4642	15.3661	15.2654	15.7103	15.6001	15.7299	15.898	15.7953	15.4392	15.5128	15.7913	16.0075	15.6076	16.3513	16.4482	16.4296	16.3141	752	-1.85632	-0.104365	0.163045
AAEGVSAADMAK(UniMod:121)R	RBM28	Q9NW13_K465	Q9NW13	753	14.66			14.7165		14.6926					14.726	15.0237	15.1478		14.7746	15.0277		14.1839	13.519		14.3172	15.303	15.1269				14.6009		14.9566		14.9437		14.627	13.9887	14.3937		14.3335	14.7962				753	-0.0239256	-0.0647034	1.20823
AAEISAMLK(UniMod:121)AVTQK	POP1	Q99575_K120	Q99575	754	15.7587		14.094	14.483	13.7732	15.963	15.6911	15.8679	14.8714			13.9607	14.8466	15.5304	16.053	15.4654	15.9923			15.2899	14.9379	16.4565	16.3151	16.2361	16.0888	15.5252	15.6389	15.777	15.7247	16.4041	16.6475	16.5891	16.5455	16.0268	15.879	15.565	16.3498	16.5222	16.7347	16.709	17.0014	754	1.48163	1.35663	1.16023
AAEK(UniMod:121)EAALVQQEEEK	SART3	Q15020_K586	Q15020	755	15.9712	15.3902	14.7501	15.6701	14.8659	14.8059	17.456		15.7277	15.1979	17.4012	16.2235	15.6539	16.0922	16.112	16.7873	16.0869	15.4649	16.1239	15.9322	15.2951	14.5915	15.9764	16.7642		15.7067	15.8088		15.8211	15.9408	16.1776	17	17.1569	15.4332	16.121	16.2486	16.0821	16.2941		16.1588	16.6448	755	0.827468	0.150474	0.0733592
AAEK(UniMod:121)GNFEAAVK	CCNF	P41002_K97	P41002	756	15.8065	15.7938	15.997	16.1907	15.9371	15.9883	16.0723	15.579	15.2794	15.5533	15.5961	15.8505	15.6111	15.8089	16.1312	15.8114	16.0658	16.1779	16.2745	15.6812	16.1	15.8177	14.821	15.389	15.942	16.1217	15.8898	16.0091	15.9079			15.2476	14.8152	16.3278	16.5508	16.4553	16.1146	14.9409		15.5602	15.4308	756	-0.249908	0.301599	-0.566002
AAEK(UniMod:121)LYLADPM(UniMod:35)K	SRP9	P49458_K16_Oxi23	P49458	757	21.5848	21.2483	21.4035	21.3454	21.6047	21.408	21.8508	21.431	21.0001	21.2351	21.6506	21.5493	21.5158	21.4598	21.4917	21.5613	21.7828	21.3522	21.5124	21.4462	21.6163	21.2444	21.7558	22.1667	21.9946	21.398	21.672	21.3823	21.7708	21.4241	21.6928	21.7659	21.647	21.7757	21.8577	21.5058	21.4936	21.6948	21.7929	21.8655	22.0257	757	0.0220237	0.0862078	0.308582
AAEK(UniMod:121)LYLADPMK	SRP9	P49458_K16	P49458	758	21.941	21.983	21.6903	21.913	21.8313	21.9758	22.2073	21.7196	21.8312	21.8281	22.161	22.1599	22.0005	21.9168	22.2515	22.1253	21.9844	21.8322	21.7496	21.9521	21.8145	21.6571	22.094	22.0706	21.9963	22.0632	21.9961	22.0275	21.7774	21.6291	21.9519	22.15	21.883	22.0072	21.954	22.0299	21.5906	21.9519	21.9617	21.993	21.9295	758	0.0790565	0.0321164	0.117362
AAELAK(UniMod:121)GQGPGEVDPK	NDUFB7	P17568_K124	P17568	759	17.7642	17.5143	17.4156	17.6054	17.6737	17.2225	17.161	17.2241	17.4729	17.5878	17.5804	18.031	17.6577	17.2576	17.336	17.458	17.3692	17.7321	17.8515	17.7447	17.7853	17.5367	17.7607	17.6877	17.6325	18.0156	17.9317	17.8625	18.0786	17.9371	17.8028	17.8801	17.869	17.9231	17.8372	17.6992	17.988	18.4775	18.55	18.6785	18.7388	759	-0.282141	-0.358991	-0.12399
AAELALK(UniMod:121)TLSK	ECPAS	Q5VYK3_K1229	Q5VYK3	760	16.5944	16.7255	16.6214	16.637	16.3057	16.4623	16.2444	16.6229	16.2547	16.8855	16.7158	16.8248	16.5714	16.4555		16.6013	16.5195	16.8247	16.7228	16.7456	16.6261	16.572	16.8234	16.5288	16.3454	16.7727	16.5925	16.5613	16.5164	16.6557	16.4611	16.7505	16.4907	16.3783	16.4109	16.5451	16.5689	16.7581	16.709	16.7362	16.6356	760	-0.176328	-0.223927	-0.162402
AAEMHQLK(UniMod:121)DSSR	SLCO4A1;SLCO4A1;SLCO4A1	Q96BD0_K353;Q96BD0-3_K353;Q96BD0-4_K353	Q96BD0;Q96BD0-3;Q96BD0-4	761	20.7097	20.7635	20.9963	20.9593	20.8329	20.683	20.5273	20.6762	20.6923	21.0171	20.8592	20.782	20.8526	20.4301	20.5721	20.8522	20.8166	20.741	20.8442	20.9486	21.1013	20.7011	20.6811	20.5883	20.5771	20.5413	20.5787	20.5231	20.5227	20.6304	20.6643	20.6599	20.7483	20.7319	20.0695	20.2993	20.6429	20.6587	20.892	20.8922	20.8353	761	-0.243278	-0.20996	-0.271897
AAENIK(UniMod:121)ALIEHEMK	LYPLA2	O95372_K100	O95372	762	16.6462	15.3916		16.3553	16.6165	15.8864	17.0274		17.0905		16.0113	16.3958	16.6613	15.5507	16.9619	16.695	16.7464	15.728	17.1443	16.8421	16.4924	16.1118	16.632	17.0516	16.7539	16.4865	17.2154		17.3215	16.1293	17.2928	17.2159	17.1115		16.8837		16.9053	16.014	17.2178	16.9282	17.1019	762	0.546918	0.13237	0.0856289
AAEPVTFHVPWK(UniMod:121)R	C9orf40	Q8IXQ3_K17	Q8IXQ3	763	17.3202		17.3049	17.1357	16.6452	18.2768	17.9696	18.7456	18.4609		17.0424	16.8714	17.0819	18.0486	18.1786	18.7527	18.763		16.572	16.6729	16.8832	17.8553	17.4052	16.9933	17.2582		16.4223	16.6573	15.049		16.6721	16.9503	16.9767									763
AAEQYTPK(UniMod:121)AK	FASN	P49327_K2436	P49327	764	22.3149	22.5392	22.4993	22.534	22.0155	22.3451	22.4493	22.1654	21.9997	22.3743	22.2359	22.2242	22.1976	22.09	22.0299	21.7507	22.1676	22.1295	22.3784	22.0712	21.9097	22.1362	22.1373	22.2102	22.2846	22.2583	22.1667	21.9816	21.7465	22.5825	22.7239	22.3475	22.3333	22.6428	22.5249	22.3179	22.1234	23.0524	23.1339	22.9605	22.8233	764	-0.157124	-0.248446	0.0698739
AAESIDQK(UniMod:121)NDSQLVIEAYK	FNBP1;FNBP1	Q96RU3_K262;Q96RU3-3_K262	Q96RU3;Q96RU3-3	765	14.769						14.2384				14.724	14.8662				15.5262	14.5115						14.7385	14.5383		14.4359						15.1916							14.4871	15.201		765
AAESVSK(UniMod:121)PDVSEEAPGPSK	RTF2	Q9BY42_K210	Q9BY42	766	16.9396	17.2561	16.5747	17.0006	17.1241	16.7351	17.4769	17.0741	16.8639	16.6843	16.9154	17.7672	17.6463	17.2593	17.1119	16.5957	17.5493	17.1413	16.7862	16.7296	17.2668	16.3368	16.7823	17.1543	16.8226	17.1553	17.3036	15.6012	17.2422	16.3916	16.9211	16.8606	17.06	16.8199	16.8742	16.7047	16.8436	16.479	16.5882	17.0461	17.0372	766	0.0485916	-0.124245	-0.206984
AAESYGK(UniMod:121)VVDLAPLHLDAR	GTF3C3	Q9Y5Q9_K481	Q9Y5Q9	767	18.5552	17.9268	18.0041	18.2351	18.0395	18.0532	18.2575	17.9563	18.0704	18.1328	18.3242	18.2628	18.3979	18.0981	18.3837	18.4586	18.4471	18.3739	18.4379	18.6665	18.5674	18.6048	18.6858	18.8239	18.7065	18.9798	19.0378	19.1491	19.249	18.6473	18.718	18.738	18.7415	19.1104	18.9078	19.0517	19.0432	18.5987	18.6941	18.697	18.9291	767	0.032968	0.0674813	0.193808
AAETC(UniMod:4)QEPK(UniMod:121)EFR	NDUFAF4	Q9P032_K91	Q9P032	768	17.0305	16.6201	15.8894	16.9854	17.0169	16.6002	17.1622	16.5791	15.6166	17.0335	17.2772	17.4223	16.9392	16.7531	16.9226	17.1819	17.1414	17.1356	17.1389	17.3237	17.114	15.8113	16.6863	17.03	16.6498	17.2656	17.5844	16.6706	17.5091	16.9076	17.2714	17.4333	17.1907	17.2893	17.4126	17.3797	17.0629	17.471	17.5088	17.5721	17.6592	768	-0.138426	-0.168303	-0.633668
AAEVALK(UniMod:121)HLK	TARBP2;TARBP2	Q15633_K93;Q15633-2_K72	Q15633;Q15633-2	769	15.5781		15.581	15.6446	15.6411	15.3056	15.3415	15.315	14.6256	15.5901	15.2119	16.0504	16.0699		15.1938	14.8438	15.2216	15.9339	15.7955	15.8323	15.9811	15.4212	15.2742	15.6203	15.2878	15.6473	15.7843	15.9411	15.7985	15.5989	15.7404	15.3464	15.891	15.7912	15.3388	15.6134	15.565		15.8037	15.8072	15.9392	769	-0.475265	-0.644161	-0.484827
AAEVLK(UniMod:121)VQK	E2F3;E2F3	O00716_K212;O00716-2_K81	O00716;O00716-2	770	17.6268	16.2124	16.5199	16.7445	16.8793	18.1475	17.9274	18.3063	18.3562	16.8444	16.7294		16.719	18.5329	18.7052	18.8827	18.5521	16.5365	16.6163	17.1184	17.1624	18.7961	18.8951	18.875	19.2603	16.4366	16.6624	16.6776	16.2602	18.5949	18.4032	18.5909	18.4133	16.4351	16.2325	16.5537	16.6194	18.5576	18.7391	18.5018	18.4458	770	1.59532	1.90397	2.0982
AAEVLNK(UniMod:121)HSLSGR	HNRNPM;HNRNPM	P52272_K134;P52272-2_K134	P52272;P52272-2	771	17.9574	18.222	18.346	18.4415	18.5258	18.1074	18.0819	18.1539	18.2976	18.3512	18.0344	18.2377	18.47	18.0463	18.1022	18.4575	18.3654	17.8123	17.9174	17.8336	17.6592	17.9858	17.5441	17.9278	18.1942	17.87	17.972	18.3123	17.8887	18.1569	17.9637	18.0052	18.1719	17.0433	17.2819	17.5235	17.5804	16.9798	17.2855	17.5964	17.549	771	-0.223607	-0.0304818	0.107346
AAEWK(UniMod:121)IK	METTL5	Q9NRN9_K173	Q9NRN9	772	17.3344	17.44	17.3646	17.3537	17.2254	17.2594	17.1531	16.8752	17.1094	17.5332	17.5508	17.2347	17.5029	17.2992	16.8287	17.2121	17.3341	17.5068	17.3972	17.0508	17.4845	17.3291	17.3236	17.4035	17.4271	17.2378	17.3426	17.3541	17.1308	17.5577	17.5064	17.5725	17.5826	17.4713	16.8942	17.2102	17.2988	17.5697	17.7323	17.5575	17.159	772	-0.246652	-0.286876	0.0109587
AAFDDAIAELDTLSEESYK(UniMod:121)DSTLIM(UniMod:35)QLLR	YWHAE	P62258_K215_Oxi221	P62258	773	17.3541		17.5352				16.7547						17.6872		16.6683		17.7046		17.1691		17.7303				17.1869						17.0588		18.0463									773
AAFEALQVK(UniMod:121)K	LRSAM1	Q6UWE0_K463	Q6UWE0	775	16.3574	16.7829	16.5194	16.6652	16.7216	16.9768	16.4936	16.9955	16.8563	16.0218	15.7292	16.3536			15.9105	15.0932	15.5311	16.2261	15.5084	15.8178	16.3653	15.9139	15.8158	15.9651	18.5787	16.2021	16.3148	16.6191	16.0141	16.327	16.1994	16.0651	16.1917	17.1023	16.2308	16.5136	16.7943	18.1529	15.8607	15.7944		775	0.158261	-0.523277	0.588971
AAFEK(UniMod:121)NINTER	ROCK1	Q13464_K990	Q13464	776	15.4038		15.021	15.3872			15.7546	14.0612		15.7524	15.7812	15.9101	15.3537	15.4294	14.8831	15.3497	15.6015	15.3471	16.0104	16.3552	15.1643	15.212	15.3218	15.3333	14.6385	15.5576	16.057	15.0095	16.0558	15.5559	15.4735	15.6768	15.5579	14.7896			14.884	15.2321				776	-0.296169	-0.383468	-0.592874
AAFIK(UniMod:121)AEK	PDCD10	Q9BUL8_K50	Q9BUL8	777	17.583		17.8135	17.1676	17.5764	17.8148	17.6766	17.4669	17.8372	17.4241	17.4901	17.4798	17.4589	16.8637	17.2105	17.048	17.2636	17.1791	17.7152	17.843	17.6018	17.2674	17.4729	17.6135	17.141	17.2095	17.7184	17.8569	17.6001	16.9223	17.6999	17.8727	17.3485	17.9289	18.0837	17.9698	18.2492	17.9946	17.9889	17.8731	17.9927	777	0.179704	-0.366773	-0.211038
AAFK(UniMod:121)IWSQK	ALDH9A1;ALDH9A1	P49189_K63;P49189-3_K87	P49189;P49189-3	778	17.5267	17.7711	17.6247							17.4908	17.5174	17.5497	17.4783		17.9006	17.781		17.6148	17.3666	17.5166	17.3749	17.377	17.3431	17.3914				17.7463	18.1467	17.4034	17.6929	17.6466				17.8178	18.1399	17.0033		16.5755	16.8977	778
AAFK(UniMod:121)SQNATPK	MAGED1;MAGED1	Q9Y5V3_K113;Q9Y5V3-2_K169	Q9Y5V3;Q9Y5V3-2	779	16.9809	17.4647	17.3301	17.4775	17.4551	16.8944	15.7681	16.9158	17.1242	17.1168	17.9759	17.3008	17.5469	16.7298	16.7409	16.9047	17.2987	17.3721	17.0679	17.1878	17.1982	16.3697	16.5445	16.2165	16.4112	17.6239	17.5384	17.8057	17.7443	17.9266	17.5805	17.4137	17.6205	17.0112	16.4318	16.1414	16.7714	15.3233	15.8711	15.8629	16.1556	779	-0.75622	-0.566551	-0.821053
AAFK(UniMod:121)TLSGAQDSEAAFAK	TERF2	Q15554_K335	Q15554	780	17.9142	17.6007	17.86	17.4963	17.6118	17.7673	17.9614	17.6767	17.8058	17.7594	18.0868	17.6076	17.9839	18.1892	18.1943	17.923	18.2789	17.9016	18.1091	17.6322	17.9795	18.983	18.8316	18.3025	18.9938	18.0281	17.904	17.6153	17.7991	18.3606	18.3664	17.8976	18.184	17.4936	17.6139	17.3595	17.5571	17.5929	17.6805	17.3764	17.2045	780	0.160626	0.286928	0.87216
AAFK(UniMod:121)TSYGK	ANXA7;ANXA7	P20073_K228;P20073-2_K206	P20073;P20073-2	781	20.3715	20.3191	20.4965	20.6119	20.2856	20.3204	20.2741	20.4385	20.5288	20.5536	20.2551	19.9627	19.8046	20.2701	20.1961	20.3317	20.1991	20.3043	20.3043	20.1229	20.4059	20.5995	20.2569	20.4244	20.4478	20.4029	20.2743	20.615	20.3246	20.5545	20.5412	20.3908	20.3218	20.556	20.5172	20.2991	20.5321	20.3879	20.5737	20.3981	20.4576	781	-0.0378234	0.105257	0.14778
AAFLHVVK(UniMod:121)K	CAMSAP1;CAMSAP1;CAMSAP1	Q5T5Y3_K920;Q5T5Y3-2_K642;Q5T5Y3-3_K931	Q5T5Y3;Q5T5Y3-2;Q5T5Y3-3	783	14.8956	14.6325	14.8478	15.0163	14.5951	14.601	14.335	14.7919	15.3653	13.7365	14.104					13.6588								14.703			13.834	14.8049	14.8373	14.5117	14.5088	15.0406	13.9068	16.0378	15.4998	15.7417	16.3557	15.6721	15.2667	15.9778	15.7972	783
AAFPLHDC(UniMod:4)K(UniMod:121)FR	ANO6;ANO6;ANO6	Q4KMQ2_K251;Q4KMQ2-2_K272;Q4KMQ2-3_K233	Q4KMQ2;Q4KMQ2-2;Q4KMQ2-3	784	18.2889	18.0117	18.3441	18.0982	18.1164	17.9135	17.6286	18.1348	18.2284	18.2118	18.1055	18.0218	18.1912	17.7916	18.0539	18.108	17.8715	18.443	18.4169	18.4091	18.5349	18.4936	18.1574	18.1575	18.2426	18.5167	18.5434	18.7668	18.5213	18.5997	18.702	18.588	18.6455	18.3701	18.3708	18.3853	18.6231	18.1542	18.2571	18.4548	18.3711	784	-0.166279	-0.176357	-0.188175
AAFQGAMK(UniMod:121)TK	RAI1	Q7Z5J4_K1315	Q7Z5J4	785	15.9115		15.3793	15.8215				16.1069	15.7088	15.3217			15.5191		16.2581	16.4108	16.5151	15.4055	15.4071	15.4717		16.1586	15.7568	16.3212	16.0415	15.8968	15.6525			16.2246	15.8557	16.0387	15.7833	15.7102		15.8957			16.1433	16.3279	16.4776	785	0.307453	0.974261	0.641412
AAFQK(UniMod:121)QNDTPK	NOP2;NOP2	P46087_K772;P46087-4_K805	P46087;P46087-4	786	14.7658		14.748	14.5277								15.4725	14.3921	14.8057	15.0413	15.2647					14.7349	14.9834	15.69		14.8865		15.0346				14.7278			14.3688			14.8779	13.4366			14.0258	786
AAFQYGIK(UniMod:121)M(UniMod:35)SEGR	IK	Q13123_K509_Oxi510	Q13123	787	19.9924	17.8043				20.0635	20.0636	20.1421	20.2365	20.3659				19.9357	20.3625	20.1902							20.3494		20.2467			19.9492				20.1922										787
AAFVK(UniMod:121)ALQQEQEIEQR	GATAD2A;GATAD2A;GATAD2A	Q86YP4_K464;Q86YP4-2_K464;Q86YP4-3_K465	Q86YP4;Q86YP4-2;Q86YP4-3	788	15.9729	15.5457	15.7505	15.4394	15.0881	16.5752	16.6476	16.635	16.6942	14.8978	15.4853	15.6127	15.7569	17.2493	16.9564	17.0511	16.9333	14.8782	15.6123	15.0162	14.9725	17.1224	16.7708	16.6226	16.573	15.5506	15.1049	14.7892	15.3257	16.7649	16.3534	16.5029	16.4348						14.3935			788
AAFVK(UniMod:121)AVGFK	CEP192	Q8TEP8_K1926	Q8TEP8	789	16.9095	17.1466	16.9055	17.0461	16.8525	17.111		17.5496	17.0524	17.2455	16.6822		16.0808					17.51	16.9709	17.373	17.1123	16.3921	17.1554	16.3615	16.783		16.3115	17.2959	16.9501	17.719		16.1307	16.8571	17.079	16.8725	17.02	17.3503	16.6591	16.6638	16.781	16.0834	789
AAFVSEQQQK(UniMod:121)LSR	ITGA3	P26006_K638	P26006	790	15.3799	15.662			15.3006							15.7273	15.4672	15.076		15.2216		15.4226	15.0501								15.7403			15.131												790
AAGAGMISK(UniMod:121)K	NMD3	Q96D46_K338	Q96D46	791	18.5198	18.622	18.611	18.5343	18.6608	18.6081	18.4141	18.7616	18.6228	18.7231	18.5464	18.8081	18.6378	18.4116	18.4843	18.5586	18.4633	18.5077	18.524	18.6619	18.6909	18.4166	18.3221	18.3287	18.2403	18.3872	18.5315	18.6117	18.2044	18.6137	18.479	18.5887	18.7443	18.3893	18.1222	18.4848	18.4574	18.4642	18.4551	18.6382	18.4615	791	-0.0054037	-0.199385	-0.269213
AAGASDVVLYK(UniMod:121)IDVPANR	FARSB	Q9NSD9_K64	Q9NSD9	792	18.9192	18.971	18.9951	18.6839	18.6531	18.8978	18.7996	19.0162	18.9008	19.2223	18.6843	18.9333	18.8904	18.8209	18.6689	18.6855	18.7197	18.8683	18.8843	18.8565	18.9042	19.0771	18.9181	19.0262	18.8319	18.692	19.0156	19.1787	19.1225	19.1217	18.9083	18.7728	18.8633	18.8076	19.0744	19.1195	19.0997	19.1091	19.0953	18.9278	18.9506	792	0.077769	-0.20879	0.0850431
AAGDHAK(UniMod:121)GLHIPR	USP34;USP34;USP34	Q70CQ2_K1574;Q70CQ2-2_K1423;Q70CQ2-3_K1423	Q70CQ2;Q70CQ2-2;Q70CQ2-3	793	17.5263	18.2318	18.22	18.1793	18.4479	18.1565	17.9546	18.3599	18.2849	17.7866	17.6414	17.8458	17.8968	17.7704	17.7601	18.2394	18.2753	17.8233	17.8511	17.873	17.6407	17.7081	17.9324	17.7804	17.603	17.7179	17.8833	17.8043	17.8571	17.7364	17.4465	17.4559	17.294	16.0393	16.3113	16.7771	16.6175	15.1031	15.646	15.8991	16.2022	793	-0.0807852	0.218648	-0.0410315
AAGEGSK(UniMod:121)AGLSPANC(UniMod:4)QSDR	BMS1	Q14692_K548	Q14692	794	15.4411	15.8743	16.2957	15.8961	15.741	16.2071	16.0755	15.9474	16.6075	15.7291	13.9877	15.7127	16.0471	16.6054	16.6617	16.6894	16.373	14.8019	14.6066	14.7937	13.3039	15.17		14.0413	14.0763	15.6828	14.8006			15.2212	15.142		14.2591									794
AAGEK(UniMod:121)ALK	SMYD2	Q9NRG4_K403	Q9NRG4	795	19.0183	19.1986	19.3741	19.244		19.2515	19.0757	19.2036		19.3455	19.1425	19.0041	19.068	18.9126	19.1512	19.1607	18.686	19.1566	19.3192	18.8809	19.0481	19.2147	18.6201	19.0598	18.9622	19.1582	19.1926	18.5661		19.0888	19.1455	18.8775	18.9213	18.7977	18.9378	18.5049		18.8837	18.7597	18.7262		795	-0.0953054	-0.162423	-0.13697
AAGEPGTSM(UniMod:35)PPEK(UniMod:121)K	RNF20	Q5VTR2_K21_Oxi17	Q5VTR2	796	15.8784	14.7928	15.6037		15.7672	16.2694	15.8583	16.2337	16.1607				15.478	15.8077	15.6569	16.209	16.3786			15.2081		16.003	16.1294	16.0451	16.2883	15.477				15.9911	15.7419	15.8068	16.2969	16.3597	15.7043						15.6932	796	0.742621	0.535043	0.908377
AAGEQEK(UniMod:121)LEATNR	DHX16	O60231_K291	O60231	797	16.7131	16.2828	15.6729	16.3048	16.384	17.0583	17.698	16.9678	17.1248	15.1141	17.3522	16.5417	16.6528	17.8163	17.7237	17.7901	17.6948	15.368	14.794	16.1392	16.0623	16.6515	17.4561	17.4731	17.369	15.9556	15.8851	15.3846	16.2835	16.9853	17.088	17.6491	17.4362	16.1524	16.1708	16.5834	16.1179	17.213	17.045	17.5043	17.5765	797	1.05108	1.34105	1.64656
AAGEVK(UniMod:121)ALDDFYK	PELO	Q9BRX2_K276	Q9BRX2	798	15.6993	15.5958	16.1295	15.8579	15.5364	14.9842	15.7568	15.4497	15.9109	15.1369	15.4064	15.4888	14.8264	15.7304	15.4949		16.1951	15.46	15.2491	16.0787	15.7235	15.3421	15.3517	16.0646	15.9261	15.932	15.4764	15.7133	15.4331	15.6181	16.0899	16.1301	16.0568	15.6983	15.5457	15.7699	16.0597	15.7626	16.2104	15.9887	16.092	798	-0.254483	0.592167	0.0432702
AAGFK(UniMod:121)DPLLASGTDGVGTK	GART	P22102_K485	P22102	799	19.1703	19.2556	19.3496	19.2084	19.1979	19.128	19.1177	19.2683	18.971	19.0754	18.7746	19.1449	19.0274	18.9216	19.0777	18.7711	18.8657	19.3029	18.9689	19.03	19.1708	19.1522	18.9727	18.6004	19.2774	18.9578	19.1425	19.3675	19.0804	19.303	19.0268	19.2396	19.2278	19.4775	19.2339	19.5224	19.4543	19.618	19.3414	19.7206	19.4686	799	-0.131603	-0.0965029	-0.117477
AAGGGSYK(UniMod:121)GHVDILAPTVQELAALEK	DDX1	Q92499_K702	Q92499	800	17.2177	17.3446	17.2306	17.6324	17.3616	17.3346	17.148	17.3892	16.7376	17.3604	17.2374	17.4016	16.9846	17.1793	16.6668	16.6499	16.7666	17.2908	17.2313	17.1123	17.1748	17.2746	17.2891	16.6138	17.0571	15.562	17.5984	17.2092	17.4349	17.4956	17.6127	17.4722	17.519	17.8229	17.9738	17.4577	17.1086	17.5851	17.4596	16.8877	17.0405	800	-0.239924	-0.43039	-0.143655
AAGIDEQENWHEGK(UniMod:121)ENIR	LAP3;LAP3	P28838_K118;P28838-2_K87	P28838;P28838-2	801	13.9511					13.1257		13.4824		14.4494	13.6631	14.2062	14.4546	14.0792	13.9065	13.4692		14.5286		13.4834		14.3156	13.4976			14.6457	14.5191	14.1267		13.5301	14.3834	13.2517					13.4103	13.1593	14.4954		14.6913	801
AAGIEIQK(UniMod:121)K	CDC5L	Q99459_K200	Q99459	802	18.3365	18.4097	18.3518	18.2223	18.6239	18.2636	18.0801	18.1753	18.3	18.4332	18.4957	18.5636	18.479	18.0099	18.1777	18.2931	17.9077	18.2732	18.3463	18.5092	18.4971	18.3036	18.4865	18.528	18.3929	18.2183	18.2993	18.5058	18.3492	18.2879	18.1005	18.3857	18.1975	18.4589	18.2911	18.4207	18.6296	18.2905	18.1387	18.3455	18.418	802	-0.197188	-0.395787	0.021274
AAGIGK(UniMod:121)DFK	PRPF4B	Q13523_K656	Q13523	803	17.1012	17.2138	17.2511	17.119	17.4021	17.1915	17.2423	17.2982	17.5181	17.0284	16.8044	17.434	17.3202	17.2978	17.2057	17.5368	16.892	17.3048	17.2933	17.33	17.5903	17.2025	17.1154	17.1013	17.1284	17.1042	16.8856	17.3658	17.2508	17.0837	16.4354	17.2492	16.9939	17.1272	17.1294	17.1529	17.1809	16.2455	16.5994	16.0649	16.3593	803	0.0660042	0.0863593	-0.242701
AAGK(UniMod:121)AVSC(UniMod:4)AEIVK	RPP25L	Q8N5L8_K66	Q8N5L8	804	16.7983	16.5866	16.9438	16.7605	16.8487	16.8994	16.5615	16.8012	16.774	16.8173	16.8482	16.9367	16.9264	16.8343	16.9976	17.0235	16.9439	16.9189	16.9819	16.8153	16.7096	16.8382	16.8719	16.8128	17.0283	17.0902	16.884	16.7844	16.5608	16.8107	16.6994	16.4949	16.5581	16.7573	16.5227	16.4152	16.8651	16.6164	16.8305	16.7536	16.8092	804	-0.0259002	0.0676869	0.0313845
AAGK(UniMod:121)ELTVDNSFEFEK	RSL24D1	Q9UHA3_K61	Q9UHA3	805	19.856	19.8812	19.6899	19.8412	19.8784	20.0123	20.2882	20.0533	19.6697	19.7765	19.831	19.7463	19.6633	20.2619	20.0549	19.8919	20.0569	19.6908	19.5668	19.5945	19.8328	19.8933	19.8773	19.8839	19.8534	19.7246	19.6949	19.1845	19.8571	19.7477	19.7246	20.0096	19.9402	20.0727	19.9315	19.9877	19.9855	19.7759	19.9206	19.9006	19.9948	805	0.183216	0.3121	0.205747
AAGK(UniMod:121)GPLATGGIK	TMA7	Q9Y2S6_K50	Q9Y2S6	806	21.3753	21.2571	21.2031	21.3499	21.218	21.2599	21.3368	21.234	21.3283	21.2982	21.22	21.425	21.3439	21.3177	21.2747	21.5115	21.4986	21.1178	21.2008	21.2409	21.2321	21.5223	21.6907	21.534	21.3966	21.3566	21.2809	21.3766	21.282	21.8048	21.606	21.4991	21.5584	21.3492	21.1947	21.1544	21.1939	21.5958	21.6052	21.5811	21.5619	806	0.0327475	0.0788437	0.337985
AAGK(UniMod:121)GYENEDNYSNIR	MTMR6	Q9Y217_K253	Q9Y217	807	15.6908	16.0899	15.895	15.841	15.6604	15.9357	15.9577	16.0408	15.4762	16.3577	15.9516	15.9472	16.3342	16.0892	15.9274	15.385	15.7106	16.0211	15.8925	15.7416	15.7334	15.4507	15.1391	15.4136	14.5384	16.6207	15.7992	15.1393	15.8072	15.9363	15.9877	15.6469	15.8435	15.1388	15.5	15.3167	15.5445	15.24	15.4489	14.8939	15.2382	807	-0.0189634	-0.369644	-0.7117
AAGK(UniMod:121)ITDAFSSLAK	VPS33B	Q9H267_K470	Q9H267	808	19.0972	18.9339	18.6465	18.7847	19.0054	18.9334	19.1224	18.8127	18.4634	19.1737	19.2525	19.2407	19.1843	19.2541	19.3353	19.1935	19.0456	19.3315	19.0008	19.0514	19.0597	19.1193	19.325	19.2409	19.2542	19.4551	19.1612	19.2614	19.2635	19.256	19.0352	19.3347	19.0629	19.3031	19.2646	19.3435	19.1941	18.7041	18.6647	18.9625	18.8555	808	-0.00965292	-0.00564847	0.124045
AAGK(UniMod:121)SGSALELSVENVK	PPM1B	O75688_K90	O75688	809	18.7766	19.7393	18.5536	19.5547	19.9985	18.5864	19.2713	20.6783	17.9088	17.7416			19.2948		16.8457	17.8128	17.5388	19.6349	17.787	19.1289	18.8556		19.3546	17.8963	17.7007	19.103	19.6239	18.6887	19.3723	18.7382		18.303	18.1421	20.2337	18.5128	20.0236	19.8635	17.2938	19.4448	17.7947	18.1589	809	-0.350301	-1.11912	-0.534405
AAGLPVK(UniMod:121)GIILK	CENPB	P07199_K96	P07199	810	17.3995	16.8076	17.3343	17.2673	17.2698	17.5938	17.4437	17.3597	17.406	16.8784	16.7469	17.0727	16.9683	17.317	17.2137	17.3259	17.5332	16.6861	17.111	16.8625	17.1261	17.8843	17.9086	17.599	17.9885	16.9343	17.3684	17.4497	17.2907	17.794	17.7756	17.8025	17.857	17.6129	17.4242	17.6211	17.4152	17.7649	17.6809	17.7365	17.7489	810	0.28104	0.430894	0.898705
AAGNPGSLAAPIDHK(UniMod:121)PC(UniMod:4)SAPLEPK	MDC1	Q14676_K1740	Q14676	811	16.8983	16.4766	16.7695	17.1687	17.0084	17.076	16.497	17.2601	17.0814	16.9834	16.9447	17.1538	17.0285	17.2466	17.3032	17.208	17.3403	17.0969	16.9695	16.9151	16.8363	17.5643	17.091	16.9869	17.1415	16.6786	16.7534	16.7346	16.8274	16.9601	16.9843	16.4977	16.8196	16.275	16.5857		16.8865	16.1179	16.5696		16.298	811	0.122821	0.246921	0.241474
AAGPELQADC(UniMod:4)DQIVK(UniMod:121)R	PARP14;PARP14;PARP14	Q460N5_K854;Q460N5-1_K773;Q460N5-4_K854	Q460N5;Q460N5-1;Q460N5-4	812	16.8612	16.9519	16.9781	16.9024	16.8719	16.5657	16.1333	16.8035	16.8523	16.8455	17.0431	17.1183	17.1346	16.7527	16.6413	17.1022	16.686	16.8717	17.5891	16.9328	17.3448	16.6826	16.6191	16.4097	16.5307	17.2966	17.3989	17.1353	16.7702	17.2352	17.3919	17.0587	17.149	15.8555	16.5033	16.7646	16.7704	16.1063	16.9381	16.8199	16.8904	812	-0.337401	-0.239836	-0.624069
AAGPSLSHTSGGTQSK(UniMod:121)VVPIASLTPYQSK	RPA1	P27694_K183	P27694	813	16.7313	16.1544	16.3744		16.197	16.835	16.4191	16.8638	16.8162				16.4946	17.3487	17.1757	17.4891	17.23			16.1768		17.0995					16.1765			16.9588	16.8821	16.2983	16.905									813
AAGSGELGVTM(UniMod:35)K(UniMod:121)GPK	FLNB;FLNB;FLNB;FLNB	O75369_K492_Oxi491;O75369-2_K492_Oxi491;O75369-8_K492_Oxi491;O75369-9_K492_Oxi491	O75369;O75369-2;O75369-8;O75369-9	814	17.1748	16.6812	17.1079	17.4377	16.8123	16.8396	17.098	17.0219		17.0932	17.4315	17.1453	17.2187	16.8747	16.7453	16.8021	17.0383	17.4255	17.5157	17.5311	17.3167	16.9352	16.8838	16.8235	17.2316	17.0447	17.3547	17.2295	17.29	17.317	17.1457	16.9665	17.2242	17.3114	17.3123	17.0936	17.1484	17.3044	17.9933	17.4582	17.6112	814	-0.0232443	-0.357047	-0.478744
AAGSGELGVTMK(UniMod:121)GPK	FLNB;FLNB;FLNB;FLNB	O75369_K492;O75369-2_K492;O75369-8_K492;O75369-9_K492	O75369;O75369-2;O75369-8;O75369-9	815	16.5803	16.2407	16.2619	16.5177	16.2601	16.3772	16.3392	16.4361	15.812	16.5187	16.1922	16.4959	16.1395	16.1633	16.263	16.1472	16.5689	16.0965	16.7596	16.6656	16.7577	16.5298	16.4931	16.2581	16.6652	16.5752	16.6001	16.8322	16.8366	17.075	16.8601	17.0377	16.6434	16.7597	16.8323	16.7882	17.0241	17.0651	17.1296	17.4969	16.6983	815	-0.0790015	-0.0509862	-0.0832605
AAGTVK(UniMod:121)ELPK	SLC38A10	Q9HBR0_K849	Q9HBR0	816	14.4646	14.0779	13.7652	14.2887	14.6193	14.4056	14.3438	14.238		14.9511	15.0656	14.3873	14.8792	13.5048	13.8506	13.9387	14.3543	14.517	14.8398	15.0684	14.841	14.8881		14.5371	14.8548	14.6373	13.8354	14.5377	14.9991	14.6486	15.0052	14.9664	14.4559	14.3384	14.9715		14.7074	13.475		13.9983	13.9338	816	0.141328	-0.908699	-0.05658
AAGVPQVNSK(UniMod:121)LVSK	PPP1R9B	Q96SB3_K242	Q96SB3	817	16.6486	17.02	16.5543	16.6404	16.5058	16.5398	16.5704	16.4442		16.6385		17.0096	16.5441	16.247	16.2859	16.2048	16.0438	16.8041	16.3384	17.026	17.1113	16.8388	16.6497	16.0666	16.5599	15.6942	16.4712	17.0799	17.1238	17.2117	16.5092	16.7944	16.538	16.7018			17.0091	16.8388	17.0296	17.0567		817	-0.16201	-0.535366	-0.291196
AAGYDLYSAYDYTIPPM(UniMod:35)EK(UniMod:121)AVVK	DUT	P33316-2_K63_Oxi61	P33316-2	818	18.3228					18.1169	17.8976	17.9209	17.837	18.0821	18.1922					17.5923			18.3075		18.1044		18.3132	18.3673				18.745		18.3982			18.5077	18.3437	18.5037	18.6733	18.4275	18.8211	18.5968	18.5267	18.8275	818
AAGYDLYSAYDYTIPPMEK(UniMod:121)AVVK	DUT	P33316-2_K63	P33316-2	819	21.3912	21.3548	21.4088	21.608	21.4687	21.3516	21.297	21.4832	21.5276	21.2875	21.3077	21.3911	21.4759	21.3636	21.4092	21.377	21.4174	21.3377	21.4	21.522	21.4847	21.4077	21.5692	21.5638	21.5108	19.7235	21.3277	21.43	21.3889	21.5075	21.6037	21.6137	21.6345	21.3381	21.0963	21.3771	21.4125	21.4313	21.4038	21.5509	21.485	819	-0.0451754	0.0262439	0.0767851
AAHASADLPEASSK(UniMod:121)K	PRRC2B	Q5JSZ5_K1509	Q5JSZ5	820	19.08	19.4795	19.5079	19.3811	19.1479	19.6327	19.6247	19.4412	19.4087	19.358	18.5977	19.106	19.1777	19.2144	19.3012	19.2656	19.1228	19.019	19.2101	19.0754	18.9352	19.288	18.8581	19.1749	18.8957	19.0425	18.777	18.6764	18.6707	19.1453	19.0835	19.0492	18.8541	18.3392	18.9662	18.9097	18.9448	18.9663	19.0581	18.9972	18.4975	820	0.14771	0.166128	-0.00573832
AAHGIPDLAQK(UniMod:121)LHFYDR	METTL27	Q8N6F8_K28	Q8N6F8	821	17.8117	17.5938	17.5633	17.9765	17.82	17.5127	17.5732	17.8434	17.7818	17.7979	17.5345	17.1684	17.7939	17.6696	17.5363	17.7143	17.6203	18.0327	17.8758	18.1318	18.0744	17.9678	17.7911	17.6987	17.4709	18.2942	18.1074	18.435	18.483	17.9354	17.8745	18.0228	18.1193	17.5384	17.847	17.7321	17.8816	17.7093	17.4579	17.7772	17.71	821	-0.0606151	0.0614524	-0.296541
AAHSNEILIFSVQPK(UniMod:121)SLVR	KLHDC2	Q9Y2U9_K362	Q9Y2U9	822	16.7056	16.5633	16.7026	16.6054	16.7367	17.2438	16.53	16.7222	16.4735	16.8114	16.7771	15.7673	16.8315	16.741	17.0834	16.8026	16.8297	16.3926	16.7311	16.3291	16.7839	17.1001	16.8395	16.9656	17.1463	17.6345	16.9454	17.0571	17.1407	17.0342	16.9392	16.6903	16.5671	16.2917	15.9328	16.5051	16.1334	16.3515	16.4691	16.8766	16.1458	822	0.0904013	0.317339	0.453696
AAHVFFTDSC(UniMod:4)PDALFNELVK(UniMod:121)SR	STXBP1	P61764_K120	P61764	823	15.8832		15.9022	15.5617	16.1223	16.438	15.9125	15.3566	16.0074	16.4141	15.7681		16.0885		15.8925	16.1367	16.2938		15.9753	16.049	15.9504		15.525	16.3561	15.5383		15.3509	15.5132	15.5483	16.165	15.78	16.1535	15.8574	15.5131	15.4758	15.882	15.8762	15.528		16.2736	15.9388	823	0.0665312	0.0174287	-0.185072
AAIAQLNGK(UniMod:121)EVK	RBM14	Q96PK6_K135	Q96PK6	824	17.3909	17.2491	17.3218	17.1843	17.0574	17.2389	17.441	17.2416	17.2186	17.1209	17.0576	17.3644	17.4451	17.4702	17.5179	17.2716	17.6005	17.1489	17.0363	17.2324	17.1947	17.8641	17.4662	17.5559	17.757	17.2543	17.3202	17.4994	17.3567	17.4745	17.3288	17.2982	17.2993	17.7306	17.5674	17.6558	17.7022	17.5509	17.3749	17.6328	17.534	824	0.0818776	0.218052	0.507735
AAIDAVDNK(UniMod:121)K	ANKIB1	Q9P2G1_K144	Q9P2G1	825	18.2278								17.9178					18.5662								18.6239	18.4167					17.8579	17.7195												18.4929	825
AAIDWFDGK(UniMod:121)EFHGNIIK	TAF15;TAF15	Q92804_K306;Q92804-2_K303	Q92804;Q92804-2	826	17.53	17.2757	17.083	17.279	16.9925	17.2117	17.4434	17.2728	16.8952	17.5309	17.6434	17.0259	17.3532	17.5438	17.6169	17.5485	17.5625	17.6472	17.5256	17.5066	17.4223	17.8561	17.8539	17.6685	17.796	18.1836	17.6394	17.6036	17.5835	17.5053	17.7642	17.5761	17.4505	17.813	17.8429	17.8534	17.9422	17.5416	17.5515	17.5165	17.2773	826	0.0482267	0.179616	0.268211
AAIDWFDGK(UniMod:121)EFSGNPIK	FUS;FUS	P35637_K357;P35637-2_K356	P35637;P35637-2	827	18.8246	18.5025	18.301	18.7104	18.2816	19.1663	19.0898	18.9026	18.4841	18.7637	18.6547	18.4585	18.4463	19.2665	19.1051	19.1346	18.9455	18.6216	18.8466	18.4036	18.4608	19.2233	19.3393	19.2937	19.2444	17.8596	18.7554	18.2224	18.7969	19.1192	19.1105	18.964	19.0387	19.2426	18.9875	18.8695	18.8369	19.1595	18.9631	18.7516	18.6619	827	0.461835	0.532137	0.692018
AAIEAFNK(UniMod:121)C(UniMod:4)K	SRP68	Q9UHB9_K213	Q9UHB9	828	17.0733	17.2773	17.2103	17.1174	16.8264	17.0705	17.1998	16.8906	17.1386	17.2036	17.2736	17.3789	17.0453	17.5619	17.1703	17.0004	17.0086	17.2636	17.3133	17.0813	17.0485	16.9978	16.9346	16.7132	16.7554	16.8171	17.1563	16.8636	16.9095	17.0538	17.2816	17.1475	16.8633	16.6136	16.8872	16.9031	16.9084	16.9069	17.4308	17.292	17.4168	828	-0.0329366	-0.0400973	-0.326455
AAIK(UniMod:121)AIK	SCAF8	Q9UPN6_K35	Q9UPN6	829	18.3467	18.059	18.0326	18.1893	18.1905	19.0562	18.899	19.108	19.1012	18.0321	17.4558	17.3923	17.9662	18.6851	18.8728	18.9917	18.7377	17.8092	18.0114	17.9629	18.134	18.8562	18.7165	18.9499	19.0283	17.9239	17.8103	18.1767	18.0363	18.6262	18.6195	18.6432	18.6878	17.7837	18.0305	18.1548	17.7994	18.0921	18.4296	18.3877	18.4292	829	0.923257	1.11023	0.908399
AAIK(UniMod:121)DC(UniMod:4)EVVLLR	ATP13A3	Q9H7F0_K65	Q9H7F0	830	18.7996		18.7985		18.9407					18.8126	18.8196	19.0175	18.8398			18.5913	18.684	18.866	18.8466	18.9345	18.879	18.6271	18.5596	18.938	18.8761		18.8628		18.8154	18.8364	18.2025	18.9078	19.0065	18.9073	18.9386		18.4423	18.7522	18.8858			830
AAILEK(UniMod:121)MPLVER	AP1G2	O75843_K584	O75843	832	17.3791	17.3273	17.4255	17.4619	17.3201	17.1471	16.9201	16.8782	16.997	17.2511	17.1666	17.5774	17.4578	16.9488	17.1562	17.0543	16.6715	17.1269	17.3369	17.4634	17.0832	16.2716	17.1627	17.1728	17.2909	17.4364	17.6645	17.513	17.7401	17.7806	17.6536	17.7614	17.5603	17.8744	17.6378	17.9528	17.6518	17.8433	18.0406	17.7181	17.6647	832	-0.398076	-0.405533	-0.278121
AAILETAPK(UniMod:121)EVPM(UniMod:35)VVVPPVGAK	RRBP1	Q9P2E9_K175_Oxi179	Q9P2E9	833	16.8702	16.5011		16.6078	16.4502		16.8892			15.9353	16.8337	17.4216	17.23	16.3941	16.8422	16.1362	16.578	16.9509	16.9	17.1401	17.1554			16.7571	17.0392	15.7714	16.6831	16.4786	17.4528	16.2955	17.0841	17.3848	16.9971	17.4255	17.7523	17.6207	16.6281	17.1884	16.8593	17.0982	17.105	833	0.369538	-0.367505	-0.13844
AAILETAPK(UniMod:121)EVPMVVVPPVGAK	RRBP1	Q9P2E9_K175	Q9P2E9	834	17.3937	17.1188	16.8534	17.4513	17.0777	16.733	17.749	16.449	16.6375	16.919	17.6341	18.2032	17.6835	17.2673	17.5696	17.1575	17.2343	17.5412	17.3874	17.5326	17.3147	16.4834	17.5712	17.8492	17.2107	16.7119	17.9288	17.1379	17.7783	16.97	17.5082	18.1151	17.285	18.0323	18.0472	18.0656	17.3385	17.4365	17.4342	17.6587	17.6703	834	-0.233142	-0.302795	-0.165342
AAILPTSIFLTNK(UniMod:121)K	PRMT5;PRMT5	O14744_K240;O14744-2_K223	O14744;O14744-2	835	21.7477	21.316	21.5578	21.5142	21.4968	21.2034	21.2528	21.3438	21.2747	21.6209	21.45	21.7701	21.5265	21.4986	21.3697	21.2623	21.4713	21.7695	21.7788	21.7988	21.906	22.0936	21.9533	22.0953	22.2128	21.5623	21.6525	22.1302	21.8952	22.1472	21.9508	22.1184	21.9214	21.8111	21.5515	21.9525	22.0506	22.1085	22.0615	22.2805	22.1752	835	-0.202512	-0.191392	0.275469
AAINK(UniMod:121)M(UniMod:35)IK	DR1	Q01658_K20_Oxi21	Q01658	836	16.6577	16.5317	16.6805	15.9433	16.264	17.0612	17.3442	17.2222	17.2162	16.3192	16.6065	16.099	16.5835	16.9419	16.7457	17.1447	17.0383	16.0858	16.2491	16.3409	16.3387	17.4043	17.1837	17.546	17.4465	15.9378	16.2401	16.4454	16.1267	16.9772	16.9409		16.6045	16.2128	16.5766	16.4443	16.5783	16.5314		16.5366	16.5043	836	0.856078	0.565586	1.14151
AAINK(UniMod:121)MIK	DR1	Q01658_K20	Q01658	837	17.7596	17.6949	17.6003	17.7221	17.5845	18.4172	18.532	18.3793	18.2996	17.56	17.5837	17.6795	17.4871	18.2162	18.4728	18.5699	18.4114	17.016	17.5243	17.4639	17.4586	18.494	18.2297	18.4822	18.4014	17.5041	17.3226	17.3711	17.1279	17.8744	17.8992	17.9263	17.7795	17.3317	17.3763	17.4511	17.4783	16.6644	17.4127	17.1861	17.396	837	0.756541	0.840009	1.03615
AAINQK(UniMod:121)LIETGER	ENY2;ENY2	Q9NPA8_K19;Q9NPA8-2_K14	Q9NPA8;Q9NPA8-2	838	20.0248	19.9809	20.2844	20.2799	20.2941	20.2702	20.1237	20.389	20.4509	20.0006	19.8891	19.9503	20.3704	20.1657	20.1244	20.1647	20.2018	19.7685	20.0809	20.1181	20.1493	19.842	19.8661	19.9864	20.0101	20.0015	20.0155	20.1513	20.0925	19.9463	20.1025	20.0059	20.1196	19.7216	19.5009	19.814	19.84	19.5163	19.6848	19.7857	19.9324	838	0.09862	0.111537	-0.103059
AAIQELQQK(UniMod:121)R	CEP131;CEP131	Q9UPN4-2_K346;Q9UPN4-3_K346	Q9UPN4-2;Q9UPN4-3	839	16.9558	17.836	17.9575	17.9708	18.0768	16.6965	16.0114	17.0382	17.2037	17.4699	17.8376	17.985	18.1108	17.3961	17.3603	17.5418	17.8142	17.419	17.3131	17.3281	17.0904	15.788	16.6117	16.1497	15.4875	17.7359	17.8271	18.1153	17.6326	17.5224	17.3634	17.0817	17.6056		14.6074		14.1463		14.8651	14.704	14.6625	839	-1.22284	-0.322738	-1.27842
AAIQK(UniMod:121)SDATQNAHGTGISK	FOXJ3;FOXJ3	Q9UPW0_K41;Q9UPW0-2_K41	Q9UPW0;Q9UPW0-2	840	16.7441	16.4298	16.8246	16.5033	16.6233	16.7451	16.6929	16.615	16.9136	16.7059	17.1333	16.8381	16.804	16.711	16.7455	16.6139	16.8855	16.5707	16.7474	17.217	17.1428	16.5192	17.0031	17.0679	16.5368	16.9638	16.6023	17.0467	16.9702	16.6028	16.6939	16.625	16.7374	16.7831	16.642	16.7576	17.32	15.7219	16.2803	16.5721	16.8533	840	0.14643	-0.131353	-0.137749
AAISNK(UniMod:121)ITSC(UniMod:4)IFQLLQEAGIK	PAICS	P22234_K59	P22234	841	17.3218			16.5989			17.6422	17.317	17.9891		16.8951	16.5235	17.5475	16.7126	17.7692	16.0356	17.1933		17.4668		18.0749	17.6871	17.5956	17.9941	17.2717	16.9738	17.2758	17.9521	17.7918	17.3839	17.6761	17.8272	18.0356	17.6851	16.0551	16.2146	16.1467			18.2465	17.3988	841	1.05053	-0.0610358	-0.133709
AAISVVTAEVHDSK(UniMod:121)PHEGR	MERTK	Q12866_K923	Q12866	842	15.4264	15.1111	16.0903	16.2595	15.4292	16.166	15.7039	16.3536	14.9381	15.1185	15.6085	15.5986	15.8409	15.5775	15.9589	16.0806	15.6928	15.3819	15.1097	14.9332	14.9249	15.0483	15.1921	15.601	14.5317	14.8876	14.9391			15.4778	15.8452	15.9778	15.1425	14.1175		15.1409	14.717		15.4215	15.7742	15.6578	842	0.0678785	0.285827	0.00581898
AAITHDIPNK(UniMod:121)NTK	BLZF1	Q9H2G9_K95	Q9H2G9	843	17.3175	16.9114	17.2386	16.8846	16.6802	16.6134	16.3968	15.6657	17.0331	17.0263	16.504	17.2184	17.2287	16.6432	16.325	16.6817	16.271	17.6158	17.4902	17.5941	17.5496	17.3358	16.8913	17.5125	16.8214	18.2307	18.098	18.4368	18.267	17.8369	17.8718	17.7453	18.1213	17.6115	18.0561	18.2749	18.1895	17.4944	17.3963	17.3593	17.5783	843	-0.501438	-0.514112	-0.422149
AAITTLK(UniMod:121)YDQLGGR	WDR3	Q9UNX4_K114	Q9UNX4	844	15.7259	15.6109	16.103	15.513	15.604	15.1152				14.9695	15.7235	16.4094		15.3076		15.9542	15.7555	15.3086		16.0864	15.614			15.5155	15.7038	15.7976				15.0598	16.0509	16.06	15.9841	15.3816		16.1954	16.1741			15.8466	16.03	844	-0.592529	-0.0283764	-0.0600359
AAIVEK(UniMod:121)LSSLPFQK	NUTF2	P61970_K55	P61970	845	19.9501	19.5166	19.8561	19.9331	19.8201	19.484	19.4151	19.5608	19.6581	19.6796	19.6184	19.8747	19.8403	19.3111	19.325	19.293	19.4844	19.7995	19.9309	20.0404	20.0397	19.6374	19.784	19.9874	19.9283	19.1352	20.4059	20.629	20.6749	20.3471	20.3796	20.461	20.3926	20.2641	20.3071	20.4206	20.171	20.3456	20.304	20.408	20.5417	845	-0.251953	-0.399862	-0.118343
AAIVVNGHGM(UniMod:35)TPLK(UniMod:121)VAAESC(UniMod:4)K	FEM1B	Q9UK73_K224_Oxi220	Q9UK73	846	15.8728	16.1539				15.8205			15.8639	15.6332	15.8416								15.4044		16.2792			15.9432	15.7633	15.4658	15.8727	16.0891	15.753	15.8134	15.812	15.8596		15.8408	16.5862	15.8288	15.9846	15.8294	15.5008	16.1346		846
AAIVVNGHGMTPLK(UniMod:121)VAAESC(UniMod:4)K	FEM1B	Q9UK73_K224	Q9UK73	847	16.2418	15.9992	16.258	16.5101	16.171	16.3291	16.3042	16.2238	16.3148		16.5118				16.0396	16.4917	16.0349			15.9653	16.2548	16.1736	16.1314	16.4035	16.5145	16.3671	16.1616	16.4896	16.3827	15.6405	16.7178		16.2892	15.9216	15.9664	16.1492	16.4649	16.4239	16.2321	16.162	15.9797	847	0.0584333	-0.323071	0.195646
AAIYQTQAFYAK(UniMod:121)GK	ARRDC3	Q96B67_K237	Q96B67	848	14.5773										14.2845		14.0357													14.8766	14.053	13.9753		15.4702	14.8363	14.9184	14.7457									848
AAK(UniMod:121)ADEEPTPADGR	KIAA1143	Q96AT1_K83	Q96AT1	849	16.1443	15.907	15.1664	15.7724	15.7623	16.5886	16.3637	16.4078	16.3409	15.5263	15.806	15.6479	15.6003	16.5466	16.7186	16.9724	16.9854	15.4364	15.7863	15.8809	16.1773	16.7944	17.1273	16.6648	16.8025	15.8954	16.1291	14.4741	15.6841	16.4433	16.7241	16.6008	16.7759	16.3747	15.3579	15.7064	15.9853	16.1282	16.1512	16.215	16.3452	849	0.773208	1.1606	1.02702
AAK(UniMod:121)ASHMGVSTDSGTQETK	LUZP1;LUZP1;LUZP1	Q86V48_K433;Q86V48-2_K433;Q86V48-3_K433	Q86V48;Q86V48-2;Q86V48-3	851	13.9044		13.5304			12.4143		13.353																	13.8013					13.2446	14.4057	15.4577	13.5581	13.2915		14.2794	14.436		14.1071	14.4384	14.3434	851
AAK(UniMod:121)DGANIVIAAK	HSDL2	Q6YN16_K32	Q6YN16	852	15.5583		15.5279		15.2739		15.8383	14.9146				15.9677	15.4086		15.5414		15.5173		15.624		16.3104		15.7756			15.5055			15.696			15.9133		15.8177		15.0432	15.1739	15.544		14.9689	15.8031	852	-0.0244552	-0.158823	-0.191522
AAK(UniMod:121)DLPIYTR	ZDHHC2	Q9UIJ5_K113	Q9UIJ5	853	19.1188	19.5911	19.5	19.6995	19.5467	19.431	19.5225	19.4143	19.39	19.2593	19.4113	19.3887	19.2711	19.0706	19.2815	19.2546	19.321	19.1697	19.1909	19.0044	19.0872	18.8268	18.9525	18.9505	18.8707	19.1662	19.0682	18.92	18.8809	18.9797	18.991	18.8601	18.8435	18.9054	18.9471	18.8445	18.6658	18.7564	18.7582	18.8734	18.8847	853	-0.144879	-0.100665	-0.212891
AAK(UniMod:121)DVFNK	VDAC3	Q9Y277_K15	Q9Y277	854	20.5916	20.7352	20.8504	20.6817	20.3216	20.4783	20.5777	20.3811	20.3214	20.7483	19.8925	20.7194	20.7058	20.4453	20.5593	20.474	20.2723	20.5682	20.8437	20.6596	20.515	20.4673	20.2775	20.59	20.4627	20.9123	20.8007	20.7424	20.5238	20.7487	20.627	20.6796	20.4457	20.7802	20.8404	20.7128	20.4577	20.6782	20.7193	20.747	20.6979	854	-0.207641	-0.0788213	-0.197238
AAK(UniMod:121)EAEANLR	HECTD1	Q9ULT8_K1253	Q9ULT8	855	20.1371	20.2539	20.2594	20.365	20.3776	20.2237	20.2149	20.1337	20.1171	20.1441	20.2597	20.3589	20.1696	19.8426	19.9848	19.8666	19.9909	20.1415	20.0882	20.2352	20.3766	19.7706	20.0365	20.1449	19.9567	20.1613	20.0084	20.1403	20.2446	19.9255	20.0401	20.1548	20.0424	20.0077	20.2167	20.2133	20.0393	20.3131	20.2081	20.2073	20.2481	855	-0.141647	-0.311857	-0.233206
AAK(UniMod:121)EAM(UniMod:35)EDGEIDGNK	NCL	P19338_K627_Oxi630	P19338	856	17.1117	16.9892	16.3361	16.6358	16.7751	16.198	17.1195	16.5182	15.9902	17.0222	17.1604	17.1543	17.3217	17.4464	17.2711	17.3501	17.3415	17.2899	17.3891	17.233	17.579	16.7947	17.3977	17.75	17.5308	17.4844	17.4735	16.348	17.3253	17.1317	17.113	17.2226	17.1304	17.5753	17.3919	17.53	17.4665	16.689	16.7397	17.0375	17.2157	856	-0.227612	0.187636	-0.00445908
AAK(UniMod:121)EAMEDGEIDGNK	NCL	P19338_K627	P19338	857	17.4689	17.4297	16.8022	17.2479	16.9663	16.9536	17.6311	16.8099	16.1944	17.4245	18.067	17.7863	17.6134	18.188	18.0357	17.9319	17.5415	17.8542	17.7983	17.7406	17.6023	17.2857	18.0008	18.0028	17.5015	18.0355	17.9193	16.4872	17.8246	17.2185	17.7199	17.478	17.399	17.9531	17.5083	17.4106	17.3811	16.8869	17.1209	16.9474	17.0563	857	-0.214235	0.201499	-0.0511366
AAK(UniMod:121)EFGVSPDK	VARS1	P26640_K769	P26640	858	20.9632	21.1359	20.9365	21.1771	21.0881	20.6692	20.871	20.471	20.5584	21.0471	21.2624	21.2194	21.2168	20.7145	20.8137	20.6867	20.6316	21.2329	21.2417	21.3943	21.373	20.2175	20.5933	20.7675	20.6639	21.2972	21.1626	21.0607	21.3064	20.7413	20.7417	20.9702	20.8426	21.2883	21.3439	21.3069	21.1101	20.9597	20.7939	20.8321	20.7869	858	-0.442001	-0.474806	-0.749917
AAK(UniMod:121)EMPFQGSGK	IL4R;IL4R	P24394_K329;P24394-3_K314	P24394;P24394-3	859	15.9826	16.0795	16.1173	16.0333	16.3824	16.1061	16.1377	15.9737	16.0935	16.0503	16.1598	16.3128	16.2237	15.5414	16.1856	15.419	15.9401	15.6431	15.9239	15.8097	15.9281		15.6994	15.8411	15.6566	16.1022	16.1161	15.8182	16.1347	15.6704	16.0364	15.9699	16.126	15.8607	15.97	15.6129	15.6455	16.1488	16.4297	16.3626	16.0581	859	-0.0753708	-0.415138	-0.0938698
AAK(UniMod:121)ETISLAEQR	SH3BP5	O60239_K133	O60239	860	17.1441	17.0433	17.1857	17.3075	17.2162	16.6313	17.076	17.0822	16.642	16.7637	17.1233	17.6563	17.0255	16.3668	16.658	16.5934	16.5303	17.1832	16.8657	17.3396	17.0696	16.2275	16.9731	16.962	16.8511	17.1575	17.3846	17.0746	17.1284	16.9458	17.6329	17.8625	17.5086	17.3908	17.3923	17.5991	17.2427	17.6684	17.7336	17.7044	17.9636	860	-0.330302	-0.605081	-0.361131
AAK(UniMod:121)EYPFILDAFQR	MTREX	P42285_K134	P42285	861	17.2724	17.0037	17.207	17.251	16.9662	17.263	17.5354	17.1784	17.1736	16.7328	17.1635	17.2607	17.1456	17.2845	17.443	17.3535	17.5416	16.7959	17.2298	17.4541	16.9557	17.3217	17.8702	17.9998	17.6095	16.0175	16.9856	17.3978	17.3824	17.3487	17.2079	17.5484	17.227	17.2371	17.7532	17.7335	17.0599	17.2584	17.291	17.4356	17.2704	861	0.180628	0.330039	0.591407
AAK(UniMod:121)FFPYSSADAS	STK10	O94804_K958	O94804	862	18.3846	18.4908	18.5459	18.6522	18.853	18.3637	18.8391	18.567	18.4346	18.6703	18.8155	18.4358	18.6564	18.3708	18.4649	18.5759	18.531		18.2963		18.3155	18.3998	18.4896	18.1545	18.2577		18.0299		18.4258	17.8693		18.0945		18.1777	18.3959	18.3669	18.5657	17.6994	17.8561	18.0317		862	-0.0843573	-0.158815	0.0195023
AAK(UniMod:121)FGSLAK	MYO18A;MYO18A;MYO18A	Q92614_K123;Q92614-3_K123;Q92614-4_K123	Q92614;Q92614-3;Q92614-4	863	16.3064	16.1142	15.5709	16.2842	16.3541	16.0577	16.6268	16.2923	16.2912	16.2014	16.2555	16.2113	16.7716	16.0429	16.2947	16.1426	16.0105	15.7285	16.2415	16.3772	16.1404	16.3975	16.1614	16.1279	15.8891	16.5946	16.3263	16.8731	16.7353	16.5369	16.4296	16.4095	16.2495	16.3533	16.434	16.8622	16.2982	16.3835	16.5666	16.4465	16.1708	863	0.236118	-0.237278	0.0220777
AAK(UniMod:121)GDFVC(UniMod:4)IFC(UniMod:4)DR	REST;REST	Q13127_K1057;Q13127-4_K1034	Q13127;Q13127-4	864	18.2132	18.6547	18.4889	18.496	18.6805	19.2465	19.096	19.183	19.0722	18.2275	17.9935	18.2329	17.9916	18.8909	18.9106	19.0359	18.923	17.8893	18.2889	17.9077	18.021	18.6917	18.7107	18.6554	18.8593	18.0268	17.8286	18.2342	18.0534	17.476	17.6354	17.7587	17.4002	17.8868	17.8503	18.1102	17.4369	17.1707	17.3912	17.2695	16.8527	864	0.569381	0.828723	0.70252
AAK(UniMod:121)GGELVYTDSEAR	PLEC	Q15149_K3027	Q15149	865	19.3411	19.2024	19.205	19.2975	19.3506	19.0306	19.1678	19.1433	18.9909	19.0159	19.0948	19.3801	19.2432	18.9963	19.1244	19.0599	19.2847	19.2381	19.3952	19.2378	19.5021	18.7798	19.0157	19.097	19.118	19.4391	19.3421	19.2602	19.5967	19.2502	19.4005	19.4709	19.369	19.7874	19.8993	19.9524	19.8484	19.748	19.7718	19.7637	19.7717	865	-0.180709	-0.0671571	-0.340701
AAK(UniMod:121)GSLGTQIGFADLMGVLTK	FEM1A	Q9BSK4_K452	Q9BSK4	866	17.9719		17.8332	18.4488	18.2736	17.3689	18.0448	17.818			17.6733		18.1143	17.365	17.9353	17.5387	17.9797			18.2904		17.5195	17.992		18.1491	18.3049	18.2115	18.8404	18.1047	17.5593				17.6853	18.3158	18.0436	17.8454			18.0135		866	-0.441302	-0.189115	-0.403486
AAK(UniMod:121)GTVGSILDR	ABCE1	P61221_K181	P61221	867	20.0725	20.7958	20.6511	20.665	20.6007	20.5946	20.5143	20.4594	20.3709	20.3038	20.4361	20.812	20.693	20.4844	20.4403	20.4269	20.4185	20.3613	20.1721	20.2152	20.0659	19.8954	19.7112	19.6614	19.7123	20.255	20.1322	20.3075	20.2114	20.1656	19.9264	19.9316	19.8845	19.2266	19.0921	19.3175	19.0983	19.1448	19.069	19.3983	19.2769	867	-0.193352	-0.118669	-0.45854
AAK(UniMod:121)ITELINK	EHBP1;EHBP1	Q8NDI1-2_K209;Q8NDI1-3_K209	Q8NDI1-2;Q8NDI1-3	868	15.787				16.1402	15.9425	16.1002	15.4711		15.1707	15.9969	15.8882	15.9633	15.623	14.5406			15.7719	16.1377	16.5384	16.1736	14.4846	15.4371	14.9061		15.8658	15.9919	15.7434	16.4333	15.9099	15.4633	16.3024	14.649	15.7731	16.3282	16.5404	15.5784	16.535	16.1046	16.1124	15.3528	868	-0.302235	-0.672956	-1.21279
AAK(UniMod:121)LAPEFAK	PRDX6	P30041_K56	P30041	869	22.1728	22.079	22.2476	22.2511	22.2035	21.9233	22.0728	21.9572	21.9578	22.1419	22.2143	22.1672	22.1985	21.8883	22.0049	21.9807	21.7789	22.2257	22.3551	22.2343	22.4169	22.1224	22.1492	22.1382	22.2948	22.2334	22.2984	22.3184	22.3128	22.0329	22.1474	22.1726	21.9344	22.2536	22.2956	22.339	22.2101	22.3735	22.3368	22.3223	22.3254	869	-0.217537	-0.267253	-0.131856
AAK(UniMod:121)LEILQQQLQVANEAR	NUMA1	Q14980_K616	Q14980	870	15.5589	15.7035	16.1218	15.6758	15.4341	14.317	15.8476	14.6394	15.2939	14.7107	15.5621	15.6153	15.742	14.5163	16.1073	15.3888	16.1129	15.8994	16.0911	16.0893	16.1733		15.3954	15.3772	16.1817		15.0445	15.4755	15.6033	16.1877	15.4838	15.6602	15.7927	15.9477	15.2358	14.9519	15.5692	15.9043	15.5211	15.7436	15.1204	870	-0.709317	0.123832	-0.411877
AAK(UniMod:121)LFPGSPAIYK	RGPD5	Q99666_K123	Q99666	871	17.3105	17.0139	17.2778	17.3299	17.3634	16.6396	17.0359	16.6716	17.0573	17.1578	17.2315	17.1718	17.2747	17.0088	17.1366	16.8632	17.1927	17.3733	17.2675	17.4939	17.4051	17.0172	16.9225	16.7408	17.0842	18.067	17.6778	17.5968	17.7795	17.4639	17.4115	17.6558	17.6023	17.5395	17.4169	17.5301	17.5319	17.4871	17.5693	17.5853	17.7762	871	-0.395134	-0.15861	-0.44378
AAK(UniMod:121)LLYESR	ZFYVE21;ZFYVE21	Q9BQ24_K226;Q9BQ24-2_K244	Q9BQ24;Q9BQ24-2	872	16.1881	15.8612	15.9382	15.8013	15.8895	15.5725	16.0718	15.4385	15.6559	15.973	16.293	16.2244	16.1968	16.1413	15.6652	15.8741	16.059	16.038	16.4816	16.0481	16.3077	15.7916	16.5878	16.3509	16.5216	16.683	16.8547	16.6653	16.874	16.37	16.4032	16.5575	16.4441	16.3351	16.4837	16.3325	16.4197	15.8461	16.0436	16.0779	16.349	872	-0.187875	-0.236903	0.0941235
AAK(UniMod:121)LQSSQEPEAPPPR	MAGED2	Q9UNF1_K261	Q9UNF1	873	17.6545	18.4422	18.3993	18.5272	18.809	18.7251	19.1081	18.7796	18.9901	17.7357	18.564	18.813	18.9246	19.4792	19.4864	19.5975	19.6358	17.0714	16.7965	17.2216	15.7029	17.75	16.622	16.8569	16.8904	17.3766	17.0776	17.2931	15.6742	17.9034	18.3144	17.4413	17.8427					14.3098	14.8724	15.6557	14.8711	873
AAK(UniMod:121)LSEGSQPAEEEEDQETPSR	ACIN1	Q9UKV3-5_K238	Q9UKV3-5	874	15.0565	15.3914	14.8909	15.1722		15.8401	15.9849	15.341	15.4081	14.1864	14.9954	14.7599	14.6906	17.159	16.4583	16.4576	15.9674	13.2721				14.5368		14.5606			12.376			14.882	14.5198	14.543	14.906									874
AAK(UniMod:121)PLQVNK	VRK3;VRK3	Q8IV63_K223;Q8IV63-2_K223	Q8IV63;Q8IV63-2	875	17.9383	17.8225	17.9193	18.0732	18.0061	18.4637	18.665	18.4404	18.2544	18.0041	18.5136	18.2181	18.119	18.7614	18.6829	18.7955	18.6875	18.0161	17.8636	17.8358	18.0967	18.6712	18.821	18.8515	18.7624	17.462	17.4507	17.512	17.3511	17.8314	17.8374	17.4294	17.7484	17.1495	17.0091	17.0022	17.1017	16.9802	17.2008	17.0844	17.0362	875	0.500583	0.518114	0.823447
AAK(UniMod:121)PSVPK	H1-10	Q92522_K202	Q92522	876	19.6478	19.4886	19.6989	19.6504	19.5699	19.8581	19.8936	19.5624	19.6984	19.5229	19.4215	19.5534	19.5946	19.4423	19.5839	19.4521	19.5281	19.3267	19.6123	19.6616	19.5973	19.4843	19.5917	19.6514	19.4309	20.0739	19.9319	20.1496	20.0592	19.5992	19.657	19.7009	19.6497	19.7219	19.9174	19.976	19.6931	19.4593	19.4579	19.4384	19.5522	876	0.151186	-0.0215151	-0.00990729
AAK(UniMod:121)QDIEDTASDAK	RFX5	P48382_K452	P48382	877	14.615					13.5209									14.5374	14.4496	14.9793					14.2334	15.8994										14.6849									877
AAK(UniMod:121)QGDTILVSGM(UniMod:35)K	NUP210	Q8TEM1_K201_Oxi211	Q8TEM1	878	14.3719	14.7846	15.4033	14.1466	14.5706	14.0758	15.008			15.0091	13.6917		13.8914			14.7988		14.8204			14.4679						13.8602	13.3793	12.7962	15.2728			13.5962	14.4855					14.5575	14.8221		878
AAK(UniMod:121)QGDTILVSGMK	NUP210	Q8TEM1_K201	Q8TEM1	879	14.6456	14.2416		15.0831	15.2492	14.823	15.1249	14.7383	14.7123	14.3832			14.7181	14.3284	14.3273		14.2977	14.7972	15.274	15.1464	14.9589		14.5197	14.2267	15.1791	14.6719	14.7083	14.7934		14.2402		13.574	14.1606			14.9388				14.657	14.2035	879	-0.00836982	-0.232865	-0.402295
AAK(UniMod:121)QLTPEVR	PWWP2A	Q96N64_K740	Q96N64	880	15.8793	14.0379			14.382	16.4614	16.5934	16.195	16.5123	14.6469				16.897	17.0296	16.9653	17.1354	13.7567	14.0579		14.7752	16.839	17.5814	17.1624	17.1721			14.5232		16.3086	16.3741	16.0559					13.3745	15.7254	15.9222	16.3029	15.9533	880	2.23057	2.35997	2.99216
AAK(UniMod:121)QLVTITTK	GIT2;GIT2;GIT2;GIT2;GIT2;GIT2;GIT2;GIT2;GIT2	Q14161_K747;Q14161-10_K669;Q14161-11_K619;Q14161-3_K732;Q14161-4_K697;Q14161-5_K717;Q14161-6_K649;Q14161-7_K634;Q14161-8_K682	Q14161;Q14161-10;Q14161-11;Q14161-3;Q14161-4;Q14161-5;Q14161-6;Q14161-7;Q14161-8	881	15.8442	15.7019		15.3777	15.237	15.7364	15.2754	15.8244	15.562		14.5857	15.8065	15.7452			15.0234	16.0673			15.5814		15.7962	15.8637	16.0148	16.0784	14.4891	15.1894	15.8979	15.6383	16.2201	16.2771	16.5673	15.5648	15.9556	15.8241	16.6159	16.4195	16.5578	16.4933	17.1024	16.7681	881	0.160716	0.166222	0.356832
AAK(UniMod:121)QPHVGDYR	PSME1	Q06323_K190	Q06323	882	16.1483		16.6956	16.3601	16.3377	16.1326	16.0947		16.0067				16.8152	16.2707	16.4647	16.6454	16.0464	16.3409	15.9416		15.4139	16.2604	15.3298	15.7248	15.5691	16.2196	15.7944			15.9596	16.6797		16.3072									882
AAK(UniMod:121)SQPNIPK	DHCR7	Q9UBM7_K4	Q9UBM7	883	15.5696	15.7261	15.6242		15.9185			15.754	14.999		15.9926	15.6645	15.8005	15.0405	15.2877	15.5839	15.3526						15.7514		14.8525	16.2596	15.8675	16.3952	15.5455	15.7805	15.4322		15.5921			14.8932	15.5356				15.0211	883
AAK(UniMod:121)TLYEHYSGGESHNSSSSK	TTK;TTK	P33981_K830;P33981-2_K829	P33981;P33981-2	884	15.6848	16.1896	15.785	16.1663	16.4066	16.0559	16.4152	16.3874	16.0157	15.8038	15.6741	16.3336	16.0558	16.2875	16.2106	16.3994	16.4835	15.8397	15.7229	16.0059	15.7131	15.6915	15.8699	15.7494	15.0878	15.4501	15.6571	15.379	15.6831	15.3968	15.6828	15.8165	16.0098	14.9621	14.6809	15.2736	13.6239		13.8863	14.8681	14.9872	884	0.0816832	0.378405	-0.220757
AAK(UniMod:121)VLEQLTGQTPVFSK	RPL11	P62913_K38	P62913	885	20.7617	20.6521	20.7746	20.6917	21.0315	20.7585	20.7509	20.3069	20.8481	20.6301	20.7262	20.8251	20.7604	20.4341	20.6598	19.9882	20.4915	20.8137	20.8023	20.7155	20.971	20.6386	20.7482	20.3827	20.8435	20.7394	21.0937	20.928	20.9115	20.5324	20.6107	20.782	20.5712	21.0598	21.2182	21.1188	20.9025	20.9611	20.9196	20.9735	20.902	885	-0.121365	-0.342073	-0.172382
AAK(UniMod:121)VPSTPPPK	SCAF1	Q9H7N4_K972	Q9H7N4	886	16.7662	16.2099	16.2945	16.6075	16.601	16.6691	16.9008	16.0359	16.6297	16.3352	17.45	16.6919	16.7609	16.6138	16.9444	16.6558	16.9963	16.7794	16.9507	17.0703	17.0871	17.268	18.0009	17.6931	17.3536	16.6214	16.8658	16.6196	16.6264	17.0219	16.7988	16.7236	17.0626	16.963	16.5677	16.2059	16.5314	16.5402	16.1762	16.3372	16.3882	886	0.130648	-0.00692168	0.607027
AAK(UniMod:121)VVPVK	NCL	P19338_K223	P19338	887	20.4219	20.0445	20.1914	20.2732	20.2668	20.4478	20.4749	20.2225	20.4013	19.8796	19.9481	20.1027	20.1562	20.3697	20.4936	20.6249	20.5965	19.6781	19.8803	19.8695	19.9399	20.9099	20.891	20.8678	20.7477	20.1504	20.0374	20.2456	20.2144	21.0736	20.803	20.91	20.8019	20.2317	20.5347	20.5129	20.4773	20.9219	20.7937	20.8925	20.9982	887	0.192629	0.49952	1.01216
AALAAAQYK(UniMod:121)SSNASETEPNAIK	JMJD1C;JMJD1C	Q15652_K1495;Q15652-3_K1313	Q15652;Q15652-3	888	16.2349	16.2309	16.3686	16.2731	16.4594	16.5408	16.1885	17.0499	16.6635	16.421	16.2412	16.6665	15.7224	16.8918	16.8735	17.0208	16.9251	16.3322	16.3421	15.7818	15.6954	16.9586	16.4931	17.0514	16.6909	15.8974	15.9596	15.7719	15.4279	16.6643	16.9405	16.6773	16.3603	15.2832	15.2303	14.8186	15.6105	15.2016	16.1265	15.8946	15.6482	888	0.277673	0.665025	0.760632
AALAATLEEYK(UniMod:121)ATVASDQIEMNR	SPECC1L;SPECC1L	Q69YQ0_K566;Q69YQ0-2_K566	Q69YQ0;Q69YQ0-2	889	16.2406																													16.1928	16.4115	15.764	16.0038			15.1099			16.4604	17.2288	16.7536	889
AALADYK(UniMod:121)LK	ISCU;ISCU	Q9H1K1_K154;Q9H1K1-2_K129	Q9H1K1;Q9H1K1-2	890	16.0453				16.1466		15.6147	16.2405	16.0367		15.94		16.3894		16.1148	16.3324			15.4952		16.7658				15.8675			16.1647				15.259	15.8559		16.0501		16.0605		15.9756	16.0792	16.4716	890
AALAHSEEVTASQVAATK(UniMod:121)TLPNGR	PLEC	Q15149_K2761	Q15149	891	16.8979	17.3486	17.4825	17.2239	17.2657	17.6602	17.6051	17.6242	17.4533	17.239	17.2013	16.8725	17.421	17.2071	17.1176	16.9783	17.0641	16.9495	16.6531	16.898	16.5314	16.6611	16.2992	16.7198	15.8664	17.1912	16.896	17.5491	17.2484	17.3648	17.6797	17.2233	17.2015	15.8183	15.9394	16.5871	16.1788	15.2573	15.8608	16.5432	16.0337	891	0.255507	-0.0916835	-0.371357
AALAPAK(UniMod:121)ESPR	TCOF1	Q13428-4_K904	Q13428-4	892	15.6418	14.8625	14.9529	15.2615	15.8708	16.5805	16.4239	16.4912	16.6883		15.9167	15.1705	15.7702	16.7092	16.7089	16.8286	16.8623		15.1908	15.2247	14.9341	16.4691	17.2028	16.5958	16.6906	13.8554		14.6754	14.2	16.0081	16.1009	15.9504	16.3767	14.6489	14.5003	13.9347	13.666	14.3611	15.7273	15.487	15.849	892	1.30903	1.15811	1.62305
AALDC(UniMod:4)STSHLDEFYSDPHAVAGALK(UniMod:121)SYLR	ARHGAP17;ARHGAP17;ARHGAP17;ARHGAP17	Q68EM7_K325;Q68EM7-2_K325;Q68EM7-5_K325;Q68EM7-6_K325	Q68EM7;Q68EM7-2;Q68EM7-5;Q68EM7-6	893	16.7428	16.9082	16.7642	17.2912	16.7883		16.9742	16.6737	16.0605	16.8538			16.6525						16.6415	16.8045	16.6474			16.7315	16.5493		16.7387		16.3409			16.7087				16.639	16.9474	16.806	16.8063	16.8499	16.9064	893
AALDK(UniMod:121)ATVLLSMSK	PDCD4;PDCD4	Q53EL6_K297;Q53EL6-2_K286	Q53EL6;Q53EL6-2	894	16.2271	16.2464	16.3356	15.8517	16.3079	16.3532	16.2553	16.4512	15.9559	16.5203	16.5552	17.0667	16.891	16.8506	17.2143	17.6043	17.2435	16.2749	16.2177	16.6411	16.7964	16.5471	16.8776	16.9683	17.057	15.3071	15.4314		15.4369	15.8401	15.7556	15.9752	16.0562				15.1779	14.8969	14.6633	15.1571	15.3929	894	0.0684885	0.469871	0.379942
AALEALGSC(UniMod:4)LNNK(UniMod:121)YSEGYPGK	SHMT2;SHMT2	P34897_K95;P34897-3_K74	P34897;P34897-3	895	20.6949	20.8105	20.9164	20.8042	20.6798	20.6778	20.5968	20.6726	20.3848	20.7663	20.7344	20.6821	20.6691	20.4736	20.7066	20.4975	20.3626	20.8671	20.9153	20.7237	20.8868	20.8819	20.8041	20.2788	20.839	20.6071	21.0278	20.5937	20.8407	20.7007	20.9113	20.4644	20.5183	20.6932	20.6563	20.3506	20.5143	21.0183	20.8523	20.8582	20.5561	895	-0.21971	-0.202905	-0.14726
AALEAYC(UniMod:4)K(UniMod:121)K	ANAPC2;ANAPC2	Q9UJX6_K624;Q9UJX6-2_K621	Q9UJX6;Q9UJX6-2	896	17.009	17.1042	17.1821	16.868	17.2745	16.8872	16.249	17.2955	16.9967	17.1241	17.3845	17.0658	17.136	16.8649	16.5908	16.8746	16.9981	17.2219	17.259	17.2546	17.3889	17.3389	17.1515	16.8939	16.937	17.1237	17.2098	17.2858	17.1677	16.8849	16.7187	16.7539	16.7218	17.2238	16.9498	17.1907	17.4318	16.6278	16.5053	16.5691	16.6545	896	-0.250076	-0.345484	-0.200752
AALEELVK(UniMod:121)LQGER	HARS1;HARS1	P12081_K12;P12081-4_K12	P12081;P12081-4	897	18.1294	17.9216	18.0205	18.2295	17.6379	17.9809	17.9411	17.8534	17.8457	18.3101	18.0623	18.1489	18.1685	17.907	17.6623	17.7389	18.0449	18.0762	18.0742	18.3647	18.2212	17.9884	17.6044	17.9273	18.1469	18.583	18.2073	18.2181	18.5869	17.9203	18.2828	18.2443	18.2728	18.392	18.2658	18.6086	18.272	18.2095	18.1834	18.5163	18.5346	897	-0.047126	-0.334193	-0.267352
AALEGVSK(UniMod:121)DLQAR	TRIM32	Q13049_K175	Q13049	898	21.6497	21.5457	21.6537	21.7632	21.7242	21.5059	21.55	21.5583	21.4119	21.6006	21.4705	21.6534	21.8059	21.3516	21.4591	21.2577	21.3561	21.564	21.7141	21.7274	21.6883	21.299	21.4224	21.3537	21.5521	21.8838	21.9344	22.14	22.0038	21.4827	21.6088	21.6318	21.6739	22.0553	21.9651	22.1228	22.053	21.4685	21.6746	21.5705	21.7287	898	-0.165203	-0.27649	-0.266624
AALFLQTLK(UniMod:121)NPLPEAEAGK	SFSWAP;SFSWAP	Q12872_K695;Q12872-2_K695	Q12872;Q12872-2	899	16.6192				16.3595	16.9624	16.587	16.8866	17.2279					16.9258	16.7355	17.0579	16.8375		15.9602	16.3763		17.0391	16.75	17.4522	17.3133	15.0184				16.9421	16.5762	16.7387	16.4396	16.1937		15.5281				16.3336		899
AALGVLGPEVEK(UniMod:121)EAVSPR	MAP3K6;MAP3K6	O95382_K1125;O95382-3_K1117	O95382;O95382-3	900	15.2482											15.4189	15.1426		15.2708			14.7158	15.4125		15.061		15.8554	15.917		15.7919	15.2834	14.1082		14.8145	14.541	15.7242		14.9976	15.0122		15.3691		15.4789		15.7999	900
AALHDPGFPSYC(UniMod:4)QSLK(UniMod:121)ILGEK	BAZ2A;BAZ2A;BAZ2A	Q9UIF9_K921;Q9UIF9-2_K894;Q9UIF9-3_K921	Q9UIF9;Q9UIF9-2;Q9UIF9-3	901	16.1664	16.0214	16.437	15.8181	15.916	16.182	16.221	15.4657	16.6063	16.2218	16.2251	16.1742	16.107	16.0999	16.144	16.5065	15.6292	16.2385	16.0136	16.4605	15.9219	16.5338	16.1449	16.3773	16.6273		16.0832	16.4139	17.1951		15.946	16.2892	16.3059	16.0439	16.445	15.7758	16.2385		15.342	15.8199		901	0.0706236	-0.0870995	0.262224
AALK(UniMod:121)AALLK	MAPK7;MAPK7;MAPK7;MAPK7	Q13164_K480;Q13164-2_K341;Q13164-3_K480;Q13164-4_K398	Q13164;Q13164-2;Q13164-3;Q13164-4	902	14.8648		14.0851	14.4526	14.7736	14.8437	14.2706	14.4408	14.0203	15.0081	14.7071	14.8842	14.9446	14.2814	15.0991	15.117	15.6403	14.7431	14.3867	14.881	14.9468	14.6432	14.1688	14.8713	15.1917	14.0018	14.3948	15.1448	15.0318	14.939	14.9223		15.3951	15.454		15.3419	15.1248	15.6088		15.8198	15.5529	902	-0.0432412	0.148444	-0.0206514
AALK(UniMod:121)EWNGVVSESDSPVK	LIG1	P18858_K40	P18858	903	18.1618	17.7624	17.8005	17.9881	17.8488	18.7032	18.6622	18.8589	18.6528	17.966	17.9567	17.9922	17.9009	18.7267	18.7642	19.0313	18.9429	18.1509	17.7677	17.8923	18.0663	18.8609	18.8764	19.127	18.9328	17.0227	17.487	17.4193	17.721	18.2204	18.3021	17.963	18.26	17.4853	17.216	17.9137	17.7609	17.9615	17.912	18.0932	18.5023	903	0.869295	0.912352	0.97994
AALK(UniMod:121)HLGP	FANCE	Q9HB96_K532	Q9HB96	904	14.5703						12.5477		12.6878	13.817						13.9139					14.618	15.1169	14.1623	15.0885	15.0406	14.1432		15.6848		14.5351	15.0792	15.3018	13.4993	15.2594	15.6199		14.8264	14.687	15.3562		14.9904	904
AALK(UniMod:121)LEPSNK	FKBP8;FKBP8	Q14318_K334;Q14318-2_K335	Q14318;Q14318-2	905	19.4762	19.3728	19.4177	19.3992	19.2134	19.2525	19.1748	19.3029	19.3376	19.5667	19.3823	19.3967	19.4704	19.0682	19.1351	19.1972	19.1638	19.4675	19.534	19.5494	19.6396	19.5097	19.1223	19.2614	19.3509	19.7864	19.6673	19.8469	19.6726	19.5214	19.537	19.5538	19.5112	19.7033	19.6221	19.7259	19.99	19.5744	19.7615	19.6519	19.6381	905	-0.0838494	-0.312957	-0.236519
AALK(UniMod:121)NGETAEQLQK	PARP4	Q9UKK3_K309	Q9UKK3	906	15.6181	14.4644	16.3158		15.7996	15.8855	15.7683		16.2707	16.1283			14.8446	15.4454	15.351	15.1263			15.1566	15.4972	15.4165	14.7626		15.4312		16.8513	15.1469	16.4425		16.2264	15.3814			15.425		15.7406		15.8656		15.4843	15.8417	906	0.448203	-0.178898	-0.259897
AALK(UniMod:121)NPVK	DDX47;DDX47	Q9H0S4_K221;Q9H0S4-2_K221	Q9H0S4;Q9H0S4-2	907	17.8566	17.4706	17.6317	17.4983	17.2375	18.3401	18.2369	17.8647	17.9551	17.4501	17.3676	17.7914	17.5542	18.197	18.1295	18.3802	18.311	17.3025	17.6444	17.2705	17.7083	18.6082	18.4522	18.6053	18.5041	17.8635	17.6476	18.2071	18.0693	17.7676	17.9941	17.8414	17.825	17.5072	17.707	17.6431	17.7746	17.8329	17.6601	17.8193	17.5925	907	0.639694	0.713593	1.06103
AALK(UniMod:121)QLQEIFENYK	TPR	P12270_K673	P12270	908	17.0786	17.1961	17.3716	17.3395	17.4683	17.4416	17.2451	17.355	17.5925	17.242	16.8492	16.7222	17.0995	17.2435	17.0389	17.0977	17.0688	17.3738	17.5516	17.2525	17.1901	17.527	17.3235	17.296	17.2164	15.4759	16.9458	17.0609	17.1296	16.9673	16.8844	16.8383	16.9225	17.175	16.8371	17.2521	17.6483	16.8905	16.3006	16.549	16.1641	908	0.0646366	0.134	-0.00127456
AALK(UniMod:121)TASDFITK	GSN	P06396-2_K309	P06396-2	909	19.3518	19.2083	19.2483	19.303	19.4148	19.2627	19.6082	18.9823	19.102	19.1203	19.2657	19.4039	19.4101	19.0669	19.145	19.0382	19.2499	19.1399	19.2428	19.2534	19.3165	18.9273	19.2532	19.2278	19.21	19.435	19.3313	19.3609	19.5572	19.357	19.5438	19.6222	19.3374	19.4246	19.3895	19.6883	19.5811	19.7548	19.715	19.791	19.7814	909	-0.0547982	-0.17504	-0.0835902
AALLEAGMPEC(UniMod:4)TEDK(UniMod:121)	UBE2O	Q9C0C9_K1292	Q9C0C9	910	15.5942	15.8917		15.1228	14.8884		16.3569			14.1573	16.8345	17.1434	15.9217	15.6442	16.613	15.1611	15.2934	15.7606	15.3169				14.7199	14.9974		15.2228	15.6631		14.6821			15.7948	14.7676	16.1092	16.109	14.9061		16.1626	16.3288	15.5711	15.4975	910	1.05594	-0.336334	-0.680116
AALLK(UniMod:121)ASPK	RPL14	P50914_K137	P50914	912	21.7409	21.2626	21.3566	21.3561	21.347	21.4777	21.5133	21.641	21.4677	21.5678	21.4864	21.588	21.5983	21.2892	21.2894	21.4465	21.3869	21.8878	21.9213	22.0124	22.0738	21.9094	21.7899	21.9111	21.7349	22.3901	22.4691	22.5315	22.3392	21.8367	21.7236	21.7217	21.6641	21.8742	22.0808	22.0956	22.3047	21.5425	21.464	21.6039	21.6773	912	0.194304	-0.207158	-0.137511
AALLNQHYQVNFK(UniMod:121)GK	EPRS1	P07814_K229	P07814	913	17.175	17.4353	17.3864	17.2058	17.315	17.3489	17.1425	17.3898	17.0704	17.2078	17.0385	17.3553	17.4107	17.1416	17.203	17.3335	17.2005	17.3846	17.0959	17.3961	16.9076	17.0887	16.9119	16.9216	16.7596	17.4697	17.3595	17.5711	17.1453	17.2392	17.6081	17.6308	17.2763	16.4539	16.5185	16.2495	16.4868	16.7879	17.4165	17.766	17.3692	913	-0.0977181	-0.0334262	-0.275582
AALPDLTK(UniMod:121)VIQLK	DNAJC3	Q13217_K96	Q13217	914	15.2004	15.0641	15.352	15.159		15.0646	14.9392	14.8975		14.89	14.8668	15.4808	15.328		14.9419	14.5659		15.309	15.51	14.8467	15.3627	15.3223	15.0762	14.7702	15.4043	13.8887		15.6139	15.6766	15.4261	15.2542	15.1609	14.837		15.4813	15.2404	15.8425	15.6876	15.3056	15.6461	15.602	914	-0.224611	-0.387471	-0.113821
AALPTPALSPEDK(UniMod:121)AVLQNLK	PTPN23	Q9H3S7_K550	Q9H3S7	915	15.562	15.4369	14.9996		14.9966		15.3474	14.7227			15.8035	16.1741				14.4199		14.9703	15.3552	16.5048	15.4993			14.645			15.3012	16.3142	16.041		15.6147					16.2779	16.3753			16.6003	15.4022	915	-0.109331	-1.56886	-0.937352
AALQEEEQASK(UniMod:121)QINPK	KIF2A;KIF2A;KIF2A;KIF2A;KIF2A	O00139_K696;O00139-1_K669;O00139-2_K650;O00139-4_K734;O00139-5_K676	O00139;O00139-1;O00139-2;O00139-4;O00139-5	916	16.9889	17.1378	17.299	17.0848	17.1661	16.8429	16.8996	17.0307	16.8561	17.1445	17.0929	17.12	17.0353	17.0527	17.119	17.2135	17.2804	16.8298	17.0839	17.0192	17.1048	16.7511	16.9296	17.0128	17.4456	16.6463	16.9383	16.6818	16.4967	17.0025	16.7894	16.9916	17.228	16.926	16.8813	16.982	17.1032	16.693	16.8913	16.9189	16.8352	916	-0.264609	0.0682465	0.0253489
AALQEELQLC(UniMod:4)K(UniMod:121)GLVQALQTK	FASN	P49327_K1142	P49327	917	22.5086	21.96	22.808	23.0209	22.8211	21.5316	22.5995	22.9573	22.8763	21.4355	22.5068	22.8921	22.5295	21.5574	22.2649	22.1164	22.0615	21.9571	22.8678	22.611	22.8008	21.6244	22.5743	22.281	22.6052	20.5608	22.7688	22.8196	22.9938	21.9939	22.9507	22.7636	22.4344	22.7004	23.1616	22.9326	23.0136	22.4157	23.3623	23.2079	23.005	917	-0.161331	-0.340907	-0.28795
AALQEK(UniMod:121)LQYLAAQNK	EVI5L;EVI5L	Q96CN4_K610;Q96CN4-2_K621	Q96CN4;Q96CN4-2	918	16.9705	16.3212	16.9212	17.1323			16.6343	16.7815	16.505		16.5275	17.2596	17.0297		16.8391	16.7791	16.8456	17.1953	17.0201	17.217	16.7452		16.7088		16.8751		16.9476	17.4196	17.1595	16.8326	17.0428	17.2478	17.1652	16.7521	17.0298	17.1703	17.2933	16.7268	17.191	17.26	17.4517	918	-0.151331	-0.117644	-0.252436
AALQELLSK(UniMod:121)GLIK	RPS25	P62851_K94	P62851	919	20.8014	20.5649	20.7496	20.7376	20.7228	20.8644	20.777	20.9055	20.9799	20.7457	20.521	20.7481	20.6636	20.6979	20.7312	20.5654	20.7527	20.6489	20.8801	20.7546	20.8604	20.8751	20.8495	20.9841	21.1671	19.3542	20.7964	21.2262	21.1224	20.8845	20.6223	20.6761	20.599	21.1614	21.0095	21.2379	21.1699	20.9306	20.7217	20.9285	20.8687	919	0.18796	0.0171693	0.182992
AALSALESFLK(UniMod:121)QVSNM(UniMod:35)VAK	PRKDC	P78527_K321_Oxi326	P78527	920	19.2879				19.4863		19.1804		18.7359		19.409	17.5862	20.0372	19.1449		19.5196	20.4373	19.0011	19.2083	20.6152	18.5926	19.9398	19.2423		18.9895			19.2504	19.4005	19.3231	19.6802	19.8346	19.6203	19.1055				17.9706		18.8855		920	-0.528128	0.68981	0.0362004
AALSALESFLK(UniMod:121)QVSNMVAK	PRKDC	P78527_K321	P78527	921	16.2533	16.6934	16.2624		16.6155	16.2241	16.4391			15.9636			16.3428	16.9815	16.3568			17.1028	16.3689	16.0921		15.9457	16.9994	14.8183	16.6199		16.1696								15.9665	16.7225	16.5652	16.2459	15.4422		14.8872	921
AALSEEELEK(UniMod:121)K	EIF4G1;EIF4G1;EIF4G1;EIF4G1;EIF4G1;EIF4G1	Q04637_K1244;Q04637-3_K1204;Q04637-4_K1157;Q04637-5_K1080;Q04637-8_K1245;Q04637-9_K1251	Q04637;Q04637-3;Q04637-4;Q04637-5;Q04637-8;Q04637-9	922	18.5954	18.8351	18.5063	18.5662	18.6192	18.1833	18.4274	18.5	18.1395	18.783	19.023	18.9488	19.0122	18.716	18.6925	18.6369	18.6978	18.9516	18.9538	18.6158	18.8433	18.2579	18.5393	18.4319	18.6007	18.8096	18.8257	17.9916	18.6789	18.49	18.554	18.4831	18.4329	18.5446	18.6559	18.3396	18.4396	18.6373	18.6817	18.3675	18.4034	922	-0.319122	-0.255959	-0.383667
AALSSFQK(UniMod:121)VLELEGEK	COPS2;COPS2	P61201_K56;P61201-2_K56	P61201;P61201-2	923	18.7077	18.1466	18.3591	18.1785	18.2908	18.1808	18.4354	18.416	17.8171	18.5613	18.6778	18.6189	18.5392	18.5965	18.4003	18.3654	18.4054	18.9322	18.943	18.8389	18.8257	19.236	19.1684	19.3571	19.4522	18.9265	18.8616	18.5717	18.9438	19.038	18.9783	19.0488	18.8717	18.888	18.5433	18.8784	18.7444	18.7431	18.7186	18.762	19.0489	923	-0.0314369	-0.157377	0.418499
AALTFLQDENMVSFIK(UniMod:121)GGIK	TTC39A;TTC39A;TTC39A	Q5SRH9-4_K154;Q5SRH9-5_K150;Q5SRH9-6_K151	Q5SRH9-4;Q5SRH9-5;Q5SRH9-6	924	16.9367	17.0148				16.7755								16.4452	16.9326																		17.8098	16.9837					15.4603		18.0713	924
AALTLTPSAVNK(UniMod:121)IK	ISCA1;ISCA1	Q9BUE6_K34;Q9BUE6-2_K81	Q9BUE6;Q9BUE6-2	925	17.4693	17.0079	17.3704	17.4493	17.2956	16.7936	17.0052			17.0777	17.1887	17.4108	17.2304	17.1471	17.1192	17.1494	17.2993	17.387	17.3838	17.3909	17.3969	17.551	17.556	17.4956	17.5924	17.871	17.6735	17.8488	17.6795	17.8846	17.9044	17.813	17.8623	17.4877	17.491	17.5264	17.6857	17.824	17.6084	17.6904	17.6837	925	-0.381368	-0.0481555	0.159081
AALTYSSGFDHHLGDQSGEK(UniMod:121)LFDC(UniMod:4)SQC(UniMod:4)R	ZNF445	P59923_K595	P59923	926	15.6804	15.568	15.4593	15.5104	14.4406	16.999	16.6832	16.9595	17.1206	15.4083	15.6317	15.6689	15.515	16.4312	16.3193	16.6262	16.5971	15.4107	14.7777	15.1895	15.0731	15.6348	15.2605	16.1738	15.9119	15.3592	14.8299	14.7059	15.5336	15.2984	15.4644	15.4647	16.3141	14.9979		14.7551		15.5662	15.6284	15.7001	15.8667	926	1.696	0.937479	0.632493
AALVEK(UniMod:121)R	EHBP1;EHBP1	Q8NDI1-2_K1062;Q8NDI1-3_K1026	Q8NDI1-2;Q8NDI1-3	927	19.9032	20.2023	20.0574			20.5657						19.9344		20.0143	19.8346		19.7754	19.878	19.4919			19.5366				19.8404				19.805				19.7291				19.98				927
AALYLEC(UniMod:4)SAK(UniMod:121)FR	RHOF	Q9HBH0_K176	Q9HBH0	928	18.2285	18.1882	18.3272	18.155	18.059	18.0637	17.9471	18.1702	17.7638	18.3268	18.2964	18.1317	18.2314	18.1619	18.0966	18.1051	18.0734	18.3798	18.2997	18.43	18.234	18.4294	18.2249	18.1808	18.1938	18.2197	18.4783	18.3967	18.3138	18.524	18.5118	18.3043	18.3431	18.1602	18.0676	18.009	17.9724	18.2784	18.3817	18.4129	18.2951	928	-0.196145	-0.13729	-0.078697
AAM(UniMod:35)DAVC(UniMod:4)AK(UniMod:121)VDAANR	NAA40	Q86UY6_K28_Oxi22	Q86UY6	929	15.5953				15.4671		15.5428							16.1835					15.9903	15.6192					15.3686				16.1106	15.1622	15.5844	15.4348					14.9509			15.7295		929
AAM(UniMod:35)DNSEIAGEK(UniMod:121)K	IMMT;IMMT	Q16891_K269_Oxi260;Q16891-2_K258_Oxi249	Q16891;Q16891-2	930	17.2245	17.2383	17.2207	17.1032		17.3631	17.1438	17.2619		17.267	18.0288	16.9422	16.9095	16.5763	16.8047	17.1598	17.0694	17.2583	17.3677	16.7933			16.8864	17.0016		17.1117	17.4085			17.0935	16.9789			18.1963	17.4071	17.095		17.7127	17.8866			930	0.0688494	-0.384349	-0.195737
AAM(UniMod:35)EALVVEVTK(UniMod:121)QPAIISQLDPVNER	DHX9	Q08211_K1116_Oxi1107	Q08211	931	18.2137	18.9436		17.8569	18.2494		18.1209	17.9342	18.046		18.0471	17.7598	18.0375			18.1596	18.1448	19.2548	17.904	18.2916	18.4195	18.6603	18.3282	17.9944	17.9219	17.6185	18.1832		18.396	18.7201	18.0912	17.9978	18.1304	18.8401	18.4012	18.464	17.9844		17.9059	18.0315		931	-0.316257	0.204032	-0.241266
AAM(UniMod:35)K(UniMod:121)GLGTDEDTLIEILASR	ANXA1	P04083_K128_Oxi127	P04083	932	17.7279	17.2808	17.5877	17.7191	17.2711	16.0195	17.7157	17.881	17.4791		17.3404	17.8497	17.6061	17.634	17.3288	17.7059	17.8002	17.7111	17.6858	17.4516	17.4976		18.0066	17.7508	17.9709			17.5537			17.6548	17.723	17.6485	18.2962	18.4417	17.7771		17.913	18.6458	18.3131	18.7595	932	-0.190843	0.0184431	0.322895
AAM(UniMod:35)K(UniMod:121)PGWEDLVR	NCOA2	Q15596_K293_Oxi292	Q15596	933	16.0103	15.6025				15.8427	15.3977	15.6881		16.0612	16.1047	15.5449		15.8686	15.5662	16.0512	14.9951	15.5486			16.0656	16.0774	16.0282	16.3722	15.9827	16.8168	16.472	15.8716	16.2144	16.021		15.9179	16.1983		16.4554	16.0594	16.3098	16.6765	16.3262	15.8475	16.3344	933	0.0404015	-0.283349	0.308045
AAMDAVC(UniMod:4)AK(UniMod:121)VDAANR	NAA40	Q86UY6_K28	Q86UY6	934	15.5416	15.7323	15.7642		16.714	15.6011	15.9941		15.5871	14.8599	15.8627	16.0401	15.8049	15.8185	15.926	16.0149	15.8044	15.3751	16.1843	15.7634		15.2864	15.489	15.8244	15.3354	16.7097	15.8682	15.8736	15.9182	15.5931	15.5811	16.2092		12.5012				12.8851	15.3751	15.0541	14.5221	934	-0.34269	0.249058	-0.290449
AAMDNSEIAGEK(UniMod:121)K	IMMT;IMMT	Q16891_K269;Q16891-2_K258	Q16891;Q16891-2	935	18.5997	18.5767	18.4495	18.4927	18.5721	18.3522	18.5449	18.1027	18.2741	18.6928	18.7958	18.6686	18.5493	18.1497	18.5703	18.533	18.5043	18.6607	18.7822	18.6996	18.701	18.5016	18.5413	18.6336	18.3987	18.7318	18.7992	18.4855	18.5581	18.4076	18.6401	18.8258	18.436	18.6476	18.7139	18.7342	18.7439	18.7362	18.8742	19.0253	18.8805	935	-0.204295	-0.237316	-0.192064
AAMEALVVEVTK(UniMod:121)QPAIISQLDPVNER	DHX9	Q08211_K1116	Q08211	936	17.605	17.3864			17.5991									17.4377	17.7784			17.4235																18.0047								936
AAMIVNQLSK(UniMod:121)K	JUP	P14923_K171	P14923	937	16.939	17.2771	16.8562	16.7225	16.5506	16.451	16.4893	16.3407	16.2459	17.1831	16.9237	17.1735	16.7338	16.6602	16.6939	16.8489	17.1038	17.0458	17.0595	16.8274	16.8522	17.3575	16.9618	16.4013	17.0408	17.3041	17.1749	17.3319	17.2574	17.173	17.2523	17.14	17.0692	16.8718	16.8783	16.7038	16.982	17.414	17.0768	16.9722	17.1564	937	-0.469868	-0.176854	-0.00586778
AAMK(UniMod:121)GLGTDEDTLIEILASR	ANXA1	P04083_K128	P04083	938	20.116	20.9884	20.9811	20.4554	19.6573	20.9227	19.4596	20.2253	19.5392	20.0234	21.0574	19.637	20.7811	20.8702	19.42	20.4645	20.9498	20.8857	20.6918	20.6451	19.8395	19.2278	19.5835	20.4175	20.5564	17.9058	19.4799	20.1244	20.6933	19.6996	20.4787	19.8817	20.6716	20.5117	18.9883	20.0954	19.1462	20.2109	20.0421	19.6039	19.8255	938	-0.483856	0.0513915	-0.569234
AAMK(UniMod:121)PGWEDLVR	NCOA2	Q15596_K293	Q15596	939	16.8374						16.7997	16.5708		16.8029			16.5763			17.1199	17.0873	16.4547	16.5848					17.0377		17.1919				17.1193	16.9159							16.6244				939
AANAITK(UniMod:121)NNDLVR	TMOD3	Q9NYL9_K337	Q9NYL9	940	14.2051						13.7254										13.663							13.8913		14.924	14.055				14.6232		14.5541									940
AANEK(UniMod:121)YAQEVAGLK	CLIP2	Q9UDT6-2_K552	Q9UDT6-2	941	15.8511		15.7011						15.2411		16.17	16.0647		15.5943			15.8961	15.93												15.9126				16.2769		15.586	16.0824	15.7431			15.8657	941
AANENEPEGK(UniMod:121)VPSK	DLGAP5	Q15398_K241	Q15398	942	14.8681	14.8818	14.384	15.1549	14.7602	14.2503	14.6096	14.2665		15.0968	15.8222	14.9532	15.0602	14.9241	14.8	14.9017	14.5656		14.9242	14.3648	15.1726	14.1197	14.5834	15.1323	14.434	15.0704	15.0783	14.5392	14.7247	14.9772	15.103	14.757	15.1419	15.7667	14.972	14.9774	14.7683	14.6115	15.4555	14.9551	14.9261	942	-0.419778	-0.435253	-0.253162
AANFENHSGK(UniMod:121)LGATAEK	VCL;VCL	P18206_K639;P18206-2_K639	P18206;P18206-2	943	18.3362	18.4713	18.4931	18.3066	18.2578	18.1266	18.1034	18.1384	18.1016	18.3918	18.5564	18.4511	18.1564	18.0632	18.0428	18.0406	17.7384	18.5304	18.4159	18.3375	18.4341	18.3456	18.1872	18.2016	18.227	18.4996	18.6348	18.6096	18.5422	18.4072	18.4762	18.3562	18.2595	18.3096	18.4061	18.5377	18.5345	18.4721	18.3914	18.4234	18.4674	943	-0.264689	-0.417684	-0.189105
AANGVVLATEK(UniMod:121)K	PSMA2	P25787_K50	P25787	944	18.2489	18.2077	18.3209	18.3196	18.3173	17.9977	18.2075	18.0772	18.0388	18.4372	18.2491	18.2575	18.3501	18.0038	18.2871	17.8795	18.0057	18.4313	18.3917	18.3223	18.2898	18.2698	18.2047	18.1133	18.213	18.4644	18.4425	18.4239	18.3313	18.0257	18.2332	18.0908	17.999	18.5359	18.4537	18.3375	18.3851	18.3199	18.2534	18.2831	18.1829	944	-0.21108	-0.279451	-0.158562
AANILVGENLVC(UniMod:4)K(UniMod:121)IADFGLAR	YES1	P07947_K411	P07947	945	17.0237					16.7836	16.6971	16.696		17.5526		17.1443	17.4002				17.4987	17.018	16.3197	17.0131		17.1096	16.3844				16.7985		17.3808	16.9254		16.9623	17.417					17.3244				945
AANILVGENLVC(UniMod:4)K(UniMod:121)VADFGLAR	SRC;SRC	P12931_K404;P12931-2_K410	P12931;P12931-2	946	16.7932					16.7201			16.4241		16.7233	16.6826						16.5167			17.2339	16.8715								17.1006	16.8284							16.9766			16.6468	946
AANLEMFK(UniMod:121)GK	GATAD2B	Q8WXI9_K155	Q8WXI9	947	17.3218	17.1524	17.5008	16.5176	17.3657	17.4506	17.3338	17.4547	17.4021	17.4646	17.0611	17.4463	17.5006	17.516	17.8116	17.8092	17.8426	17.5465	17.6963	17.8293	17.7609	17.9188	17.9595	17.2091	17.9386	17.4007	17.4557	17.2447	17.0084	17.0032	17.1038		17.332	17.3705	16.3437	16.7081	16.6865	17.0409	16.6656	16.8342	16.8647	947	0.276194	0.376707	0.0482757
AANNIASLLTK(UniMod:121)SQIK	THUMPD3	Q9BV44_K369	Q9BV44	948	17.1182		16.8823	17.0312	16.9082			16.8185				16.7558							16.5309	16.0853								16.9767	16.7322	17.5853	17.3123	17.2256	17.0241			17.2051	16.9059		18.0687	18.0641	18.016	948
AANVLVSESLM(UniMod:35)C(UniMod:4)K(UniMod:121)IADFGLAR	LYN	P07948-2_K361_Oxi359	P07948-2	949	19.0262		19.3371	19.2162		19.833	18.7348			19.2815						17.0247		19.2591							18.6768		18.7626			19.4168				19.7661	18.9107	18.6954			19.4526			949
AAPAGK(UniMod:121)TSSVFEDPVISK	MRPS7	Q9Y2R9_K81	Q9Y2R9	950	16.8138	16.6479	16.288	16.2242	16.6347	17.1568	16.9854	17.1209	16.972	16.4461	16.6499	16.6085	16.6299	16.8914	17.0297	16.8303	16.8683	16.7293	16.7534	16.7067	16.6111	17.0713	16.701	16.8511	16.9518	17.0946	16.9412	16.7548	16.935	17.1156	17.1219	16.9169	17.0101	16.6529	16.4734	16.6549	16.5876	17.0745	16.9958	16.8747	16.9863	950	0.610085	0.321332	0.193673
AAPAPGK(UniMod:121)VGDVTPQVK	TCOF1	Q13428-4_K244	Q13428-4	951	18.1199	18.4382	18.4269	18.318	18.1808	18.9366	18.8306	18.7354	18.9561	17.9162	18.0756	17.978	18.1024	18.7371	18.5488	18.5485	18.7185	17.7495	17.5803	17.8177	17.7928	18.2489	18.2397	18.1595	18.1566	18.3178	18.1091	18.2111	18.1104	18.5301	18.3417	18.269	18.2978	17.077	17.359	17.206	17.335	17.5247	17.6937	17.4876	17.7322	951	0.523722	0.620203	0.466087
AAPC(UniMod:4)IYWLPLTDSQIVQK(UniMod:121)EAER	ACIN1	Q9UKV3-5_K1224	Q9UKV3-5	952	18.3139			19.1993	17.9672	18.7385			18.8421			17.4531	17.3132		18.4085		17.0287		18.049	18.3307			17.9336											19.1913	18.9398		18.9991					952
AAPEC(UniMod:4)K(UniMod:121)VVK	CD46;CD46;CD46;CD46;CD46;CD46;CD46	P15529_K224;P15529-10_K224;P15529-11_K224;P15529-12_K224;P15529-13_K224;P15529-14_K224;P15529-15_K224	P15529;P15529-10;P15529-11;P15529-12;P15529-13;P15529-14;P15529-15	954	19.8564	20.38	20.4809	20.457	20.4549	20.2129	20.0498	20.2217	20.0467	20.5047	20.1876	20.1808	20.2756	19.8816	20.003	20.0542	20.0038	20.1909	20.4427	20.2327	20.2629	20.0433	19.8798	19.862	19.8946	19.6481	19.5011	19.5884	19.5697	19.4554	19.3491	19.2693	19.3457	19.4427	19.1667	19.2018	19.4701	19.2463	19.2917	19.314	19.1925	954	-0.310395	-0.301537	-0.362378
AAPGAEFAPNK(UniMod:121)R	NONO	Q15233_K467	Q15233	955	21.0678	21.1217	21.2051	21.158	21.0259	21.6441	21.3845	21.7374	21.6903	21.0329	20.8771	20.9414	20.9941	21.6789	21.7172	21.8464	21.7921	20.8342	20.7129	20.653	20.6045	21.7225	21.6504	21.4655	21.5258	20.8727	20.7604	20.9629	20.7941	21.3888	21.2986	21.12	21.3479	20.0228	20.2246	20.1157	20.2167	20.4625	20.6319	20.7306	20.7474	955	0.486411	0.797299	0.889892
AAPGYHMAK(UniMod:121)MIIK	PYGL	P06737_K618	P06737	956	16.5892				16.5059	16.4665		16.5891	15.4466	17.0296	17.0492	16.866	16.395		17.0378	16.9444	16.7522			16.7119	15.5783	16.712	16.1602	16.1862					16.4133		16.9245	16.5933	16.2091	16.8805	17.162		16.7942	16.5768		16.7357	16.5997	956	-0.338465	0.0765174	0.207746
AAPK(UniMod:121)GTK	TOP2A;TOP2A;TOP2A;TOP2A	P11388_K1439;P11388-2_K1465;P11388-3_K1475;P11388-4_K1520	P11388;P11388-2;P11388-3;P11388-4	957	18.0756	18.5132		18.3745	18.1262	18.2527	18.2525	17.9812	18.0221	18.4625		17.9864	18.1477	18.1506	18.0692	18.0637	18.2698	18.505	18.6214	18.4601	18.1829	18.1634	18.2317	18.4487	18.2289	18.5619	18.5127	18.1689	18.2645	18.0653	17.8766	17.5417	17.6677	16.7297	18.3823	17.9332	17.8667	17.7148	17.259	17.4331	17.38	957	-0.210815	-0.0605486	-0.17413
AAPLWDSK(UniMod:121)K	PRKAG1;PRKAG1	P54619_K78;P54619-2_K46	P54619;P54619-2	958	19.498	20.8989	20.5063	20.5272	20.8491	21.4092	20.1946	21.1487	21.3449	20.0236	19.7575	19.6825	19.816	19.3088	19.6665	19.154	19.3518	19.5302	19.5372	19.3342	19.488	19.0165	18.8065	18.6949	18.6882	19.4267	19.2818	19.3716	19.1843	19.0452	18.7996	18.754	18.9846	18.9702	18.9461	18.7271	19.0193	18.835	18.6157	18.568	18.6569	958	0.328943	-0.449662	-0.670889
AAPTAASDQPDSAATTEK(UniMod:121)AK	PYM1;PYM1	Q9BRP8_K150;Q9BRP8-2_K149	Q9BRP8;Q9BRP8-2	959	19.9001	19.5548	19.6716	19.5798		20.8934	20.7998		21.1596	19.4814		19.8093		20.6217	20.7166	20.7938	20.847	19.7256	19.7498		19.9637	20.4529			20.5456	19.4072			19.5337	19.3118	19.3111		19.459		18.9936			19.1683	19.1879	19.29	19.2744	959	1.34886	1.09947	0.686214
AAPVLPTTHNHK(UniMod:121)VPVLISPTLK	ABL2;ABL2;ABL2;ABL2;ABL2;ABL2;ABL2;ABL2	P42684_K930;P42684-10_K812;P42684-2_K894;P42684-3_K915;P42684-4_K791;P42684-5_K827;P42684-6_K909;P42684-7_K806	P42684;P42684-10;P42684-2;P42684-3;P42684-4;P42684-5;P42684-6;P42684-7	960	13.6424		13.2768						12.7281									14.2104	13.5325			13.2157	13.4583		13.0768		14.0516	13.7934	14.6244	14.0799	13.6124	13.6315								13.7012		960
AAQALAK(UniMod:121)LTITSNPEMTFPGER	UNC45A;UNC45A	Q9H3U1_K714;Q9H3U1-2_K699	Q9H3U1;Q9H3U1-2	961	16.4751	16.4641	16.9202	16.7165	16.3398	16.2542	16.618	16.8183	16.8945	16.2027	16.4691	16.7162	16.8622	16.3418	16.7746	16.7576	16.9419	16.0684	16.443	16.13	16.6355	16.3632	16.5989	16.5894	16.8347		16.6297	15.8705	16.892	16.6724	16.6066	16.1599	16.7883	15.7975	15.8738	15.8091	16.4313	16.0119	16.1266	16.6133	16.4927	961	0.0361128	0.141446	0.277331
AAQAPSSFQLLYDLK(UniMod:121)LPVEDK	MTHFD1	P11586_K819	P11586	962	19.1011		18.1204		19.8655	18.0038			19.2386		19.762	20.0627	17.9347	19.0975		18.3878	18.2298	18.2725	19.6762	19.0531	19.6583	19.7615		18.6284	18.1693	19.4112	18.4466	18.1751	18.9189	19.892	20.0794	19.7656	18.6866	19.6787	18.4181	19.8273	20.2436	18.4121	19.0952	19.5644	19.7994	962	-0.371747	-0.681437	-0.311952
AAQASDLEK(UniMod:121)IHLDEK	TALDO1	P37837_K286	P37837	963	17.8139	17.7839	17.3625	17.639	17.838	17.5333	17.7049	17.5682	17.3312	17.2421	17.9562	18.285	18.1928	17.8555	17.7412	17.7571	17.9803	17.9313	18.1495	18.3723	17.8531	17.1423	17.8914	18.0752	17.937	17.6518	17.9434	17.108	17.995	17.1516	17.9952	18.0025	18.2095	17.4763	17.9743	18.1121	17.8062	17.7847	17.7088	18.13	18.3829	963	-0.121413	-0.0855231	-0.315056
AAQDFC(UniMod:4)QLVAQK(UniMod:121)QK	NUS1	Q96E22_K214	Q96E22	964	19.8274	19.6615	19.8647	19.8931	19.6975	19.6039	19.3597	19.7123	19.5225	19.84	19.7661	19.9787	19.5214	19.792	19.7938	19.4648	19.3894	19.9154	19.967	19.7097	19.8423	20.1554	19.8283	19.6414	19.9318	20.129	20.2696	19.819	19.7948	20.1882	20.1672	19.7554	19.8325	19.8021	20.0543	19.6265	19.9765	19.9493	20.1462	19.9662	19.7666	964	-0.229597	-0.166541	0.0306442
AAQDIK(UniMod:121)DEEPGDLGR	DIDO1	Q9BTC0_K247	Q9BTC0	965	16.5909	16.8115	16.7422	16.6227	16.7314	16.6203	16.5721	16.1346	16.342	16.8085	16.3836	16.652	16.7783	17.3291	16.8063	17.2648	16.5885	16.6331	16.8489	16.5809	16.5091	16.7462	16.4987	16.6338	16.5747	16.8764	16.6545	16.1692	16.5298	16.7301	16.7356	16.4658	16.6354	16.3094	15.8413	16.4476	16.4214		16.0054	16.4174		965	-0.309668	0.34158	-0.0296028
AAQEDK(UniMod:121)AGNYEEALQLYQHAVQYFLHVVK	VPS4B	O75351_K23	O75351	966	17.3797	17.1121		17.2851			16.623				17.4533		17.8041	17.6906	17.0561	17.6572	17.5741				18.2624		17.397	17.5339		17.0146								17.0107	17.304			17.2966				966
AAQEEYVK(UniMod:121)R	ALDOA	P04075_K330	P04075	967	23.4482	23.2788	23.5455	23.3977	23.2346	23.1288	22.9203	23.1947	23.0108	23.8309	23.4182	23.3659	23.5253	22.8428	22.9667	23.1257	22.9366	23.9174	23.9634	23.9265	23.9348	23.7547	23.4854	23.4983	23.5521	24.014	23.8552	23.9885	23.8665	23.2374	23.4561	23.129	23.2515	23.4448	23.7416	23.7828	23.7911	23.1672	23.228	23.126	23.0937	967	-0.300494	-0.567095	-0.362926
AAQEK(UniMod:121)MIQQEHER	CLASRP;CLASRP	Q8N2M8_K600;Q8N2M8-4_K538	Q8N2M8;Q8N2M8-4	968	15.2018					15.1717	14.9792	14.9321	15.694					15.0176	15.3264	15.695	15.5073					15.1468	14.8185	15.0952	15.0381																	968
AAQELK(UniMod:121)MLR	YLPM1	P49750_K1464	P49750	969	19.6054			19.7304		19.5748	19.5657	19.5919	19.5847		19.6388			19.4721	19.5392	19.7829	19.6856		19.5595			19.4615	19.4744	19.5532	19.5851		19.5384			19.5786	19.7752	19.7401		19.4072	19.4508	19.6091	19.5314	19.6627		20.0409		969	-0.151147	-0.0188549	-0.0409754
AAQFDVVK(UniMod:121)HM(UniMod:35)R	POLR3B	Q9NW08_K404_Oxi406	Q9NW08	970	16.4636	16.7854	16.7647	16.0162	16.5594	16.3026		16.7331	16.7513	16.2839	16.1845		16.0847	16.9231		16.3295	16.5316	16.4324	17.1483	16.6864	16.5221	16.8032	16.4917	16.8563	16.6256	16.6686	17.0582	16.5159	16.6729	16.3923	16.7204	16.7322	16.4503	15.9955	15.7684	16.1402	16.5404	15.9819	16.1236	15.5841	15.994	970	0.0642571	0.410378	-0.0031035
AAQFDVVK(UniMod:121)HMR	POLR3B	Q9NW08_K404	Q9NW08	971	18.3297	18.1035	18.4605	18.3521	18.2661	18.2336	18.1651	18.5008	18.3652	18.4442	18.3329	18.2428	18.2813	18.026	18.3307	18.4558	18.2628	18.5434	18.5481	18.6216	18.4199	18.5666	18.4033	18.5461	18.6263	18.3994	18.5994	18.4378	18.3852	18.366	18.3319	18.3466	18.1552	17.789	17.9836	18.2155	18.2201	18.138	18.3438	18.1785	18.1987	971	0.0206085	-0.0564192	0.00233769
AAQK(UniMod:121)AAAFEEQENETVVVK	TLN1	Q9Y490_K2476	Q9Y490	972	14.6614	14.028	15.7228	14.4982	15.2867	13.9861	13.952	14.9182	14.1762	14.3504	14.7445	14.9196	14.7815	14.5305	14.6724	14.6874	14.9443	14.9401	15.3255		15.2261	14.31	14.322		14.4691	13.8973	14.6614		14.7707	14.3044	14.8286			14.2585			15.254	15.0075	14.1766	14.8076	15.0667	972	-0.625802	0.00965465	-0.796899
AAQK(UniMod:121)ADVLTTGAGNPVGDK	CAT	P04040_K23	P04040	973	16.9205	16.7966	17.0223	17.179	17.1466	16.7483	16.7936	16.8432	16.5916	17.1487	16.8979	16.8462	16.9159	16.5978	16.6346	16.6394	16.6377	17.1109	17.2222	16.8421	17.2555	16.9358	16.7498	16.9604	16.8574	17.1884	17.2016	17.2004	16.7901	16.9936	16.8593	16.9643	16.8191	17.0318	16.8048	17.0352	16.7851	16.8949	17.2001	16.7482	16.9296	973	-0.291942	-0.324803	-0.231832
AAQK(UniMod:121)DEYYR	PEX10;PEX10	O60683_K17;O60683-2_K17	O60683;O60683-2	974	16.2712	16.103	15.6956	15.6593	15.8784		15.2083	15.2385	14.8958	15.8057	16.0003	16.516	15.9649	15.6871	14.8973	15.6315	15.7366	16.4807	16.3905	16.8037	16.9214	16.0006	16.4577	16.2645	16.1199	17.3031	17.2584	17.199	17.1845	16.7104	16.8376	16.7643	16.9308	16.8879	16.8172	16.3562	16.8393	16.3808	16.328	16.0474	16.3762	974	-0.719896	-0.58358	-0.43837
AAQK(UniMod:121)TLLVSTSAVDNNEAQK	RBM26;RBM26;RBM26	Q5T8P6_K709;Q5T8P6-2_K685;Q5T8P6-3_K682	Q5T8P6;Q5T8P6-2;Q5T8P6-3	975	16.451	16.3391	16.362	15.9436	16.3018	16.9028	16.3687	16.7934	16.5276	16.3879	16.4419	16.6177	16.5895	17.184	16.9879	16.7029	16.8991	16.4529	16.2338	16.3863	16.2443	16.99	16.7974	16.9834	16.8412	16.714	16.1112	16.3747	16.5954	16.8742	16.2512	15.8302	16.3261	15.642	16.3987	16.1174	16.5039	15.8014	15.857	16.4171	15.9481	975	0.411499	0.434226	0.57371
AAQLAESK(UniMod:121)TDELIK	WAPL;WAPL;WAPL	Q7Z5K2_K1053;Q7Z5K2-2_K1090;Q7Z5K2-3_K1138	Q7Z5K2;Q7Z5K2-2;Q7Z5K2-3	976	16.2224	15.7839	15.9795	15.6383	16.3547	16.4137	16.1922	16.9503	16.2389	15.4738	15.7544	16.2586	16.3073	16.1587	16.8013	16.8479	16.992	15.9758	15.8915	16.0329	16.2892	16.8329	16.944	16.8638	16.6469	15.6369	16.3565	15.7432	16.1444	16.0735	16.4444	16.6369	16.7015	15.6436	15.4194	16.3715	15.8854	15.5773	16.2145	16.2246	16.201	976	0.509703	0.751441	0.774561
AAQLFLC(UniMod:4)SLGLK(UniMod:121)VLPVIK	DICER1;DICER1	Q9UPY3_K1589;Q9UPY3-2_K1589	Q9UPY3;Q9UPY3-2	977	16.6303	16.7654	17.294	16.422	17.2924	15.8248	16.1846	15.8916	16.591	16.4086	16.8406	16.3241		16.9999	16.4879	17.3035	16.4228	17.5008	17.5366	16.3382	17.5386	15.6544	16.1285	17.3777	16.9745		15.8036	17.5202	15.8566		17.6229	14.467	16.1675	15.7954	16.4784	16.9281	16.8986	16.4565	17.1753	17.4184		977	-0.820441	0.279053	-0.694763
AAQLGFK(UniMod:121)TVC(UniMod:4)IEK	DLD	P09622_K66	P09622	978	18.1193	18.1525	18.3267		18.3261	18.0872	18.2105	18.123	18.2665	18.4598	18.2749	18.2255	18.4501	18.0635	18.1369	17.802		18.2748	18.5666	18.2324	18.3065	18.3373		17.3563	18.0549	18.28	18.2224	17.9081	18.3121	18.0689	17.8721	18.1367	18.0598		18.0017	17.0955	17.9783			18.0855	18.0021	978	-0.096623	-0.351748	-0.428912
AAQLQHSEK(UniMod:121)M(UniMod:35)AQYLEEER	CCDC6	Q16204_K286_Oxi287	Q16204	979	16.2467	16.1454	16.6916	16.5771	16.4388	16.9111	16.5394	16.8303	17.0614		16.4693	15.6195	16.533	17.2678	16.7807	16.9167	16.6997	16.3267	15.7455	14.7607	15.3866	16.5178	15.3505	16.2869	15.6826	15.9522	15.9002		15.6919	16.3421	16.1992		15.5287									979
AAQLQHSEK(UniMod:121)MAQYLEEER	CCDC6	Q16204_K286	Q16204	980	17.8026	18.4751	18.1778	18.1904	18.176	18.4683	18.5538	18.465	18.5636	17.9709	18.0873	17.693	18.2387	18.8569	18.6911	18.7283	18.6593	17.6521	17.6731	17.4988	17.3307	17.9011	17.8594	17.9667	17.7566	17.7261	17.663	17.3159	17.2939	17.8146	17.9901	17.2836	17.5298						15.1391	16.3278	15.3734	980
AAQLVDK(UniMod:121)DSTFLSTLEHHLSR	NCLN;NCLN	Q969V3_K471;Q969V3-2_K470	Q969V3;Q969V3-2	981	17.0636	16.9096	17.0054	17.0526	17.1309	16.0793	16.8673	16.8256	16.6119	16.7825	17.0675	16.6883	17.3085	16.043	16.2428	16.4766	16.0703	17.456	16.8599	17.7998	17.1623	16.0382	16.9814	17.1988	16.1934	16.5057	17.627	17.204	17.8016	17.3448	17.2264	17.6238	17.6378	17.8567	17.8089	18.1885	17.72	17.1536	16.9172	17.4501	17.6276	981	-0.428599	-0.753498	-0.716555
AAQPK(UniMod:121)SLSPPQSQSK	BAIAP2;BAIAP2;BAIAP2;BAIAP2;BAIAP2	Q9UQB8_K322;Q9UQB8-2_K322;Q9UQB8-3_K322;Q9UQB8-4_K322;Q9UQB8-5_K322	Q9UQB8;Q9UQB8-2;Q9UQB8-3;Q9UQB8-4;Q9UQB8-5	982	16.6468	16.5395						16.7283	16.1719					17.1046	16.9159	17.2775	16.5579											15.8422		16.6834												982
AAQVLVQELEQYQLLPK(UniMod:121)R	BRWD1	Q9NSI6-2_K50	Q9NSI6-2	983	17.9543	17.3736				17.6719								18.0406	17.8978	18.1108	18.2019					18.5016	18.5566	18.7582	18.5055						17.2584	17.3197		17.6133				17.5497				983
AASAATAAPTATPAAQESGTIPK(UniMod:121)K	AGPS	O00116_K85	O00116	984	15.4361	15.8502	15.546	15.7071	15.3151	15.6726	15.282	14.9084		15.7133	15.4328		15.783	15.1691	15.2958	15.3488	15.461	15.4944	15.5742	15.6473	15.1454	15.393	15.2244	15.383	14.6775		15.8972	15.3481	15.5493	15.6155	15.186	15.7119	15.2233	15.3388	14.9566	15.1628	15.0765	15.7553	15.5383	15.9324	15.8203	984	-0.316953	-0.324342	-0.295839
AASADSTTEGTPADGFTVLSTK(UniMod:121)SLFLGQK	MACROH2A1;MACROH2A1	O75367_K189;O75367-3_K188	O75367;O75367-3	985	19.7954		20.0479	19.634	19.4995		19.8027	19.5368	19.5077		19.9647	19.6134	19.6737		19.7656	19.6216	19.6877		19.7142	19.6222	19.7299		19.7975	19.8394	19.9383		19.7504	19.7755	19.7899		19.8327	19.8404	19.7818	20.6006	19.7519	19.7538	19.7119	20.5092	19.7847	19.7472	19.8258	985	-0.111403	-0.0589585	0.169635
AASDELSK(UniMod:121)TISPM(UniMod:35)VMDAK	VCL;VCL	P18206_K792_Oxi797;P18206-2_K792_Oxi797	P18206;P18206-2	986	18.0514	18.3338	18.4623	18.1321	18.4599	17.7746	17.8003	18.0534	17.7327	17.7184	18.4054	18.5271	18.1537	18.0215	17.6338	17.4611	17.4552	18.2838	18.2188	18.1739	18.1546	17.2565	17.3488	17.8336	17.4944	18.2246	18.4265	18.1417	18.6344	17.978	18.2445	18.0815	18.2345	18.0526	18.6954	18.2663	18.2119	17.9724	17.8873	17.866	18.2468	986	-0.506742	-0.558245	-0.724436
AASDELSK(UniMod:121)TISPMVM(UniMod:35)DAK	VCL;VCL	P18206_K792_Oxi799;P18206-2_K792_Oxi799	P18206;P18206-2	987	19.2495	19.4378	19.3114	19.3762	19.5435	19.1819	19.1081	18.9587	18.9199	19.305	19.3698	19.5036	19.4271	18.9841	18.9068	19.0217	18.9218	19.4519	19.4959	19.5261	19.5007	18.6368	18.7853	18.9466	18.7906	19.5529	19.4641	19.3795	19.6968	19.3313	19.2341	19.2439	19.3134	19.5508	19.3527	19.5543	19.5977	19.129	19.0468	19.0298	19.0936	987	-0.375039	-0.442809	-0.703838
AASDELSK(UniMod:121)TISPMVMDAK	VCL;VCL	P18206_K792;P18206-2_K792	P18206;P18206-2	988	19.3722	19.618	19.511	19.578	19.4107	19.4755	19.4079	19.2269	19.3829	19.6036	19.3021	19.8732	19.6483	19.0918	19.2831	19.4362	19.387	19.4809	19.5567	19.5935	19.6021	18.8957	19.2267	18.5683	18.7994	19.9423	19.5148	19.4127	19.4787	19.5386	19.289	19.4158	19.3545	19.2777	19.4898	19.3693	19.3901	19.2743	18.9858	19.0374	19.1591	988	-0.156141	-0.307281	-0.685778
AASDIWK(UniMod:121)PVLSIDTEPR	CHAMP1	Q96JM3_K516	Q96JM3	989	16.8232	16.9266			16.1485	16.5496	17.5666	17.4813		16.0514	16.4576	16.5527	16.2008	17.1253			17.2403	16.639	16.1937	16.8526	16.5603	16.4188	17.3588	17.2589	17.0174			16.1499	16.9083	17.1545	17.2605		17.4448	16.9825		16.8091		17.213	16.7871	16.8339	16.5523	989	0.661619	0.867166	0.452082
AASDYAGK(UniMod:121)QAHVELAER	POLD1	P28340_K897	P28340	990	18.7551	18.9241	19.1156	18.9729	18.9106	19.1289	19.0244	19.3176	19.284	18.9118	18.807	18.89	18.9143	19.3174	19.178	19.2975	19.3169	18.8079	18.7255	18.9475	18.8321	19.2201	19.0282	19.1513	18.8981	18.5195	18.5595	18.2627	18.4231	18.8178	18.7242	18.7442	18.7748	17.8346	18.0117	17.9954	18.1198	17.7939	18.2018	18.176	18.323	990	0.207909	0.39667	0.24619
AASEGK(UniMod:121)VLTLAALLLNR	FEM1B	Q9UK73_K16	Q9UK73	991	15.5822			15.2482										14.8897				15.5763		15.3322								16.3489					15.8781					15.7826	14.4284		16.7554	991
AASEPEAGAM(UniMod:35)PEK(UniMod:121)R	MFSD14B	Q5SR56_K25_Oxi22	Q5SR56	992	17.1991	17.7936	17.3853		17.4541		17.2746	17.3205	17.0034	17.4078		16.7712	17.0452	17.0958	17.3806	17.1495	17.3393		17.4454	17.1302	17.1241	17.0709	16.6125		16.9236	17.0133		17.1053	17.1903				16.9258		17.2118	17.2919	17.2192	17.0741	17.2349	17.8198	17.1593	992	-0.34481	0.166568	-0.364224
AASEPEAGAMPEK(UniMod:121)R	MFSD14B	Q5SR56_K25	Q5SR56	993	18.2424	18.6331	18.4099	18.7278	18.8353	18.4467	18.4868	18.5938	18.4453	18.4547	18.3279	18.6612	18.5852	18.4771	18.5835	18.4675	18.5152	18.1049	18.3881	18.289	18.3796	17.6918	17.8418	17.8836	17.9836	18.0646	18.154	18.0265	18.29	17.9494	17.9832	18.0858	17.9453	17.8203	17.7903	17.9211	17.9452	17.9218	18.0719	18.2191	18.2941	993	-0.158387	0.00356137	-0.440172
AASFLK(UniMod:121)DDGDPPLLYDE	RIOK3	O14730_K508	O14730	994	19.187	19.3414	19.2302	19.3809	19.2545	18.8727	18.8077	18.8684	19.1987		19.3932		19.1996	19.1831			18.5034	19.1825	19.119		19.328			19.4757						20.1045	19.7674	19.8713	19.717	18.8378	18.5559	18.6851	18.8079	18.776	19.2612	19.3559	19.1563	994
AASGYPVK(UniMod:121)VPLEVQEADEAK	VARS1	P26640_K1230	P26640	995	19.5972	19.3082	19.5808	19.4729	19.5589	19.2646	19.2983	19.375	19.2164	19.544	19.5492	19.7476	19.6584	19.2778	19.1198	19.2654	19.4403	19.6161	19.7666	19.6702	19.5226	19.4132	19.4644	19.6854	19.5601	19.5788	19.786	19.1989	19.7927	19.7465	19.7862	19.8632	19.7387	19.6978	19.8361	19.9225	19.9063	19.8149	19.8715	19.9892	19.9838	995	-0.191657	-0.349001	-0.113075
AASIFGGAK(UniMod:121)PVDTAAR	EIF4B	P23588_K365	P23588	996	18.9319	18.8043	19.1057	19.3951	19.3711	19.2039	18.935	18.7748	18.8541	18.7834	18.5804	19.2819	19.2951	18.2528	18.7071	18.8244	18.8104	18.6234	18.5872	18.7378	18.6276	18.475	18.4041	18.7189	18.6008	18.7553	18.7631	19.022	19.1749	19.177	19.2511	19.218	19.426	18.9074	18.7636	18.7064	18.7515	19.3183	19.1483	19.7333	19.4037	996	-0.22712	-0.336527	-0.0942948
AASITSEVFNK(UniMod:121)FFK	SUPT16H	Q9Y5B9_K196	Q9Y5B9	997	18.6161	18.1889	18.7956	18.7057	18.6812	18.0959	18.6279	18.3667	18.6973	18.3857	18.7665	18.6485	18.8709	18.2032	18.5589	18.2955	18.4857	18.7747	18.6392	18.7736	18.8824	18.9475	18.8153	18.7009	18.8901	17.5035	18.6253	18.8632	18.8736	18.6894	18.6557	18.7083	18.6298	18.6758	18.921	18.7894	18.8628	18.6629	18.3523	18.4271	18.6056	997	-0.1459	-0.282043	0.070956
AASLK(UniMod:121)SNYNLPM(UniMod:35)HK	RPL4	P36578_K274_Oxi281	P36578	998	19.0444	18.8999	19.4422	19.1978	18.3864	19.0517	19.0585	19.2476	19.1139	18.7698	18.6877	19.1087	19.0694	18.4464	18.3824	18.8827	19.1178	18.8782	19.2191	19.2846	19.2522	19.048	18.9925	19.0831	18.9692	19.7539	20.0378	20.3018	19.7802	19.0509	18.9491	18.9191	18.9713	18.7863	19.1767	19.069	19.3873	18.1876	18.5444	18.4907	18.78	998	0.136363	-0.201602	-0.135376
AASLK(UniMod:121)SNYNLPMHK	RPL4	P36578_K274	P36578	999	19.3139	19.2709	19.323	19.1883	19.1637	19.3589	19.2177	19.4675	19.2703	19.2334	19.1996	19.3746	19.3773	19.1714	19.262	19.2229	19.2478	19.5773	19.4742	19.7086	19.4509	19.1444	19.0312	19.0502	18.9512	20.2592	20.1805	20.2211	19.9457	19.406	19.422	19.2034	19.3221	18.8581	19.3842	19.3129	19.4866	18.3856	18.6715	18.9075	18.8514	999	0.0921549	-0.0702294	-0.508515
AASQPTSLAPEK(UniMod:121)LR	MBOAT7	Q96N66_K468	Q96N66	1000	18.7421	18.7337	18.8146	18.8705	18.6982	18.685	18.7064	18.5108		18.5155	18.6936	18.898	19.1103	18.842	18.179	18.7519	19.2807			18.9458	18.4438	18.6577	18.5196		18.5681	18.576	18.844	19.0224	19.1028	18.6605	18.8765	18.7678	19.0659		18.7929						18.1298	1000	-0.145202	-0.0409531	-0.112981
AASSVPNLK(UniMod:121)K	MAP1S;MAP1S	Q66K74_K552;Q66K74-2_K526	Q66K74;Q66K74-2	1001	19.2275	19.3781	19.5057	19.3161	19.7148	19.4346	19.2747	19.4189	19.5262	19.214	19.5724	19.0906	19.0961	18.6897	18.8541	18.8487	18.9155	18.9907	19.0132	19.0374	19.1537	18.8559	18.9381	18.6915	18.9206	18.9689	19.1139	19.2325	19.1304	19.1623	19.1808	19.0867	19.2108	19.7478	19.3513	19.5722	19.8786	19.4086	19.4464	19.6188	19.538	1001	-0.0650807	-0.416313	-0.197215
AASVIAK(UniMod:121)YPHK	POLB	P06746_K48	P06746	1002	16.5298	16.1697	16.37	16.3244	15.7719	17.0758	16.9262	17.2235	17.0557	16.2673	16.2503	15.6864	16.1794	16.9634	17.1782	17.3495	17.0695	16.5233	15.9869	15.7777	16.2876	17.2558	16.8203	17.0813	17.0436	15.9944	16.0363	16.0879	16.1256	17.0242	17.0767	16.9289	16.7156	15.09	15.5018	16.1672		16.8004	16.8084	16.9154	16.7512	1002	0.911259	1.04429	0.906412
AASVPVK(UniMod:121)GSLGQGTAPVLPGK	TCOF1	Q13428-4_K732	Q13428-4	1003	18.1341	17.8956	17.9319	17.8308	17.7264	18.5773	18.5604	18.6609	18.6654	17.6847	17.6821	17.6812	17.8543	18.6991	18.7011	18.7569	18.9044	17.512	17.6246	17.6962	17.6367	18.8868	18.7204	18.8481	18.6912	17.8118	17.6959	17.8102	17.7315	18.5622	18.4112	18.5867	18.6127	17.2621	17.4589	17.6155	17.6391	18.0261	18.1852	18.284	18.2412	1003	0.769789	1.03978	1.16924
AASVVQPQPLVVVK(UniMod:121)EEK	BRD4	O60885_K1111	O60885	1004	16.7885	16.7306	16.9224	16.4093	16.8888	16.816	16.9911	16.2258	17.0985	16.9526	16.6732	16.7671	17.0676	16.8539	16.8155	17.1617	17.1855	16.7878	16.4311	16.8917	16.8029	16.8396	16.7395	17.0897	17.1019	16.847	16.6823	16.5998	16.7311	17.0434	16.5235	16.7396	16.9548	16.785	16.7077	16.7741	16.7703	16.591	16.609	16.2742	16.6635	1004	0.045101	0.139018	0.214289
AATAC(UniMod:4)FGFPK(UniMod:121)SFLSGLYEFPLNK	TRMT6	Q9UJA5_K248	Q9UJA5	1005	18.2601			18.1923	18.049							18.3766					18.4583				18.1618	17.8212		18.13		17.8759	17.6387	18.3978	17.9183		18.541				18.8327	18.4856	18.4292	18.6656		18.4483		1005
AATALK(UniMod:121)DVVK	PDIA6;PDIA6;PDIA6;PDIA6;PDIA6	Q15084_K73;Q15084-2_K125;Q15084-3_K70;Q15084-4_K78;Q15084-5_K121	Q15084;Q15084-2;Q15084-3;Q15084-4;Q15084-5	1006	17.9691	17.8978	18.1717	18.0407	18.124	17.6697	17.9656	17.8536	17.912	17.8921	17.977	17.9549	17.9588	17.6363	17.6288	17.8749	17.7522	18.1629	18.0697	18.2636	18.0512	17.955	17.8736	18.0002	18.0974	18.0034	17.9682	18.0973	17.6491	17.9386	17.8605	17.8494	17.9404	17.7885	17.9366	18.0309	18.0615	18.1145	18.2317	18.2252	18.2844	1006	-0.208301	-0.222682	-0.155318
AATC(UniMod:4)EGSESSGFGK(UniMod:121)LPK	CEP131;CEP131	Q9UPN4-2_K228;Q9UPN4-3_K228	Q9UPN4-2;Q9UPN4-3	1007	21.0468	21.3032	21.4667	21.4162	21.4314	20.0195	19.8602	20.3269	20.4218	21.1744	21.2597	21.2624	21.5386	20.6729	20.7372	20.7289	21.079	21.3982	21.5168	21.6169	21.9937	20.0539	20.3811	20.4023	20.6365	21.6045	21.5298	21.8417	22.1253	21.3892	21.2374	21.2717	21.0387	21.0612	21.0968	21.0618	21.4519	20.6297	20.8708	20.6741	20.2906	1007	-1.24732	-0.504291	-1.26291
AATC(UniMod:4)FAEK(UniMod:121)LPSSNLLK	STBD1	O95210_K172	O95210	1008	16.8736	16.7457	16.8341	16.8808	16.9023	16.5811	16.7569	16.5714	16.238	16.9516	16.5592	17.0638	16.7962	16.5814	16.7542	16.6127	16.7219	16.9945	16.9256	16.8719	16.5519	16.9412	16.7265	16.9306	16.9695	16.6657	17.1533	17.1771	17.3967	17.1946	17.0498	17.0036	16.9725	17.0216	16.8735	16.4731	17.5356	17.0471	16.9487	16.8699	17.0971	1008	-0.303857	-0.175144	0.0559989
AATEVSK(UniMod:121)ELSESQVHM(UniMod:35)MAAAVADGTR	AKAP12;AKAP12;AKAP12	Q02952_K882_Oxi891;Q02952-2_K784_Oxi793;Q02952-3_K777_Oxi786	Q02952;Q02952-2;Q02952-3	1009	16.895	16.4346	17.7845	16.182	16.1147	16.4457	16.6755	15.5731	15.9497	16.6958	16.6953	16.0834	17.5161	16.358	17.5668	17.5581	17.8265	16.2005	16.9072	16.7416	16.921	16.6525	17.4519	17.4094	16.6314	17.2385	17.2056	16.6027	17.3261	16.7012	16.6795	16.909	16.6731	17.4835	17.4748	17.1054	18.0494	16.8369	17.0293	16.7761	17.3341	1009	-0.467925	0.579718	0.343703
AATEVSK(UniMod:121)ELSESQVHMM(UniMod:35)AAAVADGTR	AKAP12;AKAP12;AKAP12	Q02952_K882_Oxi892;Q02952-2_K784_Oxi794;Q02952-3_K777_Oxi787	Q02952;Q02952-2;Q02952-3	1010	16.5682	16.2786	16.0403	16.3093	16.4078	16.5241	16.6379	16.1899	16.1913	16.1291	16.7153	15.95	16.533	16.335	16.4341	15.9711	16.336	16.4977	16.6501	16.4489	16.6433	16.1164	16.2128	16.3149	16.317	16.9346	17.103	16.6682	17.0704	16.485	16.5645	16.5751	16.6284	17.2823	17.3984	17.1203	17.3223	16.7019	17.2881	16.8107	16.5922	1010	0.126833	-0.0627804	-0.319707
AATEVSK(UniMod:121)ELSESQVHMMAAAVADGTR	AKAP12;AKAP12;AKAP12	Q02952_K882;Q02952-2_K784;Q02952-3_K777	Q02952;Q02952-2;Q02952-3	1011	17.2529	17.3574	17.3183	17.1188	16.8791	17.1993	17.4863	16.7745	16.8678	17.5018	17.5016	16.8299	16.9737	17.1536	16.9734	16.5968	16.367	17.2195	17.3327	16.8809	16.8639	17.1958		16.9091	17.3603	16.6976	17.9072	17.124	17.1623	17.2806	17.2682	16.9116	17.1413	18.1493	18.0514	17.8733	18.2876	17.6116	17.7711	17.4129	17.5526	1011	-0.0864282	-0.429067	0.0808635
AATFFGC(UniMod:4)IGIDK(UniMod:121)FGEILK	ADK	P55263_K111	P55263	1012	17.427	17.7594	18.2505	17.9688		16.3536	18.2879	17.7192	16.7341	17.4823	18.1763	14.7517	17.749	15.4091	17.9469	16.6131	18.5443	17.2469	18.3195	17.6707	17.3434	18.3145	18.6075	16.7623	17.4632		18.2228	18.4776	16.5998	18.4686	17.1951	16.5775	16.9467		18.0693	17.2405	16.7114	17.9532	16.2088	18.3544	16.2977	1012	-0.719196	0.0885016	0.141737
AATFGLILDDVSLTHLTFGK(UniMod:121)EFTEAVEAK	PHB	P35232_K177	P35232	1013	17.9759	16.9759	16.8646	18.3718	17.9078		17.4751	17.4156			17.7512		17.0475	17.246	17.7456		17.5721	17.4572	18.5035	17.6661		17.8538	18.2344		18.1341	18.3603	18.4125	17.8467	18.3906	18.1531		18.4913	17.9198	19.0942	18.6837					18.2135	19.5373	1013	-0.0847112	0.121918	0.19851
AATGK(UniMod:121)AILNGIDSINK	SMC3	Q9UQE7_K503	Q9UQE7	1014	16.8357	17.0033	17.2894	17.1986	17.0862	16.8277	16.7933	17.0173	17.1467	17.0174	17.0305	16.9196	16.7911	16.8604	16.9506	17.0819	16.7735	16.6667	17.1675	17.1608	17.2271	16.6078	16.6443	16.6468	16.6285	16.5483	16.7013	17.0714	17.0847	16.7673	16.6092	16.3221	16.4019	16.8522	16.9434	16.9423	16.8637	16.4451	16.0078	16.741	16.5902	1014	-0.19808	-0.0230606	-0.423644
AATK(UniMod:121)QAGGFLGPPPPSGK	TMCO1;TMCO1;TMCO1	Q9UM00_K223;Q9UM00-1_K172;Q9UM00-2_K204	Q9UM00;Q9UM00-1;Q9UM00-2	1018	20.347	20.3464	20.376	20.4261	20.476	20.3287	20.2478	20.5016	20.2374	20.5594	20.2861	20.3891	20.7773	20.5318	20.4434	20.5034	20.5325	20.5909	20.4108	20.6111	20.522	20.5843	20.2499	19.88	20.2996	20.8167	20.5554	21.0013	20.9379	20.4535	20.395	20.4781	20.4973	19.895	20.0823	20.0606	20.0498	19.193	19.4404	19.9094	20.0047	1018	-0.0772312	-0.000247544	-0.280249
AATLAQELEK(UniMod:121)FNR	SMC1A	Q14683_K395	Q14683	1019	14.9866	14.8106	15.1262	14.51	15.1169						15.1292	15.0886			15.1932		14.8644	15.6008	14.3726		14.9832		15.8306	14.1243	15.0421		15.6199				15.1647	14.776			14.4143	15.0413	14.9227					1019
AATNHVTPEEK(UniMod:121)EQVYR	PSMC3IP;PSMC3IP	Q9P2W1_K159;Q9P2W1-2_K147	Q9P2W1;Q9P2W1-2	1020	14.9049			14.9407		14.1774	14.7589	14.9858	14.4286	14.8502	14.8189	15.3956	14.8812	15.0389	15.2476	14.9023	15.0714	15.1088	15.1519	15.2038	15.4608	14.7189	14.9412	15.0577	15.1508			14.3262	15.4193		15.2303	14.4583	14.6724		14.5866	15.0919	14.1516	15.2105		14.6978	14.8196	1020	-0.353014	0.0785291	-0.264166
AATSEGVQVK(UniMod:121)R	MECP2;MECP2	P51608_K210;P51608-2_K222	P51608;P51608-2	1021	14.6013													14.4756	14.367	15.3671	14.8952					14.3086			14.1943																	1021
AATSTLSVC(UniMod:4)DFLGEK(UniMod:121)IASVLGISTPK	FAM177A1;FAM177A1	Q8N128_K120;Q8N128-2_K143	Q8N128;Q8N128-2	1022	18.053																	18.3772					18.2033										18.0577		17.5737							1022
AATTQLVSNSGLAVSGK(UniMod:121)ENK	CCDC14	Q49A88_K821	Q49A88	1023	17.0079		17.3095	17.1817	17.0415	16.2764		16.0301	16.2596	17.0692	17.0128	17.2427	17.3023	16.6128	16.7513	17.0526	16.9809	17.1767	17.0067	17.3516	17.3851					17.6797	17.411	17.7007	17.732	17.2517	17.0252	16.9276	17.5252	16.7179	17.0577	16.6527	17.1564		16.1179	16.5632	16.697	1023
AAVAGLDK(UniMod:121)AER	GART	P22102_K852	P22102	1024	17.7571	17.5487	17.7146	17.6762	18.0647	17.4971	17.6951	16.9281	17.3693	17.5983	17.5973	17.9247	17.7942	17.571	17.6402	17.3597	17.6943	17.795	17.6708	18.1714	18.0249	16.9748	17.7525	17.8333	17.8617	18.0736	18.0722	17.784	17.9877	17.4725	17.7554	18.0108	17.8236	17.8402	17.9065	18.1197	17.9304	18.0889	17.8315	17.9283	17.9016	1024	-0.378636	-0.162343	-0.309963
AAVATFLQSVQVPEFTPK(UniMod:121)SGVK	UBA1	P22314-2_K762	P22314-2	1025	23.192	23.0113	23.5036	23.4164	23.2214	22.4565	23.1703	23.2905	23.2152	22.2516	23.2562	23.3205	23.135	23.0672	23.216	23.0534	22.9595	23.1972	23.4914	23.186	23.3661	23.1521	23.3831	23.4046	23.5449	21.7953	23.3014	23.279	23.3393	23.3141	23.4567	23.1782	23.1415	22.9539	23.3034	23.329	23.3299	23.1829	23.5702	23.4415	23.4943	1025	-0.255071	0.083199	0.0609871
AAVAVVPLVSEDK(UniMod:121)SVTVPEAENPR	ZC3H11A	O75152_K712	O75152	1026	18.3829	17.9808		18.2284	17.8615	18.226	18.429	18.2902	18.2516	17.8374	18.323	18.4263	18.2701	18.7542	18.8136	18.674	18.7546	18.2562	18.0384	18.237	18.3521	18.4336	18.9078	19.0708	18.9482	17.9557	18.4217	18.2254	18.515	18.7224	18.6078	18.7084	18.9192	18.1569	18.2468	18.4854	18.2753	17.9565	18.1133	18.0376	18.2213	1026	0.275575	0.53488	0.619155
AAVAWEAGK(UniMod:121)PLSIEEIEVAPPK	ADH5	P11766_K18	P11766	1027	18.8098	18.6847	18.9088	18.8586	18.86	18.6985	19.0948	18.7944	18.4662	18.999	18.9089	19.2878	19	18.6927	18.8837	18.7935	18.8498	18.9329	19.0441	18.8826	18.9292	18.7561	18.8797	18.7849	18.7887	18.3444	18.9836	18.6187	18.9268	18.841	18.9252	18.698	18.6804	18.9362	18.8296	18.5548	18.3678	18.9411	18.7204	18.6003	18.6445	1027	-0.0645474	-0.244006	-0.144862
AAVC(UniMod:4)GFEAFINGK(UniMod:121)HIVGEIK	PARP4	Q9UKK3_K677	Q9UKK3	1028	15.3692	15.8821	15.5763	15.1454	16.0903	15.1042		15.397	15.6567	15.5489	15.4573	14.1271	15.2095	14.8764	15.5999		14.9997	15.7681	15.0652	15.7247	15.8204	15.4027	15.3229	14.6938	15.7169		15.6817	15.2583	15.4793	15.6212	15.7915	15.3032	15.7086	14.9502		14.9707	15.4472	14.8579	15.1185	15.4184	15.4977	1028	-0.287584	0.0729575	-0.310551
AAVC(UniMod:4)LC(UniMod:4)K(UniMod:121)EGR	FAT1	Q14517_K3783	Q14517	1029	17.7874	17.9091	18.1478	18.0252	18.5804	17.8371	17.6981	17.8906	17.887	17.9242	17.9251	18.2262	17.8689	18.1129		18.0182	18.0013	17.8304	17.8526	17.8052	17.6811	17.6535	18.2037	17.4712	17.6194	17.4439	17.4184	17.4876	17.7121	17.2193	17.4666										16.7044	1029
AAVDYQK(UniMod:121)VVR	MAT2A	P31153_K81	P31153	1030	19.8913	19.8561	20.0404	20.011	20.1551	19.6828	19.8131	20.0681	19.7908	19.8181	19.6414	19.7192	19.7698	19.4563	19.5435	19.115	19.7411	19.65	19.6967	19.9101	19.5757	19.534	19.5384	19.4872	19.36	20.0375	19.9722	20.2483	20.1246	19.9174	19.9646	19.9681	19.9106	20.4866	20.6119	20.3074	20.5952	20.0105	20.1788	20.2684	20.0742	1030	-0.176955	-0.273138	-0.228238
AAVEDSGTTVETIK(UniMod:121)LGGVSSTEELDIR	RNF20	Q5VTR2_K36	Q5VTR2	1031	18.9053		18.8007		18.7303		19.0632	18.5563	18.8564					19.1009	18.9733	18.8555	19.0095				18.6881		19.02	18.9519			18.9906				18.7922	19.2022	18.8979		18.8641		18.5765	18.9412	18.9827	18.9752	19.0878	1031
AAVEWFDGK(UniMod:121)DFQGSK	EWSR1;EWSR1;EWSR1;EWSR1	Q01844_K433;Q01844-3_K432;Q01844-5_K438;Q01844-6_K377	Q01844;Q01844-3;Q01844-5;Q01844-6	1032	19.0081	18.8768	18.9691	18.9034	19.0159	18.9513	19.1931	18.9791	18.7587	18.933	19.25	18.9172	19.0608	19.0578	19.1647	19.1035	19.1976	19.1654	19.2741	19.0998	19.168	19.1082	19.1135	18.9871	19.0801	19.2364	19.2084	18.9534	18.9804	18.9781	19.1535	19.0092	18.9779	18.8926	19.0262	19.0264	19.0709	18.6455	18.5931	18.4923	18.7498	1032	0.0292279	0.0906574	-0.104622
AAVFHEK(UniMod:121)DYDSLAQPGFFDR	COL6A2	P12110_K1000	P12110	1033	18.6313	18.5144	18.3523	18.6939	18.4268	17.6356	18.5162	17.94	17.6492	18.5938	18.889	18.0777	18.5612	18.455	18.6426	18.7607	18.6244	18.7846	18.6895	18.8673	18.7749	18.0579	18.4865	18.5571	18.4361	19.0335	19.1213	18.3445	18.8622	18.3745	19.0174	18.951	18.9504	18.9612	18.9691	19.0572	18.7698	18.7611	19.0432	18.9494	19.101	1033	-0.561607	0.0902268	-0.394701
AAVGEEK(UniMod:121)DINTFVGTPVEK	MKI67	P46013_K1915	P46013	1034	18.3605	18.5353	18.1028	18.722	18.5685	18.1087	18.9928	18.4283	17.6481	18.4604	18.7947	18.9948	18.7747	18.8293	18.9774	18.8314	19.0583	18.5191	18.3864	18.7944	18.6833	17.5692	18.6202	18.512	18.1382	17.8622	18.3924	17.1764	18.6522	17.8279	17.7524	18.3032	18.2739	18.5958	18.5512	18.5056	17.912	17.9679	17.9693	17.8224	17.8056	1034	-0.187639	0.167982	-0.385911
AAVGQESPGGLEAGNAK(UniMod:121)APK	PDS5A	Q29RF7_K1315	Q29RF7	1035	18.0688	17.8489	17.5431	17.7071	17.9528	18.2598	17.8588	18.2457	17.9795	17.9547	17.7439	17.4373	17.8173	18.5071	18.4658	18.4317	18.679	17.7311	17.7175	17.5972	17.8647	18.8607	19.0191	18.7374	19.0845	17.9853	17.7862	17.8079	18.0074	18.1953	18.2593	18.129	18.2209	17.8212	17.4103	17.5179	18.0284	18.1722	18.2428	18.0361	18.0861	1035	0.322963	0.782619	1.19777
AAVHLEGK(UniMod:121)IEQAQR	VCL;VCL	P18206_K496;P18206-2_K496	P18206;P18206-2	1036	17.4552	17.3792	17.8392	17.554	17.4736			17.5884	17.3513	17.7595	17.3442	17.0527	17.5334			16.9173	17.0497	17.5241	17.7392	17.7069	17.5742	17.5422	17.1781	17.565	16.6576	17.48	17.3381	17.9812	17.798	17.6237	17.9082	17.634	17.8825	17.1617	17.33	17.0371	17.3431	17.2643	17.1161	17.5877	17.5724	1036	-0.0916162	-0.438908	-0.400358
AAVHTYGIASVPNQPLK(UniMod:121)K	DDX20	Q9UHI6_K473	Q9UHI6	1037	15.9678	15.979	16.1635	16.118	16.0184	15.9966	16.0648	16.0425	16.2369	15.3913	15.9556	16.3746	16.0641	15.7708	16.1646	16.4087	16.3818	15.9195	15.6536	16.1112	15.981	15.6273	16.0487	15.9604	16.1204	15.8811		16.094	16.2293	16.4194	16.169	15.876	16.1331	15.4266	15.6961	16.0085	16.2226	14.6905	15.585	16.1075	15.6531	1037	0.0154969	0.235062	0.0228517
AAVIGPDVFAK(UniMod:121)LLSAER	EPPK1	P58107_K680	P58107	1038	16.1751		16.5055	16.0796	15.8177				16.2392		15.8727	14.9778				16.5308		16.7645	16.3947	15.6541	16.7255			16.2896	16.0002	15.6408	16.1316	15.5928	16.2582	16.8847	16.308	15.9121			15.5209	16.9077	16.9594	16.4665	16.4563	15.912	15.924	1038	0.104889	1.10554	-0.239823
AAVK(UniMod:121)C(UniMod:4)C(UniMod:4)PEESLK	PSME4	Q14997_K636	Q14997	1039	18.7342	18.884	18.5594	18.6281	18.8968	18.5065	18.7151	18.4207	18.7233	18.7624	18.696	18.3906	18.9099	18.2514	18.4242	18.4651	18.5074	18.9077	19.0085	18.7948	19.1488	18.962	18.6242	18.5238	18.6804	18.576	19.07	19.0539	18.9167	18.5653	18.9563	18.847	18.508	18.8086	18.8239	18.8334	18.7975	18.6612	18.9907	18.7445	18.8238	1039	-0.150694	-0.277718	-0.267336
AAVK(UniMod:121)DVEEEK	SMU1	Q2TAY7_K194	Q2TAY7	1040	14.5002	14.4255				14.0986	14.4017						15.0918	14.7972	14.2981	14.8908				14.1929	14.9977			13.9957	14.0947												14.7178					1040
AAVK(UniMod:121)FLDTDTIC(UniMod:4)YR	ATPAF2	Q8N5M1_K133	Q8N5M1	1041	15.9669	15.2426							17.1232	15.2384			17.2589	14.5108				15.2784		15.1342	15.1		16.0232		15.6011		15.5967	15.8401		15.5528	15.7961	16.0387	17.6815	15.3732	15.5599			18.0364	15.716	16.1989	17.37	1041	1.88064	-1.73788	0.641273
AAVK(UniMod:121)GDAAEVER	ANKRD20A4P;ANKRD20A8P;ANKRD20A2P;ANKRD20A1;ANKRD20A3P	Q4UJ75_K43;Q5CZ79_K43;Q5SQ80_K43;Q5TYW2_K43;Q5VUR7_K43	Q4UJ75;Q5CZ79;Q5SQ80;Q5TYW2;Q5VUR7	1042	14.7402	14.6491	14.2983	14.2914	14.6502			14.8005	14.6449				14.8056		14.2897					15.096					14.2184	14.549	15.0384		15.4466	14.6758			14.7518	14.7819	14.4494	15.0194	15.2307	14.2007	15.3363		15.0599	1042	0.250408	-0.515974	-0.877693
AAVK(UniMod:121)GDGFWVGK	USP48	Q86UV5-5_K126	Q86UV5-5	1043	18.3536	18.0636	18.058	17.6997	18.0113	18.9675	18.7712	19.1326	18.9722	18.0148	17.7781	17.8961	17.9488	18.8527	18.757	18.9596	18.9046	17.9322	17.8372	17.8363	18.0562	18.6601	18.7006	18.3259	18.658	17.5706	17.7345	18.3663	18.2214	18.7095	18.7571	18.3551	18.9147	18.4742	18.3252	18.4868	18.4367	18.3713	18.3031	17.9502	18.3743	1043	1.00275	0.958991	0.670692
AAVK(UniMod:121)GSDGFWVGK	USP48	Q86UV5_K587	Q86UV5	1044	23.1291	23.0286	23.1448	23.12	23.0406	23.1623	23.1761	23.0614	23.106	22.9532	23.047	23.1417	23.0785	23.1325	23.1806	23.0994	23.2037	23.053	23.0676	22.9652	23.0092	23.2786	23.1854	23.2081	23.3343	22.8848	23.0174	23.0546	23.0398	23.6016	23.4989	23.4505	23.4775	22.6136	22.7712	22.609	22.6726	23.3158	23.4261	23.4842	23.4684	1044	0.0429497	0.0989847	0.227885
AAVK(UniMod:121)GYLGPEQLPDC(UniMod:4)LK	MDH2	P40926_K78	P40926	1045	21.1423	21.1127	21.2869	21.2204	21.1706	21.1062	21.0571	21.3057	21.0596	21.225	21.162	21.2357	21.1995	21.0888	21.0585	21.1331	21.0475	21.3186	21.3791	21.2397	21.33	21.2789	21.2007	20.9314	21.1945	21.1051	21.2013	21.0244	21.1347	21.1128	21.1635	20.9345	20.9555	21.0606	21.0672	20.9424	20.7436	21.2977	21.273	21.2142	21.118	1045	-0.0655282	-0.123582	-0.165474
AAVLFQPC(UniMod:4)GHMC(UniMod:4)AC(UniMod:4)ENC(UniMod:4)ANLM(UniMod:35)K(UniMod:121)K	MIB1	Q86YT6_K895_Oxi894	Q86YT6	1046	17.1087	17.7165	17.4876	17.2654	17.5819	17.6814	17.3872	17.51	17.8315	16.9801		16.8769	17.136	16.6374	16.9077		16.8469										16.6084		16.6025	16.6179		16.7926								17.0179	16.6887	1046
AAVLFQPC(UniMod:4)GHMC(UniMod:4)AC(UniMod:4)ENC(UniMod:4)ANLMK(UniMod:121)K	MIB1	Q86YT6_K895	Q86YT6	1047	18.9045	18.6839	18.9429	18.9564	19.1486	18.7669	18.7459	19.0536	18.686	18.8313	18.8854	19.165	18.6375	18.6933	18.7607	19.0016	18.8081	18.9777	19.0593	18.7173	19.3684	19.1941	18.9863	18.8295	19.1278		19.0028	18.4375	18.947	18.7925	18.827	19.0628	18.9366		18.7702	18.8177	19.0375	18.8546	18.8782	18.9036	19.075	1047	-0.119821	-0.0638514	0.00373905
AAVLK(UniMod:121)YENNVMNIR	PPP3CA	Q08209-2_K323	Q08209-2	1048	17.3101	17.3884	17.8107	17.7766	17.411	17.6631	17.2347	17.3257	17.6003	17.4018	17.2615	17.4303	17.439	17.2706	17.2029	17.421	17.1725	17.4772	17.5289	17.6447	17.2922	17.1475	17.0144	17.1964	17.0909	17.5604	17.604	17.7033	17.7589	17.3304	17.3183	17.2583	17.2645	17.0568	16.9956	17.0542	17.1847	16.3257	16.8253	17.1662	16.7953	1048	-0.140696	-0.116404	-0.373459
AAVM(UniMod:35)HDILDMMPEGIK(UniMod:121)QNK	PRPF8	Q6P2Q9_K702_Oxi690	Q6P2Q9	1049	19.9048	20.0276		19.8867	20.0005	20.1216		20.1804	20.0692	19.955	19.8829	19.9853	19.7647	19.9643	20.057	20.0928	19.9311	19.8131	19.8772	19.8486	19.8094	20.1949	20.173	20.2367	20.3041	19.4655	19.4235	19.6266	19.7207	19.9473		19.8258	19.9808	19.7971	19.5258	19.7979	19.9537	19.9543	19.7527	19.7988	19.7311	1049	0.152157	0.114323	0.390049
AAVM(UniMod:35)VHQLSK(UniMod:121)K	CTNNB1	P35222_K180_Oxi174	P35222	1050	17.6247	17.3083	17.7775	17.3961	17.587	17.3378	17.1933	17.4015	17.3925	17.6616	17.782	17.4429	17.5235	17.3351	17.1207	17.5917	17.5772	17.5192	17.6188	17.588	17.8317	17.6972	17.7487	17.6312	17.986	17.5285	17.868	17.8926	17.8348	17.7994	17.8387	17.6581	17.748	17.8634	17.5662	16.971	17.7058	17.7875	17.9812	17.7684	18.1282	1050	-0.185964	-0.196328	0.126369
AAVM(UniMod:35)VYDDANK(UniMod:121)K	ENAH;ENAH;ENAH	Q8N8S7_K21_Oxi14;Q8N8S7-2_K21_Oxi14;Q8N8S7-3_K21_Oxi14	Q8N8S7;Q8N8S7-2;Q8N8S7-3	1051	16.1896	15.8761	16.2998	16.0231	16.3756	15.7075	15.6757	16.1564	16.3341	16.6352	15.9104	16.2199	15.4344	15.869	15.4361	15.5854	15.8056	15.8468	16.6028	15.8666	15.9221	16.6665	15.3992	15.1559	15.5041	17.2413	17.044	15.6838	16.0568	16.328	16.6141	16.0844	16.5583	16.8702	17.1178	16.5057	16.6495	16.4696	16.9913	16.719	16.342	1051	-0.175237	-0.375964	-0.378117
AAVMHDILDM(UniMod:35)MPEGIK(UniMod:121)QNK	PRPF8	Q6P2Q9_K702_Oxi696	Q6P2Q9	1052	19.1441		19.1149		19.1399		19.4358	19.4654	19.323				19.01	19.3715	19.2358	19.3715	19.2397	19.021	18.9279	19.4557	19.1096		19.5666		19.6401		18.7173	18.7173	18.5059	19.3796	19.0842		19.1109					19.1068		18.6124	18.9386	1052
AAVMHDILDMM(UniMod:35)PEGIK(UniMod:121)QNK	PRPF8	Q6P2Q9_K702_Oxi697	Q6P2Q9	1053	18.0373	17.8463	18.3972	17.9745	17.742	18.1522	18.6465	18.106	18.3043	18.1253	18.2422	17.792		18.0872		17.9517	18.04	17.7806	18.2897	18.0484	18.185	18.328	18.056	18.2848	18.3782	18.6434	17.6314	17.5409	18.098	17.6686	17.7253	17.9497	18.0655	17.5487	18.1185	17.9891	18.0341	17.6081	17.9961	17.9988	18.0415	1053	0.312262	-0.0268778	0.185831
AAVMHDILDMMPEGIK(UniMod:121)QNK	PRPF8	Q6P2Q9_K702	Q6P2Q9	1054	20.8091	20.8717	20.8155	20.991	20.8806	21.2134	21.0269	21.0971	21.1228	20.808	20.6973	20.9121	20.8097	20.9548	21.1236	21.133	21.0495	20.6868	20.6696	20.8663	20.7315	20.948	21.0374	21.0874	21.0024	20.578	20.486	20.4747	20.4739	20.6933	20.8407	20.8625	20.88	20.6243	20.3599	20.6863	20.7136	20.3739	20.4049	20.7007	20.6759	1054	0.225371	0.258462	0.280289
AAVMK(UniMod:121)YGK	CDC5L	Q99459_K25	Q99459	1055	18.2694	17.8424	18.114	18.0862	17.9669	19.2854	19.1244	19.1924	18.9502	18.1261	17.0055	17.7627	18.127	18.9857	19.2526	19.1701	19.1213	17.7351	17.1438	17.6743	17.3045	19.1548	19.0089	19.2128	18.9808	17.3972	17.2039	17.6019	17.1428	18.6655	18.309	18.7903	18.279	17.6471	17.7363	17.7047	17.6758	18.5623	18.5495	18.6773	18.5055	1055	1.13572	1.3771	1.62492
AAVMVHQLSK(UniMod:121)K	CTNNB1	P35222_K180	P35222	1056	19.0378	19.004	19.2103	18.7875	19.1597	18.9323	18.7478	18.8412	18.8637	19.0557	19.1922	19.16	19.0926	18.74	18.8929	18.9449	18.8182	19.1321	19.1414	19.1759	19.0854	19.0776	18.987	19.1035	18.7782	19.2062	19.232	19.3937	19.1514	19.1087	19.2928	19.2959	18.9225	18.7576	18.8335	18.8395	19.1152	18.9049	19.0574	19.205	19.2721	1056	-0.194129	-0.276128	-0.147137
AAVMVYDDANK(UniMod:121)K	ENAH;ENAH;ENAH	Q8N8S7_K21;Q8N8S7-2_K21;Q8N8S7-3_K21	Q8N8S7;Q8N8S7-2;Q8N8S7-3	1057	17.6681	17.74	17.6152	17.7391	17.5097	17.8442	17.6556	17.655	17.6218	17.5979	17.6048	17.7615	17.7315	17.6157	17.6521	17.5853	17.8141	17.4047	17.6218	17.6074	17.5307	17.0492	17.4757	17.5837	17.1308	17.5876	17.197	17.5361	17.6254	17.762	17.7774	17.811	17.6792	18.0128	18.058	17.6931	18.0722	17.9585	17.9435	17.9864	17.8742	1057	0.0431384	-0.00713176	-0.231314
AAVNGYSGSDTVGAGFTQAK(UniMod:121)EHIR	HSPA12A	O43301_K280	O43301	1058	15.7076	15.5126	15.8478	15.7821	14.7627	15.8041	15.694	15.9478	15.3365	15.942	14.9098			15.6391				15.4601		15.777										15.5173	15.3323	16.1305	15.2844	16.2244	16.2684	15.9039	15.824	15.3074	16.4358	16.0222	16.0248	1058
AAVNVVDFDDK(UniMod:121)YIVSASGDR	FBXW11;FBXW11;FBXW11	Q9UKB1_K374;Q9UKB1-2_K340;Q9UKB1-3_K361	Q9UKB1;Q9UKB1-2;Q9UKB1-3	1059	19.4738	19.3358	19.5397	19.608	19.8614	19.3621	19.455	19.4459	19.3229	19.402	19.6419	19.3686	19.7698	19.5753	19.4865	19.6702	19.6488	19.4085	19.5872	19.7813	19.6532	18.9014	19.2161	19.4116	19.2764	18.7483	19.455	19.5298	19.7832	19.293	19.3962	19.6784	19.6735	19.3827	19.538	19.8101	19.6322	19.1411	18.9828	19.5337	19.6427	1059	-0.189727	0.0496194	-0.406177
AAVPDAVGK(UniMod:121)C(UniMod:4)R	ATP1A1;ATP1A1	P05023_K605;P05023-4_K605	P05023;P05023-4	1060	23.7138	23.6971	23.8214	23.7024	23.8459	23.6585	23.475	23.6343	23.5682	24.0155	23.935	23.8362	23.7142	23.4308	23.512	23.6216	23.5641	23.8931	24.0417	23.8629	23.8832	23.7584	23.8041	23.6537	23.8889	24.0166	24.1007	23.8968	23.8582	23.5994	23.6262	23.4744	23.5109	23.7939	23.8861	23.6592	23.7781	23.3781	23.4679	23.406	23.2791	1060	-0.182737	-0.343094	-0.143958
AAVPSIK(UniMod:121)FC(UniMod:4)LDNGAK	PGK1	P00558_K48	P00558	1061	20.8605	20.7188	21.0656	21.0225	20.9175	20.7389	20.7163	20.9084	20.8914	20.9989	20.8287	20.9807	20.7656	20.6106	20.8884	20.764	20.6766	20.9544	21.0089	21.0013	20.9611	20.9305	20.8836	20.7111	20.872	20.6682	20.997	20.9915	20.828	20.7327	20.9078	20.72	20.659	20.774	20.9205	20.7992	20.731	20.9469	21.0463	21.0165	20.8664	1061	-0.117389	-0.158596	-0.132128
AAVQAFK(UniMod:121)EAR	SRFBP1	Q8NEF9_K124	Q8NEF9	1062	15.4104		15.2583	15.0509	15.7325	16.234	15.5381	15.9977	16.4861		15.5856	14.9204		15.2228	15.027	15.4572	15.8377		15.5006	15.3733	14.7222	14.9919	15.4595	15.1977			15.4131	15.6353									14.3873					1062
AAVQFLNNAWGIQK(UniMod:121)K	NOL7	Q9UMY1_K237	Q9UMY1	1063	16.57	15.4756		16.1636	15.8335	16.9412		16.9427	16.5188	16.0996	16.0452	15.9734		16.9053	17.4395	17.3481	17.4174	16.3319	15.8933	16.1074	15.9498	17.2193	17.3364	17.7772	17.4206		16.6473	16.4783	16.7475	16.8434	17.0351	16.8214	17.2561	15		16.5231	16.3122	16.2753	15.8123	16.5701	16.4872	1063	0.976664	1.23813	1.36779
AAVQK(UniMod:121)AIPMYK	ATP6V1E1;ATP6V1E1	P36543_K150;P36543-3_K120	P36543;P36543-3	1064	18.535	18.6209	18.853	18.4978	18.6097	18.4623			18.2833		18.7225		18.7762	18.4384	18.4047	18.4632	18.4925	18.5569	18.7105	18.6134	18.554		18.4379	18.3762		18.723	18.6029	18.4423	18.3808		18.4527	18.6542	18.5798		18.4449	18.4618	18.4232	18.6333	18.4314	18.3825	18.6321	1064	-0.272525	-0.299648	-0.201659
AAVVESHK(UniMod:121)LGGTC(UniMod:4)VNVGC(UniMod:4)VPK	GSR;GSR	P00390_K97;P00390-2_K54	P00390;P00390-2	1065	18.2403	18.247	18.3388	18.3949	18.1821	18.1261	18.1583	18.0998	18.3557	18.2868	18.3773	18.4	18.4281	17.9274	18.0669	18.2407	18.25	18.3896	18.5499	18.4336	18.542	18.3886	18.1864	18.244	18.3727	17.9825	18.3721	18.3394	18.2675	18.3958	18.2201	18.3527	18.0638	17.8451	18.0703	17.9796	18.1301	18.0983	18.2764	18.3371	17.8954	1065	-0.105781	-0.251798	-0.180876
AAVVVSK(UniMod:121)SGSLK	NOLC1	Q14978-3_K580	Q14978-3	1067	20.3192	20.0291	20.0634	20.0823	20.075	20.3442	20.4413	20.4116	20.3234	20.3103	20.0565	19.9127	20.0176	20.4204	20.3448	20.4801	20.4929	19.965	20.0816	19.9469	20.0484	20.994	20.5993	20.7041	20.8071	20.0485	20.0765	20.1416	20.016	20.6948	20.4967	20.4313	20.5096	20.4473	20.2083	20.3874	20.4926	20.405	20.4523	20.5167	20.4903	1067	0.317649	0.360267	0.765657
AAWAEYEAEK(UniMod:121)K	ATRX	P46100_K2282	P46100	1068	18.4973	18.2624	18.2605	18.2401	17.7468	18.4802	18.5134	18.1414	18.3949	18.2937	18.2464	17.9978	18.127	18.7637	18.8135	18.8605	18.8694	18.3229	18.3567	18.1113	18.2094	18.997	19.0312	18.8822	18.6666	18.5401	18.4347	17.8835	18.1453	18.84	19.0303	18.9338	18.9774	18.3097	18.3089	18.3008	18.2696	18.9424	18.8798	18.6963	18.8114	1068	0.255048	0.66056	0.644151
AAWK(UniMod:121)FIK	NPEPPS	P55786_K829	P55786	1069	16.9282		17.2084	17.2608	16.7618	17.2284	16.8779	17.2233	16.974	17.1687	17.1324	17.005	17.0737	16.9126	16.8478	16.9379	16.9161	17.1711	17.1284	17.0172	17.2944	16.9192	16.6655	16.7925	16.9307	17.1059	17.0024	17.2137	17.0014	16.3995	16.3746	16.7492	16.6539	16.8815	16.8405	17.1805	16.6114	16.4348	16.7456		16.6281	1069	-0.00112245	-0.191346	-0.32576
AAYAEK(UniMod:121)LR	PGP	A6NDG6_K80	A6NDG6	1070	18.139	17.9077	18.1186	18.2179	18.1754	17.8757	17.8843	17.7344	17.877	18.191	17.8403	18.333	18.1413	17.9266	17.8565	18.0514	17.9677	18.2446	18.113	18.2292	18.269	17.8789	17.9224	18.3549	17.8972	18.3596	18.3428	18.4349	18.2839	18.0216	18.1182	18.2042	18.2339	18.2407	18.3147	18.3265	18.3134	18.2462	18.3039	18.3918	18.4164	1070	-0.262047	-0.175845	-0.200581
AAYFEK(UniMod:121)NHGTR	PRPF6	O94906_K585	O94906	1071	17.4045	18.077	18.0691	17.9899	17.8839	17.8336	17.7149	18.1737	17.6054	17.7178	18.0724	18.047	18.1598	18.0624	18.0183	18.4298	18.1782	17.2201	17.3787	17.1593	15.999	17.5324	16.5407	16.8849	16.2174	17.564	17.5283	17.6911	16.3793	17.1029	17.4268	16.909	17.1384			14.9595				16.0868		1071	-0.173076	0.172894	-0.14541
AAYFGIYDTAK(UniMod:121)GMLPDPK	SLC25A5	P05141_K199	P05141	1072	17.7705	17.3136	17.7626	17.6389	17.5735	17.9095	17.614	17.5934	17.5355	17.9841	18.0726	17.6927	17.672	17.2783	17.7916	17.4418	17.6888	17.4837	17.9684	17.8345	17.7711	17.8528	18.0367	17.8578	17.8016	16.4188	18.5527	17.8686	17.984	18.1094	18.0967	17.7551	17.7163	18.369	18.2439	18.1797	17.8205	17.9127	17.7321	17.6428	17.2481	1072	0.090988	-0.305239	0.122799
AAYFGVYDTAK(UniMod:121)GMLPDPK	SLC25A6	P12236_K199	P12236	1073	17.1535	16.8541	16.9743	16.4075	16.9002	16.8146	16.9827	16.6483	16.8143	16.9215	17.1574	16.5586	17.1221	16.8089	17.1338	16.806	16.8774	17.0729	17.3329	17.2593	16.7359	17.1899	17.1865	17.3038	17.0247	17.0238	17.806	17.6547	17.6053	17.4309	17.0448	17.4837	17.4167	17.8287	17.7038	17.52	17.8198	17.1584	17.422	17.251	17.0838	1073	0.030961	-0.0333484	0.0759837
AAYK(UniMod:121)EYISNK	UBTF	P17480_K646	P17480	1074	18.1296	17.7919	17.7711	17.927	17.7917	18.3518	18.2593	18.1794	18.1037	17.6555	17.7866	18.0912	17.814	18.8336	18.7427	18.8875	18.6458	17.9614	18.0518	17.8653	17.8058	19.0568	18.6021	18.9125	18.7975	17.9896	17.8497	17.8485	17.4406	18.515	18.3986	18.2167	18.2774	17.7112	17.8459	17.7601	17.7641	17.9949	17.8629	17.9437	18.0773	1074	0.403118	0.940586	0.921108
[truncated: 56,104 more rows]
[truncated: 9 more columns]

## Sheet: SD7-AllQuantifiedProteins
id	PG.ProteinAccessions	Genes	PG.Quantity_mean	Log2 Intensity DMSO_15min_1	Log2 Intensity DMSO_15min_2	Log2 Intensity DMSO_15min_3	Log2 Intensity DMSO_15min_4	Log2 Intensity FT671_15min_1	Log2 Intensity FT671_15min_2	Log2 Intensity FT671_15min_3	Log2 Intensity FT671_15min_4	Log2 Intensity DMSO_30min_1	Log2 Intensity DMSO_30min_2	Log2 Intensity DMSO_30min_3	Log2 Intensity DMSO_30min_4	Log2 Intensity FT671_30min_1	Log2 Intensity FT671_30min_2	Log2 Intensity FT671_30min_3	Log2 Intensity FT671_30min_4	Log2 Intensity DMSO_60min_1	Log2 Intensity DMSO_60min_2	Log2 Intensity DMSO_60min_3	Log2 Intensity DMSO_60min_4	Log2 Intensity FT671_60min_1	Log2 Intensity FT671_60min_2	Log2 Intensity FT671_60min_3	Log2 Intensity FT671_60min_4	Log2 Intensity DMSO_180min_1	Log2 Intensity DMSO_180min_2	Log2 Intensity DMSO_180min_3	Log2 Intensity DMSO_180min_4	Log2 Intensity FT671_180min_1	Log2 Intensity FT671_180min_2	Log2 Intensity FT671_180min_3	Log2 Intensity FT671_180min_4	Log2 Intensity DMSO_360min_1	Log2 Intensity DMSO_360min_2	Log2 Intensity DMSO_360min_3	Log2 Intensity DMSO_360min_4	Log2 Intensity FT671_360min_1	Log2 Intensity FT671_360min_2	Log2 Intensity FT671_360min_3	Log2 Intensity FT671_360min_4
[truncated: 11,768 more rows]
