# Supplementary material for: Time-resolved in vivo ubiquitinome profiling by DIA-MS reveals USP7 targets on a proteome-wide scale
Source: Nat Commun. 2021 Sep 13;12:5399. doi: 10.1038/s41467-021-25454-1 (PMC8438043; doi:10.1038/s41467-021-25454-1)
Supplement: Supplementary file 11 — Supplementary Dataset 8 [file 41467_2021_25454_MOESM11_ESM.xlsx]

## Sheet: Description
List of K-GG peptides and proteins of putative USP7 substrates.
Header	Description
Genes	Genes associated with the identified peptide sequence
ModifiedSequence	Identified peptide sequence including all posttranslational modifications
ProteinAccessions_PTM	UniProt identifiers with the modification site position
Ubi-Log2 Intensity (Condition)	Log2 intensity of the ubiquitinated peptide with the specified condition
Prot-Log2 Intensity (Condition)	Log2 intensity of the protein group with the specified condition

## Sheet: SD8
Genes	ModifiedSequence	ProteinAccessions_PTM	Ubi-Log2 Intensity DMSO_15min_1	Ubi-Log2 Intensity DMSO_15min_2	Ubi-Log2 Intensity DMSO_15min_3	Ubi-Log2 Intensity DMSO_15min_4	Ubi-Log2 Intensity FT671_15min_1	Ubi-Log2 Intensity FT671_15min_2	Ubi-Log2 Intensity FT671_15min_3	Ubi-Log2 Intensity FT671_15min_4	Ubi-Log2 Intensity DMSO_30min_1	Ubi-Log2 Intensity DMSO_30min_2	Ubi-Log2 Intensity DMSO_30min_3	Ubi-Log2 Intensity DMSO_30min_4	Ubi-Log2 Intensity FT671_30min_1	Ubi-Log2 Intensity FT671_30min_2	Ubi-Log2 Intensity FT671_30min_3	Ubi-Log2 Intensity FT671_30min_4	Ubi-Log2 Intensity DMSO_60min_1	Ubi-Log2 Intensity DMSO_60min_2	Ubi-Log2 Intensity DMSO_60min_3	Ubi-Log2 Intensity DMSO_60min_4	Ubi-Log2 Intensity FT671_60min_1	Ubi-Log2 Intensity FT671_60min_2	Ubi-Log2 Intensity FT671_60min_3	Ubi-Log2 Intensity FT671_60min_4	Ubi-Log2 Intensity DMSO_180min_1	Ubi-Log2 Intensity DMSO_180min_2	Ubi-Log2 Intensity DMSO_180min_3	Ubi-Log2 Intensity DMSO_180min_4	Ubi-Log2 Intensity FT671_180min_1	Ubi-Log2 Intensity FT671_180min_2	Ubi-Log2 Intensity FT671_180min_3	Ubi-Log2 Intensity FT671_180min_4	Ubi-Log2 Intensity DMSO_360min_1	Ubi-Log2 Intensity DMSO_360min_2	Ubi-Log2 Intensity DMSO_360min_3	Ubi-Log2 Intensity DMSO_360min_4	Ubi-Log2 Intensity FT671_360min_1	Ubi-Log2 Intensity FT671_360min_2	Ubi-Log2 Intensity FT671_360min_3	Ubi-Log2 Intensity FT671_360min_4	Prot-Log2 Intensity DMSO_15min_1	Prot-Log2 Intensity DMSO_15min_2	Prot-Log2 Intensity DMSO_15min_3	Prot-Log2 Intensity DMSO_15min_4	Prot-Log2 Intensity FT671_15min_1	Prot-Log2 Intensity FT671_15min_2	Prot-Log2 Intensity FT671_15min_3
BRWD1	SHPELENVK(UniMod:121)ISETTGNSK	Q9NSI6-2_K2139	15.4655	15.4353	14.9533		18.6134	18.8321	18.6454	18.3991	15.0374	15.8189	15.6598	15.0886	18.7331	18.6516	19.0516	18.2966	14.804	15.4986	15.2036	15.3877	18.4735	18.2214	18.3932	18.0383	15.7172		15.5209	15.0763	16.4491	16.6984		16.1993	14.6331	15.1883	15.4769			16.0217	15.8074	16.3306	20.7775	20.818	20.5146	20.6187	20.9485	20.8116	20.8004
BRWD3	FIGDQSC(UniMod:4)TDILDTYNK(UniMod:121)IK	Q6RI45_K1256	17.3737	17.3209	17.4636	17.5815	19.4853	19.7451	19.545	19.5445	17.3113	17.2969	17.3074	17.5912	19.9797	20.0114	20.021	19.8615	17.0353	17.3345	17.3042	17.39	19.9703	19.9106	20.1219	20.0921	16.7242	17.2077	17.183	17.5379	18.735	18.5078	18.9171	18.6325	17.5525	17.3863	17.5232	17.8342	18.4187	18.4982	18.5633	18.7725	21.5697	21.6427	21.3008	21.1756	21.4928	21.435	21.1949
CACTIN	AFETPEEK(UniMod:121)R	Q8WUQ7_K166;Q8WUQ7-2_K166	19.0258	19.1168	19.0059	18.8845	21.6267	21.622	21.7102	21.5483	19.2722	18.6938	19.0163	18.9941	21.5034	21.4637	21.6013	21.5204	19.009	19.1093	18.812	18.9259	21.5412	21.3069	21.395	21.4489	18.389	18.2315	18.0816	18.2706	19.9747	20.1164	19.9683	19.9958	18.1028	18.4444	18.3774	18.4166	19.749	19.7721	19.7095	19.6376	22.0151	22.0591	21.9192	21.9124	22.0139	22.0699	21.9807
CACTIN	EGVNASVSSDVQSVFK(UniMod:121)GK	Q8WUQ7_K407;Q8WUQ7-2_K407	15.9927	15.7581	15.3554	15.7576	19.6227	19.6347	19.6559	19.4757	16.1627	15.8758	16.2151	16.0853	19.6566	19.6924	19.8603	19.6518	16.1383	16.204	15.2579	15.7801	19.7466	19.6228	19.5899	19.7772	14.45	15.5252	15.6046	15.6726	18.5841	18.5276	18.3951	18.1521	15.9972	15.6122	15.2162	15.7998	18.1768	18.3558	18.3223	17.9199	22.0151	22.0591	21.9192	21.9124	22.0139	22.0699	21.9807
CACTIN	FNIFYPDLIDK(UniMod:121)R	Q8WUQ7_K688;Q8WUQ7-2_K688	16.1557				18.5395	18.6289	18.5252	18.5402		16.5118	15.9274		18.4837	18.4455	18.2733	18.3617	16.5205		16.119	16.3387	18.3774	18.281	18.4232	18.3982				15.7208	16.9294	17.157	17.2822				16.0193		16.7517	16.4904	16.2075	16.7817	22.0151	22.0591	21.9192	21.9124	22.0139	22.0699	21.9807
CACTIN	GISHLEEK(UniMod:121)ELK	Q8WUQ7_K227;Q8WUQ7-2_K227	17.518	17.9178	17.5965	18.1205	20.2291	20.4205	20.3386	20.2351	17.5856	17.5303	17.8275	17.7785	20.3195	20.344	20.2755	20.414	17.2619	17.0977	17.6662	17.5549	19.772	20.2754	20.0915	20.1906	17.6022	17.5434	17.2335	17.4533	18.8505	18.7493	18.9822	18.8633	17.1099	17.1654	16.9551	17.1046	18.7212	18.6889	18.9137	18.5881	22.0151	22.0591	21.9192	21.9124	22.0139	22.0699	21.9807
CACTIN	LELQK(UniMod:121)VK	Q8WUQ7_K246;Q8WUQ7-2_K246	17.146		17.4278	17.5858	20.7783	20.7595	20.6937	20.6845	17.531	17.0152	17.123	17.5166	20.676	20.7161	20.7257	20.6922	17.4273	17.6411	17.4245	17.4707	20.8408	20.6811	20.7005	20.8616	17.004	17.2266		17.1744	19.6849	19.8789	19.6645	19.8511	16.9186	16.5626	16.6852	17.1359	19.6865	19.8721	19.7728	19.7128	22.0151	22.0591	21.9192	21.9124	22.0139	22.0699	21.9807
CACTIN	LK(UniMod:121)QEQGVESEPLFPILK	Q8WUQ7_K469;Q8WUQ7-2_K469	17.2915	17.2999	17.2152	17.0683	20.2847	20.1664	20.4423	20.3194	17.2985	17.2924	17.3771	17.3345	20.2179	20.1658	20.2948	20.163	17.5247	17.5005	17.4383	17.4938	20.0813	20.0919	20.1616	20.3112	17.0006	17.1174	16.952	17.2925	19.1872	19.0283	18.9774	19.0076	16.8923	17.0166	17.1171	17.2751	18.9831	18.8516	18.7873	18.7938	22.0151	22.0591	21.9192	21.9124	22.0139	22.0699	21.9807
CACTIN	QQEELMK(UniMod:121)AFETPEEK	Q8WUQ7_K158;Q8WUQ7-2_K158	16.7129	16.7511		15.1583	18.8404	18.8664	18.6946	18.6825	16.1565	15.7946	16.2053		18.8766	18.7483	19.0016	18.6849	16.212	16.4494	15.7597	15.5049	18.3616	18.5022	18.6114	18.3862		16.4567	14.9388		17.6236	17.8688	17.668	17.6326	14.9201			15.2418	16.9936	16.9307	17.3671	16.9971	22.0151	22.0591	21.9192	21.9124	22.0139	22.0699	21.9807
CACTIN	STPEYFLEAC(UniMod:4)ADNK(UniMod:121)DFAILR	Q8WUQ7_K703;Q8WUQ7-2_K703	16.7832	16.6783	16.3996	16.438	19.5749	19.4961	19.7524	19.3275	17.2105	17.2174	16.5967	16.7345	19.5726	19.3021	19.405	19.2641	17.0446	17.1354	16.9671	16.765	18.9744	19.2703	18.4512	18.5017		16.7411	15.8662	16.0901	18.1589	18.2818	17.2299	17.9553	16.5945	15.8105	14.6479	16.1714	17.3768	17.0057	17.0545	16.4646	22.0151	22.0591	21.9192	21.9124	22.0139	22.0699	21.9807
CACTIN	YNQTHYDFDNPPPK(UniMod:121)IVQGYK	Q8WUQ7_K671;Q8WUQ7-2_K671	16.725	17.3405	17.2933	17.2556	21.9193	21.948	21.7895	21.5685	17.2805	17.4818	17.33	17.0638	21.2515	21.3777	21.298	20.9798	17.4451	17.5638	17.4086	17.3083	20.8646	20.9632	20.6346	20.6836	16.988	17.1734	16.9236	17.2958	20.4276	20.3668	20.2259	20.4148	16.9182	16.9541	16.46	16.8909	20.113	20.0062	19.8332	19.8057	22.0151	22.0591	21.9192	21.9124	22.0139	22.0699	21.9807
CASP8AP2	DASDK(UniMod:121)MGHSDEVADEC(UniMod:4)FK	Q9UKL3_K1636	14.894	14.3086	14.547	14.1915	15.7069	16.1875	15.5836	15.2956	14.5336	15.1848	13.9356	14.9482	16.3681	15.9021	16.1945	15.8966	13.9453	14.3368		14.6502	15.1798	15.5512	15.267	15.2861	15.0453	14.7687		13.9379	14.5713	14.735	14.5585	14.608		14.6353	13.3671				13.7114	13.0502	20.538	20.6149	20.8559	20.8085	20.7947	20.8222	20.5883
CASP8AP2	DK(UniMod:121)VMSTSSLEK	Q9UKL3_K1015			13.7871	14.3123	15.3499	15.2108	14.9166		14.8572	14.7485	14.8993		15.3484	16.0749	15.336	15.2221	14.5843	15.057	14.6275		14.612		14.7289	15.2743	15.2166	14.4405		15.1158	15.0192	15.6141	15.0157	14.9338	14.2813	14.5189	14.138		14.8341	15.2835		15.1883	20.538	20.6149	20.8559	20.8085	20.7947	20.8222	20.5883
CBX6	EPEVLDLSLPPESAATSK(UniMod:121)R	O95503_K326	17.3796	17.4657	18.024	17.5724	18.6368	18.3995	18.809	19.3658			17.9165	17.4803	17.0757	18.3076	18.2999	18.4567		17.8327	17.6971	17.6455	18.2544	18.3054		18.5211			17.0074	17.759			17.9506	18.0154		16.7935	17.1321	17.6155	17.6138	17.639	17.4116	17.808	21.1252	21.3434	21.1819	21.4975	21.3017	21.2518	21.3561
CBX6	FGAFALYK(UniMod:121)PPPAPLVAPSPGK	O95503_K236	16.9728	17.844	17.8221	17.7544	19.3798	18.9926	19.1426	19.1476	17.517	17.0895	17.0971	16.8614	18.6178	18.5761	18.7653	18.6807	17.5748	17.7212	17.5701	17.7538	18.6091	18.4573	18.6764	18.6278	16.1663	17.9985	17.9217	17.4328	17.854	17.9788	17.8463	17.5308	17.4133	16.7669	17.4639	17.0339	17.1419	17.278	16.9103	17.1347	21.1252	21.3434	21.1819	21.4975	21.3017	21.2518	21.3561
CBX6	ISDVHFSVK(UniMod:121)PSASASSPK	O95503_K100	18.906	19.4341	19.2102	19.1637	20.2216	20.0436	20.4175	20.6071	18.7125	19.1205	19.29	19.1216	19.0917	19.63	19.707	19.5155	19.1243	19.4917	20.0235	19.0105	19.9005	19.5486	19.2795	19.5377	19.8029	19.6827	20.6198	19.7661	19.6916	18.5551	18.9825	19.1946	19.2514	18.646	19.7516	19.5268	19.4363	19.2143		19.0775	21.1252	21.3434	21.1819	21.4975	21.3017	21.2518	21.3561
CBX6	PK(UniMod:121)TFLLK	O95503_K77	17.9988	17.9426	18.0623	18.318	19.384	19.038	19.1471	19.0476	17.6663	17.4902	18.0133	17.9623	18.7779	18.7128	18.9321	18.7587	17.7366	18.0483	18.1359	18.0651	18.7123	18.608	18.4083	18.5487	18.5239	18.362	18.4397	18.1019	18.1207	18.0957	18.0606	17.8289	17.9246	17.9861	17.8398	17.7921	17.5794	17.8021	17.5249	17.6895	21.1252	21.3434	21.1819	21.4975	21.3017	21.2518	21.3561
CCDC71L	ALGDAFK(UniMod:121)LFM(UniMod:35)PR	Q8N9Z2_K61_Oxi64	17.9173	18.4034	18.1845	18.2817	20.057	20.07	20.4776	20.395	18.3508	17.7441	17.7654	18.0674	19.9869	19.9168	20.0099	20.2343	18.0493	17.9947	18.0566	18.259	20.5944	20.4308	20.4762	20.674	15.8011	18.0187	18.4271	18.3761	19.8938	19.8856	19.9635	19.8141	18.0247	17.8381	18.1375	18.4147	19.5812	19.3584	19.5391	19.6034	21.9446	21.942	21.7302	22.1205	20.9122	20.8009	22.0991
CCDC71L	ALGDAFK(UniMod:121)LFMPR	Q8N9Z2_K61	18.3629	19.6384	19.6525	20.0036	21.0355	21.3583	21.9516	21.9081	18.2542	19.2699	19.3863	19.6261	20.844	21.4139	21.6779	21.8846	18.6857	19.2855	19.6525	19.8763	21.8329	21.8504	22.1065	22.0952	18.1538	19.13	19.7911	19.7445	21.1181	21.4146	21.4895	21.3966	19.094	19.038	19.3404	19.359	20.278	20.5615	21.0344	20.8955	21.9446	21.942	21.7302	22.1205	20.9122	20.8009	22.0991
CCDC71L	EEK(UniMod:121)VVYSR	Q8N9Z2_K39	19.7926	19.7771	20.0022	19.9115	21.2202	21.6975	21.2061	21.1551	19.3081	19.8082	19.8698	20.011	21.6879	21.7516	21.6677	21.5609	19.7458	19.8244	19.7803	19.8952	20.9964	21.3353	21.5476	21.1337	19.8212	19.6639	19.4295	19.442	20.8425	20.9678	21.2541	20.9846	19.3995	19.7481	19.5111	19.4572	20.7364	20.7752	20.6717	20.8324	21.9446	21.942	21.7302	22.1205	20.9122	20.8009	22.0991
CCDC71L	SK(UniMod:121)DVYGYSSC(UniMod:4)R	Q8N9Z2_K96	21.2026	21.2943	21.062	21.0073	23.0922	23.0298	22.9991	22.9263	20.9602	20.6359	20.8502	20.9148	23.203	23.219	23.3351	23.0903	20.847	20.8366	20.7532	20.6924	23.2502	22.7835	23.0569	22.5331	20.8584	20.7708	20.777	20.7862	22.368	22.4747	22.2379	22.2707	19.6736	20.2102	19.9511	19.8893	21.1932	21.3104	21.3021	21.3628	21.9446	21.942	21.7302	22.1205	20.9122	20.8009	22.0991
CCDC71L	SQLSLADSTK(UniMod:121)ALGDAFK	Q8N9Z2_K54	19.6642	19.7256	19.6588	19.7473	21.7193	21.3958	21.6215	21.7591	19.5827	19.3388	19.5103	19.4599	21.6292	21.4872	21.6035	21.4162	19.4703	19.4473	19.48	19.518	21.8921	21.7306	21.6541	21.7907	19.1357	19.5623	19.8619	19.6305	21.2479	21.1448	21.1104	21.0602	19.4948	19.4236	19.2638	19.5664	20.5692	20.4234	20.5891	20.4574	21.9446	21.942	21.7302	22.1205	20.9122	20.8009	22.0991
CDCA7L	VAFQFPTK(UniMod:121)K	Q96GN5_K151;Q96GN5-2_K150;Q96GN5-4_K117	17.8547		16.982	16.6388	18.9759	17.7847	18.7724	19.6875	18.0845	18.5586	18.3626	17.0949	18.652	19.9893	19.744	19.7445	18.291	18.7943	18.4751		19.4936		20.2499	20.3385	18.9824	18.8273	18.7705		19.5697	19.5058	18.3125	19.3223	18.5549	17.9456		16.9922	19.1329	18.0948	18.6629	18.8549	22.0939	21.9815	22.0238	22.0279	22.0254	21.8373	22.0508
CXorf56	EVADSYAQNAK(UniMod:121)VIEK	Q9H5V9_K183;Q9H5V9-2_K134	17.1047	16.2078	16.7224	16.9691	18.6048	18.4637	18.6223	18.7737	17.3153	17.1841	16.8611	17.622	18.8019	18.6274	19.0316	18.8335	17.3325	17.6001	17.7329	17.5617	18.6555	18.551	18.0977	18.5311	17.0923	17.1766	16.8438	17.3462	17.8671	17.6096	17.6234	17.7323	16.4335	16.621	16.8174	16.5768	17.013	16.7434	17.0557	17.5449	22.3813	22.5179	22.3791	22.5123	22.5551	22.5365	22.5459
CXorf56	LQELAELEAK(UniMod:121)K	Q9H5V9_K208;Q9H5V9-2_K159	17.9922	18.011	17.8129	17.9544	19.6928	19.563	19.8234	19.6456	18.0935	18.3748	18.5201	18.3668	19.7799	19.7229	19.6898	19.7301	18.3195	18.3876	18.4027	18.5327	19.5199	19.5524	19.5384	19.5878	17.8539	17.8906	17.7721	17.8528	18.5657	18.3972	18.7649	18.7434	17.3316	17.6321	17.5181	17.4919	18.3446	18.3537	18.3942	18.2329	22.3813	22.5179	22.3791	22.5123	22.5551	22.5365	22.5459
CXorf56	VIEK(UniMod:121)QLER	Q9H5V9_K187;Q9H5V9-2_K138		16.6185	17.0842	17.3496	18.1509	18.37	18.2141	18.3686	16.7271	18.0714	17.4754	17.1999	18.1838	18.3814	18.5222	18.4535	17.1048	17.2287	17.6034	17.2728	17.7111	18.7575	18.4158	18.4451	16.7391	16.9531	16.7976	16.9578	17.039	16.8987	17.3873	17.4361	16.9238	16.514		16.3353	16.9083	16.8785	16.9388	17.2204	22.3813	22.5179	22.3791	22.5123	22.5551	22.5365	22.5459
DDX24	AK(UniMod:121)TGGTVSDQALLFGDDDAGEGPSSLIR	Q9GZR7_K320	15.9345	14.877	15.5613	15.6306	16.6884	16.9712	16.995	17.0742	15.5056	15.64	15.6836	16.0558	17.4348	17.3567	17.2717	17.0167	15.7527	15.5458	15.7056	16.4087	16.3709	16.7533	16.8708	16.3605	14.2571	14.3498	14.9321	15.9639	16.899	15.9262	16.0648	16.8112	14.9276	15.0315	15.2656	15.0899	15.9304	15.7586	15.7831	16.1784	25.4699	25.5202	25.5363	25.5135	25.5114	25.6104	25.5282
DDX24	AQAVSEEEEEEEGK(UniMod:121)SSSPK	Q9GZR7_K91	16.454	15.8764	15.825	15.2052	16.9678	17.107	17.158	16.466	15.4788	15.8751	16.4373	16.5126	18.283	17.0375	17.2246	17.6508	16.1485	15.9323	16.6613	16.2206	17.0653	16.6712	16.9128	16.3291	17.5797	17.2272	16.1212	16.8272	17.8955	17.4822	17.6773	17.7616		14.3675			15.4359	16.2166	16.1115	15.5176	25.4699	25.5202	25.5363	25.5135	25.5114	25.6104	25.5282
DDX24	FQTK(UniMod:121)GIK	Q9GZR7_K21	20.0819	20.2992	20.1701	20.0531	21.4064	21.1798	21.4682	21.2463	20.1073	19.6039	19.9713	19.8699	21.0447	21.1964	21.1177	21.1919	19.9128	19.9924	20.1025	19.9808	21.1685	20.8548	21.0466	20.983	20.2611	20.2267	20.3973	20.2433	20.7577	20.6269	20.6112	20.7622	20.0851	20.3154	20.2873	20.4668	20.5624	20.5677	20.5959	20.4923	25.4699	25.5202	25.5363	25.5135	25.5114	25.6104	25.5282
DDX24	GIK(UniMod:121)VVGK	Q9GZR7_K24	19.22	19.1886	19.2291	19.1913	20.4031	20.369	20.2255	20.2848	18.8276	18.6486	18.991	18.9134	20.0287	20.2017	19.9178	20.1818	18.6968	18.5542	18.8559	18.8534	19.694	19.827	19.8718	19.744	19.1459	19.2736	19.3847	19.3747	19.7266	19.4848	19.6182	19.5845	19.1086	19.3463	19.3776	19.1373	19.571	19.2972	19.401	19.5136	25.4699	25.5202	25.5363	25.5135	25.5114	25.6104	25.5282
DDX24	GLEPSQSTAAK(UniMod:121)VPK	Q9GZR7_K172	16.064	16.4344	16.079	16.22	17.5513	17.4291	17.5974	17.7241	16.1167	16.0795	16.1474	16.4306	17.5352	17.6574	17.7464	17.771	15.865	16.0081	16.2181	16.6146	17.3069	17.4493	17.3978	17.3767	16.3718	16.1571	16.8103	16.7358	17.2195	17.1815	17.088	17.3285	16.1891	16.246	16.1714	16.4701	16.8297	16.8643	17.0272	16.9653	25.4699	25.5202	25.5363	25.5135	25.5114	25.6104	25.5282
DDX24	HLLSQPLFTESQK(UniMod:121)TK	Q9GZR7_K806	20.5887	20.8308	20.6802	20.6461	22.1285	21.9423	22.1871	22.0635	20.7927	20.5019	20.6531	20.5342	21.8144	22.101	22.0187	21.9063	20.653	20.6718	20.7705	20.6658	22.1147	21.795	21.8091	21.7513	20.948	21.0528	21.1378	20.9014	21.7537	22.0024	21.7605	21.9239	20.8646	20.8955	20.8201	21.0657	21.5343	21.5751	21.4239	21.3505	25.4699	25.5202	25.5363	25.5135	25.5114	25.6104	25.5282
DDX24	K(UniMod:121)GLEPSQSTAAK	Q9GZR7_K161	16.8745	17.1832	17.2431	17.4038	18.5128	18.5656	18.373	18.484	16.7923	17.7629	17.4265	17.5762	18.4115	18.4941	18.4483	18.5655	17.2111	16.5876	17.4532	17.8186	18.1061	18.7267	18.4833	18.4507	17.5728	17.385	17.6138	17.9344	18.2	18.1197	18.1553	18.3079	17.7888	17.3727	17.3908	17.4501	17.9061	17.8206	18.1375	18.0874	25.4699	25.5202	25.5363	25.5135	25.5114	25.6104	25.5282
DDX24	NPSSLFSK(UniMod:121)EAPK	Q9GZR7_K71	18.7797	18.8932	18.7969	18.8503	20.3413	20.0807	20.2867	20.3047	19.2673	18.7242	18.8073	18.7106	20.0554	20.1115	20.1054	20.1922	18.8302	19.0005	19.0438	19.0926	20.0777	19.9023	19.8904	19.8866	19.898	19.4368	19.5438	19.3016	19.786	19.7529	19.6355	19.8882	19.215	19.2328	19.0655	19.2615	19.3192	19.4001	19.2931	19.5386	25.4699	25.5202	25.5363	25.5135	25.5114	25.6104	25.5282
DDX24	SESALSC(UniMod:4)LSK(UniMod:121)QK	Q9GZR7_K835	18.5216	18.5804	18.4795	18.3862	19.6703	19.3925	19.8099	19.7938	18.5269	18.3643	18.387	18.4456	19.5289	19.5316	19.5346	19.516	18.4834	18.5629	18.5951	18.7615	19.5829	19.2727	19.3898	19.4198	18.749	18.5648	18.6789	18.6739	19.3691	19.3347	19.1336	19.203	18.5138	18.5941	18.5975	18.7683	19.1841	19.1722	19.2367	19.2183	25.4699	25.5202	25.5363	25.5135	25.5114	25.6104	25.5282
DDX24	YPTQSGK(UniMod:121)PPLLVSAPSK	Q9GZR7_K815	17.7236	17.9336	17.8984	17.9598	19.8692	19.776	19.6444	19.5066	17.6448	17.8599	18.1973	17.6824	19.5672	19.6701	19.6092	19.513	17.5227	17.6798	17.7603	17.6645	19.2523	19.529	19.3815	19.2044	18.558	18.3578	18.3609	18.2863	19.5398	19.4031	19.1504	19.3424	17.5606	17.9958	18.033	17.7456	18.9089	18.6595	18.9479	18.7713	25.4699	25.5202	25.5363	25.5135	25.5114	25.6104	25.5282
DHX40	DGISK(UniMod:121)DVLK	Q8IX18_K738	18.9554	18.7957	18.7706	18.92	20.7097	20.6054	20.6106	20.6022	18.9137	18.9008	18.8628	18.9227	20.6072	20.6722	20.8612	20.5191	18.7519	18.7548	18.8695	18.8349	20.3969	20.5372	20.6203	20.6091	18.8211	18.853	18.8015	18.9526	19.5405	19.5784	19.7283	19.5692	19.0566	19.0431	18.919	19.1354	19.2093	19.1126	19.1299	19.2198	22.8718	22.8107	22.718	22.7683	22.8349	22.7099	22.8067
DHX40	EK(UniMod:121)FC(UniMod:4)NLIGPR	Q8IX18_K240	18.3623	18.0505	17.9398	18.2287	19.3708	19.8466	19.2055	19.3094	18.3334	18.6932	18.7944	18.5252	19.6177	19.5233	19.3111	19.4966	17.9757	18.2435	18.1475		18.8501	19.141	19.085	18.8632	18.1914	17.9007	17.7324	18.2603	18.9132	19.368	18.237	18.4761	17.6877	17.3826	17.907			17.4101	17.8304		22.8718	22.8107	22.718	22.7683	22.8349	22.7099	22.8067
DHX40	FDDC(UniMod:4)SSK(UniMod:121)ETAIK	Q8IX18_K142	18.0455	18.09	18.1362	18.3627	20.3991	20.4709	20.5144	20.3434	18.0085	18.2259	18.176	18.1231	20.6663	20.755	20.7016	20.4637	17.9166	17.9242	18.2984	18.1267	20.2007	20.3862	20.3567	20.4136	18.0949	18.2184	18.2746	18.34	19.6743	19.7038	19.6235	19.6406	18.5326	18.36	18.4605	18.5171	19.3158	19.4044	19.2402	19.2108	22.8718	22.8107	22.718	22.7683	22.8349	22.7099	22.8067
DHX40	IYSK(UniMod:121)DFWNQC(UniMod:4)MPDHVIPEIK	Q8IX18_K411				14.3119	17.5077	17.376	17.2633	17.2379		15.2197			17.4033	17.3717	17.4359	17.3522	14.7454			14.6073	17.6286	17.3817	17.4699	17.2267		14.6752		15.2624	16.2608	16.2668	16.5636	16.6575	14.6229		16.0523			15.4721	15.7048	15.6631	22.8718	22.8107	22.718	22.7683	22.8349	22.7099	22.8067
DHX40	QLK(UniMod:121)DGISK	Q8IX18_K733	16.0518		16.5726	16.3159	17.4004	17.4467	17.2176	17.2271		15.6789			16.9615	17.276	17.3528	17.4617		15.5727			17.0615	17.2773	17.239	17.1494		16.2022	16.137	16.1461	16.6043	16.7666		16.5991	16.2204		16.8003	16.3893	16.5281	16.3767	16.6492	16.9557	22.8718	22.8107	22.718	22.7683	22.8349	22.7099	22.8067
DHX40	VAEEMK(UniMod:121)C(UniMod:4)TLGSK	Q8IX18_K123	14.1067				16.6738	16.7857	16.7228	16.5052	13.6896	15.2008			17.4178	17.5137	17.7094	17.6274		14.8971	14.2557	13.5292	18.2016	18.1558	18.2924	18.1741	14.6061		15.1401	14.7778	17.8998	17.9637	17.9253	17.9322		14.6469	13.7296	13.7363	17.3576	17.4704	17.3522	17.2712	22.8718	22.8107	22.718	22.7683	22.8349	22.7099	22.8067
E2F3	AAEVLK(UniMod:121)VQK	O00716_K212;O00716-2_K81	16.2124	16.5199	16.7445	16.8793	18.1475	17.9274	18.3063	18.3562	16.8444	16.7294		16.719	18.5329	18.7052	18.8827	18.5521	16.5365	16.6163	17.1184	17.1624	18.7961	18.8951	18.875	19.2603	16.4366	16.6624	16.6776	16.2602	18.5949	18.4032	18.5909	18.4133	16.4351	16.2325	16.5537	16.6194	18.5576	18.7391	18.5018	18.4458	21.0445	20.8764	21.0766	20.7825	20.8583	21.003	20.9202
EEF2K	AK(UniMod:121)HMPDPWAEFHLEDIATER	O00418_K93	15.5544	14.3677	13.3378		15.9129	15.7101	15.7648	15.5705	15.9419	16.0061		15.357	15.7105	16.1796	15.9385	15.712	16.2909	16.3202	15.7716	15.4269	16.1759	16.1046	15.8766	14.7486	15.7298	15.8164	14.9174	15.2761	16.6449	16.4754	16.5448	16.4255	15.5289	15.5953	14.3747	14.569	16.4585	16.5743	16.6763	16.4056	22.5213	22.4945	22.309	22.3186	22.4969	22.3921	22.359
EIF1	K(UniMod:121)TLTTVQGIADDYDK	P41567_K42	17.8986	18.0263	19.0213		19.2566	20.0811	19.5642			19.8308	19.2407	19.6881	20.0078	20.1505	19.9196	20.0696	18.9657		19.0093	19.2689		19.9751	20.0499	19.8332	19.393	19.5553		19.6413	19.7819	20.013	20.2277	20.0534	19.4706	19.6308	19.4689		20.1546	19.9734	20.1176	20.2595	25.71	25.7523	25.8747	25.8125	25.7496	25.661	25.7641
FBXO38	FDYAQC(UniMod:4)K(UniMod:121)K	Q6PIJ6_K979	16.0038	16.0163	15.9158	15.7245	19.5355	19.3962	19.6259	19.6451	16.086	15.1404	15.9273	15.6133	19.5621	19.739	19.787	19.6549	15.8213	16.3773	15.8321	15.8315	19.257	18.8998	19.1703	19.0403	15.9053	15.6724	16.018	15.7919	16.9356	16.8177	16.9994	16.4603	15.6557	14.9376	16.311	15.8313	16.1052	16.276	16.4659	16.4177	21.4525	21.2836	20.7106	20.2712	19.7817	19.4342	19.1281
FBXO38	GC(UniMod:4)QVTSEQIK(UniMod:121)ADMK	Q6PIJ6_K682		15.3652			19.0374	18.928	19.0848	18.9342			14.6408		19.4674	19.5969	19.7834	19.5455			15.456		18.7443	18.6707	18.6912	18.7444			14.2583		16.5177	16.6118	16.7468	16.2463	14.019	14.816			15.4497	15.9928	16.1814	16.1064	21.4525	21.2836	20.7106	20.2712	19.7817	19.4342	19.1281
FBXO38	IQPSLTK(UniMod:121)DGVFSALK	Q6PIJ6_K333	17.2133	17.4777	17.388	17.5329	19.5018	19.467	19.6752	19.4499	17.3164	17.3801	17.2685	17.0819	19.7185	19.9129	20.0565	19.8754	16.9582	17.0668	17.5312	17.5517	19.2336	19.243	19.5899	19.1527	16.4579	17.3818	17.2975	17.0359	17.6072	17.6641	17.4439	17.5707	16.984	17.2946	17.3707	17.2353	16.8738	16.7543	16.5708	17.0717	21.4525	21.2836	20.7106	20.2712	19.7817	19.4342	19.1281
FBXO38	K(UniMod:121)LNMDQVLDQILR	Q6PIJ6_K980	15.4092	15.3736		14.4377	18.3103	17.6239	18.1479	18.2166		15.4208	15.1651	14.3961	18.6598	17.5987	17.8638	18.2957	15.2535	14.5382	14.7831	15.0566	16.4721	17.393	17.5057	17.5348	15.8103	14.9385	15.0193	15.1928	15.0347		15.3863	15.146	15.4706		14.9038	14.4531	14.5656	14.8536	15.0703		21.4525	21.2836	20.7106	20.2712	19.7817	19.4342	19.1281
FBXO38	K(UniMod:121)MPDVEQLYGLHPR	Q6PIJ6_K100	16.9863	16.3625	16.8406	16.5023	19.4592	19.7151	19.1883	19.2183	16.4365	16.7765	16.89	16.7977	19.9456	20.074	20.0662	19.8279	16.8936	16.8476	17.3824	16.4246	18.6571	18.9404	19.1917	18.8516	16.5262	17.2176	16.7245	16.474	16.8731	16.9443	17.2785	16.8525	16.6337	16.5532	16.3792	15.5343	16.7995	16.972	16.522	16.835	21.4525	21.2836	20.7106	20.2712	19.7817	19.4342	19.1281
FBXO38	LTK(UniMod:121)PQPFK	Q6PIJ6_K222	17.1074	17.4243	17.2206	17.4505	19.4187	19.4812	19.2972	19.3563	17.0483	17.1587	17.4817	17.5556	19.3954	19.7672	19.843	19.8646	17.0154	17.3711	17.5503	17.3615	19.0984	19.4074	19.6121	19.508	17.1612	16.9387	17.5097	17.221	17.6683	17.9044	17.8619	17.8926	17.0345	16.9506	17.46	17.5019	16.8931	17.3281	17.2954	17.5006	21.4525	21.2836	20.7106	20.2712	19.7817	19.4342	19.1281
FTH1	K(UniMod:121)MGAPESGLAEYLFDK	P02794_K158	15.4905	15.5872	15.6756	15.4704	17.6218	17.8283	17.135	16.6957		15.4621	16.0449	16.2669	17.8366	17.8429	17.8605	17.8689	14.8367	14.7675	15.6987	15.345	16.8098	17.8502	18.059	17.7958		15.342			17.2395	17.6189	17.764	17.8097			15.3845	15.7233	17.1846	17.113	17.3162	17.5456	23.6306	23.738	23.8203	23.7069	23.4713	23.4066	23.4564
HLTF	C(UniMod:4)SEQPSISDIK(UniMod:121)EK	Q14527_K370	19.7684	19.823	19.1312	19.8111	20.6489	20.7244	20.8741	20.8157	19.8155	19.74	19.6402	19.7174	21.1973	20.9991	21.3552	21.1001	19.678	19.8693	19.6903	20.0003	21.2144	21.0344	21.0931	21.0073	19.6985	19.6977	19.1672	19.7686	20.6156	20.5308	20.4791	20.1101	19.3631	19.2488	18.9331	19.7211	20.0708	20.2956	20.1254	20.2251	24.0179	24.0008	24.058	24.0172	24.0288	23.9819	24.005
HLTF	HGFK(UniMod:121)LGPAPK	Q14527_K170	18.33	18.0746	18.1021	18.025	19.7649	19.8041	19.9104	19.8802	18.2009	18.1879	18.3391	17.7392	19.8961	19.9942	20.0529	19.9803	18.2753	18.1358	18.3887	17.9506	19.943	20.0664	19.96	19.9731	18.5137	17.9869	18.4209	17.7867	19.2597	19.0807	18.9341	19.2453	18.0654	17.8078	18.3328	17.7945	18.9967	18.9128	19.0371	19.0131	24.0179	24.0008	24.058	24.0172	24.0288	23.9819	24.005
HLTF	VIEDVAFAC(UniMod:4)ALTSSVPTTK(UniMod:121)K	Q14527_K452	19.21	19.4559	18.9014	19.4301	20.9055	20.6488	20.8639	21.0694	19.3033	19.3505	18.9871	19.3645	20.7719	20.936	20.9814	20.8776	19.3926	19.1651	19.1346	19.5051	20.9567	20.841	20.8746	20.9899	18.9501	19.1068	19.6703	18.9965	20.4092	20.2726	20.4381	20.1516	19.2936	19.1962	19.3581	19.2574	20.0705	20.0227	20.1779	20.2616	24.0179	24.0008	24.058	24.0172	24.0288	23.9819	24.005
L3MBTL2	EAFFSK(UniMod:121)TK	Q969R5_K105	19.4978	19.4593	19.5357	19.4426	21.2062	21.6181	21.317	21.1512	19.6805	19.3686	19.4144	19.4901	22.3696	22.3579	22.7122	22.6769	19.0126	18.9693	19.0654	19.0372	22.8011	22.6686	22.7923	22.6999	18.9135	18.7467	19.0241	18.8092	19.9305	19.6963	19.6205	19.7986	19.45	19.2234	19.3428	19.5804	19.1657	18.9248	18.9896	18.985	21.1781	21.2031	21.2578	21.4055	21.4103	21.4666	21.3027
L3MBTL2	LEVVDK(UniMod:121)SQVSR	Q969R5_K334	16.1902	16.045	16.2736	15.766	17.5582	18.2873	17.9601	17.4178	16.0508	16.2459	15.3502		19.1207	19.3298	19.4128	19.2076	15.7265	15.5012	16.3909	16.2096	19.3949	19.3379	19.602	19.2946	15.5853	15.1013	15.1313	15.3845	16.138	15.7378	16.518	16.8749	16.379	16.67	16.5677	16.8861		16.01		14.8393	21.1781	21.2031	21.2578	21.4055	21.4103	21.4666	21.3027
MGA	DSVGDSLSGK(UniMod:121)EDLGR	Q8IWI9_K580	17.06	16.3416	16.9111	17.1497	22.0249	22.6948	22.1551	21.6241	16.879	17.3642	17.2968	17.3262	23.3728	23.187	23.3381	22.9798	17.498	17.1755	17.1229	17.2128	21.2261	21.3963	21.3149	20.9553	17.3997	16.9671	16.3881	16.9256	18.499	18.4021	18.2693	18.12	16.7775	16.4676	16.4989	16.2766	18.7063	18.5877	18.4161	18.4331	21.5082	21.5056	21.5293	21.4475	21.4494	21.4796	21.4289
MGA	EPQWK(UniMod:121)YPDISDSISTER	Q8IWI9_K552	16.8626	17.2515	17.0886	17.4004	21.092	21.3696	21.1003	20.9138	16.9222	17.3035	17.8028	17.387	21.8343	21.6401	21.8144	21.441	17.1778	17.4396	17.3561	17.7091	20.1925	20.0709	20.286	19.7603	17.3709	17.2389	17.039	17.3627	17.505	17.2497	17.1432	17.49		17.2072	17.0431	17.078	17.0503	17.5425	17.262	17.7206	21.5082	21.5056	21.5293	21.4475	21.4494	21.4796	21.4289
MGA	GK(UniMod:121)LLTGIK	Q8IWI9_K1201	18.7222	18.8697	18.8575	18.7387	20.8822	20.9478	21.1107	21.0087	18.7774	18.722	18.8645	18.7314	20.9151	21.0416	21.1713	21.0448	18.7949	18.9675	18.9649	18.8226	19.7676	19.4535	19.6982	19.4026	18.8526	18.8422	18.8339	18.8451	17.8142	17.8094		17.5357	18.5669	18.6599	18.5348	18.7065	17.5025	17.7657	17.7591	17.8998	21.5082	21.5056	21.5293	21.4475	21.4494	21.4796	21.4289
MGA	GLEK(UniMod:121)TSLNIK	Q8IWI9_K323	15.6701	15.8671	15.1615	15.9812	18.3996	19.0434	18.3363	18.0845	15.6315	15.7438	15.8947	15.7495	19.5879	19.8382	19.8435	19.5411	15.7406	15.7752	15.8733	15.5223	18.2274	18.3199	18.2881	18.0468	15.8198	15.6975	15.4977	15.5293	15.1144	15.264	15.4641	15.0358	15.4049	15.5754	15.6582	15.3968	15.0376	15.1577	15.4255	15.3169	21.5082	21.5056	21.5293	21.4475	21.4494	21.4796	21.4289
MGA	IDYNPFAK(UniMod:121)GFR	Q8IWI9_K256	15.969		15.1744	14.9063	18.6197	18.916	18.7033	18.3485	15.5293		15.5336		19.9073	19.8767	20.097	20.0468		15.0853	15.0267		19.109	18.6288	19.0527	18.9118	15.8422	15.7023			15.8055	15.2642	16.0048	14.8732		14.668		15.3668		15.8452		15.5335	21.5082	21.5056	21.5293	21.4475	21.4494	21.4796	21.4289
MGA	ILDDSK(UniMod:121)DSVGDSLSGK	Q8IWI9_K570	17.0573	16.9439	16.89	16.8339	20.9059	21.2325	20.8773	20.5898	17.2367	17.2532	17.3079	17.267	21.5209	21.4191	21.4413	21.3182	17.3554	17.2687	17.1757	17.2883	19.692	19.7528	19.8543	19.5769	17.2676	17.2142	16.6798	17.1634	17.1089	17.073	17.3106	17.1893	17.06	17.0656	16.9879	17.0827	17.3597	17.5832	17.6177	17.4658	21.5082	21.5056	21.5293	21.4475	21.4494	21.4796	21.4289
MGA	ISQLEK(UniMod:121)ELIEDLK	Q8IWI9_K708	19.2236	18.8855	19.3926	19.2532	20.2845	21.0561	20.3515	20.2168	19.3286	19.473	19.4245	19.5292	21.2799	21.19	21.0262	21.1262	19.4281	19.1864	19.3943	19.5664	18.8883	19.6565	19.936	19.584	17.6513	19.344	18.5734	19.3766	17.4553	16.6401	17.2738	17.1508	19.2258	19.2193	19.3158	19.126	17.8933	17.3814	17.6197	17.7064	21.5082	21.5056	21.5293	21.4475	21.4494	21.4796	21.4289
MGA	ITLGLLHSSK(UniMod:121)VSK	Q8IWI9_K2457	17.3938	17.567	17.7728		18.9753	18.9533	18.8066	18.635	17.4532				19.5527	19.5044	19.2859	19.0865	17.0755	17.056	17.6103		18.2372	17.6947	18.1213	17.381	18.4945	17.3157	16.9045	17.6515			17.0314		17.484	16.5419	17.1184		17.3488	16.4281	16.9111	16.7272	21.5082	21.5056	21.5293	21.4475	21.4494	21.4796	21.4289
MGA	K(UniMod:121)APPIPLK	Q8IWI9_K2397	16.6651	17.1466	17.3607	17.5119	19.278	19.8018	19.1355	18.9639	16.3057	17.2291	16.787	17.1434	19.804	20.0888	20.1072	20.0798	16.7664	16.9733	16.9039	17.1602	17.9098	18.0516	18.416	17.8298	16.9294	16.7965	17.2846	17.184	16.2552	15.161		16.3022	16.4755	17.1639	17.2366	16.366	16.6768		16.2737	17.289	21.5082	21.5056	21.5293	21.4475	21.4494	21.4796	21.4289
MGA	LDTGK(UniMod:121)MPVVYLEPC(UniMod:4)AVTR	Q8IWI9_K465	17.2268				19.9778	20.2223	20.0676	19.8109	16.8841				20.6336	20.7448	20.6742	20.5829	17.0145	16.9672			18.9655	18.9881	19.3489	18.9461				16.79	17.0785				17.3865	16.7798	17.3056	17.5851	17.1392		17.6632	17.7383	21.5082	21.5056	21.5293	21.4475	21.4494	21.4796	21.4289
MGA	LHGGK(UniMod:121)GLPFYAGLSPAGK	Q8IWI9_K1448	16.0586	16.1031		16.5795	18.8726	19.0699	18.8438	18.6143		15.8225	16.1494	16.2473	19.3704	19.4551	19.6576	19.2825	16.5438	16.177	16.5059	16.3474	18.0452	17.783	17.5427	17.4647		16.6612	16.4452			16.2312	16.2111	15.6931		16.4776	16.5714	16.4911	15.7716		15.5347		21.5082	21.5056	21.5293	21.4475	21.4494	21.4796	21.4289
MGA	LQK(UniMod:121)EAEAFAYYR	Q8IWI9_K2416	17.0187	16.4531	16.5415	17.0074	18.4828	18.4984	18.362	18.3138	15.6895	16.145	16.6187	16.5158	18.6214	18.6826	18.5002	18.6511	15.9245	16.016	16.7769	16.5673	17.2488	17.0083	17.1208	16.5986	16.9549	16.7646	16.5099	16.9184			16.3955		15.8759	15.8878	16.5332	16.0082			16.3989	15.9102	21.5082	21.5056	21.5293	21.4475	21.4494	21.4796	21.4289
MGA	MFK(UniMod:121)LDTGK	Q8IWI9_K460	15.2628	16.0727	15.7794	16.075	19.3987	19.735	19.3648	19.2145	15.6549	15.9363	16.7859	15.5355	20.0868	20.2414	20.4029	20.2159	15.5526	15.846	15.5224	16.085	18.8118	18.6955	18.809	18.5008	15.9283	16.4673	16.2311	16.1563	15.4872	16.0656	15.7724	15.7262		15.7752	15.79	15.2962	15.8809	16.114	15.453	15.326	21.5082	21.5056	21.5293	21.4475	21.4494	21.4796	21.4289
MGA	NTGK(UniMod:121)SLISTK	Q8IWI9_K634	18.2551	18.3118	18.3062	18.3885	23.6912	23.7755	23.7673	23.6043	18.5833	18.7027	18.6759	18.7027	23.9373	23.8711	24.0166	23.8783	18.5168	18.5196	18.3613	18.5012	22.6398	22.2626	22.5048	22.2413	18.5679	18.5157	18.8161	18.6768	19.8898	19.71	19.7915	19.6987	17.8682	18.0463	18.0179	18.2718	20.3767	20.2484	20.2628	20.2718	21.5082	21.5056	21.5293	21.4475	21.4494	21.4796	21.4289
MGA	SAFC(UniMod:4)SDK(UniMod:121)LDEYLENEGK	Q8IWI9_K826	17.6598	17.3021	17.3602	17.2939	20.4048	20.701	20.3976	20.2415	17.5463	18.0806	17.8083	17.9124	21.6187	20.9191	20.9022	20.8139	17.6065	17.8429	17.6254	17.813	18.9265	19.1825	19.3374	19.0429	17.7583	17.7361	16.9746	17.7653	16.9521	16.7045		15.9494	17.0266	16.9665	17.2038	17.5001	16.5937	16.858	17.0158	17.5789	21.5082	21.5056	21.5293	21.4475	21.4494	21.4796	21.4289
MGA	STEMILTK(UniMod:121)QGR	Q8IWI9_K99	16.3421	16.4793	16.4963	16.3238	18.046	18.379	18.1827	17.9181	16.3367	15.9666	15.9224	16.4874	18.9831	19.1929	19.1646	19.0847	16.0863	16.4064	16.4935	16.3372	17.9971	17.7457	18.0016	17.6195	16.5907	16.2256	16.5338	16.2435	16.1126		15.72	15.5133	16.266	15.9538	16.1693	16.4901			16.0125	15.5308	21.5082	21.5056	21.5293	21.4475	21.4494	21.4796	21.4289
MGA	STVK(UniMod:121)ISELPDNMLSTSR	Q8IWI9_K482	15.9819	15.9305	15.9464	15.7805	19.9671	20.2222	19.8945	19.6745	15.5218	16.2244	16.1828	16.305	20.5925	20.5902	20.8355	20.4687	15.6383	15.686	15.7605	15.7447	18.9788	18.9064	19.1181	18.7069	15.6143	15.4072	15.6023	16.1131	16.1295	15.8953	15.9793	16.0985	15.8697	14.8748	15.8611	15.8287	15.1152	15.5204	15.5689	15.6922	21.5082	21.5056	21.5293	21.4475	21.4494	21.4796	21.4289
MGA	TDQGILVTNQDAC(UniMod:4)ALASSVSSPVK(UniMod:121)SK	Q8IWI9_K59	12.9317	13.6817			16.4543	16.7944	16.061	16.6583				12.3179	17.387	17.4235	17.542	17.0545	13.6504				16.4097	15.9169	16.1608	15.8566				13.2294			13.9087				13.4978	11.9709	13.9717				21.5082	21.5056	21.5293	21.4475	21.4494	21.4796	21.4289
MGA	TLDSVLK(UniMod:121)K	Q8IWI9_K873			16.2565		21.1104	21.1939	21.2309	21.0477	16.3696			16.0683	21.3231	21.4039	21.4077	21.1571		16.5163			20.0136	19.6797	19.8649	19.7085	15.9884	16.2366					16.4004		15.9584				17.4385	16.8672		16.7568	21.5082	21.5056	21.5293	21.4475	21.4494	21.4796	21.4289
MGA	TNDFTK(UniMod:121)IK	Q8IWI9_K791	19.6825	19.9138	19.8577	19.9519	22.3278	22.472	22.3942	22.2782	20.0822	20.0219	19.9177	19.9492	22.6845	22.6647	22.7519	22.4065	20.0396	20.0225	20.0687	20.1432	21.4954	21.0433	21.319	21.1344	19.8595	19.8212	20.0152	19.8153	18.7383	18.5801	18.4856	18.5003	19.5032	19.6257	19.6841	19.8297	19.1283	19.2149	19.1399	19.2363	21.5082	21.5056	21.5293	21.4475	21.4494	21.4796	21.4289
MGA	TTMLK(UniMod:121)IATAAK	Q8IWI9_K592		15.4641	15.2507	15.3854	20.6619	20.883	20.6945	20.5334	15.944	15.2756	15.3448	15.9037	21.1688	21.4187	21.2816	21.1721	15.0979	15.32	15.8652	15.2297	20.2179	19.6484	19.9469	19.8499	15.4459	14.9297	15.4146	15.641	16.9745	16.9936	16.8243	16.7019		15.3337	14.7896	14.83	17.3306	17.2176	17.3971	17.4775	21.5082	21.5056	21.5293	21.4475	21.4494	21.4796	21.4289
MGA	VVQK(UniMod:121)YPLLK	Q8IWI9_K542	14.9096	14.7785	15.4586	15.1363	20.7735	21.2542	20.7865	20.8403	15.6561	15.3675	15.3661	15.3382	21.634	21.5387	21.7266	21.5819	15.3102	15.0827	15.3285	15.7756	20.1588	19.8772	20.211	19.7836	15.8035	15.0586	15.9731	15.4522	16.7942	16.2624	16.8282	16.7003	14.9732	15.4384	15.826	15.7397	17.1834	17.2237	17.1656	17.4993	21.5082	21.5056	21.5293	21.4475	21.4494	21.4796	21.4289
MGA	WWEPSGK(UniMod:121)AEPHVLGR	Q8IWI9_K147	14.4886	15.3611			17.626	18.3506	17.8256	17.3156		14.7744	14.2594		19.043	18.8437	19.1504	18.8292	15.0006			15.766	17.4986	17.1789	17.2318	17.2395		15.6296		15.8379	14.7841		13.8886		14.2726					15.0872			21.5082	21.5056	21.5293	21.4475	21.4494	21.4796	21.4289
MGA	YPLLK(UniMod:121)EPQWK	Q8IWI9_K547	15.3646	14.6453	14.5488	15.9587	20.2754	20.5866	20.4253	20.1528	15.2873	15.8736	15.5547	15.3707	21.0872	20.9827	21.2885	20.9754	15.3112	16.0004	15.0602	15.4944	19.7245	19.3161	19.5173	19.2968	15.8657		15.4304	15.7616	16.6534	16.2709	16.1574	16.5571	14.9019	14.1435		16.0983	16.8534	16.4085	16.69	16.6552	21.5082	21.5056	21.5293	21.4475	21.4494	21.4796	21.4289
MGA	YSHVILGDK(UniMod:121)VTK	Q8IWI9_K937	17.2951	17.2145	17.5005	17.3457	20.915	21.1752	21.1757	20.9902	17.5321	17.4832	17.8319	17.5913	21.3785	21.5139	21.4843	21.4497	17.6025	17.7643	17.2205	17.1258	19.8865	19.7079	20.01	19.6403	17.4953	17.2518	17.3086	17.6175	17.3382	17.2706	16.6249	17.4414	17.4704	17.3018	17.316	17.2941	17.6868	17.2058	17.4378	17.4282	21.5082	21.5056	21.5293	21.4475	21.4494	21.4796	21.4289
MSANTD4	SNFSVQETQTLLK(UniMod:121)EITK	Q8NCY6_K22		16.2682	16.1008	16.1754	17.7611	17.4062	17.2589	17.3655	14.3846	15.5746	16.5697	15.6209	17.3792	17.3721	16.8739	17.3121		15.7787	15.6877	16.03	17.3401	17.2858	17.0848	17.1234	14.5812	15.8777	15.4087	15.9729	16.5637	16.9899	16.7025	16.7032			15.9598	16.2223	16.4003	16.3717	16.3072	16.355	19.0841	18.9289	19.1632	19.1503	19.0975	19.195	19.0679
OBI1	EAMNSIC(UniMod:4)QTALSADGK(UniMod:121)GSK	Q5W0B1_K280	15.2755	15.3526	15.2569	16.1486	16.4943	16.6511	17.0779	16.8363	15.9506	15.8736	16.2632	15.6407	16.7564	16.937	17.1316	16.5567	14.6147		16.0966	15.8479	16.5985	17.1196	16.4378	16.2001	16.5855	16.3238	16.4763	16.5603	16.3652	16.5778	16.5409	16.3937	16.3667	16.6066	16.4073	16.8548	15.6959	15.6266	15.8166	15.827	20.9721	21.0078	20.9151	20.8644	20.8182	20.9187	20.7829
OBI1	GSEEDVVSK(UniMod:121)NQGDSAR	Q5W0B1_K292	15.5422	15.4291	15.092		16.8027	16.6721	16.6788	16.6353	15.5525	15.1287	14.9109	15.6882	17.0704	16.7198	17.0276	16.848	15.6049	14.8945	15.7427	15.752	16.7781	16.6124	16.6717	16.4285	16.3817	16.1681	15.866	16.4957	16.5774	16.52	16.1713	16.5732	16.5723	16.2467	16.2075	16.4629	15.4355	15.3175	15.8057	16.1651	20.9721	21.0078	20.9151	20.8644	20.8182	20.9187	20.7829
OBI1	K(UniMod:121)SEC(UniMod:4)FSSPK	Q5W0B1_K455	13.7235		14.0385	15.0845	15.7684	16.136	15.7698	15.083	14.8717		15.2863	15.7416	16.1814	15.9925	16.0579	16.1372		15.1912	15.4933	15.9064	15.566	15.8324	15.8971	15.5259	15.9703	15.9606	16.2268	16.2049	15.2661	15.5625	15.6098	15.9709	15.7614	16.1222	16.4262	15.6914	15.6391	15.7876		15.8144	20.9721	21.0078	20.9151	20.8644	20.8182	20.9187	20.7829
OBI1	QESTSK(UniMod:121)ADLNC(UniMod:4)SK	Q5W0B1_K333	16.2211	15.966	14.9394	15.0905	17.3742	17.3787	17.3204	17.0261	15.6754	15.7884	15.276	16.4243	16.9955	17.0574	17.1463	16.9768	16.3615	16.5479	16.3707	16.641	17.2024	17.1705	17.0733	16.9937	17.2143	16.9501	17.3678	17.0542	17.0512	16.796	16.7243	17.2945	16.6886	17.0864	17.0382	17.2807	16.2593	16.5706	16.7449	15.7899	20.9721	21.0078	20.9151	20.8644	20.8182	20.9187	20.7829
PCGF6	IPPELDMSLLLEFIGANEGTGHFK(UniMod:121)PLEK	Q9BYE7_K270	17.6056		17.5037	18.0473	21.5126	22.0173	21.4658	21.1198	17.7276	18.2733	18.106	18.2051	22.168	22.3513	22.0875	22.4207	19.0133	19.2593	18.9016	19.3203	20.9429	21.2952	20.2257	20.0941		18.1618	18.4359	18.1558	17.6821	18.9829	19.1626	19.0441		17.7959	17.7299	17.6406	17.9485		19.1469	17.7098	21.3651	21.4272	21.3281	21.0599	21.1342	21.0124	21.0454
PCGF6	K(UniMod:121)VLESVFR	Q9BYE7_K239	19.8451		19.8555	20.0285	22.5193	23.0787	22.3635	22.5344	19.4995	19.7473	19.9922	19.7703	23.234	23.3614	23.2373	23.4094	19.7018	19.6627		19.8154	22.0431	22.3496	22.5711	22.14	20.1141	20.1737	19.9924	20.1801	20.3192	20.2036	20.3752	20.1849	20.0203	20.2456	20.0488	19.7657	20.2402	20.1719	20.3015	20.3606	21.3651	21.4272	21.3281	21.0599	21.1342	21.0124	21.0454
PCLAF	AC(UniMod:4)PLQPDHTNDEK(UniMod:121)E	Q15004_K110	15.5372	15.0476	15.368	15.2628	16.1848	16.7535	16.9416	16.682	15.1373	17.1199	15.5447	14.9515	17.1295	17.029	16.8719	16.9532	15.0783	15.5736	15.2012	16.0901	16.0622	16.8406	16.6121	15.8343	16.3028	16.4415		16.1784	15.1953	15.7633	15.5901	15.6792	15.886	15.9019	15.5499	15.86	14.7676	14.1613	14.3442	14.5897	23.7671	23.5904	23.7019	23.0227	23.4967	23.5803	23.1529
PCLAF	TK(UniMod:121)ADSVPGTYR	Q15004_K5	19.6589	19.7223	19.7396	19.6918	21.2543	21.1651	21.4364	21.1024	19.7736	19.6232	19.7206	19.907	21.7067	21.7889	21.7882	21.8681	19.5473	19.3427	19.4357	19.3755	21.6978	21.1782	21.3155	21.2438	19.9039	19.8181	19.9277	19.655	20.6355	20.6607	20.4427	20.6137	18.5539	18.9104	18.7812	18.8033	18.9857	19.2778	19.4361	19.3241	23.7671	23.5904	23.7019	23.0227	23.4967	23.5803	23.1529
PCLAF	WQK(UniMod:121)GIGEFFR	Q15004_K63	17.7714	17.6205	17.942	17.7901	19.5965	19.4933	19.3252	19.3397	18.2366	18.0885	17.7655	18.2788	19.6285	19.3411	19.4696	19.6564	18.0759	17.5471	17.1944	16.9882	19.3051	18.7465	18.9103	18.6814	18.3874	18.39	18.1228	17.9995	18.1183	18.3352	18.0902	18.3543	17.8893	17.5725	17.8474	17.6341	17.0851	17.1266	17.3494	17.3278	23.7671	23.5904	23.7019	23.0227	23.4967	23.5803	23.1529
PHIP	ANASAIPGK(UniMod:121)TILENSVK	Q8WWQ0_K1542	17.9219	18.3384	18.0189	18.1994	22.2156	22.4945	22.1598	22.0259	17.9874	18.5475	18.5845	18.2507	22.4409	22.6267	22.7958	22.5238	18.0227	17.8279	18.3161	18.2797	22.7615	22.6784	22.6565	22.817	18.6698	18.6252	18.4315	18.8035	21.1041	21.0125	21.0178	21.0536	18.3112	18.4277	18.4656	18.5284	20.2815	20.0869	20.3102	20.329	23.0221	22.9902	23.0511	23.0068	23.0184	22.9599	22.9688
PHIP	ASTLSK(UniMod:121)SSAVIEQGDC(UniMod:4)K	Q8WWQ0_K1602	16.9866	17.1281	16.9348	16.9206	20.2274	20.371	20.2563	20.1502	17.225	17.0301	17.2183	17.3123	20.5222	20.7297	20.4521	20.7578	17.1016	17.0389	17.0329	17.3367	20.862	20.859	20.8365	21.0298	17.5557	17.3594	16.8587	17.4644	19.2774	19.5666	19.0683	19.0545	16.8856	17.0395	16.9125	17.0741	18.1517	18.1168	18.4546	18.0737	23.0221	22.9902	23.0511	23.0068	23.0184	22.9599	22.9688
PHIP	EDLLQK(UniMod:121)K	Q8WWQ0_K1708	17.0274	16.6812	16.7547	16.9183	19.9676	20.0284	20.1491	19.9306	17.3171		16.9226	17.2275	20.5087	20.4017	20.6855	20.5828	17.3591	17.0923	16.3206	16.7176	20.933	20.7915	20.8753	20.6653	17.3306	17.1818		17.2754	19.3395	19.4202	19.281	19.2085	16.7192	17.1205	16.4381		18.4513	18.619	18.4546	18.395	23.0221	22.9902	23.0511	23.0068	23.0184	22.9599	22.9688
PHIP	ENK(UniMod:121)IPTVSK	Q8WWQ0_K767	18.4777	18.5653	18.5681	18.785	20.5646	20.8493	20.3054	20.4431	18.1465	18.609	18.6716	18.5157	20.9337	21.1257	21.2729	21.2505	18.2285	18.2303	18.527	18.5794	21.0618	21.3291	21.3672	21.3568	18.1891	18.3619	18.455	18.6304	19.9865	20.0971	20.0911	19.9604	18.391	18.5478	18.4089	18.069	19.5555	19.4416	19.4184	19.4377	23.0221	22.9902	23.0511	23.0068	23.0184	22.9599	22.9688
PHIP	ETLEAGNYESPMELC(UniMod:4)K(UniMod:121)DVR	Q8WWQ0_K1383				15.0275	17.214	17.9627	17.4329	16.8347				15.5346	18.9312	19.2205	19.2435	18.8539		15.6659	15.9182		19.4465	19.6706	19.4121	19.4611	15.4646		14.3106		18.5285	18.728	18.027	17.9972		14.9316		14.8197	17.7114	17.5397	17.0797	16.8913	23.0221	22.9902	23.0511	23.0068	23.0184	22.9599	22.9688
PHIP	ILK(UniMod:121)PQLK	Q8WWQ0_K1466	16.6836	17.1678	16.7926	16.5086	21.6771	22.1982	21.3879	21.5036	16.8937	17.0881	16.6811	16.6561	22.0476	22.39	22.4818	22.3123	17.0878	16.9476	16.7371	16.392	22.4431	22.6299	22.7082	22.4543	16.9613	17.0685	16.8262	16.8012	21.0715	20.9767	21.1178	20.8697	17.1987	17.3814	16.8498	16.483	20.399	20.3471	20.3711	20.4593	23.0221	22.9902	23.0511	23.0068	23.0184	22.9599	22.9688
PHIP	IPTVSK(UniMod:121)NHAHEHFLDLGESK	Q8WWQ0_K773	15.8126	16.3148		15.9285	17.6977	17.5832	17.8674	17.4124	15.666	15.8769	16.5439	16.1158	18.2562	18.1229	18.1858	17.7967	15.4008			14.5199	18.5406	17.5932	18.2166	18.1504				14.4854	17.0708	17.5676	16.4296	16.9914	16.228	14.5227			15.2418	15.9923			23.0221	22.9902	23.0511	23.0068	23.0184	22.9599	22.9688
PHIP	IYSINPK(UniMod:121)K	Q8WWQ0_K989	17.5367	17.3336	17.8211	17.5577	19.7457	19.9509	19.6493	19.5637	17.3451	17.2952	17.4076	17.5206	20.4472	20.5608	20.5391	20.5276	17.6707	17.4154	17.0169	17.4623	20.829	21.0161	20.7513	20.6276	17.4221	16.9994	17.6475	17.6226	19.4659	19.5686	19.5513	19.564	17.1783	17.5613	17.4471	17.3884	18.769	18.9118	18.8585	18.8182	23.0221	22.9902	23.0511	23.0068	23.0184	22.9599	22.9688
PHIP	LAFLDPDTGK(UniMod:121)LTGGSFTM(UniMod:35)K	Q8WWQ0_K1032_Oxi1040	16.9099	17.026	17.0979	17.3301	20.1884	20.3948	20.0606	19.8889	17.0916	17.2651	17.3825	17.1461	20.7111	20.5807	20.6571	20.8216	16.9092	17.1416	17.3651	17.2363	20.975	21.156	21.2496	21.2683	17.3987	17.0031	17.4465	17.7732	19.8416	19.9759	19.9202	19.9181	17.1645	17.141	17.2579	17.2952	19.6743	19.5627	19.4967	19.6177	23.0221	22.9902	23.0511	23.0068	23.0184	22.9599	22.9688
PHIP	LAFLDPDTGK(UniMod:121)LTGGSFTMK	Q8WWQ0_K1032	17.4546	17.4619	18.0098	17.4286	20.4368	20.7037	20.2414	20.0323	17.3961	17.5451	17.0616	17.5246	20.9939	21.2379	20.9915	20.9734	17.5018	17.6505	17.7079	18.0614	21.1134	21.3213	21.3493	21.1542	17.1296	17.3346	17.5966	17.6182	20.0525	20.1867	20.055	19.9626	17.3059	16.9672	17.2314	17.5722	19.5958	19.305	19.4163	19.2139	23.0221	22.9902	23.0511	23.0068	23.0184	22.9599	22.9688
PHIP	LDADLLVPASVK(UniMod:121)VLR	Q8WWQ0_K1736	17.7158	18.1376	17.9041	18.0166	20.9678	21.231	20.9528	20.9704	17.9682	17.8018	18.177	17.8854	21.4725	21.507	21.5115	21.4118	18.1546	17.7632	18.0446	17.9757	22.1478	22.0609	22.0691	22.2482	16.2321	17.8965	18.4456	18.3234	20.7391	20.6965	20.6885	20.4524	18.3093	18.1564	18.5023	18.3284	20.1011	19.8996	20.1423	20.0253	23.0221	22.9902	23.0511	23.0068	23.0184	22.9599	22.9688
PHIP	NHAHEHFLDLGESK(UniMod:121)K	Q8WWQ0_K787	17.5618	17.5421	17.446	17.047	20.885	21.1977	20.9912	20.3678	17.239			17.4284	21.6094	21.458	21.7285	21.4227	17.8532	17.1932	17.5234	17.9125	21.6258	21.3156	21.226	20.9844	18.6327	18.0398	17.4752	18.0933	19.8141	20.2431	19.8924	19.817		17.497	17.205	17.3837	18.7846	18.6491	18.6614	18.7622	23.0221	22.9902	23.0511	23.0068	23.0184	22.9599	22.9688
PHIP	NK(UniMod:121)IYSINPK	Q8WWQ0_K982	16.7953	16.9835	17.1313	16.9254	18.1213	18.4487	18.2268	18.0401	16.843	17.0461	16.6866	16.9408	19.2085	19.2258	19.4649	19.3204	16.8593	17.0465	16.8763	16.8731	20.0322	20.088	20.1085	20.0494	17.1629	16.9985	17.2117	16.7195	19.1552	18.9984	19.0589	18.8237	16.7636	16.5677	16.6928	16.9152	18.226	18.2442	18.3413	18.3132	23.0221	22.9902	23.0511	23.0068	23.0184	22.9599	22.9688
PHIP	SLIYK(UniMod:121)PLDGEWGTNPR	Q8WWQ0_K1150	17.4858	17.3578	17.3577	17.6255	18.5433	18.9637	18.5205	18.1818	18.0386	17.9117	18.2369	17.3999	19.6798	19.8834	20.0278	19.8454	18.0041	17.8444	17.7095	17.9045	20.2255	20.2917	20.3085	20.2707	17.6567	17.9135	17.4509	17.7395	19.1342	19.0989	19.1585	19.2077	17.5279	17.8846	17.9145	17.8326	18.0934	18.0681	18.3281	18.1813	23.0221	22.9902	23.0511	23.0068	23.0184	22.9599	22.9688
PHIP	SSVLPK(UniMod:121)ASTLSK	Q8WWQ0_K1596	17.6184	17.8545	17.782	17.7357	20.9935	21.1422	20.7745	20.7881	17.823	17.7941	17.9579	17.7151	21.1111	21.3139	21.4149	21.3537	17.5088	17.7492	17.8099	17.7472	21.6166	21.6017	21.5768	21.4896	17.9318	17.8433	18.0147	17.7395	20.0559	20.0948	19.8716	19.7841	17.7456	17.818	17.7415	17.9552	19.5189	19.2259	19.2432	19.2752	23.0221	22.9902	23.0511	23.0068	23.0184	22.9599	22.9688
PHIP	TDWTGK(UniMod:121)EHPR	Q8WWQ0_K54	16.0048	16.4574	16.6328	16.5471	17.4492	18.1403	17.9938	17.2714	16.2016	16.5606	16.5254	16.5197	19.277	19.3425	19.6339	19.4547	16.4655	16.6872	16.4886	16.503	20.24	20.3041	20.2528	20.2047	16.6958	16.4863	16.6724	16.3922	18.4085	18.3974	18.2196	18.4623	16.0738	16.2437	16.4239	16.4813	16.7932	16.1013	16.7091	16.7429	23.0221	22.9902	23.0511	23.0068	23.0184	22.9599	22.9688
PHIP	TILENSVK(UniMod:121)HSK	Q8WWQ0_K1550	16.3558	16.7744	16.5466	16.9647	21.1661	21.2461	21.1485	21.0277	17.0808	17.2262	16.9652	17.3001	21.2805	21.4594	21.6587	21.5968	16.6695	16.9758	17.2238	16.9682	21.7449	21.7855	21.6964	21.7956	17.0414	17.2	17.4707	17.4182	19.8955	19.9382	19.8799	19.9003	17.0686	16.741	17.1093	17.4155	18.9908	18.8309	18.9377	19.1284	23.0221	22.9902	23.0511	23.0068	23.0184	22.9599	22.9688
PHIP	TQK(UniMod:121)LDADLLVPASVK	Q8WWQ0_K1724	17.7676	18.1535	18.2998	17.9733	20.4654	20.632	20.3366	20.232	18.1777	18.1469	18.556	18.3707	20.9908	20.83	21.1878	21.0486	18.0871	18.0245	18.1975	18.3442	21.1681	21.3545	21.2091	21.4726	18.2256	18.0285	18.3357	18.3563	19.977	19.9125	20.0488	20.065	18.422	18.1597	18.3721	18.0373	19.4746	19.2612	19.3456	19.2775	23.0221	22.9902	23.0511	23.0068	23.0184	22.9599	22.9688
PHIP	VEVNTNSGEIIHK(UniMod:121)K	Q8WWQ0_K1657	16.3623		16.6533	16.5248	18.2097	18.3436	18.1448	18.0807	16.3808	16.2913	16.2206	16.3446	18.4671	18.5938	18.8615	18.5667	16.0454	16.3924	16.4184	16.5653	19.0239	18.8417	18.9877	19.1569	16.3948	16.4628	16.5391	16.3443	17.931	17.7362	17.4483	17.7724	16.568	16.3939	16.5581	16.5335	17.0642	17.0801	16.9167	16.9686	23.0221	22.9902	23.0511	23.0068	23.0184	22.9599	22.9688
PHIP	VVVDPVVTEQPSTSSAAK(UniMod:121)TFITK	Q8WWQ0_K1528	18.1102	18.2733	18.3702	18.4541	21.8071	21.9771	21.8829	21.0669	18.3789	18.3306	18.5835	18.5043	22.0795	22.2424	22.1658	22.1832	18.8392	18.2805	18.3648	18.5422	22.5253	22.5233	22.3879	22.6513	18.3565	18.4561	18.6385	18.6248	20.4814	20.6938	20.7881	20.6627	18.428	18.7236	18.7351	18.6833	20.0126	19.9772	19.7229	19.9742	23.0221	22.9902	23.0511	23.0068	23.0184	22.9599	22.9688
PHRF1	GEEGFK(UniMod:121)GC(UniMod:4)LQPR	Q9P1Y6_K556;Q9P1Y6-3_K555	18.6349	18.4374	18.6205	18.3722	19.8603	20.2945	20.0543	19.6536	19.2085	18.9418	19.105	18.7543	21.3052	21.0331	21.1014	21.1394	19.2562	19.158	19.3309	19.0483	21.131	20.7964	21.0075	20.9624	19.7359	19.5666	19.651	19.713	19.3483	18.9999	18.8807	19.0568	19.5595	19.7381	19.5907	19.6424	18.7202	18.6106	18.6886	18.6879	22.2787	22.1155	22.2058	22.3162	22.3439	22.3174	22.1973
PHRF1	K(UniMod:121)ENPSPLFSIK	Q9P1Y6_K810;Q9P1Y6-3_K809		14.9303	15.43	14.5532	16.7927	17.6469	16.4545				16.2566	15.8107	18.1052	18.1683	18.2315	18.2213	15.4976		15.7482		17.5136	17.8262	18.0052	17.6565	16.3237	15.1972	16.329	16.5442	15.6678	15.1292	16.0719	15.9355	16.531	16.9319	16.6001	16.0152	15.9724			15.3588	22.2787	22.1155	22.2058	22.3162	22.3439	22.3174	22.1973
PHRF1	SGEINPVK(UniMod:121)VANLVK	Q9P1Y6_K1615;Q9P1Y6-3_K1614	15.4015	16.3729	16.5935	15.579	17.2654	17.3127	17.3259	17.3967	15.5646	15.7877	15.5236	16.2056	17.1814	17.1409	17.642	17.3577	15.7473		16.1924	15.9595	17.4421	17.5641	17.485	17.5217	15.5088	16.1436	15.9132	15.7788	16.7711	17.0403	16.8287	16.7929	15.9264	16.2683	16.6879	16.0026	16.8578	16.6236	16.9769	16.4418	22.2787	22.1155	22.2058	22.3162	22.3439	22.3174	22.1973
RAD18	EHGLSIQGNK(UniMod:121)QQLIK	Q9NS91_K271	18.1944	18.2558	18.2049	18.3887	20.0234	20.008	19.8773	20.0107	18.189	17.9465	18.1437	18.1536	19.9487	19.9745	19.9226	19.9255	18.1461	18.0656	18.4126	18.2473	20.07	20.0221	19.977	19.8969	18.193	18.1096	18.2966	18.0666	19.0028	19.0847	18.9889	18.9095	17.6954	17.8402	17.9192	17.9534	18.1614	18.4224	18.5675	18.473	23.1676	23.0349	22.9836	23.0868	22.9704	23.0512	22.9754
RAD18	EM(UniMod:35)SGSTSELLIK(UniMod:121)ENK	Q9NS91_K151_Oxi141	21.2827	21.3431	21.3026	21.4381	22.2609	22.2541	22.4402	22.4377	21.2013	20.9499	21.0667	21.1418	22.2157	21.8567	22.2649	22.2784	21.2395	21.2845	21.4605	21.7667	22.0509	21.9087	21.7742	22.0199	21.1499	21.2153	21.0699	21.5135	21.2562	21.1241	21.1641	21.3679	21.0973	21.292	21.2573	21.5494	21.1095	20.9587	21.08	21.1946	23.1676	23.0349	22.9836	23.0868	22.9704	23.0512	22.9754
RAD18	EMSGSTSELLIK(UniMod:121)ENK	Q9NS91_K151	21.5682	21.5479	21.6319	21.6683	22.689	22.7011	22.7519	22.6534	21.5257	21.4866	21.5046	21.71	22.5861	22.7309	22.5958	22.6784	21.6464	21.5614	21.7238	21.6686	22.0977	22.2703	22.3444	22.172	21.5765	21.5721	21.4259	21.7507	21.4408	21.5309	21.5894	21.6508	21.403	21.4191	21.4735	21.5885	21.0793	21.0254	21.2724	21.2287	23.1676	23.0349	22.9836	23.0868	22.9704	23.0512	22.9754
RAD18	FSPQK(UniMod:121)EASPAAK	Q9NS91_K161	22.1621	22.2697	22.2081	22.2582	23.4173	23.4005	23.5278	23.4865	22.2401	22.2093	22.1747	22.2119	23.2095	23.281	23.2815	23.245	22.2926	22.3289	22.3721	22.3982	23.07	22.9434	23.1023	23.0403	21.9855	21.943	22.0637	22.0276	21.9535	21.9289	21.9279	21.8425	21.6979	21.5381	21.5891	21.7067	21.6594	21.6701	21.7247	21.7254	23.1676	23.0349	22.9836	23.0868	22.9704	23.0512	22.9754
RAD18	HK(UniMod:121)SEFQLLVDQAR	Q9NS91_K347	19.2655	19.0683	19.1103	19.2547	20.7864	21.0432	20.7278	20.503	19.1356	19.1063	19.1705	19.2587	20.8646	21.0289	20.9781	20.9683	19.3355	19.135	19.2393	19.1711	20.8772	20.8815	20.9861	20.851	19.3984	19.1699	19.2233	19.3564	19.7887	19.546	19.8081	19.8286	19.2227	19.1775	19.2615	19.0906	19.2376	19.3241	19.2801	19.2189	23.1676	23.0349	22.9836	23.0868	22.9704	23.0512	22.9754
RAD18	IAGM(UniMod:35)SQK(UniMod:121)TVTITK	Q9NS91_K370_Oxi367	16.835	17.1807	16.9446	16.9129	18.2224	18.6752	18.62	18.2082	16.4304	16.6399	16.4681	17.0436	18.0786	17.9435	17.8813	18.3938	17.0457	17.1542	17.366	17.3336	18.2812	18.5388	18.2708	18.0184	16.9802	17.1449	17.4105	17.2428	17.3806	17.3459	17.5557	17.1801	16.5836	16.4397	17.5749	17.0872	17.0299	17.0775	16.7808	16.4808	23.1676	23.0349	22.9836	23.0868	22.9704	23.0512	22.9754
RAD18	IAGMSQK(UniMod:121)TVTITK	Q9NS91_K370	18.5123	18.0643	18.5379	18.4518	20.1192	19.9124	20.2333	19.9993	18.4028	18.2331	18.3423	18.7324	20.0471	20.2931	20.0759	20.123	18.5859	18.3005	18.7505	18.583	20.1732	19.888	19.4669	20.0493	18.4878	18.4098	18.4912	18.486	18.8702	18.75	18.6437	18.85	18.0929	18.0899	18.2489	18.538	18.116	18.1515	18.3241	18.263	23.1676	23.0349	22.9836	23.0868	22.9704	23.0512	22.9754
RAD18	LK(UniMod:121)EHGLSIQGNK	Q9NS91_K261	18.8165	19.1711	18.9515	19.5707	20.4636	20.625	20.6166	20.6632	19.067	18.8246	19.0418	18.8826	20.5179	20.6622	20.8109	21.2876	18.5883	18.5991	19.2343	19.1874	20.5412	21.192	20.7906	20.8983	19.0775	18.9774	18.8114	19.3946	19.4928	19.4377	19.4348	19.6675	19.2444	18.9217	19.1311	18.7306	19.075	19.23	19.469	19.3018	23.1676	23.0349	22.9836	23.0868	22.9704	23.0512	22.9754
RAD18	NHLLQFALESPAK(UniMod:121)SPASSSSK	Q9NS91_K102	16.8141	16.7035	16.7161	16.0141	18.2378	17.8641	18.1197	17.7534	16.189	16.06	16.151	16.1208	17.8242	17.8514	17.5298	17.31	16.7599	16.5118	16.3903	16.1678	17.7076	17.3594	17.1018	17.0991	16.6628	15.7817	15.7003	16.2006	16.7749	15.8859	15.4846	15.6232	15.9255	15.0951	14.4773	15.0863	15.4198	15.8069	15.7487	15.0024	23.1676	23.0349	22.9836	23.0868	22.9704	23.0512	22.9754
RAD18	SPASSSSK(UniMod:121)NLAVK	Q9NS91_K110	18.3531	18.5282	18.3708	18.4414	19.9185	19.7048	20.0207	19.938	18.1365	17.9051	18.197	18.2857	19.6337	19.5754	19.7898	19.6489	18.0784	18.1495	18.1991	18.1753	19.2815	19.0647	19.1606	18.931	18.1201	18.1282	18.3971	18.1617	18.4544	18.337	18.2971	18.3401	17.7918	17.2905	17.222	17.4869	17.5336	17.6469	17.8508	17.6131	23.1676	23.0349	22.9836	23.0868	22.9704	23.0512	22.9754
RLIM	GLTK(UniMod:121)EQIDNLAM(UniMod:35)R	Q9NVW2_K550_Oxi558	17.2461	17.6672	17.3928	17.1843	18.3573	18.107	18.7126	18.6147	17.326	17.3885	17.5608	17.2787	17.6813	17.6791	17.9412	17.8757	17.2691	17.2728	17.3394	17.5545	17.7316	17.9299	17.8426	17.8858	17.3577	17.211	17.4768	17.313	17.162	17.059	16.5709	17.1198	16.4974	16.9902	16.7061	17.2111	15.7871	16.4		16.2657	21.1312	21.1225	21.1644	20.8907	21.0873	21.0234	21.0798
RNF169	K(UniMod:121)GSVDQYLLR	Q8NCN4_K691	18.5522	18.4474	18.705	18.586	22.0508	22.467	22.149	22.0643	18.2098	18.3961	18.3914	18.2139	22.6995	22.8685	22.7986	22.9831	18.1354	18.2648	18.3384	18.412	22.7951	22.7894	23.0232	22.9315	18.4953	18.2544	18.4519	18.299	21.8442	21.8634	21.9534	21.7354	18.225	18.4029	18.498	18.4359	21.7407	21.609	21.7514	21.8142	21.1175	20.91	21.113	21.0432	21.1365	21.1873	20.9029
RNF169	LDK(UniMod:121)TC(UniMod:4)ISR	Q8NCN4_K561			15.2892		16.8507	17.2875	16.7886	17.2365		14.2958	14.9979		16.9187	16.4991	16.5631	16.7684				15.1133	16.2106	16.7076	17.1088	16.174	15.3614				14.8825	15.7348	16.0285	15.7832			15.5893		15.4084	15.6644	15.6553	15.8939	21.1175	20.91	21.113	21.0432	21.1365	21.1873	20.9029
RNF169	SSTEIPLETC(UniMod:4)C(UniMod:4)SSELK(UniMod:121)GGGSGTSLER	Q8NCN4_K535	16.0841				17.9743	18.3937	18.4644	18.4421	17.0511	16.9704		17.1031	18.1763	18.3652	18.2548	18.2092	16.5086	16.5951	17.0723	17.2238	18.177	18.1251	18.2094	18.1412	16.2812		16.5805	17.0358	17.812	17.5929	17.3173	17.8447	15.4976		16.5802	16.7925	17.0279	17.2803	17.2688	17.143	21.1175	20.91	21.113	21.0432	21.1365	21.1873	20.9029
RNF169	TLSK(UniMod:121)ATLTSLAPEMGEELLGSEGIHSSK	Q8NCN4_K449				16.8848	18.1803	18.116	17.8017	17.6258	17.2308		16.5437	16.4409	17.7954	18.0293	17.3816	17.7545	17.0528	16.6714	16.254	16.4619	18.0005	17.8252	17.603	17.4364			15.6128		16.587	16.3969	16.9097	16.6294			16.7967			16.5181	16.067	16.2637	21.1175	20.91	21.113	21.0432	21.1365	21.1873	20.9029
RNF216	IDFFDYSK(UniMod:121)LTPLDQR	Q9NWF9_K362;Q9NWF9-1_K419	18.6784	18.6023	18.7856	18.5232	19.9471	19.6022	19.7501	19.7028	18.6923	18.7119	18.9975	18.6253	19.3987	19.3559	19.1394	19.2739	18.9306	18.8703	18.7365	18.795	19.4445	19.4088	19.3844	19.5134	18.2207	18.9671	18.9376	19.2177	18.7481	18.6975	18.6966	18.4506	19.4665	19.4683	19.2072	19.2521	18.8017	18.9438	18.4285	18.6632	20.3014	20.5447	20.4006	20.6386	20.3134	20.4272	20.4364
RNF216	VLPQTILYK(UniMod:121)YYER	Q9NWF9_K584;Q9NWF9-1_K641	16.1786	15.6355	15.8106	15.6089	18.3981	18.0992	18.1135	18.3521	16.2083	16.2329	15.902	16.0453	17.8746	17.2697	17.6516	17.9444	16.0584	16.1711	15.283	16.0262	17.4813	17.0401	17.3982	17.3984	14.6896		16.2365	15.9435	16.4487	16.4217	16.2342	16.701	14.6165	14.7679	15.8956	15.8872	16.2879	15.9603	16.2751	15.7692	20.3014	20.5447	20.4006	20.6386	20.3134	20.4272	20.4364
RNF216	WQELSPETSGK(UniMod:121)R	Q9NWF9_K425;Q9NWF9-1_K482	17.8549	18.0374	17.7398	18.1826	19.2135	19.1711	19.3291	19.2332	18.0359	17.6487	17.9861	18.0164	19.0558	19.1034	19.0832	19.3253	18.1158	17.9714	18.0657	18.0695	19.0484	19.0612	18.9506	18.8448	18.3568	18.3488	18.2219	18.385	18.2519	18.4382	18.2102	18.3394	18.0033	18.2007	17.9713	18.1607	17.9984	18.0822	17.939	17.8643	20.3014	20.5447	20.4006	20.6386	20.3134	20.4272	20.4364
RNF220	FEEYEWC(UniMod:4)GQK(UniMod:121)R	Q5VTB9_K362;Q5VTB9-3_K149	20.2331	19.9163	20.0022	19.93	22.1537	22.059	22.1083	22.0024	20.3582	20.3686	20.1527	20.1494	22.4493	22.2181	22.2772	22.1046	20.4378	20.4959	20.4833	20.3878	21.8093	21.6366	21.441	21.7519	20.7838	20.7838	20.2682	20.5509	20.9189	20.7915	20.6228	21.0913	20.1002	19.9994	20.0455	20.2041	19.8686	19.9419	19.8912	20.0843	19.5617	21.5739	19.2854	19.3947	19.1839	19.1977	19.1916
RNF220	ITPEFSK(UniMod:121)WASDEM(UniMod:35)PSTSNGESSK	Q5VTB9_K451_Oxi457;Q5VTB9-3_K238_Oxi244	20.8066	21.2637	21.157	20.6077	24.0155	24.1656	24.1853	24.0603	21.373	21.3236	21.0926	21.1484	23.8091	23.5519	23.6884	23.5541	20.952	21.0626	20.8815	20.9902	23.0894	23.1184	22.5373	22.9197	21.5864	21.6304	20.6511	21.6288	22.0329	21.9163	21.6712	21.9572	21.3021	20.9934	21.0724	21.1907	21.2462	20.9768	20.8871	21.2434	19.5617	21.5739	19.2854	19.3947	19.1839	19.1977	19.1916
RNF220	ITPEFSK(UniMod:121)WASDEMPSTSNGESSK	Q5VTB9_K451;Q5VTB9-3_K238	21.7051	22.1401	21.8655	21.519	25.2576	25.068	25.2093	24.9554	22.2572	22.3443	21.7098	22.0327	24.6727	25.0843	24.8024	24.3462	21.9088	21.9838	21.2849	21.8613	23.8832	23.8643	23.3544	23.4369	22.745	22.7191	21.1847	21.8752	22.8139	22.9058	22.2904	22.5036	22.23	21.9209	21.4945	22.0536	21.8038	21.1871	21.5524	21.1858	19.5617	21.5739	19.2854	19.3947	19.1839	19.1977	19.1916
SDE2	DVNHEK(UniMod:121)AM(UniMod:35)AEWVK	Q6IQ49_K116_Oxi118;Q6IQ49-2_K104_Oxi106	15.4659	15.5587	15.6498	15.0852	16.35	16.7744	16.5656	16.3518	15.6037	15.5154		14.9296	16.362	16.4793	16.6499	16.7182	14.9901	14.6994	14.8274	15.3654	16.0468	15.5715	16.2062	16.1877	15.3473	15.2179	15.0847	14.6763	15.7416	15.5169	15.9039	15.9881	14.2494	15.3293	15.2547	15.2528	15.6919	15.9625	15.6047	15.9107	22.4353	22.5965	22.735	22.5588	22.5139	22.5562	22.3802
SDE2	DVNHEK(UniMod:121)AMAEWVK	Q6IQ49_K116;Q6IQ49-2_K104	17.5291	17.4474	17.6222	17.6571	18.6178	18.5294	18.6482	18.5261	17.6718	17.5652	17.3847	17.495	18.4673	18.7484	18.8542	18.6349	17.448	17.5269	17.5732	17.3473	18.2219	18.0415	18.2202	18.2309	17.4007	17.4791	17.4348	17.2874	17.8509	17.9229	18.049	18.0572	17.5262	17.5194	17.6837	17.3925	17.7754	18.1855	17.8764	18.0623	22.4353	22.5965	22.735	22.5588	22.5139	22.5562	22.3802
SDE2	EQIDPALFAK(UniMod:121)PLK	Q6IQ49_K444;Q6IQ49-2_K432	15.4852	15.5793	15.7863	15.7389	17.1515	17.0194	17.002	17.0847	15.4389	15.486	15.6656	15.1958	17.2446	16.96	17.2739	17.2206	15.1897			15.406	16.8378	16.8617	17.0365	16.712		15.3822	15.363	15.3774	16.4786	16.618	16.6187	16.1921	15.3096	15.5025	15.7731	15.7598	16.0044	16.3462	16.1848	16.2693	22.4353	22.5965	22.735	22.5588	22.5139	22.5562	22.3802
SLBP	SWDQQIK(UniMod:121)LWK	Q14493_K188;Q14493-2_K149	17.1864	17.4892	17.5661	17.5927	18.7032	18.5084	18.7696	18.679	17.5505	17.3856	16.8646	17.2935	18.6995	18.7945	18.7943	18.5823	17.3236	17.3976	17.3113	17.5016	18.8471	18.5807	18.5853	18.4627	17.8504	17.7991	17.7012	17.732	17.7914	18.0927	17.826	18.2018	17.812	17.6692	17.9168	17.3315	17.756	17.3697	17.4305	17.6565	23.2781	23.4081	23.3048	23.4427	23.5485	23.4025	23.3327
TCEAL4	EFDNM(UniMod:35)AK(UniMod:121)VQDEK	Q96EI5_K164_Oxi162;Q96EI5-2_K307_Oxi305	17.2275	17.1667	17.2317	17.3544	18.6944	18.8159	19.0256	19.0958	17.4162	16.9483	16.877	17.044	19.0541	18.5536	18.8589	18.8185	17.5968	17.5306	17.3991	17.5249	17.5281	18.063	18.1542	18.0093	16.9272	17.266	15.6009	17.1497	17.026	16.9686	16.8266	17.2538	16.7461	16.8841	16.9799	16.428	16.465	17.0102	16.4367	16.9218	21.9655	21.914	22.1409	22.1008	21.8312	21.7769	21.7522
TCEAL4	EFDNMAK(UniMod:121)VQDEK	Q96EI5_K164;Q96EI5-2_K307	18.1208	18.2346	18.0303	18.3587	19.5592	19.5697	19.4134	19.8003	18.4339	18.1749	18.2488	18.2455	19.7165	19.7704	19.5056	19.8221	18.3377	18.442	18.4596	18.3022	18.3931	18.6353	18.8009	17.9219	18.1057	18.0779	17.1551	18.0235	18.0305	17.6395	18.047	17.7591	17.6463	17.5863	17.639	17.397	17.4356	17.4868	17.4116	17.6189	21.9655	21.914	22.1409	22.1008	21.8312	21.7769	21.7522
TCEAL4	EYK(UniMod:121)EAIHDM(UniMod:35)NFSNEDMIR	Q96EI5_K142_Oxi148;Q96EI5-2_K285_Oxi291	19.0939	19.0494	18.9328	18.9984	20.0686	20.3843	20.1042	20.0567	19.1235	19.256	18.9722	19.1435	20.2928	20.1739	20.3322	20.3293	19.1964	19.0885	19.0961	19.209	20.0118	20.0066	20.0842	20.0139	19.235	19.1938	18.4482	19.0701	19.7206	19.9176	19.6321	19.7446	19.0906	19.1869	19.2207	19.1961	19.5631	19.6509	19.6194	19.8784	21.9655	21.914	22.1409	22.1008	21.8312	21.7769	21.7522
TCEAL4	EYK(UniMod:121)EAIHDMNFSNEDM(UniMod:35)IR	Q96EI5_K142_Oxi155;Q96EI5-2_K285_Oxi298	17.7341	17.9492	17.4898	17.7138	19.2331	19.5941	19.2852	19.0174	17.5581	18.3287	17.8794	17.8856	19.4896	19.3116	19.5139	19.3821	17.9305	18.2309	18.1254	17.829	18.9227	19.2529	19.3879	19.1832	19.3911	18.3449		18.0992	18.6622		19.01	18.9514			18.4716	18.1444	18.4794	18.5488	18.7058	18.7686	21.9655	21.914	22.1409	22.1008	21.8312	21.7769	21.7522
TCEAL4	EYK(UniMod:121)EAIHDMNFSNEDMIR	Q96EI5_K142;Q96EI5-2_K285	20.5077	20.3288	20.4222	20.1166	21.648	21.9944	21.5508	21.176	20.5684	20.8225	20.5609	20.4551	22.0072	22.0651	22.0184	21.7932	20.6364	20.6236	20.4664	20.2462	21.269	21.6116	21.1582	21.0762	21.0533	20.7999	19.5665	20.2392	21.0035	21.3558	20.9186	20.9663	20.4746	20.4443	20.244	20.2756	20.6424	20.9105	20.7922	20.5517	21.9655	21.914	22.1409	22.1008	21.8312	21.7769	21.7522
TERF1	IAAGK(UniMod:121)TLDAQFENDER	P54274_K136	16.9615	17.3639	17.548	17.6892	18.9286	18.8569	18.9859	18.7355	17.6171	17.5634	17.5245	17.3972	19.0173	18.7518	18.6178	18.6302	17.4308	16.9588	17.3361	16.9306	18.2661	18.1601	18.2121	18.0548	18.1386	17.4716	17.1227	17.4583	17.1557	17.3392	16.9512	17.2016	16.7838	17.0115	16.962	17.1374	15.7055	16.0617	16.0457	15.9035	20.9549	20.9663	21.138	20.8982	20.9131	20.6116	20.765
TERF1	NLFLSK(UniMod:121)LQHGTQQQDLNK	P54274_K325	18.525	18.6745	18.4847	18.3211	19.7469	19.5193	19.6977	19.509	18.4781	18.3024	18.2806	18.1586	19.2955	19.4773	19.2697	19.0501	18.1345	17.8581	18.0038	17.658	19.2839	18.5456	18.5992	18.4134	18.0023	18.2664	17.8914	17.9355	18.1954	17.9208	17.6897	17.7813	16.4534	16.7372	16.1434	16.3522	15.4958	16.053	15.9647	16.111	20.9549	20.9663	21.138	20.8982	20.9131	20.6116	20.765
TERF1	SHK(UniMod:121)NLFLSK	P54274_K319	18.7216	18.747	18.7036	18.8959	19.9484	19.6614	19.9007	20.0114	18.2521	18.6577	18.776	18.2307	19.3727	19.4598	19.5774	19.7759	18.3423	17.8879	18.6778	18.3752	19.198	19.3253	19.3739	19.1437	18.6808	18.3108	18.45	18.4257	18.1395	18.2318	18.3507	17.8755	17.4748	18.1158	18.0858	17.7833	17.5216	17.7259	17.7543	17.8628	20.9549	20.9663	21.138	20.8982	20.9131	20.6116	20.765
TERF1	SK(UniMod:121)LLMIISQK	P54274_K213	17.1194	17.1202	16.7769	16.8507	19.3591	18.9693	19.0033	18.9898	16.8918	16.808	15.6503	16.7221	18.506	18.7507	18.9205	18.7476	16.34	16.3891	16.6853	16.4218	18.5998	18.435	18.5882	18.6682	16.7075	16.7459	16.7543	16.4823	17.5297	17.5305	17.3416	17.4549	16.3512	16.3362	16.4219	16.5251	16.9144	16.8563	16.6796	16.6352	20.9549	20.9663	21.138	20.8982	20.9131	20.6116	20.765
TERF1	SSTFLMK(UniMod:121)AAAK	P54274_K258	17.3373	17.0511	16.7536	17.1625	18.1994	17.8599	18.2319	18.0823	16.5947	16.7104	16.0467	17.0203	17.4788	17.8042	17.8844	17.7802	16.9117	16.5565	16.117	16.3824	17.205	17.2573	17.312	17.2709	16.8443	16.6902	16.1979	16.8287	15.9912	16.003	16.2228	15.9326	15.5022	16.6703	16.2672	16.1952	14.7699	14.2788	15.325	14.9684	20.9549	20.9663	21.138	20.8982	20.9131	20.6116	20.765
TERF1	SVSDK(UniMod:121)QSAVTESSEGTVSLLR	P54274_K300	15.4292	15.5012	15.9472	14.8626	17.2378	16.8977	17.184	17.4208		15.5364	15.2329	15.4685	16.8833	16.5309	16.9037	16.7162	15.0339		15.5584	14.9241	16.2322	16.4449	16.2059	15.9231	15.1806	15.8887	15.9053	15.935	15.5941			15.8143		14.4294	14.6784	15.0261				14.2545	20.9549	20.9663	21.138	20.8982	20.9131	20.6116	20.765
THAP4	FPLK(UniMod:121)DSK	Q8WY91_K30	15.7037	16.0456		15.9967	17.3488	17.2798	17.8283	17.9426	15.3528	15.0937	14.8298		17.4003	17.4265	17.5744	16.6901				15.4217	16.8208	16.9995	17.1108	17.0883				15.4814	16.2471	16.0036	15.6369	16.1324	15.1608		15.4593	15.7491	15.5044			16.0657	20.9837	20.9249	20.8298	20.6736	20.8515	20.7918	20.8827
THAP4	YSFLC(UniMod:4)SEHFTK(UniMod:121)DSFSK	Q8WY91_K62	15.3905	16.0224	15.2981	15.1479	16.6757	16.6809	16.8423	16.4726	14.9342	15.1057	15.6085		16.3771	16.6393	16.7293	16.7122			15.776	14.5713	16.3835	16.1662	16.0895	16.232	15.0515	15.2146	15.8679	15.4633	16.0549	16.1571	16.0684	16.3576	14.5959	13.9118	15.3617	13.7598	14.9914	15.8161	15.7801	15.5332	20.9837	20.9249	20.8298	20.6736	20.8515	20.7918	20.8827
TOPORS	K(UniMod:121)IQEQDIINFR	Q9NS56_K249	20.7969	20.8827	20.9961	21.0848	25.2015	25.1499	24.9481	24.9472	20.7916	20.8684	21.152	20.875	22.0795	22.2077	21.7295	21.9383	20.7545	20.728	20.8309	20.7787	19.6032	20.083	19.9327	19.8422	20.9175	20.8439	20.9904	21.0141	19.3349	19.4378	19.5643	19.3521	21.1187	21.2952	21.1177	20.9713	19.5936	19.298	18.8747	19.5713	19.6385	19.6429	19.6028	19.2628	19.1739	18.9176	19.048
TOPORS	K(UniMod:121)YYYYER	Q9NS56_K760	18.478	18.4732	18.2542	18.4442	23.7064	23.4078	23.6691	23.7347	17.6839	17.8822	17.9325	18.3303	20.726	20.6003	20.3979	19.9924	17.6925	17.3981	17.3076	17.1765	17.6859	17.46	17.3747	17.0901	17.6657	17.6811	17.8116	17.4843	16.7273	16.7499	16.7072	17.0812	16.1576	16.3377	16.2309	16.1782			14.4075	14.8665	19.6385	19.6429	19.6028	19.2628	19.1739	18.9176	19.048
TOPORS	M(UniMod:35)DNFSPK(UniMod:121)AGTSK	Q9NS56_K83_Oxi77	16.1718	16.5377	16.5415	16.2154	21.4178	21.1806	21.5513	21.4354	16.2287	16.5661	16.2073	16.104	18.1053	17.7364	17.7119	17.4817	16.3819	16.1347	16.1669	16.4614	15.7789	15.1839	15.3731	15.5295	15.9177	15.8858	16.482	16.4251	14.3124	13.4345		13.6722	16.5443	16.3619	16.7155	16.7406	13.3604			13.9938	19.6385	19.6429	19.6028	19.2628	19.1739	18.9176	19.048
TOPORS	SSSK(UniMod:121)LDGNYK	Q9NS56_K831	18.1013	18.4694	18.0191	18.1412	22.6684	21.8764	22.5397	22.6827	18.2163	18.413	18.2884	18.2951	19.3899	19.3839	19.2969	18.9388	18.3713	18.4395	18.611	18.3472	18.0912	18.0701	18.3391	18.1432	18.8888	18.931	18.7082	19.2251	17.9225	18.0733	17.7887	18.0377	18.6566	18.7482	18.8651	18.9235	17.0789	17.48	17.6231	18.1484	19.6385	19.6429	19.6028	19.2628	19.1739	18.9176	19.048
TRIM27	AK(UniMod:121)WTIGVC(UniMod:4)EDSVC(UniMod:4)R	P14373_K382	16.4153	16.2667	16.2596	16.4628	17.6112	18.5605	17.4793	17.3281	16.3217	16.1851		16.0411	19.6794	19.7938	19.8495	19.8156	16.3511	16.2222	16.3512	15.483	19.3533	19.4106	19.4441	19.3321	16.0002	16.2689	16.0912	16.3058	17.073	17.7187	17.0956	17.4883	16.093	15.5138	16.518	16.4236	16.7413	16.6874	16.7599	16.9284	21.8634	21.9501	21.9711	21.901	21.9383	21.8637	21.8694
TRIM27	EQIQNQLDHLK(UniMod:121)R	P14373_K151	17.323	17.1273	17.0623	17.3474	19.0131	19.4556	18.9708	18.6875	17.141	16.9769	17.0656	16.9043	20.175	20.169	20.1858	20.0748	16.8509	16.4896	17.0013	17.0545	18.7757	18.4713	18.7243	18.6065	16.4559	16.8902	17.0132	16.2299	16.2449	16.7299	16.6941	16.96	16.3155	16.7962	16.6893	16.8444	16.1076	15.6588	16.1267	16.2761	21.8634	21.9501	21.9711	21.901	21.9383	21.8637	21.8694
TRIM27	GHSVLPLEEAVEGFK(UniMod:121)EQIQNQLDHLK	P14373_K140	15.4963		15.3154	16.236	17.1929	18.2116	16.8607	17.2606				16.482	18.7379	19.1155	19.1666	18.886	15.3597	17.1753	16.9939	16.5044	17.568	17.2178	17.4973	17.2871		16.0568	15.7128	16.4801	15.7437	16.8908	15.6789	15.9788	15.5483	15.6312	16.0532	15.7638				15.0101	21.8634	21.9501	21.9711	21.901	21.9383	21.8637	21.8694
TRIM27	HYWEVEVGDK(UniMod:121)AK	P14373_K380	21.2772	20.7144	21.352	21.1722	22.3372	23.3356	22.3123	21.8722	21.1252	21.2364	21.145	21.337	23.8632	23.7958	23.9034	23.8332	21.0541	21.1236	21.2901	20.8861	22.5618	22.795	22.2969	22.8344	21.0237	20.548	20.3037	21.1239	20.1651	20.5456	20.643	20.7547	20.9551	20.9183	21.052	20.9372	20.2589	20.0921	19.8538	20.4009	21.8634	21.9501	21.9711	21.901	21.9383	21.8637	21.8694
TRIM27	M(UniMod:35)QSDMEK(UniMod:121)IQELR	P14373_K304_Oxi298	15.8785	16.6227	16.3414	16.5618	17.2001	18.3431	17.3808	16.8071		16.3603	15.9313	16.0506	18.8432	18.8863	18.985	19.1266	16.0398	15.93	16.5768	16.4112	17.2226	17.9776	18.393	18.0194	16.4679	16.3187	16.4729	16.3078	15.8316	16.3514	16.7449	16.9487	15.5183	16.49	16.4953	16.5536	15.5799				21.8634	21.9501	21.9711	21.901	21.9383	21.8637	21.8694
TRIM27	MQSDM(UniMod:35)EK(UniMod:121)IQELR	P14373_K304_Oxi302	16.0168	15.6951	16.0178	15.853	17.3532	18.5634	17.5286	17.528	15.3996	15.9118		16.2046	19.1695	19.0788	19.1063	19.3199	15.2438	14.967	16.2493	15.6068	17.5432	18.0547	18.4535	18.0353		15.5516	14.8962	15.6054				16.0241	15.4578	15.7693	16.3278	15.2465	15.506		15.4207	15.4888	21.8634	21.9501	21.9711	21.901	21.9383	21.8637	21.8694
TRIM27	MQSDMEK(UniMod:121)IQELR	P14373_K304	17.4935	16.5708	17.1569		18.7057	20.085	18.7241	17.7163	17.5599		17.4759		20.7914	21.1031	21.0212	20.9274	16.9471	17.1327	17.4534	16.6492	19.1108	19.405	19.9175	19.5661			17.0297				17.3995	17.2004	17.4268	17.2974	17.4271	17.1705	16.7703		17.0703		21.8634	21.9501	21.9711	21.901	21.9383	21.8637	21.8694
TRIP12	EDPELAK(UniMod:121)SFIK	Q14669_K832;Q14669-2_K865;Q14669-3_K880	16.7133	16.3327	16.7636	16.6255	18.3251	18.5848	18.4528	17.7966	16.346	16.5331	17.0655	16.7111	18.1497	18.3399	18.4198	18.4709	15.5345	15.4682	15.689	16.145	17.8635	17.8425	17.966	17.7024	15.636	16.2887	16.1324	16.0371	16.8187	17.1733	16.5885	16.5049	16.1695	15.3654	16.1102	15.7773		15.8191	15.9648	16.5218	22.7073	22.9397	23.0553	23.1786	23.0616	23.1691	23.0917
TRIP12	FSPK(UniMod:121)VSLPK	Q14669_K269;Q14669-2_K269;Q14669-3_K311	19.6771	19.6135	19.7504	19.646	22.3897	22.4897	22.4008	22.3098	19.4354	19.4892	19.7253	19.6184	22.1039	22.246	22.2181	22.1712	19.4585	19.5088	19.8143	19.7696	22.1516	22.2515	22.357	22.2851	19.3932	19.4145	19.7392	19.6923	21.3243	21.3355	21.4365	21.3758	19.5584	19.4862	19.6028	19.6191	20.9329	20.915	21.0407	21.1459	22.7073	22.9397	23.0553	23.1786	23.0616	23.1691	23.0917
TRIP12	GWIK(UniMod:121)EQAHK	Q14669_K1094;Q14669-2_K1127;Q14669-3_K1142	16.1889	16.2037	16.5825	16.5797	17.4353	17.5124	17.7955	17.3092	15.5758	16.8017	15.9089	16.0106	17.2502	17.254	17.2435	17.3366	15.9851	15.416	15.8405	15.8931	16.8235	16.7735	17.083	16.7595	15.2856	15.8335	15.4057	15.5089	16.2912	15.9493	15.7644	16.541	14.4882	15.084	14.8835	15.854	15.5001	14.6353	15.6307	15.6588	22.7073	22.9397	23.0553	23.1786	23.0616	23.1691	23.0917
TRIP12	HLDQEQQLK(UniMod:121)SAQSPSTSK	Q14669_K123;Q14669-2_K123;Q14669-3_K165	17.0778	17.2217	17.0503	17.2794	19.1214	19.1269	19.1098	19.0002	17.1941	16.836	17.1852	17.2335	19.091	19.1113	19.1421	18.755	17.0963	17.1947	17.3408	17.4494	19.38	18.996	19.3747	19.3009	17.3054	17.141	17.2077	17.1363	18.5236	18.4668	18.5111	18.4345	16.658	16.9025	17.1217	17.0343	18.1339	18.0933	18.0706	18.1316	22.7073	22.9397	23.0553	23.1786	23.0616	23.1691	23.0917
TRIP12	K(UniMod:121)PNPLANSNTSGYSESK	Q14669_K799;Q14669-2_K832;Q14669-3_K847	18.1231	18.3776	18.5165	18.7458	19.6527	20.1503	19.4876	19.5381	17.6684	18.1708	18.3858	18.3749	19.8657	19.9078	19.5678	19.8253	17.7739	17.8533	17.9272	17.5972	19.0732	19.4287	19.4226	19.0112	17.6618	17.8191	17.6753	18.0438	18.736	19.0386	19.0256	18.7173	16.8529	16.9351	17.1003	16.6029	17.6139	17.6216	18.2349	18.0917	22.7073	22.9397	23.0553	23.1786	23.0616	23.1691	23.0917
TRIP12	LSDVLK(UniMod:121)R	Q14669_K1001;Q14669-2_K1034;Q14669-3_K1049	21.7481	21.7401	21.7811	21.5829	23.22	23.0136	23.2218	23.2042	21.5289	21.3131	21.3157	21.3084	22.8452	22.8368	22.8639	22.6461	21.1176	21.195	21.3151	21.3474	22.7861	22.1974	22.4603	22.6082	21.0862	20.963	21.258	21.059	22.1791	21.9782	21.9808	22.0018	21.0956	21.0433	21.1463	21.3285	21.7306	21.7115	21.7372	21.799	22.7073	22.9397	23.0553	23.1786	23.0616	23.1691	23.0917
TRIP12	LSLPGSSK(UniMod:121)SETSK	Q14669_K284;Q14669-2_K284;Q14669-3_K326	18.3625	18.5627	18.6701	18.5175	20.3469	20.2762	20.2898	20.1588	18.7226	18.6709	18.8528	18.6488	20.2135	20.2559	20.0587	20.198	18.4878	18.5157	18.5702	18.7912	20.3586	20.4412	20.1112	20.1082	18.7698	18.7772	18.7577	18.7792	19.6018	19.5458	19.2851	19.478	18.2636	18.398	18.4076	18.2964	18.8517	18.9408	18.6634	18.6571	22.7073	22.9397	23.0553	23.1786	23.0616	23.1691	23.0917
TRIP12	LVDLPLGLPFYK(UniMod:121)WM(UniMod:35)LR	Q14669_K1724_Oxi1726;Q14669-2_K1757_Oxi1759;Q14669-3_K1772_Oxi1774	15.2105	15.1851	14.7605	15.868	16.2505	16.4444		16.1059	15.3918		14.1087		15.8051	15.1484	15.9585		15.2279			15.7615	16.4014	15.2931	16.1598	15.8247			15.8469	15.1551				15.6351			15.8257	15.4021	16.1796		15.9116		22.7073	22.9397	23.0553	23.1786	23.0616	23.1691	23.0917
TRIP12	QEK(UniMod:121)MADPESNQEAVNSSAAR	Q14669_K355;Q14669-2_K355;Q14669-3_K397	16.1039	15.5533	16.2214		17.4005	17.9814	17.6726	17.0782	15.736	16.1551	16.5381	15.9304	18.2242	18.1276	18.0309	17.7974	15.2158	15.7311	16.0113	15.394	17.208	17.1671	17.6925	17.0768	15.7535	15.9031		15.6157	17.0612	17.3566	17.1497	17.1166	14.9067		14.5596		14.6061	15.2876	15.5153	15.4857	22.7073	22.9397	23.0553	23.1786	23.0616	23.1691	23.0917
TRIP12	SETSK(UniMod:121)PGPSGLQAK	Q14669_K289;Q14669-2_K289;Q14669-3_K331	18.7532	18.7803	18.8105	18.658	21.0706	21.1607	20.8746	20.7723	18.6618	18.2684	18.8583	18.7895	20.8565	20.9912	20.7733	20.9649	18.6618	18.6327	18.8154	18.8967	20.6225	20.675	20.78	20.8	18.785	18.6522	18.7543	18.8692	20.0906	20.1835	20.1174	20.2506	18.2571	18.5949	18.5105	18.7742	19.708	19.792	19.779	19.8897	22.7073	22.9397	23.0553	23.1786	23.0616	23.1691	23.0917
TRIP12	TGGSSK(UniMod:121)FDWAAR	Q14669_K259;Q14669-2_K259;Q14669-3_K301	18.2852	17.952	17.9493	18.1006	20.692	20.6236	20.8927	20.477	17.3496	18.1711	18.4583	18.3892	20.6637	20.7276	20.9393	20.8392	17.8594	17.6532	17.5902		20.3554	19.6669	19.6323	19.7165	17.4006	17.8092	18.2166	17.6563	19.2853	19.4251	18.9142	19.4656	15.7303				16.6106	17.1344	17.7134	18.1286	22.7073	22.9397	23.0553	23.1786	23.0616	23.1691	23.0917
TRIP12	TK(UniMod:121)LSLPGSSK	Q14669_K276;Q14669-2_K276;Q14669-3_K318	19.0751	19.2564	19.215	19.2077	21.5574	21.5149	21.3832	21.4898	19.0125	18.9838	19.1918	19.2473	21.1367	21.1052	21.3745	21.3179	19.072	18.9616	19.2272	19.1102	21.3913	21.2121	21.4218	21.1592	19.0875	18.941	19.3967	19.1301	20.5412	20.4301	20.7338	20.7359	18.9328	19.0298	19.2465	19.1267	20.142	20.1096	20.1971	20.4515	22.7073	22.9397	23.0553	23.1786	23.0616	23.1691	23.0917
TRIP12	VDNQAK(UniMod:121)SPTTTQSPK	Q14669_K1029;Q14669-2_K1062;Q14669-3_K1077	18.9321	18.7886	18.796	18.8533	20.0945	20.0225	20.3515	20.207	18.6395	18.7558	18.5983	18.7547	19.5397	19.8065	19.8332	19.8598	18.5325	18.7438	18.6353	18.8968	19.7149	19.6361	19.6941	19.8004	18.7418	18.7234	18.8565	18.8794	19.3604	19.448	19.3794	19.389	18.6383	18.5785	18.5567	18.8193	18.7096	18.9795	19.1152	18.9577	22.7073	22.9397	23.0553	23.1786	23.0616	23.1691	23.0917
UBR3	HAEQGK(UniMod:121)ALLIQESK	Q6ZT12_K1733;Q6ZT12-4_K1762			16.1102	16.3104		17.936	17.4113	17.5317		16.1238	15.8922	15.3444	16.8739		17.3149	16.8443			15.6453		17.1232			16.4966		15.5598		16.2529			15.6256	15.9846		16.1099	15.8506	16.2678		15.4787	15.7404	15.9312	22.0415	22.0257	21.972	21.9214	22.0703	22.0302	21.9165
UBR3	K(UniMod:121)FQEIINR	Q6ZT12_K1045;Q6ZT12-4_K1045	19.5771	19.4599	19.6197	19.5134	21.3282	21.1545	20.867	21.116	18.9832	19.3123	19.5729	19.6683	21.1232	21.1639	20.9782	21.1445	18.9101	18.7577	18.9463	18.6202	20.1947	20.17	20.328	20.0477	18.9681	18.9646	18.984	18.93	19.8517	19.5833	19.7614	19.7881	17.4168	17.8726	17.632	17.3216	18.2567	18.5187	18.7761	18.6261	22.0415	22.0257	21.972	21.9214	22.0703	22.0302	21.9165
UBR3	VPETAPEVK(UniMod:121)R	Q6ZT12_K1012;Q6ZT12-4_K1012	16.24	16.7545	16.568	17.0167	17.8798	17.5519	17.9548	17.9805	16.8709	16.5841	16.5109	16.5358	17.541	17.4162	17.7485	17.5829	16.2125	16.5621	16.4564	16.6143	17.802	17.5647	17.621	17.4418	16.1371	16.5972	16.5337	16.5768	16.4736	16.3477	16.4408	16.8409	16.8717	16.3223	16.2527	16.5225	15.4065	15.1515		14.5266	22.0415	22.0257	21.972	21.9214	22.0703	22.0302	21.9165
UHRF1	ALALNC(UniMod:4)FAPINDQEGAEAK(UniMod:121)DWR	Q96T88_K525;Q96T88-2_K538	19.9541	20.0189	20.0839	19.889	21.0233	21.1677	21.0059	20.9695	19.9229	19.9805	20.033	20.0617	21.3981	21.2689	21.3269	21.341	20.1445	20.063	20.253	20.1909	21.402	21.6413	21.64	21.3387	20.1084	20.0851	19.7224	20.1058	21.2929	21.21	20.9248	21.0856	19.829	19.8035	20.1207	20.0087	20.656	20.5222	20.7928	21.0671	24.5742	24.5033	24.4513	24.582	24.6885	24.657	24.5462
UHRF1	DDDEPGPWTK(UniMod:121)EGK	Q96T88_K592;Q96T88-2_K605	16.1462	15.5052	15.6596	15.5324	17.3811	17.4196	17.091	17.1792	15.8607	16.3427	15.3285	15.8148	18.4497	17.8936	18.2038	17.7481	16.4853	16.4389	16.7431	16.678	18.6288	18.4775	18.4471	17.6855	17.2238	16.6184	16.0042	16.6372	18.6902	18.2579	18.277	18.2471	16.6045	16.4169	16.447	16.8186	17.7747	18.1993	18.2452	18.4089	24.5742	24.5033	24.4513	24.582	24.6885	24.657	24.5462
UHRF1	DWGK(UniMod:121)GMAC(UniMod:4)VGR	Q96T88_K399;Q96T88-2_K412	15.9556	16.3981	16.0017	15.8807	17.5565	17.1141	17.6997	17.318	16.0874	16.0566	15.8706	15.9926	17.7692	18.0224	17.8926	17.7553	16.017	14.6213	15.5858	15.366	17.514	17.0124	17.1195	16.7656	16.1393	15.6713	15.6874	15.8463	16.97	16.5313	16.5051	16.2676				13.8563	14.5655		16.0168	14.9764	24.5742	24.5033	24.4513	24.582	24.6885	24.657	24.5462
UHRF1	SNAK(UniMod:121)LWNEVLASLK	Q96T88_K692;Q96T88-2_K705	20.1253	20.5506	20.6871	20.6633	21.5135	21.9239	21.7763	21.811	20.307	20.4671	20.3732	20.5721	21.9788	22.1676	21.9633	22.1577	20.2439	20.596	20.476	20.6445	22.5886	22.6188	22.8156	22.7408	19.146	20.3111	20.4181	20.3789	22.2759	22.3108	22.238	22.2944	20.3512	20.4285	20.4906	20.3386	22.1642	22.2564	22.3491	22.323	24.5742	24.5033	24.4513	24.582	24.6885	24.657	24.5462
UHRF1	TK(UniMod:121)VEPYSLTAQQSSLIR	Q96T88_K670;Q96T88-2_K683	19.4862	19.4699	19.3693	19.4612	20.5521	20.5384	20.6746	20.5976	19.1471	19.2855	19.3821	19.4081	20.6073	20.7924	20.8868	20.7977	19.0161	19.1039	19.235	19.3069	20.8039	20.7525	20.6708	20.8335	19.0855	18.8593	19.2822	19.2606	20.5377	20.2695	20.4586	20.4211	18.5421	18.8089	18.7213	18.8995	20.0845	20.1696	20.2681	20.333	24.5742	24.5033	24.4513	24.582	24.6885	24.657	24.5462
UVSSA	APVVPYGVDLHYWGQELPTAGK(UniMod:121)IVK	Q2YD98_K520	17.405	17.1677	17.0334	16.9608	18.5416	18.3199	18.2988	18.2559	17.4553	16.9764	16.9136	17.0601	18.4142	18.2819	18.0567	18.0919	17.5497	17.0827	17.225	17.0822	17.9732	17.8658	17.7366	17.4827	16.5566	17.3613	16.6342	17.0029	17.4261	17.0945	16.6047	17.1698	16.7839	17.1567	16.8726	16.8071	16.4925	16.7704	16.5654	16.4964	20.8774	21.1844	21.0185	20.9708	21.0833	21.0344	21.0282
ZBTB9	DLC(UniMod:4)K(UniMod:121)GQGWATAHWTYK	Q96C00_K461	16.3371	16.3355	16.006	15.53	17.3678	17.2503	16.962	16.6394	15.0647	16.176	15.9836	15.9395	17.1597	17.3402	17.2661	17.3306	15.1977	15.4364	16.1595	16.0645	17.2414	17.0994	16.3315	16.4314	17.1157	17.2875	17.8996	17.7312	18.0927	18.3731	18.3469	18.4909	17.8523	17.9629	18.0933	18.0852	18.2165	18.1083	18.1062	18.3843	20.7317	20.6485	20.6522	20.7848	20.6953	20.6655	20.821
ZC3H3	TDGTC(UniMod:4)PFSHHVSK(UniMod:121)EK	Q8IXZ2_K723	15.7483	16.3613	16.3948	16.0129	17.3111	17.0075	17.3002	17.0458	15.9706	16.2022	16.0999	16.1633	16.6218	16.6338	16.4807	17.0629	15.9084	15.7642	16.214	15.7274	16.4126	15.7648	16.4485	16.127	16.3568	16.404	16.0441	16.0691	16.3538	16.9289	17.008	16.7227	16.1638	16.4661	16.2569	16.7153	16.6341	16.6937	16.6657	16.6691	20.0126	20.0935	19.7768	19.8301	19.9847	19.8069	20.1885
ZNF770	NLK(UniMod:121)GILTTENILSIDNSVNK	Q6IQ21_K420	16.3623	16.9292	16.9058	16.7794	17.5337	17.8158	17.939	18.0095	16.1293	16.3395	16.6354	16.2598	17.6089	17.6675	17.8705	17.3612	16.6767	15.8393	17.1528	16.8772	17.8273	17.8857	17.7663	17.8551	15.0284	17.5576	17.8463	17.642	17.8498	17.6757	18.1231	17.9845	17.4344	17.5995	17.4876	17.5221	17.2316	17.5425	17.2507	17.4212	20.3411	20.4356	20.1896	20.5042	20.3508	20.1992	20.2446
ZNF770	SDPMYSM(UniMod:35)K(UniMod:121)R	Q6IQ21_K154_Oxi153	15.3795	16.1144	15.3339	15.894	16.7991	16.7924	16.8542	16.4371	15.6712		15.5771	15.4965	16.4181	16.6017	16.5802	16.1631	16.0394	15.8466	16.1484	15.7109	16.8231	16.5769	16.3644	16.3973	16.9393	16.8391	16.5788	16.528	16.8059	16.701	16.647	16.9108	16.2584	16.4794	16.6219	16.6968	16.1953	16.0412	16.3896	16.5136	20.3411	20.4356	20.1896	20.5042	20.3508	20.1992	20.2446
[truncated: 33 more columns]
