# Supplementary material for: Time-resolved in vivo ubiquitinome profiling by DIA-MS reveals USP7 targets on a proteome-wide scale
Source: Nat Commun. 2021 Sep 13;12:5399. doi: 10.1038/s41467-021-25454-1 (PMC8438043; doi:10.1038/s41467-021-25454-1)
Supplement: Supplementary file 12 — Supplementary Dataset 9 [file 41467_2021_25454_MOESM12_ESM.xlsx]

## Sheet: Description
List of K-GG peptides and protein groups quantified upon knock-down of USP7 and treatment with FT671.
Ubiquitinated peptides			Protein Groups
Header	Description		Header	Description
Modified Sequence	Identified peptide sequence including all posttranslational modifications		ProteinAccessions	Uniprot identifiers
Log2FC_(Condition X/Y)	Log2 fold change of the specified conditions x and y		Log2FC_(Condition X/Y)	Log2 fold change of the specified conditions x and y
FDR_(Condition X/Y)	False discovery rate of the indicated conditions x and y		FDR_(Condition X/Y)	False discovery rate of the indicated conditions x and y
LM.pvalue_(Condition X/Y)	LIMMA p-value of the specified comparison		LM.pvalue_(Condition X/Y)	LIMMA p-value of the specified comparison
Genes	Genes associated with the identified peptide sequence		Genes	Genes associated with the identified peptide sequence
ProteinAccessions_PTM	UniProt identifiers with the modification site position		id	Unique identifier
id	Unique identifier		Quantity_mean	Mean protein group quantity (Log2)
Quantity_mean	Mean peptide quantity (Log2)		Log2 intensity-(Condition X)	Protein group intensity (Log2 transformed) for the indicated experimental condition
Log2 intensity-(Condition X)	Peptide intensity (Log2 transformed) for the indicated experimental condition		Significant siCTRL (FT671/DMSO)	Signficantly regulated in the specified comparison
Significant_siCTRL (FT671/DMSO)	Signficantly regulated in the specified comparison		Significant (siUSP7_1-DMSO/siCTRL-DMSO)	Signficantly regulated in the specified comparison
Significant_siUSP7_1 (FT671/DMSO)	Signficantly regulated in the specified comparison		Significant (siUSP7_2-DMSO/siCTRL-DMSO)	Signficantly regulated in the specified comparison
Significant_siUSP7_2 (FT671/DMSO)	Signficantly regulated in the specified comparison		Significant siUSP7_1 (FT671/DMSO)	Signficantly regulated in the specified comparison
			Significant siUSP7_2 (FT671/DMSO)	Signficantly regulated in the specified comparison

## Sheet: SD9_ubi
Modified Sequence	Log2FC_siCTRL (FT671/DMSO)	Log2FC_siUSP7_1 (FT671/DMSO)	Log2FC_siUSP7_2 (FT671/DMSO)	FDR_siCTRL (FT671/DMSO)	FDR_siUSP7_1 (FT671/DMSO)	FDR_siUSP7_2 (FT671/DMSO)	LM.pvalue_siCTRL (FT671/DMSO)	LM.pvalue_siUSP7_1 (FT671/DMSO)	LM.pvalue_siUSP7_2 (FT671/DMSO)	Genes	ProteinAccessions_PTM	id	Quantity_mean	Log2 intensity-siCTRL-DMSO_1	Log2 intensity-siCTRL-DMSO_2	Log2 intensity-siCTRL-DMSO_3	Log2 intensity-siCTRL-DMSO_4	Log2 intensity-siCTRL-FT671_1	Log2 intensity-siCTRL-FT671_2	Log2 intensity-siCTRL-FT671_3	Log2 intensity-siCTRL-FT671_4	Log2 intensity-siUSP7_1-DMSO_1	Log2 intensity-siUSP7_1-DMSO_2	Log2 intensity-siUSP7_1-DMSO_3	Log2 intensity-siUSP7_1-DMSO_4	Log2 intensity-siUSP7_1-FT671_1	Log2 intensity-siUSP7_1-FT671_2	Log2 intensity-siUSP7_1-FT671_3	Log2 intensity-siUSP7_1-FT671_4	Log2 intensity-siUSP7_2-DMSO_1	Log2 intensity-siUSP7_2-DMSO_2	Log2 intensity-siUSP7_2-DMSO_3	Log2 intensity-siUSP7_2-DMSO_4	Log2 intensity-siUSP7_2-FT671_1	Log2 intensity-siUSP7_2-FT671_2	Log2 intensity-siUSP7_2-FT671_3	Log2 intensity-siUSP7_2-FT671_4	Significant_siCTRL (FT671/DMSO)	Significant_siUSP7_1 (FT671/DMSO)	Significant_siUSP7_2 (FT671/DMSO)
(UniMod:1)AAAAELSLLEK(UniMod:121)SLGLSK	0.191938	-0.274214	0.0214847	0.895935	0.970067	0.995118	0.673969	0.464537	0.950682	EEF1E1	O43324_K12	1	19.4187			19.4017	19.7097		20.3423	19.153		19.2102	20.229	19.3664			19.7746	19.6524	18.556	19.2401		19.2617	19.1999	19.6701	18.7732	19.214	19.3641
(UniMod:1)AAAAK(UniMod:121)PNNLSLVVHGPGDLR	-0.100633	0.193752	0.00128094	0.8425	0.912987	0.999316	0.55931	0.210724	0.993242	SORD	Q00796_K6	2	19.5605	19.7506	19.5939			19.7145	19.5906	19.4025	19.5788	19.5408	19.5229	19.5053	19.2688	19.6104		19.6383	19.7109	19.1734	19.3745	19.7168	19.8936		19.5736	19.3837	19.6652
(UniMod:1)AAAALGQLFEGMK(UniMod:121)AFK	-0.0332238	0.116388	-0.196236	0.98115	0.995073	0.974595	0.924925	0.801211	0.764197	BCAT2	O15382-2_K14	3	19.3499	18.6816	20.2144	19.7945		19.8116	19.8299	19.4019	19.0778	18.8253			19.5409	19.3735			19.2255		18.9842					18.788
(UniMod:1)AAAGVVSGK(UniMod:121)IIYEQEGVYIHSSC(UniMod:4)GK	-0.151701	-0.105654	-0.313695	0.707561	0.974021	0.505096	0.334692	0.49922	0.0538145	TBC1D15	Q8TC07-2_K10	4	16.535	17.0435	16.7	16.7341	16.8708	16.8632	16.4018	16.5716	16.905	16.3118	16.4302	16.6897	16.6111	16.1751	16.3921	16.7815	16.2714	16.6283	16.678	16.565	16.2996	16.3079	16.2122	16.4997	15.8961
(UniMod:1)AAAMDVDTPSGTNSGAGK(UniMod:121)K	0.148534	0.0454678	0.130682	0.515404	0.986653	0.775314	0.1503	0.652455	0.203193	RBX1	P62877_K19	5	19.0069	18.9993	19.1751	19.0056	18.9979	19.1821	19.2295	19.1259	19.2346	19.0158	18.9485	19.0006	18.9837	18.9109	19.105	18.9999	19.1145	18.5932	18.7461	18.9736	18.9944	19.0232	18.7935	18.8833	19.13
(UniMod:1)AAAPPLSK(UniMod:121)AEYLK	1.29255	0.323664	0.269696	2.01294e-06	0.651859	0.589463	1.68611e-08	0.0397778	0.0820767	BUD13	Q9BRD0_K9	6	18.6616	18.4388	18.0395	18.0489	18.1423	19.7379	19.441	19.2023	19.4585	18.8575	18.7028	18.4438	18.6331	19.1516	19.2217	18.744	18.8145	18.1476	18.4585	18.1055	18.1488	18.7529	18.4476	18.1973	18.5414	+
(UniMod:1)AAATGAVAASAASGQAEGK(UniMod:121)K	0.233437	0.179993	0.0975498	0.468854	0.922176	0.924205	0.120861	0.22636	0.506825	SLTM	Q9NWH9_K20	7	15.493	15.0852	15.5929	15.395	15.2081	15.6113	15.2676	15.5736	15.7624	15.1217	15.306	15.4516	15.3163	15.1422	15.7952	15.4541	15.5241	15.3965	15.4446	15.7731	15.8033	15.6413	15.6453	15.6998	15.8213
(UniMod:1)AADISESSGADC(UniMod:4)K(UniMod:121)GDPR	-0.0448704	0.0712527	-0.147225	0.907138	0.978465	0.787996	0.702132	0.54471	0.217117	DENR	O43583_K14	8	16.8623	16.4968	16.6578	16.7605	16.7407	16.3732	16.8355	16.7029	16.5647	17.1206	16.9801	16.8474	17.1004	16.9777	17.2078	17.0882	17.0598	16.8742	17.2544	16.9829	16.7735	16.9001	16.8387	16.6994	16.8579
(UniMod:1)AADTQVSETLK(UniMod:121)R	-0.0801158	0.0653734	-0.104703	0.831956	0.985694	0.895671	0.537179	0.614054	0.421456	GCN1	Q92616_K12	9	18.0385	18.4291	17.9978	18.4127	18.345	18.1137	18.2151	18.3855	18.1499	17.7936	18.0419	17.9603	17.9717	18.0852	18.0052	18.1357	17.8029	17.6627	18.0504	18.2851	17.7503	17.8382	17.7939	17.8744	17.8231
(UniMod:1)AAEAAGGK(UniMod:121)YR	0.682167	-0.0059618	-0.229317	0.423022	0.999489	0.93462	0.0966689	0.984375	0.540882	EXOC4	Q96A65_K9	10	16.3214		15.142	16.6008	15.3451		16.355	16.4013		16.6346	17.1231	16.5909	15.7806	16.5042	16.811	16.3729	16.4173		16.8051	16.1764		16.5347	16.1158	15.9201	16.4752
(UniMod:1)AAEADGPLK(UniMod:121)R	-0.114789	-0.109705	-0.109146	0.687234	0.957201	0.854564	0.30926	0.33067	0.333085	MPDU1	O75352_K10;O75352-2_K10	11	17.6304	17.1597	17.2207	17.5106	17.5011	17.0231	17.5205	17.1036	17.2857	18.0654	17.7474	17.8653	17.912	17.8542	17.7154	17.789	17.7926	17.756	17.7283	17.8669	17.8981	17.6913	17.754	17.6844	17.6831
(UniMod:1)AAEPNK(UniMod:121)TEIQTLFK	-0.271449	0.0212052	-0.12772	0.464214	0.998655	0.895485	0.118081	0.88402	0.420061	ARFGAP2	Q8N6H7_K7	12	16.3607		16.4767	16.2934	16.1489	15.9013		15.8471	16.3562	16.428	16.3915	16.54	16.5622	16.2689	16.5581	16.6693	16.5103	16.4715	16.5567	16.5314	16.1579	16.0776	16.6066	16.2207
(UniMod:1)AAGFK(UniMod:121)TVEPLEYYR	0.0589319	0.0615338	0.184592	0.904599	0.988155	0.796407	0.694988	0.682291	0.226667	EXOSC8	Q96B26_K6	13	19.7496	19.647	19.4348	19.6898	19.3588	19.4858	19.6195	19.6344	19.6264	20.4029	20.3249	20.1451	19.9109	20.1758	20.3008	20.2536	20.2998	18.8683	19.7149	19.3892	19.4979	19.7384	19.5836	19.2697	19.617
(UniMod:1)AAK(UniMod:121)QPPPLMK	0.0804358	0.128817	-0.0782551	0.888423	0.970788	0.958645	0.655609	0.476706	0.664327	TP53I11	O14683_K4	14	16.857	17.0669	17.0763	16.2246	17.0825	17.0929	16.9837	16.8115	16.884	16.562	17.0446	16.7089	16.7542	16.639	17.2391	16.7985	16.9084	16.5481	16.9876	17.1584	16.8078	16.9921	16.7553	16.7691	16.6723
(UniMod:1)AAK(UniMod:121)SQPNIPK	0.0646427	0.286702	-0.702237	0.949069	0.958397	0.369152	0.826194	0.335212	0.0247894	DHCR7	Q9UBM7_K4	15	19.5153	20.3747	19.5516	20.1954	19.6341	20.22	19.7255	20.0191	20.0496	19.1912	19.9789	19.1415	18.9495	19.8239	19.6887	19.9762	18.9192	19.6282	20.0118	19.6265	18.6027	19.2533	18.8619	18.4911	18.4539
(UniMod:1)AAK(UniMod:121)VFESIGK	-0.0627294	0.0129079	-0.240793	0.883673	0.999489	0.60352	0.645185	0.92433	0.0871833	PHB	P35232_K4	16	20.3083	20.7219	20.6654	20.6328	20.7287	20.5999	20.7877	20.6627	20.4477	20.3784	19.9132	19.996	19.8489	20.0513	19.9721	20.3795	19.7853	20.1124	20.5511	20.4699	20.2616	20.2655	20.0033	20.1473	20.0158
(UniMod:1)AALK(UniMod:121)EDR	0.421505	-0.0560372	-0.163414	0.0666641	0.988059	0.800414	0.0046482	0.678511	0.233747	ELL	P55199_K5	17	16.9938	16.9135	16.9992	16.782	16.4597	17.1693	17.2248	17.3468	17.0996	17.1226	16.7761	16.9622	17.0403	17.0942	16.8531	16.777	16.9527	17.0181	17.4224	16.8587	17.1661	17.0941	16.8487	16.7809	17.0879
(UniMod:1)AALTAEHFAALQSLLK(UniMod:121)ASSK										COMMD9	Q9P000_K17	18	16.6597			17.0031		17.3676	17.5932	16.8973		16.5316				15.499			16.5124			16.5781		15.9514	16.4128	16.9105
(UniMod:1)AALTTLFK(UniMod:121)YIDENQDR										CNDP2	Q96KP4_K9	19	16.631	17.4204	17.9646	18.1864		15.614	17.043	17.1653			15.542		14.3148				17.8011							16.5383	15.3508
(UniMod:1)AANATTNPSQLLPLELVDK(UniMod:121)C(UniMod:4)IGSR										LSM5	Q9Y4Y9_K20	20	19.6218	19.9924				19.1304			18.4132			20.1423		20.152	19.9269							19.7188		19.4985
(UniMod:1)AAPAQPK(UniMod:121)K										AQR	O60306_K8	21	15.3829					15.1483		15.2517	15.5119			15.4571			15.1739	15.6737			15.5016	15.5449				15.2296	15.3362
(UniMod:1)AAPSDGFK(UniMod:121)PR	-0.109209	0.104229	-0.139863	0.746738	0.966617	0.824732	0.388654	0.410284	0.272245	EMG1	Q92979_K9	22	19.9745	20.2378	19.7001	20.3224	19.8908	19.9867	19.9329	19.962	19.8327	19.9764	20.1515	19.8968	19.8627	19.9864	20.304	20.1008	19.9132	19.922	20.0519	20.1006	19.8703	19.93	19.709	19.9102	19.8363
(UniMod:1)AAPSMK(UniMod:121)ER	0.453719	0.0600286	-0.366184	0.413695	0.996324	0.737084	0.0919407	0.817624	0.168857	COA6	Q5JTJ3-3_K7	23	18.1399	18.5947	18.3436	18.0335	17.5264	18.8559	18.3948	18.4517	18.6106	17.8479	18.6195	17.677	17.7745	17.9587	18.2952	18.3648	17.5404	18.585	18.3713	18.1036	17.9064	18.1142	18.229	17.9408	17.2174
(UniMod:1)AAPVDLELK(UniMod:121)K	0.221604	0.0841933	0.108748	0.297611	0.966617	0.844547	0.0478292	0.433831	0.314386	PFDN1	O60925_K10	24	20.9214	20.6864	20.7872	20.7698	20.5547	20.8793	21.0496	20.9157	20.84	21.0016	20.9479	20.9661	20.9261	21.0612	21.0964	21.0641	20.9568	20.5798	20.8566	20.9574	21.1946	21.1064	20.9178	20.9476	21.0516
(UniMod:1)AAQC(UniMod:4)VTK(UniMod:121)VALNVSC(UniMod:4)ANLLDK	0.246081	0.219778	-0.102875	0.892058	0.970788	0.973666	0.664079	0.475621	0.752721	CPNE3	O75131_K8	25	18.0511			17.7792				18.0253			18.1125	17.7928	18.1616	18.3207	18.1835	18.568	17.8962	18.1453	18.2567		17.7152	18.7601	17.2051	17.8435
(UniMod:1)AAQGEPQVQFK(UniMod:121)LVLVGDGGTGK	-0.126576	0.271267	-0.0366909	0.844616	0.920912	0.987267	0.564917	0.223778	0.867021	RAN	P62826_K12	26	19.6238	19.5892	19.9213	20.0249	20.0569	19.2181	20.0228	19.9265	19.9185	18.7584	19.2402	19.2074	19.4661	18.7811	19.6317	19.6481	19.6963	19.3822	19.8583	20.0047	19.7599	19.3603	19.67	19.9024	19.9256
(UniMod:1)AAQIPESDQIK(UniMod:121)QFK	0.0195667	-0.155131	-0.0963175	0.973484	0.962634	0.933586	0.899795	0.360312	0.53723	TIMM9	Q9Y5J7_K12	27	18.0639	17.7715	18.2215	18.2013	18.2489	17.7181	18.2871	18.1633	18.353	17.9271	18.1729		18.2668	17.9345	17.8679	18.0598	18.0062	17.6893	18.1966	18.1839	18.2573	17.8063	17.9301	18.0044	18.201
(UniMod:1)AAQK(UniMod:121)INEGLEHLAK	0.0512913	0.198207	0.0473768	0.940733	0.966617	0.986061	0.802353	0.399158	0.859758	NAPG	Q99747_K5	28	17.0155	17.5914	17.3075	17.6273	16.8337	17.5564		17.3003	17.3171	16.9623	16.3153	16.9914	16.6545		16.9033		16.9549	16.8321	16.5942				16.6274		16.8937
(UniMod:1)AAQSAPK(UniMod:121)VVLK	-0.104074	-0.0280985	-0.0231558	0.749619	0.996324	0.984739	0.394195	0.816617	0.848411	CHTOP	Q9Y3Y2_K8;Q9Y3Y2-3_K8;Q9Y3Y2-4_K8	29	17.5784	17.852	17.6626	17.8793	17.9421	17.7218	17.6203	17.8532	17.7243	17.4045	17.1338	17.5091	17.3375	17.5264	17.1416	17.3028	17.3018	17.4828	17.6538	17.591	17.8028	17.5726	17.4104	17.5236	17.9311
(UniMod:1)AASC(UniMod:4)VLLHTGQK(UniMod:121)MPLIGLGTWK	0.0422585	0.00936816	-0.101392	0.971391	0.999489	0.974595	0.892618	0.974471	0.772291	AKR1A1	P14550_K13	30	17.6391	16.9068	18	17.4859		17.057	17.7476		17.7149		17.9825	17.7718	17.5708	17.31	18.0766	18.0247	17.7264	17.0233	18.0263	17.9498			17.4828	17.6474
(UniMod:1)AASGSGMAQK(UniMod:121)TWELANNMQEAQSIDEIYK	1.00296	0.368063	0.0813639	0.101347	0.96425	0.977846	0.00827453	0.372764	0.797078	COPS5	Q92905_K11	31	17.064	16.3584	17.1108	16.5037	16.0802	17.7621	17.4241	17.3626			17.0723	16.9656		17.4142	17.57	17.1769		15.961	17.4436	17.4424	17.2295	16.4025	17.5756	17.5072	16.9166
(UniMod:1)AASGVEK(UniMod:121)SSK	-0.135389	-0.10843	0.0787531	0.536688	0.935505	0.891539	0.16568	0.263047	0.413009	KLHL7	Q8IXQ5_K8	32	18.6316	18.7757	18.7447	18.922	18.9599	18.6481	18.5869	18.863	18.7627	18.7721	18.8276	18.9121	18.9059	18.7363	18.7972	18.6147	18.8358	18.0658	18.288	18.401	18.3341	18.3388	18.4366	18.2924	18.336
(UniMod:1)AASLVGK(UniMod:121)K	-0.159354	0.132717	-0.0267079	0.440203	0.893193	0.974885	0.104931	0.172853	0.779285	ITPA	Q9BY32_K8	33	19.372	19.1791	19.3486	19.2377	19.3888	18.8844	19.3387	19.1807	19.1129	19.2831	19.2352	19.4155	19.3401	19.4598	19.5362	19.364	19.4447	19.4992	19.4633	19.5678	19.6125	19.5374	19.426	19.5711	19.5013
(UniMod:1)AASQVLGEK(UniMod:121)INILSGETVK	-0.381133	0.221824	-0.460403	0.166782	0.872857	0.166864	0.017849	0.149869	0.00534942	UBIAD1	Q9Y5Z9_K10;Q9Y5Z9-2_K10	34	18.7511	19.2378	19.2508	19.1539	19.1681	18.9596	18.7011	18.9464	18.6789	19.3078	19.5273	19.2145	19.059	19.7106	19.5621	19.3745	19.3487	18.1664	18.4709	18.0515	17.6442	17.7827	17.5041	17.8097	17.3949
(UniMod:1)AASSLEQK(UniMod:121)LSR	0.381778	0.47157	-0.290956	0.677454	0.888419	0.89661	0.297112	0.168783	0.42408	MAP2K7	O14733_K9;O14733-2_K9;O14733-3_K9;O14733-4_K9	35	16.5307		16.8159	16.2881	15.2996	16.702	16.3894	16.6388	16.3351	15.6763	17.573	16.7075	16.198	16.8914	17.4754	16.462	17.2124		16.3277	16.8182	16.6433	16.0943	16.4789	16.256	16.3924
(UniMod:1)AATASAGAGGIDGK(UniMod:121)PR	0.00583953	0.0810621	-0.166959	0.99121	0.975239	0.770373	0.963515	0.527401	0.199744	SLC25A11	Q02978_K15	36	18.8293	18.8724	18.9258	19.1325	18.82	18.8683	18.7904	19.066	19.0494	19.058	18.9849	19.2496	18.5785	19.2529	19.0528	18.8905	18.999	18.6284	18.638	18.6867	18.5365	18.5912	18.2516	18.4819	18.497
(UniMod:1)AATFFGEVVK(UniMod:121)APC(UniMod:4)R	0.0293793	0.076688	0.0683763	0.94916	0.98087	0.950071	0.826438	0.568363	0.610725	PSMG1	O95456_K11;O95456-2_K11	37	19.5946	19.6245	19.8229	19.6806	19.3446	19.8733	19.5863	19.5945	19.536	19.432	19.7267	19.4414	19.0664	19.4549	19.6716	19.5208	19.3261	19.5294	19.6719	19.8971	19.5489	19.7384	19.7741	19.7287	19.6796
(UniMod:1)AATGANAEK(UniMod:121)AESHNDC(UniMod:4)PVR	0.596891	0.356277	0.0805305	0.523553	0.96546	0.988277	0.156418	0.383767	0.874229	UPP1	Q16831_K10	38	14.6151	14.8241		14.2955		15.2109		14.9084	15.3509	12.9729		14.4126	14.1837	13.853			14.5724			14.9464		14.6442	15.2193	15.2174
(UniMod:1)AATLDLK(UniMod:121)SK	-0.203074	0.159655	-0.126233	0.642143	0.96425	0.914837	0.257801	0.370885	0.477692	CCDC9	Q9Y3X0_K8	39	16.6341	16.4795	16.5227	16.7545	16.5106	16.7478	16.7674	15.9159	16.024	16.8636	16.5924	16.4989	16.2028	16.7371	16.7494	16.8253	16.4846	16.6224	16.9392	16.9788	16.9829	16.941	16.7478	16.5862	16.7434
(UniMod:1)AATVNLELDPIFLK(UniMod:121)ALGFLHSK										INTS12	Q96CB8_K15	40	19.2222		18.9799		19.065	19.1693		19.7402		18.6168	19.0127			19.2899			19.3626	19.3918						19.4176	19.3984
(UniMod:1)AAVDLEK(UniMod:121)LR	-0.250917	-0.190268	0.0244106	0.182617	0.755601	0.980066	0.0206135	0.0715688	0.810123	PFKL	P17858_K8	41	18.9697	18.7261	18.6299	18.5431	18.6761	18.5089	18.3607	18.3655	18.3364	19.4587	19.1987	19.2792	19.3956	19.0963	19.109	19.1003	19.2656	18.974	19.0228	19.1583	19.4072	19.1705	19.1532	19.0373	19.2988
(UniMod:1)AAVK(UniMod:121)ASTSK	-0.0121991	-0.0985961	-0.0998363	0.977555	0.96546	0.878328	0.913282	0.383053	0.377207	GEMIN8	Q9NWZ8_K5	42	19.6479	19.646	19.9298	19.6607	19.7774	19.6188	19.8011	19.709	19.8362	19.429	19.0217	19.3545	19.3998	18.9457	19.3113	19.3716	19.182	19.8795	20.0543	20.0478	19.9957	19.9913	19.7898	19.9415	19.8554
(UniMod:1)AAVK(UniMod:121)DSC(UniMod:4)GK	0.0427342	0.0593759	0.281575	0.892483	0.978465	0.219553	0.665051	0.548303	0.00861605	VBP1	P61758_K5	43	20.2325	20.2798	20.2418	20.3821	20.3413	20.3167	20.3855	20.2317	20.4821	20.1131	19.9761	20.0831	20.0476	19.9922	20.2554	20.1728	20.0369	19.9062	20.2334	20.2948	20.1233	20.5748	20.3614	20.3744	20.3734
(UniMod:1)AAVK(UniMod:121)TLNPK	-0.0440124	0.0410299	-0.067317	0.862768	0.985694	0.896888	0.600691	0.625446	0.4254	CCT6A	P40227_K5	44	21.533	21.2634	21.5007	21.4017	21.5281	21.3125	21.396	21.428	21.3814	21.4621	21.4737	21.466	21.4854	21.545	21.5323	21.4617	21.5121	21.5651	21.7842	21.8768	21.7292	21.6501	21.6802	21.7057	21.6501
(UniMod:1)AAVQAAEVK(UniMod:121)VDGSEPK	-0.195623	0.0224419	0.178853	0.509763	0.997427	0.752782	0.14606	0.864227	0.18209	KARS	Q15046_K10	45	18.5117	18.4268	18.6277	18.6704	18.5727	18.2656	18.3615	18.3665	18.5215	18.3798	18.6561	18.5703	18.7285	18.6275	18.8315	18.6365	18.3291	17.9693	18.6164	18.4306	18.4805	18.5603	18.606	18.4079	18.638
(UniMod:1)AAVQMDPELAK(UniMod:121)R	-0.170896	-0.0629895	-0.0690182	0.64652	0.987935	0.956009	0.262906	0.675924	0.647061	AAR2	Q9Y312_K12	46	20.3494	20.2734	20.4792	20.4586	20.455	20.1684	20.1569	20.4553	20.202	20.4498	20.5419	20.615	19.9773	20.2402	20.346	20.5375	20.2084	20.1653	20.6304	20.5301	20.2226	20.117	20.6761	20.1402	20.3392
(UniMod:1)AAVVENVVK(UniMod:121)LLGEQYYK	-0.478669	0.738719	-0.206749	0.650551	0.923675	0.965942	0.267881	0.229245	0.712106	DPF2	Q92785_K10	47	20.6353	20.5873	21.3269	21.131	20.085	20.306	20.3017						20.258	20.7681		21.2253		21.3961	20.5171	19.9443		20.4124
(UniMod:1)AAVYSGISLK(UniMod:121)LK	-0.00584262	0.188473	0.22097	0.997286	0.975512	0.910639	0.989849	0.52948	0.462807	URB2	Q14146_K11	48	16.0937			15.949					15.9432		16.1713		15.7423	15.8972	16.5385	16			16.3222	16.2495	15.6924	16.61			16.0081
(UniMod:1)AAYK(UniMod:121)LVLIR	0.207619	0.315307	-0.471803	0.831343	0.960537	0.736297	0.536294	0.350463	0.167649	PGAM1	P18669_K5	49	24.1217	24.5075	24.6945	23.5991	23.8092	24.5142	24.4473	24.5303	23.9489	23.3841	25.1192	24.0358	23.3036	23.5076	24.7756	24.4558	24.365	24.2361	24.187	24.2472	24.2355	23.3281	24.207	23.8276	23.6559
(UniMod:1)AC(UniMod:4)AEFSFHVPSLEELAGVMQK(UniMod:121)GLK										C11orf54	Q9H0W9_K22	50	17.219	17.2346	16.8043	17.5475	17.4798	17.2398	17.7102										16.689	17.3444						16.6482	17.4923
(UniMod:1)AC(UniMod:4)GLVASNLNLK(UniMod:121)PGEC(UniMod:4)LR	0.471794	0.173481	0.118387	0.512629	0.982678	0.965362	0.147829	0.586557	0.710026	LGALS1	P09382_K13	51	20.5077	20.9263	21.4246	19.8731	20.2466	21.1679	21.0233	21.2616	20.905	19.3281	20.6757	20.0893	19.6362	19.3979	20.2732	20.2724	20.4798	20.3912	20.2055	20.914	20.8549	20.2305	21.0924	20.9049	20.6113
(UniMod:1)AC(UniMod:4)PLDQAIGLLVAIFHK(UniMod:121)YSGR	-0.107573	-1.16308	1.08357	0.958842	0.650404	0.504609	0.852524	0.0396263	0.0536462	S100A6	P06703_K18	52	17.0098	15.8591	17.2395		16.7088	16.5629	15.1359	16.6282	17.6526	16.1719	18.1456	17.8314	16.8669	15.4895	15.0139	17.0047	16.8552	16.6332	17.5453	17.7445	16.9394	17.9518	17.8755	19.0175	18.3518
(UniMod:1)AC(UniMod:4)PLEK(UniMod:121)ALDVMVSTFHK	0.143418	0.702485	-0.123	0.932126	0.8923	0.979304	0.775602	0.171769	0.806816	S100A4	P26447_K7	53	17.9035	18.2208	18.6851	18.0401	18.2114	18.9671	18.9978	18.6212	17.145	16.8904	17.9748	17.2177	15.9512	17.4996	18.8345	17.0019	17.5081	17.8693	17.7797	18.6567	17.8989	17.4614	16.6605	18.674	18.9167
(UniMod:1)ADAAASPVGK(UniMod:121)R	-0.113763	0.0285312	0.125783	0.590339	0.993392	0.734703	0.208403	0.748092	0.165985	KDM3B	Q7LBC6_K11	54	16.9854	17.128	17.2491	17.0287	16.9523	16.9241	17.0668	16.9778	16.9343	16.9843	16.7425	16.8012	16.7484	16.8024	16.8486	16.8537	16.8857	16.9871	16.9714	17.0255	17.1256	17.2495	17.0336	17.1431	17.1865
(UniMod:1)ADAAPQLGK(UniMod:121)R	0.616983	0.165832	0.211578	0.000368315	0.858896	0.521058	7.84403e-06	0.130681	0.0577526	DCPS	Q96C86_K10	55	19.5407	19.2479	19.3768	19.3897	19.1984	20.0616	19.9865	19.7289	19.9038	19.3918	19.464	19.2458	19.5355	19.558	19.8075	19.4214	19.5135	19.3998	19.2507	19.5308	19.4686	19.5614	19.7414	19.6728	19.5207	+
(UniMod:1)ADAEVIILPK(UniMod:121)K	-0.191652	-0.157706	0.267601	0.749046	0.970788	0.802131	0.392305	0.480248	0.236093	DKC1	O60832_K11	56	17.7432	17.7312	17.5939	17.8216	17.963	17.6778	17.3236	17.6631	17.6785	18.1482	18.0839	18.0235	17.8467	18.1407	17.7651	17.7005	17.8649	16.4652	17.6711	17.6313	18.1025	17.6475	17.8462	17.5706	17.8762
(UniMod:1)ADAFGDELFSVFEGDSTTAAGTK(UniMod:121)K										MTREX	P42285_K24	57	17.5049			17.9713					17.0385
(UniMod:1)ADDIDIEAMLEAPYK(UniMod:121)K	0.102934	0.184732	0.269046	0.841966	0.945256	0.697449	0.558384	0.297874	0.134878	RBM39	Q14498_K16;Q14498-2_K16	58	18.2805	18.7821	18.7814	18.8869	18.6115	18.971	19.0916	18.7093	18.7018	17.7192	18.275	17.8504	17.6716	17.7867	18.4411	18.2202	17.8072	17.5988	18.3138	18.0219	17.7393	18.0919	18.4305	18.2269	18.0007
(UniMod:1)ADEEK(UniMod:121)LPPGWEK	0.116963	-0.106977	0.14742	0.749255	0.966617	0.831711	0.392704	0.433714	0.283775	PIN1	Q13526_K6	59	19.5202	19.5779	19.5259	19.6408	19.4864	19.8809	19.7243	19.5415	19.5521	19.8515	19.2509	19.6539	19.5779	19.5588	19.6515	19.3785	19.3175	18.9418	19.4242	19.4135	19.5833	19.4809	19.5003	19.4664	19.505
(UniMod:1)ADEGK(UniMod:121)SYSEHDDER	0.534305	-0.21563	-0.604829	0.492431	0.977843	0.616623	0.134814	0.537126	0.0928273	NXF1	Q9UBU9_K6	60	15.46	15.4479	15.9199	16.1602	14.6725	16.4443	15.9711	15.6335	16.289	15.3712	15.8019	15.4598	15.7152	15.3643	15.5833	15.7302	14.8077	15.449	14.9218	15.6296	15.5426	15.3571	15.4032	13.5408	14.8226
(UniMod:1)ADEIAK(UniMod:121)AQVAR	0.0432313	-0.0658678	-0.0534337	0.907322	0.980157	0.954203	0.702768	0.561872	0.637492	HINT1	P49773_K7	61	21.4668	21.6044	21.4317	21.7887	21.5639	21.7307	21.5715	21.5912	21.6682	21.4616	21.424	21.3492	21.7306	21.5351	21.5381	21.3198	21.3088	21.0677	21.5218	21.4787	21.3321	21.2922	21.3729	21.2692	21.2522
(UniMod:1)ADELSEK(UniMod:121)QVYDAHTK	-0.0191483	-0.102212	-0.0722829	0.968834	0.967434	0.944762	0.885004	0.443203	0.586326	CAV1	Q03135-2_K8	62	25.1873	25.6384	26.0571	25.7846	25.7854	25.4984	25.8822	25.7284	26.0799	24.7215	24.6064	24.5146	24.4331	24.4693	24.5365	24.6163	24.2446	25.0339	25.5126	25.1757	25.3721	25.1718	25.1178	25.2271	25.2884
(UniMod:1)ADFLK(UniMod:121)GLPVYNK	0.110492	0.197246	0.0823826	0.795831	0.912181	0.945879	0.471551	0.204636	0.59039	DDA1	Q9BW61_K6	63	20.3383	20.4395	20.4929	20.5608	20.5051	20.465	20.834	20.5148	20.6265	19.9826	20.4166	20.387	19.993	20.297	20.7289	20.305	20.2373	19.7015	20.1836	20.4646	20.1523	20.2051	20.3388	19.9911	20.2965
(UniMod:1)ADGEEPEK(UniMod:121)K	0.334225	-0.189034	0.0490194	0.253742	0.916408	0.972322	0.035733	0.218503	0.745526	UBA3	Q8TBC4_K9	64	17.8392	17.4583	17.6285	17.527	17.2254	17.9174	17.5428	17.8824	17.8336	18.1324	17.82	17.8987	18.0823	17.8683	17.9227	17.7734	17.6128	17.5066	17.8503	18.1725	18.3804	18.0473	18.1555	17.9439	17.959
(UniMod:1)ADGGGPK(UniMod:121)DAPSLR	0.574495	-0.154575	-0.812412	0.580628	0.995073	0.869017	0.199796	0.800246	0.355787	TMEM245	Q9H330_K8	65	13.763	14.4711	12.2352	14.3915	13.3046	14.5	13.9405	14.1575	14.1023	14.4078	13.6287				14.0134	13.714			13.3142				12.5018
(UniMod:1)ADHSFSDGVPSDSVEAAK(UniMod:121)NASNTEK	0.0371708	-0.0514977	-0.033663	0.923165	0.986653	0.974595	0.74947	0.658541	0.772378	NAP1L4	Q99733_K19;Q99733-2_K19	66	19.3995	19.6931	19.4099	19.5234	19.4298	19.6609	19.5145	19.4279	19.6017	19.5622	19.5029	19.388	19.6589	19.5476	19.6312	19.3932	19.3341	19.0266	19.3529	19.2554	19.087	19.4148	19.2021	18.9232	19.0471
(UniMod:1)ADK(UniMod:121)EAAFDDAVEER	0.106261	-0.161578	0.0153733	0.813539	0.950304	0.991758	0.503545	0.312415	0.9225	RBBP4	Q09028_K4;Q09028-3_K4	67	21.8233	21.1452	21.9417	21.6151	21.5001	21.5508	21.5691	21.8024	21.7049	21.9031	21.6048	21.8609	22.0815	21.9359	21.6518	21.584	21.6324	22.1323	21.8339	21.8721	22.4685	22.0993	22.1749	22.1669	21.9272
(UniMod:1)ADK(UniMod:121)EAFDDAVEER	0.0666057	0.00476215	0.231764	0.929283	0.999489	0.841381	0.764913	0.984023	0.305004	RBBP4	Q09028-2_K4	68	16.3937		16.9927	16.2599	16.017	16.2957	16.3318	16.8042	16.5274	16.4554		16.0574	16.4598		16.5417	16.1256	16.3197		16.5841	16.242	15.9275	16.6424	16.6284	16.1537	16.5074
(UniMod:1)ADK(UniMod:121)EAGGSDGPR										HSPA12A	O43301_K4	69	13.8344					13.8411			14.4282								13.2338
(UniMod:1)ADK(UniMod:121)MDMSLDDIIK	0.0877215	0.15363	-0.0511844	0.859178	0.961328	0.973945	0.593691	0.353467	0.755052	ALYREF	Q86V81_K4	70	19.8826	20.5595	20.4559	20.4712	20.2297	21.0396	20.2861	20.3017	20.4398	19.5834	19.6588	19.1417	19.3826	19.6313	19.7852	19.527	19.4375	19.805	19.9779	19.5371	19.4085	19.6863	19.7966	19.433	19.6079
(UniMod:1)ADK(UniMod:121)PDMGEIASFDK	-0.125462	-0.358287	-0.31633	0.835655	0.798938	0.69891	0.545446	0.0936868	0.136064	TMSB10	P63313_K4	71	20.2741	19.8965	19.8389	20.4905	20.4032	20.072	19.4087	20.3069	20.3398	21.1289	20.5029	20.6718	20.843	20.4503	20.5734	20.359	20.3308	20.2102	20.3179	19.9115	20.6744	19.9515	20.0985	19.6557	20.1431
(UniMod:1)ADK(UniMod:121)QISLPAK	-0.0464036	0.000685118	-0.375702	0.903201	0.999789	0.136841	0.691993	0.995324	0.00376522	SLC25A22	Q9H936_K4	72	17.9134	18.1709	17.9393	18.1245	18.0806	18.035	17.9811	18.0834	18.0302	18.0745	18.1876	17.9662	17.7996	18.1802	17.8435	18.1626	17.8443	17.9517	17.9094	18.0187	17.5802	17.6366	17.3776	17.3962	17.5467
(UniMod:1)ADLAEC(UniMod:4)NIK(UniMod:121)VMC(UniMod:4)R	-0.0608422	0.0424327	-0.113935	0.846204	0.988393	0.833636	0.567783	0.68971	0.28929	KIF5B	P33176_K10	73	19.3176	19.1158	19.4406	19.3945	19.2711	19.1603	19.1761	19.319	19.3232	19.4337	19.2829	19.356	19.0712	19.1913	19.5822	19.3012	19.2388	19.2986	19.4794	19.4838	19.4485	19.262	19.3689	19.3557	19.268
(UniMod:1)ADLDK(UniMod:121)LNIDSIIQR	-0.403212	0.175085	0.19325	0.753598	0.988427	0.954203	0.399916	0.693731	0.639031	PPP1CC	P36873_K6	74	18.1695	17.5214		18.0552	18.7518	16.4724		18.6865	17.9599		18.0848	18.5534	18.0646	18.8416	18.3888	18.2153	18.1916	18.1321	17.398	18.3219	18.6477	18.5013	18.0726	17.5868	19.112
(UniMod:1)ADLEEQLSDEEK(UniMod:121)VR	0.0834233	-0.367756	-0.107715	0.853606	0.551003	0.914837	0.581473	0.022136	0.477681	CAPZA2	P47755_K13	75	16.1528	16.3062	16.3862	16.8277	16.8306	16.6494	16.6212	16.5628	16.851	16.0138	15.9802	16.3836	16.1086	15.7302	15.9198	15.4284	15.9368	15.6178	16.1406	15.9794	16.0432	15.9744	15.6513	15.8447	15.8799
(UniMod:1)ADLSLADALTEPSPDIEGEIK(UniMod:121)R	-0.22039	0.115107	0.161839	0.797683	0.989526	0.948206	0.474382	0.707443	0.598337	MAP4	P27816_K22	76	18.3849	18.2311	18.925	19.0211	19.0172	18.5766	18.8753	18.2795	18.5816	18.3679	18.6277	18.6216	17.8505	18.3031	18.8276	18.6482	18.1492	16.6945	18.5611	18.5704	18.0171	18.0433	18.3507	18.1262	17.9701
(UniMod:1)ADNEK(UniMod:121)LDNQR	-0.124532	-0.16197	-0.000135917	0.694975	0.907952	0.999839	0.318689	0.198228	0.999121	KPNA4	O00629_K6	77	18.6574	18.772	18.8614	19.1862	19.1496	18.844	18.953	18.6212	19.0529	18.805	18.4671	18.5104	18.6283	18.5956	18.4685	18.3165	18.3824	18.3273	18.4689	18.5872	18.6984	18.5596	18.6439	18.4593	18.4185
(UniMod:1)ADNLSDTLK(UniMod:121)K	-0.171675	-0.0186805	-0.162636	0.492966	0.997645	0.723866	0.13526	0.867444	0.155962	RAP1GDS1	P52306-5_K10	78	17.5795	17.8827	17.6433	17.8708	17.9172	17.5345	17.5739	17.7347	17.7841	17.7371	17.5555	17.5157	17.6071	17.5416	17.609	17.6101	17.58	17.2968	17.3863	17.5684	17.6799	17.4982	17.2966	17.042	17.4439
(UniMod:1)ADPDVLTEVPAALK(UniMod:121)R	-0.118347	-0.00995035	-0.17918	0.772968	0.999489	0.802131	0.43045	0.946757	0.23698	GTF2E1	P29083_K15	79	18.2863	18.3004	18.3186	18.3071	18.4361	17.9342	18.4857	18.2663	18.2027	18.5065	18.371	18.3903	18.2674	18.2799	18.5366	18.1341	18.5449	17.776	18.5179	18.568	18.2917	18.134	18.0508	18.0155	18.2365
(UniMod:1)ADPEVC(UniMod:4)C(UniMod:4)FITK(UniMod:121)ILC(UniMod:4)AHGGR										ZC3HAV1	Q7Z2W4_K12	80	17.449	18.0938	18.1973	17.8543			15.9002	17.6542					17.4768			16.8277					17.8693			17.1671
(UniMod:1)ADPK(UniMod:121)YADLPGIAR	-0.333847	-0.33952	0.0950652	0.512704	0.867182	0.960305	0.147868	0.141434	0.673241	DCTN2	Q13561_K5;Q13561-2_K5;Q13561-3_K5	81	16.5893	16.9174	16.5712	17.0674	17.0059	16.403	16.392	16.7447	16.6869	17.0252	16.2126	16.7819	17.1148	16.3123	16.2902	16.4347	16.7391	16.0222	16.2126	16.0623	17.2351	16.476	16.2929	16.4955	16.6481
(UniMod:1)ADQGEK(UniMod:121)ENPMR	-0.207448	0.100935	-0.125543	0.412271	0.966617	0.837596	0.0912867	0.399109	0.296481	RPL11	P62913-2_K7	82	17.4514	16.7779	17.1012	16.9758	16.9501	16.6184	16.6877	16.8211	16.8479	17.6601	17.8223	17.8936	17.707	18.0304	17.822	17.7445	17.8899	17.5657	17.7686	17.5948	18.0638	17.5653	17.4251	17.7926	17.7076
(UniMod:1)ADQLTEEQIAEFK(UniMod:121)EAFSLFDK	-0.335189	2.24582	-0.709239	0.872254	0.298352	0.851959	0.620531	0.00592656	0.32908	CALM1;CALM2;CALM3	P0DP23_K14;P0DP24_K14;P0DP25_K14	83	17.428	17.8631		17.8397	20.0467	17.742	19.3619		17.6399	16.0293	15.5128	17.3904	15.9756		18.604	18.3417		16.2121	17.8924	17.7415	16.6712			15.7698	17.0703
(UniMod:1)ADSVK(UniMod:121)TFLQDLAR										EI24	O14681_K6	84	16.9727			16.1338	17.3433		17.9332	16.3281	17.5246						17.2779					17.4885	15.9038	16.8207
(UniMod:1)ADVEDGEETC(UniMod:4)ALASHSGSSGSK(UniMod:121)SGGDK	0.293703	-0.020895	0.171107	0.141596	0.996324	0.691164	0.0136344	0.850112	0.131967	RNF7	Q9UBF6_K23	85	16.6211	16.6808	16.657	16.7698	16.4938	16.6855	17.1704	16.9905	16.9297	16.6088	16.4858	16.5875	16.4331	16.4748	16.4676	16.5208	16.5683	16.4265	16.3078	16.3797	16.7354	16.5031	16.7333	16.6859	16.6115
(UniMod:1)ADVLDLHEAGGEDFAMDEDGDESIHK(UniMod:121)LK	0.512445	0.674605	0.525019	0.84034	0.930316	0.868799	0.554355	0.241496	0.354925	RBM8A	Q9Y5S9_K27	86	15.5085			15.9989				16.5113		14.9481	16.0251		15.5165		16.1507		16.1916			15.6485	13.6254	15.6233	15.1818		14.6808
(UniMod:1)ADVVVGK(UniMod:121)DK	0.0902397	0.11996	-0.130808	0.740069	0.930316	0.777792	0.378813	0.245295	0.206529	CHRAC1	Q9NRG0_K8	87	19.0493	19.2941	18.9191	19.2204	18.9452	19.3461	19.1951	19.1047	19.0937	19.0582	18.9233	18.8773	18.9657	19.0509	19.1769	19.0367	19.0399	18.9605	19.0183	19.1444	19.1063	19.0586	18.7686	18.9205	18.9586
(UniMod:1)ADYWK(UniMod:121)SQPK	0.605964	0.0971249	-0.347318	0.181787	0.988427	0.734313	0.0204411	0.69211	0.165662	WBP4	O75554_K6	88	16.7082	16.3306	15.574	15.9764	15.6772	17.2604	16.2245	16.2629	16.2342	17.2886	17.302	16.8	16.8353	17.495	17.2853	16.9013	16.9329	17.1106	17.3041	16.9466	16.6418	16.9525	16.9848	16.5335	16.143
(UniMod:1)AEAEGESLESWLNK(UniMod:121)ATNPSNR	-0.190515	0.248154	-0.00545801	0.748571	0.936545	0.998104	0.391344	0.267062	0.980235	GGA3	Q9NZ52_K15	89	21.6223	22.2758	22.2711	21.6085	21.5112	22.0678	21.7995	21.6013	21.4359	21.9269	21.8626	21.4402	21.0136	21.9653	22.0754	21.6396	21.5556	21.1321	21.7264	21.4416	21.1532	21.5176	21.5686	21.1878	21.1575
(UniMod:1)AEAMDLGK(UniMod:121)DPNGPTHSSTLFVR	0.85781	0.0655247	0.239216	0.00112928	0.988393	0.723076	2.92259e-05	0.690472	0.155163	TERF2IP	Q9NYB0_K9	90	16.588	15.4661	15.7336	16.1389	16.2514	16.9161	16.7456	16.4836	16.8761	16.8724	16.6925	16.5632	16.6648	16.8171	16.9826	16.5527	16.7027	16.2442	16.5259	16.6233	16.954	16.9078	16.8843	16.7925	16.7196	+
(UniMod:1)AEASSANLGSGC(UniMod:4)EEK(UniMod:121)R	0.0189606	0.00398779	0.171335	0.969383	0.999489	0.777641	0.886541	0.976054	0.205851	PMF1	Q6P1K2_K16	91	17.7036	17.423	17.5469	17.7224	17.8235	17.5257	17.6604	17.8303	17.5753	17.5596	17.5464	17.763	17.7895	17.4583	17.7471	17.5117	17.9574	17.4984	17.6729	17.9602	17.7483	17.9016	17.6782	17.9007	18.0846
(UniMod:1)AEAVK(UniMod:121)PQR	0.419902	0.139062	-0.0570616	0.395634	0.979096	0.979454	0.0837765	0.554342	0.807648	EPG5	Q9HCE0_K6	92	16.744	16.9333	17.3546	17.6043	16.8262	17.907	17.6052	17.4003	17.4855	15.7831	16.7359	16.5672	16.626	16.517	16.9179	16.4964	16.3372	15.9883	16.1081	16.8551	16.5417	16.42	16.5394	16.4781	15.8274
(UniMod:1)AEDEPDAK(UniMod:121)SPK	0.0756097	0.0124251	0.342354	0.881947	0.999489	0.468026	0.641622	0.938879	0.0442602	RFX5	P48382_K9	93	16.1398	16.115	15.7093	16.1174	15.7086	16.0357	16.1904	15.86	15.8667	16.2486	16.0319	16.0834	16.3016	16.0298	16.2126	16.3048	16.168	15.5123	16.1878	16.3007	16.5001	16.6111	16.4178	16.3936	16.4479
(UniMod:1)AEDMETK(UniMod:121)IK	0.00123942	0.0918321	-0.0731441	0.997569	0.966617	0.923344	0.990922	0.403185	0.504227	COX6B1	P14854_K8	94	19.8092	19.7908	19.9963	19.9708	19.8032	19.7495	19.9796	19.9158	19.9211	19.538	19.6603	19.3488	19.668	19.6736	19.7721	19.6464	19.4904	19.9872	20.0777	19.8919	19.9377	19.9655	20.0781	19.9428	19.6156
(UniMod:1)AEEQPQVELFVK(UniMod:121)AGSDGAK	-0.272113	0.295291	0.0786099	0.560702	0.87399	0.96312	0.184043	0.150903	0.695591	CLIC1	O00299_K13	95	19.8143	19.5916	20.0972	20.2454	20.4076	19.5004	19.8831	19.9745	19.8953	18.8802	19.4944	19.6017	19.3486	19.4113	19.6565	19.8195	19.6187	19.3958	20.1508	20.1964	20.1583	19.9552	20.1053	19.821	20.3342
(UniMod:1)AEFPSK(UniMod:121)VSTR	0.231223	0.0568855	0.147931	0.440589	0.988059	0.834215	0.105119	0.681294	0.290992	PLLP	Q9Y342_K7	96	19.9271	19.8958	20.0532	19.652	19.63	19.891	20.0945	20.0692	20.1012	19.5511	19.9761	19.5719	20.0122	19.6933	19.9138	19.7939	19.9379	19.7156	19.8446	20.0804	20.2696	20.0576	20.2653	20.1952	19.9838
(UniMod:1)AEFSQK(UniMod:121)R	0.227584	0.00869296	-0.087363	0.477911	0.999489	0.942922	0.126039	0.955487	0.57639	MIEF2	Q96C03_K7;Q96C03-2_K7	97	17.1023	17.2221	16.7772	17.3093	16.9143	17.3583	17.4177	17.1687	17.1885		16.9837	17.0627	17.0408	17.0557	16.7814	17.3317	16.9821		17.0179	17.2973	17.1163	17.0326	16.7779	17.3493	17.0661
(UniMod:1)AEFTSYK(UniMod:121)ETASSR	0.540612	-0.179486	0.100879	0.358784	0.974021	0.964297	0.0686244	0.498282	0.702378	LUZP1	Q86V48_K8;Q86V48-2_K8;Q86V48-3_K8	98	15.5389		15.206	15.8133	15.4041	16.503	15.8111	16.0495	15.6969	15.587	16.0791	15.0641	15.4166	15.9376	15.43	14.9932	15.0682	15.691	15.1642	15.612	14.9983	15.7092	15.553	15.7736	14.8333
(UniMod:1)AEK(UniMod:121)FDC(UniMod:4)HYC(UniMod:4)R	-0.363329	0.0812361	-0.309229	0.136404	0.978522	0.404883	0.0128519	0.550192	0.0309128	FHL1	Q13642-1_K4	99	16.0647	16.4115	16.6639	16.2475	16.6033	16.0924	16.0184	16.264	16.0982	16.0322	15.5779	15.8532	15.4327	15.8445	15.8836	15.765	15.7278	16.1803	16.2981	16.1557	16.5031	16.2806	15.9053	15.905	15.8094
(UniMod:1)AEK(UniMod:121)FDHLEEHLEK	0.109963	-0.220476	0.00386787	0.828257	0.91576	0.998159	0.530705	0.215051	0.982324	MED10	Q9BTT4_K4	100	17.7565	17.6955	17.4699	17.7501	17.868	17.7368	17.5442	17.9735	17.9689	18.1589	17.8132	18.2074	18.0449	17.5256	17.8455	17.6734	18.2978	17.0836	17.5213	17.9584	17.7203	17.4345	17.6446	17.5566	17.6632
(UniMod:1)AEK(UniMod:121)FESLMNIHGFDLGSR	0.26266	0.915133	-0.0224262	0.538217	0.103218	0.990542	0.166821	0.00105341	0.903508	MAPK6	Q16659_K4	101	16.1403	15.8507	16.096	16.1628	16.154	16.8159	16.0474	16.1926	16.2583	14.9556			14.5931		15.711	15.8398	15.5175	16.7361	16.7666	16.384	16.5343	16.0283	16.7405	16.7329	16.8296
(UniMod:1)AELDQLPDESSSAK(UniMod:121)ALVSLK	0.516268	0.621947	-0.530688	0.437251	0.748111	0.620554	0.103537	0.0692938	0.0949376	LIN9	Q5TKA1_K15;Q5TKA1-3_K15	102	16.9906	16.1669	17.5041	17.5381	16.7054	17.2456	17.771		17.4682		16.5964	17.3144	16.4906	17.4989	17.6536		17.1146		16.933	17.253	16.7567	16.3788	16.9281	16.1121	16.3818
(UniMod:1)AELFMEC(UniMod:4)EEEELEPWQK(UniMod:121)K	1.44423	0.236142	0.741739	0.391357	0.994135	0.871136	0.0816444	0.766139	0.359355	ZNF280D	Q6N043-2_K18	103	18.1576			17.3546		19.6413	18.8611	17.5555	19.1374		17.6536				18.6166	18.1158	16.9369		17.4878				17.8823	17.9528	18.8534
(UniMod:1)AELIQK(UniMod:121)K	0.2923	0.111405	0.160815	0.104286	0.942716	0.681987	0.00864561	0.282758	0.126389	PFDN6	O15212_K7	104	21.769	21.2891	21.4541	21.2207	21.2659	21.5911	21.7192	21.6527	21.436	22.0875	21.9449	21.8035	21.9654	22.041	22.1666	22.1511	21.8881	21.5979	21.7433	21.7833	21.9431	21.9182	22.0434	21.8177	21.9315
(UniMod:1)AELNTHVNVK(UniMod:121)EK	0.0878241	0.397422	-0.0758779	0.856852	0.540477	0.954203	0.588491	0.0212831	0.639895	SPATS2L	Q9NUQ6_K11	105	17.1619	17.3301	17.0823	17.362	17.2606	17.3585	17.2801	17.4315	17.3163	16.941	17.4509	17.1711	16.4781	17.3102	17.4541	17.3585	17.508	16.9694	17.2926	17.0657	16.7199	17.1116	16.6773	17.126	16.8292
(UniMod:1)AELVQGQSAPVGMK(UniMod:121)AEGFVDALHR	0.124137	0.296804	0.267934	0.842905	0.891994	0.786431	0.56026	0.171573	0.21528	FUBP3	Q96I24_K15	106	19.7827	20.0728	20.0277	20.133	19.9683	20.3213	20.3022	20.0902	19.9847	19.4315	19.9776	19.3846	19.1036	20.0472	19.963	19.7618	19.3124	18.902	20.145	19.4036	19.4653	19.6149	19.8655	19.5815	19.9257
(UniMod:1)AEMGSK(UniMod:121)GVTAGK	0.185822	0.0172003	-0.344344	0.695645	0.999489	0.564778	0.319941	0.925784	0.072843	BIN1	O00499_K7;O00499-11_K7;O00499-2_K7;O00499-6_K7	107	15.8452	16.2096	15.968	16.2385	15.8071	16.3922	16.1652	16.1383	16.2708	15.8492	15.5983	15.1832	15.7959	15.5342	15.7468	15.6567	15.5576	16.2429	16.1471	16.0353	15.3495	15.7018	15.7463	15.7994	15.1499
(UniMod:1)AENGDNEK(UniMod:121)MAALEAK	0.0385603	-0.146089	-0.0261628	0.937306	0.955981	0.986004	0.79207	0.323176	0.85798	SSB	P05455_K9	108	17.2457	16.8683	17.4048	17.4957	17.3439	17.3441	17.318	17.3057	17.2991	17.0653	16.8949	17.4891	17.5141	16.9508	16.9364	17.2599	17.232	17.3707	17.1253	17.1696	17.4738	17.1872	17.3107	17.2694	17.2674
(UniMod:1)AENLK(UniMod:121)GC(UniMod:4)SVC(UniMod:4)C(UniMod:4)K	-0.20185	-0.0428395	-0.182408	0.774459	0.998655	0.925877	0.433582	0.884611	0.51129	SUV39H1	O43463_K6	109	14.8252	15.0334	15.8036	14.6043	15.5709	15.1786	15.195	15.077	14.7543	14.7406	14.3232	15.207		14.6148	14.9782	14.5492		14.5067	15.154	14.5802	14.1857	14.2734		14.7516	14.2477
(UniMod:1)AENLLDGPPNPK(UniMod:121)R	0.905597	0.271447	0.188718	7.86004e-05	0.727864	0.750791	1.30012e-06	0.0593578	0.180455	CREBBP	Q92793_K13	110	17.8654	17.2923	17.6708	17.2512	17.0649	18.4225	18.1022	18.2351	18.1418	17.9251	18.0182	17.8493	17.9199	18.3508	18.262	17.8115	18.3741	17.4228	17.7655	17.7529	17.7207	17.9522	17.6622	17.8899	17.9125	+
(UniMod:1)AEPLK(UniMod:121)EEDGEDGSAEPPGPVK	-0.243021	-0.606418	0.545551	0.880637	0.966617	0.89519	0.639266	0.413061	0.41967	MAPK7	Q13164_K6;Q13164-3_K6	111	15.5497		15.7559		15.8068	14.4233	15.9182	15.7987	16.0132				16.0262	15.687		15.1526		14.1513	15.8489	15.5899	15.6647		15.8593
(UniMod:1)AEPSAPESK(UniMod:121)HK	0.0098056	-0.00519804	-0.298315	0.990376	0.999489	0.71067	0.961012	0.979326	0.147053	STT3B	Q8TCJ2_K10	112	20.46	20.8505	20.5357	21.0011	20.6701	20.7532	20.6858	20.5169	21.1405	20.2059	20.9446	20.0912	20.3809	20.5197	20.6754	20.4911	19.9156	20.6076	20.631	20.3237	19.8654	20.0513	20.0611	19.9742	20.1478
(UniMod:1)AEPVSPLK(UniMod:121)HFVLAK	0.0885458	-0.123938	-0.172988	0.92979	0.988059	0.940181	0.766309	0.677716	0.562638	MFN1	Q8IWA4_K9	113	20.1783	18.8889	19.4965	19.4128	20.1142	18.9886	19.4256	19.5232	20.3292	20.7792	20.6175	21.0132	20.1765	20.1402	20.3996	20.9553	20.5957	20.1552	20.5916	20.9684	20.3419	19.8647	20.0405	20.5132	20.9469
(UniMod:1)AESSDK(UniMod:121)LYR	-0.220755	-0.0499417	0.326526	0.671671	0.995073	0.679116	0.291391	0.808987	0.124256	PARP1	P09874_K7	114	16.6479	16.472	16.5586	16.8562	16.8754	16.2299	16.4662	16.5206	16.6625	16.8676	16.3153	16.749	16.7993	16.8225	16.4789	16.5133	16.7168	15.6886	16.5803	16.8943	17.0066	16.7872	16.9784	16.7822	16.928
(UniMod:1)AETEALSK(UniMod:121)LR	0.150196	-0.0171049	0.16192	0.748791	0.999489	0.869659	0.391837	0.921641	0.356615	HTATIP2	Q9BUP3_K9	115	18.5959	18.0176	18.2657	18.4782	18.6591	18.5817	18.54	18.358	18.5417	18.8554	18.8454	18.9532	18.7177	18.8875	18.8865	18.6727	18.8566	17.731	18.7749	18.6066	18.6564	18.7401	18.7233	18.453	18.5003
(UniMod:1)AETK(UniMod:121)LQLFVK										CLIC3	O95833_K5	116	14.4808		15.1935	15.077	15.5655	14.654	14.5654	15.2163	14.9568									13.8784				13.3555	13.9151	13.8516	13.5401
(UniMod:1)AETLEFNDVYQEVK(UniMod:121)GSMNDGR	-0.145872	0.0128958	-0.0909102	0.703867	0.999489	0.93462	0.330376	0.930652	0.541324	SSRP1	Q08945_K15	117	20.6048	20.8519	21.1561	21.2862	20.8812	20.8511	20.9746	20.8006	20.9657	20.3878	20.6545	20.3526	19.9679	20.3515	20.5211	20.4404	20.1013	20.3512	20.8821	20.633	20.3006	20.3823	20.5535	20.4342	20.4333
(UniMod:1)AEVEETLK(UniMod:121)R	0.0496129	0.00924309	-0.0210669	0.899182	0.999489	0.986261	0.683183	0.939275	0.862193	DYNLRB1	Q9NP97_K9	118	23.9281	24.0522	23.9451	23.9977	24.0373	24.0648	24.3113	23.8205	24.034	24.0387	24.013	23.9384	23.9502	23.9801	24.0686	23.9592	23.9695	23.3668	23.8301	23.9564	23.9355	23.9107	23.809	23.5912	23.6936
(UniMod:1)AEVEQK(UniMod:121)K	-0.00057519	-0.0733239	-0.193199	0.998836	0.970067	0.539257	0.995398	0.464991	0.0631445	RPS15	P62841_K7	119	20.4025	20.597	20.4971	20.8087	20.5668	20.5968	20.6438	20.564	20.6628	20.4523	20.345	20.1717	20.4794	20.3461	20.2964	20.3428	20.1698	20.3165	20.5112	20.3259	20.2931	20.3408	20.1838	20.1546	19.9947
(UniMod:1)AEVSIDQSK(UniMod:121)LPGVK	0.183088	-0.0953296	-0.121843	0.565783	0.971935	0.877325	0.187835	0.486338	0.375323	CCDC50	Q8IVM0-2_K10	120	18.8715	19.0388	18.5848	19.193	18.9918	19.4098	19.206	18.7445	19.1804	19.0486	18.8785	18.7283	18.9181	18.936	18.7957	18.6478	18.8127	18.7463	18.8469	18.6893	18.8621	18.693	18.6298	18.5365	18.7978
(UniMod:1)AEYLASIFGTEK(UniMod:121)DK	0.121047	0.599889	0.224212	0.952542	0.947869	0.963878	0.835299	0.308601	0.700515	U2AF1L5;U2AF1	P0DN76_K13;Q01081_K13	121	22.7972	22.8702	24.0569	22.5749	23.8719	22.5125	24.3837	23.5522	23.4096	21.4198	23.6462	22.0451	23.2124	21.6935	24.1297	23.635	23.2649	20.6566	23.2822	22.4224	21.6176	22.5504	22.0292	21.8858	22.4102
(UniMod:1)AEYSYVK(UniMod:121)STK	0.339232	0.0342126	0.249561	0.0767091	0.994105	0.423665	0.00560857	0.759098	0.0339792	FRG1	Q14331_K8	122	19.1176	19.2424	18.9657	19.2031	19.1407	19.7057	19.4832	19.3173	19.4025	19.2308	19.1962	19.1033	19.1058	19.1094	19.3335	19.1985	19.1316	18.5219	18.8076	18.9	18.7474	19.2157	19.0012	18.8147	18.9435
(UniMod:1)AFQK(UniMod:121)AVK	0.102708	0.0349586	-0.0984141	0.753668	0.994673	0.907228	0.400026	0.772805	0.454476	GPD2	P43304_K5	123	17.0413	17.3453	17.3155	17.1659	17.2719	17.3504	17.4931	17.3575	17.3084	17.0085	17.0979	16.9219	16.6168	16.9842	16.7715	17.0761	16.9531	16.6887	17.0157	16.981	16.8617	17.0068	16.8225		16.5358
(UniMod:1)AFVATQGATVVDQTTLMK(UniMod:121)K	0.0442788	-0.0119844	0.0776692	0.956268	0.999489	0.968102	0.845485	0.949703	0.719011	TRRAP	Q9Y4A5_K19;Q9Y4A5-2_K19	124	17.2595	16.8215			17.4321	16.8621		17.3197	17.3314		17.1379	17.2627	17.5856	17.2152	17.4382	17.5177	17.0959			17.4126	17.034	17.3882	17.2751	17.4948	17.0457
(UniMod:1)AGELTPEEEAQYK(UniMod:121)K										CALML5	Q9NZT1_K14	125	16.7121																				16.7121
(UniMod:1)AGFGAMEK(UniMod:121)FLVEYK	0.14237	-0.132854	-0.36005	0.936843	0.995073	0.923439	0.791027	0.804682	0.504697	HAT1	O14929_K9	126	19.9253	19.7836	19.3541	19.9774	20.1218	19.767	21.1391	18.8241	20.0761	18.7325	20.5862	20.7751	18.7559	19.4231	20.3473	19.1637	19.3842	19.6979	20.8577	21.0624	20.0995	20.9573	20.426	20.2375	18.6566
(UniMod:1)AGIAAK(UniMod:121)LAK	-0.0664521	0.0187424	0.0306582	0.826984	0.997103	0.974595	0.52889	0.858424	0.77059	CAPN2	P17655_K7	127	18.8045	18.7767	18.9087	18.959	19.039	18.7512	18.9206	18.8232	18.9225	18.7235	18.7816	18.7234	18.8134	18.7581	18.7714	18.7631	18.8242	18.4744	18.6723	18.8332	18.9824	18.6989	18.704	18.9946	18.6874
(UniMod:1)AGILFEDIFDVK(UniMod:121)DIDPEGK										POLR2H	P52434_K13	128	17.1813			17.2897			17.9851		17.1717				16.2788
(UniMod:1)AGITTIEAVK(UniMod:121)R	0.123154	0.132307	0.0907499	0.666706	0.932718	0.899058	0.286417	0.253081	0.429307	TPM3	P06753-2_K11	129	22.6644	22.5044	22.4609	22.6371	22.2863	22.7854	22.6609	22.4841	22.4509	22.6376	22.6797	22.4808	22.5125	22.5896	22.8083	22.8656	22.5763	22.5753	22.921	22.8641	22.7204	22.8164	22.9138	22.6999	23.0137
(UniMod:1)AGK(UniMod:121)QAVSASGK	0.165668	0.12641	-0.313583	0.665349	0.966617	0.492569	0.285012	0.411987	0.050185	UQCRB	P14927_K4	130	17.2763	17.8315	17.3388	17.5221	17.313	17.8055	17.7267	17.6121	17.5238	16.9299	17.1725	16.8235	16.5447	17.1049	17.0131	17.1859	16.6724	17.4995	17.6569	17.5552	17.1714	17.3731	16.9767	17.1795	17.0994
(UniMod:1)AGK(UniMod:121)SSLFK	-0.0725565	-0.0301249	-0.126931	0.774049	0.993018	0.746169	0.432773	0.743147	0.176252	RAB9A	P51151_K4	131	19.2773	19.3382	19.395	19.4828	19.4637	19.298	19.4028	19.19	19.4987	19.3285	19.2028	19.1554	19.244	19.1043	19.2406	19.3474	19.1179	19.1571	19.369	19.3284	19.3215	19.1984	19.2485	19.0632	19.158
(UniMod:1)AGLNSLEAVK(UniMod:121)R	0.157018	0.176041	0.18101	0.567297	0.867999	0.691856	0.189059	0.142927	0.132531	TPM4	P67936_K11	132	20.2039	19.28	19.2884	19.3513	19.1165	19.4246	19.3864	19.4771	19.3762	20.5926	20.5562	20.4774	20.5286	20.7423	20.8241	20.8049	20.4878	20.415	20.9312	20.4372	20.4439	20.7264	20.9368	20.5293	20.7588
(UniMod:1)AGPVK(UniMod:121)DR										RPP21	Q9H633_K6;Q9H633-2_K6;Q9H633-3_K6;Q9H633-4_K6	133	16.1586	17.2038			15.7181	16.641	16.8288	16.3143							14.7712	15.8348				16.1471		16.2246			15.9026
(UniMod:1)AGSYPEGAPAVLADK(UniMod:121)R	0.0163519	0.111526	-0.113314	0.980318	0.974021	0.921861	0.922077	0.506873	0.500155	METTL2A	Q96IZ6_K16	134	18.092	17.9148	17.9573	18.3318	18.0107	17.9318	17.9417	18.1797	18.2267	18.5133	18.4718	18.176	17.9884	18.6187	18.6092	18.2054	18.1625	17.5535	18.3251	18.0609	17.771	18.0602	17.7796	17.7456	17.6718
(UniMod:1)AGYEYVSPEQLAGFDK(UniMod:121)YK	-0.207798	-0.0597847	-0.185637	0.513109	0.987646	0.766549	0.148631	0.670681	0.194737	SELENOI	Q9C0D9_K17	135	19.8303	20.15	19.8968	20.3657	20.2867	20.0864	19.7215	19.8492	20.2109	19.9723	20.3384	19.8878	19.8439	20.1269	19.8565	19.9869	19.833	19.3739	19.7017	19.4563	19.5968	19.3084	19.3424	19.1581	19.5772
(UniMod:1)AGYK(UniMod:121)PVAIQTYPILGEK	-0.2508	0.127156	-0.143843	0.34653	0.957736	0.825538	0.0637886	0.332659	0.274594	UTP15	Q8TED0_K5	136	18.8017	18.9453	18.8489	19.1192	19.0801	18.8499	18.7054	18.5261	18.909	18.652	18.9392	18.7479	18.7002	19.2025	18.887	18.7217	18.7366	18.5302	19.0551	18.7545	18.7821	18.8224	18.545	18.5765	18.6026
(UniMod:1)AHC(UniMod:4)VTLVQLSISC(UniMod:4)DHLIDK(UniMod:121)DIGSK	-0.292567	-0.561175	0.166455	0.561987	0.472428	0.914902	0.184844	0.015819	0.477927	CPNE1	Q99829_K20	137	15.4797	15.9546	15.2645	15.2072	15.4985	15.2787	14.648	15.2765	15.5515	16.1009	16.0442	15.8746	15.9299	15.2864	15.1462	15.8417	15.4307		15.2	15.1265	15.5445	15.9792	15.0116	15.4241	15.4123
(UniMod:1)AHK(UniMod:121)QIYYSDK	0.259911	-0.0318556	0.00666415	0.436342	0.996324	0.996604	0.103052	0.83662	0.965573	CKS2	P33552_K4	138	19.515	19.5794	19.6483	19.3656	19.6932	19.8669	19.7876	19.8209	19.8507	19.2975	19.4391	19.4669	19.7266	19.3827	19.4141	19.5942	19.4117	19.9248	19.4664	19.1318	18.9715	19.4125	19.4458	19.5251	19.1376
(UniMod:1)AHQTGIHATEELK(UniMod:121)EFFAK	0.394389	-0.108504	0.0916176	0.576199	0.987776	0.969384	0.196486	0.675534	0.723594	TWF2	Q6IBS0_K14	139	16.5539		16.2156	17.1016	16.6442		16.8505	17.1401	17.154	15.7146	16.4837	16.5874	15.9097	15.4636	16.2048	16.5753	16.0178	16.1537	16.8007	17.0623	16.861	16.6298	16.7637	16.6366	17.2142
(UniMod:1)AHYK(UniMod:121)AADSK	-0.107381	-0.0981817	0.245843	0.772239	0.973142	0.632192	0.429258	0.491649	0.0994639	MYCBP	Q99417_K5	140	19.3938	19.3066	19.5865	19.457	19.5631	19.4436		19.2983		19.4851	19.4525	19.5326			19.4636	19.3201		19.0755	19.1863			19.3561	19.2389	19.5353
(UniMod:1)AHYNFK(UniMod:121)K	0.389565	-0.550626	-0.179992	0.565296	0.790801	0.933037	0.187417	0.0891616	0.535516	GTPBP4	Q9BZE4_K7	141	16.5978	16.3462	16.4156	15.8634	16.2828	17.3997	16.3078	16.6974	16.0613	18.0192		17.1394	17.0793	17.4034	17.0624	16.9648	16.0173	16.4822	16.681	16.3593	16.1817	16.5427	15.9462	16.2706	16.2248
(UniMod:1)AK(UniMod:121)AAAIGIDLGTTYSC(UniMod:4)VGVFQHGK	0.172623	0.433965	-0.0660666	0.758374	0.679572	0.9729	0.406758	0.0451853	0.749158	HSPA1A;HSPA1B	P0DMV8_K3;P0DMV9_K3	142	19.4973	19.8474	19.633	19.6678	19.5357	20.0431	19.5896	19.8204	19.9213	18.9437	19.36	19.395	18.453	19.3771	19.939	19.4709	19.1007	19.0701	19.7515	19.6058	19.6241	19.5961	19.0684	19.4738	19.6489
(UniMod:1)AK(UniMod:121)ATTIK	-0.108635	0.195621	0.666547	0.79845	0.912216	0.0183717	0.475557	0.20485	0.000211198	DNAL1	Q4LDG9_K3	143	17.6879	17.263	17.665	17.652	17.5253	17.0671	17.5027	17.7114	17.3895	18.1745	18.0213	17.9494	17.7045	18.1352	18.3791	18.1594	17.9586	17.0117	17.4188	17.2824	17.0795	18.0047	18.0456	17.5712	17.8371			+
(UniMod:1)AK(UniMod:121)AYDHLFK	0.479623	0.22127	-0.0856826	0.753344	0.98087	0.987267	0.399558	0.579829	0.867452	RAB13	P51153_K3	144	17.4819		17.2722		17.0142		17.3189	17.9267		18.3344	16.885	17.7411	16.0706	17.0508	17.4632	17.7285	17.6737		17.6592	18.429	17.2421	17.5913	17.7908
(UniMod:1)AK(UniMod:121)DAGLIEANGELK	-0.166905	-0.249745	-0.344831	0.877527	0.965548	0.885064	0.632441	0.384955	0.396033	TFDP1	Q14186_K3	145	15.7056			16.4653	15.5532	16.034	15.5327	15.9188	15.8838	15.6093	15.4075	16.0099	15.8288	15.9652	15.9886	15.0386	14.8641			15.471	16.174	15.2228		15.7326
(UniMod:1)AK(UniMod:121)EEPQSISR	0.177006	0.0898601	0.133849	0.631461	0.979096	0.879675	0.24806	0.552938	0.379198	TMEM159	Q96B96_K3;Q96B96-2_K3	146	20.8841	21.3773	21.0238	21.2028	21.4544	21.8039	21.2511	21.3617	21.3496	20.4501	20.4146	20.6213	20.7597	20.761	20.8007	20.4531	20.5903	20.2455	20.4813	20.9106	20.8663	20.8376	20.688	20.7477	20.7659
(UniMod:1)AK(UniMod:121)HHPDLIFC(UniMod:4)R	0.108985	0.0614545	-0.0300855	0.670406	0.978465	0.974595	0.290247	0.547312	0.767549	PHF5A	Q7RTV0_K3	147	19.0574	19.1574	19.093	19.0249	18.8292	19.0043	19.199	19.2064	19.1307	18.8807	19.1084	18.8981	18.7364	18.9518	18.8972	19.035	18.9854	19.1016	19.128	19.3765	19.0738	19.2594	19.1147	19.1162	19.0692
(UniMod:1)AK(UniMod:121)ISSPTETER	0.0282921	0.0189626	-0.246866	0.954657	0.998962	0.612723	0.841146	0.893109	0.0909669	S100A11	P31949_K3	148	22.8927	22.9373	22.7779	22.9458	22.7301	22.9017	22.8804	22.7987	22.9234	23.101	23.4854	22.7857	23.0549	23.1915	23.4192	22.9589	22.9332	22.711	23.0738	22.9003	22.6082	22.7689	22.612	22.4228	22.502
(UniMod:1)AK(UniMod:121)NGSEADIDEGLYSR	-0.238647	-0.237221	0.0475534	0.61659	0.927767	0.979758	0.232438	0.235148	0.808871	UBA1	P22314-2_K3	149	18.0912	18.9775	18.8037	18.952	18.4568	18.3278	18.2739	18.774	18.8597	17.472	17.1714	17.192	17.509	16.9686	17.3664	17.293	16.7676	17.8193	18.8254	18.5588	18.2134	18.6184	18.4261	18.3067	18.256
(UniMod:1)AK(UniMod:121)PLTDQEK	-0.0768836	-0.0765204	0.0249312	0.765136	0.966617	0.976225	0.416794	0.418964	0.790876	PYGL	P06737_K3	150	20.665	20.5873	20.4545	20.7301	20.5722	20.5036	20.4584	20.4985	20.5761	20.9285	20.9462	21.0499	20.8524	21.0388	20.8038	20.8276	20.8007	20.3498	20.5062	20.5738	20.6862	20.6258	20.4629	20.512	20.615
(UniMod:1)AK(UniMod:121)PLTDSEK	-0.159657	-0.148463	0.147387	0.647025	0.945256	0.839632	0.263357	0.297346	0.300773	PYGB	P11216_K3	151	19.4782	19.7445	19.558	19.7542	19.8155	19.4624	19.5547	19.4193	19.7973	19.2393	19.3077	19.5809	19.657	19.3421	19.2292	19.3004	19.3193	18.8461	19.395	19.5012	19.6601	19.5664	19.496	19.4265	19.5029
(UniMod:1)AK(UniMod:121)PQVVVAPVLMSK	-0.00827342	0.203242	-0.63195	0.994361	0.974021	0.534447	0.976324	0.502384	0.0617032	PAIP1	Q9H074-3_K3	152	16.6485	16.2822	16.8511	17.1139	16.9963	16.9759	16.7272	16.7605	16.7468		17.3263	16.2345	16.0771	17.1916	17.0982	16.1568	16.5501		16.5561	16.7696	16.8868	16.4467		15.5641	16.3059
(UniMod:1)AK(UniMod:121)QPSDVSSEC(UniMod:4)DR	-0.475047	-0.41262	-0.0873263	0.0694862	0.430199	0.941514	0.00491523	0.0125831	0.570205	BCL2L11	O43521_K3;O43521-10_K3;O43521-11_K3;O43521-12_K3;O43521-13_K3;O43521-14_K3;O43521-15_K3;O43521-16_K3;O43521-17_K3;O43521-18_K3;O43521-19_K3;O43521-2_K3;O43521-20_K3;O43521-3_K3;O43521-4_K3;O43521-5_K3;O43521-6_K3;O43521-7_K3;O43521-8_K3;O43521-9_K3	153	16.6375	17.1672	17.1216	16.9058	17.0914	17.1009	16.5308	16.2518	16.5023	17.4948	17.1697	17.1965	16.9452	16.9467	16.8772	16.7762	16.5556	15.9345	16.0336	16.347	16.193	16.0657	16.1637	15.9942	15.9351
(UniMod:1)AK(UniMod:121)QYDSVEC(UniMod:4)PFC(UniMod:4)DEVSK	0.0757043	-0.123329	0.308459	0.899182	0.974021	0.647551	0.683118	0.50743	0.106325	CDK9	P50750_K3	154	17.8892	17.1388	17.7132	17.3275	17.3367	17.6309	17.6042	17.2843	17.2996	18.3154	18.206	18.5335	18.2924	17.9717	18.1849	18.3184	18.3791	17.3208	17.7418	18.047	18.1758	18.0141	17.7107	18.5407	18.2536
(UniMod:1)AK(UniMod:121)TYDYLFK	0.00582269	0.038261	0.00635275	0.991387	0.994367	0.996351	0.964342	0.769168	0.961099	RAB8A	P61006_K3	155	21.1379	21.1298	21.2031	21.3542	21.2793	21.2693	21.2596	21.2941	21.1665	21.2465	21.5611	21.2598	21.0197	21.5263	21.333	21.0998	21.2811	20.571	20.9813	20.9201	21.0286	21.1245	20.8973	20.6465	20.8581
(UniMod:1)AK(UniMod:121)VEQVLSLEPQHELK	0.195178	0.0848659	-0.192304	0.429998	0.970067	0.644083	0.100081	0.462936	0.104863	VAPB	O95292_K3	156	20.3879	20.4233	20.2527	20.5125	20.3236	20.8199	20.5747	20.3845	20.5137	20.3218	20.594	20.5755	20.2397	20.6791	20.411	20.3944	20.5859	20.2298	20.4134	20.2924	20.3002	20.0978	20.0257	20.0284	20.3146
(UniMod:1)AK(UniMod:121)VSELYDVTWEEMR	0.0430589	0.450471	-0.421612	0.976866	0.91576	0.82929	0.910883	0.215207	0.280468	EMC2	Q15006_K3	157	16.5577	16.6204	15.6036		16.5098	16.4748	16.138	15.7614	16.7764	16.4929	17.8786	16.9141	15.7251	17.0048	17.4533	17.12	17.2345		16.8784	16.6727	16.2694	15.5372	16.1251	16.5855	16.493
(UniMod:1)AK(UniMod:121)WGEGDPR	0.162031	0.151705	-0.0296305	0.782544	0.96706	0.989384	0.44782	0.442784	0.879994	AHSA1	O95433_K3	158	18.9332	19.2899	19.0069	18.8974	18.5801	19.4048		19.1465	18.7656	19.0781	18.719	18.4818	18.4672	18.8599	18.9784	18.6829	18.8318	19.3597	19.2919	18.9155	18.6292	19.4175	18.8063	19.0224	18.8316
(UniMod:1)AK(UniMod:121)YQGEVQSLK	-0.227787	-0.23868	-1.00237	0.754509	0.96546	0.0612536	0.401333	0.379587	0.00110519	RNF170	Q96K19_K3;Q96K19-2_K3;Q96K19-3_K3;Q96K19-5_K3	159	23.221	24.1688	24.1638	23.9023	24.0481	23.4154	24.3927	24.0188	23.545	23.6407	23.5356	23.4885	22.9765	23.6241	22.9579	23.4232	22.6814	23.3948	22.9	23.1614	22.2094	22.526	21.8817	21.7511	21.4973
(UniMod:1)ALC(UniMod:4)NGDSK(UniMod:121)LENAGGDLK	0.208274	-0.057101	0.233707	0.477837	0.987334	0.605458	0.125837	0.666658	0.0880423	GMPS	P49915_K9	160	16.7405	16.69	16.8949	17.0346	16.7919	17.1674	16.8944	16.9645	17.218	16.8578	16.4906	16.3575	16.7644	16.6683	16.501	16.4818	16.5908	16.3451	16.654	16.5248	16.7104	16.6775	16.9207	16.5485	17.0225
(UniMod:1)ALDGPEQMELEEGK(UniMod:121)AGSGLR	1.20782	1.09546	-0.708918	0.767865	0.985694	0.963221	0.422057	0.623817	0.696838	PSMC5	P62195_K15	161	16.2997		14.3674	16.661	15.7132	14.2789	19.7729	16.3133					15.7987		14.3256		19.4626	17.1523	16.1579					15.5095	16.3828
(UniMod:1)ALDVK(UniMod:121)SR	0.318259	0.134153	0.453855	0.0798645	0.913541	0.0221158	0.00593969	0.211605	0.000268292	CDK7	P50613_K6	162	18.6419	18.28	18.3806	18.5313	18.5523	18.7245	18.859	18.7791	18.6546	18.5339	18.8701	18.7681	18.6292	18.8001	18.9972	18.8235	18.717	18.1745	18.3183	18.5241	18.3276	18.92	18.6515	18.8007	18.7877			+
(UniMod:1)ALETVPK(UniMod:121)DLR	-0.145415	-0.0760009	0.0258248	0.718573	0.985694	0.987267	0.349839	0.622476	0.866799	SUPT4H1	P63272_K8	163	20.9954	20.8876	21.1682	21.2697	21.4165	21.0988	20.7557	21.1349	21.1709	20.9861	20.731	21.1332	20.9499	20.9951	20.7498	20.7138	21.0375	20.6508	20.8539	20.9535	21.3362	20.7711	20.9841	20.8851	21.2574
(UniMod:1)ALHVPK(UniMod:121)APGFAQMLK	-0.0542511	0.00926539	-0.0472271	0.883673	0.999489	0.961716	0.645058	0.93714	0.68824	CCT8	P50990_K7	164	22.0414	21.7305	21.9807	21.7499	21.811	21.662	21.7498	21.8158	21.8273	22.2597	22.3991	22.3098	22.2619	22.2735	22.35	22.3221	22.3221	21.7136	22.2432	21.9339	22.288	21.8308	21.8641	22.0867	22.2083
(UniMod:1)ALK(UniMod:121)AEGAALDC(UniMod:4)FEVTLK	0.414892	0.325876	0.131227	0.563232	0.913673	0.958954	0.185846	0.212594	0.666828	SPINDOC	Q9BUA3_K4	165	17.2776	17.1751			16.4889	17.0819	17.3052		17.3537	17.8389	17.4104	16.7389		17.1967	17.7093	17.6605	18.0546			17.1347	16.9901	17.3871		17.1877	17.006
(UniMod:1)ALK(UniMod:121)DYALEK	-0.0290821	0.0234575	0.16289	0.943197	0.996324	0.75781	0.809805	0.846038	0.186518	MCM7	P33993_K4	166	18.0981	17.8228	18.0451	18.0962	17.8638	17.862	18.0181	17.7618	18.0697	18.306	18.2226	18.4646	18.1856	18.3174	18.4286	18.1579	18.3687	17.6292	17.9651	18.1184	18.1427	18.2017	18.1243	18.2425	17.9384
(UniMod:1)ALK(UniMod:121)GQEDYIYLFK	-0.506249	0.240743	0.275788	0.105089	0.899823	0.688471	0.00874412	0.18415	0.130583	KLHL23	Q8NBE8_K4	167	17.3949	17.5927	17.8268	17.7317	17.8379	17.2921	17.3363	17.4291	16.9066	17.4323	17.302	17.3746	16.5525	17.4402	17.5464	17.6024	17.0354	17.2421	17.3835	17.467	16.9755	17.4235	17.641	17.3791	17.7277
(UniMod:1)ALK(UniMod:121)QISSNK	-0.108106	0.094886	0.10321	0.731519	0.966617	0.88339	0.367133	0.42759	0.388827	ESD	P10768_K4	168	20.02	19.8958	20.0855	20.1145	20.2107	19.6893	20.0778	19.9569	20.1501	19.8674	20.0367	19.9858	19.8988	19.9904	20.1374	20.1169	19.9234	19.7259	19.894	20.2947	20.0504	20.1181	20.114	20.0615	20.0842
(UniMod:1)ALLAEHLLK(UniMod:121)PLPADK	-0.233983	-0.324659	0.205091	0.642463	0.846103	0.869536	0.25824	0.121963	0.356307	GLTP	Q9NZD2_K10	169	16.9492	17.1575	16.9488	17.0046	17.2201	16.3919	17.2307	16.9678	16.8047	17.2553	16.9836	17.2574	17.2982	17.0392	16.6053	16.834	17.0174	16.1392	16.8648	16.6577	17.3098		16.6805	16.9371	17.2262
(UniMod:1)ALNGAEVDDFSWEPPTEAETK(UniMod:121)VLQAR	-0.16287	-0.0457932	-0.423926	0.742274	0.995073	0.343044	0.381942	0.804034	0.0208738	SSSCA1	O60232_K22	170	17.7825		17.9604	17.7052	17.8235	17.569	17.5589	17.56	17.9793		18.0358	17.9219	17.7855	17.9913	17.848	17.7327	17.9024	17.7731	18.1765	17.8954	17.9239	17.2344	17.7599	18.018	17.0609
(UniMod:1)ALPEEAK(UniMod:121)IK	-0.648711	0.123889	-0.856488	0.779666	0.998655	0.885498	0.442838	0.882443	0.397546	GGA3	Q9NZ52-3_K8	171	19.3027	17.6447	20.6691		20.4884	17.6022	20.0413	20.0036	18.1611	19.9514	19.1428	20.6652	19.8047	20.5701	19.9437	19.5309			18.7752	19.6936	18.0787		19.6259	16.3595
(UniMod:1)ALVDK(UniMod:121)HK	0.0631818	0.0586444	-0.280323	0.837449	0.98087	0.278077	0.549489	0.5783	0.0133455	CTBP2	P56545_K6	172	19.0135	19.1621	19.1452	19.1596	19.0009	19.3086	19.0564	19.1143	19.2411	18.6188	18.8502	18.7428	18.9353	18.9518	18.9534	18.6652	18.8114	19.1317	19.4232	19.1595	19.1498	19.0243	18.773	18.9015	19.0441
(UniMod:1)AMNYNAK(UniMod:121)DEVDGGPPC(UniMod:4)APGGTAK	-0.00841962	0.0424983	0.0391048	0.989748	0.995073	0.97984	0.958607	0.793498	0.809634	TMEM30A	Q9NV96_K8	173	17.3496	17.2193	17.6457	17.4164	17.2082	17.1664	17.509	17.169	17.6115	17.2699	17.3658	17.4409	17.1198	17.3951	17.7783	17.2253	16.9678	17.2163	17.6795	17.1854	17.2819	17.4411	17.5566	17.2637	17.258
(UniMod:1)ANEDC(UniMod:4)PK(UniMod:121)AADSPFSSDK	-0.0478023	0.110879	0.071139	0.89214	0.953226	0.928884	0.664157	0.318574	0.519321	IPP	Q9Y573-2_K8	174	16.5194	16.043	16.0661	16.0552	16.032	15.7372	16.1326	16.1208	16.0143	16.7532	16.8039	16.7095	16.7271	17.1385	16.6916	16.6877	16.9195	16.6483	16.779	16.8144	16.5329	16.8846	16.682	16.7569	16.7356
(UniMod:1)ANEVIK(UniMod:121)C(UniMod:4)K	-0.1731	0.165836	0.0321336	0.407852	0.815215	0.972303	0.0893003	0.102631	0.744274	ADH5	P11766_K7	175	19.7125	19.5933	19.9407	19.754	19.8852	19.4349	19.6751	19.7112	19.6596	19.6581	19.6065	19.5984	19.5306	19.7641	19.9422	19.6702	19.6804	19.6382	19.6883	19.8097	19.7973	19.8677	19.678	19.7094	19.8071
(UniMod:1)ANNDAVLK(UniMod:121)R	0.00582585	0.0514366	0.0545416	0.990643	0.987646	0.958547	0.962036	0.67494	0.656625	AIMP1	Q12904_K9	176	19.9504	19.9144	20.1405	19.8516	19.7204	19.7114	19.9057	20.053	19.9802	19.8467	19.9788	19.7913	19.9616	19.7597	20.0774	20.0806	19.8665	19.6809	20.0953	20.2238	19.9754	20.0551	20.0016	20.1602	19.9767
(UniMod:1)ANSAK(UniMod:121)AEEYEK	0.458491	-0.030824	0.0881933	0.0742944	0.996324	0.938912	0.00537623	0.836973	0.557463	RNMT	O43148_K6;O43148-2_K6	177	16.4303	16.488	16.3208	16.5156	16.1277	17.0503	16.7643	16.7558	16.7157	16.504	16.444	16.3599	16.4191	16.1757	16.7622	16.4584	16.2076	16.1742	16.4363	16.3149	16.0277	16.5755	16.52	16.2766	15.9338
(UniMod:1)ANSTGK(UniMod:121)APPDER	0.268323	-0.0469234	0.224542	0.501845	0.995073	0.785031	0.140739	0.791621	0.214199	ARID2	Q68CP9_K7	178	19.2574	19.558	19.8751	19.4698	19.0826	19.6566	19.9195	19.7385	19.7443	18.4285	18.8072	18.9288	18.6698	18.4445	18.6934	18.7642	18.7445	19.0577	18.9179	19.6811	19.7206	19.5825	19.6176	19.6869	19.3885
(UniMod:1)APLDLDK(UniMod:121)YVEIAR										PPP6C	O00743_K8	179	14.731																			14.5234				14.9387
(UniMod:1)AQAK(UniMod:121)INAK	0.0968563	0.0320472	-0.201125	0.840559	0.996324	0.796295	0.55483	0.844516	0.226309	BAG2	O95816_K5	180	21.6626	21.446	21.5786	21.5774	21.6931	21.8475	21.9274	21.1329	21.7747	21.5095	21.5633	21.7422	21.1439	21.5734	21.3996	21.4321	21.6821	21.9642	21.7514	22.0963	22.0296	21.9697	21.4521	21.9633	21.6519
(UniMod:1)AQDQGEK(UniMod:121)ENPMR	-0.188133	-0.012669	-0.179264	0.332902	0.998982	0.561947	0.0594687	0.894611	0.0714596	RPL11	P62913_K8	181	20.5747	19.8966	20.0202	19.9673	19.9593	19.7737	19.6223	19.8163	19.8786	21.0834	20.8432	21.0922	20.8291	20.9833	20.9447	20.921	20.9482	20.9208	21.0505	20.8324	21.1617	20.8221	20.6817	20.8846	20.8601
(UniMod:1)AQEFVNC(UniMod:4)K(UniMod:121)IQPGK	-0.103793	0.0788899	-0.0312023	0.787212	0.98087	0.981482	0.456393	0.570252	0.821779	GLRX	P35754_K9	182	18.1992	18.2275	18.6052	18.4502	18.6898	18.1738	18.5008	18.4464	18.4364	17.7248	17.6771	17.5876	17.7815	17.6969	17.9132	17.9175	17.559	17.9813	18.6825	18.5374	18.558	18.4388	18.4525	18.2836	18.4595
(UniMod:1)AQISSNSGFK(UniMod:121)EC(UniMod:4)PSSHPEPTR	0.517396	-0.209313	-0.0156949	0.71244	0.98087	0.996604	0.341582	0.569757	0.965832	PIK3C2A	O00443_K11	183	14.9254	14.3687				15.427	14.2799	14.7786	15.0589	14.5433	15.5012	15.0713		13.8134	14.8889	15.1599	15.4548	14.9667	15.0165	14.6943	15.4848	14.5583	15.4948	15.0215
(UniMod:1)AQLGK(UniMod:121)LLK	-0.185495	-0.0936588	-0.174137	0.480279	0.966617	0.716446	0.127409	0.432026	0.151106	NAE1	Q13564_K6;Q13564-4_K6	184	22.2953	22.5038	22.6561	22.6853	22.4513	22.3031	22.5899	22.2499	22.4117	22.5879	22.609	22.4841	22.2028	22.5219	22.4519	22.4229	22.1125	21.9753	22.1342	22.1856	21.9747	22.0268	21.9832	21.7493	21.8139
(UniMod:1)AQNLK(UniMod:121)DLAGR	0.131782	0.173589	-0.810671	0.872578	0.974422	0.17018	0.620988	0.515743	0.00552497	PHB2	Q99623_K6	185	21.2988	22.3319	21.6337	22.0783	21.4112	21.7994	22.0545	22.2356	21.8928	21.0347	21.3298	20.6231	20.4781	21.2056	20.9557	21.5316	20.4672	21.7367	21.544	21.768	20.627	20.9618	20.5937	20.5375	20.34
(UniMod:1)AQQAADK(UniMod:121)YLYVDK	-0.0462597	-0.0821783	-0.132674	0.904782	0.972041	0.821047	0.69522	0.488146	0.267345	MYH9	P35579_K8	186	18.9433	18.7354	18.6133	18.9067	18.9458	18.818	18.5428	18.8695	18.7859	19.2682	19.1929	19.1321	19.0151	19.2962	19.2146	18.9163	18.8525	18.9327	18.9838	18.9904	19.1259	18.8681	19.0209	18.6823	18.9308
(UniMod:1)AQQQMTSSQK(UniMod:121)ALMLELK	0.159463	0.15972	-0.231824	0.791233	0.970067	0.834013	0.464224	0.463514	0.290683	UBE2R2	Q712K3_K11	187	17.8962	17.4851	18.1963	17.4906	17.308	17.7422	17.5975	17.7796	17.9987	18.1324	18.409	17.6385	17.693	17.9063	18.5022	17.7959	18.3074	17.691	18.0298	17.9926	18.5139	17.5196	17.8425	17.9945	17.9433
(UniMod:1)AQYK(UniMod:121)GAASEAGR	0.9859	-1.02345	0.263506	0.499321	0.86342	0.964262	0.139114	0.137328	0.70204	FAM50A	Q14320_K5	188	14.9728		14.455			16.3461	15.1064	15.3635	14.9475		15.9015				15.4815	15.0664	14.0864	14.6558			13.7811		14.482
(UniMod:1)ASAELQGK(UniMod:121)YQK	0.216588	-0.317475	-0.628724	0.799553	0.945535	0.482753	0.477296	0.300844	0.0478024	PPP1R21	Q6ZMI0_K9	189	14.4372	14.7632	14.2913	13.364	14.8777	15.0031	14.4299	14.3249	14.4047	15.0567	15.1554	14.7352	14.7516	14.1127	15.1114	14.5589	14.6461	14.6936	14.9319	13.9522	14.1323	14.4025	13.5855	13.3183	13.8888
(UniMod:1)ASASGAMAK(UniMod:121)HEQILVLDPPTDLK	-0.0685532	0.198223	-0.0573901	0.891986	0.91585	0.966869	0.663923	0.216352	0.715862	VAPA	Q9P0L0_K10	190	20.6485	20.7925	20.638	20.7038	20.6707	21.0389	20.4444	20.3425	20.705	20.8793	20.8413	20.6246	20.3289	20.8814	21.1142	20.8886	20.5828	20.2181	20.6814	20.7995	20.4597	20.5669	20.4082	20.4592	20.4949
(UniMod:1)ASASYHISNLLEK(UniMod:121)MTSSDK	0.0884815	0.27982	0.0240081	0.867885	0.840917	0.989641	0.611139	0.117368	0.88996	CAND1	Q86VP6_K14	191	17.1754	16.8662	17.4659	17.3203	17.4965	17.0905	17.2604	17.6601	17.492	17.0499	17.3584	16.6876	16.5459	17.0338	17.2877	17.069	17.3706	16.9592	17.4088	17.1272	17.0346	17.2032	17.241	17.0253	17.1563
(UniMod:1)ASEDIAK(UniMod:121)LAETLAK	-0.101537	0.210042	-0.102561	0.900153	0.966617	0.960826	0.685135	0.439923	0.682146	RANGAP1	P46060_K8	192	17.4295	17.0021	17.6873	18.397	18.0525	17.8697	17.6741	17.3329	17.856		17.7209	16.8574	16.8909	17.3834	17.4466	17.6023	17.0335	17.0025	17.7511	17.2997	17.1875	17.2385	17.1231	17.0454	17.4235
(UniMod:1)ASEELQK(UniMod:121)DLEEVK	-0.255555	-0.394932	0.0800208	0.643701	0.789579	0.968678	0.259751	0.0877883	0.720521	CACYBP	Q9HB71_K8	193	16.5365	16.5135	16.7446	16.9289	17.1107	16.4862	16.3792	16.7798	16.6302	16.7724	16.2889	17.0681	16.6037	16.4592	16.4806	16.1715	16.0421	16.1447	16.6588	15.7533	16.9912	16.1242	16.3445	16.7648	16.6347
(UniMod:1)ASELC(UniMod:4)K(UniMod:121)TISVAR	0.66544	-0.32728	0.334282	0.371524	0.94587	0.835637	0.0735722	0.302754	0.292847	LRRC28	Q86X40_K7;Q86X40-2_K7	194	16.5177	15.6516		16.1238		16.5541	15.9209	16.7949	16.9425	16.8405	17.0553	17.1867		16.2599	16.9875	17.2479	16.3056	15.4883	16.9329	16.0692		16.6226	16.5928	16.2983	16.4774
(UniMod:1)ASESGK(UniMod:121)LWGGR	0.076315	0.253584	0.209237	0.937306	0.956869	0.904306	0.792447	0.328246	0.447777	ASL	P04424_K7	195	15.3601	15.1423	15.1002			15.008	15.5014	15.1688	15.1121	15.4792	15.8751	14.6913		15.6302	15.8886	15.3127	15.5769	15.1978	15.1074	15.5582		15.6104	14.98	15.9006
(UniMod:1)ASGADSK(UniMod:121)GDDLSTAILK	-0.0767501	-0.106963	0.0868262	0.776351	0.942716	0.879966	0.436954	0.281856	0.380135	VCP	P55072_K8	196	27.3608	27.3415	27.4664	27.5698	27.6108	27.3521	27.5479	27.3467	27.4349	27.2834	27.2747	27.2391	27.1326	27.1078	27.1829	27.0854	27.126	27.1338	27.3777	27.6036	27.4902	27.5374	27.4832	27.4361	27.4958
(UniMod:1)ASGSGTK(UniMod:121)NLDFR	0.65803	0.149111	0.17289	0.00725768	0.958397	0.820053	0.000273071	0.335372	0.265792	ZMAT2	Q96NC0_K8	197	17.6981	17.8981	17.6481	17.9245	17.2057	18.6038	18.2803	18.1224	18.302	17.5775	18.0461	17.4802	17.7592	17.888	17.9605	17.7059	17.905	17.2221	17.2967	17.3914	16.9675	17.4428	17.4135	17.2828	17.4302	+
(UniMod:1)ASGVAVSDGVIK(UniMod:121)VFNDMK	-0.297472	0.218095	0.0294996	0.286772	0.860635	0.982737	0.0447342	0.132646	0.834518	CFL1	P23528_K13	198	19.5027	19.9473	19.8894	19.8368	19.928	19.637	19.5433	19.5303	19.7009	19.1218	19.6206	19.4116	19.1235	19.5671	19.6594	19.6138	19.3096	18.9817	19.4495	19.7173	19.1053	19.455	19.2956	19.2194	19.4017
(UniMod:1)ASK(UniMod:121)EMFEDTVEER	0.206451	-0.025085	0.105106	0.419296	0.996324	0.880524	0.0945673	0.833671	0.383018	RBBP7	Q16576_K4	199	22.3953	22.4392	22.6212	22.2192	22.4514	22.6581	22.6949	22.6589	22.545	22.3901	22.1186	22.2865	22.2866	22.1684	22.5442	22.1454	22.1235	22.1778	22.3132	22.5784	22.2879	22.5967	22.4591	22.4899	22.232
(UniMod:1)ASK(UniMod:121)GLQDLK	0.0396473	-0.0426018	-0.210493	0.936835	0.994673	0.736678	0.790876	0.775723	0.168447	ADIRF	Q15847_K4	200	20.955	21.1385	20.6673	20.9336	20.7852	21.0156	20.9632	20.7913	20.9131	21.6595	21.0517	20.9971	21.2126	21.1951	21.3922	21.3196	20.8437	20.8862	20.8098	21.011	20.7343	20.8779	20.634	20.4238	20.6637
(UniMod:1)ASLLAK(UniMod:121)DAYLQSLAK	0.10238	0.130567	-0.497787	0.883989	0.971792	0.352307	0.645912	0.485739	0.0220277	SURF6	O75683_K7	201	16.8388			17.1177	16.6539	17.1004		17.0373	16.8269	16.9854	17.2236	16.981	16.4341	16.8974	17.2953	16.9171		16.6346	16.9844	16.9421		16.506	16.3111	16.2506
(UniMod:1)ASLLK(UniMod:121)VDQEVK	0.112205	0.119522	0.13871	0.625505	0.914027	0.71726	0.242122	0.213757	0.151571	PSME3	P61289_K6	202	22.5918	22.3977	22.4908	22.4542	22.4216	22.4691	22.6309	22.6121	22.501	22.763	22.8486	22.702	22.6886	22.8705	22.965	22.7178	22.927	22.198	22.4026	22.5445	22.4497	22.6273	22.3897	22.4797	22.6529
(UniMod:1)ASLSLAPVNIFK(UniMod:121)AGADEER	-0.1349	0.481648	0.0983319	0.845609	0.698491	0.960744	0.566339	0.0497899	0.675384	CCT2	P78371_K13	203	22.3133	22.4504	22.5826	22.7648	22.7973	22.7891	22.5444	22.0598	22.6622	21.3533	21.9868	22.4556	22.1029	22.7597	22.5775	22.1695	22.3185	21.6216	22.3036	22.2484	22.2022	22.2574	21.9311	21.7988	22.7817
(UniMod:1)ASLTVK(UniMod:121)AYLLGK	-0.833502	0.37737	0.337504	0.0958108	0.883328	0.805998	0.00765092	0.161535	0.242632	SQSTM1	Q13501_K7	204	15.7213	15.6114		15.8205	16.161	14.5219	14.5934	15.5256	15.4822	15.6195	16.5468	16.2627	16.2083	16.4487	16.7683	16.4144	16.5153		15.4004	15.2609	14.7749	15.6625	15.6051	14.8217	15.8424
(UniMod:1)ASNK(UniMod:121)TTLQK	0.0725637	0.179704	0.138235	0.867341	0.913673	0.855395	0.609576	0.213054	0.334519	CBX3	Q13185_K5	205	20.6256	20.7167	20.7051	20.9903	20.5405	20.7864	20.7914	20.7055	20.9595	20.8282	20.5807	20.3981	20.5259	20.8052	20.5276	20.8764	20.8425	19.9538	20.4147	20.5691	20.5029	20.6248	20.3734	20.6919	20.3035
(UniMod:1)ASNSSDVK(UniMod:121)EFLAK	-0.179324	0.107896	-0.0212776	0.84036	0.990254	0.995347	0.554458	0.721171	0.952952	PRKACA	P17612-2_K9	206	15.2689	15.9731	15.4095	15.4968	15.2277	15.1503	15.6698	15.2222		15.052	15.7347	15.2149	14.8264	15.4125		15.3566	15.1757			15.7914	14.3093	14.7523	15.4261		14.9088
(UniMod:1)ASNVTNK(UniMod:121)TDPR	1.19254	0.282003	0.541076	0.0038537	0.942716	0.476053	0.000129045	0.282641	0.0463767	HNRNPC	P07910-2_K8	207	21.686	21.4394	21.558	20.6723	20.4902	22.3563	22.2435	22.3636	21.9667	21.4233	22.4491	21.667	21.8132	21.6014	22.3869	22.3318	22.1605	20.9239	20.7786	21.3998	21.5865	21.4144	22.0373	21.8466	21.5547	+
(UniMod:1)ASPGHSDLGEVAPEIK(UniMod:121)ASER	-0.0700558	-0.0753887	0.0844295	0.844551	0.97724	0.918255	0.564589	0.535585	0.488314	URGCP	Q8TCY9-2_K17	208	17.9857	17.7015	17.85	17.8376	17.5855	17.4594	17.8223	17.6793	17.7334	18.575	18.3229	18.17	18.1192	18.2236	18.3515	18.2976	18.0128	17.7337	18.1062	18.0176	17.9313	18.0514	17.9576	18.187	17.9306
(UniMod:1)ASPGIEVELLGK(UniMod:121)GHSDLGEVAPEIK	-0.42923	0.29919	0.243232	0.552693	0.966617	0.901644	0.178384	0.436375	0.438328	URGCP	Q8TCY9_K13	209	18.7366	17.6861	18.8381	19.4034	18.6893	18.516	18.1422	18.3562	17.8857		18.4407	18.7035		19.3588	18.9562	18.4711	18.699	18.8972	18.032	19.1031	19.5112	19.051	18.947	19.264	19.2544
(UniMod:1)ASPGK(UniMod:121)DNYR	0.328991	-0.0148757	0.179704	0.342028	0.999489	0.837165	0.0623306	0.929961	0.294644	KPNA5	O15131_K6	210	19.2266	18.6044	18.4152	18.4504	18.1637	19.0816	18.7085	18.5085	18.6511	19.4746	20.1016	19.7723	19.3462	19.6637	19.5737	19.6087	19.7892	19.3133	19.0124	19.4581	19.6196	19.3822	19.6879	19.7674	19.2847
(UniMod:1)ASSAASSEHFEK(UniMod:121)LHEIFR	0.02477	0.142558	-0.31558	0.961739	0.953745	0.426761	0.86102	0.319225	0.0345662	VTI1B	Q9UEU0_K13	211	20.4738	20.7262	20.7627	20.8195	20.5486	20.7606	20.7027	20.5921	20.9008	20.5264	20.6132	20.4154	20.1554	20.8158	20.6318	20.4855	20.3475	20.5233	20.6054	20.1819	20.104	20.2857	19.7687	20.0706	20.0273
(UniMod:1)ASSDIQVK(UniMod:121)ELEK	0.109141	-0.025008	-0.218916	0.735244	0.996324	0.588969	0.372308	0.836573	0.0815794	STMN1	P16949_K9	212	20.7805	20.8753	21.0047	21.2042	21.0293	20.9686	21.2294	21.045	21.307	20.8116	20.6866	20.4807	20.8375	20.694	20.8045	20.8719	20.3459	20.6053	20.7603	20.743	20.5972	20.534	20.5534	20.3438	20.399
(UniMod:1)ASSDLEQLC(UniMod:4)SHVNEK(UniMod:121)IGNIK	-0.456079	0.274138	-0.423291	0.186547	0.895856	0.468084	0.021402	0.179364	0.0443009	SKA1	Q96BD8_K16	213	16.0529	16.3664	16.7491	16.8166	16.7206	16.227	16.0766	16.0833	16.4415	16.1026	15.5665	15.8459		16.0908	15.842	16.2348	16.2823		15.6131	16.0246	16.1097	15.6226	15.3858	15.9591	15.0026
(UniMod:1)ASSGAGDPLDSK(UniMod:121)R	0.159917	0.240148	-1.01474	0.894252	0.974476	0.262204	0.669398	0.522528	0.0119656	COA3	Q9Y2R0_K13	214	18.1641	19.1685	18.3078	19.1128	18.3161	18.812	18.9143	19.0618	18.7567	17.6547	18.4617	17.4128	17.2494	18.2326	17.799	18.6875	17.0202	18.786	18.6892	18.8545	17.1853	18.0327	17.1446	17.195	17.0837
(UniMod:1)ASSSGSK(UniMod:121)AEFIVGGK	-0.0630427	0.0371084	0.0547369	0.884835	0.994964	0.961907	0.647451	0.787452	0.691146	CSNK1A1	P48729-2_K8	215	20.1011	19.4007	20.0716	20.0959	20.0642	19.6142	19.8991	19.8688	19.9982	20.296	20.2106	20.4114	20.3389	20.4095	20.2713	20.4477	20.2768	20.0116	19.8506	20.2216	20.1827	20.2419	19.9787	20.2072	20.0577
(UniMod:1)ASSVGNVADSTEPTK(UniMod:121)R	0.13336	0.00146569	0.0965793	0.577697	0.999489	0.862541	0.197809	0.98848	0.346515	OGT	O15294_K16	216	21.6168	21.6638	21.6182	21.6583	21.7111	21.6527	21.9716	21.7759	21.7846	21.3886	21.4519	21.4819	21.5816	21.3884	21.4201	21.6051	21.4963	21.36	21.5277	21.8472	21.648	21.7558	21.7491	21.6478	21.6164
(UniMod:1)ASTISAYK(UniMod:121)EK	-0.209349	-0.222251	-0.00393323	0.270814	0.597515	0.996884	0.0403102	0.0304578	0.96766	STMN3	Q9NZ72_K9	217	22.124	22.0347	22.0989	22.2034	22.1778	21.8237	21.9814	21.8738	21.9985	21.9627	21.9324	22.0393	21.6493	21.7299	21.7273	21.6247	21.6128	22.4925	22.5499	22.613	22.6047	22.7604	22.4326	22.5038	22.5477
(UniMod:1)ASVDFK(UniMod:121)TYVDQAC(UniMod:4)R	-0.0977491	0.0114231	-0.0468136	0.834501	0.999489	0.974595	0.542765	0.943049	0.769919	NXT1	Q9UKK6_K7	218	19.8859	19.9802	19.8606	19.7972	19.9796	19.8543	19.9624	19.6852	19.7247	19.9157	20.072	19.9884	19.8333	19.8049	20.2151	19.9711	19.8639	19.2307	20.2261	20.1395	19.8732	19.9378	19.8156	19.6062	19.9227
(UniMod:1)ASVGEC(UniMod:4)PAPVPVK(UniMod:121)DK										ATP5MF	P56134_K14	219	17.8092	18.2012				17.8187				17.8471	17.8833	17.7528					17.9471	16.6921			18.2087				17.9319
(UniMod:1)ASVTDGK(UniMod:121)TGVK	-0.0605083	0.143772	-0.181914	0.87696	0.932718	0.724297	0.63011	0.258491	0.156444	RAB3B	P20337_K8	220	19.6028	19.9971	19.6131	20.0567	19.8843	20.0903	19.6783	19.5756	19.965	19.6545	19.6221	19.5808	19.5422	19.9119	19.7105	19.8415	19.5107	19.2769	19.5018	19.4777	19.2238	19.2832	19.1931	19.0813	19.195
(UniMod:1)ASVTLSEAEK(UniMod:121)VYIVHGVQEDLR	0.225408	-0.348992	-0.139542	0.695334	0.857358	0.932815	0.319322	0.129123	0.534597	EXOSC7	Q15024_K11	221	17.0942	16.9411	16.7265	17.3718	16.6644	17.4588	16.676	17.0552	17.4155	17.4333	17.2521	17.0828	17.3742	16.3229	17.1726	17.058	17.193	17.2132	17.2339	17.0803	17.2832	17.6389	16.5912	16.8962	17.1262
(UniMod:1)ASVVPVK(UniMod:121)DK	-0.0595474	0.0293765	-0.205567	0.861725	0.995073	0.582433	0.598703	0.794652	0.0790791	ATP5MF	P56134-2_K8	222	18.3419	18.6109	18.2082	18.6779	18.5048	18.5277	18.3057	18.4738	18.4564	18.0558	18.0796	18.076	18.2591	18.3491	17.9775	18.1043	18.1572	18.4257	18.5384	18.6856	18.4528	18.3791	18.3363	18.1359	18.4288
(UniMod:1)ATAAETSASEPEAESK(UniMod:121)AGPK	0.141496	-0.111118	-0.0456162	0.711534	0.967619	0.974038	0.340478	0.452248	0.756322	SART3	Q15020_K17	223	15.918	16.191	15.7905	16.3482	16.1257	16.2733	16.1746	16.1589	16.4146	15.9384	16.0836	15.9013	16.4072	16.0108	15.9289	15.7589	16.1874	15.3694	15.7635	15.6955	15.4324	15.7863	15.3146	15.6006	15.3769
(UniMod:1)ATAEVLNIGK(UniMod:121)K	-0.157114	-0.0254238	-0.0902224	0.603796	0.996324	0.914575	0.220314	0.84003	0.476255	PAICS	P22234_K11	224	22.7738	22.91	22.8052	23.1217	23.0279	22.7918	22.897	22.6694	22.8783	23.1127	22.8244	22.5964	22.6573	22.8588	22.9852	22.7325	22.5127	22.4802	22.7299	22.7088	22.8563	22.6857	22.6631	22.4605	22.605
(UniMod:1)ATDELATK(UniMod:121)LSR	0.128043	0.166145	0.169957	0.858246	0.972041	0.914669	0.59137	0.487066	0.477247	EFHD2	Q96C19_K9	225	19.7177	19.8081	19.6357	20.1262	19.8847	19.9839	19.9939	19.9525	20.0366	20.0033	19.9186	19.6151	19.4972	19.994	20.1846	19.8619	19.6581	18.2912	20.0089	19.5431	19.352	19.6307	19.546	19.153	19.5453
(UniMod:1)ATDTSQGELVHPK(UniMod:121)ALPLIVGAQLIHADK	0.112841	0.131599	0.0248692	0.738958	0.94637	0.984139	0.377135	0.304605	0.844309	HP1BP3	Q5SSJ5_K14	226	19.1577	19.1363	19.1761	19.4441	19.1756	19.3696	19.4878	19.2679	19.2581	18.9168	18.9425	18.9175	18.8131	19.2418	19.1985	18.9895	18.6865	18.9743	19.2014	19.3784	19.2774	19.4779	19.1548	19.0582	19.24
(UniMod:1)ATDVFNSK(UniMod:121)NLAVQAQK	-0.522815	0.324147	0.429998	0.677899	0.985694	0.853092	0.297661	0.622913	0.330219	TNFAIP8	O95379-3_K9	227	13.386	14.8886		13.6915		13.5648	13.6339	13.9718	13.8986	13.3099	13.9507		12.8154			13.6828		12.9608	12.9914		11.9479	12.7396	13.6575	12.0325	13.8239
(UniMod:1)ATELEYESVLC(UniMod:4)VK(UniMod:121)PDVSVYR	-1.12156	-0.436856	0.501306	0.268184	0.924821	0.680533	0.0396347	0.230647	0.125555	NECAP1	Q8NC96_K14	228	16.0333	16.6214			16.9007	15.6395						16.1486	16.0195	16.1066	16.0194	15.5801	14.8826	15.1366		16.2856	15.9815	16.2642	15.9673	16.2812	16.6974
(UniMod:1)ATETVELHK(UniMod:121)LK	0.431289	0.0626049	0.277654	0.0225486	0.983236	0.368722	0.00114011	0.591337	0.0246515	SARNP	P82979_K10	229	18.9572	18.5984	18.8454	18.5633	18.754	19.0767	19.1897	19.0765	19.1433	19.0088	19.0077	18.9612	19.1447	18.9669	19.2527	19.0646	19.0887	18.3696	18.7264	18.993	18.9708	19.0431	19.0821	19.0051	19.0403	+
(UniMod:1)ATFISVQLK(UniMod:121)K	-0.233936	0.138472	0.0124322	0.395156	0.945256	0.991758	0.0833682	0.294275	0.923995	PDCD6IP	Q8WUM4_K10	230	18.2781	18.5492	18.697	18.8227	18.7659	18.4475	18.6529	18.2795	18.5191	17.8066	18.2071	18.0865	18.1747	18.0635	18.2841	18.3864	18.0947	17.7833	18.3668	18.1649	18.0781	17.9967	18.1093	18.0238	18.3131
(UniMod:1)ATFVSELEAAK(UniMod:121)K	-0.133052	-0.222025	-0.0688518	0.852766	0.954459	0.980436	0.580082	0.321141	0.813884	TADA1	Q96BN2_K12	231	15.832			15.7481	15.9621	15.7385		15.7056		16.0533	16.0771	15.9821		16.1864			15.4446			15.7412				15.5869	15.7579
(UniMod:1)ATGANATPLDFPSK(UniMod:121)K	0.304192	0.0575537	-0.10593	0.221759	0.986868	0.895671	0.0282728	0.660636	0.421579	SF1	Q15637-2_K15;Q15637-6_K15	232	21.5171	21.8618	21.5385	21.8507	21.5775	22.1833	21.9826	21.8585	22.0209	21.5267	21.5974	21.3546	21.3285	21.5908	21.6472	21.6498	21.1495	21.1594	21.4188	21.3728	21.1064	21.2836	21.2203	20.9073	21.2225
(UniMod:1)ATK(UniMod:121)AVC(UniMod:4)VLK	-0.13842	0.126023	0.0268544	0.638977	0.945256	0.981569	0.254667	0.298444	0.822503	SOD1	P00441_K4	233	21.0403	20.9088	21.0174	21.1021	21.2651	20.8835	20.9405	21.0582	20.8576	20.7752	20.9012	20.6516	20.7057	20.9016	20.8666	20.8961	20.8735	20.9201	21.2598	21.4603	21.4874	21.4219	21.1732	21.1658	21.4741
(UniMod:1)ATK(UniMod:121)DPTAVER	-0.113208	0.083309	-0.197121	0.735623	0.974374	0.725412	0.373034	0.510204	0.157299	RUFY2	Q8WXA3_K4	234	16.5632	17.1217	16.9047	17.1935	17.075	16.8949	17.0206	16.9257	17.0008	16.2726	16.2007	15.5775	16.1108	15.9531	16.2178	16.2215	16.1025		16.6981	16.8107	16.612	16.5577	16.3912	16.5147	16.5757
(UniMod:1)ATLK(UniMod:121)DQLIYNLLK	-0.529899	1.04436	0.602071	0.866379	0.951528	0.939395	0.607359	0.315515	0.559691	LDHA	P00338_K5	235	21.4907	19.2753	22.9283	24.3121	21.9735	20.4397	20.6931	22.689	22.5477	20.1135	21.7813	19.976	21.5291	22.6423	20.277	23.4101	21.248	22.0887	21.4567	20.165	20.0563	19.9313	22.8021	19.4527	23.9889
(UniMod:1)ATLVVNK(UniMod:121)LGAGVDSGR	0.0911562	0.0418735	-0.249469	0.923271	0.998655	0.882355	0.749908	0.883475	0.386705	TRIM23	P36406_K8;P36406-2_K8;P36406-3_K8	236	17.0198	15.954	17.3614	16.6001	15.9564	16.2391	17.1593	16.8812	15.957	16.7946	17.8706	17.6028	17.2913	17.4895	17.5177	17.3255	17.3939	17.2808	16.9462	17.2583	17.5545	16.7873	17.1957	17.1004	16.9585
(UniMod:1)ATNFLAHEK(UniMod:121)IWFDK	-0.0687868	0.102241	0.0705751	0.872275	0.970067	0.950202	0.620574	0.463422	0.611573	EEF1D	P29692-3_K10	237	18.1575	18.2354	18.3107	18.1497	18.4597	18.1791	18.3878	18.1762	18.1372	18.039	18.234	17.7785	17.5306	17.9393	18.2668	17.8869	17.8982	18.0352	18.4112	18.334	18.164	18.1721	18.4073	18.201	18.4463
(UniMod:1)ATPGNLGSSVLASK(UniMod:121)TK	0.16482	0.195301	0.19311	0.596867	0.868055	0.712359	0.213981	0.143752	0.148077	PIP4K2A	P48426_K15	238	17.6618	17.9581	18.2246	17.8393	17.619	18.0399	18.1939	18.1811	17.8856	17.3994	17.498	17.63	17.2354	17.6593	17.637	17.5633	17.6844	17.0593	17.2754	17.5891	17.507	17.5996	17.5698	17.5291	17.5048
(UniMod:1)ATPVVTK(UniMod:121)TAWK	0.00637517	0.491143	0.677831	0.996595	0.893477	0.514667	0.985378	0.173318	0.0560235	KATNB1	Q9BVA0_K8	239	14.7117		14.5861	14.7054			14.3077	15.1025	14.5462		15.5434	14.2331	15.0037		15.306	15.5297				13.6623	14.2752	14.4781	15.0719	14.6117	14.4247
(UniMod:1)ATSLDFK(UniMod:121)TYVDQAC(UniMod:4)R	0.138982	0.186478	0.44589	0.910744	0.985694	0.805998	0.712024	0.620849	0.243222	NXT2	Q9NPJ8_K8	240	16.3827	16.6495	16.8433	16.8704	16.6195	16.7595	16.5266	17.2399	17.0125	15.6381	16.0131	15.7226	16.5151	15.8988	16.6912	16.271	15.7737	14.4258	17.1983	16.3765	16.1779	16.113	16.4975	16.8925	16.4591
(UniMod:1)ATSNLLK(UniMod:121)NK	0.295615	0.0462944	0.0696113	0.602408	0.996951	0.974595	0.219042	0.85593	0.768241	CUL5	Q93034_K8	241	16.831	16.909	16.8302	17.1948	16.8601	17.1272	17.2572	17.5385	17.0537	16.3986	16.5279	16.6711		16.445	16.8112	16.1904	16.8685	15.761	17.2055	17.0305	17.0783	17.0894	16.6971	16.7928	16.7746
(UniMod:1)ATSPQK(UniMod:121)SPSVPK	-0.0574093	-0.186299	-0.780503	0.937726	0.983605	0.231909	0.794481	0.594156	0.00946268	PARVA	Q9NVD7_K7	242	14.7471	15.4684	15.2064	14.4339	15.0845	15.4262	15.0825	14.8566	14.5983				14.299	14.3036	14.394	14.0387	13.7146		15.3379	15.4657		14.861	14.3871	14.6106	14.6265
(UniMod:1)ATSSEEVLLIVK(UniMod:121)K	0.281065	0.366328	0.371075	0.638977	0.867317	0.699852	0.254665	0.141769	0.136933	GTF2H1	P32780_K13	243	15.8139	15.4054	15.1512	14.8003	14.9406	15.0085	15.1967	15.6555	15.5611	15.8111	16.4161	16.126	16.2147	16.0245	16.5163	16.6086	16.8837	14.93	15.5669	16.3507	16.0172	15.8567	16.0899	16.2082	16.1943
(UniMod:1)ATVAELK(UniMod:121)AVLK	-0.00497282	0.427246	0.0839327	0.994906	0.580775	0.956009	0.97831	0.0276676	0.64714	FOPNL	Q96NB1_K8	244	16.3305	15.5484	15.522	15.7833	15.6417	15.3476	15.9604	15.9048	15.2627	16.7067	16.6403	16.6477	16.5691	17.0161	17.1492	17.0285	17.079	16.2198	16.943	16.4152	16.3162	16.4599	16.322	16.3272	17.1209
(UniMod:1)ATVTATTK(UniMod:121)VPEIR	0.012838	0.0808626	0.0654834	0.968369	0.961819	0.906435	0.882322	0.355938	0.453154	RUVBL2	Q9Y230_K9	245	22.8832	22.6129	22.8417	22.7334	22.7869	22.7696	22.7461	22.6845	22.826	23.0556	22.966	23.0367	22.9546	23.0939	23.2515	22.9684	23.0224	22.7221	22.8601	22.9526	22.758	22.8558	22.8628	22.8999	22.9361
(UniMod:1)AVDSAMELLFLDTFK(UniMod:121)HPSAEQSSHIDVVR	0.0942107	0.0786139	0.251063	0.972083	0.999489	0.969549	0.894967	0.917915	0.725381	VIRMA	Q69YN4_K16;Q69YN4-3_K16	246	18.0825	19.4238	18.1673	19.233	16.8286		19.2201	18.0619	18.2401	17.233	19.4136		18.1757	18.8505		17.6723	18.5354	17.6528	18.5768	15.4386	17.9558	17.862	18.129	16.9803
(UniMod:1)AVEELQSIIK(UniMod:121)R	0.167281	0.152854	0.253006	0.647688	0.94637	0.626693	0.264403	0.306657	0.0974215	GLMN	Q92990_K11	247	18.8001	19.1564	18.6556	18.8482	18.6658	19.207	18.8467	18.9024	19.039	18.7406	18.923	18.9701	18.7902	18.9851	19.3035	19.089	18.6578	18.0423	18.5978	18.608	18.457	18.6028	18.7796	18.6282	18.7066
(UniMod:1)AVPGC(UniMod:4)NK(UniMod:121)DSVR	0.478466	-0.0115986	-0.0630454	0.103009	0.999489	0.964737	0.00847959	0.944614	0.70617	SREK1IP1	Q8N9Q2_K8	248	16.3083	16.6551	16.5507	16.5515	16.06	17.3093	16.8065	16.7466	16.8689	15.7731	16.5784	16.1359	16.2686	16.1705	16.3499	16.0284	16.1609	15.8798	15.9054	16.3791	16.1546	15.9588	16.1055	15.9663	16.0361
(UniMod:1)AVPPTYADLGK(UniMod:121)SAR	0.00179504	-0.0670612	0.0529838	0.996595	0.974021	0.945879	0.985393	0.496381	0.590217	VDAC1	P21796_K12	249	19.1388	19.1316	19.2479	19.2004	19.0262	19.0388	19.3169	19.191	19.0665	19.2143	19.2646	19.1905	19.1776	19.2761	19.2732	19.1079	18.9216	18.9243	19.0811	19.0984	19.1333	19.147	19.0185	19.0626	19.2209
(UniMod:1)AVQISK(UniMod:121)K	0.0439262	0.190104	0.0431324	0.915188	0.862879	0.97001	0.724526	0.136945	0.729293	RPS3	P23396_K7	250	23.2888	23.571	23.7993	23.5582	23.8879	23.6267	23.6759	23.8345	23.8551	22.6614	22.7203	22.5367	22.2806	22.7405	22.9815	22.6189	22.6186	23.3111	23.6488	23.4672	23.4693	23.613	23.3096	23.4671	23.6791
(UniMod:1)AVSESQLK(UniMod:121)K	-0.005184	0.0782883	-0.0644143	0.991953	0.977843	0.950186	0.967256	0.537149	0.611097	TSG101	Q99816_K9	251	17.4851	17.5335	17.4129	17.2472	17.5267	17.1838	17.5722	17.3289	17.6147	17.6908	17.7763	17.4537	17.394	17.6817	17.8032	17.5933	17.5497	17.1645	17.6008	17.5201	17.4828	17.5653	17.3607	17.2605	17.324
(UniMod:1)AVTITLK(UniMod:121)TLQQQTFK	0.055309	0.290941	0.136331	0.91958	0.790801	0.891572	0.738316	0.0892491	0.413357	RAD23A	P54725_K8;P54725-3_K8	252	18.9697	18.2539	18.6595	18.7322	18.6272	18.3878	18.7008	18.5611	18.8444	18.6099	19.1017	18.8176	18.8284	19.2015	19.1853	19.1033	19.0313	18.697	19.5341	19.4897	19.3197	19.2169	19.3797	19.319	19.6703
(UniMod:1)AVTLDK(UniMod:121)DAYYR	-0.187641	-0.144046	-0.166531	0.520232	0.937228	0.775435	0.154127	0.269253	0.203673	SUPT16H	Q9Y5B9_K7	253	18.1785	18.3113	18.0169	18.084	18.2483	17.9423	17.9359	18.0463	17.9855	18.3301	18.1336	18.3595	18.282	18.3438	17.9971	17.9787	18.2095	18.7455	18.237	17.9838	18.4061	18.2266	18.1971	18.0953	18.1873
(UniMod:1)AYAYLFK(UniMod:121)YIIIGDTGVGK										RAB2A	P61019_K8	254	17.1639				16.8605		18.2994		17.6784										16.4219				16.5591
(UniMod:1)AYHSFLVEPISC(UniMod:4)HAWNK(UniMod:121)DR	0.354251	0.019329	0.149239	0.451475	0.999489	0.919396	0.110726	0.928503	0.490862	ARPC1B	O15143_K18	255	17.7588	16.8259	18.1306	17.8412	17.4224	18.0202	17.9275	18.0277	17.6616	17.6851	17.8108	17.8744	17.0619	17.774	17.8297	17.4232	17.4826	17.9422	17.8888	17.923	17.6542	18.2651	17.9895	17.8454	17.9051
(UniMod:1)AYSQGGGK(UniMod:121)K	-0.063953	-0.204518	0.399337	0.908874	0.914873	0.520035	0.706718	0.214308	0.057469	HDAC2	Q92769_K9	256	22.4958	21.9178	21.9501	21.9243	21.8836	21.8683		21.8417		23.1264	23.1185	23.0288		22.5094	23.1196	23.0313		22.265	22.6418			22.9242		22.7813
(UniMod:1)C(UniMod:4)C(UniMod:4)EK(UniMod:121)WSR	-0.582949	-0.438795	0.077085	0.607346	0.945535	0.991292	0.223916	0.300988	0.914182	TGS1	Q96RS0_K5	257	14.3785	15.0888	14.2177			14.2763	14.2505		13.684	14.638	15.4841	13.7044			14.4722	13.962	14.0759			14.4949			14.572
(UniMod:1)C(UniMod:4)DK(UniMod:121)EFMWALK	0.0877214	0.0238447	0.0501533	0.809742	0.996335	0.96312	0.495541	0.852281	0.695719	MTPN	P58546_K4	258	21.258	21.063	21.3728	21.1232	21.1704	21.4077	21.3419	21.2517	21.0789	21.2219	21.2643	20.9137	20.7979	21.157	21.303	20.8986	20.9346	21.4472	21.6403	21.5062	21.2519	21.5289	21.5509	21.3525	21.614
(UniMod:1)C(UniMod:4)NTPTYC(UniMod:4)DLGK(UniMod:121)AAK	-0.188074	-0.0609236	0.166297	0.347393	0.976712	0.630089	0.0641976	0.533912	0.0988216	VDAC3	Q9Y277_K12	259	20.7753	20.7281	20.6589	20.521	20.5873	20.3183	20.5956	20.385	20.4441	20.8153	20.8256	20.8267	20.8314	20.7855	20.7672	20.7919	20.7107	20.6661	20.8312	21.0177	21.1594	21.0605	21.106	21.1072	21.066
(UniMod:1)C(UniMod:4)TK(UniMod:121)MEQPFYHDDSYTATGYGR										JUNB	P17275_K4	260	15.5009			15.0672	14.6575			15.7853	15.4059		15.3275			16.0211	16.2416
(UniMod:1)DDDIAALVVDNGSGMC(UniMod:4)K(UniMod:121)AGFAGDDAPR	-0.0727964	0.362057	0.0197055	0.906101	0.741867	0.991304	0.699937	0.0653474	0.916774	ACTB	P60709_K18	261	18.6844	18.2613	19.0509	18.519	18.7259	18.2578	18.543	18.9204	18.5447	17.9707	18.6157	18.3274	18.6333	18.7971	18.7518	18.8096	18.6367	18.9257	19.3556	18.4612	18.7485	18.9243	18.9443	18.8985	18.8028
(UniMod:1)DNVQPK(UniMod:121)IK	0.0332859	0.229046	-0.14304	0.968712	0.96085	0.938503	0.884499	0.350933	0.556194	CKLF	Q9UBR5_K7;Q9UBR5-2_K7;Q9UBR5-3_K7;Q9UBR5-4_K7;Q9UBR5-5_K7	262	16.7418	17	16.5402	17.2253	16.986			16.7607	17.1816		17.0525	16.4389	16.8816		17.2737		16.7663	16.3203	16.5759		16.3322			16.3251	16.2078
(UniMod:1)EDK(UniMod:121)VTSPEK										ARPP19	P56211-2_K4	263	15.7485	15.8403			16.2213													15.6778					15.3635	15.6396
(UniMod:1)EEEIAALVIDNGSGMC(UniMod:4)K(UniMod:121)AGFAGDDAPR	-1.00003	0.902265	-0.623047	0.129638	0.606038	0.635527	0.0120347	0.0319546	0.101028	ACTG1	P63261_K18	264	18.4676	18.8038	19.5697	19.3875	19.9434	18.7796	18.972	17.4592	18.4934	16.7802	17.9715		18.4664	18.5248	18.6964	18.6396	18.7057	18.378	18.9347	18.9801	17.734	18.4598	17.4209	17.9457	17.7081
(UniMod:1)EVDYSVSK(UniMod:121)K										IGF2BP2	Q9Y6M1-6_K9	265	16.4238													16.1493				16.0869			16.5878	16.8713
(UniMod:1)FVGSDTVNEFK(UniMod:121)SEDGAIHVIER										SEC14L1	Q92503-3_K12	266	15.9929																	16.9149							15.071
(UniMod:1)GC(UniMod:4)LGNSK(UniMod:121)TEDQR	0.100291	-0.0802423	0.19639	0.82017	0.985625	0.781341	0.51582	0.602476	0.209515	GNAS	P63092-2_K8	267	16.864	16.4285	16.9189	16.59	16.3371	16.63	16.7557	16.6644	16.6255	16.7126	17.2912	17.3171	17.0743	17.0941	17.0864	16.819	17.0747	16.58	16.7458	16.8527	17.0876	17.0701	17.1248	17.1902	16.6666
(UniMod:1)GC(UniMod:4)TLSAEDK(UniMod:121)AAVER	-0.0531409	-0.17857	-0.615273	0.945204	0.966617	0.210962	0.816506	0.403488	0.00800674	GNAI1	P63096_K10	268	15.2474	14.7902	14.74	14.7774		15.0703	14.2102	14.7973	14.7865	15.8115	15.9711	15.7858	15.7628	15.6151	15.7374	15.5646	15.6999	14.9596	15.6184	15.9784	15.4594	14.8498	15.5184	14.7479	14.4387
(UniMod:1)GC(UniMod:4)TVSAEDK(UniMod:121)AAAER	-0.243403	0.0504147	-0.335131	0.761213	0.996324	0.74254	0.411202	0.845604	0.172932	GNAI2	P04899_K10	269	14.3151	13.9479	13.6385	13.4659	13.7568	14.0728			12.845	14.5858	14.6346	14.7379	14.6512	14.828	14.6431	14.6373		14.2805	14.858	14.8125	14.8057	14.8037	14.7549	13.9055	13.952
(UniMod:1)GDAK(UniMod:121)EAGAEGPPAGAAAR										EDRF1	Q3B7T1_K5	270	13.7959		13.6348	13.7934	14.1758	14.1052		12.9358	13.6952	14.425	14.1665	13.0007	14.048	14.2627	14.5711	14.0635		12.9819	13.0787
(UniMod:1)GDAPSPEEK(UniMod:121)LHLITR	-0.233973	0.0219209	-0.0208454	0.260748	0.996324	0.984431	0.0377224	0.837527	0.845387	YARS	P54577_K10	271	19.5064	19.8873	19.882	19.8866	19.9071	19.5376	19.6628	19.6658	19.761	19.3519	19.1835	19.3322	19.3266	19.3995	19.358	19.1707	19.3537	19.1914	19.533	19.5454	19.515	19.4701	19.4092	19.1594	19.6626
(UniMod:1)GDDSEWLK(UniMod:121)LPVDQK	0.0259512	0.0475585	-0.313278	0.979159	0.996324	0.796803	0.918907	0.852033	0.227113	CKAP5	Q14008_K9;Q14008-3_K9	272	16.7837	17.4668	17.1203	17.3721	17.0284	17.4034	17.5417	17.0877	17.0586	17.0494	16.9678	16.2314	16.4276	16.8789	16.8215	16.9505	16.2156	16.6653	16.9045	16.695	15.9549	16.8404	16.5613	15.8097	15.7551
(UniMod:1)GDEK(UniMod:121)DSWK	0.982445	-0.16962	-0.00379508	0.38583	0.985694	0.999316	0.0793844	0.628141	0.992733	CDK11A	Q9UQ88_K5;Q9UQ88-2_K5;Q9UQ88-3_K5;Q9UQ88-4_K5	273	15.8343			15.229		16.7333		15.8773	16.0238	16.036	15.1268		16.1265	15.1114	16.2959	15.1856	15.7809		16.1808	16.1133	15.6038			16.3704	15.5539
(UniMod:1)GDMANNSVAYSGVK(UniMod:121)NSLK	-0.142785	0.251338	0.511064	0.848111	0.956374	0.501428	0.571967	0.323632	0.052381	ATP2B1	P20020_K15;P20020-1_K15;P20020-4_K15;P20020-6_K15	274	17.0267	17.4208	17.7244	17.2881	17.6198	17.2097	17.2954	17.359	17.6179	16.7635	16.5745	16.4016	16.4883	16.6446	17.0708	16.9052	16.6128	15.4849	17.2267	17.0634	17.025	17.3789	17.1853	17.166	17.114
(UniMod:1)GDNPFQPK(UniMod:121)SNSK	1.14886	0.530076	0.360136	0.00135412	0.518779	0.728233	3.62702e-05	0.0195759	0.16023	ZNF280D	Q6N043_K9	275	15.1293	14.1341	14.2673	14.4874		15.5996	15.703	15.0046	15.4733		14.7559	15.1649	14.5825	15.5795	15.7222	15.1682	14.9881			15.2944	15.0037	15.6707	15.5421	15.3147		+
(UniMod:1)GDTAK(UniMod:121)PYFVK	0.22387	-0.0648441	-0.200617	0.749488	0.996324	0.914837	0.393626	0.82896	0.477722	TUT7	Q5VYS8_K6	276	15.6581	15.2803	15.1136	16.0591	14.7947	16.2504	15.152	15.2118	15.5289	15.917	16.3457	16.0884		16.3871	15.7741		15.9954		15.4431	16.0426	15.5386	15.4376	15.6212	15.6073	15.2305
(UniMod:1)GDVK(UniMod:121)NFLYAWC(UniMod:4)GK	0.080236	0.157496	0.177468	0.877936	0.961328	0.838087	0.633685	0.353243	0.296862	DHX9	Q08211_K5	277	18.5954	18.9219	19.0129	18.7787	18.7928	19.0857	19.0694	18.9187	18.7535	18.2956	18.559	18.3798	17.8613	18.4966	18.6958	18.5579	17.9754	18.1555	18.7046	18.5263	18.3263	18.7579	18.4193	18.41	18.8353
(UniMod:1)GEETIGK(UniMod:121)K	-0.270742	-0.0212085	-0.338213	0.458911	0.999388	0.561753	0.115338	0.898732	0.0713603	SH3KBP1	Q96B97-3_K8	278	17.2133	17.7264	17.2423	17.3629	17.5124	17.0974	17.1673	17.2225	17.274	17.4745	17.0319	16.801	17.765	17.0308	17.1586	17.5014	17.2968		17.1653	17.3499	17.1676	16.805	17.0803	16.7581	16.9142
(UniMod:1)GEFK(UniMod:121)VHR	-0.122841	-0.191339	0.161978	0.632041	0.772387	0.691953	0.248696	0.0786338	0.132589	UTP4	Q969X6_K5	279	17.5921	17.5859	17.6282	17.5456	17.4899	17.4808	17.482	17.3691	17.4262	17.8056	17.8453	18.0344	17.9396	17.6526	17.7382	17.6931	17.7756	17.1596	17.3779	17.5915	17.4065	17.7245	17.4863	17.683	17.2894
(UniMod:1)GEIK(UniMod:121)VSPDYNWFR	-0.0217122	0.0450133	-0.0130265	0.969031	0.994135	0.992304	0.885513	0.765504	0.93115	SPG21	Q9NZD8_K5	280	19.377	19.0571	19.3384	19.2348	19.3513	19.2723	19.3585	18.9034	19.3607	19.7295	19.4869	19.1587	19.1978	19.5818	19.2755	19.4199	19.4757	19.1189	19.6965	19.6316	19.5016	19.6491	19.2318	19.4402	19.5753
(UniMod:1)GK(UniMod:121)GIPLNDQDR	-0.00539867	-0.115602	0.190223	0.996343	0.985694	0.906073	0.984623	0.623235	0.452015	IDNK	Q5T6J7-3_K3	281	16.334		16.5612		16.1558	16.1264		16.4702	16.4626	16.6327	16.5322	16.3281	16.2266	16.2224	16.2391	16.4814		16.445		15.4244	16.6323		16.1826	16.5368	16.353
(UniMod:1)GK(UniMod:121)PSSMDTK										SPATA2	Q9UM82_K3	282	17.5117	17.5392			17.4186	17.7236	17.4879		18.0052						17.1369							17.2703
(UniMod:1)GNASFGSK(UniMod:121)EQK										DIRAS3	O95661_K9	283	13.859		14.1902		13.5059		14.1118		14.2129			12.8666				13.7988	13.8839		13.9061	14.0896		14.2387	13.6441
(UniMod:1)GNIFANLFK(UniMod:121)GLFGK										ARF1	P84077_K10	284	17.663	15.7415	17.7348	16.8922		18.9715										18.9752
(UniMod:1)GNIFGNLLK(UniMod:121)SLIGK										ARF3	P61204_K10	285	18.4173	20.1055	18.2502	19.8087			19.9627							17.4932		17.2627		17.1834				17.2722
(UniMod:1)GQK(UniMod:121)VTGGIK	-0.0262266	-0.057864	0.143582	0.943197	0.985694	0.768691	0.80977	0.623721	0.196587	SPSB1	Q96BD6_K4	286	16.414	16.9952	17.2139	17.2974	17.1055	17.206	17.2214	17.0428	17.0368	15.7021	15.7469	15.9693		15.7364	15.77	15.6092	15.8772	16.1484	16.1348	16.3902	16.0349	16.3208	16.489	16.1495	16.3234
(UniMod:1)GQQISDQTQLVINK(UniMod:121)LPEK	0.459286	0.263613	-0.322903	0.123829	0.846522	0.705077	0.0112331	0.122782	0.141864	RNF141	Q8WVD5_K15	287	16.1595	16.106	15.9318	15.7574	16.1018	16.7218	16.0955	16.4062	16.5106	15.8025	16.1202	16.2931	16.6079	16.2453	16.5563	16.4448	16.6318			15.9419	16.0518	15.693	15.8534	15.4753
(UniMod:1)GSK(UniMod:121)DHAVFFR	-0.14718	-0.108595	-0.333639	0.812618	0.985694	0.699006	0.501935	0.619448	0.136244	DDX60L	Q5H9U9_K4	288	17.026	17.0668	17.1765	17.1248	16.9556	16.6647	17.2449	16.805	17.0203	17.1305	16.977	17.168	17.4114	17.0717	17.137	17.0023	17.0416	18.0275	16.8168	17.0242	16.6116	16.4925	17.104	16.9964	16.5527
(UniMod:1)GSQGSPVK(UniMod:121)SYDYLLK	0.668143	-0.156292	-0.277586	0.662758	0.994673	0.974595	0.281628	0.772282	0.766684	RAB40C	Q96S21_K9;Q96S21-2_K9	289	15.1558			15.7333	15.1203	16.5402	16.1746	15.5701		15.3543	15.649	13.2911			14.8321	14.3242	14.6692			15.0225					14.7449
(UniMod:1)GSTDSK(UniMod:121)LNFR	0.40982	0.29739	-0.182993	0.66124	0.970728	0.938939	0.279869	0.468525	0.557825	HID1	Q8IV36_K7;Q8IV36-2_K7	290	14.0468		14.215	13.7626			14.6791	13.9956	14.5211		13.3855	13.0296			12.946	14.0638			13.8095	14.8077	14.6184	14.4138	14.5889	13.8796	14.033
(UniMod:1)GTPQK(UniMod:121)DVIIK	-0.0758445	-0.0361345	-0.0864813	0.723436	0.986653	0.837165	0.356614	0.65802	0.294649	RABGGTB	P53611_K6	291	19.9373	19.8477	19.9173	19.9308	19.9046	19.783	19.8645	19.7835	19.8661	19.8764	19.6765	19.9206	19.8056	19.8597	19.7071	19.7609	19.8069	20.1017	20.2451	20.1609	20.2573	20.1496	20.0439	20.0351	20.1906
(UniMod:1)LSAITNVVQNTGK(UniMod:121)SVLTGGLDALEFIGK										FAM114A1	Q8IWE2-2_K14	292	16.7912					17.1926					16.418			16.7325		16.8106			16.1676		16.6315			17.5854
(UniMod:1)LTALGQVNNIQK(UniMod:121)EFTIK										PRO1716	Q9UHU1_K13	293	16.4643	16.7187		16.2099
(UniMod:1)MDAFEK(UniMod:121)VR	-0.222333	-0.0659004	-0.028742	0.496539	0.986588	0.98409	0.137362	0.65189	0.843712	PREPL	Q4J6C6-4_K6	294	17.5811	18.05	18.2721	18.404	18.2734	18.2902	17.7856	17.889	18.1454	16.4162	16.3146	16.6797	16.6611	16.2726	16.1137	16.7322	16.6895	17.9815	18.0666	18.1332	18.3549	18.1193	18.2057	18.0754	18.0209
(UniMod:1)MDALK(UniMod:121)PPC(UniMod:4)LWR	-0.196187	-0.285115	-0.679182	0.804769	0.960893	0.36062	0.487052	0.352058	0.0234218	ACSL5	Q9ULC5-3_K5	295	17.6888	18.4681	17.3068	17.7887	17.4763	17.7629	17.8203	17.3793	17.2927	17.6188	17.903	17.5333	17.4994	17.5419	17.1676	17.3511		18.3852	17.9106	18.398	18.1302	18.3633	17.9061	16.8144	17.0234
(UniMod:1)MDALK(UniMod:121)SAGR	0.137729	0.173101	0.0265943	0.618645	0.866131	0.980564	0.234634	0.138943	0.815554	LDLRAP1	Q5SW96_K5	296	18.7938	18.6736	18.8357	18.5237	18.7294	19.051	18.8689	18.6135	18.7799	18.7864	18.7755	18.6837	18.5705	18.8613	18.9622	18.8405	18.8445	18.5713	18.845	19.0013	18.855	19.0085	18.7964	18.6577	18.9163
(UniMod:1)MDAQC(UniMod:4)SAK(UniMod:121)VNAR	-0.0685482	0.268218	0.106369	0.960113	0.967619	0.974597	0.855784	0.454681	0.778098	PCYT1A	P49585_K8	297	14.2955	14.6093	14.5682			15.177	14.4288	14.7248	13.7502	13.667	14.6876	13.6091			14.5458	13.8461	14.3765			13.6835	14.6175	14.0646	14.5265	14.2115	14.2249
(UniMod:1)MDAQQTK(UniMod:121)TNEAR	0.0101535	0.292216	0.132032	0.990621	0.870735	0.923268	0.961818	0.147297	0.503728	NAE1	Q13564-2_K7	298	14.9883	14.3759	14.237	14.3199	14.7402	14.3775		14.5041	14.4036	15.1831	15.5406	14.8134	15.1436	15.1022	15.6383	15.4031	15.7061	14.4522	15.182	15.353	15.3698	14.9421	15.1791	15.4319	15.3321
(UniMod:1)MDDK(UniMod:121)AFTK	-0.203683	0.069295	0.0376214	0.256531	0.967927	0.96147	0.0364329	0.45588	0.684211	PPP2CB	P62714_K4	299	19.9789	20.1462	20.4238	20.2559	20.4436	20.0523	20.0405	20.3014	20.0606	19.8197	19.8742	19.9045	19.783	19.9174	19.9336	19.9458	19.8618	19.8002	19.8002	19.8078	19.8809	19.9333	19.8853	19.6794	19.9417
(UniMod:1)MDDK(UniMod:121)ELIEYFK	0.0521001	-0.315211	-0.281911	0.956872	0.91585	0.840541	0.847038	0.216523	0.303157	EIF2B1	Q14232_K4	300	16.2776	15.6594	16.6884	16.389	15.9814	15.6761		16.7813	16.2375	16.6285	16.3944	16.4006	16.9457	16.321	16.0516	16.3364	16.3992		16.1705	16.1973	16.6373	15.5334	16.2941	15.9032	16.4819
(UniMod:1)MDDLDALLADLESTTSHISK(UniMod:121)R	0.445982	0.730015	-0.105484	0.78998	0.937228	0.989046	0.461897	0.269432	0.879347	PXN	P49023-2_K20	301	17.5465	15.8528	16.8137	17.8507	18.9764	17.6806	18.552	16.5848	18.4601	17.8209	18.0881	17.4426	16.1658	17.8534	18.4444	18.0304			17.9128	16.836	17.3396	18.1169	17.4467	16.2085
(UniMod:1)MDDTLFQLK(UniMod:121)FTAK	0.377999	0.263822	0.356332	0.326405	0.894628	0.561992	0.0570935	0.174768	0.0715805	CHMP1A	Q9HD42_K9	302	17.2891	17.0973	17.2936	17.3278	17.2797	18.0815	17.6857	17.3042	17.4389	17.3157	17.5182	16.9148	16.9579	17.1127	17.8244	17.3847	17.4401	16.5652	17.2991	16.8609	17.0435	17.059	17.344	17.2145	17.5762
(UniMod:1)MDEAVGDLK(UniMod:121)QALPC(UniMod:4)VAESPTVHVEVHQR	-0.297388	0.463418	-0.0895986	0.624103	0.714259	0.968132	0.24051	0.0554464	0.71919	TRIP13	Q15645_K9	303	16.6147	17.1329	17.4903	17.4347	17.0382	17.1678		16.7089	17.0532	16.7228	16.6563	16.2261	16.126	16.6112	17.4166	16.807	16.7501		16.4717	15.9576	15.8019	15.8974	16.5241	16.1232	15.4051
(UniMod:1)MDEK(UniMod:121)VFTK	-0.205434	0.0624105	0.106934	0.429758	0.985694	0.880043	0.0999998	0.606785	0.380749	PPP2CA	P67775_K4	304	22.5513	22.6292	22.8436	22.8962	22.8926	22.6504	22.6385	22.6096	22.5414	22.4162	22.5332	22.1849	22.3659	22.4137	22.5835	22.3861	22.3666	22.1704	22.4634	22.6197	22.6727	22.6612	22.5644	22.3225	22.8058
(UniMod:1)MDFENLFSK(UniMod:121)PPNPALGK										ZC3H8	Q8N5P1_K9	305	16.7916				17.1297	16.9938	16.2362						16.6335	17.4316								16.8954		16.863	16.1499
(UniMod:1)MDFSK(UniMod:121)LPK	-0.474587	0.0701554	-0.157375	0.539825	0.995073	0.945787	0.167981	0.80941	0.589626	ATP6V1A	P38606_K5	306	19.2473		18.8946	18.988	19.0775		17.186	19.2561	19.0943	19.7568	19.7361	19.3908	19.315	19.7017	19.6786	19.5259	19.573	19.2486	19.4577	19.3419	19.4	19.3751	19.1543	18.9345	19.3548
(UniMod:1)MDGEEK(UniMod:121)TYGGC(UniMod:4)EGPDAMYVK	0.210604	-0.208539	-0.0319005	0.566056	0.904013	0.983435	0.188188	0.192381	0.838802	ELOC	Q15369_K6	307	16.256	15.7424	16.2427	16.2333	16.4003	16.3098	16.1617	16.3161	16.6736	16.5885	16.2807	16.1915	16.5172	16.1368	16.3951	16.2496	15.9621	16.539	16.2251	15.9981	16.1733	16.2787	16.3864	16.1695	15.9733
(UniMod:1)MDGGDDGNLIIK(UniMod:121)K	0.656002	0.248627	0.770921	0.228432	0.966161	0.26467	0.029647	0.38688	0.0121857	FAM192A	Q9GZU8_K12	308	17.1758	16.9423	17.0325	16.6931	16.9193	17.6835	17.5758	17.4108	17.541	17.4167	17.5554	17.2832	17.1665	17.5837	17.9246	17.5225	17.3855	15.0684	17.0455	17.0516	16.584	17.524	17.1512	16.888	17.2699
(UniMod:1)MDGIVPDIAVGTK(UniMod:121)R	0.405834	0.259346	-0.141575	0.145856	0.81586	0.873471	0.0143654	0.103062	0.362902	PTBP1	P26599_K13;P26599-2_K13;P26599-3_K13	309	23.791	23.7873	23.7384	23.6423	23.8023	24.174	24.0509	24.1298	24.239	24.1329	24.0431	23.4714	23.5984	24.1188	24.4337	23.8297	23.9009	23.3698	23.8926	23.5358	23.4299	23.5121	23.4103	23.2064	23.533
(UniMod:1)MDGK(UniMod:121)QGGMDGSK										ASB9	Q96DX5_K4;Q96DX5-2_K4;Q96DX5-3_K4	310	14.1254		14.1743		15.0444				13.8449				13.7622			14.4805		13.4969	14.2041						13.9963
(UniMod:1)MDIIETAK(UniMod:121)LEEHLENQPSDPTNTYAR	-0.0295417	0.0723719	-0.113687	0.937662	0.974476	0.847319	0.793867	0.523778	0.31998	SGMS2	Q8NHU3_K8	311	19.7303	19.561	19.7849	19.7234	19.7725	19.6809	19.6315	19.6613	19.75	20.2221	20.4174	20.143	19.8736	20.333	20.3702	20.0888	20.1536	19.3259	19.5355	19.2619	19.284	19.1753	19.2099	19.431	19.1365
(UniMod:1)MDILK(UniMod:121)SEILR	0.610618	0.357395	0.124382	0.0169031	0.606025	0.911117	0.000789213	0.0317652	0.465985	PRPF18	Q99633_K5	312	18.4302	18.5613	18.6888	18.5969	18.5355	19.5449	19.095	18.9839	19.2012	18.5074	18.4539	18.1721	18.2166	18.7786	19.0491	18.4239	18.528	17.5015		17.9079	17.7595	17.6673	18.0605	17.585	18.0766	+
(UniMod:1)MDK(UniMod:121)NELVQK	-0.139401	0.0994759	0.0823728	0.546533	0.956499	0.892169	0.173057	0.325728	0.414091	YWHAZ	P63104_K3	313	20.01	20.0487	20.1217	20.0727	20.0944	19.8451	19.9713	19.9252	20.0383	19.745	19.8859	20.0241	19.8914	19.9707	20.0495	19.9247	19.9994	19.898	19.8872	20.3181	20.0475	20.2089	20.1926	19.9512	20.1276
(UniMod:1)MDK(UniMod:121)NIGEQLNK	-0.343757	-0.373931	0.370105	0.721196	0.950304	0.846329	0.35323	0.313475	0.318334	TANK	Q92844_K3	314	18.6512	18.7263	18.3809	18.6063	18.5995	17.9328	18.5765	18.0855	18.3432	20.2782	19.2064	19.2025	19.4731	18.596	19.4735	20.2696	18.3253	17.1738	18.2021	18.3933	18.2666	18.5728	18.8617	17.5207	18.5611
(UniMod:1)MDK(UniMod:121)SELVQK	-0.137007	-0.162087	-0.246788	0.8618	0.976908	0.863188	0.599158	0.53459	0.347268	YWHAB	P31946-2_K3	315	16.9995	16.1139	17.1449	16.7732	16.6912	16.337	16.298	16.98	16.5602	16.9114	17.008	17.1665	17.7305	17.0169	16.8669	16.9067	17.3778	18.1762	17.0229	17.1285	17.2185	16.8195	17.5163	17.3638	16.8593
(UniMod:1)MDLGAITK(UniMod:121)YSALHAK	0.0999507	0.125151	0.149094	0.844026	0.970788	0.88392	0.563429	0.470416	0.391069	PGM3	O95394_K8;O95394-3_K8	316	17.9723	18.1689	17.9351	18.0432	18.1157	18.2776	18.3304	17.8703	18.1845	18.3479	18.0213	17.8428	17.7264	17.9084	18.3877	18.2116	17.9312	17.1349	17.6922	18.0577	17.8327	17.9105	17.96	17.675	17.7683
(UniMod:1)MDLSGVK(UniMod:121)K	0.269537	0.0450255	-0.144707	0.359062	0.994023	0.844674	0.0687671	0.751944	0.314988	RNPS1	Q15287_K7	317	18.3474	18.3881	18.0521	18.4725	18.3377	18.7256	18.4756	18.467	18.6603	18.1056	18.5048	18.3717	18.5028	18.4248	18.5771	18.4083	18.2548	17.8904	18.3121	18.3211	18.5703	18.061	18.1795	17.9091	18.3655
(UniMod:1)MDNLSDTLK(UniMod:121)K	-0.163528	-0.0617502	-0.120069	0.692452	0.988926	0.908834	0.3154	0.701685	0.45856	RAP1GDS1	P52306_K9	318	17.3991	17.551	17.737	17.5658	17.978	17.1606	17.8009	17.5461	17.6701	16.989	17.4469	17.4248	17.3955	17.1301	17.5451	17.5157	16.8184	17.324	17.4044	17.2641	17.3997	17.1772	17.2832	17.3427	17.1088
(UniMod:1)MDNVQPK(UniMod:121)IK	-0.237279	0.0668232	0.559081	0.810869	0.994738	0.486673	0.498949	0.785874	0.0487019	CKLF	Q9UBR5_K7;Q9UBR5-2_K7;Q9UBR5-3_K7;Q9UBR5-4_K7;Q9UBR5-5_K7	319	14.3834		14.6448					14.3045	14.5105		14.014		14.5897	13.9548	14.5511	14.6464	14.3224	13.9039	14.5169	14.0063		14.7176			14.6853
(UniMod:1)MDPAEAVLQEK(UniMod:121)ALK	0.598839	0.24673	0.464203	0.24954	0.962672	0.620158	0.0346517	0.362931	0.0946417	BTRC	Q9Y297_K11;Q9Y297-2_K11	320	16.8689	16.9367	16.4889	16.884	16.7571	17.5783	17.3306	17.2332	17.32	17.1665	17.2868	16.6125	16.6064	17.2569	17.369	17.042	16.9912	15.2857	16.3536	16.9778	16.4508	16.8407	17.1164	16.0607	16.9069
(UniMod:1)MDPNC(UniMod:4)SC(UniMod:4)AAGDSC(UniMod:4)TC(UniMod:4)AGSC(UniMod:4)K(UniMod:121)C(UniMod:4)K	0.308148	0.123236	0.166678	0.254889	0.96546	0.803917	0.0360011	0.380734	0.239293	MT2A	P02795_K20	321	18.4375	18.4652	18.7121	18.4395	18.197	18.9751	18.6657	18.4604	18.9452	18.2447	18.1777	18.079	18.5198	18.478	18.5701	18.3341	18.1319	18.127	18.5164	18.2208	18.3548	18.4814	18.4052	18.4598	18.5394
(UniMod:1)MDPNC(UniMod:4)SC(UniMod:4)ATGGSC(UniMod:4)TC(UniMod:4)AGSC(UniMod:4)K(UniMod:121)C(UniMod:4)K	0.629051	0.113894	0.404796	0.252099	0.988215	0.758205	0.0353086	0.684419	0.186883	MT1E	P04732_K20	322	16.0637	16.1741	16.2715	15.7451	14.6742	16.2307	16.3868		16.4184	15.6397	16.2725	16.0913	16.0998		16.2694	16.058	16.0918	16.0718	16.0202	15.7261		16.4113		16.0615	16.5597
(UniMod:1)MDPNC(UniMod:4)SC(UniMod:4)SPVGSC(UniMod:4)AC(UniMod:4)AGSC(UniMod:4)K(UniMod:121)C(UniMod:4)K	-0.798368	1.67727	0.989058	0.687164	0.580297	0.725111	0.309083	0.0274957	0.157045	MT1X	P80297_K20	323	13.7734		14.8256			14.2613		13.6251	14.1951	13.1369		12.0223			14.6402	13.8735			12.0723		14.2893	14.3319	14.0078
(UniMod:1)MDPNC(UniMod:4)SC(UniMod:4)TTGGSC(UniMod:4)AC(UniMod:4)AGSC(UniMod:4)K(UniMod:121)C(UniMod:4)K										MT1B	P07438_K20	324	16.2647							16.1265	16.2411		16.2681		16.0503								16.3738		16.5284
(UniMod:1)MDQK(UniMod:121)ILSLAAEK	0.410869	0.200751	-0.130807	0.330573	0.958954	0.931987	0.0585816	0.339805	0.531403	FANCI	Q9NVI1_K4	325	16.6831	16.5835	16.4182	16.6164	16.9511	17.3418	16.8439	16.9391	17.0878	17.0406	17.6263	16.565	16.5527	17.2911	17.0694	17.4071	16.82	16.2591	16.6493	16.0663	15.9077	15.9367	16.1086	16.0707	16.243
(UniMod:1)MDSDSC(UniMod:4)AAAFHPEEYSPSC(UniMod:4)K(UniMod:121)R	1.96017	0.26448	0.851877	9.9491e-05	0.959634	0.167468	1.69931e-06	0.344984	0.00539179	PHF13	Q86YI8_K20	326	16.067	15.7736	15.3152		14.084	16.87	17.2242	17.0296	16.9473	15.8379	15.6724	15.9726	15.737	16.2149	16.2866	16.2291	15.5471	15.8234	16.2023	14.9401	15.7301	16.5259	16.5115	16.5364	16.5297	+
(UniMod:1)MDSELK(UniMod:121)EEIPVHEEFILC(UniMod:4)GGAETQVLK	0.351247	0.432267	-0.23462	0.643311	0.909912	0.916135	0.258947	0.200555	0.480578	LDAH	Q9H6V9_K6	327	16.4611	16.3622	15.9731	16.5225	15.7907	17.1184	16.1471	16.1156	16.6725	15.2791	16.3755	16.3399	16.9652		16.7816	16.5207	16.7143		17.2686	16.5123	16.5348	16.6278	16.955	16.5253	16.0411
(UniMod:1)MDSLEEPQK(UniMod:121)K	0.699822	0.12735	0.214778	0.18783	0.985694	0.895045	0.0216576	0.630145	0.419205	ATF7IP	Q6VMQ6_K9;Q6VMQ6-4_K17;Q6VMQ6-5_K9	328	15.4576	15.3504		14.6128	14.8721	15.377	15.6677	15.5067	16.0283	15.6807	15.749	15.7085	15.3611	16.0051	16.0885	15.293	15.6222	14.2692	15.8989	15.4866	15.2165	15.6813	15.4194	15.1924	15.4372
(UniMod:1)MDSSAVITQISK(UniMod:121)EEAR	-0.245071	0.261123	0.00396825	0.413806	0.760707	0.998104	0.0920331	0.0738852	0.977477	CTDSP1	Q9GZU7_K12	329	17.6728	17.9229	17.8471	17.7524	18.1583	17.6002	17.5461	17.7458	17.8084	17.6322	17.6506	17.3197	17.216	17.6163	17.978	17.9071	17.3616	17.6044	17.7824	17.6867	17.461	17.6669	17.6015	17.468	17.8139
(UniMod:1)MDSVEK(UniMod:121)GAATSVSNPR	0.1353	-0.0114686	-0.0998019	0.831459	0.999489	0.956212	0.536465	0.958021	0.647721	CMAS	Q8NFW8_K6	330	16.7288	17.0357	17.0421	17.4946	16.9877	17.8564	17.0876	17.1148	17.0426	16.5541	16.604	16.9425	16.6069	17.009	16.5948	16.3319	16.7259	16.0637	16.7833	16.4016	16.1815	16.836	16.2594	16.0986	15.8368
(UniMod:1)MDSVEK(UniMod:121)TTNR	0.14255	-0.255709	-0.324143	0.832731	0.930316	0.739004	0.538913	0.240092	0.170825	FAM118A	Q9NWS6_K6	331	15.1172	15.5431	14.9275		15.1051	15.1113	15.4637	15.2436	15.5194	15.0588	15.3743	14.7732	15.4813	14.7491	15.1115	14.8987	14.9055		15.8605	15.13	14.699	14.8626	14.7725	15.2455	14.7423
(UniMod:1)MDSYFK(UniMod:121)AAVSDLDK	1.09619	0.279313	0.282711	0.022871	0.957478	0.916841	0.00116134	0.332311	0.483624	ZFYVE16	Q7Z3T8_K6	332	16.2785	15.8863		16.0163	15.6346	16.8516	17.0487		16.9255	16.1564	16.4629	16.4008	16.0067		16.9313	16.1407					15.7168		16.515	15.4841		+
(UniMod:1)MDTK(UniMod:121)HFLPLDFSTQVNSSLTSPTGR	-0.253864	0.238579	0.0672428	0.719225	0.966617	0.980711	0.35086	0.415667	0.817103	RXRA	P19793_K4	333	16.6625	16.5343	17.0161	16.7986	17.0508	16.9744	16.9956	16.0417	16.3726	15.7501	16.4213	16.7402		16.7379	16.7446	16.6303	16.057		16.8979	17.0931	16.3404	17.2038	17.1041	16.8381	16.2313
(UniMod:1)MDTLSDLK(UniMod:121)MK	0.429747	0.180327	0.279811	0.566056	0.982678	0.931987	0.188178	0.58805	0.531928	PPP2R5E	Q16537-3_K8	334	15.5918	15.3272	15.9744	15.954	15.6721	16.2447	16.0786				15.7106		14.8745		15.449	15.9811	14.9885		15.1572			15.2072	15.6668
(UniMod:1)MDTQK(UniMod:121)DVQPPK	-0.0478002	0.0760376	0.141375	0.892231	0.973142	0.778997	0.664614	0.491881	0.207368	POLR2K	P53803_K5	335	18.7407	18.9435	18.862	19.0059	18.8693	18.9565	18.7926	18.88	18.8603	18.7877	18.2891	18.5827	18.432	18.7351	18.6267	18.6851	18.3488	18.6806	18.6604	18.8799	18.5567	18.87	18.7595	18.8145	18.8991
(UniMod:1)MDWVMK(UniMod:121)HNGPNDASDGTVR	0.980257	0.461703	0.490641	0.00214429	0.592879	0.34736	6.32156e-05	0.0293288	0.0214441	HNRNPH3	P31942_K6;P31942-2_K6	336	18.3679	18.3448	18.065	17.757	17.7235	19.4061	18.8296	19.0343	18.5413	18.2263	18.0435	17.9475	17.5438	18.4242	18.7252	18.4004	18.058	18.0122	18.4639	18.3437	18.0784	18.9813	18.9123	18.5131	18.454	+
(UniMod:1)MDYLTTFTEK(UniMod:121)SGR	-0.0528171	0.0804956	-0.0842573	0.919623	0.985694	0.947424	0.738579	0.611637	0.595204	OXR1	Q8N573-2_K10	337	18.1128	18.1353	18.6023	18.5586	18.3447	18.6099	18.4709	18.2536	18.0952	18.3825	18.3705	18.1184	17.9122	18.3648	18.3425	18.1316	18.2665	17.3509	18.0347	17.9856	17.6716	17.6523	17.863	17.4808	17.7097
(UniMod:1)MEAIAK(UniMod:121)YDFK	-0.0499292	0.187257	0.0146127	0.946817	0.966617	0.994732	0.820863	0.399478	0.947133	GRB2	P62993_K6	338	16.7992	17.098	17.7588	17.6859	17.7994	17.505	17.6379	17.7065	17.293	16.1493	16.2665	16.7664	15.6738	16.2027	16.7457	16.5981	16.0583	16.2597	16.408	16.9189	16.5022	16.6701	16.8161	16.1342	16.5268
(UniMod:1)MEAK(UniMod:121)AAPK										ADAT2	Q7Z6V5_K4	339	13.7395				13.5443	13.8024	13.6506	13.64	13.4894	15.0919	13.5938				14.0211		13.5741				12.9878
(UniMod:1)MEAVATATAAK(UniMod:121)EPDK	0.256597	-0.335629	0.0203186	0.735463	0.974021	0.995955	0.372745	0.498066	0.955725	CCDC97	Q96F63_K11	340	14.2873	15.1452	15.2539	15.1244	14.6815	15.242	15.5198	15.1727	15.297	13.9652			13.7546	13.5243				12.3956	13.913		13.2167	13.6662			12.7247
(UniMod:1)MEAVLNELVSVEDLLK(UniMod:121)FEK	-2.65063	1.15853	0.749333	0.202406	0.935505	0.93074	0.0243144	0.261441	0.524353	FIS1	Q9Y3D6_K16	341	17.0202	17.7597	16.0147	18.1136	18.9577		18.1658	12.4981	14.5185	16.2417	18.277	17.7716	16.4891	18.4326	19.3354	17.8943	17.7511	15.1167	15.8799		17.4807	14.5996	18.0957	18.0301
(UniMod:1)MEAVVNLYQEVMK(UniMod:121)HADPR	0.0556409	0.771076	-0.552678	0.974635	0.824057	0.804456	0.904161	0.107605	0.240661	ELOVL1	Q9BW60_K13	342	17.6246		17.1971	17.7191	18.3524	18.5731	17.5599	16.9681	18.1462	17.021	16.9203	17.6563	17.4109	18.1011	17.3319	18.6366		17.5079	18.4331	17.6992	17.3204		18.4151	16.678	16.4694
(UniMod:1)MEDGVLK(UniMod:121)EGFLVK										PLEK2	Q9NYT0_K7	343	16.1513	16.1925	16.2817	16.219	16.2615	15.9523	16.02	16.4388	16.4674	15.7112	16.3598	16.199		16.4021	15.8129	16.3591	16.1695					15.8638	15.8618
(UniMod:1)MEDMNEYSNIEEFAEGSK(UniMod:121)INASK	0.387413	0.27089	0.108401	0.477793	0.941131	0.958547	0.125796	0.27763	0.660214	HNRNPDL	O14979-2_K18;O14979-3_K18	344	17.2906	16.9894	17.1997	16.998	16.455	17.001	17.1596	17.5101	17.5211	16.5419	17.7886	17.3132	16.8551	16.8655	17.6617	17.5076	17.5475	17.2156	17.6822	17.3026	17.6122	17.7885	17.6169	17.8096	17.0312
(UniMod:1)MEDTPLVISK(UniMod:121)QK	0.101129	0.0272937	-0.215899	0.784828	0.996324	0.667728	0.451761	0.838066	0.116414	PSMG3	Q9BT73_K10	345	17.7872	17.1767	17.8148	17.7122	17.8325	17.5244	17.6899	17.7298	17.9965	17.9498	17.8656	17.8332	17.7687	17.7477	17.8353	17.8822	18.0613	17.9617	17.9734	17.887	17.8459	17.5054	17.8203	17.6399	17.8388
(UniMod:1)MEDVK(UniMod:121)LEFPSLPQC(UniMod:4)K	-0.0659445	-0.102394	0.0385576	0.942931	0.995765	0.990308	0.808665	0.814605	0.900548	STYX	Q8WUJ0_K5	346	17.1041	16.7745	17.5967	17.4965		17.5512	17.5562	17.1331	16.6527			16.8861			17.0519	16.5155		16.7551		17.344		16.9648	16.9547	17.4472	16.9859
(UniMod:1)MEDYTK(UniMod:121)IEK	-0.0026858	-0.142271	0.0419393	0.996664	0.962672	0.975669	0.986159	0.362877	0.786651	CDK1	P06493_K6	347	18.978	18.632	19.1327	18.7547	18.9302	18.5554	18.9077	19.103	18.8729	19.2259	19.0288	19.1409	19.0926	19.279	18.5895	18.951	19.0997	18.8566	18.9812	19.0372	19.1294	19.2788	18.8951	18.7549	19.2434
(UniMod:1)MEEAEELLLEGK(UniMod:121)K	0.604243	0.265512	0.324221	0.0511682	0.882197	0.609101	0.00324118	0.159751	0.0895202	ZNF408	Q9H9D4_K12	348	16.1707	15.4354	16.3968	15.4636	15.7629	16.3227	16.5114	16.3378	16.3037	16.2007	16.1013	16.3496	16.0188	16.2575	16.7517	16.5234	16.1998	15.6438	16.4265	15.9726	15.8884	16.169	16.3278	16.4063	16.3251
(UniMod:1)MEEEASSPGLGC(UniMod:4)SK(UniMod:121)PHLEK	-0.223787	-0.093135	-0.171333	0.838093	0.995073	0.951054	0.550848	0.802516	0.615959	TPGS2	Q68CL5_K14;Q68CL5-1_K14;Q68CL5-3_K14;Q68CL5-4_K14;Q68CL5-5_K14	349	15.0953			15.136	15.6422	14.951			15.3795		15.5395	14.8496				15.2607	14.942	14.374		15.1679	15.3868			15.0277	14.5821
(UniMod:1)MEEEGLEC(UniMod:4)PNSSSEK(UniMod:121)R	0.540756	0.16786	0.146083	0.00159205	0.854046	0.75236	4.40532e-05	0.127314	0.181643	DHX32	Q7L7V1_K15	350	17.3308	16.5986	16.7883	16.6389	16.3176	17.213	17.1149	17.2035	16.975	17.4192	17.6464	17.5191	17.6144	17.7708	17.755	17.5355	17.8093	17.2598	17.5936	17.4671	17.3971	17.6233	17.5353	17.5931	17.5502	+
(UniMod:1)MEEEQDLPEQPVK(UniMod:121)K	1.3292	0.478469	0.561142	0.00142484	0.597515	0.273077	3.86583e-05	0.0303691	0.0128725	EYA3	Q99504_K13;Q99504-5_K13	351	16.4144		15.5755	14.5477		16.4761	16.2487	16.3502	16.4881	16.6481	16.8595	16.5252	16.5557	16.9045	17.5791	16.9314	17.0873	15.6358	16.3331	16.1921	15.8869	16.7923	16.677	16.6395	16.1837	+
(UniMod:1)MEEETHTDAK(UniMod:121)IR	-0.0376337	0.0210709	-0.103534	0.918573	0.996324	0.868179	0.733969	0.848948	0.3541	EXOSC5	Q9NQT4_K10	352	18.5725	17.9681	18.4637	18.3731	18.3716	18.3152	18.2189	18.2156	18.2763	19.0306	19.1692	19.1117	18.9748	19.0515	19.3187	18.9539	19.0464	18.2795	18.4243	18.4553	18.4887	18.336	18.3596	18.4146	18.1235
(UniMod:1)MEEIGILVEK(UniMod:121)AQDEIPALSVSR	-0.411271	1.01875	-0.572425	0.8618	0.927759	0.911117	0.599152	0.234735	0.465859	PSMC4	P43686_K10	353	19.1215	19.9172	18.1061	20.42	21.0715	19.5493	20.9693	17.2657	20.0855		19.3268	19.3302	16.1935	18.7051	20.1707	19.5459	18.7873	17.7276	19.3361	19.9549	19.3012	18.372	19.0461	18.8052	17.8067
(UniMod:1)MEEIYAK(UniMod:121)FVSQK	-0.0319701	0.227359	0.135742	0.956598	0.895856	0.892169	0.846408	0.177552	0.414344	NUP43	Q8NFH3_K7	354	18.7512	19.1183	19.0902	19.2063	19.1141	19.3736	18.9771	18.9525	19.0978	18.3307	18.925	18.6118	18.3117	18.8589	19.0076	18.6744	18.5479	18.1063	18.7941	18.5501	18.1932	18.8566	18.553	18.3365	18.4405
(UniMod:1)MEEK(UniMod:121)EILR										ZC3H3	Q8IXZ2_K4	355	14.7486								14.7429				14.7855	15.3102					14.5595		14.3448
(UniMod:1)MEELDGEPTVTLIPGVNSK(UniMod:121)K	-0.18477	0.29309	-0.0581494	0.527912	0.60077	0.957453	0.159525	0.0308413	0.651078	NUP85	Q9BW27_K19	356	19.7627	19.8151	20.0976	19.9299	20.0041	19.6958	19.8055	19.8377	19.7686	19.2081	19.2069	19.3433	18.7566	19.5042	19.4971	19.5011	19.1849	19.973	20.4258	20.1874	20.104	19.9284	20.1133	20.1239	20.2922
(UniMod:1)MEESGYESVLC(UniMod:4)VK(UniMod:121)PDVHVYR	0.122113	0.139509	0.13493	0.845438	0.98087	0.930818	0.565964	0.570055	0.526311	NECAP2	Q9NVZ3_K13;Q9NVZ3-2_K13;Q9NVZ3-3_K13	357	18.1379	18.1454	18.1727	18.3222	18.2882	18.6238	17.891	18.5255	18.3767		18.2733	17.7535	18.0763	17.6372	18.5091	18.3753		17.3956	18.1921	18.0708	18.1039	17.8636	18.1075	17.919	18.4119
(UniMod:1)MEFAELIK(UniMod:121)TPR	-0.667168	0.422597	0.389552	0.266943	0.909656	0.851678	0.0393304	0.200018	0.328718	MTMR9	Q96QG7_K8	358	14.0807		14.6501	13.9539	14.752	13.8436	13.2187	13.6249	14.4521	14.1606	13.9376		13.6706		14.7617	14.377	13.8979		13.7937	13.8526		14.5824	13.843
(UniMod:1)MEFDLGAALEPTSQK(UniMod:121)PGVGAGHGGDPK	0.389438	0.138487	0.151238	0.156577	0.962672	0.848206	0.0161245	0.363196	0.321608	IMUP	Q9GZP8_K15	359	17.878	17.9162	17.6402	17.9957	17.5963	18.4909	17.9803	17.9447	18.2903	17.8885	18.0526	17.5702	17.6668	17.958	18.2017	17.7461	17.8262	17.4306	17.8701	17.7719	17.7793	17.7573	18.074	17.7557	17.8697
(UniMod:1)MEFVK(UniMod:121)C(UniMod:4)LGHPEEFYNLVR	0.0215837	0.635316	0.078027	0.988861	0.71266	0.980858	0.955232	0.0547703	0.818126	FDFT1	P37268_K5	360	18.268	18.1944	18.1923	17.071	18.5232			17.846	18.1876	17.9207	17.0717	18.3287	18.3844	18.8225	18.8955	18.0798	18.4491	18.645	17.9387	18.9004	18.4738	18.5002	18.7259	18.4764
(UniMod:1)MEGAK(UniMod:121)PTLQLVYQAVQALYHDPDPSGK										TNPO3	Q9Y5L0_K5;Q9Y5L0-1_K5	361	16.4208				17.0073				16.3845				13.975		16.9034			15.8338		17.1932	16.8751	17.1944
(UniMod:1)MEGGAYGAGK(UniMod:121)AGGAFDPYTLVR	-0.160277	0.149579	-0.109372	0.702872	0.962672	0.923081	0.329226	0.361837	0.502966	SYNGR1	O43759_K10;O43759-2_K10	362	20.2315	20.0915	20.2363	20.1799	20.5274	19.9182	20.2775	19.9927	20.2056	19.8858	20.4031	20.1488	19.8208	19.9133	20.3381	20.316	20.2894	19.9833	20.6862	20.6323	20.4232	20.0961	20.3166	20.4657	20.4091
(UniMod:1)MEGGFGSDFGGSGSGK(UniMod:121)LDPGLIMEQVK	0.543876	-0.0549893	0.419699	0.492727	0.998391	0.805998	0.135032	0.876673	0.243772	TIMM13	Q9Y5L4_K16	363	20.6559	21.0223	19.8273	20.1061	21.4433	21.3518	21.3577	20.3555	21.5095	20.1213	21.1729	20.7245	20.5669	20.9057	20.087	21.1988	20.1742	19.6527	20.2644	21.0029	20.1487	20.7089	20.8253	20.4602	20.753
(UniMod:1)MEGHDPK(UniMod:121)EPEQLR	0.210497	-0.29931	0.116292	0.717563	0.901729	0.948437	0.348559	0.187134	0.601908	HNRNPA3	P51991-2_K7	364	16.4745	15.9082	16.113	16.6094	16.3534	16.2479	16.2296	16.7041	16.6444	16.9407	16.3721	17.0151	17.2484	16.6024	16.7028	16.4667	16.6071	16.1272	15.8756	15.9788	17.0972	16.364	16.3225	16.3598	16.4976
(UniMod:1)MEGISNFK(UniMod:121)TPSK	0.150584	0.0807847	-0.0488219	0.696836	0.983236	0.972322	0.321281	0.591573	0.7452	PBK	Q96KB5_K8;Q96KB5-2_K8	365	18.1805	18.6196	18.575	18.8137	18.8503	19.0219	18.7608	18.7702	18.908	17.9593	18.254	17.8176	17.4097	17.8805	18.0772	17.9749	17.8312	17.7399	18.0497	18.0676	17.6448	18.097	17.7631	17.66	17.7865
(UniMod:1)MEGLSDVASFATK(UniMod:121)LK	-0.346224	1.10878	-0.482866	0.785065	0.757073	0.838576	0.452268	0.072574	0.298025	STARD4	Q96DR4_K13;Q96DR4-2_K13	366	19.0082	19.0328	19.9177	19.8914	20.2425	19.7875	20.5294	17.6816	19.701	18.0672			17.5055		18.6299	19.2038	18.8518	18.6473	19.7974	19.4276	18.1583	18.5133	18.6417	18.4742	18.4699
(UniMod:1)MEGSASPPEK(UniMod:121)PR	-0.137528	-0.000580235	0.12248	0.610365	0.999789	0.829219	0.226777	0.995859	0.280019	SLC46A1	Q96NT5_K10;Q96NT5-2_K10	367	19.9936	19.6632	19.936	19.8163	19.8588	19.5714	19.764	19.6006	19.7882	20.3938	20.1889	20.2592	20.1691	20.1065	20.3715	20.2981	20.2327	19.5901	19.8831	20.0305	20.166	19.9724	20.0876	20.0282	20.0715
(UniMod:1)MEGVEEK(UniMod:121)K	0.109294	-0.0627834	-0.156998	0.705335	0.98087	0.736809	0.332327	0.574739	0.168638	RPL7	P18124_K7	368	20.9922	21.09	20.9702	21.2589	21.3391	21.2655	21.3189	21.056	21.4551	20.9154	20.7204	20.6281	20.6358	20.7034	20.6988	20.6865	20.5598	21.2872	21.2072	21.0383	21.0364	21.0107	21.1634	20.8842	20.8827
(UniMod:1)MEHFDASLSTYFK(UniMod:121)ALLGPR	-2.57873	0.99045	0.380189	0.0168745	0.876841	0.909333	0.000786991	0.153222	0.459787	ELOVL5	Q9NYP7_K13;Q9NYP7-2_K13	369	16.9997	17.6578			18.6345		15.5098	16.1182	15.0744	16.2455		17.359			17.6442	17.9412		16.9059	15.4717	17.8152	17.6182		17.782	16.8436	17.3733	+
(UniMod:1)MEIPGSLC(UniMod:4)K(UniMod:121)K	0.34879	0.178202	0.272736	0.143178	0.90032	0.484897	0.0139194	0.185258	0.0482638	PAPSS1	O43252_K9	370	21.0295	20.8374	21.1361	20.7896	20.7553	21.2592	21.3938	21.1326	21.128	20.6781	21.0153	20.8435	20.7808	20.931	21.2068	20.995	20.8977	20.6184	21.0974	21.0601	21.1424	21.4127	21.2342	20.9965	21.3659
(UniMod:1)MEK(UniMod:121)DGLC(UniMod:4)R	-0.0962358	-0.019934	-0.0483269	0.72243	0.996324	0.954203	0.355324	0.846689	0.639987	CDK6	Q00534_K3	371	18.9476	18.7307	18.6901	18.7751	19.0006	18.7719	18.6031	18.7266	18.71	19.5514	19.3785	19.114	19.3351	19.4261	19.442	19.1269	19.3044	18.7587	18.7455	18.8327	18.7873	18.724	18.8257	18.6303	18.7508
(UniMod:1)MEK(UniMod:121)EETTR	-0.192934	-0.143209	-0.175276	0.507063	0.939277	0.753288	0.144193	0.272964	0.182709	AHNAK	Q09666_K3	372	16.9498	17.494	17.1255	17.3436	17.396	17.2377	17.0463	17.0935	17.2098	17.1763	16.9007	16.7311	16.9677	16.7908	16.7883	17.0571	16.5667	16.5357	17.0974	16.775	16.8778	16.6503	16.6378	16.7543	16.5423
(UniMod:1)MEK(UniMod:121)QPQNSR	0.674554	0.568338	0.0717926	0.485292	0.921292	0.991304	0.13021	0.225442	0.916352	POMK	Q9H5K3_K3	373	16.63	16.8036	15.5462		16.114	17.2204	16.5345	16.7138	16.848	15.5753	17.8218	16.789			17.0314	17.4315	17.4282			16.3065	15.7935		16.1217
(UniMod:1)MEK(UniMod:121)TELIQK	0.468645	0.508287	0.330595	0.804072	0.966617	0.96545	0.485864	0.393488	0.710615	YWHAQ	P27348_K3	374	18.5997	17.9011	19.5811	17.7322	18.7076		18.8112	19.0871		19.1173	16.6872	19.2914	18.2236	18.6252	18.6376		19.2517		17.701	19.3101	18.646		18.883
(UniMod:1)MEK(UniMod:121)TLETVPLER	0.386507	0.21674	0.268138	0.117264	0.857358	0.542445	0.0103384	0.129501	0.0643117	HNRNPA2B1	P22626_K3	375	21.6258	21.5294	21.6137	21.5565	21.6173	21.9627	21.9075	21.9182	22.0744	21.6576	21.644	21.5327	21.0833	21.5893	22.0332	21.7688	21.3934	21.1109	21.5155	21.5874	21.3188	21.6977	21.6049	21.5629	21.7397
(UniMod:1)MEK(UniMod:121)TQETVQR	-0.163134	0.143996	0.0542157	0.657666	0.958397	0.966228	0.275379	0.334153	0.713526	GGPS1	O95749_K3	376	17.5769	17.372	17.6746	17.338	17.6942	17.4109	17.3486	17.3067	17.3601	17.4717	17.6302	17.5559	17.7859	17.3738	17.9524	18.0128	17.6808	17.1453	17.6529	17.8713	17.6607	17.7214	17.6034	17.5831	17.6392
(UniMod:1)MELEEGK(UniMod:121)AGSGLR	0.662409	-0.013668	-0.381273	0.430555	0.999489	0.839793	0.100326	0.977346	0.301765	PSMC5	P62195-2_K7	377	15.4827	14.1023		14.9663	15.8147		15.4459	15.8011			15.5558	15.0584	15.612		15.3951					16.1211	15.8835	15.8697	15.6735	15.3713	15.5697
(UniMod:1)MELENIVANTVLLK(UniMod:121)AR										GRK6	P43250_K14;P43250-2_K14;P43250-3_K14	378	18.1459	18.4233	17.1022	18.5989			18.9118				17.6933
(UniMod:1)MELGELLYNK(UniMod:121)SEYIETASGNK										DCTN5	Q9BTE1_K10	379	17.9898														17.8536		17.572							18.5437
(UniMod:1)MELITILEK(UniMod:121)TVSPDR										KPNB1	Q14974_K9	380	17.7665	18.0287		18.2823	17.3835		17.6323				18.4394				16.8326
(UniMod:1)MELLGEYVGQEGK(UniMod:121)PQK	0.890726	0.16054	0.120132	0.0919529	0.985694	0.964714	0.00724723	0.644805	0.705107	GON7	Q9BXV9_K13	381	17.7882		17.5905	16.5023	17.433	18.1322	17.7988	18.2669		17.5869	18.0745				18.3518	17.6306		17.6788		17.8559	17.9945			17.9339	17.9925
(UniMod:1)MELQDPK(UniMod:121)MNGALPSDAVGYR	-0.249093	-0.0588897	0.0551851	0.739705	0.996324	0.984139	0.37837	0.833593	0.843912	SLC38A5	Q8WUX1_K7	382	17.5897	16.9448	17.9199	17.6484	17.7607	16.9815	16.4538	17.9059	17.9362	17.3018	17.6039	17.9879	17.9542	17.6747	17.5906	17.5957	17.7513	17.1774	17.6524	17.4236	18.2069	17.5889	17.7364	17.5795	17.7761
(UniMod:1)MELQK(UniMod:121)GK	0.189276	-0.040521	-0.175109	0.498707	0.993096	0.737592	0.138697	0.745134	0.169173	INTS3	Q68E01_K5;Q68E01-2_K5	383	16.5651	16.4028	16.2613	16.4455	16.1482	16.7321	16.4205	16.3106	16.5517	17.0128	16.48	16.4609	16.5658	16.5999	16.5632	16.4427	16.7516	16.868	16.8137	16.658	16.7167	16.5134	16.5321	16.7334	16.5771
(UniMod:1)MELSDANLQTLTEYLK(UniMod:121)K										CSE1L	P55060_K16;P55060-3_K16	384	18.6236		19.1919	19.3161		19.2972			18.3995		18.7155					19.3496			18.137	17.0772			17.7184		19.0334
(UniMod:1)MELVK(UniMod:121)AALAEALR	-0.195861	1.64066	-0.223735	0.926868	0.325284	0.961629	0.759058	0.0071181	0.686066	EML3	Q32P44-3_K5	385	19.4618	18.6124	19.4966	20.5606			20.2129	19.307	18.5622	19.1431	16.937	18.7246	19.8109	20.576	19.6446	20.3924	20.5652	20.0894	19.9944	19.1485	19.0217	19.8346	20.2166	18.7968	18.511
(UniMod:1)MELVQVLK(UniMod:121)R	-0.130402	0.282207	-0.055092	0.766064	0.789632	0.970324	0.418735	0.0885745	0.730979	NDUFA12	Q9UI09_K8	386	17.8144	17.7069	18.4404	18.0608	18.1449	17.9107	17.9476	18.1033	17.8697	17.5749	17.8796	17.5505	17.1248	17.7664	17.9739	17.8507	17.6677	17.6056	18.0441	17.8572	17.5892	17.7832	17.6076	17.5447	17.9402
(UniMod:1)MEMTEMTGVSLK(UniMod:121)R	0.766423	1.30419	0.238154	0.282906	0.136203	0.925185	0.0436627	0.00164444	0.509169	PUS7	Q96PZ0_K12;Q96PZ0-2_K12	387	15.2257		15.3779	15.4822	14.6864	16.3525	15.8999	15.6874	15.8546		15.6273	14.3684	13.7505	15.8844	16.3174	15.8032	15.54	14.6817	14.5008	14.8388	14.4894		15.4766	14.9763	14.1447
(UniMod:1)MENAHTK(UniMod:121)TVEEVLGHFGVNESTGLSLEQVK	-0.234758	0.197619	0.143946	0.782815	0.974476	0.950425	0.448219	0.522293	0.613968	ATP2A2	P16615_K7	388	16.7845	17.1329		16.9701	17.4498	17.2833	16.7996	16.8451	16.8702	15.9252	16.914	16.5667	17.0242		17.0277	16.9405	16.4472	16.1445	17.0564	16.2391	16.8032	16.7044	17.2477	16.9987	15.8683
(UniMod:1)MENFQK(UniMod:121)VEK	-0.528433	-0.7272	-1.43828	0.721736	0.877611	0.33288	0.354163	0.155785	0.0192839	CDK2	P24941_K6	389	18.1371		18.5316		18.7169	18.2511	19.0075	17.2423	17.8825	18.7865	19.642	18.7815	19.346	19.3999		17.8121	18.0235			18.4375	17.8739	16.1434	16.4943	18.1069	16.125
(UniMod:1)MENSDSNDK(UniMod:121)GSGDQSAAQR	1.1489	0.0766421	0.450316	0.000923265	0.990544	0.478284	2.30285e-05	0.722916	0.0467411	RLIM	Q9NVW2_K9	390	18.5688	17.4332	18.034	17.7532	17.6458	18.795	18.8392	18.8955	18.9322	18.8233	19.0067	18.4909	18.3125	18.3311	18.4486	19.1991	18.9611	18.4352	18.0395	18.4436	19.0557	18.7863	19.0213	19.2905	18.6771	+
(UniMod:1)MENTENSVDSK(UniMod:121)SIK	0.157598	0.0178307	0.0400144	0.878443	0.999489	0.990569	0.63466	0.957011	0.903728	CASP3	P42574_K11	391	14.9721	14.828	15.0655	14.1962	15.1919	14.662	15.2311	14.7941	15.2249	15.2118	15.1516	14.8927	16.1976	15.5049	15.3174	15.5895	15.1132	15.475	14.9878	14.509	13.5269	14.2295	14.9912	14.8473	14.5908
(UniMod:1)MEPELAAQK(UniMod:121)QPR										NET1	Q7Z628_K9	392	13.7847	13.5564	13.2777	13.4078		14.8663	14.8499	13.0126	14.2202		13.9829			13.3783	13.7112		13.3681
(UniMod:1)MEPLAAYPLK(UniMod:121)C(UniMod:4)SGPR	0.139393	0.249252	0.0672971	0.806535	0.920497	0.971348	0.490247	0.222937	0.737973	GPX8	Q8TED1_K10	393	19.7916	20.1852	20.1566	20.2319	19.9134	20.5172	19.9586	20.1252	20.4436	19.3618	19.9042	19.4454	19.2292	19.7977	19.8145	19.7887	19.5366	19.0768	20.2415	19.685	19.1568	19.7438	19.665	19.5406	19.4799
(UniMod:1)MEPPK(UniMod:121)QK	0.0118765	0.342588	-0.578019	0.984462	0.88992	0.166716	0.935991	0.169398	0.00532125	CCDC180	Q9P1Z9_K1583	394	16.1563	16.625	16.2517	16.5093	16.3168	16.749	16.3018	16.2977	16.4018		16.1357	15.7765	15.7227		16.2209			16.0303	16.3828	16.1425	15.8845		15.5849		15.4792
(UniMod:1)MEPSSK(UniMod:121)K	-0.158585	0.0500352	-0.188004	0.515429	0.985694	0.613169	0.150365	0.642624	0.0912483	SLC2A1	P11166_K6	395	18.7772	18.9049	19.0678	18.9182	19.0264	18.7748	19.0699	18.6336	18.8047	18.763	18.8329	18.8857	18.8618	18.924	18.9805	18.9441	18.6949	18.8736	18.529	18.6756	18.5807	18.6107	18.54	18.4457	18.3105
(UniMod:1)MEQPPAPK(UniMod:121)SK	-0.162818	-0.269376	0.176042	0.736294	0.779932	0.907228	0.374159	0.0822726	0.455043	STK3	Q13188_K8	396	16.2624	16.5543	16.5883	16.3575	16.3353	16.5131			16.079	16.6418	16.7154	16.3282	16.3274	16.2159	16.1173	16.3315	16.2707	15.5229	16.0851	16.0815	15.8581		16.0629
(UniMod:1)MESGAYGAAK(UniMod:121)AGGSFDLR	-0.0163277	0.303786	0.0612291	0.986657	0.911698	0.976871	0.944419	0.203308	0.793908	SYNGR2	O43760_K10;O43760-2_K10	397	23.2008	22.415	22.878	23.2396	23.2128	22.688	22.9621	22.9055	23.1245	22.752	23.3535	23.5154	23.4757	23.2625	23.5099	23.6817	23.8577	22.459	23.3797	23.4938	23.5381	22.8872	23.4479	23.3662	23.4142
(UniMod:1)MESGK(UniMod:121)TASPK	-0.0728895	0.381229	-0.30758	0.94813	0.932718	0.867601	0.82414	0.252292	0.353075	TAF9	Q16594_K5	398	15.2756	15.4581	15.2009	15.4572	16.1171	15.7101	15.3854	15.6876	15.1587	15.1579	15.1896	15.0026	14.2569	15.3667	15.4086	15.5018	14.8549	14.3255	15.2998	15.2979	16.5425	15.3114	14.5784	15.1778	15.1679
(UniMod:1)MESK(UniMod:121)PSR	0.296353	-0.00739702	-0.119037	0.627054	0.999489	0.953863	0.243598	0.976399	0.634932	MARCH7	Q9H992_K4	399	19.5184	20.0281	19.906	19.9491	19.2013	19.5638	20.331	20.3269	20.0482	18.8916	19.858	19.5753	19.2654	19.094	19.4686	19.5099	19.4884	19.0461	19.6728	19.672	18.8155	19.303	19.3343	19.4358	18.6571
(UniMod:1)MESNK(UniMod:121)DEAER										DNAJB12	Q9NXW2_K5	400	13.5415					13.0829			12.2435	13.9396		13.6183		13.7363	13.7948	13.6953	13.6436		14.0951			13.0888	14.0188
(UniMod:1)MESPASSQPASMPQSK(UniMod:121)GK	0.267489	0.182208	-0.112338	0.536731	0.958947	0.937933	0.165809	0.339306	0.553109	MAP2K3	P46734_K16	401	15.3348	15.7609	15.2419	15.6223	15.3159	15.8481	15.7978	15.6082	15.7568	15.4663	15.9484	14.9198	15.0387	15.5167	15.8963	15.3171	15.372	14.8558	15.3418	15.0147	14.8159	14.9779	14.8644	15.0171	14.7194
(UniMod:1)MESYHK(UniMod:121)PDQQK	0.213842	0.0796934	0.136015	0.348287	0.970788	0.797768	0.0645442	0.475482	0.228522	TKT	P29401_K6	402	21.594	21.132	21.4136	21.2439	21.3925	21.4923	21.4434	21.5646	21.5372	21.6314	21.8203	21.7503	21.6413	21.794	22.1153	21.6487	21.6041	21.4787	21.5622	21.4665	21.7365	21.5433	21.7089	21.8007	21.735
(UniMod:1)METEQPEETFPNTETNGEFGK(UniMod:121)R	0.468753	-0.291101	0.535878	0.637132	0.966961	0.805998	0.253272	0.442667	0.243201	HNRNPK	P61978-3_K21	403	16.1766	16.0854	16.16		15.1628	16.4023	16.3581		16.0541	16.2691	15.6001	16.7362	17.0805		16.5126	16.5209	15.3577		15.9326	15.7756		16.775		15.7789	16.6162
(UniMod:1)METLK(UniMod:121)DK	0.0625906	0.0931478	-0.104944	0.895279	0.982678	0.943781	0.671969	0.585931	0.583078	VPS37C	A5D8V6_K5	404	16.738	16.3181	16.7263	16.8719	16.8108	16.9086	16.6606	16.6129	16.7954		16.8547	16.69	16.8475	16.7425	17.2349		16.6942	16.5854			16.8417	16.5542		16.5155	16.7562
(UniMod:1)METLQSETK(UniMod:121)TR	0.257097	0.18637	-0.134021	0.582742	0.960313	0.943531	0.201949	0.350114	0.580425	CYREN	Q9BWK5_K9;Q9BWK5-4_K9	405	15.4766	15.3826	15.697	15.4252	15.7221	16.3171	15.2606	15.8557	15.8219	15.0432	15.6567	14.9966	15.5275	15.607	15.5777	15.1468	15.6381		15.4553	15.3266		15.2318	15.531	15.0575	15.2074
(UniMod:1)METMASPGK(UniMod:121)DNYR	0.182947	-0.00275223	0.166124	0.591304	0.999489	0.811848	0.20939	0.984646	0.252825	KPNA6	O60684_K9	406	20.0028	19.2152	19.2594	19.1604	19.1976	19.6091	19.4403	18.975	19.54	20.4305	20.5667	20.6864	20.2969	20.6963	20.4702	20.3529	20.4499	19.8049	20.0141	20.2538	20.455	20.3658	20.3645	20.3044	20.1576
(UniMod:1)METSALK(UniMod:121)QQEQPAATK	0.297929	0.0987314	0.00765951	0.0285053	0.930316	0.991844	0.00152813	0.241841	0.926463	RFC5	P40937_K7	407	17.8736	18.0427	17.931	18.072	17.9933	18.3306	18.2776	18.2524	18.3702	17.7798	17.7182	17.776	17.8031	17.8013	17.9515	17.9726	17.7466	17.6741	17.7344	17.5724	17.5772	17.6177	17.7734	17.6243	17.5733	+
(UniMod:1)MEVAVPVK(UniMod:121)QEAEGLALDSPWHR	0.101104	0.019041	-0.0147921	0.876113	0.999489	0.993649	0.628129	0.935676	0.938792	ZNF444	Q8N0Y2_K8;Q8N0Y2-2_K8	408	16.4898	16.5229	16.6126	16.5558		16.9664	16.4992	16.6372	16.5567	15.7812	16.7014			15.9782	16.4428	16.2418	16.3786	16.8441	16.2819	16.534	16.5756	16.8594	16.1551	16.4379	16.724
(UniMod:1)MEVDYSVSK(UniMod:121)K	0.183768	0.0380896	-0.488206	0.849344	0.999489	0.668116	0.574238	0.899531	0.116687	IGF2BP2	Q9Y6M1-6_K9	409	15.975	15.4772	16.3408	15.9768	15.7795	15.744	16.3847		16.1034	15.7164	15.8887	16.0055	16.156	15.8917	16.2168	15.7004	16.1099	16.6597	16.665	15.9878	15.6302	16.0685	16.6605	15.3207	14.9402
(UniMod:1)MEVHGK(UniMod:121)PK										C12orf45	Q8N5I9_K6	410	13.9404		13.501			13.325		14.1634	14.2454		14.0813	13.7317		13.8848	14.726	14.2848				13.542		13.8586
(UniMod:1)MEVK(UniMod:121)PPPGR	0.528656	0.0996018	0.130561	0.00190625	0.961819	0.798005	5.49718e-05	0.355024	0.228697	HNRNPA3	P51991_K4	411	19.4761	19.3818	19.418	19.436	19.2981	19.9026	20.0073	19.9163	19.8223	19.0434	19.2042	19.1578	19.5829	19.2684	19.3554	19.4432	19.3196	19.4867	19.3889	19.5288	19.2693	19.4986	19.7065	19.5541	19.4365	+
(UniMod:1)MEVNPPK(UniMod:121)QEHLLALK	-0.222031	-0.0789724	-0.208761	0.691865	0.990073	0.860551	0.314913	0.717918	0.344041	TRAPPC13	A5PLN9_K7;A5PLN9-2_K7;A5PLN9-4_K7;A5PLN9-5_K7	412	16.0943	15.2147	16.2293	15.94	16.3414	15.5835	15.374	15.6051	16.2747	16.3522	16.4321	16.4341	16.4646	16.2729	16.4329	16.3913	16.2701	16.6505	16.3388	15.7807	15.972	15.8057	16.1926	15.8601	16.0487
(UniMod:1)MEVQK(UniMod:121)EAQR	0.158768	0.0173761	0.287353	0.564262	0.998655	0.352585	0.186697	0.882709	0.0220586	IER2	Q9BTL4_K5	413	18.5685	18.2777	18.1929	18.4496	18.0833	18.2084	18.5378	18.4283	18.464	18.8546	18.8337	19.0459	18.6816	18.8553	18.8905	18.9742	18.7653	18.1721	18.4483	18.5233	18.3324	18.9027	18.6491	18.6151	18.4586
(UniMod:1)MEVSPLQPVNENMQVNK(UniMod:121)IK	-0.16816	0.727385	0.86583	0.794944	0.682378	0.185863	0.470633	0.0455558	0.00635819	TOP2A	P11388_K17;P11388-2_K17;P11388-3_K17	414	16.1678	16.4581	16.8883		16.6242	16.8123	16.9494	15.9707	16.2225			15.4689		16.2566	15.8193	16.5639	16.1455	15.237		15.1931		15.9135		16.1228	16.2064
(UniMod:1)MEYFMVPTQK(UniMod:121)VPSLQHFR										TFAP4	Q01664_K10	415	17.0996					16.1293				17.0634	17.8007	17.4634	16.9702	17.109	17.9683	17.2682	17.3345	17.0229	17.3063	17.1462	16.4569	16.8093	17.2855	16.9968	16.5614
(UniMod:1)MFEEK(UniMod:121)ASSPSGK	-0.0698288	0.0299041	0.00416405	0.864463	0.996324	0.997988	0.604116	0.823827	0.975255	TARS	P26639_K5	416	17.4927	18.0367	17.7231	17.8329	17.71	17.8867	17.8046	17.4425	17.8897	17.7268	17.4885	17.1821	17.3918	17.4402	17.7219	17.5702	17.1764	17.359	17.091	17.2263	17.2153	17.2255	17.2651	17.1365	17.2812
(UniMod:1)MFHGIPATPGIGAPGNK(UniMod:121)PELYEEVK	0.133277	0.141267	0.0546315	0.73248	0.958954	0.965362	0.368377	0.340933	0.710116	VPS28	Q9UK41_K17	417	17.2748	17.4805	17.2827	16.825	17.4488	17.4766	17.2351	17.2053	17.6531	17.5349	17.4277	16.98	17.167	17.4797	17.5771	17.2927	17.3251	17.1407	17.1838	17.0288	17.1396	17.1897	17.3452	17.047	17.1295
(UniMod:1)MFSFEGDFK(UniMod:121)TR	0.260025	0.0171642	-0.417853	0.737645	0.999489	0.829219	0.375655	0.95275	0.279996	UBE3C	Q15386_K9	418	17.3644	17.6311	16.9349	17.4831		18.5027	17.4228	17.0545	17.4591		17.9131	17.2451	17.5325	17.6067	17.6001	17.3745	17.7417		17.1349	16.8116			16.8477		16.2631
(UniMod:1)MFSPDQENHPSK(UniMod:121)APVK	0.0117691	0.0407974	-0.0749259	0.985745	0.995073	0.954203	0.940777	0.79691	0.637108	PELI1	Q96FA3_K12	419	17.2133	17.2698	17.4802	16.6375	17.2776	17.2309	17.1292	17.1381	17.2138	17.3435	17.2213	17.4245	16.9307	17.5151	17.051	17.2116	17.3054	17.2878	17.4318	17.4128	16.8865	17.2232	17.1899	17.12	17.1861
(UniMod:1)MFSWVSK(UniMod:121)DAR	-0.0928725	0.0743752	0.00205697	0.836849	0.985694	0.998974	0.547814	0.629753	0.989333	EHD1	Q9H4M9_K7	420	17.1846	17.086	17.4437	16.9279	17.0156	16.9961	16.977	16.9619	17.1667	17.0005	17.7144	17.0641	16.877	17.0797	17.3972	17.143	17.3336	17.5405	17.2665	17.2589	17.0526	17.3294	17.2754	17.2025	17.3195
(UniMod:1)MFVQEEK(UniMod:121)IFAGK	-0.00549258	0.307661	0.165167	0.991784	0.576597	0.78528	0.96648	0.0266114	0.214768	UBAC1	Q9BSL1_K7	421	17.6735	17.6649	17.5567	17.8166	17.7945	17.7517	17.7232	17.5903	17.7455	17.6943	17.4244	17.4885	17.1692	17.8047	17.9962	17.7402	17.466	17.6814	17.8712	17.611	17.3742	17.7731	17.993	17.7505	17.6819
(UniMod:1)MFWK(UniMod:121)FDLHSSSHIDTLLER	0.877617	0.685895	-1.01595	0.403429	0.956499	0.579944	0.0873421	0.324475	0.0779036	PPP6R3	Q5H9R7_K4;Q5H9R7-2_K4;Q5H9R7-6_K4	422	15.8884		16.0838	15.1686	14.8179		16.8262	16.4416	15.4352	15.6688	16.4328	15.7341			16.6312				16.5389	16.3146			15.8727	16.0031	14.3564
(UniMod:1)MFWK(UniMod:121)FDLHTSSHLDTLLER	0.0304267	-0.250149	-0.00523011	0.978614	0.949917	0.998602	0.91656	0.311503	0.984852	PPP6R1	Q9UPN7_K4	423	15.6667		15.154	14.7736	14.7019		14.6709		15.1429		16.0101	16.0997	16.1981	15.1981	15.8701	16.3868	15.955	15.5422	16.0519	16.1073	16.1985		15.7646	16.175
(UniMod:1)MGNAATAK(UniMod:121)K										PRKACB	P22694_K8	424	15.4166								13.6868	15.5902	15.8149	15.3553	15.4349	16.177	15.8711	15.9715	15.9623						14.7159	15.3361	15.0833
(UniMod:1)MHC(UniMod:4)K(UniMod:121)VSLLDDTVYEC(UniMod:4)VVEK										EPB41	P11171-3_K4;P11171-4_K4	425	16.2481				14.8791	15.9132			15.8755		15.8158		15.6877					16.4448	16.3316	16.9294	16.8976	17.0069	16.3466	16.724	16.3736
(UniMod:1)MHK(UniMod:121)EEHEVAVLGPPPSTILPR	-0.302316	1.02953	0.152625	0.843097	0.790801	0.970883	0.561021	0.0891285	0.733801	IFITM1	P13164_K3	426	16.1001		15.5688	16.795	17.111		15.4184	16.6654	16.4842		14.6618		14.9723		16.0115	16.1644	15.3638	14.8279	17.0334	17.0153	16.1605	15.9475	16.4832	16.5982	16.6189
(UniMod:1)MHQK(UniMod:121)LLK	-0.0337373	0.0727395	-0.367267	0.938605	0.98087	0.234467	0.796527	0.579355	0.00966236	PAQR3	Q6TCH7_K4	427	17.3808	17.5554	17.6673	17.5351	17.6235	17.5514	17.5418	17.4749	17.6783	17.2843	17.5569	17.2706	16.841	17.3811	17.302	17.3541	17.2065	17.6518	17.5614	17.4196	17.2591	17.0744	16.8475	17.1596	17.3413
(UniMod:1)MHTTQK(UniMod:121)DTTYTK	0.120953	-0.0728755	-0.285854	0.846774	0.991784	0.759632	0.569532	0.731103	0.187618	RBM24	Q9BX46_K6	428	15.3067	15.5684	15.6314	15.2257		15.6084	15.4202	15.6446	15.7113	14.84	14.988	15.0703		15.0308	14.9323	15.2675	14.3424		15.6055	15.7462	15.4924	15.8599	15.4464	14.9206	15.0885
(UniMod:1)MIDSVK(UniMod:121)LR	-0.0338022	0.201691	-0.387692	0.957434	0.935505	0.504609	0.848826	0.262702	0.053478	CEP78	Q5JTW2_K6;Q5JTW2-2_K6;Q5JTW2-3_K6;Q5JTW2-5_K6	429	17.6141	16.6448	17.7036	17.4052	17.714	17.0743	17.389	17.2986	17.5705	17.8498	18.0408	17.8967	17.7668	18.2166	18.0486	18.0371	18.0585	17.5136	17.7911	17.5895	17.7186		17.4782	17.1868	17.1315
(UniMod:1)MIEESGNK(UniMod:121)R	0.112056	0.398065	0.832636	0.905053	0.944956	0.285879	0.697129	0.291097	0.0143052	DTNB	O60941_K8;O60941-2_K8;O60941-3_K8;O60941-4_K8;O60941-5_K8;O60941-7_K8	430	16.5226	16.8776	16.6763	16.479	16.6951	16.8909	16.5416	16.7256	17.018	16.9261			15.0571		16.5406	16.6379	15.9905	16.4215	16.4616	15.8515	15.7788	16.9409	16.9659	16.9762
(UniMod:1)MIEQQK(UniMod:121)R	0.144325	-0.415654	0.0648481	0.828541	0.781831	0.986261	0.531886	0.0834042	0.862709	SNRNP40	Q96DI7_K6	431	16.9442	17.3234	17.058	16.9221	16.9403	17.245	16.6084	17.6222	17.3455	17.4578	17.0751	16.6184	17.2617	16.7552	16.9431	16.6133	16.4387				16.6152	16.7802	17.0753		16.1848
(UniMod:1)MIK(UniMod:121)LFSLK	-0.308237	0.369121	-0.593044	0.593992	0.864118	0.349156	0.211807	0.137904	0.0217095	UBE2M	P61081_K3	432	24.1491	24.5566	24.9106	24.8919	24.8194	24.3846	24.6335	24.5156	24.4117	23.9967	24.3923	24.3694	23.0851	24.5143	24.8832	24.2082	23.7144	23.9028	24.2557	24.1021	23.5708	23.4635	23.4198	23.268	23.3079
(UniMod:1)MK(UniMod:121)ETIMNQEK	-0.00449578	-0.049516	-0.686138	0.996614	0.996324	0.24996	0.985579	0.842276	0.0108442	BTF3	P20290-2_K2	433	15.4121	16.2068	15.6215	15.8677	15.8567	15.9893	15.7181	15.821	16.0064	14.9582	15.8212	15.245	15.1528	14.9538	15.6531	15.3926	14.9796	15.7108	15.8556	15.5395	14.5894	15.0044	15.0993	14.3067	14.5402
(UniMod:1)MK(UniMod:121)PALFSVLC(UniMod:4)EIK										PBX2	P40425_K84	434	15.7611	14.817					14.8955		16.5983							16.5128		15.8983	15.8926		15.7133
(UniMod:1)MK(UniMod:121)PILLQGHER	0.319874	0.191594	-0.226749	0.664894	0.971384	0.88993	0.284276	0.484848	0.409544	EIF3I	Q13347_K2	435	17.4656	17.3886	17.4633	16.1535		17.8851	16.8842	17.3962	17.1211	17.7248	17.9098	17.6612	17.0326	17.9595	17.7469	17.357	18.0313	17.7208	17.3273	17.6603	17.7424	17.4938	16.9175	17.6253	17.5072
(UniMod:1)MK(UniMod:121)QDASR	0.125969	-0.0210962	-0.0472105	0.720888	0.998358	0.969549	0.352913	0.875131	0.725398	NUP37	Q8NFH4_K2	436	18.3239	18.5716	18.8701	18.3452	18.5424	18.7135	18.7339	18.5256	18.8602	17.5714	17.2676	17.276	17.4405	17.2569	17.4884	17.5142	17.2116	18.6296	18.8946	19.261	19.1015	18.8846	18.9968	18.9303	18.8862
(UniMod:1)MK(UniMod:121)SPDEVLR	0.186565	0.00695489	-0.49495	0.712598	0.999489	0.315726	0.341973	0.971434	0.0173903	PHLDA2	Q53GA4_K2	437	19.9619	19.6064	19.6153	19.6416	19.2663	19.9922	19.5479	19.6224	19.7134	20.0293	20.5377	20.116	20.5205	20.1097	20.5453	20.1954	20.3809	20.8205	20.4335	19.8118	19.7469	19.5885	19.8525	19.591	19.801
(UniMod:1)MLDHK(UniMod:121)DLEAEIHPLK	0.729551	-0.162868	0.335516	0.371711	0.988059	0.885218	0.073678	0.678723	0.396603	FAM234A	Q9H0X4_K5	438	21.1219	18.826	21.4568	19.6918	20.909	20.3687	20.3566	21.3251	21.7512	21.1997	21.5448	21.3627	21.2409	20.9467	21.1055	21.2963	21.348	21.3946	21.524	21.1468	21.3611	21.5091	22.148	21.4962	21.6152
(UniMod:1)MLGPEGGEGFVVK(UniMod:121)LR	-0.0550409	0.236294	0.0558142	0.916517	0.869347	0.969384	0.728194	0.145279	0.72454	HNRNPF	P52597_K14	439	19.1363	19.1962	19.7338	19.1597	19.3788	19.4482	19.321	19.2503	19.2288	18.7589	19.3553	18.999	18.6242	19.0488	19.4721	19.1895	18.9721	18.8037	19.1913	19.1822	18.7788	18.9634	19.1073	19.0573	19.0512
(UniMod:1)MLGSGFK(UniMod:121)AER	0.0717904	-0.138691	0.0676434	0.870929	0.958821	0.954203	0.61766	0.33874	0.638004	IST1	P53990-2_K7	440	18.571	18.8144	19.2394	18.6711	18.4768	18.822	18.7994	19.0972	18.7703	18.3917	18.8941	18.7455	18.5054	18.3968	18.6461	18.5523	18.3867	18.1492	18.4062	18.3112	18.2462	18.2123	18.4824	18.4295	18.2592
(UniMod:1)MLGTEGGEGFVVK(UniMod:121)VR	0.0542394	0.281408	0.0213704	0.877026	0.514976	0.984948	0.630564	0.0192678	0.849362	HNRNPH1	P31943_K14	441	19.3351	19.2349	19.4008	19.3071	19.3892	19.2541	19.3825	19.415	19.4973	19.0516	19.3397	19.0437	19.0679	19.0609	19.6863	19.4046	19.4767	19.304	19.3562	19.4106	19.4019	19.2972	19.3342	19.4694	19.4573
(UniMod:1)MLK(UniMod:121)LLNQK										BRCA1	P38398-8_K3	442	15.7843															15.9325								15.6362
(UniMod:1)MLLSK(UniMod:121)FGSLAHLC(UniMod:4)GPGGVDHLPVK	-0.191884	0.0122804	-0.205713	0.868642	0.999489	0.924426	0.613125	0.970627	0.507853	PIM3	Q86V86_K5	443	16.424		15.7231		15.6214	15.4168	15.1546	16.0646	15.2854		17.9459	17.1581	16.2615	17.1149	17.5041	17.2312	16.6862	16.6764	17.2257	16.3668	16.0109	16.6206	16.0668	16.3424	16.4271
(UniMod:1)MLTLASK(UniMod:121)LK	-0.319694	-0.25724	-0.655289	0.33071	0.846522	0.0350695	0.0586943	0.122713	0.000505121	UBE2F	Q969M7_K7;Q969M7-6_K7	444	22.2888	22.957	22.9997	23.0592	23.0326	23.0111	22.6554	22.4978	22.6055	22.6461	22.8943	22.608	22.187	22.556	22.5491	22.1789	22.0225	21.647	22.2351	21.9354	21.7285	21.3513	21.2386	21.0087	21.3263			+
(UniMod:1)MMLGTEGGEGFVVK(UniMod:121)VR	-0.00228647	0.461913	0.0420785	0.997763	0.64991	0.984034	0.991436	0.039454	0.843488	HNRNPH1	P31943_K14	445	18.7779	18.6987	18.7979	18.6041	18.9326	18.6158	18.4984	18.8927	19.0171	18.0813	19.0071	18.5205	18.4229	18.4378	19.3	19.1053	19.0365	18.2127	18.9823	19.2015	18.8699	18.6535	19.042	18.8993	18.84
(UniMod:1)MNFSEVFK(UniMod:121)LSSLLC(UniMod:4)K	1.18201	0.208947	0.0301054	0.724124	0.995073	0.998104	0.357433	0.802987	0.980848	WRAP73	Q9P2S5_K8	446	19.1714	19.0602			17.4505		19.4373			21.5999	18.0328		18.5749	19.2978	19.6903	19.8463		19.3612		18.6631			19.0423
(UniMod:1)MNGPADGEVDYK(UniMod:121)K										INO80E	Q8NBZ0_K12;Q8NBZ0-2_K12	447	13.9818					14.1283		14.4196	14.2228						14.4351	13.571								13.6032	13.4923
(UniMod:1)MNIMDFNVK(UniMod:121)K	0.24158	0.0457969	-0.0730592	0.594298	0.995073	0.976371	0.211996	0.808558	0.791783	SH3GLB1	Q9Y371_K9;Q9Y371-2_K9	448	18.0326	17.8931	17.4762		17.8205	17.859	17.6942	18.2459	18.087	17.9941	18.1986	18.1629		18.3473	18.0987	18.2287	17.9828	18.306	18.3752	18.2265	17.5756			18.0478
(UniMod:1)MNINDLK(UniMod:121)LTLSK	-0.0114897	-0.135139	-0.0386649	0.991387	0.994673	0.988018	0.96433	0.776665	0.870929	UAP1	Q16222_K7	449	15.3238	15.5102	16.1345	15.0202	15.0287	15.2784	15.533	15.4243			15.3504				15.2153			15.1889	15.6386	15.3003	14.9542	15.1893	15.2261	14.888	15.624
(UniMod:1)MNK(UniMod:121)DAQMR	0.655202	0.0958231	0.0582662	0.00811001	0.977655	0.964737	0.000312332	0.536696	0.70636	ENY2	Q9NPA8_K8;Q9NPA8-2_K3	450	17.4484	16.7585	16.7659	16.5546	16.6016	17.6056	17.2614	17.1372	17.2973	17.5726	17.3933	17.3516	17.6882	17.4832	17.7775	17.6084	17.5199	18.3442	17.5843	17.6648	17.4824	17.705	17.8037	18.0502	17.7499	+
(UniMod:1)MNNHVSSK(UniMod:121)PSTMK										ACSL3	O95573_K8	451	15.8498	16.0517	16.2052			16.3738	16.001	16.4137	15.9164		15.9998	15.24	15.492	14.6994	15.6379	15.7762		15.9985		16.0909
(UniMod:1)MNPTETK(UniMod:121)AVK										CAST	P20810-8_K7	452	14.6436	15.1815				13.4337	14.9847			15.1414				14.0591	14.8616						14.7251				14.762
(UniMod:1)MNQELLSVGSK(UniMod:121)R	0.260007	0.310635	0.693861	0.835299	0.932718	0.319057	0.54444	0.258309	0.0177001	FBXW7	Q969H0_K11	453	16.733		16.7178			17.0006	16.9478	17.0398	16.9231	16.7159	17.051	16.5567	16.2525	16.6304	17.258	16.7514	17.1789	15.2571	15.9924	16.7776	16.77	16.5699	16.865	16.9505	17.1872
(UniMod:1)MNQGSGLDLLK(UniMod:121)ISYGK										CACNB2	Q08289-4_K11;Q08289-9_K11	454	15.7066												15.6583			15.8189	15.6426
(UniMod:1)MNSDQDVALK(UniMod:121)LAQER	0.201531	0.219229	0.167894	0.502523	0.830895	0.787376	0.141171	0.111071	0.216687	USP6NL	Q92738_K10	455	19.0958	18.5695	18.964	18.4003	18.8103	18.8663	18.895	18.9563	18.8326	19.582	19.4829	19.3035	19.2349	19.525	19.9764	19.4355	19.5432	18.6702	19.0272	19.0792	18.8483	19.1022	19.0176	19.0729	19.1038
(UniMod:1)MNSSDEEK(UniMod:121)QLQLITSLK										SHTN1	A0MZ66_K8	456	15.2351			13.8242						15.5829			15.986	15.2983	15.4842
(UniMod:1)MNSVGEAC(UniMod:4)TDMK(UniMod:121)R	0.0637958	0.087998	0.0223888	0.88767	0.97795	0.988613	0.654542	0.537966	0.874958	TRIAP1	O43715_K12	457	16.6114	16.0898	16.8296	16.7462	16.7973	16.6966	16.7112	16.777	16.5332	16.4974	16.6073	16.3577	16.2316	16.4054	16.6538	16.6416	16.3452	16.6654	16.9082	16.6931	16.5647	16.8614	16.7701	16.6688	16.6205
(UniMod:1)MNVTPEVK(UniMod:121)SR	0.461962	-0.00933871	-0.195051	0.259647	0.999489	0.871031	0.0374231	0.964631	0.359198	GPATCH4	Q5T3I0_K8	458	17.0814	17.2332	16.8283	17.0506	16.469	17.9478	17.1356	17.0964	17.2492	17.5537	17.7934	17.1941	17.4033	17.549	17.9339	17.1766	17.2477	16.5467	16.9417	16.6181	16.8299	16.4154	16.9355	16.4409	16.3643
(UniMod:1)MNWNK(UniMod:121)GGPGTK	1.92503	0.65638	0.11448	0.0246624	0.881675	0.975565	0.0012789	0.158841	0.785107	DDX42	Q86XP3_K5	459	15.2416		14.1596	13.9262		17.0225	15.3513	15.8077	15.6901	14.9392	16.1391	14.2104		15.8725	16.0875	15.1845	15.866	15.0803	15.5892	14.5356	14.4746	15.732	15.3474	14.8407	14.2176	+
(UniMod:1)MNYDK(UniMod:121)LSR	0.0283034	0.133581	0.994877	0.988283	0.991356	0.364312	0.951477	0.725472	0.0240967	ERF	P50548-2_K5	460	16.6372	17.7667	16.8054	14.9891	16.3869	16.5987			16.432	17.0962	17.2199	17.1382	17.2975	17.4702	17.3324	17.2964	17.1872	15.1112	15.4912	15.8478		16.0242	16.7509	16.1688	16.9691
(UniMod:1)MQAIK(UniMod:121)C(UniMod:4)VVVGDGAVGK	-0.133246	0.0628198	-0.143845	0.632004	0.981338	0.785031	0.24852	0.581765	0.214034	RAC1	P63000_K5;P63000-2_K5	461	21.156	21.0737	21.4297	21.0745	21.1339	20.8639	21.0499	21.3027	20.9624	21.1662	21.1289	21.0743	20.909	21.0365	21.3692	21.0624	21.0616	21.1858	21.4075	21.3923	21.3244	21.103	21.1538	21.2037	21.2741
(UniMod:1)MQAPHK(UniMod:121)EHLYK	-0.447196	-0.0322426	-0.541578	0.128275	0.996324	0.121709	0.0118464	0.844613	0.00311233	RAB38	P57729_K6	462	16.2355	16.4848	16.6042	16.6609	16.9165	16.1752	16.0729	16.3382	16.2912	16.3475	16.3765	15.9354	16.0621	15.7917	16.4651	16.2019	16.1339	16.3179	16.5508	16.5346	16.0766	16.2602	15.6585	15.8215	15.5735
(UniMod:1)MQGGEPVSTMK(UniMod:121)VSESEGK										OSBPL11	Q9BXB4_K11	463	14.1846	13.2224	13.6379						13.8167	14.4987	14.5478		14.8756		14.5743								14.3036
(UniMod:1)MQIFVK(UniMod:121)TLTGK	1.64257	0.565361	-0.427799	0.145856	0.96402	0.920189	0.0143687	0.369237	0.495103	RPS27A	P62979_K6	464	20.2489	18.5329	20.0771	18.9184	19.4733	21.3333	21.9719	20.5656	19.7013	18.2175	20.9771	21.0566	19.5904	20.8702	21.4784	18.8278	20.9267	20.3659	20.3787	21.1022	20.736	20.7665	19.1316	20.8776	20.0958
(UniMod:1)MQNVINTVK(UniMod:121)GK	-0.165486	0.10491	-0.00188651	0.704305	0.976941	0.99912	0.330809	0.534815	0.991054	ATG3	Q9NT62_K9	465	18.1154	18.6534	18.1266	18.3931	18.1969	18.2958	17.9663	18.0968	18.3492	18.66	18.4779	17.9683	18.2991	18.3924	18.7768	18.4812	18.1747	17.3952	18.0239	17.7651	17.55	17.856	17.7307	17.522	17.6178
(UniMod:1)MQNYK(UniMod:121)YDK	0.0587743	-0.0376459	0.142548	0.895655	0.994819	0.843734	0.672839	0.786544	0.310715	PLPP3	O14495_K5	466	16.7968	17.011	17.1228	17.2492	17.3428	17.2478	17.345	17.0445	17.3235	16.3146	16.4309	16.4858	16.0734	15.9817	16.5664	16.4626	16.1434	16.7423	16.6754	17.0512	16.7344	17.1296	17.0527	16.7996	16.7915
(UniMod:1)MQPASAK(UniMod:121)WYDR	0.447655	-0.104709	0.134883	0.458361	0.989321	0.952288	0.115057	0.704565	0.625638	PTGES3	Q15185_K7;Q15185-4_K7	467	18.0333	18.1814	18.4599	17.2117	17.0865	18.3208	18.1824	18.2719	17.955	17.6596	18.7994	17.9542	17.9051	17.6989	18.1343	17.9217	18.1446	18.0139	17.8427	18.0583	18.2717	18.1135	18.6348	18.33	17.6478
(UniMod:1)MQSIK(UniMod:121)C(UniMod:4)VVVGDGAVGK	-0.13091	0.158667	0.0168948	0.703601	0.930316	0.990308	0.330183	0.240354	0.898876	RHOG	P84095_K5	468	18.1745	18.2619	18.5846	18.287	18.4928	18.1955	18.1894	18.3018	18.4159	17.7891	17.9803	17.9214	17.6855	17.9514	18.1724	18.1164	17.7708	17.9136	18.5848	18.3931	18.1108	18.3739	18.2945	18.2562	18.1453
(UniMod:1)MQSNK(UniMod:121)TFNLEK	0.181502	0.0746616	-0.162785	0.602412	0.985694	0.821941	0.219066	0.607809	0.268683	NONO	Q15233_K5	469	19.5257	19.8607	19.5679	20.0201	19.7019	20.2451	19.9827	19.9852	19.6636	19.0512	19.3977	18.9561	18.8949	19.3529	19.1586	18.9817	19.1054	19.4902	19.8363	19.7956	19.5485	19.7001	19.5327	19.2716	19.5151
(UniMod:1)MQSTDLGNK(UniMod:121)ESGK	-0.6325	-0.269876	0.0377514	0.317689	0.966617	0.991304	0.0543322	0.392806	0.916762	TBC1D31	Q96DN5_K9	470	14.5822	14.4617	14.9886	15.1888	14.4203	14.6061	14.5974	13.3803	13.9457	14.8903	14.9266	14.8012	15.4494	15.36	14.7025	14.5004	14.4251	14.9096	14.5554		13.5606	13.9864	14.509	14.6435
(UniMod:1)MQTIK(UniMod:121)C(UniMod:4)VVVGDGAVGK	-0.331973	0.267331	-0.0695185	0.0750001	0.538461	0.93074	0.00544427	0.0210615	0.524103	CDC42	P60953_K5	471	21.8864	21.9959	22.273	22.1006	22.2639	21.7342	21.7901	21.8993	21.8819	21.5868	21.6823	21.5575	21.378	21.856	21.9131	21.7517	21.7531	21.7389	22.0965	22.0945	22.1369	21.9317	21.8354	21.8657	22.1559
(UniMod:1)MQVTLK(UniMod:121)TLQQQTFK	-0.290181	0.183347	0.0232349	0.512704	0.961328	0.990832	0.147952	0.353479	0.905446	RAD23B	P54727_K6	472	18.2439	18.6531	18.8282	18.4025	18.1512	18.6433	18.2974	18.0801	17.8534	17.9454	18.5265	17.928	17.9249	18.2923	18.6263	18.2627	17.8769	17.979	18.0048	18.4386	18.3115	18.433	18.0911	18.0179	18.2849
(UniMod:1)MTENSTSAPAAK(UniMod:121)PK	0.132727	-0.00807922	-0.235214	0.722421	0.999489	0.652958	0.35503	0.954644	0.108445	H1F0	P07305_K12	473	16.0925	16.0633	16.0236	16.0383	15.3918	16.0976	15.8384	15.9097	16.2022	16.3916	16.5101	16.4237	16.4884	16.4981	16.523	16.2422	16.5182	15.747	15.9436	16.2203	16.0897	15.8213	15.6775	15.946	15.6149
(UniMod:1)MTLEEFSAGEQK(UniMod:121)TER	0.271419	0.176008	0.0754303	0.495772	0.956499	0.959931	0.13677	0.327265	0.671723	GADD45A	P24522_K12	474	15.8261	15.3899	15.1199	15.385	15.7474	15.6268	15.5395	15.608	15.9536	16.3023	16.0864	16.1793	16.7261	16.4721	16.7391	16.3766	16.4104	15.6349	15.6493	15.1227	15.5244	15.2867	16.0238	15.3718	15.5507
(UniMod:1)MTVGK(UniMod:121)SSK	-0.29177	0.0113246	0.219065	0.336629	0.999489	0.749956	0.0605843	0.956552	0.179872	SNRPB;SNRPN	P14678_K5;P14678-2_K5;P14678-3_K5;P63162_K5	475	16.1834	16.3719	16.6011	16.4666	16.593	15.7978	16.2016	16.3452	16.5209			15.5434	15.7846		15.5967		15.7539		16.182	15.9789	16.2812	16.5734	16.2484	16.2017	16.4423
(UniMod:1)MVGEEK(UniMod:121)MSLR	0.382542	-0.0622006	-0.219741	0.512704	0.995073	0.899886	0.147971	0.809264	0.43306	SOAT1	P35610_K6	476	16.3772	16.2331	16.032	16.8462	16.6181	17.263	16.3829	16.6278	16.9859	16.4115	16.4713	16.4329	16.3279	16.4243	16.5147	16.5335	15.9223	16.7822	16.6992	15.6371	15.6286	15.8248	16.2214		15.8549
(UniMod:1)MVGK(UniMod:121)GAK	0.123326	0.230962	-0.225347	0.837964	0.937228	0.843991	0.550255	0.269386	0.312013	SLC6A9	P48067-2_K4	477	19.6551	19.6879	20.2236	19.713	20.1137		19.9717	20.0914	20.1104	19.3643	19.2237	19.1001	19.177		19.7031	19.3306	19.308		19.178	19.8856	20.2662		19.4676	19.452	19.7342
(UniMod:1)MVK(UniMod:121)ISFQPAVAGIK	0.0306317	0.187787	0.17482	0.965044	0.955514	0.869659	0.870409	0.322774	0.356574	ITM2C	Q9NQX7_K3;Q9NQX7-2_K3	478	18.9422	18.9087	18.812	18.2441	18.4078	18.8675	18.2728	18.4827	18.8721	18.7715	18.9068	18.7973	18.7839	19.0657	19.3663	18.5679	19.0107	18.8946	19.4058	19.0437	19.5438	19.5271	19.3311	19.1656	19.5634
(UniMod:1)MVPSSPAVEK(UniMod:121)QVPVEPGPDPELR	0.0243932	0.0519381	0.294036	0.949465	0.985694	0.286496	0.827158	0.642665	0.0143877	SLC19A1	P41440_K10	479	21.9933	22.0773	22.0386	21.8248	22.0613	22.0987	21.8705	21.9733	22.1571	22.3213	22.1632	22.132	21.9381	22.2071	22.1713	22.1171	22.2669	21.407	21.8848	21.5908	21.7396	22.0821	21.9414	21.9438	21.831
(UniMod:1)MYAK(UniMod:121)GGK	0.27008	0.225142	-0.074578	0.52345	0.935505	0.961683	0.156347	0.263581	0.687424	SSBP4	Q9BWG4_K4;Q9BWG4-2_K4	480	16.3253	16.205	16.3124	15.8001		16.7	16.1888	16.2833	16.3317	16.3973	16.2245	16.1981			16.6717	16.2651	16.5586	16.152	16.5531	16.5802	16.1964		16.549	16.4363	15.9022
(UniMod:1)MYAQPVTNTK(UniMod:121)EVK	0.234385	0.0170505	0.130723	0.877033	0.999489	0.961629	0.63095	0.957703	0.685096	PIGC	Q92535_K10	481	15.2491	15.4019	14.5709	15.7675			15.4811			15.4142		14.9398	15.0582	15.4503	15.6859	15.2284	14.2532	15.3987		15.3878	14.9458	15.5296	15.32	15.6543	14.9955
(UniMod:1)NPGYDC(UniMod:4)LFK(UniMod:121)LLLIGDSGVGK										RAB1C	Q92928_K10	482	17.8014		18.26	18.4688					18.5276	17.1706	18.0018		18.7729					17.2654			15.9792		17.7659
(UniMod:1)PDPAK(UniMod:121)SAPAPK	0.240603	0.357733	-0.261984	0.778226	0.932718	0.887298	0.439782	0.254698	0.400843	HIST2H2BF;HIST1H2BH	Q5QNW6_K6;Q5QNW6-2_K6;Q93079_K6	483	16.3328	16.3528	15.9241	16.1485	16.5937	16.9236	16.0428	16.3729	16.6421	16.1412	16.3612	15.9657	15.9134	16.632	16.3619	16.4481	16.3705	15.5582	16.0366	16.526	17.799	16.3028	15.8911	16.2194	16.4586
(UniMod:1)PWK(UniMod:121)EESEFTK										C11orf65	Q8NCR3_K4;Q8NCR3-2_K4	484	15.9708	15.4255		16.4117	16.3888				16.2141		15.8845	15.2387			15.7652				16.4593			16.0119	15.9087
(UniMod:1)SAELNVPIDPSAPAC(UniMod:4)PEPGHK(UniMod:121)GMDYR	0.0991101	-0.699926	0.103137	0.919273	0.641828	0.969949	0.737354	0.0377148	0.72713	ORAI2	Q96SN7_K22	485	16.1679	17.1787	16.0629	16.2264	16.0196	17.0728	16.6633	16.0364	16.1116	16.178	16.1194	16.5439	15.4257		15.1417	15.64	15.3188	16.3822	15.8489	16.2018	16.4216	16.1342	16.5344	15.7542	16.8442
(UniMod:1)SAEVETSEGVDESEK(UniMod:121)K	-0.0371418	-0.0746848	0.1148	0.954021	0.988215	0.932323	0.839242	0.68378	0.532358	HMOX2	P30519_K16	486	17.5507	16.917	17.3855	17.7721	17.6153	17.0338	17.4761	17.2914	17.7401	17.6788	17.6399	17.733	18.0161	17.5325	17.9847	17.7126	17.5392	17.0376	17.5585	17.6447	17.6035	17.4852	17.7789	17.5809	17.4586
(UniMod:1)SAEVK(UniMod:121)VTGQNQEQFLLLAK	0.304306	-0.025222	-0.0811539	0.630314	0.999489	0.973844	0.246705	0.922281	0.753842	COPS7A	Q9UBW8_K6	487	15.6454	15.293	14.8959	15.7355	15.7922	15.6669	15.7478	15.5076	16.0114	15.4703	15.7601	16.0283	16.1221	15.4082	15.7959	16.0269	16.0488	15.5135	15.3661	15.9215	15.4511	14.5466	15.9586	15.5981	15.8242
(UniMod:1)SAFSEAALEK(UniMod:121)K	0.136923	-0.0400066	0.141957	0.774927	0.996324	0.894472	0.434587	0.818221	0.418137	RPRD1A	Q96P16_K11	488	18.0099	17.6707	17.8523	18.1026	17.8256	18.0325	18.1583	17.7598	18.0483	18.0919	18.1649	17.9231	18.521	17.957	18.3935	18.4193	17.771	17.6887	17.9674	18.0895	17.7431	18.0001	18.3431	17.604	18.1093
(UniMod:1)SAK(UniMod:121)AISEQTGK	-0.0709117	0.0431959	0.0847938	0.812735	0.988116	0.896125	0.502214	0.681711	0.4234	ACLY	P53396_K4	489	19.0173	19.2259	19.1439	19.1007	19.1355	19.1077	19.0704	18.9826	19.1617	19.1332	18.8411	18.8821	18.7792	19.0239	18.9629	18.9099	18.9118	18.6972	18.9101	19.1451	19.0999	19.1892	18.9083	19.0005	19.0935
(UniMod:1)SALEWYAHK(UniMod:121)SLGDGIFWIQER										MBLAC2	Q68D91_K10	490	18.5456				18.3601								18.3378		18.8699		18.8062		18.965	18.3581	18.2523	18.4539		18.5067
(UniMod:1)SAPAAK(UniMod:121)VSK	0.240401	0.163705	0.14001	0.342681	0.906161	0.819669	0.0625846	0.194976	0.265154	SET	Q01105-2_K7	491	22.0001	21.8869	21.9279	21.8334	21.9848	22.1925	22.2511	22.1091	22.042	21.8704	22.0796	21.9233	22.1006	22.2216	22.4056	21.8936	22.1081	21.4947	22.0255	21.8997	21.8859	22.1009	21.7321	21.9782	22.0546
(UniMod:1)SASAVFILDVK(UniMod:121)GK	0.0893512	0.237698	0.0528577	0.922257	0.966617	0.984737	0.74655	0.393454	0.848254	AP1M2	Q9Y6Q5-2_K12	492	18.0986	17.5619	17.6931	17.6727	18.0212	17.5337	17.7195	17.8391	18.214	17.5038	18.5026	18.2542	18.8873	17.9031	18.7435	18.6548	18.7972	17.3135	18.0912	18.4357	18.4862	17.769	18.1387	18.3516	18.2787
(UniMod:1)SASAVYVLDLK(UniMod:121)GK	-0.152777	0.0306467	-0.126533	0.639341	0.996324	0.860371	0.25532	0.816842	0.343822	AP1M1	Q9BXS5_K12;Q9BXS5-2_K12	493	17.7095	18.1107	17.6383	17.7899	17.8758	17.9413	17.7378	17.4941	17.6305	18.0457	18.0105	17.723	17.5601	17.7572	18.0092	17.9357	17.7595	17.3777	17.5416	17.7564	17.5814	17.4843	17.2955	17.5517	17.4195
(UniMod:1)SC(UniMod:4)VPWK(UniMod:121)GDK	0.183687	-0.00180265	-0.0659191	0.616371	0.999489	0.95863	0.232224	0.989703	0.662956	JOSD1	Q15040_K7	494	17.1568	16.7019	16.7331	16.5907	16.4856	16.9443		16.8411	16.6491	17.7115	17.5939	17.4041	17.621	17.6574	17.5916	17.3618	17.7125	16.9043	17.1558	16.9185	17.62	17.0296		17.0536	17.168
(UniMod:1)SDAAVDTSSEITTK(UniMod:121)DLK	0.245966	0.21482	0.125581	0.329543	0.801287	0.846329	0.0582279	0.0948454	0.318296	PTMA	P06454_K15;P06454-2_K15	495	27.1864	27.2282	27.1466	27.4434	27.3246	27.4488	27.5708	27.4356	27.6713	26.3823	26.5263	26.5492	26.7438	26.5896	26.8855	26.7177	26.868	27.0981	27.382	27.6601	27.5795	27.3752	27.559	27.5628	27.7249
(UniMod:1)SDEASAITSYEK(UniMod:121)FLTPEEPFPLLGPPR										FAM199X	Q6PEV8_K13;Q6PEV8-2_K13	496	17.7504	17.5605		17.8665	18.3366						17.3038		17.737		18.182	17.9186		16.1757	18.538	17.1297	17.9355		18.5288		17.5419
(UniMod:1)SDEFSLADALPEHSPAK(UniMod:121)TSAVSNTK	0.068352	0.0658758	0.16752	0.927181	0.994139	0.907906	0.75986	0.768288	0.456269	MAPK1IP1L	Q8NDC0_K18	497	17.2013	17.192	17.0408	17.3813	17.3078	17.3403	17.2479	17.1926	17.4144	17.6856	17.6026	17.04	17.5178	17.6255	17.7303	17.4609	17.2928	15.8397	17.3526	17.1724	16.6794	17.1157	16.9691	16.7942	16.8351
(UniMod:1)SDFDSNPFADPDLNNPFK(UniMod:121)DPSVTQVTR	-0.16071	0.324409	0.115155	0.71606	0.741867	0.921656	0.34655	0.0653262	0.497808	SCAMP1	O15126_K19	498	18.9989	19.1694	19.5855	19.3049	19.4897	19.3058	19.4313	19.0886	19.081	18.3875	18.8969	18.7819	18.4437	19.1238	19.1479	18.9061	18.6299	18.3019	19.0986	19.0882	18.8814	18.8631	18.8878	18.9985	19.0813
(UniMod:1)SDK(UniMod:121)LPYK	-0.130376	0.043294	-0.110735	0.644361	0.989321	0.856408	0.260402	0.704834	0.337118	AHCY	P23526_K4	499	18.6609	18.6693	18.5421	18.6716	18.8119	18.433	18.412	18.7339	18.5944	18.6152	18.3775	18.7107	18.4806	18.7502	18.5584	18.4577	18.5907	19.0167	18.6266	18.7811	19.0236	18.8489	18.6702	18.6537	18.8324
(UniMod:1)SDK(UniMod:121)PDMAEIEK	0.0124004	-0.212008	-0.296821	0.987557	0.936928	0.68191	0.947614	0.268302	0.126248	TMSB4X	P62328_K4	500	17.5874	17.6286	17.5676	17.8541	17.8107	17.8973	17.4257	17.6484	17.9392	17.8788	17.3268	17.7324	17.9457	17.6993	17.5812	17.3356	17.4196	17.461	17.4792	17.164	18.1926	17.1627	17.4254	16.9848	17.5366
(UniMod:1)SDQDHSMDEMTAVVK(UniMod:121)IEK	1.65176	0.527728	0.897795	0.0031489	0.86194	0.463647	0.000100113	0.135469	0.0431756	SP1	P08047_K16;P08047-3_K16	501	16.092	15.4661	16.1141	14.038	15.5702	17.4973	16.8122	16.6774	16.8084	15.4525	16.2828	15.8178	16.0719	16.1707	17.1681	16.2865	16.1107		15.6924	15.0038		16.0814	16.0946	16.5223	16.2852	+
(UniMod:1)SDQEAK(UniMod:121)PSTEDLGDK	0.569111	-0.0287895	0.205493	0.00693046	0.996324	0.685831	0.000258631	0.827064	0.129132	SUMO1	P63165_K7	502	21.7579	21.5837	21.8631	22.2466	22.1949	22.466	22.55	22.5147	22.634	21.3078	21.2537	21.324	21.6528	21.3772	21.3069	21.4022	21.337	21.2884	21.5286	21.586	21.7738	21.8196	21.737	21.7688	21.6735	+
(UniMod:1)SDSEK(UniMod:121)LNLDSIIGR	-0.00862755	0.0165188	0.0853093	0.983988	0.998358	0.895671	0.934679	0.875331	0.421266	PPP1CA	P62136_K6;P62136-2_K6	503	20.7531	20.841	20.9404	20.9518	21.0058	20.8714	20.9622	20.9619	20.909	20.9643	20.7111	20.7144	20.5156	20.8257	20.8016	20.6944	20.6497	20.3678	20.6789	20.5991	20.5604	20.5738	20.6455	20.4688	20.8594
(UniMod:1)SDVAIVK(UniMod:121)EGWLHK	0.24028	0.129004	-0.358396	0.871159	0.987468	0.895045	0.61824	0.667471	0.419455	AKT1	P31749_K8	504	15.9977	14.5562			15.9203		15.4785			16.0353	16.4938		16.4572	16.6205	16.3367	16.3647	16.5092		16.1253			16.2282	15.6831	15.9155	15.241
(UniMod:1)SEDLAK(UniMod:121)QLASYK	0.477783	0.177234	0.324411	0.00303413	0.791989	0.136918	9.57586e-05	0.090131	0.00378203	SMNDC1	O75940_K7	505	18.8301	18.6523	18.7502	18.734	18.8658	19.3889	19.1385	19.1983	19.1878	18.8126	19.0609	18.8592	18.9657	19.1603	19.1789	18.9325	19.1356	18.153	18.4135	18.302	18.4337	18.7104	18.5893	18.4959	18.8043	+
(UniMod:1)SEGDSVGESVHGK(UniMod:121)PSVVYR	0.25202	-0.289517	0.0296376	0.563107	0.859244	0.988277	0.185765	0.130957	0.873767	RER1	O15258_K14	506	21.9917	21.876	21.9971	22.0547	21.9302	22.342	22.1424	21.7478	22.6338	22.3068	22.1873	22.1951	22.361	22.1464	22.017	22.2344	21.4943	21.6072	22.0125	21.3541	22.0338	21.5052	21.7696	21.7926	22.0588
(UniMod:1)SEK(UniMod:121)ENNFPPLPK	0.0428098	-0.0118776	-0.049915	0.881102	0.999314	0.944391	0.640088	0.896533	0.58598	SCAMP4	Q969E2_K4;Q969E2-2_K4;Q969E2-3_K4	507	21.1156	21.0558	21.1706	21.1323	21.2633	21.2315	21.1011	21.143	21.3178	21.1765	21.0252	21.1502	21.2017	21.1308	21.1795	21.0803	21.1156	20.8736	21.0433	21.1431	21.1899	20.9052	20.9764	21.0244	21.1443
(UniMod:1)SEK(UniMod:121)SVEAAAELSAK	0.25896	0.162144	-0.0872221	0.383578	0.933895	0.934456	0.0784141	0.259855	0.540104	PTMS	P20962_K4	508	20.7116	20.7694	20.5694	20.8693	20.667	21.1013	20.9771	20.7266	21.1059	20.4108	20.6129	20.525	20.562	20.4562	21.1443	20.6472	20.5116	20.4636	20.845	20.7837	20.7938	20.5312	20.5487	20.5498	20.9075
(UniMod:1)SELK(UniMod:121)DC(UniMod:4)PLQFHDFK										TADA3	O75528_K5	509	14.9711						15.6245										14.3178
(UniMod:1)SENLDK(UniMod:121)SNVNEAGK										TCP11L1	Q9NUJ3_K7	510	13.7889			12.641						14.4365	13.2974		15.1946	14.191		13.6942	12.596				14.2605
(UniMod:1)SEPK(UniMod:121)AIDPK	-0.331302	0.00461392	0.0365558	0.0849266	0.999489	0.972051	0.00648137	0.966873	0.742439	PPP3CA	Q08209-2_K5	511	17.5908	17.4179	17.237	17.4907	17.4257	17.1174	17.1437	16.7534	17.2315	18.0053	17.7843	17.9116	17.9191	18.0544	17.7906	17.8889	17.9048	17.4733	17.7274	17.5667	17.7114	17.6002	17.6214	17.5481	17.8553
(UniMod:1)SESFDC(UniMod:4)AK(UniMod:121)C(UniMod:4)NESLYGR	-0.0828522	-0.214999	0.0978143	0.852895	0.882197	0.927185	0.580447	0.159807	0.514648	FHL3	Q13643_K9	512	17.5373	17.4742	17.246	17.5554	17.3271	17.3608	17.3423	17.266	17.3022	17.9221	17.3313	17.5024	17.6481	17.6195	17.3621	17.5376	17.0248	17.9597	17.6412	17.511	17.729	17.7224	17.5639	17.8054	18.1404
(UniMod:1)SESLVVC(UniMod:4)DVAEDLVEK(UniMod:121)LR	-2.15355	1.1123	-0.276242	0.0326649	0.899758	0.946843	0.00181457	0.183758	0.593676	GMFB	P60983_K17	513	17.532	18.4515			19.7742	16.0858	17.0389		17.7533			16.9361			18.0484				17.0073	17.7505	17.3509	17.2727	16.914			+
(UniMod:1)SESSSK(UniMod:121)SSQPLASK	0.196589	0.225669	-0.0124008	0.645477	0.909484	0.994145	0.26159	0.199591	0.942688	HMGA1	P17096_K7;P17096-3_K7	514	23.4278	23.9476	23.7999	24.0594	23.6413	24.3825	24.1885	23.8324	23.8312	22.9928	22.8086	22.6818	22.9888	23.0164	23.0365	23.2989	23.0229	22.8372	23.6846	23.5779	23.2939	23.6722	23.1127	23.3404	23.2187
(UniMod:1)SETAPAAPAAAPPAEK(UniMod:121)APVK	0.0813985	-0.0193221	-0.395668	0.933071	0.999489	0.749866	0.77811	0.946622	0.179714	HIST1H1C	P16403_K17	515	26.7614	27.5359	26.2837	26.8828	27.4187	27.076	26.9324	26.7958	27.6425	27.4497	27.0001	26.5223	26.4213	27.3875	26.705	26.7566	26.4671	26.3123	27.1939	26.3011	26.4819	26.4945	26.2629	25.8676	26.0816
(UniMod:1)SETAPAAPAAPAPAEK(UniMod:121)TPVK	-0.0456291	-0.103161	-0.269791	0.957929	0.987646	0.824315	0.850345	0.670231	0.271343	HIST1H1E	P10412_K17	516	25.7477	26.2531	25.1819	25.6446	26.0212	25.7751	25.7272	25.3623	26.0538	26.4981	26.1067	25.5915	25.5016	26.1473	25.8192	25.8764	25.4423	25.4987	26.174	25.597	25.7412	25.6003	25.6348	25.118	25.5786
(UniMod:1)SETPAQC(UniMod:4)SIK(UniMod:121)QER	0.656291	0.306821	0.541222	0.470093	0.963229	0.670762	0.121524	0.365189	0.118065	ETV6	P41212_K11	517	14.8608	13.7754	15.1897			15.0623	15.3918	14.8959	15.2055	14.331	15.7273	14.9136	14.5302	15.1277	15.3134	15.2192	15.0691	13.8161	13.7277	15.252	14.7143	14.8533	15.0277	15.1252	14.6687
(UniMod:1)SEVSC(UniMod:4)K(UniMod:121)K	-0.243615	-0.156164	-0.300095	0.445135	0.932718	0.724162	0.107307	0.258234	0.156218	DCTD	P32321_K7	518	17.2405	17.2097	17.2672		17.0282	16.8944	16.9375	16.9423		17.6324	17.3513	17.3391	17.5451	17.1402	17.5814	17.2108			17.4773			17.3249	17.1608	17.0458
(UniMod:1)SFLK(UniMod:121)SFPPPGPAEGLLR	-0.322686	-0.361281	-0.19316	0.679422	0.913673	0.921781	0.299766	0.212619	0.499229	CLNS1A	P54105_K5	519	20.1818	19.9405	20.5653	20.3204		19.9251	20.1738	19.7055	20.0064	20.0709	20.5299	19.9035	19.962	19.7768	20.3154	19.2295	19.6996	20.2753	20.8857	21.186	20.0673	19.5395	20.8287	20.7425	20.531
(UniMod:1)SFLVSK(UniMod:121)PER	0.658849	0.00728764	-0.191554	0.37003	0.999489	0.885028	0.0731133	0.966126	0.394449	STRADA	Q7RTN6_K7;Q7RTN6-4_K7;Q7RTN6-6_K7	520	15.4156		14.1267					14.7855		15.8693	16.2396	15.7072	16.0974	15.7291	15.9617	16.0132	16.2385			14.7342	15.282		15.0202	14.7414	14.688
(UniMod:1)SGALDVLQMK(UniMod:121)EEDVLK	-0.19739	0.0580338	-0.0808519	0.483062	0.985955	0.93074	0.128979	0.647116	0.524599	RPSA	P08865_K11	521	18.7795	18.6702	18.9693	19	19.2225	18.9113	18.7578	18.7795	18.6238	18.6327	18.6802	18.5794	18.1918	18.3899	18.6466	18.6418	18.638	18.7508	18.9823	19.1183	18.9972	18.8413	18.99	18.8774	18.8165
(UniMod:1)SGDGATEQAAEYVPEK(UniMod:121)VK	-0.213368	-0.0893851	-0.105587	0.426	0.970788	0.887492	0.0981985	0.476657	0.401635	CSTF3	Q12996_K17	522	17.7437	17.698	18.1172	18.1839	17.8965	17.5063	17.8233	17.8586	17.8539	17.8802	17.6302	17.759	17.7326	17.7418	17.6188	17.7509	17.5329	17.7468	17.6115	17.6708	17.8144	17.566	17.5966	17.3645	17.8942
(UniMod:1)SGDTC(UniMod:4)LC(UniMod:4)PASGAK(UniMod:121)PK	-0.344154	-0.125803	0.309139	0.207564	0.966617	0.460329	0.025336	0.389178	0.0422905	TNFAIP1	Q13829_K14	523	19.4869	19.2617	19.6067	19.6416	19.8117	19.168	19.2631	19.227	19.287	19.731	19.539	19.9356	19.7499	19.6603	19.4893	19.6225	19.6802	18.7903	19.1229	19.3931	19.5811	19.4323	19.3955	19.5751	19.721
(UniMod:1)SGEC(UniMod:4)QSPHC(UniMod:4)PGTSAEFFFK(UniMod:121)C(UniMod:4)GAHPTSDK										PRKN	O60260-4_K20	524	14.7141					14.3557	15.1771	14.4834		15.2232			13.5345	14.4483		15.3715			15.1188
(UniMod:1)SGEDEQQEQTIAEDLVVTK(UniMod:121)YK	-0.211876	0.24886	-0.0484041	0.713682	0.936928	0.981979	0.343524	0.267801	0.826951	PA2G4	Q9UQ80_K20	525	17.2114	17.1744	17.5074	17.4261	17.5461	16.5992	17.3007	17.4066	17.4999	16.2924	17.1967	16.9186	17.3388	16.9187	17.0184	17.7271	17.0776	17.2844	17.1779	17.0944	17.6028	17.1195	17.0994	17.3527	17.3943
(UniMod:1)SGEENPASK(UniMod:121)PTPVQDVQGDGR	0.0280179	-0.154398	0.157802	0.964121	0.966617	0.88279	0.86728	0.398174	0.388052	PAFAH1B3	Q15102_K10	526	15.8366	15.6036	15.8027	15.6278	15.8863	15.6294	15.9526	15.5228	15.9278	15.8609	15.5232	15.7342	16.5172	15.6459	15.8994	15.7181		15.6731	15.8352	15.931	16.0354	15.9524		16.1465	15.9805
(UniMod:1)SGELPPNINIK(UniMod:121)EPR	0.0952516	-0.0362357	-0.382055	0.909788	0.998655	0.70895	0.7096	0.878201	0.145732	SFXN1	Q9H9B4_K12	527	19.594	19.9194	19.2837	20.0532	19.8916		20.13	19.7722	19.7445	19.5989	19.89	19.7192	19.5594	19.7423	19.8453	19.6593	19.3756		19.4968	19.5402	19.4254	19.5918	18.1876	19.0884	19.5538
(UniMod:1)SGFLEELLGEK(UniMod:121)LVTGGGEEVDVHSLGAR										NXN	Q6DKJ4_K12	528	17.9665			19.058	18.652			17.3993			17.8972	17.3007								17.6884		17.7702
(UniMod:1)SGGGTETPVGC(UniMod:4)EAAPGGGSK(UniMod:121)K	-0.112312	0.00788576	-0.131658	0.844616	0.999489	0.921873	0.564836	0.967631	0.50041	BLOC1S5	Q8TDH9_K21;Q8TDH9-2_K21	529	15.2024	15.0973	15.655	15.7609	15.4362	15.1423	15.2138	15.5935	15.5506	14.9556	14.982	15.1497	15.1869	15.0087	15.3806	15.1595	14.7569	14.9574	14.7038	15.6537	15.362	14.8978	15.2113	14.7543	15.2868
(UniMod:1)SGGK(UniMod:121)YVDSEGHLYTVPIR	-0.0181621	-0.00725747	-0.0906167	0.96804	0.999489	0.909221	0.881309	0.952413	0.459131	CAV1	Q03135_K5	530	24.8816	25.1562	25.2018	25.007	25.0322	24.9116	25.3005	24.8588	25.2536	24.3828	24.1813	24.2753	24.2115	24.3684	24.0597	24.4729	24.1208	25.2413	25.5225	25.2417	25.3577	25.3532	25.0658	25.2295	25.3521
(UniMod:1)SGGTPYIGSK(UniMod:121)ISLISK	0.00112897	0.128837	0.147947	0.997954	0.94637	0.805566	0.99217	0.306522	0.242327	LSM14A	Q8ND56_K11;Q8ND56-2_K11;Q8ND56-3_K11	531	17.8446	18.0071	17.9755	17.9298	17.916	17.7847	18.0794	17.9005	18.0682	17.3161	17.8617		17.8762	17.6763	17.8301	17.8468	17.9008	17.7647		17.6946	17.6923	17.8528	17.7794	17.8916	17.9367
(UniMod:1)SGLDGVK(UniMod:121)R										TSPYL1	Q9H0U9_K8	532	16.8092	16.6311	16.2008			17.7585	17.5042	16.9082	17.4193						16.5465		16.7028			16.643			16.1807	16.4063
(UniMod:1)SGSMATAEASGSDGK(UniMod:121)GQEVETSVTYYR	0.0918227	0.224608	0.174114	0.957629	0.985694	0.968205	0.849515	0.643272	0.719312	CYB5B	O43169_KNA_K15	533	19.108	17.8367	18.6404	19.0586	19.3471	18.2145	18.7405	19.0067	19.2883	17.8484	19.3002	19.8226	20.0292	18.4525	19.7416	19.6988	20.006	17.8043	19.4228	19.5332	19.6711	18.4577	19.3837	19.7977	19.4887
(UniMod:1)SGSSGTPYLGSK(UniMod:121)ISLISK	-0.118818	0.316417	0.110338	0.870784	0.903397	0.955152	0.617463	0.191249	0.642654	LSM14B	Q9BX40_K13	534	15.862	16.1014	16.4858	16.1356	15.5418	15.4752	16.2131	15.8923	16.2086	14.9688	16.0786	15.917	15.3411	15.756	15.9315	16.2245	15.6592	15.3632	15.8953	15.8379	16.0615	15.8672	15.857	15.731	16.144
(UniMod:1)SGSSSVAAMK(UniMod:121)K	0.172571	0.245296	0.244226	0.566817	0.744598	0.553397	0.188799	0.0670586	0.0681682	GNG5	P63218_K11	535	20.2294	20.0584	20.3896	19.8422	19.9297	20.1599	20.2253	20.3718	20.1532	20.1371	20.2996	20.2474	20.0323	20.2039	20.75	20.5212	20.2226	20.0276	20.1503	20.1406	20.1741	20.4624	20.1992	20.4235	20.3845
(UniMod:1)SHK(UniMod:121)QIYYSDK	0.33746	0.0239506	0.101768	0.0225624	0.995073	0.823358	0.0011422	0.792437	0.270098	CKS1B	P61024_K4	536	19.858	19.8593	19.8684	19.7814	19.7602	20.3147	20.1302	20.0562	20.118	20.2143	20.0191	20.0038	19.951	20.1103	20.1185	19.9529	20.1022	19.3935	19.665	19.473	19.3805	19.6189	19.5934	19.5678	19.5389	+
(UniMod:1)SHQTGIQASEDVK(UniMod:121)EIFAR										TWF1	Q12792_K14	537	15.9659									15.9659
(UniMod:1)SHTEVK(UniMod:121)LK	-0.256946	-0.109379	0.017117	0.338482	0.966617	0.990308	0.0612388	0.409605	0.89651	TEX30	Q5JUR7_K7	538	15.9762	15.9229	16.047	15.9766	15.7765	15.7952	15.4232	15.5907	15.8863	16.2046	15.8681	16.201	15.9993	15.8537	16.1951	16.1339	15.6527	16.0306	16.0236	16.2347	16.1278	16.0093	16.0846	16.0527	16.3386
(UniMod:1)SIEK(UniMod:121)IWAR	0.0322872	-0.0248908	0.209813	0.945973	0.997219	0.709799	0.818682	0.859689	0.146178	ENO2	P09104_K5	539	21.7221	21.3748	21.6548	21.3731	21.5462	21.6848	21.6623	21.4511	21.2799	22.127	22.2841	22.4528	22.0733	22.2109	22.3981	22.1304	22.0983	20.9126	21.4573	21.3523	21.6227	21.6972	21.5279	21.371	21.5881
(UniMod:1)SIGVPIK(UniMod:121)VLHEAEGHIVTC(UniMod:4)ETNTGEVYR	-0.264056	-0.136717	-0.0753167	0.325154	0.947869	0.941831	0.0566958	0.308532	0.571507	SNRPD3	P62318_K8;P62318-2_K8	540	20.138	20.2455	20.441	20.8081	20.4771	20.2889	19.9905	20.198	20.4381	20.1919	19.8182	20.1012	20.0485	19.8317	19.8714	19.9715	19.9384	20.0731	20.208	20.2204	19.9746	20.0269	20.333	20.0277	19.7872
(UniMod:1)SILK(UniMod:121)IHAR	0.224998	0.776482	-0.928923	0.90151	0.932718	0.726508	0.689118	0.257058	0.157939	ENO1	P06733_K5	541	15.9013	15.9375	15.2011		15.3067	17.4175	14.8271	15.5338	15.0489		17.2909	15.7425			17.8899	17.5234	16.4662	15.7854	16.3014	15.2435	15.2665		15.1022	14.3384
(UniMod:1)SIMSYNGGAVMAMK(UniMod:121)GK	0.0644037	-1.082	0.0667252	0.95727	0.408177	0.985151	0.848303	0.0111353	0.854417	PSMB3	P49720_K15	542	15.6438	16.0034	15.8781	15.4814	15.7197	15.427	15.8519	15.6514	16.4099	16.3264	15.8655	16.0632		14.0807	15.771		15.1575	16.1279	15.878	14.5225		15.3181	15.605	15.6044	15.7772
(UniMod:1)SK(UniMod:121)AHPPELK	0.119943	0.0177749	-0.16965	0.570065	0.996324	0.557069	0.191103	0.843302	0.0697033	SNRPGP15;SNRPG	A8MWD9_K3;P62308_K3	543	20.6919	20.798	20.9894	20.7234	20.8637	20.9108	21.0021	20.9377	21.0036	20.5142	20.4067	20.3742	20.5035	20.4142	20.4492	20.5163	20.4899	20.577	20.8713	20.8512	20.8945	20.5661	20.6012	20.5985	20.7497
(UniMod:1)SK(UniMod:121)GPAVGIDLGTTYSC(UniMod:4)VGVFQHGK	0.0337604	0.0554444	-0.191253	0.943332	0.988427	0.753333	0.810275	0.693724	0.1828	HSPA8	P11142_K3	544	23.4659	23.5381	23.4055	23.6592	23.6155	23.6489	23.5923	23.4324	23.6799	23.346	23.41	23.5346	23.361	23.1293	23.5375	23.4927	23.7137	23.1698	23.4304	23.5162	23.808	23.1772	23.025	23.4943	23.463
(UniMod:1)SK(UniMod:121)LPADSSVPQTGAANGDR	0.21062	0.0126001	0.333594	0.458018	0.999489	0.307787	0.114914	0.92259	0.0164704	EID2	Q8N6I1_K3;Q8N6I1-2_K3	545	15.8864	15.3339	15.5678	15.5236	15.263	15.7105	15.3069	15.6265	15.887	15.9041	16.3354	16.0131	16.3644	16.1912	16.1079	16.236	16.1324	15.7788	15.9712	15.8039	15.6641	16.23	16.0286	16.281	16.0128
(UniMod:1)SK(UniMod:121)PPDLLLR										A4GALT	Q9NPC4_K3	546	15.6784										15.6757	15.6499				15.3045	15.5962				16.195				15.6491
(UniMod:1)SK(UniMod:121)PVDHVK										SOX21	Q9Y651_K3	547	15.5598									14.7297	14.7181			14.8013	17.9899
(UniMod:1)SLK(UniMod:121)FTNAK	0.156841	0.139629	-0.118144	0.828595	0.98087	0.950053	0.532	0.577552	0.610496	KYAT3	Q6YP21-3_K4	548	16.2496	15.893	16.5464	15.9582	15.3321		16.3542	16.1833	15.7303		16.2976	16.1921	15.9434	16.0586	16.5686	16.0269	16.482	15.9159	16.7891	16.6192	16.874	16.4631	16.4683	16.3536	16.4405
(UniMod:1)SLK(UniMod:121)LQASNVTNK	0.83072	0.257978	0.303493	0.00045433	0.789869	0.483507	9.99085e-06	0.0887096	0.0479501	RALY	Q9UKM9_K4	549	20.0555	19.884	19.8473	19.713	19.2596	20.5468	20.5599	20.5596	20.3605	19.9421	20.1669	19.9736	19.7026	19.9958	20.4371	20.2602	20.1239	19.6305	19.7228	20.0326	20.0072	20.1853	20.3353	20.1752	19.9113	+
(UniMod:1)SLLMISENVK(UniMod:121)LAR	0.242993	0.372816	-0.342233	0.470327	0.548093	0.421313	0.121675	0.0218735	0.0336686	KATNA1	O75449_K11	550	18.4962	18.8765	18.533	18.5335	18.6635	19.0181	18.8475	18.8312	18.8817	18.0452	18.5327	18.3597	17.9071	18.4296	18.5924	18.5956	18.7185	18.2682	18.7646	18.6656	18.2577	17.9237	18.2932	18.4231	17.9472
(UniMod:1)SLLNK(UniMod:121)PK	-0.0229695	0.0919092	0.215106	0.954657	0.966617	0.561339	0.841115	0.425769	0.0709835	SNRPD2	P62316_K6	551	19.9947	19.9803	20.0417	20.2179	20.1372	20.0339	20.0055	20.2732	19.9726	19.72	19.9002	19.7902	19.986	19.972	20.1016	19.7861	19.9044	19.5357	20.0136	20.0393	20.0066	20.0864	20.157	20.1074	20.1048
(UniMod:1)SLSDWHLAVK(UniMod:121)LADQPLTPK	-0.186879	0.101235	0.100232	0.629764	0.97472	0.931132	0.245808	0.524855	0.52893	UBL7	Q96S82_K11	552	19.8829	20.0737	20.2137	20.2526	20.0255	19.7593	20.3592	19.868	19.8315	19.7187	19.899	19.6567	19.4049	19.9023	19.9365	19.7847	19.4607	19.3858	20.0468	19.8404	20.0479	19.9388	19.9922	19.7602	20.0306
(UniMod:1)SLSNK(UniMod:121)LTLDK	-0.0142595	0.0785458	0.131811	0.986986	0.989526	0.931804	0.945669	0.707836	0.530657	PGK1	P00558_K6	553	19.9925	20.1087	19.9903	20.4708	20.609	20.0665	20.4991	20.3416	20.2145	19.8768	20.0874	19.9783	19.9863	19.8545	20.1832	20.2099	19.9955	18.7128	19.9108	19.9418	19.845	19.9448	19.7255	19.4764	19.7911
(UniMod:1)SLVDLGK(UniMod:121)K	0.0842105	0.293605	-0.388466	0.896751	0.949917	0.65574	0.676832	0.311118	0.109829	GABPB1	Q06547_K8;Q06547-2_K8	554	16.9608	16.3955	17.0653	17.1225	17.0914	16.6498	17.0468	17.1968	17.1182	16.5898	16.8952			16.7388	17.3333				17.1143	17.4107	17.0833	16.8322	17.1107		16.5
(UniMod:1)SLYDDLGVETSDSK(UniMod:121)TEGWSK	1.08819	-0.0336243	-0.232625	0.040967	0.999489	0.912224	0.00244467	0.916468	0.470776	RBM17	Q96I25_K15	555	15.661	15.6047	15.4196	15.1801	15.5207	16.4466	16.7399	16.1423	16.749	15.1944	15.5127	15.6183	15.9057	15.0561	15.8722	15.8498	15.3185	16.2789	15.9363	15.0176	15.0986	14.308	16.0961	15.2247	15.7721	+
(UniMod:1)SLYPSLEDLK(UniMod:121)VDK	0.124405	0.302884	-0.000196218	0.785802	0.768295	0.999839	0.453623	0.0769597	0.999051	SDCBP	O00560_K11;O00560-2_K11	556	21.9417	21.6451	22.0484	21.8682	21.9823	21.8239	21.8929	22.2599	22.065	22.0531	22.3963	21.9752	21.6262	22.6595	22.2828	22.0327	22.2874	21.5545	21.9569	21.6845	21.6555	21.9888	21.4756	21.5958	21.7903
(UniMod:1)SNK(UniMod:121)EGSGGFR	0.905076	-0.221697	-0.0773761	0.135818	0.988427	0.98291	0.0127784	0.69353	0.836226	TSNAX	Q99598_K4	557	15.6245	16.0259	15.5527	15.2495	14.2486	16.5292	15.9929	16.089	16.0859		15.6971				15.3635		15.5874		15.7528	15.5956	15.3649	14.8125	15.6716	15.9971
(UniMod:1)SNMEK(UniMod:121)HLFNLK	0.417987	0.318628	0.111301	0.119009	0.676395	0.910639	0.0105942	0.0444661	0.463829	CHMP1B	Q7LBR1_K6	558	16.9882	16.0584	16.5687	16.154	16.211	16.737	16.5807	16.8561	16.4902	17.0994	17.5566	17.3365	17.2021	17.5208	17.6267	17.5319	17.7898	16.6826	17.1978	17.039	17.0569	17.0834	17.1976	16.7407	17.3998
(UniMod:1)SNPFAHLAEPLDPVQPGK(UniMod:121)K	0.115047	0.330281	0.132873	0.924975	0.937573	0.967887	0.754706	0.27014	0.71843	ACO1	P21399_K19	559	16.2536			16.0673			16.3267	16.68	15.5404		15.9501	15.8164		16.2713	16.1129		16.2563			16.469		16.5711	16.8465		16.388
(UniMod:1)SQAEFEK(UniMod:121)AAEEVR	-0.0904643	0.0213583	-0.140395	0.777261	0.996607	0.800414	0.438605	0.853925	0.233934	DBI	P07108_K8	560	18.7764	18.5936	18.9284	18.8809	19.1125	18.7986	18.7722	18.8091	18.7736	18.7888	18.6037	18.6513	18.8717	18.6676	18.8588	18.7647	18.7099	18.5745	18.9219	18.8137	18.9953	18.6178	18.5119	18.7594	18.8548
(UniMod:1)SQDTEVDMK(UniMod:121)EVELNELEPEK	0.121557	0.111462	0.126843	0.770685	0.970154	0.888841	0.426875	0.465735	0.407358	SLC3A2	P08195-2_K10	561	19.438	20.0241	20.1353	19.8446	19.7184	20.0103	19.9441	20.0861	20.1682	18.9205	19.0162	19.2323	19.6921	18.9901	19.372	19.529	19.4159	18.8192	18.9583	19.0682	19.1072	19.045	18.9277	19.2844	19.2031
(UniMod:1)SQEGVELEK(UniMod:121)SVR	-0.3723	-0.136059	0.402847	0.689357	0.994135	0.825538	0.311785	0.759933	0.274832	RYDEN	Q9NUL5_K10;Q9NUL5-3_K10;Q9NUL5-4_K10	562	14.8029	14.5635	15.3685	15.0925	15.2926	14.6334	14.9916	14.4685	14.7343	14.3319	14.2242	14.6805	15.1386		14.8936	14.022		13.3755	14.8334	15.0927	15.5065	15.4092	15.2816	14.346	15.3826
(UniMod:1)SQGPPTGESSEPEAK(UniMod:121)VLHTK	-0.018058	-0.0622701	0.225177	0.972622	0.986653	0.66833	0.896933	0.655802	0.116797	SMG5	Q9UPR3_K16	563	16.112	16.1552	16.2476	16.3083	16.3622	16.4433	16.2522	16.0695	16.236	15.7924	16.2482	16.209	15.7592	15.7748	15.9613	15.9774	16.0461	15.7824	15.7909	16.1151	16.2836	16.3487	16.2851	15.9481	16.2909
(UniMod:1)SQK(UniMod:121)QEEENPAEETGEEK	0.392333	-0.0429095	0.0703725	0.360618	0.996324	0.971152	0.0692667	0.836258	0.734857	ENSA	O43768_K4	564	17.2211	16.4541	16.5498	16.3118	15.8031	16.5781	16.5733	16.7586	16.7781	17.5177	17.9545	17.8202	18.1788	18.1913	17.6142	17.2522	18.2417	16.9995	17.5256	17.2866	17.4118	17.4712	17.0594	17.6348	17.3396
(UniMod:1)SSAC(UniMod:4)DAGDHYPLHLLVWK(UniMod:121)NDYR	-0.219736	-0.147609	0.0976534	0.420377	0.932718	0.904097	0.0953693	0.254028	0.446547	ANKRD13A	Q8IZ07_K19	565	18.6106	18.9056	18.7138	18.6937	18.722	18.5711	18.6059	18.4367	18.5425	18.6696	18.5802	18.5843	18.1455	18.218	18.5209	18.4093	18.2409	18.7822	18.641	18.7187	18.7106	19.174	18.5769	18.6694	18.8228
(UniMod:1)SSAPEPPTFK(UniMod:121)K	0.0857873	0.438817	-1.29235	0.904823	0.924916	0.0268504	0.696132	0.231941	0.000353131	SMIM8	Q96KF7_K11	566	15.7387	16.001	16.129	16.3325	15.491	16.2589	16.1686	15.9232	15.9458		15.0781			15.378	15.0455	16.1271		16.2424	16.018	15.8984		14.778	14.7432					+
(UniMod:1)SSAPTTPPSVDK(UniMod:121)VDGFSR	0.0587287	0.0195422	-0.172456	0.885587	0.998655	0.761029	0.648788	0.879277	0.189114	PPP2R5E	Q16537_K13;Q16537-2_K13	567	17.0448	17.1214	17.0057	17.2869	16.9488	17.1482	17.2479	17.0571	17.1446	17.3193	16.9754	16.8757	16.813	17.1558	17.0409	17.1267	16.7381	17.351	16.9657	16.9609	17.102	17.0909	16.977	16.8296	16.7923
(UniMod:1)SSEPPPPYPGGPTAPLLEEK(UniMod:121)SGAPPTPGR	0.0656828	0.184204	0.401095	0.934266	0.966617	0.637689	0.782435	0.441498	0.102201	CDIP1	Q9H305_K21;Q9H305-2_K21;Q9H305-3_K21	568	20.3829	19.8694	20.5359	20.0198	20.1098	20.1464	20.3262	20.1586	20.1665	20.3624	20.6939	20.5022	20.3613	20.8128	20.8074	20.4589	20.5775	19.0819	20.6061	20.6166	20.5338	20.7619	20.5017	20.5823	20.5969
(UniMod:1)SSESK(UniMod:121)EQHNVSPR	0.629043	-0.445208	0.288256	0.455077	0.894691	0.899058	0.113346	0.175451	0.429678	SLC26A2	P50443_K6	569	15.2118			15.1668	14.851		15.6999	16.0191	15.1948	15.3295	15.7783	15.1105	15.4652	14.3551		14.8856	15.6864	15.0678	14.6876	14.4262	15.6137	15.0493	15.4248
(UniMod:1)SSFGAGK(UniMod:121)TK	-0.00666859	-0.0951634	0.0491183	0.98553	0.942716	0.942922	0.939263	0.283492	0.576044	EML2	O95834_K8	570	18.6919	18.4571	18.5317	18.4419	18.5144	18.653	18.4517	18.4065	18.4072	18.8928	18.9076	18.8829	18.8784	18.7893	18.9398	18.7642	18.6877	18.6975	18.6391	18.8849	18.6801	18.884	18.7615	18.7054	18.7473
(UniMod:1)SSFSESALEK(UniMod:121)K	0.708855	0.219939	0.613244	0.00247652	0.868064	0.0274193	7.47267e-05	0.143941	0.00036431	RPRD1B	Q9NQG5_K11	571	19.3981	18.7076	18.7172	18.8663	18.931	19.4554	19.521	19.5104	19.5709	19.248	19.2845	19.4851	19.3008	19.2808	19.7182	19.7433	19.456	18.788	19.1924	19.5271	19.6447	19.8963	20.0264	19.7379	19.9445	+		+
(UniMod:1)SSGNAK(UniMod:121)IGHPAPNFK	0.223634	-0.0515509	0.00999386	0.748571	0.996324	0.997264	0.391381	0.842082	0.969176	PRDX1	Q06830_K7	572	19.5243	19.4974	19.9869	19.2308	18.7432	19.7265	19.5819	19.4247	19.6199	18.948	20.0549	19.446	19.3767	18.9305	19.8137	19.3995	19.4756	19.4897	19.5702	19.5592	20.0248	19.1755	20.1472	19.8727	19.4884
(UniMod:1)SSILPFTPPIVK(UniMod:121)R	0.277617	0.499316	0.0751701	0.809326	0.948332	0.990414	0.494834	0.309657	0.901844	SMAD3	P84022_K13	573	18.099	18.2729	18.625	16.8167		18.7544	17.9531	18.3668	17.6557		18.6702	17.3917			18.5608	18.6148	18.4152	17.7319	17.932	17.8944			17.9279
(UniMod:1)SSK(UniMod:121)QEIMSDQR	0.418988	0.130396	-0.311153	0.299985	0.974476	0.698054	0.0487247	0.52226	0.13527	ESF1	Q9H501_K4	574	17.3741	17.7383	17.4143	17.705	16.9393	18.1796	17.7585	17.612	17.9228	17.5839	17.6969	17.1002	17.1603	17.619	17.7845	17.4401	17.2192	17.4192	17.3172	17.2746	16.6639	17.0366	17.0588	16.6833	16.6516
(UniMod:1)SSK(UniMod:121)TASTNNIAQAR										GNG12	Q9UBI6_K4	575	13.7544	13.7241						13.1363							14.3883	13.688			13.8352
(UniMod:1)SSNEC(UniMod:4)FK(UniMod:121)C(UniMod:4)GR	0.618301	0.262197	-0.183685	0.533391	0.978465	0.960003	0.163521	0.547034	0.67243	CNBP	P62633-4_K8;P62633-8_K8	576	18.02	18.3244	18.5209	16.702	17.7008	18.7718	18.2023	18.6031	18.1442	16.7244	18.8538	17.9994	17.2721	16.863	18.2718	18.3751	18.3886	18.0964	17.9477	18.2078	18.4962	17.2809	18.6357	18.2193	17.8775
(UniMod:1)SSPPEGK(UniMod:121)LETK	-0.100013	0.285925	-0.427478	0.815571	0.744743	0.222895	0.507683	0.0675018	0.00887205	DAP	P51397_K8	577	17.5346	18.233	17.6017	18.0396	17.8789	17.6611	17.93	18.0468	17.7153	17.0979	17.6148	17.2222	17.3775	17.8325	17.6161	17.5169	17.4905	17.3348	17.5813	17.7316	17.1852	17.1762	16.9998	17.0549	16.892
(UniMod:1)SSSPLSK(UniMod:121)K	0.0352313	-0.063271	-0.148101	0.922402	0.980157	0.755711	0.747022	0.563465	0.183811	UBA1	P22314_K8	578	20.8701	21.2104	21.4392	21.2479	21.2054	21.4612	21.3696	21.1704	21.2427	20.2214	20.2798	19.9746	20.3727	20.0724	20.382	20.1403	20.0007	21.0484	21.278	21.2268	21.2887	21.0789	20.9618	21.0608	21.1481
(UniMod:1)SSSPVNVK(UniMod:121)K	0.87463	0.352494	0.700433	2.20867e-05	0.335282	0.00123988	2.94734e-07	0.00748456	7.449e-06	HNRNPU	Q00839_K9	579	24.8438	23.8486	24.1355	23.6429	24.0807	24.8842	24.8697	24.7765	24.6759	25.2392	25.1176	25.2043	25.0895	25.646	25.6864	25.3865	25.3417	24.2837	24.4285	24.5883	24.611	25.315	25.0094	25.1082	25.2806	+		+
(UniMod:1)SSSVEQK(UniMod:121)K	0.128202	-0.11318	-0.339413	0.809348	0.978465	0.64094	0.494919	0.546307	0.103709	PHF6	Q8IWS0_K8;Q8IWS0-3_K8	580	17.5865	17.8955	17.7916	18.0785	17.9728	18.6869	17.7593	17.807	17.9979	17.6541	17.7934	17.5926	17.2931	17.8077	17.6896	17.3668	17.0164	17.5537	17.2145	17.3647		16.9963	17.1098	16.909	17.1379
(UniMod:1)SSTLAK(UniMod:121)IAEIEAEMAR										DRG1	Q9Y295_K7	581	19.8756	20.1016		20.8388	20.0376	20.0595			20.1441		19.5577		19.1734			19.808		19.1601
(UniMod:1)SSTQFNK(UniMod:121)GPSYGLSAEVK	0.0777507	0.039357	-0.310005	0.834743	0.994105	0.355538	0.543645	0.757758	0.0224625	CNN2	Q99439_K8	582	18.4733	18.7152	18.5352	18.844	18.4725	18.8292	18.7738	18.5487	18.7262	18.3393	18.6763	18.4236	18.4604	18.6024	18.6661	18.6196	18.1689	18.3079	18.6477	18.4058	18.2376	18.2383	18.0151	18.1308	17.9748
(UniMod:1)SSTQGNGEHWK(UniMod:121)SLESVGISR	-0.566765	-0.0766282	-0.56088	0.422436	0.996143	0.743672	0.0963024	0.815643	0.173689	PIK3C2B	O00750_K12	583	15.0779	14.8878	15.203	15.0671	14.4722	14.2992	13.2862	14.8796	14.8981	15.3802	15.6375	15.8052	14.8948	14.673	15.6622	15.5763	15.4996			15.593	15.6857	15.5481	15.3848	14.9544	14.4263
(UniMod:1)SSTSPNLQK(UniMod:121)AIDLASK	-0.120715	-0.155751	-0.440806	0.826403	0.966617	0.393336	0.527351	0.416246	0.0286829	VPS4B	O75351_K10	584	16.556	16.995	16.8533	16.8424	16.8119	16.8467	16.7373	16.7633	16.6725	16.7192	16.8882	16.6831	16.8503	16.6279	16.9254	16.3072	16.6574	15.8397	16.8348	16.3462	16.4426	16.0851	16.2431	15.2863	16.0856
(UniMod:1)SSYFVNPLYSK(UniMod:121)YK	0.847821	0.392538	1.60827	0.00997502	0.877055	0.00802546	0.000404325	0.15547	7.26328e-05	HOXD8	P13378_K12;P13378-2_K12	585	16.079	15.2184	15.6928	15.4722	15.5436	16.5122	16.2946	16.2235	16.2881	16.1853	15.2734				16.0007		16.2431				15.1925	16.4276	16.9471	16.898	16.9302	+		+
(UniMod:1)SSYFVNSLFSK(UniMod:121)YK	0.838312	0.301018	0.193832	0.00441304	0.834759	0.839526	0.000151117	0.113569	0.299872	HOXB8	P17481_K12	586	17.0462	16.9069	16.8712	16.9435	16.513	18.0582	17.7686	17.16	17.6009	17.0503	17.0651	16.7836	16.604	17.469	17.3471	16.9098	16.9812	16.485	17.0034	16.9806	16.6811	17.1813	16.7427	16.8672	17.1342	+
(UniMod:1)STAAVPELK(UniMod:121)QISR	0.24896	0.0249941	0.154043	0.526444	0.998655	0.877749	0.158588	0.884765	0.376096	NUDT16L1	Q9BRJ7_K10	587	20.4433	20.066	20.6886	20.0152	19.723	20.0992	20.4853	20.6491	20.255	20.342	20.7319	20.4672	20.5579	20.2562	20.7716	20.5728	20.5985	20.214	20.3745	20.6554	20.6274	20.5189	20.714	20.5585	20.6961
(UniMod:1)STDTGVSLPSYEEDQGSK(UniMod:121)LIR	0.0393334	-0.0504242	-0.24764	0.964414	0.996324	0.839986	0.86826	0.831644	0.302357	HIGD1A	Q9Y241_K19	588	19.5777	19.7698	19.5367	20.2736	19.8558	19.575	19.852	20.0877	20.0786	19.3653	19.6267	19.4954	19.3289	19.4511	19.3168	19.8297	19.017	18.7632	20.0715	20.0818	19.2813	19.3353	19.4806	19.2158	19.1755
(UniMod:1)STEK(UniMod:121)VDQK										BSCL2	Q96G97-4_K5	589	15.7604															15.8142					15.7066
(UniMod:1)STK(UniMod:121)VPIYLK	0.297362	-0.0237879	-0.145661	0.419296	0.998655	0.887298	0.0945719	0.890007	0.400969	CDC42EP2	O14613_K4	590	18.0495	18.1614	18.0175	18.2387	17.9802	18.6752	18.4334	18.0403	18.4384	18.1261	18.3565	17.6716	17.9594	18.2629	18.2496	17.773	17.7328	17.5949	18.2308	17.8543	18.1471	17.7724	17.9363	17.6713	17.8643
(UniMod:1)STNIC(UniMod:4)SFK(UniMod:121)DR	0.516101	-0.0731784	0.0680627	0.387163	0.995073	0.980171	0.0800612	0.796912	0.810811	FAM72C;FAM72A;FAM72D;FAM72B	H0Y354_K9;Q5TYM5_K9;Q6L9T8_K9;Q86X60_K9	591	17.1797	17.6802	17.874	16.3444	16.3289	17.6075	17.7214	17.5633	17.3999	17.4624	17.8875	17.3727	17.1203	17.3045	17.4374	17.4522	17.3561	17.1983	16.2369	16.9309	16.6981	17.0007	16.9373	16.9626	16.4358
(UniMod:1)STVHEILC(UniMod:4)K(UniMod:121)LSLEGDHSTPPSAYGSVK	0.0233485	-0.0457229	-0.283699	0.967511	0.994135	0.574772	0.879495	0.766724	0.076091	ANXA2	P07355_K10	592	24.1009	24.4152	24.304	24.3472	24.1309	24.2157	24.5085	24.0586	24.508	24.0208	24.438	23.9956	24.0018	24.0559	24.3123	24.1816	23.7234	23.8191	24.4173	24.1512	23.7822	23.8223	23.7502	23.7025	23.7599
(UniMod:1)SVAGLK(UniMod:121)K	0.164011	0.235495	-0.275314	0.607931	0.789579	0.48307	0.224618	0.0867233	0.0478586	SH3GL1	Q99961_K7	593	20.1488	20.0708	19.9523	20.207	20.1375	20.1574	20.2586	20.2794	20.3284	20.1238	20.337	19.9235	20.0143	20.2316	20.5503	20.4222	20.1365	19.9815	20.5645	20.2596	19.9649	20.1009	19.8431	19.9482	19.7772
(UniMod:1)SVDPLSSK(UniMod:121)ALK	0.344371	0.224432	0.128522	0.618645	0.966617	0.957791	0.235084	0.434619	0.652987	MAFF	Q9ULX9_K9	594	16.7677	16.607	16.4069	16.9756	16.8067	16.991	17.169	16.8686	17.1452	17.0494	17.3316	16.937	17.0302	17.4296	17.5497	17.1179	17.1487	14.9284	16.8707	16.6933	16.1812	16.6385	16.5292	15.7874	16.2327
(UniMod:1)SVELEEALPVTTAEGMAK(UniMod:121)K	0.477154	0.0101405	-0.467469	0.281342	0.999489	0.480126	0.0432209	0.96399	0.0472342	H1FX	Q92522_K19	595	19.5479	20.0797	19.5207	19.9132	20.0544	20.6203	20.2684	19.98	20.6079	19.9421	20.0557	19.3939	19.2806	20.0163	19.8985	19.5497	19.2484	18.9456	19.689	18.9371	18.7229	18.8235	18.6456	18.44	18.5155
(UniMod:1)SVFGK(UniMod:121)LFGAGGGK	0.115242	0.111139	-0.163323	0.817805	0.974779	0.868179	0.511056	0.526067	0.35412	CHMP4B	Q9H444_K6	596	19.6568	20.2896	19.6916	19.8791	19.6525	20.2304	19.9416	19.7729	20.0288	19.7149	19.8311	19.4094	19.427	19.7779	19.9134	19.7217	19.414	19.0731	19.8049	19.6382	19.3436	19.2731	19.4595	19.0074	19.4664
(UniMod:1)SVGC(UniMod:4)AC(UniMod:4)PGC(UniMod:4)SSK(UniMod:121)SFK	0.15707	0.586679	0.0955918	0.920978	0.956499	0.974595	0.743162	0.326394	0.777804	LDB1	Q86U70_K13	597	15.7253	14.655	16.0472			15.0093		16.0071			15.506				15.9977		16.1877	15.4804	15.6434	15.5146	16.4051	16.1926	16.1738	15.3821	15.6773
(UniMod:1)SVNYAAGLSPYADK(UniMod:121)GK	0.340022	0.702336	-0.0840296	0.444981	0.548974	0.963221	0.107218	0.0219877	0.696698	SIRT6	Q8N6T7_K15;Q8N6T7-2_K15	598	16.3553		16.1081	16.3015			16.5688	16.527	16.5386	16.039	15.4241				16.4339			16.6636		16.5817		16.4649			16.6123
(UniMod:1)SVSGLK(UniMod:121)AELK	-0.389277	1.4	0.0254589	0.598023	0.434752	0.996064	0.21549	0.0130178	0.959236	UBE2Q2	Q8WVN8_K7;Q8WVN8-2_K7;Q8WVN8-4_K7	599	16.7989	17.3079	17.1299	17.4911	17.6639	16.8161	16.5685	17.5139	17.1373	16.2811	15.4983		14.5756				16.8517		17.216	16.8885	16.8366				17.0058
(UniMod:1)SVTLHTDVGDIK(UniMod:121)IEVFC(UniMod:4)ER										PPIL3	Q9H2H8_K13	600	16.0465								15.8366											16.2564
(UniMod:1)SWIK(UniMod:121)EGELSLWER	-0.145593	0.061293	0.0889676	0.592879	0.983307	0.901906	0.210599	0.59249	0.438937	DHDDS	Q86SQ9_K5;Q86SQ9-2_K5;Q86SQ9-3_K5;Q86SQ9-4_K5	601	18.0148	18.1715	17.9926	17.79	17.9445	18.0333	17.7485	17.6195	17.915	17.9573	18.1353	18.2018	17.7668	18.0274	18.0601	18.1702	18.0487	18.0096	18.1663	17.9828	18.0493	18.1445	18.1722	18.2592	17.9881
(UniMod:1)SWIPFK(UniMod:121)IGQPK										BIN3	Q9NQY0_K7	602	17.6419	16.6804					16.7402			17.0116					18.2076	17.9771					18.3574		17.8639		18.2971
(UniMod:1)SWLFGINK(UniMod:121)GPK	-0.00646483	0.309382	-0.320822	0.994545	0.895826	0.730445	0.977003	0.17713	0.162315	ATAD3A	Q9NVI7-2_K9	603	18.6699	18.98	19.0913	19.1243	18.7506	19.0235	19.0401	18.9982	18.8585	18.2456	18.865	18.2126	18.0331	19.0336	18.6951	18.6881	18.177	18.6544	19.222	18.9221	17.9732	18.7264	18.3032	18.1497	18.3091
(UniMod:1)SWLFGVNK(UniMod:121)GPK										ATAD3B	Q5T9A4_K9	604	17.577	17.7582	17.6285	17.6984	17.5067	17.3063	18.0154	17.446							17.55	17.3358		18.0015	17.5327	17.8153			17.2218	17.2612
(UniMod:1)SYAEK(UniMod:121)PDEITK	-0.281538	-0.194986	-0.0193355	0.0740359	0.670656	0.982635	0.00534042	0.0433656	0.833362	GID8	Q9NWU2_K6	605	18.4007	18.5584	18.6125	18.8189	18.6211	18.3281	18.3333	18.4203	18.403	18.6182	18.4589	18.624	18.5158	18.5385	18.2577	18.2315	18.4091	18.2365	18.1002	18.2918	18.3435	18.2115	18.2925	18.174	18.2168
(UniMod:1)TAEPMSESK(UniMod:121)LNTLVQK	3.20069	1.31	2.07615	1.25704e-06	0.0460387	0.000525007	9.53621e-09	0.00035904	2.61836e-06	ATRX	P46100_K10	606	15.5863	12.4973		13.7686		16.2999	16.3154	16.2305	16.4888	14.5496	15.3896			16.1911	16.5927	16.2091	16.1255		14.0309	14.4991		16.2336	16.293	16.2812	16.5567	+	+	+
(UniMod:1)TAVHAGNINFK(UniMod:121)WDPK	-0.122591	0.251628	0.00201416	0.779377	0.846522	0.998974	0.442365	0.122823	0.989858	CTNNA1	P35221_K12	607	19.2347	19.6093	19.972	19.4588	19.3453	19.6108	19.2768	19.4026	19.6049	18.6307	18.8509	18.3012	18.5027	18.7635	18.881	18.916	18.7317	19.5003	19.4266	19.5815	19.3743	19.9035	19.078	19.5215	19.3878
(UniMod:1)TDAAVSFAK(UniMod:121)DFLAGGVAAAISK	-1.32847	0.687771	-0.699538	0.455279	0.966617	0.899058	0.113515	0.401851	0.429415	SLC25A5	P05141_K10	608	19.1474	20.5776	20.9514	21.2962	19.6428	19.2667	19.2797	21.1539	17.454	16.479	16.9472	19.468	17.5232	17.6938	17.9158	19.4443	18.1147	19.4914		20.6963	19.8042	20.3855	16.5851	20.1306	20.0899
(UniMod:1)TDALLPAAPQPLEK(UniMod:121)ENDGYFR										RHPN2	Q8IUC4_K15	609	16.8933	16.9393			16.5681		16.9642	17.0354	16.9595
(UniMod:1)TDFK(UniMod:121)LGIVR	-0.267635	-0.108234	0.159563	0.601984	0.985694	0.908816	0.218598	0.613475	0.458066	ZMYND19	Q96E35_K5	610	15.6445	15.4338	16.0614	16.0753	15.8232	15.5873	15.6987	15.6414	15.3958	15.7781	16.4338	15.9331	15.7104	15.8789	16.1979	15.8517	15.4941	15.0018	15.8467	15.208	14.8608	15.2621	15.4432	15.0815	15.7686
(UniMod:1)TDQAFVTLTTNDAYAK(UniMod:121)GALVLGSSLK	-1.62066	0.916039	-0.466485	0.298837	0.912987	0.851678	0.0483065	0.210772	0.328416	GYG1	P46976_K17;P46976-2_K17	611	16.6672				18.2492		16.675		16.582	16.3177	15.6033	16.9336			17.2009			15.5485	17.1283	17.2058	17.0764	16.5343	16.8405		15.445
(UniMod:1)TDSK(UniMod:121)YFTTNK	-0.151149	0.0322225	0.0686815	0.523696	0.994105	0.926195	0.156528	0.757255	0.511712	AP2B1	P63010_K5;P63010-2_K5	612	19.8523	19.8868	19.7918	19.9522	19.9541	19.8515	19.8335	19.5177	19.7776	20.0834	19.7059	19.819	19.8204	19.9061	19.8275	19.9297	19.8943	19.6844	19.8112	19.9716	19.8479	20.0738	19.907	19.8527	19.7561
(UniMod:1)TDSK(UniMod:121)YFTTTK	-0.0229555	-0.0657199	0.00988203	0.938529	0.969559	0.991253	0.795797	0.461313	0.911237	AP1B1	Q10567_K5;Q10567-2_K5;Q10567-3_K5	613	18.255	18.2735	18.0889	18.2027	18.3964	18.2465	18.2479	18.1984	18.1769	18.1841	18.2106	18.3426	18.313	18.3401	18.0805	18.2053	18.1615	18.3519	18.2451	18.3191	18.2893	18.46	18.2558	18.2557	18.2734
(UniMod:1)TEADVNPK(UniMod:121)AYPLADAHLTK	-0.249035	0.170918	-0.182918	0.564887	0.962625	0.851369	0.187016	0.359931	0.327892	SNU13	P55769_K9	614	21.0092	21.0333	21.4883	21.0485	21.2458	20.8798	21.1096	20.5599	21.2703	21.4537	20.8982	20.7967	20.9031	21.3032	21.2138	21.2862	20.9321	20.5732	21.0575	20.9033	21.2313	20.9367	20.3687	20.759	20.9692
(UniMod:1)TEFWLISAPGEK(UniMod:121)TC(UniMod:4)QQTWEK	-0.228172	-0.0187614	-0.0333797	0.568962	0.999489	0.984342	0.190304	0.912475	0.845	ATP6V1C1	P21283_K13	615	19.0829	19.7455	20.0261	19.5788	19.569	19.6746	19.5304	19.3649	19.4368	18.7286	19.1162	18.6786	18.2208	18.4997	18.8589	18.7388	18.5718	18.7876	19.3649	19.0914	18.6477	18.9376	19.0576	18.7637	18.9991
(UniMod:1)TENSTSAPAAK(UniMod:121)PK	-0.426063	0.119197	-0.174734	0.311976	0.98087	0.889558	0.0524909	0.571649	0.409047	H1F0	P07305_K12	616	20.0894	21.1951	20.2698	20.4953	20.2375	20.3663	20.0939	20.1981	19.8351	19.6494	19.8993	20.1841	19.9288	19.7852	20.04	20.3192	19.9942	19.7686	20.255	20.4518	19.701	20.1604	19.8962	19.5112	19.9097
(UniMod:1)TEQAISFAK(UniMod:121)DFLAGGIAAAISK										SLC25A6	P12236_K10	617	16.7486				17.2702	16.1539	18.2243	16.5416	16.6737			16.6971			17.7041						16.3854			15.0866
(UniMod:1)TEWETAAPAVAETPDIK(UniMod:121)LFGK	-0.0745475	0.235186	-0.0132536	0.874565	0.860635	0.992213	0.62539	0.132797	0.93064	RPS5	P46782_K18	618	17.9954	18.4794	18.2377	18.4532	18.5869	18.5298	18.4598	18.2223	18.2472	17.3401	17.8342	17.4915	17.439	17.906	17.783	17.7898	17.5667	17.5427	18.3737	18.0631	17.8089	17.7302	18.0082	17.9124	18.0846
(UniMod:1)TEYK(UniMod:121)LVVVGAGGVGK	-0.0704766	0.146577	0.0497661	0.905053	0.966617	0.975373	0.697216	0.421158	0.783321	HRAS	P01112_K5	619	19.5045	19.5931	19.4606	19.5838	19.7115	19.5814	19.3603	19.4381	19.6873	18.893	19.1161	19.294	19.57	19.0148	19.5388	19.4241	19.4817	19.1144	19.6778	19.8768	19.9107	19.2696	19.7553	19.8106	19.9432
(UniMod:1)TFNSFEGSK(UniMod:121)TC(UniMod:4)VPADINK	0.00232003	-0.103851	0.297985	0.997939	0.986653	0.779976	0.99203	0.655541	0.208106	XIAP	P98170_K10	620	18.775	19.2963	18.7711	19.6355	19.2552	19.1044	19.5996	18.8303	19.4333	18.4756	18.1122	18.2181	18.6604	17.9854	18.1737	18.9613	17.9307	18.1583	18.836	18.8962	18.5919	19.1209	19.0647	18.7071	18.7816
(UniMod:1)TGSNEFK(UniMod:121)LNQPPEDGISSVK	-0.0206092	-0.219212	0.105142	0.986182	0.974021	0.961831	0.942217	0.499254	0.690215	BUB3	O43684_K8;O43684-2_K8	621	16.5467	16.719	17.2006	16.7307	16.8028	16.8371	16.808	16.8829		16.6332	16.4804	16.0652	16.7433			16.4446	16.078	16.8276	16.7819	16.4332	15.2747	16.8306	16.3703	16.3136	16.2235
(UniMod:1)TGYTPDEK(UniMod:121)LR	0.0777349	0.0679179	-0.0201693	0.883584	0.988215	0.990742	0.644626	0.686776	0.904516	NDUFB6	O95139_K9	622	19.1352	19.2333	18.8659	19.0842	18.7631	19.3674	19.1667	18.838	18.8853	19.3697	19.4973	19.1755	19.0341	19.6099	19.3927	19.261	19.0847	19.189	19.2437	19.1145	18.8008	19.4939	19.0157	18.9926	18.7651
(UniMod:1)THEEHHAAK(UniMod:121)TLGIGK	-0.0211122	-0.218603	-0.0211711	0.964121	0.799469	0.987267	0.86727	0.0942315	0.866903	PFKM	P08237_K10	623	18.4167	18.3463	18.6357	18.235	18.3391	18.502	18.4063	18.1726	18.3906	18.7335	18.3276	18.7479	18.5934	18.2312	18.4941	18.5402	18.2625	18.3851	18.4648	18.6114	18.1022	18.3814	18.299	18.397	18.4014
(UniMod:1)THFNK(UniMod:121)GPSYGLSAEVK	-0.028405	-0.0271793	0.0327014	0.978929	0.999489	0.990832	0.917993	0.921519	0.905646	CNN3	Q15417_K6	624	17.2563	17.8439	17.0689	17.597	17.1869	17.5247	17.273	17.4795	17.3057	17.5652	17.6508	17.3081	17.0889	17.9909	17.4783	16.8306	17.2044	16.4226	17.3758	17.1777	16.835	17.1572	16.8647	16.2286	17.6915
(UniMod:1)TK(UniMod:121)FQEAVTFK	0.0982531	0.269009	0.528016	0.923417	0.966617	0.589163	0.75032	0.43964	0.0819757	ZNF235	Q14590_K3;Q14590-2_K3	625	16.2495	16.6123	16.1486		15.8228		16.5415	15.9829	16.3541	15.4727			16.4074		16.2606	16.0471	16.3194	15.4749	16.6493	16.2351	16.1769	17.0268	16.3007	16.6586
(UniMod:1)TK(UniMod:121)SLESVSFK	0.178472	0.215349	0.564018	0.816999	0.966617	0.416232	0.509769	0.392046	0.0328052	ZNF484	Q5JVG2_K3	626	16.3602		15.7689	16.1293	15.8293	15.396	16.1115	16.3852	16.4579	15.9347	16.1913	16.309	16.192	16.2998	16.447	16.4516	16.29	15.5276	16.7038	16.7256	16.9598	17.2807	17.194	16.8701	16.8282
(UniMod:1)TLEEFSAGEQK(UniMod:121)TER	-0.0129212	0.0957208	0.134989	0.981031	0.970788	0.849543	0.923811	0.481219	0.323355	GADD45A	P24522_K12	627	18.2166	18.064	17.8861	18.3597	18.2798	17.9717	18.1902	18.1546	18.2216	18.6335	18.5405	18.3765	18.6194	18.425	18.8399	18.6154	18.6724	17.505	17.851	17.9468	18.1012	17.9007	18.0488	17.813	18.1814
(UniMod:1)TLESMMAC(UniMod:4)C(UniMod:4)LSDEVK(UniMod:121)ESK	0.427847	0.269003	-0.128493	0.585152	0.966161	0.957791	0.204237	0.387688	0.653368	GNA11	P29992_K16	628	16.892	15.9018		14.7762	14.9942	15.0757	15.7543		16.1257		17.9325	17.2801	17.0477	17.1877	17.8943	17.8831	17.7912	17.3526	18.0357	17.3328	17.0794	17.2945	17.0216	17.3642	17.6062
(UniMod:1)TMDK(UniMod:121)SELVQK	0.406308	-0.0257563	0.0763548	0.642143	0.999489	0.979669	0.257812	0.930197	0.808236	YWHAB	P31946_K5	629	15.5585		15.7666	14.5081	15.4194	15.8789	15.3964			15.1102	15.6757	15.5507		15.5188	15.7199	15.7133	14.7271		16.0645	15.5993	15.7558	15.9223	16.0822		15.6442
(UniMod:1)TNEEPLPK(UniMod:121)K	0.271375	0.0239771	0.175412	0.297511	0.996774	0.760736	0.0477557	0.854529	0.188763	WTAP	Q15007_K9	630	16.5195	16.1709	16.4746	16.6742	16.5322	16.5662	16.7885	16.7045	16.8782	16.6508	16.5899	16.5497	16.5523	16.6506	16.6075	16.4452	16.7352	16.0621	16.2757	16.2324	16.5281	16.117	16.5886	16.6664	16.428
(UniMod:1)TSANK(UniMod:121)AIELQLQVK										RPAP3	Q9H6T3_K6	631	15.9954				15.9594		16.6246					16.404	15.5325		15.5398	16.2757	16.5062				15.5308				15.5856
(UniMod:1)TSEVIEDEK(UniMod:121)QFYSK	-0.148366	-0.00737977	0.0170646	0.581877	0.999489	0.989438	0.201033	0.948287	0.88081	NTMT1	Q9BV86_K10	632	18.9946	18.6611	19.025	19.0908	19.0128	18.6412	18.8598	18.8682	18.8271	19.177	19.2368	18.9519	19.3494	19.1472	19.3072	19.04	19.1913	18.8436	19.0786	18.8499	18.935	18.937	18.8475	18.8604	19.1305
(UniMod:1)TSK(UniMod:121)GPEEEHPSVTLFR	0.0411023	-0.105474	0.10571	0.900742	0.94637	0.841615	0.687081	0.306412	0.305359	ACY1	Q03154_K4	633	19.1928	18.7327	18.591	18.5708	18.7044	18.6686	18.7348	18.5575	18.8024	19.6627	19.4404	19.4234	19.6003	19.4191	19.6009	19.3645	19.3204	19.1666	19.4451	19.5225	19.3706	19.5767	19.579	19.4059	19.3659
(UniMod:1)TSPAK(UniMod:121)FK	-0.228138	-0.863152	-0.315854	0.799046	0.831786	0.90373	0.476288	0.111741	0.445559	SRGAP2	O75044_K6	634	15.2316	14.7019	14.8738	15.2799	15.5237	13.797	14.9593	15.737	14.9734	15.2674	15.8597		15.2966			14.6114			15.8902	15.6291	15.6937			15.4312	15.4125
(UniMod:1)TTETGPDSEVK(UniMod:121)K	-0.0989697	0.124446	0.181359	0.810183	0.966617	0.789362	0.496886	0.394444	0.218945	EPB41L1	Q9H4G0_K12	635	16.5788	16.2037	16.5074	16.3688	16.4751	16.2053	16.5198	16.2546	16.1793	16.3905	16.433	16.411	16.5933	16.6168	16.8091	16.4628	16.4368	16.3719	16.9196	17.0068	16.8506	17.0262	16.5894	17.0778	17.1809
(UniMod:1)TTEVGSVSEVK(UniMod:121)K	-0.0286944	0.235241	0.161213	0.944006	0.737961	0.763849	0.812598	0.0622262	0.191624	EPB41L2	O43491_K12	636	19.3727	19.3328	19.3939	19.7741	19.4544	19.4552	19.4702	19.4814	19.4336	18.9259	19.266	19.1058	19.4176	19.3276	19.3761	19.3424	19.6102	19.1365	19.4393	19.3296	19.161	19.5776	19.2602	19.5028	19.3707
(UniMod:1)TTLDDK(UniMod:121)LLGEK	-0.0713084	-0.225192	-0.00111409	0.93114	0.956499	0.99948	0.771143	0.326734	0.99637	PDCL	Q13371_K7	637	17.1356	17.2985	17.5612	17.7573	17.5163	17.5101		17.4434	17.4326	17.34	17.2954	17.3885	16.5986	17.2449	16.9621	16.4256	17.0891	16.1044	17.1437	17.2534	16.9977		16.9619	16.7672	16.8918
(UniMod:1)TTLK(UniMod:121)EAVTFK	-0.163132	0.0321969	0.196621	0.774401	0.997518	0.843604	0.433255	0.866354	0.310186	ZNF225	Q9UK10_K5	638	17.8647		17.7774	17.8105	17.7008	17.2205	17.7687	17.5707	17.8393	17.9066	18.3503	18.3725	17.7507	18.2067	18.2179	17.8522	18.2321	17.1081	17.6454	18.159	17.8499	17.7914	17.7746	18.0255	17.9575
(UniMod:1)TTPANAQNASK(UniMod:121)TWELSLYELHR	1.52143	0.748939	1.14485	1.19764e-06	0.029289	0.000207983	9.04016e-09	0.00020642	8.7237e-07	RING1	Q06587_K12	639	17.9424	17.4697	16.7753	16.5356	16.5972	18.4028	18.233	18.4306	18.3971	17.6397	17.9003	17.8634	17.5799	18.3114	18.7428	18.403	18.5218	17.6391	17.8129	17.3341	17.3306	18.5684	18.6754	18.915	18.5374	+	+	+
(UniMod:1)TTPGK(UniMod:121)ENFR	0.305478	-0.107666	0.00487025	0.118623	0.958397	0.996514	0.0105393	0.334139	0.964762	KPNA1	P52294_K6	640	17.0121	17.1196	16.8845	17.0175	16.9085	17.396	17.1159	17.2194	17.4207	17.1498	17.2927	17.221	17.2785	17.2586	17.1436	16.9081	17.201	16.4778	16.9476	16.774	16.669	16.7302	16.7349	16.8183	16.6044
(UniMod:1)TTPNK(UniMod:121)TPPGADPK	-0.254341	0.0274333	-0.00254798	0.301354	0.996324	0.998424	0.0491623	0.824121	0.983521	ANAPC10	Q9UM13_K6	641	18.6396	18.3871	18.5237	18.3937	18.575	18.2188	18.2185	18.1403	18.2844	18.9927	18.9265	19.1179	18.8179	19.4186	18.7134	18.8931	18.9397	18.4957	18.6023	18.6179	18.6835	18.661	18.3648	18.7177	18.6455
(UniMod:1)TTSASSHLNK(UniMod:121)GIK	-0.040269	-0.0625863	0.0014564	0.929606	0.985694	0.999131	0.765638	0.643657	0.991389	GLUL	P15104_K11	642	16.5949	16.2334	16.7944	16.1988	16.2845	16.3734	16.2791	16.4385	16.2591	16.2613	16.4388	16.4989	16.5187	16.4862	16.1665	16.3632	16.4516	17.196	16.7871	16.9252	17.2047	16.9098	16.9798	17.2819	16.9473
(UniMod:1)TTSTLQK(UniMod:121)AIDLVTK										VPS4A	Q9UN37_K8	643	15.2397			15.2009	15.2377	13.6083	15.045	15.4299	15.737										15.7773	14.7273	15.5628	15.8606	15.4258	15.2633
(UniMod:1)TTTTTFK(UniMod:121)GVDPNSR	0.451273	0.20114	-0.137434	0.116451	0.920497	0.887032	0.010214	0.22274	0.400367	JPT1	Q9UK76_K8	644	20.138	20.477	20.1697	20.4801	19.818	21.1023	20.6498	20.5196	20.4782	19.9393	20.3302	19.8261	19.9245	20.2173	20.3433	20.138	20.1261	19.6357	20.0698	20.1094	19.8461	19.8634	19.8791	19.7524	19.6164
AAAAAAALQAK(UniMod:121)SDEK	-0.0368796	0.169926	-0.203014	0.953987	0.961629	0.823394	0.839046	0.354065	0.270268	RPL4	P36578_K364	645	19.169	19.7109	19.1194	19.2282	19.2158	19.2473	19.0625	19.3527	19.4642	19.5287	19.3287	19.0309	18.4096	19.1775	19.5552	19.2076	19.0373	19.1884	19.1578	19.1042	19.1449	19.0633	18.8568	18.9003	18.9628
AAAAK(UniMod:121)STAMEETAIWEQHTVTLHR										TJP1	Q07157_K9;Q07157-2_K9	646	14.2878		14.9133		14.1697	14.5284	13.254	14.4399	14.4215
AAAALFGGK(UniMod:121)K	0.00831173	0.0822165	-0.141169	0.988449	0.980157	0.850747	0.953285	0.563808	0.32534	PLK2	Q9NYY3_K375	647	18.989	17.8165	18.1536	18.0302	18.0167	18.1335	18.0328	18.0878	17.7961	19.7242	19.919	19.7561	19.6471	19.9858	20.0204	19.5538	19.8154	18.9928	19.438	19.2817	19.1932	18.7099	19.0091	19.3254	19.2968
AAAAVEPDVVVK(UniMod:121)R	-0.0264753	-0.20431	-0.209895	0.931089	0.614317	0.397203	0.770992	0.0333348	0.0292479	SELENOS	Q9BQE4_K77	648	18.589	18.5346	18.68	18.5942	18.5134	18.4931	18.6551	18.4286	18.6395	18.7685	18.6806	18.6863	18.533	18.4531	18.5556	18.5024	18.3401	18.6804	18.6665	18.6868	18.9248	18.5025	18.5314	18.4948	18.5903
AAADPK(UniMod:121)VAFGSLAANGPTTLVDK	0.587189	0.146855	-0.265838	0.060343	0.966617	0.727147	0.0040487	0.429487	0.159433	NUP50	Q9UKX7-2_K82	649	18.1851	17.3415	17.538	17.6605	17.4429	18.3856	17.9647	17.8826	18.0989	18.4882	18.5142	18.3193	17.7303	18.7274	18.2983	18.1989	18.4149	18.2964	18.6167	18.5147	18.8221	18.664	18.4686	17.9263	18.1276
AAAEAAAEAK(UniMod:121)AR	0.811439	0.267226	0.417858	2.17848e-05	0.562458	0.0601815	2.89865e-07	0.0246879	0.00107657	MAGED2	Q9UNF1_K494	650	17.6848	17.3348	17.1528	17.06	17.0312	17.8853	18.0038	17.8123	18.1231	17.7294	17.8085	17.892	17.9115	17.9151	18.3158	18.2365	17.9429	17.1376	17.3571	17.4448	17.3651	17.856	17.6266	17.7217	17.7718	+
AAAEDVNVTFEDQQK(UniMod:121)INK	-0.390977	0.429152	-0.283737	0.534103	0.900006	0.876528	0.163915	0.184583	0.373465	PFDN4	Q9NQP4_K22	651	15.5903	15.7139	16.0052	16.0435	16.2034	15.4036	15.1879	15.8136	15.9971		14.9773	15.2691	15.2281		15.8026	15.2389	15.7205		15.8699	15.5212	15.6357	14.4071	15.7558	16.0126
AAAEIYEEFLAAFEGSDGNK(UniMod:121)VK	0.318915	0.548769	-0.0985521	0.695112	0.803321	0.969384	0.319082	0.0956732	0.723388	U2SURP	O15042_K131;O15042-2_K131	652	19.1711		19.318	18.7976		18.9678	19.7935	19.3408	19.4047			18.1261	19.1882	19.1167	19.5856	19.2306	18.8906	19.0384	19.7978	19.3469	18.8371		19.106	18.9707	19.3928
AAAEK(UniMod:121)AFQEGIAK	-0.986579	-0.386127	-0.251777	0.0227832	0.877055	0.880477	0.00115601	0.154623	0.382564	BAZ1B	Q9UIG0_K885;Q9UIG0-2_K881	653	15.625	15.4316	15.5769	17.0237	15.7061	15.0246	14.9365	14.9448	14.8861	16.1426	15.9996	15.7577	15.9422	15.5801	15.5269	15.5337	15.6568		15.5089	16.3464	15.5923	15.593	15.8909	15.758	15.0146	+
AAAEK(UniMod:121)LFGNM(UniMod:35)EGDC(UniMod:4)PSDWK	-0.114886	-0.0664253	-0.160788	0.850702	0.993096	0.90082	0.577083	0.746527	0.436741	TFRC	P02786_K344_Oxi349	654	16.31	16.1201	16.2184	15.7971	15.723	15.8084	16.1553	15.2503	16.1849	16.7399	16.9784	16.1887	16.3822	16.7192	16.4567	16.4245	16.4231	16.251	16.7078	16.6649	16.6331	16.03	16.6161	16.6573	16.3103
AAAEK(UniMod:121)LFGNMEGDC(UniMod:4)PSDWK	0.227931	0.239793	0.137864	0.805485	0.966617	0.956763	0.488381	0.431876	0.64966	TFRC	P02786_K344	655	16.6601	15.5627	16.3965	15.3817	15.4437	15.9885		16.1161	15.6677	17.4469	17.3954	17.1313	16.1002	17.0277	17.4114	16.9685	17.6254	16.8636	17.3071	16.0685	17.2444	16.7771	17.3515	16.8023	17.1041
AAAEVNQDYGLDPK(UniMod:121)IANAIM(UniMod:35)K	-0.102807	-0.423168	-0.0526067	0.849658	0.684841	0.988622	0.574719	0.0459312	0.876021	FH	P07954_K115_Oxi121;P07954-2_K72_Oxi78	656	16.4275	16.4433	16.598	16.9299	16.6126	16.321		16.4599	16.8486	16.7978		16.4083	16.4271	16.3819		15.9053	16.0765		16.1279			16.0753
AAAEVNQDYGLDPK(UniMod:121)IANAIMK	-0.02689	-0.16081	0.378127	0.985266	0.985477	0.832409	0.938407	0.601814	0.285826	FH	P07954_K115;P07954-2_K72	657	15.5658	15.2992	16.3104	16.3207	16.3396			16.1433	15.9379	15.6263	16.0345	15.9082	15.79		15.4358	16.1295	15.4716	14.2123	14.9512			15.5482	14.5312	15.2998	14.4604
AAAFEEQENETVVVK(UniMod:121)EK	0.149111	0.252296	-0.0195226	0.643041	0.739211	0.989429	0.258631	0.0627281	0.880652	TLN1	Q9Y490_K2491	658	18.2629	18.1166	18.1839	18.5131	18.2093	18.4576	18.2357	18.3326	18.5935	17.8196	18.3914	18.2422	18.2374	18.3119	18.404	18.4899	18.4939	18.1093	18.1125	18.3032	18.1531	18.1255	18.1484	18.4128	17.9133
AAAFEQLQK(UniMod:121)WK	-0.135752	-0.114985	-0.355099	0.883989	0.988427	0.775017	0.646089	0.697085	0.20292	TOMM70	O94826_K168	659	17.9923	17.4855	17.7613	18.3851	17.8032	17.8036	18.2042		17.1613	17.9123	18.311	17.7831	17.3438	17.7572	17.8191		17.5914	18.3816	18.5385	18.8718	18.273	18.6816	17.5132	17.8844	18.5653
AAAFPPGFSISEIK(UniMod:121)NK	0.395148	0.492229	0.174739	0.433938	0.720559	0.885064	0.101825	0.0571513	0.396316	RPF1	Q9H9Y2_K58	660	18.8004	18.6492			18.4236	18.5123	18.9348	19.3201	18.959	18.7092	19.0845		18.5228		19.2717	19.2571			18.6071	18.8243	18.3101	18.4045	18.9976	18.6841	18.9347
AAAGEAK(UniMod:121)VK										RRBP1	Q9P2E9_K743	661	16.7447					16.4842										16.9903			16.7596
AAAGEFADDPC(UniMod:4)SSVK(UniMod:121)R	-0.216883	0.0115491	0.0113909	0.45195	0.999489	0.992304	0.111057	0.930286	0.931238	CTNNA1	P35221_K120	662	19.048	19.2007	19.537	19.6615	19.4731	18.984	19.4622	19.2269	19.3317	18.443	18.1469	18.4487	18.6466	18.2056	18.5583	18.6452	18.3222	19.2167	19.3828	19.422	19.3846	19.3149	19.2587	19.4762	19.4019
AAAGIEK(UniMod:121)GAR										MRPL11	Q9Y3B7_K99	663	13.9585		14.7546				13.6305								13.3546								14.0944
AAAGK(UniMod:121)AELELELGR	-0.0507581	-0.104221	-0.211363	0.949619	0.986653	0.888738	0.827801	0.655748	0.405509	PLEC	Q15149_K2078	664	16.8265	16.663	16.4286	16.7455	16.9837	16.5429	16.5554	16.8065	16.7129	16.6104	16.79	16.7544	17.4247	16.3321	17.0278	16.7236	17.0792		17.3404	17.1165	16.8326	16.1849	17.2108	17.407	16.7378
AAAGSHFDAAK(UniMod:121)AVEEQLR	0.153683	-0.142538	0.0559159	0.699062	0.962625	0.967625	0.324426	0.359977	0.717232	PPP1R35	Q8TAP8_K128	665	16.9331	17.2308	16.966	16.8555	17.0125	17.218	16.9712	17.2205	17.27	17.5038	17.0199	17.2436	16.9688	17.127	17.0385	16.9836	17.0168	16.0582	16.5824	16.7718	16.8503	16.8185	16.6007	16.6922	16.3749
AAAK(UniMod:121)ESPVVK										FOCAD	Q5VW36_K951	666	14.816						14.7395		14.3263						15.6637			14.7998	15.0577	13.9955				15.1293
AAALASGC(UniMod:4)TVEIK(UniMod:121)GGAHDYYNVLPNK	-0.315723	0.348977	0.0308044	0.606786	0.945256	0.990542	0.223383	0.294576	0.903476	PM20D2	Q8IYS1_K308	667	15.7757	16.2155	16.3944	16.5253	16.305	15.9819	15.9487	15.9118	16.335	14.9015			14.486		15.6638	14.1336	15.3307	15.4352	15.7873	16.1876	16.1066	16.235	15.8064	15.6072	15.9914
AAALASLK(UniMod:121)K	-0.110713	0.0339934	0.00420164	0.71606	0.994463	0.997397	0.34673	0.770519	0.97121	SPTLC1	O15269_K126	668	19.968	20.4149	20.2517	20.296	20.1607	20.2464	20.1787	20.1509	20.1042	19.3926	19.8007	19.7877	19.2936	19.5703	19.6296	19.7302	19.4806	19.9203	20.0188	20.2104	20.213	20.1772	20.0755	19.9585	20.1682
AAALEAC(UniMod:4)LDVTK(UniMod:121)QK	1.44181	0.84394	0.853549	0.000164991	0.123966	0.0677951	3.03727e-06	0.00140837	0.00127468	NSRP1	Q9H0G5_K176	669	16.6273	16.4287	16.479	16.2692	16.3606	17.7221	17.6651	17.7799	18.1375	16.1218	15.7765	15.7501	15.7439	16.3097	17.2844	16.7069	16.4671	15.1905	16.2643	16.7049	16.1602	16.8777	17.0376	17.0295	16.7893	+
AAALEAM(UniMod:35)K(UniMod:121)DYTK	-0.150873	0.137483	0.190503	0.781815	0.972041	0.85689	0.446414	0.487281	0.338304	STIP1	P31948_K442_Oxi441;P31948-2_K489_Oxi488	670	14.9828	14.7166	15.326	15.5176	15.1169	14.6296	15.326	14.9068	15.2113	14.7373	14.7111	14.5241	14.709	14.5439	15.0438	14.3755	15.2681	15.0665	15.3092	14.8929	14.8123	15.2797	15.1575	15.0103	15.3955
AAALEAMK(UniMod:121)DYTK	-0.00237573	0.132633	-0.0151554	0.995871	0.920998	0.989641	0.982309	0.223939	0.887539	STIP1	P31948_K442;P31948-2_K489	671	17.492	17.4124	17.8067	17.5757	17.577	17.337	17.6014	17.8066	17.6174	17.1558	17.1887	17.0947	17.1228	17.3881	17.3008	17.2727	17.1309	17.7599	17.6791	17.7778	17.5227	17.7235	17.7651	17.5881	17.6023
AAALGTK(UniMod:121)IIDEDGLLNLIR	-0.0434649	0.2045	0.18842	0.935033	0.91272	0.805998	0.7847	0.206903	0.243547	RFC1	P35251_K468;P35251-2_K468	672	18.6589	19.2453	19.2684	19.4255	19.1564	19.4449	19.4314	18.9677	19.0778	18.1616	18.5571	18.7081	18.1087	18.5	18.7182	18.7355	18.3997	17.6959	18.335	18.3021	18.2439	18.4182	18.2673	18.2096	18.4355
AAALK(UniMod:121)AAEAAPR	0.0632651	0.17163	0.411061	0.957577	0.979096	0.733127	0.84934	0.553459	0.164633	SHISA8	B8ZZ34_K268;B8ZZ34-3_K363	673	16.057	16.5848	16.1577	15.0105			15.9441	16.1111	15.8876	16.0229	15.9057	16.0418	16.0715	15.648	16.4175	16.0109	16.652	15.1418	15.8201	16.292	16.3184	16.1588	16.1719	16.4453	16.4405
AAALLAK(UniMod:121)QAEM(UniMod:35)EVK	0.630613	0.320818	-0.0726672	0.176957	0.913673	0.974595	0.01961	0.212978	0.774019	UBXN4	Q92575_K301_Oxi305	674	16.1296	16.1534	15.8813	15.9228	15.7322	16.5585	16.5147	16.4302	16.7089	16.1389	15.8659	16.1248	14.8113	16.1419	16.3351	15.9356	15.8115	16.0519	16.6481	16.3645	16.1019	16.6286	15.7039	15.8607	16.6826
AAALLAK(UniMod:121)QAEMEVK	-0.205793	0.0464554	-0.30142	0.858693	0.999489	0.911673	0.592327	0.903462	0.469101	UBXN4	Q92575_K301	675	18.2311	18.5143	17.9882	18.1959	18.1276	16.9312	18.9003	18.1572	18.0141	18.1151	18.7015	17.8178	18.2256	18.1157	19.4085	17.7616	17.76		19.4341	18.0198	18.1689	18.356	18.0579	18.3321	18.212
AAALLMLTK(UniMod:121)NVDFVK	-0.521648	0.22233	0.0727135	0.555263	0.985694	0.984737	0.179984	0.613431	0.848265	CCNDBP1	O95273_K179	676	15.8453	16.5119	16.0867	16.102	16.1012	16.0099	14.5876	16.1934	15.9244		16.3595	16.1908	14.6439		16.4843	15.6756	15.7012	14.8275	16.0578	16.1625	15.8192	16.0788	15.5066	15.8371	15.7353
AAAM(UniMod:35)TPPEEELK(UniMod:121)R	-0.0722934	-0.263243	0.0617308	0.871831	0.777412	0.959931	0.619626	0.0806169	0.671425	RAB3GAP1	Q15042_K915_Oxi907	677	17.8822	17.9439	17.7406	17.9795	17.6656	17.5009	17.9476	17.6295	17.9624	18.19	17.7862	18.1141	18.3933	18.121	17.8655	17.9121	17.532	17.6214	17.7929	17.9177	17.9887	17.9374	17.9177	17.7825	17.93
AAAMTPPEEELK(UniMod:121)R	-0.0752529	-0.129299	0.206336	0.857593	0.962017	0.712656	0.590031	0.357783	0.148292	RAB3GAP1	Q15042_K915	678	19.096	18.9575	19.0772	18.9639	18.8353	18.9801	19.0391	18.5405	18.9733	19.5374	19.2195	19.3049	19.2846	19.1052	19.4597	19.3292	18.9351	18.618	19.0531	19.0694	19.2278	19.2295	19.2433	19.1275	19.1933
AAANAVLQDK(UniMod:121)SLTR										ZNF827	Q17R98_K226;Q17R98-2_K226	679	14.8809					14.7316	14.3064	14.698		15.1046	15.6138	15.398	14.7559	15.0069	15.7189	14.6015	15.4001		14.4673	14.8075	14.8655		14.6288	13.9902
AAANGDVAK(UniMod:121)VEDLLK	-0.430028	-0.173981	0.171042	0.136497	0.942716	0.851369	0.0128803	0.282887	0.327188	MIB1	Q86YT6_K446	680	16.6294	17.1296	17.0134	17.4968	17.5392	17.0604	16.6882	16.7063	17.004	16.2607	15.8539	16.336	16.1257	15.9961	15.9926	16.0345	15.8571		16.663	16.9276	16.4228	17.1018	17.0453	16.6798	16.5418
AAAPAPEEEM(UniMod:35)DEC(UniMod:4)EQALAAEPK(UniMod:121)AK	-0.119645	-0.381734	0.0106299	0.798414	0.597515	0.994807	0.475428	0.0304618	0.949136	EEF1G	P26641_K275_Oxi263	681	17.0975	17.0914	17.3478	17.3181	17.3885	16.634	17.2379	17.4713	17.324	17.2469	17.023	17.2017	17.5214	16.84	16.6357	16.9701	17.0204	16.7344	16.9483	17.1191	17.2108	17.1315	16.6665	17.1743	17.0828
AAAPAPEEEMDEC(UniMod:4)EQALAAEPK(UniMod:121)AK	0.0614612	0.0335894	0.10883	0.852076	0.994135	0.852624	0.579084	0.761169	0.329708	EEF1G	P26641_K275	682	18.7655	18.6615	19.1449	18.9093	18.6845	18.6928	18.8798	19.1095	18.964	18.6956	18.6698	18.6978	18.6246	18.6948	18.7628	18.6641	18.7004	18.5832	18.5626	18.6802	18.864	18.6868	18.8323	18.7812	18.8252
AAAPK(UniMod:121)ATPVAAAK	-0.115626	-0.281557	-0.230115	0.852072	0.877055	0.803951	0.579019	0.153401	0.23938	MAP1S	Q66K74_K877;Q66K74-2_K851	683	15.5844	15.1554	15.7216	15.4675	15.8699	15.5305	15.3367	15.4466		15.5916	15.9091	15.8988	15.9148	15.8717	15.2732	15.2137	15.8295	15.6496	16.0528	15.4708	15.4922	15.022	15.3607	15.6263	15.7359
AAAQC(UniMod:4)YIDLIIK(UniMod:121)ESDNNVK	-0.139948	0.0973535	-0.020213	0.747535	0.978465	0.990308	0.39001	0.548045	0.900338	COPB1	P53618_K291	684	17.7501	17.758	18.2358	18.075	18.2281	17.8003	18.0123	17.9236	18.0009	17.1182	17.6868	17.5113	16.8009	17.193	17.4512	17.5518	17.3107	17.694	18.1526	17.9429	17.9228	17.7825	17.8834	18.1242	17.8413
AAAQMEK(UniMod:121)QGDGFR										URGCP	Q8TCY9_K854	685	15.0958									15.6254		15.0557	15.4196	15.3634	14.7965	15.8353	14.8838		15.3403	14.9135		14.9323		14.4396	14.5441
AAASK(UniMod:121)LEQGK	0.85736	0.317859	0.241831	0.00242802	0.71788	0.791361	7.29361e-05	0.0563664	0.221605	GTF2F1	P35269_K407	686	16.8678	16.4213	16.8582	16.007	16.6807	17.3653	17.3915	17.2907		16.8151	16.9586	16.4987	16.8483	17.1916	17.2964	17.0271	16.8771	16.4648	16.7782			16.9529	16.7671	16.806	16.9275	+
AAASK(UniMod:121)LGEFAK	-0.111657	0.0721529	0.0157181	0.695254	0.974476	0.989641	0.319222	0.516923	0.88719	PPP2R1B	P30154_K200;P30154-2_K200	687	21.7955	21.7974	21.948	21.6561	21.9024	21.7123	21.7572	21.6979	21.6899	21.9044	21.8669	21.8606	21.6155	21.8062	22.1551	21.8004	21.7744	21.4973	21.8282	21.9076	21.8093	21.7658	21.6701	21.7782	21.8912
AAASLSQPEEEQK(UniMod:121)LQPELQPK	0.0639407	-0.00948786	0.141237	0.935828	0.999489	0.930299	0.787935	0.965581	0.522775	TIMELESS	Q9UNS1_K1106	688	15.9549	16.2218	15.7379		15.6014	16.1484	15.5456	15.9805	15.9961	16.8813	16.0542	15.8282	16.0295	16.852	15.9605	15.9147	16.028	15.6145	15.8911	15.7269	15.5761	15.9	15.8257	15.8917	15.7561
AAASTDYYK(UniMod:121)R	-0.349017	0.271997	-0.988099	0.660604	0.966617	0.53354	0.278868	0.430839	0.0612316	PDHA1	P08559_K244;P08559-2_K251;P08559-3_K213;P08559-4_K282	689	15.5256	15.5784	15.8947	16.2706	15.92	15.908	15.4792	15.6064	15.274	15.2639	14.7315	15.7895	15.1995	15.0479	15.5947		15.9117	16.199				15.8638	15.3696	14.0921	15.5183
AAATQPDAK(UniMod:121)DTPDEPWAFPAR	-0.0286308	-0.0135427	0.0831771	0.952697	0.999489	0.936704	0.835743	0.921842	0.548455	SND1	Q7KZF4_K71	690	18.9261	19.1534	19.0177	18.638	18.6773	18.9104	18.9311	18.7817	18.7488	19.0376	19.1736	18.9278	18.8217	19.1336	18.7237	18.8736	19.1756	18.7713	19.1991	18.8435	18.7701	19.1565	18.9726	18.8163	18.9713
AAATTGQGK(UniMod:121)SSEC(UniMod:4)FEC(UniMod:4)GK										ZNF516	Q92618_K513	691	14.575						14.7745	14.2096	14.0325			14.4143		14.2544	15.1509	14.6898	14.2536		14.7999				15.1703
AAAVGIYEQYLSEK(UniMod:121)ASPR	0.137989	-0.66149	0.0993873	0.911731	0.878718	0.983876	0.714213	0.156812	0.840061	SNX13	Q9Y5W8_K453;Q9Y5W8-2_K453	692	17.383	17.0716		17.0114	16.9254	16.9433	17.102	17.256	17.2618		17.0896		18.8724		17.1222	17.4616	17.3747		18.2446	16.9743		17.269		18.1487
AAAVGTANK(UniMod:121)STVEGIQASVK	-0.0837844	0.0203665	-0.396509	0.89185	0.999489	0.486634	0.662967	0.91545	0.048616	VCL	P18206_K655	693	15.5275	16.0097	16.0048	15.5947	16.1746	15.7939	15.9336	15.9959	15.7253	15.4941	15.2261	15.3361	14.7107	15.4507	15.5002	15.2402	14.6573	15.4773	15.5071	15.8603	15.8537	15.5297	14.9299	15.2895	15.3634
AAAVQADDVEVLK(UniMod:121)VGR	-0.158893	0.276552	0.814377	0.876841	0.966617	0.338608	0.629822	0.404154	0.0203553	INTS1	Q8N201_K695	694	15.8658	15.8317	16.0984	16.297	16.2363	15.7943	15.8814	15.9088	16.2434	15.3791	15.4555	16.1434	15.9859	15.8418	16.0133	16.0723	16.1426	15.0852	15.8228	16.3043	13.8856	16.2599	16.1321	16.3058	15.6575
AAAYSK(UniMod:121)LGNYAGAVQDC(UniMod:4)ER	0.286494	0.21589	0.0510839	0.660461	0.966617	0.984236	0.278697	0.411526	0.844765	SGTA	O43765_K137	695	18.6143	19.0176	18.508	18.3161	17.6669	19.038	18.5878	18.4443	18.5844	18.4967	19.3317	18.745	18.6094	18.5012	19.582	19.0692	18.894	18.0599	18.421	18.2128	18.88	18.3076	18.6526	18.2498	18.568
AAC(UniMod:4)DK(UniMod:121)LAADC(UniMod:4)AHELR										DHRS1	Q96LJ7_K172	696	13.4517									12.5378		13.4154						13.3682	14.181			13.1148			14.0931
AAC(UniMod:4)FDGHLEIVK(UniMod:121)YLVEHK	-0.0621879	0.199183	-0.0380339	0.93988	0.974021	0.988622	0.799437	0.498624	0.876435	FEM1C	Q96JP0_K133	697	15.8675	16.654	15.8204	16.2177	16.0333	16.3616	15.9976	15.9983		15.1279	16.0008	15.7251			15.8123	15.8219			15.8212	15.6258	15.7233	15.91	15.6795	16.0668	15.0853
AAC(UniMod:4)IAEQYHTVLK(UniMod:121)LQGQVSAK	-0.00487391	-0.309267	-0.0992199	0.997286	0.98087	0.985351	0.989869	0.571247	0.855057	KIF20A	O95235_K819	698	15.455	16.4612	15.5245	16.3347	15.6569	16.3742	15.8101	16.0605	15.713	14.9636	15.2153				15.9188		13.6416		14.9055	14.9969		14.993	14.711
AAC(UniMod:4)QC(UniMod:4)VEPIK(UniMod:121)SAVC(UniMod:4)IADPLPTPSQEK	0.188564	0.0369578	-0.0919347	0.643691	0.996324	0.943443	0.259609	0.822592	0.578199	POP1	Q99575_K354	699	17.0173	17.0647	17.1244	17.2315	16.988	17.1842	17.1116	17.2724	17.5946	17.0895	17.1718	16.8232	16.5957	16.946	17.0585	16.8511	16.9725	16.6383	17.1645	17.2957	16.753	16.6946	17.1365	16.5585	17.0942
AAC(UniMod:4)YTK(UniMod:121)LLEFQLALK	-0.0181335	0.210286	-0.0372229	0.981202	0.942716	0.984666	0.9252	0.28287	0.847229	STIP1	P31948_K406;P31948-2_K453	700	18.9171	19.2246	19.4492	19.1295	19.112	18.9851	19.4384	19.1209	19.2984	18.1744	18.7997	18.5607	18.1364	18.1942	19.2038	18.7322	18.3822	18.8821	19.2471	19.1554	18.8246	19.1961	18.7248	18.8751	19.1644
AADALGK(UniMod:121)LISIHIK	-0.276517	0.0221335	-0.176742	0.567577	0.999489	0.873704	0.189294	0.901098	0.363671	GCN1	Q92616_K2373	701	16.6779	16.8314	16.8465		17.0363	16.707	16.3042		16.8734	16.6699	17.0424	16.2318	16.6396	16.9349	16.5602	16.816	16.3611		16.6064	16.897	16.6769	16.7238	16.5074	16.2255	16.7436
AADAVNK(UniMod:121)M(UniMod:35)TIK	-0.0815042	0.0180963	0.306361	0.930081	0.999489	0.8426	0.766965	0.951372	0.308502	SNX2	O60749_K294_Oxi295	702	14.5061	14.5856	14.2109	15.0292	14.8385	14.1673	14.9053	14.3093	14.9564	15.1001	14.3102	15.0437	13.8215	14.9365	14.1958	14.6286		13.927	14.4692	13.9763		14.6451	14.663	14.2394	14.1747
AADAVNK(UniMod:121)MTIK	-0.0701532	-0.154662	-0.128525	0.848838	0.919309	0.859593	0.573324	0.221255	0.343013	SNX2	O60749_K294	703	16.3745	16.2897	16.5767	16.2606	16.6185	16.4051	16.2266	16.2224	16.611	16.4585	16.4606	16.4468	16.6235	16.1938	16.3938	16.4535	16.3296		16.4489	16.2614	16.386	16.2809	16.4033	16.3446	15.9189
AADC(UniMod:4)EVEQWDSDEPIPAK(UniMod:121)ELER	0.473858	-0.41057	0.204901	0.477884	0.897331	0.921656	0.125918	0.181861	0.49841	GRHPR	Q9UBQ7_K43	704	17.8305	17.8671	18.1758	16.5887	17.57	18.056	18.445	17.6326	17.9633	18.2376	18.074	17.7166	18.1703	16.8183	18.0283	17.774	17.9357	17.2073	17.9009	17.7167	18.2048	17.5985	17.9216	18.1122	18.2171
AADC(UniMod:4)PGK(UniMod:121)LFIFHSSLPTAEAPGK	-0.236858	0.245791	-0.229123	0.533193	0.872313	0.746473	0.163189	0.148706	0.176643	SEC24D	O94855_K576;O94855-2_K577	705	15.9147	16.0486	16.4793	16.2199	16.219	15.9382	15.7665	16.3099			15.375	15.4526	15.8323	15.7257	15.9342	15.8035	15.733	15.7707	16.1097	15.8657	16.2869		15.8781	15.9225	15.5368
AADDSK(UniMod:121)EVESFQQLLNAR	-0.344156	0.113678	0.385262	0.622245	0.987646	0.761029	0.238704	0.669262	0.189168	VPS52	Q8N1B4_K584	706	17.6238	17.5557		17.9129	17.7129	17.1642	17.0866	17.5349	17.7464	18.5421	17.8575	18.3006	17.6742	18.6414	18.3464	17.9493	17.892	16.0788		17.6009	17.0052	17.3306	17.0819	17.2182	17.4902
AADEIEK(UniMod:121)EK	-0.159697	-0.196992	-0.223966	0.642456	0.885741	0.670381	0.258222	0.166379	0.11797	OTULIN	Q96BN8_K64	707	21.6719	21.7335	21.7739	21.7743	22.0982	21.6466	21.6486	21.5881	21.8578	21.7715	21.3007	21.841	21.9223	21.6604	21.4529	21.2978	21.6364	21.4537	21.6766	21.9089	21.9699	21.5423	21.4699	21.5752	21.5257
AADFAQDIDINPGAVYK(UniMod:121)C(UniMod:4)R										ZNF462	Q96JM2_K1516;Q96JM2-3_K1516	708	17.4295				17.4592		17.2578			16.8534	17.6613	17.7463	17.5779		17.7078				17.3677	17.2343
AADFIDQALAQK(UniMod:121)NGR	-0.223322	0.067159	-0.0478105	0.572375	0.988393	0.974595	0.193209	0.690201	0.776398	DUSP3	P51452_K116	709	17.8928	17.6483	18.0041	17.7848	17.8049	17.8744	17.322	17.6291	17.5234	18.1095	18.1019	17.9345	17.761	18.1854	18.258	18.1186	17.6135	17.5622	18.2319	18.2243	17.954	18.0531	18.1	17.9942	17.6339
AADFQLHTHVNDGTEFGGSIYQK(UniMod:121)VNEK	0.0242095	-0.49396	0.394762	0.986085	0.936235	0.806342	0.941783	0.265046	0.244426	VDAC3	Q9Y277_K197	710	15.9128	15.4181	16.5716	16.42	15.4218	15.8686	15.8492	16.2285				16.316	16.1791		15.9155	15.5917		14.7259	15.9256	16.0934		16.2822	16.0276	15.7086	15.8872
AADFVK(UniMod:121)AFILGFQVEDALALIR										PNO1	Q9NRX1_K138	711	16.7128		17.0605													16.3652
AADGPQK(UniMod:121)LLK	-0.15828	0.0542673	0.109695	0.589354	0.986726	0.878696	0.207446	0.660276	0.37764	EMG1	Q92979_K154	712	19.9409	19.692	19.7694	19.6646	19.6536	19.4362	19.5733	19.7154	19.4216	20.1544	19.8579	19.8766	19.6696	19.9694	19.896	19.9951	19.915	19.8945	20.2796	20.2973	20.4703	20.4828	20.2065	20.2016	20.4895
AADGSAVSTVTK(UniMod:121)TER										SMTN	P53814-5_K668	713	15.6472								15.3333	16.4002					15.9131	15.1666	15.2447				16.8055	15.3519	14.9625
AADGSLSAK(UniMod:121)SFQELK	0.519001	0.550011	-0.288717	0.513032	0.385032	0.700397	0.148405	0.00980152	0.1375	OLFM2	O95897_K117	714	15.3837				14.362	14.881				15.3713	15.2076		14.9142	15.3672	15.976	15.5515	15.9627		15.6839	15.4411	15.8893	15.3531	15.4071	15.5993	15.1714
AADHLK(UniMod:121)PFLDDSTLR	0.164973	0.0894109	0.0214497	0.687103	0.98087	0.990015	0.308997	0.57808	0.893484	PRPF3	O43395_K52	715	17.3262	17.4455	17.4058	17.502	17.4765	17.7551	17.7387	17.4042	17.5916	17.365	17.3326	17.184	17.1929	17.3815	17.5747	17.24	17.2359	16.4369	17.2716	17.3402	17.4101	16.9183	17.2915	17.1434	17.1914
AADIASK(UniMod:121)VDASAC(UniMod:4)GM(UniMod:35)ER	0.668197	0.0539739	0.0240937	0.0360963	0.993096	0.989641	0.00207339	0.743831	0.88389	ASMTL	O95671_K327_Oxi335	716	15.4171		14.6084	14.9616	14.9656		15.4264	15.636	15.4778	15.1568	15.3328	15.3963	15.6339	15.3562	15.6065	15.1862	15.5869	16.1418	15.2717	15.568	15.3932	15.6817	15.5186	15.5025	15.7684	+
AADIASK(UniMod:121)VDASAC(UniMod:4)GMER	0.153887	0.100315	0.0145123	0.785445	0.983991	0.993649	0.452903	0.595853	0.938629	ASMTL	O95671_K327	717	16.147	15.2636	15.7656	15.9901	15.9937	15.7094	15.8224	16.1896		16.1223	16.3298	15.9948	16.3862	16.0835	16.2128	16.5868	16.3513	16.7375	16.1003	16.406	16.0171	16.0608	16.2216	16.6397	16.3969
AADIDQEVK(UniMod:121)ER	-0.132967	-0.243952	-0.297535	0.646677	0.687484	0.318569	0.263094	0.0469409	0.0176372	CAND1	Q86VP6_K586	718	17.4588	17.3948	17.4986	17.5824	17.4683	17.1603	17.4668	17.415	17.3701	17.465	17.3095	17.4325	17.7365	17.194	17.2386	17.2491	17.2861	17.9982	17.7074	17.5847	17.6764	17.2488	17.6865	17.5166	17.3246
AADISLDNLVEGK(UniMod:121)R	0.782759	0.439031	0.480457	4.88429e-05	0.0893408	0.0271878	7.44889e-07	0.000867052	0.000360187	TP53BP1	Q12888_K1626;Q12888-2_K1631;Q12888-3_K1631	719	18.6613	18.26	18.6956	18.5817	18.7462	19.097	19.5393	19.317	19.4612	18.447	18.4041	18.2894	18.2767	18.815	18.785	18.9401	18.6332	18.2528	18.1169	18.2182	18.2428	18.778	18.6977	18.5537	18.7233	+		+
AADK(UniMod:121)AEGGPFK	0.473369	0.431297	-0.173992	0.691304	0.909905	0.942383	0.314008	0.200492	0.573194	CHD7	Q9P2D1_K2941	720	14.6436		14.5121					14.873	15.098		14.6072	14.2416		14.9245	14.5512	14.7569	15.1901		14.7848	14.4814	14.4444	14.3186		15.1756	13.6944
AADK(UniMod:121)LAPAQYIR	0.268311	0.119135	0.0337012	0.300723	0.962672	0.977398	0.048972	0.364251	0.795639	SNW1	Q13573_K170	721	18.6361	18.8766	18.5639	18.5753	18.5857	18.8794	18.9532	18.6787	19.1634	18.853	18.6632	18.6216	18.3644	18.9529	18.6383	18.8698	18.5177	18.5424	18.5105	18.1763	18.4579	18.4316	18.4204	18.4976	18.4721
AADK(UniMod:121)LIQNLDANHDGR	-0.0840668	0.110991	-0.188989	0.724846	0.923675	0.478703	0.358773	0.229047	0.046971	S100A16	Q96FQ6_K61	722	19.2136	19.3934	19.3066	19.3228	19.26	19.2669	18.9723	19.3692	19.338	19.0082	19.0239	19.0973	19.0442	19.2155	19.1737	19.1987	19.0297	19.4436	19.3675	19.309	19.311	19.1946	19.1278	19.1075	19.2454
AADLK(UniMod:121)NLFGK	0.260599	-0.0945674	0.0405226	0.651957	0.988215	0.985038	0.269258	0.684325	0.850486	SLTM	Q9NWH9_K401	723	16.3695		16.2971	15.6989	16.2424	16.3895	16.548	16.0185	16.4044	15.9004	16.0983	16.2284	16.9373	15.9669	16.3325	16.2902		17.1176	16.6014	16.3418	16.2458	16.632	16.7608	16.5422	16.5337
AADLK(UniMod:121)YIEAC(UniMod:4)AR	0.144262	0.0253494	-0.0760791	0.474329	0.994673	0.888846	0.124035	0.781144	0.4078	UGDH	O60701_K107	724	18.7697	18.4885	18.6878	18.6558	18.6934	18.6332	18.731	18.8181	18.9202	18.7089	18.831	18.7982	18.8127	18.86	18.8679	18.7265	18.7978	18.8091	18.8081	18.8599	18.896	18.8157	18.5593	18.886	18.8079
AADLLAVHAVK(UniMod:121)IEANVNSVVTEEK	0.302036	0.40838	0.257825	0.575508	0.787092	0.820752	0.195852	0.0851378	0.266986	BOD1L1	Q8NFC6_K1637	725	18.1553	17.4452	16.9506	17.1857	17.4791	17.7103	17.2345	17.623	17.701	17.8223	18.4068	18.5643	18.537	18.1826	19.0189	18.9801	18.7823	17.7966	18.2258	18.6728	18.8403	18.4548	18.4172	18.7439	18.9508
AADPWVLK(UniMod:121)HSELEK	0.371848	-0.0349326	-0.326673	0.221731	0.996324	0.495695	0.028265	0.827132	0.0510377	SOGA1	O94964_K886;O94964-2_K1124	726	17.9553	17.4278	16.662	17.0347	17.1657	17.3292	17.53	17.3051	17.6133	18.882	18.5228	18.7191	18.2196	18.7305	18.3226	18.562	18.5887	18.3984	18.0981	18.2063	18.1062	18.0857	17.8174	17.9726	17.6267
AADQFDIYSSQQSK(UniMod:121)YSHTVNHK	0.644934	-0.375606	0.121943	0.434005	0.98087	0.972537	0.101891	0.567992	0.747288	C5orf24	Q7Z6I8_K41	727	15.1248	14.7095	15.3265	14.1464	15.7394	15.6304	15.6464	15.4831	15.7418		14.0844		14.8295		14.0814			14.8121	14.1839	15.8726	15.8639	15.6583	14.7391	15.3166	15.5062
AADSSAPEDSEK(UniMod:121)LVGDTVSYSK	-0.172547	-0.0663787	0.0605235	0.525984	0.98087	0.950425	0.158184	0.579558	0.613228	SLC20A2	Q08357_K415	728	18.2598	18.8726	19.0095	18.886	19.0921	18.7587	18.5565	19.019	18.8359	17.6556	17.1927	17.4517	17.5748	17.5596	17.4533	17.3802	17.2162	18.3724	18.4646	18.3147	18.5874	18.5777	18.4593	18.351	18.5932
AADTIEALQK(UniMod:121)AGIK	-0.164776	-0.0767453	0.102734	0.528596	0.974021	0.876914	0.159997	0.505018	0.374185	ATP11A	P98196_K678	729	17.9834	17.7497	17.9983	17.9151	18.0598	17.5572	17.8009	17.8495	17.8562	18.0467	17.8339	18.0546	18.2329	18.0691	17.9058	17.9403	17.9458	17.749	18.0367	18.1261	18.2756	18.1702	18.1024	18.1314	18.1944
AADVEQLK(UniMod:121)PEEIK	0.061195	-0.139694	0.10323	0.921384	0.964007	0.932815	0.744495	0.366959	0.534628	MDN1	Q9NU22_K5208	730	15.9567	15.6674	15.3672			15.635	15.5648	15.5244	15.5898	16.3879	16.2601	16.3195	16.5842	16.4046	16.0983	16.1928	16.2973		15.328	16.0853	16.0662	16.0027	15.8161	15.731	16.169
AAEADSK(UniMod:121)LK										MTA2	O94776_K330	731	16.386	16.3652			16.4067
AAEAELK(UniMod:121)SLMDNASSSFEFAK	0.00779114	-0.0353295	-0.367783	0.99181	0.999489	0.705077	0.966677	0.907667	0.141878	TTC26	A0AVF1_K243	732	17.0647	16.9975	17.0052	17.201	17.1837	17.2095	17.0733	17.2397	16.8961		17.0966			16.8847	17.2597	17.0395		17.7475		16.6991		16.8129	17.0255	16.7282
AAEAESK(UniMod:121)LK	-0.352408	0.086907	-0.0340146	0.195227	0.979096	0.980504	0.0229804	0.552051	0.815303	MTA1	Q13330-3_K333	733	16.163	15.7722	15.7524	15.7868	15.6066	15.2858	15.7054	15.2468	15.2704	16.4967	16.4535	16.0148	16.5822	16.3278	16.7279	16.6048	16.2343	16.7874	16.4156	16.5416	16.3458	16.5619	16.6455	16.4419	16.305
AAEAFSELSK(UniMod:121)R	-0.364289	0.379382	-0.855099	0.451342	0.847565	0.156635	0.110654	0.123123	0.00474139	EPS8	Q12929_K299	734	16.2658	16.1538	16.6274	16.7905	16.7096	16.2175	16.2496	16.3896	15.9674	16.6221	15.6381	16.3041	15.9575	16.8162	16.7377		15.9755	16.5442	16.4477	15.9785	16.4535	15.6387			15.3629
AAEAK(UniMod:121)ATTVPDFQETR	0.284668	0.248487	0.597145	0.78587	0.970788	0.768691	0.454053	0.479863	0.19623	SH3GLB2	Q9NR46_K185	735	15.4522		15.9283	14.8965	14.5485	15.262	15.5696	15.131	15.6737	15.1686	15.522	15.4702	15.7819	15.8	15.4632	15.7099	15.9635	14.8349		16.3507	14.3914	15.4268	16.1522
AAEATNDYETLVK(UniMod:121)R	-0.272883	0.926869	0.0394512	0.702087	0.70414	0.990066	0.328085	0.051907	0.894309	ERCC6L	Q2NKX8_K1205	736	14.8287	15.3865	14.6435	15.4319	15.4007	14.5723	14.9337	15.3103	14.9547				13.9653	15.1398		14.7792	14.7574		14.6485	14.9506	14.2493	15.0497	14.7297	15.0877	13.7552
AAEAYQK(UniMod:121)QLR										TONSL	Q96HA7_K336;Q96HA7-2_K336	737	14.7669		14.225	14.4914			14.3065	14.617		15.1654	15.0175	15.3873		14.2152	15.0625	14.8617	15.0858			14.5679	14.967
AAEC(UniMod:4)AGK(UniMod:121)LFLFHTSLPIAEAPGK	-0.291422	0.27098	-0.142696	0.473748	0.873557	0.902454	0.123609	0.150684	0.441093	SEC24C	P53992_K638	738	17.7425	17.7557	17.6554	17.854	18.1174	17.5425	17.6917	17.5307	17.452	17.1035	17.7893	17.945	17.3552	17.9164	17.8005	17.6704	17.8897	17.3725	17.7733	18.2374	18.278	17.71	17.6441	17.8835	17.8528
AAEC(UniMod:4)K(UniMod:121)VDSIGSGR	0.224326	-0.173996	0.0680481	0.744766	0.974021	0.976225	0.38572	0.499554	0.790792	AGAP3	Q96P47_K357;Q96P47-2_K358;Q96P47-4_K393	739	15.5434	15.6492	15.5059	15.532	15.7334	16.1561	15.3523	15.7704	16.039	16.3661	15.9554	15.1462	15.9619	15.9684	16.0029	15.4552	15.3071	14.5136	15.0561	15.5988	15.2655	15.6363	15.1575	15.1056	14.8069
AAEDAVYELQSK(UniMod:121)R	-0.12584	-0.261601	-0.0475286	0.88559	0.757073	0.970234	0.648921	0.0722376	0.730538	EVPL	Q92817_K1357	740	17.0122			14.4854					14.3596	18.0471	17.5441	17.8531	17.738	17.5761	17.7224	17.5432	17.2942	16.9882	17.019	17.1398	16.9761	17.1148	17.0829	17.0669	16.6684
AAEDDEDDDVDTK(UniMod:121)K	0.746521	-0.132216	0.38162	0.0465582	0.979223	0.632817	0.00286513	0.557159	0.0996285	PTMA	P06454_K103;P06454-2_K102	741	20.8384	20.5593	20.9282	21.0839	20.1437	21.0313	21.7738	21.3165	21.5797	20.4589	20.3863	20.3343	20.9321	20.182	20.3113	20.3648	20.7247	20.654	20.7521	20.9119	20.9243	21.4622	21.5216	21.2618	20.5234	+
AAEDELNIEAK(UniMod:121)DR	0.572922	-0.412565	-0.279645	0.354138	0.895791	0.8814	0.0669491	0.176941	0.384369	SPG7	Q9UQ90_K238	742	15.7912		15.6582	15.4885	14.9573	16.116	15.9494	15.7079	15.9903	17.0282	15.9722	15.8223	15.9699	15.2913	16.1138	15.9516			15.4772	16.2352	15.6107	15.6731	15.8084	15.0028
AAEDSPYWVSPAYSK(UniMod:121)TQPK	0.822642	0.257161	-0.042742	0.0128777	0.916408	0.982737	0.000554218	0.218532	0.835107	WDR70	Q9NW82_K626	743	17.7772	17.6667	17.3473	17.6198	17.5253	18.5456	18.3392	18.2841	18.2808	18.0697	18.1305	17.7214	17.2276	18.1915	18.2835	17.7608	17.9421	17.8723	17.8369	17.3566	16.8786	17.7124	17.4539	17.3724	17.2349	+
AAEEAK(UniMod:121)SAIAK	-0.0128208	-0.0033185	0.104829	0.986828	0.999489	0.886387	0.944998	0.97846	0.39936	RDX	P35241_K400	744	18.4824			18.5723			18.6374	18.6396	18.4016		18.5799	18.4493	18.6283	18.5265	18.5682	18.3918	18.7102	18.1215	18.3761	18.4273		18.2905	18.3393	18.5146	18.5081
AAEEEDEADPK(UniMod:121)R	0.566418	-0.298233	0.218213	0.0348604	0.769339	0.760736	0.00197756	0.0773753	0.188734	PTMS	P20962_K92	745	19.3341	18.5397	18.8099	19.3014	19.0561	19.3103	19.3568	19.6288	19.6768	19.4669	19.2982	19.4251	19.9507	19.2036	19.1158	19.3137	19.3148	19.231	19.1774	19.1114	19.6684	19.4427	19.4456	19.6489	19.5238	+
AAEEFVNVYYTTM(UniMod:35)DK(UniMod:121)R	-0.129377	-0.337578	-0.486185	0.923462	0.966384	0.766916	0.750962	0.388239	0.195052	NXT1	Q9UKK6_K30_Oxi28	746	15.6054	14.3388		15.5767	15.8644	15.0535			15.2077	16.0363	15.2101	16.1946	15.9508		15.235		15.7857		16.0359	15.9852	16.127	14.9847	15.8841		15.8207
AAEEFVNVYYTTMDK(UniMod:121)R	-0.0357266	0.156868	-0.0271371	0.942931	0.945256	0.985151	0.808907	0.294333	0.854212	NXT1	Q9UKK6_K30	747	18.0129	17.9646	17.8458	17.5657	17.6536	17.9022	17.6886	17.524	17.772	17.8304	18.2077	18.1011	18.0322	17.8231	18.5868	18.2838	18.1052	18.0547	18.4778	18.1197	18.1137	18.1374	17.9901	18.3048	18.2252
AAEEGK(UniMod:121)DYPFAR	-0.148719	0.120348	-0.136694	0.873714	0.994105	0.96078	0.623322	0.757677	0.675686	DMAP1	Q9NPF5_K122	748	14.8783	15.5098	15.4189	14.8648	15.4602	15.4301	14.8221	14.8009	15.6057	13.4014	14.5339			13.4196	14.5705	14.2738		15.7376	14.8101		14.8816	14.6655	14.9413	15.1716	15.2473
AAEEIGIK(UniMod:121)ATHIK	-0.157392	-0.0751073	0.150021	0.774926	0.989526	0.907906	0.434519	0.707638	0.456045	MTHFD1	P11586_K66	749	17.3396	17.1081	17.503	17.6081	17.3625	17.1509	17.2954	17.1192	17.3866	16.8548	17.2668	17.4203	17.7629	17.3335	17.2143	17.4138	17.0429	16.705	17.7071	17.4226	17.5184	17.6083	17.548	17.698	17.0988
AAEELSK(UniMod:121)LR	-0.085249	0.105744	-0.115098	0.845214	0.970788	0.901938	0.565635	0.477018	0.439432	PDCD6IP	Q8WUM4_K48	750	18.5362	18.5594	18.4463	18.8039	18.8386	18.4248	18.5834	18.699	18.5999	18.7396	18.6374	18.1137	18.5268	18.7085	18.6758	18.4946	18.5615	18.5028	18.6829	18.5253	18.2473	18.5716	18.5005	17.9696	18.4562
AAEEPSK(UniMod:121)VEEK	-0.744731	-0.10733	-0.132931	0.0652037	0.985694	0.935569	0.00451501	0.624629	0.545149	MARCKS	P29966_K263	751	17.166	17.8626	17.5074	16.9997		16.4549	16.4817	17.3288	16.5821	17.1148	17.6104	17.5097	17.4369	17.7592	17.2194	17.2708	16.9932	17.4162	17.1361	17.0178	17.0392	16.8559	17.4424	16.7662	17.0132
AAEEVEAK(UniMod:121)FK	-0.135464	-0.270896	0.0695397	0.749255	0.802585	0.958547	0.392747	0.0954781	0.658812	CHCHD3	Q9NX63_K173	752	16.6464	16.5344	16.8583	17.0129	16.6161	16.3329	16.7778	16.5349	16.8341	16.5662	16.5471	16.9292	16.4089	16.0027	16.4677	16.3402	16.5572	16.4547	17.0596	16.6745	16.7682	16.9101	16.6911	16.8294	16.8045
AAEFK(UniMod:121)IDFPTR	0.327676	0.0246148	0.079962	0.218519	0.997219	0.948123	0.027641	0.86032	0.597785	AKAP17A	Q02040_K118	753	16.3731	16.141	16.6058	16.2351	16.546	16.5321	16.7484	16.7179	16.8402	16.1042	16.4137	16.4747	16.3535	16.3421	16.4795	16.412	16.2109		15.9176	16.3938	16.1615	16.5644	16.1758	16.1612	16.049
AAEISAMLK(UniMod:121)AVTQK	0.952691	-0.0436728	-0.564674	0.382672	0.999489	0.880002	0.0780493	0.936331	0.380305	POP1	Q99575_K120	754	14.328	13.4385		14.1991		14.8749	14.6909	14.7485			14.6895		14.0075		15.2502		13.3595		14.6747			14.5745	14.1079		13.6477
AAEIVPSDM(UniMod:35)YK(UniMod:121)TGC(UniMod:4)TLR										LIG4	P49917_K571_Oxi569	755	14.7578				14.4498	15.0039			15.0207						14.6245	15.0598								14.463	14.6826
AAEK(UniMod:121)EAALVQQEEEK	-0.0236788	0.018115	-0.470167	0.98704	0.999489	0.75781	0.945853	0.958562	0.186636	SART3	Q15020_K586	756	15.2845	15.0582	14.735	15.3404	15.3725	14.8218	14.829	15.408	15.3527	15.2159	14.1891	15.4348	16.3015	15.2541	15.2554	15.3048	15.3995	16.8317	15.5699	15.1912	15.1257	15.0036	15.4965	15.2645	15.0732
AAEK(UniMod:121)LYLADPM(UniMod:35)K	-0.222085	-0.172109	-0.0246342	0.402088	0.895856	0.984139	0.0867382	0.178403	0.844013	SRP9	P49458_K16_Oxi23	757	19.9315	20.3459	20.047	20.3661	20.1816	20.1171	19.8993	20.0432	19.9927	20.0663	19.7315	19.9098	20.1656	19.8932	19.7731	19.8356	19.683	19.5327	19.845	19.8386	19.9859	19.7236	19.5699	19.7397	20.0704
AAEK(UniMod:121)LYLADPMK	-0.153151	-0.0203455	0.035854	0.575554	0.997399	0.974123	0.1959	0.860891	0.757641	SRP9	P49458_K16	758	20.806	20.6694	20.971	21.0468	21.0469	20.6059	20.6485	20.8622	21.0049	20.7187	20.7858	20.9393	20.7889	20.6931	20.8573	20.8493	20.7516	20.5409	20.7433	20.7019	20.9942	20.7041	20.7621	20.747	20.9105
AAEK(UniMod:121)NSHNEL										L3MBTL3	Q96JM7_K774;Q96JM7-2_K749	759	15.046				15.046
AAELAK(UniMod:121)GQGPGEVDPK	0.194374	0.0782753	-0.157214	0.657369	0.986653	0.877209	0.275026	0.656423	0.374977	NDUFB7	P17568_K124	760	16.5333	16.4739	16.3437	17.0872	16.4369	16.779	16.6034	16.8764	16.8604	16.4557	16.0487	16.1291	16.3167	16.3829	16.6169	16.3112	15.9524	16.6205	16.6925	16.671	16.8923	16.6194	16.7462	16.8083	16.0735
AAELALK(UniMod:121)TLSK	0.018521	-0.0137277	-0.16153	0.969567	0.999489	0.815845	0.886912	0.916042	0.25838	ECPAS	Q5VYK3_K1229	761	16.1723	15.9341	16.3383	16.1298	16.2705	16.0988	16.0967	16.3077	16.2435	16.1383	16.1033	16.0416	16.1779	16.3614	15.9897	16.135	15.9201		16.3275	16.1508	16.5168	15.9458	16.4987	16.1606	16.0755
AAELFVETIAK(UniMod:121)DAYC(UniMod:4)C(UniMod:4)AQQGK	-0.307495	0.273479	0.0846947	0.503551	0.91585	0.9727	0.14193	0.216458	0.748425	POLE4	Q9NR33_K80	762	16.2297	16.5445	15.9019	16.2445	16.0857	15.6383		16.1566	15.865	16.4304	16.4034	15.964		16.4542	16.6842	16.4798		16.02		16.4219			16.0144		16.5969
AAEM(UniMod:35)HQLK(UniMod:121)DSSR										SLCO4A1	Q96BD0_K353_Oxi349;Q96BD0-3_K353_Oxi349;Q96BD0-4_K353_Oxi349	763	16.8941	16.9768	17.7311	16.3235		17.1213					16.8624	17.6672	17.6098	16.9082	16.7889		16.6138								15.2317
AAEMELQAK(UniMod:121)LTA										TGIF1	Q15583_K398;Q15583-2_K269;Q15583-3_K283;Q15583-4_K249	764	15.7005							15.7878	15.8049							15.7022	16.2445		14.6437		16.1135		15.3468	15.6013	16.0601
AAEMHQLK(UniMod:121)DSSR	0.0763832	0.138891	-0.0176778	0.877527	0.966161	0.991253	0.632478	0.387467	0.911641	SLCO4A1	Q96BD0_K353;Q96BD0-3_K353;Q96BD0-4_K353	765	20.3182	20.089	20.2409	20.005	20.4468	20.2728	20.4716	19.8854	20.4575	20.5288	20.5528	20.4454	20.631	20.6178	20.9293	20.4312	20.7352	20.2627	20.2382	20.1192	19.863	19.8503	20.3136	19.8259	20.4227
AAENIK(UniMod:121)ALIEHEMK	-0.214602	-0.0158136	0.247525	0.865168	0.999489	0.911282	0.605194	0.962659	0.466785	LYPLA2	O95372_K100	766	16.2298	16.1068	16.6791			16.4207	16.3595	15.7108	16.2225	15.5328	16.7574	16.498	15.9066	15.2658	16.6411	16.4723	16.2521	17.0314	15.9077	16.0014	15.6792	16.7677	16.2907	15.8787	16.6728
AAEPVTFHVPWK(UniMod:121)R										C9orf40	Q8IXQ3_K17	767	16.0241	15.4261		15.2998		17.8086	16.7547	16.6819	16.819	14.8815	15.8046	15.612		15.4663	16.6733	15.995	15.7243								15.3898
AAEQGQQDPNK(UniMod:121)NLSPTAVINITSEK										APBB2	Q92870_K120;Q92870-4_K120	768	14.5503	14.4661		14.9721	14.418	15.8788						14.3221									13.7021	14.0931
AAEQYTPK(UniMod:121)AK	-0.133939	0.135086	-0.355093	0.636816	0.930746	0.164728	0.253055	0.249136	0.00517986	FASN	P49327_K2436	769	20.1679	19.9135	20.1702	20.0698	20.2484	19.7368	19.9329	20.1384	20.0581	20.1454	20.3152	20.3258	20.1496	20.6203	20.2935	20.0679	20.4948	20.3599	20.3604	20.2898	20.3747	19.9827	19.9784	19.9505	20.0529
AAESETPGK(UniMod:121)SPEK	-0.18258	0.0578757	-0.79818	0.841567	0.996324	0.306913	0.557442	0.851936	0.0163881	RSL1D1	O76021_K426	770	17.7262	18.6555	17.9064	18.4582	18.2561	18.3183	18.2392	18.607	17.3813	18.0184	18.3516	17.4629	17.3369	18.0145	18.0129	17.9923	17.3816	18.3498	17.119	17.4619	17.183	17.2878	16.9368	16.1335	16.5629
AAESVSK(UniMod:121)PDVSEEAPGPSK	0.437795	0.000752418	-0.0255803	0.1734	0.999789	0.989641	0.0189725	0.996559	0.883471	RTFDC1	Q9BY42_K210	771	16.3477	16.277	16.6712	15.9979	16.3954	16.6591	16.5942	16.9151	16.9242	16.2065	16.3653	16.4651	16.1029	15.9956	16.397	16.1087	16.6415	16.6513	15.9671	15.8818	16.3646	16.1158	16.1728	16.368	16.1058
AAESYGK(UniMod:121)VVDLAPLHLDAR	-0.0784337	-0.11806	0.472137	0.918217	0.985694	0.488756	0.73253	0.607586	0.0493235	GTF3C3	Q9Y5Q9_K481	772	18.5266	18.6117	18.5062	18.3882	18.3417	18.3605	18.3231	18.513	18.3374	18.9272	18.8931	18.9849	18.5221	18.5775	18.8422	18.7712	18.6642	17.0371	18.3662	18.6076	18.5818	18.4293	18.7359	18.5359	18.7802
AAETC(UniMod:4)QEPK(UniMod:121)EFR	0.136287	0.0484839	0.0137423	0.685959	0.990073	0.991304	0.307614	0.713679	0.917047	NDUFAF4	Q9P032_K91	773	16.9971	17.1878	16.748	17.1818	16.8118	17.1088	16.7775	17.3634	17.2248	16.9581	16.902	16.9351	16.7266	17.0643	16.9717	16.9994	16.6803	16.9169	16.9266	17.1635	17.1106	17.0074	16.9545	17.1379	17.0728
AAEVALK(UniMod:121)HLK	0.00237257	-0.271775	-0.329669	0.998651	0.966617	0.878324	0.99408	0.399794	0.376874	TARBP2	Q15633_K93;Q15633-2_K72	774	14.409	13.6138	14.4769	15.1199	15.1416	14.4943	14.4312	15.1353	14.3008	14.5219	14.4807	14.8348	14.9944	14.6601	14.2619	14.8398	13.9829		14.3538	13.4896	14.5046	14.2856		13.3197	13.7537
AAEVLK(UniMod:121)VQK	2.7816	1.08721	1.29083	3.64278e-08	0.00454584	0.000207983	1.48303e-10	2.1642e-05	8.70531e-07	E2F3	O00716_K212;O00716-2_K81	775	17.6248	15.2466		15.8156		18.0604	18.4298	18.3659	18.3948		17.1022	17.0697	16.989	18.1207	18.2778	17.7679	18.3969	16.5809	17.1603	17.4599	17.259	18.2548	18.2907	18.546	18.5318	+	+	+
AAEVLNK(UniMod:121)HSLSGR	0.230882	-0.0103254	-0.147165	0.660756	0.999489	0.917856	0.27925	0.960862	0.486806	HNRNPM	P52272_K134;P52272-2_K134	776	18.1649	18.5521	18.437	17.905	17.5333	18.5486	18.2172	18.3473	18.2378	17.9873	18.7377	18.0984	18.1513	17.8613	18.369	18.2751	18.4279	18.2005	17.7653	18.2284	18.2362	17.8009	18.1115	18.2589	17.6704
AAEWK(UniMod:121)IK	-0.00654982	0.502377	0.34473	0.994906	0.627214	0.764488	0.978364	0.0349472	0.192346	METTL5	Q9NRN9_K173	777	16.5861	16.5651	16.759	16.712	16.0025	16.6677	16.2359	16.6057		16.9768	16.0806	15.7571	16.157	16.8036	16.9347	16.6062	16.6366		16.9277	16.4051	16.5544	17.2207		16.9255	16.7753
AAFC(UniMod:4)DHK(UniMod:121)TTPC(UniMod:4)SSAIINPLSTAGNSER										RIPK2	O43353_K410	778	16.1194		15.5687				15.2677			14.958	17.1747	16.2791	15.6465		16.9573	17.222	16.0008
AAFDDAIAELDTLSEESYK(UniMod:121)DSTLIM(UniMod:35)QLLR	1.94654	0.984231	0.810805	0.205698	0.943399	0.878696	0.0249393	0.286872	0.377607	YWHAE	P62258_K215_Oxi221	779	17.9076	16.6949	16.3902	16.2798		17.9959	18.2146	19.7691	17.6266		17.375	18.0169		17.8061	18.4723	19.0457	19.3965			19.341	15.2983	18.8146	16.6863	19.4536	17.5672
AAFDDAIAELDTLSEESYK(UniMod:121)DSTLIMQLLR	-0.747157	-0.598142	0.0343235	0.786399	0.978522	0.997397	0.455103	0.548533	0.970695	YWHAE	P62258_K215	780	17.2589		18.152		18.6773	18.2759	17.4289	15.5732	19.392	16.1399	16.9196	18.6166	14.7167	16.1249	15.8752			16.3413	17.3342		18.6568		17.8223	17.7987	16.8144
AAFEALQVK(UniMod:121)K	-0.179509	-0.0531625	0.188367	0.690076	0.994135	0.833985	0.312602	0.762346	0.289908	LRSAM1	Q6UWE0_K463	781	16.8401	16.6929	16.8158	16.9098	16.6996	16.3276	16.8103	16.6431	16.619	16.8651	16.9126	17.0397	17.1647	16.9082	17.0119	17.1012	16.7482	16.1358	16.7294	17.1065	17.0984	17.1625	16.5878	17.1002	16.9731
AAFIK(UniMod:121)AEK	-0.0640435	-0.0322409	-0.160033	0.921405	0.998655	0.894855	0.744687	0.879236	0.418996	PDCD10	Q9BUL8_K50	782	16.6786	17.1053	17.2037	17.0775	16.68	16.9233	17.0416	16.8126	17.0328	16.7329	16.3473	16.2106		16.318	16.2628	16.7262	16.2851	16.0313	16.8603	17.132	16.7206	16.2091	16.4911	16.8368	16.5669
AAFK(UniMod:121)ELQSTFK	0.170505	0.0538838	-0.129684	0.673104	0.992224	0.895671	0.29268	0.736469	0.420952	EFHD2	Q96C19_K233	783	17.5633	17.3537	17.7403	17.3072	17.1579	17.6099	17.3312	17.666	17.6339	17.7791	17.7192	17.7954	17.9206	17.8426	17.8989	18.0616	17.6268	17.2308	17.8761	17.4061	17.2843	17.1878	17.7499	17.1796	17.1612
AAFK(UniMod:121)IWSQK	0.0963062	-0.237988	-0.842059	0.908905	0.971037	0.448473	0.707799	0.482316	0.0391201	ALDH9A1	P49189_K63	784	15.4072	15.7461	15.5729		15.4847	15.561	15.5498	16.2494	15.4301		15.0645	15.415			14.9601	15.0433					15.9615	15.7365	15.2892	14.8368	14.6151
AAFK(UniMod:121)SQNATPK	-0.201268	0.16815	-0.847683	0.869954	0.985694	0.681446	0.615769	0.607666	0.126023	MAGED1	Q9Y5V3_K113;Q9Y5V3-2_K169	785	16.3417	16.4218	16.5458	16.0041	15.2998	15.5821		16.1511		16.3647	17.6895	16.5209	16.2585	16.935	17.268	16.7294	16.5738	16.2467		16.4839	15.7594				15.3156
AAFK(UniMod:121)TLSGAQDSEAAFAK	-0.341797	-0.115336	0.0106353	0.71606	0.993429	0.998104	0.346684	0.748559	0.976391	TERF2	Q15554_K335	786	18.0728	17.8445	18.3133	18.0265	18.1555	18.3338	18.4388	18.345	15.8551	18.3034	18.1367	18.3629	17.8763	17.911	18.3127	18.1703	17.8238	18.1814	18.0964	18.1833	18.2865	18.1827	18.1498	18.2154	18.2421
AAFK(UniMod:121)TSYGK	0.0708493	-0.0437963	-0.185572	0.86411	0.993293	0.752197	0.60334	0.747574	0.181437	ANXA7	P20073_K228;P20073-2_K206	787	19.0982	19.0357	19.0291	19.077	18.8478	19.1399	18.9882	19.0724	19.0727	19.2446	18.8885	19.0469	19.0684	19.0693	19.401	19.022	18.5808	19.2182	19.4065	19.1896	19.4429	19.2542	19.2775	18.9118	19.0715
AAFLEK(UniMod:121)ENALLR	-0.0862994	0.161206	0.161463	0.976095	0.989617	0.974595	0.908451	0.71052	0.773147	DBP	Q10586_K292	788	14.9477		14.799			14.8808		14.5447		15.9278	15.3678	14.1722	15.9053	15.1383	15.527	15.7632	15.5893		14.3492	14.0763			15.2898	14.6391	13.1937
AAFPLHDC(UniMod:4)K(UniMod:121)FR	-0.0237537	-0.143688	0.123934	0.967184	0.962475	0.898318	0.878217	0.358703	0.427382	ANO6	Q4KMQ2_K251;Q4KMQ2-2_K272;Q4KMQ2-3_K233	789	17.7909	18.1826	18.2021	18.4121	17.9596	18.0868	18.3041	18.0119	18.2586	17.7134	17.3146	17.683	17.8286	17.266	17.4796	17.6132	17.6062	17.1607	17.5326	17.9924	17.5966	17.7805	17.8804	17.5843	17.5328
AAFPPPEQK(UniMod:121)TAFDK	0.415393	0.324109	0.651951	0.475318	0.951193	0.400032	0.12455	0.314927	0.0301712	SCAF4	O95104_K254;O95104-2_K254	790	17.2319	17.1536	17.2597		16.725		17.4601	17.4898	17.4345	17.5592			16.7238	17.4337			17.4975		17.2131		16.2422	17.5718	17.4701	17.1157	17.3609
AAFQK(UniMod:121)QNDTPK										NOP2	P46087_K772;P46087-4_K805	791	15.2738	15.2943	15.2873	15.1499	14.436	15.0516	15.3994	15.5477	15.6963	14.9685	15.2477		14.6932	15.4858	15.6348	15.3989		15.6232	15.4659
AAFQYGIK(UniMod:121)MSEGR	1.11009	0.184319	0.272453	0.405749	0.987163	0.93074	0.0882489	0.665229	0.523862	IK	Q13123_K509	792	16.0505		15.407			16.7217	16.2533	16.7613	16.3319		17.046	16.1039	15.5909	15.8054	16.55	16.4668	16.9026	14.6965	15.2019	16.254	15.6771	14.7562	16.3581	16.0751
AAFSQEK(UniMod:121)SR										STK39	Q9UEW8_K404;Q9UEW8-2_K385	793	14.6439							14.3717			15.1126	14.539			14.5861	14.3525	14.9016
AAFVK(UniMod:121)ALQQEQEIEQR	2.22388	0.758554	0.983635	7.52936e-06	0.345187	0.0911305	8.04666e-08	0.00777024	0.00192853	GATAD2A	Q86YP4_K464;Q86YP4-2_K464;Q86YP4-3_K465	794	15.755	14.9021	14.0838	13.3128		16.231	16.499	16.2577	16.3062	15.4722	15.7849	15.5702		16.2229	16.3277	16.5233	16.3968		14.9865	15.5315	15.6114	16.316		16.2051	16.5591	+
AAFVK(UniMod:121)AVGFK	-0.153443	-0.406293	-0.395053	0.81498	0.789579	0.622553	0.505995	0.0874538	0.0959649	CEP192	Q8TEP8_K1926	795	14.9081	15.0623	15.264	15.4593	15.2585	15.1691	15.4216	14.7625	15.0771	15.2685	15.3674	15.2426	14.3159	14.6067	14.4942	15.0519	14.4164	14.8741	15.0774	14.7908	14.8257	14.5862	14.1444	15.1415	14.1157
AAFVSEQQQK(UniMod:121)LSR										ITGA3	P26006_K638	796	14.978	14.531				15.3291	15.0571	14.4976	14.3851		15.0729							15.5206						15.4303
AAGAGMISK(UniMod:121)K	-0.0996554	0.0468471	0.181393	0.734793	0.987646	0.658025	0.371768	0.672297	0.111402	NMD3	Q96D46_K338	797	17.5984	17.6956	17.5639	17.5937	17.4694	17.5732	17.4376	17.4279	17.4853	17.3332	17.4924	17.4428	17.6246	17.5976	17.6397	17.516	17.327	17.6497	18.0065	17.6445	17.4077	17.8679	17.8726	17.8385	17.8549
AAGASDVVLYK(UniMod:121)IDVPANR	-0.128076	-0.115106	-0.173383	0.733965	0.966617	0.798173	0.370675	0.42023	0.229167	FARSB	Q9NSD9_K64	798	19.8203	19.6294	19.7799	19.7258	19.9304	19.4897	19.6947	19.5698	19.7989	19.8785	20.0376	19.9421	20.0636	19.6972	20.1279	20.1348	19.5016	19.7178	20.0976	19.8183	20.0562	19.5637	19.6588	20.0332	19.7406
AAGDHAK(UniMod:121)GLHIPR	0.291949	-0.499993	0.182174	0.689107	0.791989	0.93074	0.311454	0.0900731	0.524573	USP34	Q70CQ2_K1574;Q70CQ2-2_K1423;Q70CQ2-3_K1423	799	18.071	18.0424	18.4957	17.1126	17.3799	18.0852	18.2972	18.1119	17.7041	18.3551	18.611	18.5891	18.5288	17.3542	18.2351	18.1923	18.3025	17.8039	17.4587	18.2352	18.2917	17.668	18.5232	18.5861	17.741
AAGEGSK(UniMod:121)AGLSPANC(UniMod:4)QSDR										BMS1	Q14692_K548	800	14.6971	14.1151									15.4295					15.3515				13.8785	14.7108
AAGEPGTSM(UniMod:35)PPEK(UniMod:121)K										RNF20	Q5VTR2_K21_Oxi17	801	16.1448			16.4509		16.1931	16.2594	16.1492			15.7363		16.5964	16.4321		16.2168				15.7835			15.6302
AAGEQEK(UniMod:121)LEATNR	1.06392	0.174182	0.343581	0.000608711	0.962672	0.644419	1.40538e-05	0.363894	0.105113	DHX16	O60231_K291	802	17.0881	16.532	16.4049	16.9177	16.2713	17.7235	17.6648	17.365	17.6283	16.63	16.8625	16.8407	17.6034	17.0267	17.1066	17.2266	17.2735		17.1274	16.7731	16.9171	16.9163	17.5651	17.517	17.1328	+
AAGEVK(UniMod:121)ALDDFYK	0.0139611	0.0469645	-0.670122	0.989142	0.996951	0.296651	0.956731	0.855229	0.0153561	PELO	Q9BRX2_K276	803	16.2773	16.3169	16.3474	16.4531	16.4455	15.8134	16.4609	16.5861	16.7583	16.1467	16.2822	15.4085	16.4105	15.5394	16.2105	16.72	15.9659	16.9811	16.912	16.5917	16.2505	15.5216	15.9847	16.2486	16.2998
AAGFK(UniMod:121)DPLLASGTDGVGTK	-0.167255	-0.170105	-0.137706	0.604111	0.913673	0.843703	0.220533	0.213044	0.310378	GART	P22102_K485	804	19.4659	19.6273	19.7112	19.4114	19.348	19.2318	19.5536	19.1731	19.4705	19.8101	19.5765	19.6618	19.7879	19.6606	19.6845	19.583	19.2278	19.4593	19.4815	19.1463	19.52	19.3782	18.9931	19.2547	19.4303
AAGGGSYK(UniMod:121)GHVDILAPTVQELAALEK	-0.0703037	0.233708	-0.0422844	0.875855	0.838847	0.974595	0.627388	0.116249	0.769924	DDX1	Q92499_K702	805	17.6555	17.903	17.8567	17.6161	18.0449	17.685	18.0719	17.8495	17.5331	17.3827	17.3164	17.3989	17.1196	17.5511	17.6152	17.3193	17.6669	17.4895	18.0137	17.8044	17.6772	17.3902	17.9071	17.6649	17.8535
AAGIEIQK(UniMod:121)K	-0.13877	-0.0134479	0.0301797	0.646268	0.999489	0.979013	0.262654	0.912265	0.804811	CDC5L	Q99459_K200	806	17.1692	17.6353	17.5507	17.7362	17.6606	17.6934	17.3893	17.3532	17.592	17.3829	17.2557	17.1361	17.2553	17.2991	17.441	17.2315	17.0045	16.7151	16.4119	16.7123	16.8222	16.912	16.6391	16.4532	16.7779
AAGIGK(UniMod:121)DFK	0.273906	-0.147684	0.299109	0.465941	0.966617	0.611549	0.119066	0.390991	0.0904394	PRPF4B	Q13523_K656	807	18.1338	18.5117	18.4865	18.1196	18.6004	18.7975	18.8928	18.331	18.7925	18.0417	17.5979	17.7568	17.7727	17.4774	17.9698	17.7199	17.4113	17.6185	17.7289	18.2616	18.2588	18.3522	18.1586	18.4137	18.1397
AAGK(UniMod:121)AVSC(UniMod:4)AEIVK	-0.0953042	0.0226969	-0.0227541	0.832731	0.998655	0.989624	0.539174	0.88324	0.882947	RPP25L	Q8N5L8_K66	808	16.1415	15.6738	16.0973	16.1731	16.1115	15.9189	15.7079	16.105	15.9428	16.0281	16.0647	16.3099	16.2724	15.7601	16.5073	16.1442	16.3543	15.931	16.4457	16.4079	16.3731	16.2209	16.2764	16.184	16.3853
AAGK(UniMod:121)ELTVDNSFEFEK	0.0326311	0.176078	-0.112101	0.97008	0.967619	0.953483	0.888037	0.450422	0.629495	RSL24D1	Q9UHA3_K61	809	18.0886	18.1826	18.3508	18.9931	18.8959	18.4946	18.3943	18.8324	18.8317	16.8246	17.4504	17.3273	17.3327	16.7912	17.7644	17.7195	17.3641	18.1804	18.6234	18.5757	18.1329	17.7586	18.5135	18.2757	18.5162
AAGK(UniMod:121)GDVPTK	0.0257391	0.0726274	-0.0763014	0.950025	0.978465	0.948437	0.82898	0.543904	0.602169	RPL7A	P62424_K125	810	22.343	22.941	22.6683	23.0064	23.142	22.9195	22.8596	22.8794	23.202	21.4647	21.3529	21.2145	21.2285	21.2587	21.4287	21.5034	21.3603	22.7806	23.0266			23.0152	22.7756	22.7242	22.7942
AAGK(UniMod:121)GPLATGGIK	0.308579	0.167568	-0.270076	0.296275	0.936235	0.58347	0.0474433	0.265974	0.0795505	TMA7	Q9Y2S6_K50	811	19.6966	19.8026	19.6459	20.0717	19.4983	20.506	19.846	19.9053	19.9956	19.4992	19.7453	19.5118	19.4738	19.8674	19.9023	19.688	19.4428	19.7018	19.8614	19.6924	19.4424	19.3264	19.4208	19.4075	19.4631
AAGK(UniMod:121)GYENEDNYANIR										MTMR8	Q96EF0_K255	812	14.3201					14.4232	14.2354			14.9966								13.7421		14.4664	14.7901		13.4804	14.571	14.1755
AAGK(UniMod:121)GYENEDNYSNIR	0.868847	0.0190331	-0.274319	0.178977	0.999489	0.887218	0.0199476	0.949284	0.40067	MTMR6	Q9Y217_K253	813	14.5648	14.0203	14.5575		13.6689	15.483	14.5041		14.866	15.7303	14.5144	14.2174	14.5032	14.774	14.82	14.5007	14.9467	14.6318	14.912	14.1066		14.7571	14.1887	14.0572	14.1003
AAGK(UniMod:121)ITDAFSSLAK	0.0420033	-0.0741894	-0.0833312	0.962619	0.994673	0.971141	0.864252	0.779939	0.734749	VPS33B	Q9H267_K470	814	14.7381	14.431	14.603	15.2098	15.0884	14.5134	15.0458	14.931	15.0099		15.0469	14.8367	14.2762	14.7334	14.8658	14.3134	14.6704	13.9122	14.8384	14.8495	15.2676	14.8633	14.6541	14.3455	14.6714
AAGK(UniMod:121)LDQPDR	0.046964	-0.0170479	-0.129025	0.933769	0.999489	0.90373	0.779963	0.91916	0.445527	GTF3C1	Q12789_K1535;Q12789-3_K1535	815	18.9764	19.0601	18.8922	19.2032	19.106	18.5967	19.4344	18.9892	19.4291	19.2791	19.4235	19.3987	19.272	19.3357	19.2504	19.4183	19.3007	18.1099	18.5981	18.9064	18.6663	18.6861	18.3599	18.4159	18.3027
AAGK(UniMod:121)SGSALELSVENVK	-0.245715	0.0508659	0.113374	0.66809	0.996324	0.951493	0.287951	0.823655	0.620222	PPM1B	O75688_K90	816	18.5487	18.9126	18.9286	18.9104	18.9496	18.6854	18.7103	18.6803	18.6422	18.7665	18.4415	18.5322	18.436	18.6765	18.804	18.3391	18.56	17.1034	18.5791	18.5358	18.6518	18.41	18.0206	18.432	18.4609
AAGLPELSC(UniMod:4)SK(UniMod:121)DIQYLK	0.0691282	0.0339911	-0.0786003	0.893413	0.996324	0.948206	0.667573	0.819273	0.598305	PIK3CD	O00329_K993	817	16.6073	15.8643		16.0714	16.2364	16.0113	16.396	16.228	15.8707	16.5743	16.9966	16.7963	16.5642	16.6322	17.0755	16.8078	16.5519	16.8791	17.0114	17.0655	16.8469	16.9218	16.9732	16.5562	17.0373
AAGLPVK(UniMod:121)GIILK	0.130245	-0.0117559	0.295431	0.884101	0.999489	0.807401	0.646304	0.959423	0.245414	CENPB	P07199_K96	818	16.2421	15.1903	15.9668			15.6336	16.1492	15.1391	15.9133	16.5193	16.7334	16.6691	15.8123	16.3193	16.5975	16.6835	16.0869		16.1999	16.4983	16.3686	16.498	16.6252	16.7989	16.682
AAGNPGSLAAPIDHK(UniMod:121)PC(UniMod:4)SAPLEPK	0.496067	0.394757	0.0557979	0.129445	0.580297	0.974595	0.0120068	0.0274286	0.772574	MDC1	Q14676_K1740	819	17.0094	16.5765	16.8565	17.1391	16.3302	17.2511	17.2031	17.2107		16.5476	16.8279	16.5761	17.0391	16.7909	17.3542	17.2436	17.1811		17.1944	17.1231	17.1341	17.374	17.2903	16.9547
AAGPELQADC(UniMod:4)DQIVK(UniMod:121)R	-0.0171913	0.011715	-0.164874	0.977	0.999489	0.834621	0.911315	0.939494	0.291791	PARP14	Q460N5_K854	820	17.0043	17.4663	17.3178	17.0378	16.8818	17.3867	17.2677	17.1618	16.8188	17.1212	17.055	16.8065	16.6723	16.8915	17.0276	16.6826	17.1	16.9384	16.7265	17.088	17.2807	16.906	16.8226	16.908	16.7376
AAGSGELGVTM(UniMod:35)K(UniMod:121)GPK	-0.0991247	-0.34844	-0.465421	0.912022	0.91272	0.766154	0.71496	0.208441	0.193776	FLNB	O75369-8_K492_Oxi491	821	15.3166	15.45	15.7505	16.0013	15.7327	15.2829	16.0594	15.4783	15.7174	14.7603	15.5945	15.3746	14.764	15.0575	14.3444	15.0065	14.6911		15.4768	15.9188	15.1126		14.4257		15.6489
AAGSGELGVTMK(UniMod:121)GPK	-0.0254145	0.112643	-0.0281367	0.953098	0.962809	0.981053	0.836504	0.364845	0.8193	FLNB	O75369-8_K492	822	15.9355	15.9138	16.339	16.228	16.1694	15.9915	16.2849	16.0682	16.204	15.5689	15.7937	15.5426	15.6908	15.6042	16.0937	15.5979	15.7507	15.9713	16.0364	16.0162	15.8372	15.7245	16.0009	16.0826	15.9405
AAGSLLAEK(UniMod:121)SSLLPEDPLPPPPSEK	-0.123696	-0.007858	0.306267	0.73551	0.999489	0.544851	0.372906	0.954385	0.0650796	ZNF827	Q17R98_K306;Q17R98-2_K306	823	17.068	16.702	16.7062	16.6419	16.8745	16.4635	16.7693	16.5546	16.6424	17.5029	17.7375	17.6458	17.4532	17.29	17.8493	17.7873	17.3815		16.7049	16.8866	16.6959	16.7973		17.3086	17.1002
AAGYDLYSAYDYTIPPMEK(UniMod:121)AVVK	-0.204379	0.140413	-0.227001	0.693206	0.974476	0.821047	0.316562	0.520995	0.267342	DUT	P33316-2_K63	824	20.0049	19.9991	20.5123	20.5792	20.4387	20.2966	20.2086	20.1085	20.0982	19.8656	20.2232	19.3716		20.0162	20.3402	19.5562	19.9296	19.7345	20.2414	19.7166	20.0464	19.7512	19.7416	19.2711	20.067
AAHASADLPEASSK(UniMod:121)K	0.115981	-0.234225	-1.13142	0.924106	0.970788	0.306938	0.752333	0.47323	0.0163954	PRRC2B	Q5JSZ5_K1509	825	15.6644		15.1759	15.6531		15.4804	14.7473	16.1992	15.6952	15.4702	15.4767		16.0597	15.0668	15.3298	15.6516	15.6904	17.2525	16.1783			15.7067			15.4613
AAHESK(UniMod:121)MIEK										IPO7	O95373_K1009	826	16.0482		16.1309		15.9126	16.1011
AAHGIPDLAQK(UniMod:121)LHFYDR	0.0426662	-0.00269947	0.216927	0.942654	0.999489	0.794104	0.807974	0.987723	0.224436	METTL27	Q8N6F8_K28	827	17.6904	16.6441	16.886	17.114	16.7558	16.9595	17.026	16.7295	16.8555	18.4646	18.1688	18.1926	17.5841	17.9377	18.1515	18.4336	17.8765	17.6534	18.1815	18.2491	17.8775	18.4474	18.0375	18.2167	18.1276
AAHVFFTDSC(UniMod:4)PDALFNELVK(UniMod:121)SR										STXBP1	P61764_K120	828	15.108	14.7678	15.6964	15.0926	15.3895	15.2396	14.9359	15.6164							14.7153			14.3241		15.2703	15.5742		15.1042	15.3583	14.4271
AAIAQLNGK(UniMod:121)EVK	0.110956	-0.0725536	-0.765293	0.7885	0.985694	0.00446727	0.458619	0.626656	3.51828e-05	RBM14	Q96PK6_K135	829	17.0946	17.4675	17.2986	17.6589	17.2633	17.5021	17.3222	17.6734	17.6344	16.7128	17.249	16.8869	17.1794	16.9209	16.7257	17.2604	16.831	17.3471	17.3846	17.2961	16.8451	16.4265	16.5847	16.395	16.4056			+
AAIDWFDGK(UniMod:121)EFHGNIIK	0.118334	-0.0201864	0.200997	0.780642	0.999086	0.770138	0.444256	0.895462	0.199517	TAF15	Q92804_K306;Q92804-2_K303	830	16.9089	16.7635	16.7686	16.855	16.6077	16.7612	16.8914	16.8721	16.9434	16.5876	17.3059	17.0686	16.8212	16.5362	17.2367	17.1062	16.8236	16.8152	17.0449	16.9535	16.7163	17.1648	16.9976	16.8719	17.2996
AAIDWFDGK(UniMod:121)EFSGNPIK	0.2573	0.194842	0.0605758	0.488483	0.930628	0.966894	0.131978	0.248611	0.715936	FUS	P35637_K357;P35637-2_K356	831	17.6378	17.737	17.6009	17.7332	17.7088	18.295	17.678	17.9902	17.8458	17.8993	17.6001	17.1639	17.2275	17.6979	17.8952	17.6767	17.4004	17.397	17.7119	17.6839	17.1651	17.7187	17.5775	17.3487	17.5552
AAIEAFNK(UniMod:121)C(UniMod:4)K	-0.227144	0.264638	-0.0191066	0.355278	0.630908	0.988063	0.0674026	0.0354815	0.872757	SRP68	Q9UHB9_K213	832	16.3351	16.2968	16.3379	16.4229	16.4631	15.8695	16.2404	16.2705	16.2317	15.9803	16.391	16.0483	16.0959	16.509	16.2158	16.2472	16.6021	16.5394	16.5496	16.3714	16.488	16.5722	16.2703	16.511	16.5185
AAIEK(UniMod:121)AQAR	0.1053	-0.00206888	0.133011	0.861154	0.999489	0.933586	0.597207	0.991687	0.53712	URB1	O60287_K2004	833	16.1122	15.7824	15.8117	15.0056	15.56	15.9462	15.6535	15.6221	15.3591	16.4415	16.9582	16.7367	16.5752	16.4044	16.7543	16.6988	16.8457	16.0249	15.7866	16.143		15.6753	16.6015	16.2274	15.9673
AAIFK(UniMod:121)HQK										ZFP1	Q6P2D0_K173;Q6P2D0-2_K118	834	15.9474			16.1456				15.8249			16.0764	15.7052			16.1155	15.8281			15.9363
AAIK(UniMod:121)AIK	0.766519	0.294451	0.525194	0.000273416	0.602682	0.0340327	5.48602e-06	0.0312064	0.00048167	SCAF4	O95104_K35;O95104-2_K35	835	17.6395	16.4849	16.8946	17.1743	17.0996	17.5735	17.7527	17.8332	17.5601	17.6304	17.4705	17.6295	17.6108	17.7999	17.8877	18.0939	17.7375	17.5207	17.5771	17.6036	17.8051	18.1672	18.0269	18.1318	18.2814	+		+
AAIK(UniMod:121)DC(UniMod:4)EVVLLR										ATP13A3	Q9H7F0_K65	836	16.8774		17.2982	16.8619	17.4647	17.7162	17.0115	17.0675	18.0292				15.2511						16.8419	17.5741		16.7002	16.947	15.6801	15.8404
AAIK(UniMod:121)GDAAEVER										ANKRD18A	Q8IVF6_K44	837	14.9844		14.8792					14.8725					15.3362	15.4235	15.1568	14.7968	14.7146	15.3254		14.4756	15.3216				14.5259
AAILPTSIFLTNK(UniMod:121)K	0.00935893	0.00172092	0.162192	0.986858	0.999489	0.804456	0.945128	0.989902	0.240683	PRMT5	O14744_K240	838	20.7183	20.6639	20.9245	20.7569	20.5519	20.6318	20.8986	20.7707	20.6335	20.7646	20.6855	20.6077	20.5979	20.5329	20.8664	20.7163	20.5469	20.2767	20.8219	20.8386	20.7826	20.8443	20.8525	20.5612	21.1106
AAINK(UniMod:121)M(UniMod:35)IK										DR1	Q01658_K20_Oxi21	839	15.3584	14.7234					15.5909	15.7425							15.5698				14.7881				15.7356
AAINK(UniMod:121)MIK	0.5664	0.61362	0.252624	0.0285952	0.128375	0.707381	0.00153405	0.00149555	0.144223	DR1	Q01658_K20	840	16.6385	16.262	16.5673	16.1524	16.2017	16.8435	16.5907	17.1429	16.8719	16.1015	16.1922	15.8845		16.3559	16.7536	16.8667	16.7157		17.0599	16.748	16.5642	16.8264	17.0671	17.3434	16.9362	+
AAINQK(UniMod:121)LIETGER	0.179242	0.0257978	-0.0409665	0.49555	0.996324	0.969949	0.136655	0.82596	0.727188	ENY2	Q9NPA8_K19;Q9NPA8-2_K14	841	18.3325	18.0568	18.5305	18.1429	18.3213	18.3195	18.3609	18.3793	18.7088	18.3657	18.3989	18.222	18.1391	18.2796	18.4965	18.366	18.0869	18.3263	18.4498	18.2623	18.4458	18.3064	18.3409	18.3397	18.3334
AAIQELQQK(UniMod:121)R	0.325271	-0.854844	0.0111144	0.782535	0.821094	0.998104	0.447672	0.106049	0.979113	CEP131	Q9UPN4-2_K346;Q9UPN4-3_K346	842	15.277	15.4523	15.7788	14.4664		16.3266	15.6088	15.1507	15.1449		16.889	15.7827			15.4185	14.8759	16.1486		14.4558	15.0075	14.7547	14.3113	15.383	15.2251	14.0825
AAIQK(UniMod:121)SDATQNAHGTGISK	-0.276584	-0.275818	-0.138768	0.679025	0.945535	0.948206	0.299385	0.300691	0.599102	FOXJ3	Q9UPW0_K41;Q9UPW0-2_K41	843	15.376	15.2355	16.3185	15.2454	15.1516	15.0788	15.4628	15.461	14.8421	15.4467	15.3139	15.6948	15.4723	14.7016	15.5397	15.1519	15.4311	15.5368	15.5291	15.1178	15.8322	15.7211	15.3833	15.7004	14.6561
AAISNK(UniMod:121)ITSC(UniMod:4)IFQLLQEAGIK										PAICS	P22234_K59	844	19.3464				19.6312		18.824			18.9229	19.5989				19.414		18.6627	20.0571						19.6603
AAISVVTAEVHDSK(UniMod:121)PHEGR										MERTK	Q12866_K923	845	14.8165	14.3798	15.7099	14.8951	14.9764	15.1458	15.2109	15.6215	15.6285						13.4957	14.8282			14.6522	13.7363	14.1582	14.8395	15.1725	14.5279	14.9018
AAITHDIPNK(UniMod:121)NTK										BLZF1	Q9H2G9_K95;Q9H2G9-2_K95	846	14.7441				13.3679	16.0357	14.1834	15.2261	14.4844	14.7699	15.1092							14.6749	14.2551	15.3341
AAIVEK(UniMod:121)LSSLPFQK	-0.110662	0.0236565	0.123352	0.832496	0.998982	0.919651	0.53808	0.89483	0.492978	NUTF2	P61970_K55	847	19.8669	19.6433	19.9771	19.9387	19.8331	19.4553	19.9711	19.8493	19.6739	19.8211	20.1741	20.0247	19.5339	19.9942	20.1414	19.9488	19.564	19.2484	20.1527	19.947	20.0358	19.945	20.014	19.8614	20.0569
AAIVHNVDSDDLISM(UniMod:35)GSNDIEVLK(UniMod:121)K										RNF13	O43567_K141_Oxi132	848	16.1671	17.4365	16.6356	16.9032	16.7662	16.2383	16.3832	16.5029	16.5468	15.4164	15.7731	16.0136	15.5458	15.7318	15.7739			14.8391
AAIVHNVDSDDLISMGSNDIEVLK(UniMod:121)K										RNF13	O43567_K141	849	16.8411	16.9392	17.181	17.5035	17.2965	17.0141	16.4725	17.2178	17.1038	16.827	17.2557	16.9028	16.6956	16.9546	17.053	16.5496	16.8526		16.4804	15.9073	15.7748
AAIVVNGHGM(UniMod:35)TPLK(UniMod:121)VAAESC(UniMod:4)K										FEM1B	Q9UK73_K224_Oxi220	850	14.6195	14.6807		14.8219		14.4288		14.1275			14.8773	14.6126		14.6916				13.8866		15.1038					14.9644
AAIVVNGHGMTPLK(UniMod:121)VAAESC(UniMod:4)K	-0.0442569	0.0576712	-0.417438	0.982026	0.998358	0.879675	0.928439	0.875293	0.37924	FEM1B	Q9UK73_K224	851	14.6272		14.6127		14.4708				14.4975	14.5937			14.4866		13.7927	15.137	14.8639		15.0809			14.3369	15.0015	14.652
AAK(UniMod:121)ADEEPTPADGR	0.67777	0.192036	-0.128236	0.244721	0.979139	0.962362	0.0335236	0.555258	0.692903	KIAA1143	Q96AT1_K83	852	16.4646	16.7104	15.786	15.6976	15.8538	17.4824	16.4451	16.0693	16.7622	15.7891		16.3024	16.5733	16.1601	16.5906	16.7558	16.148	17.2868	16.7191	16.3471	16.7785	16.7699	17.0423		16.1517
AAK(UniMod:121)DLPIYTR	-0.255109	-0.0749069	-0.050278	0.359062	0.98087	0.965171	0.0687673	0.579438	0.709344	ZDHHC2	Q9UIJ5_K113	853	17.5413	17.2882	17.7251	17.5916	17.3529	17.3659	17.3828	16.8509	17.3377	17.588	17.8432	17.7068	17.719	17.5754	17.6695	17.6605	17.652	17.4006	17.5756	17.6303	17.8355	17.659	17.2707	17.6198	17.6914
AAK(UniMod:121)DVFNK	-0.22967	-0.159904	-0.123681	0.715851	0.974374	0.949753	0.346279	0.509698	0.609341	VDAC3	Q9Y277_K15	854	19.917	19.7184	19.7165	19.7052	19.7706	19.3331	19.3627	19.7741	19.5222	19.9111	19.5996	20.2256	20.5111	19.9517	19.6586	19.9295	20.068	21.0206	20.4288	19.8291	19.5938	19.7244	20.2996	20.4404	19.9131
AAK(UniMod:121)EAEANLR	-0.169346	-0.240219	-0.269282	0.621249	0.811952	0.550433	0.237878	0.09943	0.0668804	HECTD1	Q9ULT8_K1253	855	19.0998	19.1656	19.0625	18.8948	18.9117	18.9497	18.851	18.6388	18.9178	19.3096	19.24	19.3225	19.5906	19.2533	19.1388	19.3059	18.804	19.6821	19.0724	19.0801	19.2235	18.9749	18.9592	19.1997	18.8472
AAK(UniMod:121)EAM(UniMod:35)EDGEIDGNK	-0.18596	-0.263363	0.237278	0.669764	0.865988	0.750181	0.289637	0.138774	0.180192	NCL	P19338_K627_Oxi630	856	15.9326	15.8814	16.3097	16.2247	16.032	15.3978	15.9583	16.22	16.1278	16.1866	15.7847	15.9902	16.1879	15.3616	15.9416	16.0608	15.732	15.541	15.8345	15.6997	15.9425	16.111	15.9702	15.7932	16.0924
AAK(UniMod:121)EAMEDGEIDGNK	-0.113948	-0.114764	0.185878	0.775723	0.966617	0.780321	0.435452	0.432221	0.208618	NCL	P19338_K627	857	16.6381	16.6652	17.0244	16.4816	16.807	16.3869	16.7089	16.7735	16.653	16.9805	16.6518	16.6195	16.7371	16.426	16.7894	16.8273	16.4872	16.0766	16.4718	16.5102	16.7169	16.5101	16.6081	16.6664	16.7344
AAK(UniMod:121)EFGVSPDK	-0.310994	-0.102339	0.0149566	0.0428054	0.940191	0.988063	0.00257828	0.273962	0.871191	VARS	P26640_K769	858	19.5819	19.7203	19.4741	19.6557	19.6085	19.3429	19.2513	19.1604	19.4601	19.9987	19.7901	19.8063	19.8217	19.8736	19.7257	19.7371	19.671	19.3481	19.4641	19.4735	19.6183	19.4962	19.4855	19.4787	19.5034	+
AAK(UniMod:121)ELQHYVTMELR										MTOR	P42345_K42	859	14.7934		15.0409		14.5068	15.2916						14.0202		14.1842	15.4462				15.2826			14.5745
AAK(UniMod:121)EMPFQGSGK	0.1588	0.0698287	-0.269555	0.720461	0.988059	0.674444	0.352378	0.680073	0.121255	IL4R	P24394_K329;P24394-3_K314	860	16.002	15.5076	16.3195	15.9206	16.0486	16.2665	15.6689	16.2958	16.2002	15.8895	15.7506	16.1112	15.7453	15.9422	16.1838	15.8487	15.8012	15.9987	16.3609	16.2306	16.2224	16.1397	15.8725	16.086	15.6363
AAK(UniMod:121)ETISLAEQR	0.143575	0.768579	-0.146484	0.88977	0.774413	0.960826	0.658703	0.0794262	0.676421	SH3BP5	O60239_K133	861	15.5322	15.3689	15.5441	15.403	14.806	15.5533	15.1473	15.5042	15.4914	15.4341	15.1059	15.111			15.9391	16.032		17.1068		15.06	15.3146	15.4325	15.9713	15.9913	15.3275
AAK(UniMod:121)EYPFILDAFQR	-0.0549388	0.271469	0.0268381	0.896751	0.693817	0.983435	0.676852	0.0489725	0.838421	MTREX	P42285_K134	862	16.9335	16.7151	16.9567	17.0953	17.0672	16.8792	17.025	16.7951	16.9152	16.795	17.0357	16.8452	16.5511	17.1959	17.1755	17.0354	16.9061	16.5627	16.9224	16.9452	17.2239	16.8152	16.983	16.9379	17.0254
AAK(UniMod:121)GDFVC(UniMod:4)IFC(UniMod:4)DR	0.0735478	-0.0204766	0.0630474	0.895602	0.999489	0.967623	0.672753	0.906206	0.717147	REST	Q13127_K1057;Q13127-4_K1034	863	18.8639	18.917	19.0383	18.8045	18.8861	18.8244	19.123	18.9872	19.0055	18.7512	18.8081	19.1805	18.8558	18.8135	18.9119	18.9982	18.7901	18.5752	18.5328	18.8483	18.9365	19.0545	18.0532	18.9073	19.13
AAK(UniMod:121)GGELVYTDSEAR	-0.1996	0.0575783	-0.0309967	0.399426	0.985694	0.975281	0.0855774	0.608395	0.782209	PLEC	Q15149_K3027	864	18.4451	18.544	18.5841	18.4415	18.6345	18.4757	18.2225	18.2164	18.4912	18.4238	18.4817	18.4046	18.3939	18.5968	18.5027	18.4272	18.4076	18.7635	18.219	18.5681	18.2287	18.4818	18.4	18.4071	18.3664
AAK(UniMod:121)GSLGTQIGFADLM(UniMod:35)GVLTK	-0.18517	-0.174172	0.312679	0.780743	0.966617	0.711974	0.444554	0.407268	0.147873	FEM1A	Q9BSK4_K452_Oxi465	865	15.905			15.5217	15.8165		15.6985	15.2693		16.0489	16.0023	15.9514	16.2197		15.809		15.9539	16.281	15.999	15.9816	15.4476		16.2116		16.2684
AAK(UniMod:121)GSLGTQIGFADLMGVLTK	-0.136233	-0.0623068	0.235944	0.942654	0.996324	0.920198	0.808041	0.836932	0.495688	FEM1A	Q9BSK4_K452	866	18.4279	18.1591							18.0229	18.2337	18.954	19.0058	18.5626	18.6795	18.3508		18.8498		17.448	18.7708		18.4247	18.644	17.9242	18.3884
AAK(UniMod:121)GTVGSILDR	0.0825383	-0.106664	-0.0857337	0.912071	0.985694	0.964527	0.715086	0.637474	0.7046	ABCE1	P61221_K181	867	18.7889	18.9342	19.2714	18.4185	18.26	18.8751	18.7943	18.8858	18.6591	18.9562	19.6824	19.153	18.8466	18.6651	19.2414	19.1891	19.1158	18.3182	18.2729	18.645	18.9284	18.0295	18.8587	18.5208	18.4125
AAK(UniMod:121)ITELINK										EHBP1	Q8NDI1-2_K209;Q8NDI1-3_K209	868	15.1914						14.985				14.8769				15.4678	15.1502			15.4773
AAK(UniMod:121)LAPEFAK	-0.111675	0.210807	0.0341449	0.734947	0.812273	0.975318	0.37196	0.099618	0.783047	PRDX6	P30041_K56	869	20.9258	20.937	21.0845	20.6238	21.0635	20.8481	20.9513	20.7043	20.7584	20.4571	20.7378	20.9284	20.7502	20.9335	21.0637	20.9032	20.8163	20.9177	21.1005	20.9628	21.2796	21.2384	20.906	21.1001	21.1527
AAK(UniMod:121)LEILQQQLQVANEAR	-0.012344	-0.102617	0.0486456	0.986344	0.979096	0.974595	0.942702	0.551838	0.777185	NUMA1	Q14980-2_K616	870	17.0388	16.9914	17	16.6615	16.4273	16.8197	16.6785	16.5416	16.9909	17.6287	17.1339	17.2573	17.5102	17.3121	17.3718	17.2953	17.1405	17.213	16.691	16.9723	17.1121	17.3391	17.2952	16.5891	16.9597
AAK(UniMod:121)LFPGSPAIYK	0.224868	-0.578361	0.434355	0.877918	0.922786	0.872003	0.633655	0.227139	0.360777	RGPD3	A6NKT7_K123	871	17.5654	17.1258	16.4809	17.9245	17.9341	16.8441	17.2993	17.7496	18.4718	17.3666	18.0688	18.847	17.572	16.6251	17.2605	18.3821	17.2734	16.2818	18.0505	17.6912	17.2798	16.8663	17.6965	18.5626	17.9154
AAK(UniMod:121)LQSSQEPEAPPPR										MAGED2	Q9UNF1_K261	872	15.082					15.784	15.0328	15.5502	15.1403		16.2244	14.6974	14.2214	14.7575	16.4682	16.2265	15.6242	13.2593		14.0066	14.5913		14.989	14.8855	14.9362
AAK(UniMod:121)LSEGSQPAEEEEDQETPSR										ACIN1	Q9UKV3-5_K238	873	13.8185					14.016	14.2041	14.1589	14.3047	13.1485	13.9479	12.7724	13.6885		13.7544	13.9096	14.099
AAK(UniMod:121)PEQIQK	-0.130327	-0.00584947	0.114649	0.75248	0.999489	0.934717	0.398337	0.969475	0.542252	VRK1	Q99986_K92	874	17.4912	17.4497	17.6226	17.6547	17.3352	17.315	17.4662	17.8044	16.9552	17.6233	17.6218	17.3409	17.6766	17.4176	17.428	17.731	17.6627	17.5578	17.1898			17.5035	17.3187	17.5762	17.5552
AAK(UniMod:121)PLQVNK	0.197897	0.204451	0.445077	0.651922	0.944396	0.328904	0.269116	0.289891	0.0187174	VRK3	Q8IV63_K223;Q8IV63-2_K223	875	15.7577	15.7045	15.1183	15.4707	15.4882	15.4914	15.5251	15.7149	15.8417	15.92	15.8209	15.9319	15.9573	15.7505	16.3339	16.2515		15.0285	15.7782	15.9297	15.4265	15.884	15.8427	15.9729	16.2437
AAK(UniMod:121)PSVPK	0.239007	0.165662	-0.316865	0.606048	0.966617	0.65675	0.222461	0.393434	0.110325	H1FX	Q92522_K202	876	18.4505	18.7348	18.1088	18.7814	18.4545	18.4661	18.7375	18.883	18.9491	18.457	19.081	18.2306	18.504	18.9066	18.7562	18.8435	18.4289	17.728	18.4081	18.5378	18.2042	18	17.8177	17.831	17.9619
AAK(UniMod:121)QGDTILVSGM(UniMod:35)K										NUP210	Q8TEM1_K201_Oxi211	877	14.586		15.0158	14.5908	14.6891		14.1452			13.8219	15.2072			14.9272		14.578							14.3795	14.505
AAK(UniMod:121)QGDTILVSGMK	0.0656884	0.0168945	-0.673193	0.954682	0.999489	0.450921	0.841478	0.956122	0.0396844	NUP210	Q8TEM1_K201	878	15.6347		15.5749	15.1813	15.7802		15.7432	15.4635	15.5267		15.7678	15.3496	15.6629	15.675	16.3144	15.4305	15.0214		16.7067	15.7577	15.9197	14.824	15.2731	16.0314	15.6908
AAK(UniMod:121)QLTPEVR										PWWP2A	Q96N64_K740	879	14.8565					14.8185		14.6118	14.6301					14.2064	15.3115		15.2136						15.2034
AAK(UniMod:121)QLVTITTK										GIT2	Q14161_K747;Q14161-5_K717;Q14161-8_K682	880	13.8597													13.6383	14.0812
AAK(UniMod:121)SQPNIPK	0.280603	-0.0400123	-1.82284	0.841717	0.999489	0.159203	0.557646	0.933014	0.00487738	DHCR7	Q9UBM7_K4	881	14.9684	15.8766		15.4614	14.1412	15.5429	14.9725	15.5788	15.6674	14.6115	16.0136		14.2148	14.452	15.15	15.6938	14.3306	14.9637	15.6787	15.1601			14.0561		12.8333
AAK(UniMod:121)TLYEHYSGGESHNSSSSK	-0.282675	-0.320594	0.406645	0.813539	0.967435	0.936504	0.503659	0.44921	0.547932	TTK	P33981_K830;P33981-2_K829	882	14.067	14.2256	14.8713	14.4871		14.2255	14.2285	14.3706	14.1566	14.5657	14.6866	14.832	13.3057		13.3882	14.6857	14.0069		12.7629				14.014		12.3251
AAK(UniMod:121)VESYR	0.464039	0.308384	-0.648185	0.819514	0.983894	0.899534	0.514717	0.59504	0.432117	MRM2	Q9UI43_K48	883	17.8647	19.1364	17.3413	17.9328	16.7894	18.5902		17.9378		17.6106	18.8503	17.5511	17.1764	18.4423	19.1642	18.2767	16.5389	18.4206	17.3408			17.767	16.6981
AAK(UniMod:121)VLEQLTGQTPVFSK	-0.312822	-0.043596	-0.053264	0.0598599	0.986653	0.945716	0.00399051	0.657498	0.588459	RPL11	P62913_K38	884	21.5172	21.6157	21.6715	21.6522	21.6558	21.1343	21.4107	21.4282	21.3707	21.5889	21.5131	21.4999	21.4593	21.4352	21.5369	21.5076	21.407	21.5167	21.6164	21.4323	21.8039	21.4372	21.4266	21.5564	21.7361
AAK(UniMod:121)VPSTPPPK	0.579014	-0.11199	-0.125665	0.263771	0.992676	0.959108	0.0385153	0.740438	0.668283	SCAF1	Q9H7N4_K972	885	15.0726		14.9461		14.4033	14.6673	15.6472	15.1916	15.5087		15.1429	15.105	14.9887				14.9669			15.145	15.2051	15.1208			14.9779
AAK(UniMod:121)VVPVK	0.13209	0.153058	-0.255159	0.622802	0.894628	0.396755	0.239288	0.17507	0.0291654	NCL	P19338_K223	886	18.7146	18.927	19.0034	18.9826	18.9122	19.4105	18.8547	19.0315	19.0569	18.6511	18.8349	18.5821	18.6271	18.9355	18.8839	18.7104	18.7776	18.4642	18.6772	18.4294	18.4247	18.3709	18.0832	18.2383	18.2824
AALAAAQYK(UniMod:121)SSNASETEPNAIK	1.04737	0.0838403	0.461929	0.00058375	0.988059	0.341302	1.34214e-05	0.677485	0.0205821	JMJD1C	Q15652_K1495;Q15652-3_K1313	887	15.3436	14.7676	15.0861	14.537	13.9508	15.8265	15.7692	15.1602	15.775	15.3542	15.5282	15.2077	15.3594		15.4667	15.3375	15.5343	15.3735	15.0703	15.301	15.4531	15.7263	15.9044	15.8121	15.6027	+
AALADYK(UniMod:121)LK	-0.202416	-0.519613	-0.650434	0.716022	0.843211	0.19359	0.346429	0.119406	0.00685536	ISCU	Q9H1K1_K154	888	16.0419	16.6744		16.4552	16.3481	16.4151	16.3993	16.5085	15.8377	15.9079				14.9967	15.8689		15.2993	16.5988	16.0339	16.2547	16.2525	15.8427	15.5465	15.5143
AALAHSEEVTASQVAATK(UniMod:121)TLPNGR										PLEC	Q15149_K2761	889	15.902		16.2333		15.4571	15.9586		15.9729	15.8839	15.7953	16.9599	15.4754	15.5995	14.4952	16.4941		15.7722		15.9558	16.4503	16.0261
AALAPAK(UniMod:121)ESPR	0.60946	-0.324565	-0.0558543	0.292388	0.966161	0.989641	0.0462848	0.386556	0.886205	TCOF1	Q13428_K904;Q13428-3_K904;Q13428-4_K904	890	13.9068	13.3787	13.5644			14.1627	14.2102	14.0526	13.8986		14.266			13.696	14.5333		13.5951		13.5061		14.1521		13.7732
AALDC(UniMod:4)STSHLDEFYSDPHAVAGALK(UniMod:121)SYLR										ARHGAP17	Q68EM7_K325;Q68EM7-2_K325;Q68EM7-5_K325;Q68EM7-6_K325	891	16.2745	15.8905	16.667				16.5373		16.4708	16.2395									16.1335		16.3322	15.9254
AALDK(UniMod:121)ATVLLSM(UniMod:35)SK	-0.152665	0.0730807	0.0802148	0.735968	0.985694	0.954203	0.373724	0.643034	0.637694	PDCD4	Q53EL6_K297_Oxi304;Q53EL6-2_K286_Oxi293	892	17.2949	16.8545	16.6752	16.9251	17.2555	16.6729		16.7377	16.9141	17.9811	17.8425	17.6087	17.6274	17.8159	17.718	17.7379	18.0802	16.6998		17.4259	17.1828	17.2981	17.0545	17.0222	17.3575
AALDK(UniMod:121)ATVLLSMSK	0.327468	-0.0680256	0.228764	0.684309	0.996324	0.912224	0.305459	0.829406	0.471221	PDCD4	Q53EL6_K297;Q53EL6-2_K286	893	17.8337	18.4242	16.9632	16.6169	17.9387	18.396	17.1649	17.7566	17.9354	17.8625	17.8682	18.1532	18.3118	17.5529	18.1984	17.6244	18.5478	17.7779	17.629	18.0128	17.4697	17.8056	18.0718	18.122	17.8049
AALEALGSC(UniMod:4)LNNK(UniMod:121)YSEGYPGK	0.0858779	0.000289528	-0.165337	0.849751	0.999973	0.832323	0.575209	0.998487	0.285414	SHMT2	P34897_K95;P34897-3_K74	894	19.6176	19.733	20.1525	19.5443	19.5737	20.1155	19.8418	19.6011	19.7887	19.3428	19.3974	19.4511	19.5847	19.6155	19.6691	19.4018	19.0908	19.8552	19.753	19.5124	19.6693	19.6571	19.2566	19.5348	19.6801
AALEAYC(UniMod:4)K(UniMod:121)K	-0.448698	0.0521302	-0.0761121	0.415945	0.996324	0.974595	0.092847	0.826748	0.767456	ANAPC2	Q9UJX6_K624;Q9UJX6-2_K621	895	15.4155	15.5753	15.6708	15.5652	15.9617		14.8401	15.8172	15.0763	15.1902	15.1631	15.3716	15.3473	14.9339	15.7807	15.2871	15.2789	14.8036	15.6478	16.0128	15.5416	15.7286		15.1751	15.3724
AALEEEK(UniMod:121)R	0.0655656	-0.111875	-0.223316	0.93794	0.986653	0.880043	0.79497	0.658046	0.380786	NFXL1	Q6ZNB6_K850	896	16.6985	16.405	16.5162	16.554	16.3496	16.2001		16.9099	16.4553	16.7625	16.6276	16.3979	17.2904	16.653	16.6432		16.6769	17.6349	17.1026	16.3141		17.003	16.6804	16.9673	16.5248
AALEELVK(UniMod:121)LQGER	-0.0201721	-0.116904	-0.172603	0.970653	0.966617	0.806342	0.890045	0.426424	0.24439	HARS	P12081_K12;P12081-4_K12	897	17.3924	17.0864	17.5482	17.1854	16.999	16.9806	17.1436	17.1586	17.4556	17.5385	17.3486	17.2068	17.5405	17.3109	17.4283	17.4901	16.9375	17.8501	17.6707	17.6294	17.7244	17.2565	17.7024	17.6504	17.5748
AALEGVSK(UniMod:121)DLQAR	-0.106341	-0.0953867	0.0648086	0.708512	0.966161	0.938313	0.336424	0.387546	0.555261	TRIM32	Q13049_K175	898	20.1045	19.9078	20.1906	20.0244	20.0227	19.7989	20.0093	19.9202	19.9918	19.9467	19.9929	19.9547	19.6707	19.6823	19.8585	19.9581	19.6845	20.2498	20.3844	20.5523	20.6315	20.4943	20.439	20.4621	20.6818
AALFLQTLK(UniMod:121)NPLPEAEAGK	1.15513	-0.21402	-0.365343	0.060343	0.978325	0.898191	0.00404343	0.540748	0.427159	SFSWAP	Q12872_K695;Q12872-2_K695	899	16.767	15.5207		16.9526	16.6316	17.4895	17.4115	17.8513	17.3415	16.8496	17.2824	16.3771		16.1084	17.2153	16.8215	16.3441			16.5387	16.6309		15.7398		16.699
AALHDPGFPSYC(UniMod:4)QSLK(UniMod:121)ILGEK	0.0200332	0.221235	0.506882	0.98481	0.966617	0.667608	0.937269	0.425092	0.116304	BAZ2A	Q9UIF9_K921;Q9UIF9-2_K894;Q9UIF9-3_K921	900	16.868	16.5397	16.7902	16.8216	16.5229	16.8006	16.3667	16.9021	16.6852	16.2863	16.9772	17.1824		16.91	16.8588	17.4	16.9773			16.9343	16.4587	17.0841	17.5878	17.7615	16.3801
AALK(UniMod:121)EWNGVVSESDSPVK										LIG1	P18858_K40	901	16.1098		15.7276			16.3573	16.296		15.683	16.2145					15.3865	16.1446	16.4471			15.8627	16.4019	16.6865
AALK(UniMod:121)LEPSNK	-0.176069	-0.00515903	-0.17663	0.309501	0.999489	0.495519	0.0516795	0.952402	0.0510024	FKBP8	Q14318_K334;Q14318-2_K335	902	18.3215	18.3579	18.3915	18.3711	18.4318	18.3747	18.1666	18.1364	18.1704	18.3289	18.2338	18.34	18.2974	18.2668	18.4068	18.3559	18.1499	18.3264	18.585	18.5064	18.4034	18.3047	18.2544	18.2419	18.3136
AALK(UniMod:121)NPVK	0.657656	0.0872021	0.426015	0.0109691	0.985694	0.387845	0.000453972	0.60724	0.0277784	DDX47	Q9H0S4_K221	903	16.0486	16.1394	16.0556	15.7069	15.6596	16.3696	16.6489	16.823	16.3505	15.8322	16.0048	15.7199		15.6445	16.0172	16.1647	15.9316		15.6917	15.9697	15.6756		15.9826	16.1712	16.4613	+
AALK(UniMod:121)QLQEIFENYK	0.282696	0.019738	0.0747181	0.326704	0.998655	0.948437	0.057204	0.889688	0.600664	TPR	P12270_K673	904	18.7517	18.1805	18.425	18.2467	18.1504	18.3559	18.6577	18.4653	18.6545	19.142	19.4157	19.029	18.9322	18.9664	19.2727	19.2189	19.1399	18.3751	18.8768	18.6022	18.8908	18.6213	18.5192	18.8296	19.0737
AALK(UniMod:121)TASDFITK	-0.0270559	0.419108	0.182982	0.965327	0.510058	0.828601	0.871196	0.0188359	0.279424	GSN	P06396-2_K309	905	16.5532	17.1542	17.3367	17.1926	17.3536	17.4078	17.0336	17.2963	17.191	15.6143	16.1295	16.1842	15.7014	16.5199	16.2668	16.1405	16.3786	15.6334	16.5115	16.1552	16.5219	16.364	16.3124	16.4589	16.4186
AALK(UniMod:121)YSNK	0.11805	0.0575772	0.141959	0.883127	0.996324	0.956891	0.643928	0.821261	0.649916	AP1AR	Q63HQ0_K238	906	16.1587	15.852	16.0865	15.6909	15.6286	16.0434	16.121	16.1538	15.412	16.7282	16.9596	16.4309	15.9204	16.6039	17.0063	16.6622	15.997	15.5719	16.3479	16.322	15.6987	16.3879			15.8663
AALLEAGM(UniMod:35)PEC(UniMod:4)TEDK(UniMod:121)										UBE2O	Q9C0C9_K1292_Oxi1285	907	13.9508		12.3888	13.9973						13.4998		14.5192	14.5163					14.0104			14.7236
AALLEAGMPEC(UniMod:4)TEDK(UniMod:121)	-0.159124	-1.44233	-0.00604755	0.965427	0.678101	0.999316	0.871942	0.0448525	0.992842	UBE2O	Q9C0C9_K1292	908	15.0325	14.8278	14.5697	14.4939	15.6041	14.7148				16.0334	14.0896	16.3562	16.4475	15.2082	13.9938	13.666		15.8725	14.0829	13.6915	16.7141	14.771		15.202	15.2796
AALLEK(UniMod:121)AGQVR										TP53INP2	Q8IXH6_K165	909	16.262		16.5986	15.756			15.9423	16.2728	16.1152	15.333	16.4263	16.7079	16.1852		16.8083	16.5362	16.4628
AALLK(UniMod:121)ASPK	-0.0725068	0.0756185	-0.00654687	0.790426	0.967434	0.994661	0.462761	0.444037	0.946797	RPL14	P50914_K137	910	19.4653	19.5837	19.4943	19.5366	19.6623	19.4137	19.5993	19.4927	19.4813	19.2765	19.3679	19.0986	19.1133	19.1626	19.5139	19.3015	19.1808	19.622	19.6706	19.652	19.5129	19.5575	19.5901	19.5123	19.7714
AALLNQHYQVNFK(UniMod:121)GK	0.133879	-0.140658	0.203895	0.935608	0.995073	0.964131	0.787326	0.802577	0.701062	EPRS	P07814_K229	911	16.0876		16.3041	16.1146	15.4569	14.7337	16.2073	16.9698	16.4589		16.7241	15.4233		14.9784	16.4492	16.2818	16.0228		15.3862	16.3535	16.7243		16.6955	16.0337	16.3466
AALM(UniMod:35)FANAEEEFFYEEQGK(UniMod:121)PEVLGGPDTR	-0.312481	-0.685714	-0.785708	0.783993	0.70615	0.454355	0.450247	0.0524867	0.040893	BCCIP	Q9P287-2_K262_Oxi247	912	16.9714	17.0203	17.2911	17.2667	17.1656	16.6751		17.0719		16.2979	16.7594	17.3402	17.8399	16.379	15.9704	16.4252	16.7199	17.7288	17.5837	16.6102	18.0963		16.1333	16.6018	17.422
AALNGADIYAGC(UniMod:4)C(UniMod:4)TLK(UniMod:121)IEYAR	0.691369	0.729677	0.313699	0.164317	0.134083	0.700397	0.0174024	0.00158786	0.137238	HNRNPLL	Q8WVV9_K238;Q8WVV9-4_K233	913	15.4116		14.893			15.7425	15.3921	15.5624	15.6404		15.1003	14.8189	15.1439		15.8134	15.789	15.6498			15.6125	14.7866	15.5709	15.2614	15.5665	15.6543
AALPDLTK(UniMod:121)VIQLK	0.137984	0.30071	-0.405716	0.789888	0.892954	0.511858	0.461709	0.172702	0.0553137	DNAJC3	Q13217_K96	914	15.7491	15.7925	15.6622	16.3264	16.0292	15.7815	16.4343	16.0768	16.0697		15.5609	15.1169	15.0889	15.9639	15.4492	15.2559		15.7943	16.141	15.9562	15.7319		15.4534	15.3384	15.7086
AALPTPALSPEDK(UniMod:121)AVLQNLK										PTPN23	Q9H3S7_K550	915	14.7417	16.8215		13.6802					15.0449	15.0036						13.6289					14.2713
AALQEEEQASK(UniMod:121)QINPK	0.321351	0.200766	0.0451845	0.494472	0.966617	0.982311	0.136082	0.437173	0.829179	KIF2A	O00139_K696;O00139-4_K734	916	16.0271	16.1154	16.3149	15.7005	16.0565	16.5015	16.1515	16.5111	16.3087			15.4118	15.8706	16.41	15.8937	15.8206	15.2435	16.1668	15.7308	16.3809	15.7742	16.1318	15.7927	16.1322	16.1767
AALQEELQLC(UniMod:4)K(UniMod:121)GLVQALQTK	-0.223364	0.0270181	-0.209787	0.379764	0.996324	0.621156	0.0768488	0.824206	0.0951651	FASN	P49327_K1142	917	24.8132	24.7797	25.0941	24.9076	24.9809	24.4608	24.8726	24.7258	24.8096	24.853	24.9376	24.9817	24.8868	24.772	25.0633	25.1697	24.7623	24.6435	24.9182	24.9167	24.6705	24.4352	24.515	24.5578	24.8017
AALQELLSK(UniMod:121)GLIK	0.0513054	0.0322418	0.0559747	0.898915	0.995073	0.958025	0.681838	0.796452	0.654805	RPS25	P62851_K94	918	20.5591	20.6776	20.9758	20.9334	21.0846	20.7822	21.0831	20.9227	21.0886	20.2993	20.3145	20.4204	20.23	20.2894	20.4562	20.4325	20.2151	20.0296	20.6109	20.4675	20.3862	20.4291	20.359	20.2885	20.6415
AALQILK(UniMod:121)PEEHMYLK	-0.0330106	0.0075513	0.220824	0.970907	0.999489	0.80843	0.891213	0.967774	0.2463	URB1	O60287_K1743	919	15.757		15.8028		15.0708		15.4704	15.6812	15.0599	15.8571	15.9534	16.3229	16.0758	15.951	16.1027	16.0213	16.1645	15.0475	15.9321	15.6785	15.5815	15.7544	15.7916	15.9101	15.6667
AALSALESFLK(UniMod:121)QVSNM(UniMod:35)VAK	0.487773	-0.786172	-0.623678	0.632135	0.75545	0.789183	0.248791	0.0714835	0.218636	PRKDC	P78527_K321_Oxi326	920	18.7147	19.8067	18.8238	18.1136	18.1788		18.306	19.5076	19.8419		19.2186	18.7225	19.2573	18	18.0011	18.0295	19.0892			18.5799	19.2415	18.1152	18.3894		18.3564
AALSALESFLK(UniMod:121)QVSNMVAK										PRKDC	P78527_K321	921	16.3499	15.8054	16.9089	16.5434		15.6024	15.554	15.104	15.3306	16.3495	17.8071		16.9833			15.1385	16.7878					17.1188	17.2722		16.9426
AALSEEELEK(UniMod:121)K	-0.0557847	-0.169928	-0.247128	0.890312	0.901729	0.532187	0.659592	0.187808	0.0608808	EIF4G1	Q04637_K1244;Q04637-3_K1204;Q04637-4_K1157;Q04637-5_K1080;Q04637-8_K1245;Q04637-9_K1251	922	17.4582	17.5976	17.8469	18.045	17.7667	17.9539	17.6437	17.8333	17.6022	17.5579	17.5567	17.1442	17.7035	17.3355	17.313	17.234	17.4001	17.1766	17.4469	17.1325	17.4699	17.0824	17.0972	16.9585	17.0994
AALSSFQK(UniMod:121)VLELEGEK	-0.125912	0.228263	0.394484	0.805879	0.91576	0.444498	0.489131	0.21567	0.0385409	COPS2	P61201_K56;P61201-2_K56	923	16.7633	16.9104	16.4981	17.1459	17.02	16.6447	16.5807	16.9991	16.8463	16.5382	16.7589	16.8475	16.4427	16.5376	17.1814	17.0829	16.6984	16.3421	16.8101	16.7944	16.0576	16.8793	17.047	16.7568	16.8991
AALTLTPSAVNK(UniMod:121)IK	0.547901	-0.101723	0.116603	0.467447	0.987646	0.942922	0.120102	0.671627	0.575587	ISCA1	Q9BUE6_K34;Q9BUE6-2_K81	924	15.0183				13.718		14.0595	14.0105	14.7276	14.9541		15.0852	14.8167		14.6179	15.4263	14.5066	15.3584	15.6481	15.2455	15.7187	15.7895	15.5004	15.6901	15.457
AALTYSSGFDHHLGDQSGEK(UniMod:121)LFDC(UniMod:4)SQC(UniMod:4)R	1.29483	-0.0328499	0.14649	2.04776e-05	0.996473	0.89169	2.69711e-07	0.853388	0.413449	ZNF445	P59923_K595	925	16.204	16.1111	15.8281	16.1358	15.8918	17.5944	17.4182	16.9073	17.2262	15.9528	16.0323	16.1011	15.4033	15.9628	15.802	15.7918	15.8014	15.8758	15.8167	16.0868	16.3951	16.6011	16.0547	16.2017	15.9029	+
AALVEK(UniMod:121)R	-0.297916	-0.0355387	0.0931822	0.068057	0.989736	0.856064	0.0047794	0.710886	0.335687	EHBP1	Q8NDI1-2_K1062;Q8NDI1-3_K1026	926	21.3966	21.1923	21.3456	21.0945	21.3061	20.9044	20.9193	20.9871	20.936	21.9933	21.9051	21.9422	21.8545	21.8792	22.029	21.8079	21.8368	20.8819	21.1637	21.2754	21.2857	21.3047	21.2611	21.1743	21.2392
AALYLEC(UniMod:4)SAK(UniMod:121)FR	0.029581	0.0490682	0.0177263	0.945204	0.98876	0.989641	0.816538	0.700679	0.889385	RHOF	Q9HBH0_K176	927	18.0639	18.3541	18.6134	18.5049	18.487	18.3205	18.4596	18.6515	18.6462	17.4928	17.7892	17.7792	17.7977	17.4117	18.0453	17.9241	17.6741	17.7331	18.0584	18.0018	17.9624	18.0276	17.9914	17.9561	17.8515
AAM(UniMod:35)DAVC(UniMod:4)AK(UniMod:121)VDAANR	0.0726569	-0.326422	-0.397888	0.955355	0.952814	0.905897	0.843156	0.317806	0.450367	NAA40	Q86UY6_K28_Oxi22	928	15.6068	15.5441			15.3219	15.3395	15.6718					15.6426	16.6608	15.8944	15.2859	16.0408	16.08			15.0985		14.7007
AAM(UniMod:35)DNSEIAGEK(UniMod:121)K	-0.422477	-0.263055	-0.21976	0.189038	0.864827	0.783348	0.0218879	0.138337	0.21213	IMMT	Q16891-2_K258_Oxi249	929	18.2004	18.5551	18.612	18.6975	18.4733	17.7951	18.0891	18.371	18.3928	18.5599	18.2617	18.0681	18.2019	18.218	18.0162	17.8115	17.9937	18.2023	18.3384	17.8687	18.3765	18.139	18.1754	17.4132	18.1792
AAM(UniMod:35)EALVVEVTK(UniMod:121)QPAIISQLDPVNER	-0.176017	0.0503668	0.0282918	0.718981	0.994894	0.989641	0.350298	0.787183	0.888272	DHX9	Q08211_K1116_Oxi1107	930	17.9618	18.1177	18.2851	18.545	18.5912	18.0732	18.1326	18.3282	18.3011	17.289	18.0328	17.6116	17.7666	17.4988	18.2243	17.9888	17.1897	17.8004	18.0149	17.9031	17.7447		17.9005	17.8259	17.9558
AAM(UniMod:35)K(UniMod:121)GLGTDEDTLIEILASR	-0.247988	0.0221937	-0.00344121	0.522792	0.999314	0.998424	0.155898	0.896499	0.983904	ANXA1	P04083_K128_Oxi127	931	20.6173	20.8699	20.7941	21.1178	20.8056	20.5479	21.0381	20.58	20.4295	20.5966	20.9282	20.7276	20.5634	20.6207	21.089	20.7607	20.4342	19.8625	20.5983	20.6162	20.3858	20.3788	20.3579	20.1792	20.5333
AAMDAVC(UniMod:4)AK(UniMod:121)VDAANR	0.108139	-0.364452	0.0766505	0.891239	0.845403	0.971328	0.661513	0.121206	0.737222	NAA40	Q86UY6_K28	932	15.8548	15.8056	16.1746	14.8013	16.1421	15.8978		16.006	15.6134	16.1978	16.3232	16.1946	16.4119	15.3575	16.0691	16.0969	16.1461	15.7487	15.4692	15.785	15.5556	15.8674	15.6356	15.7385	15.6236
AAMDNSEIAGEK(UniMod:121)K	0.0258083	-0.0788031	-0.0488698	0.956851	0.979223	0.966496	0.846988	0.557184	0.715134	IMMT	Q16891-2_K258	933	19.1529	19.0246	19.2833	19.3691	19.1732	19.0104	19.316	19.2768	19.3502	18.7727	19.2354	19.0652	19.311	18.8002	19.2086	19.1046	18.9557	19.0345	19.2726	19.2167	19.2805	19.1125	19.4324	18.9726	19.0914
AAMEALVVEVTK(UniMod:121)QPAIISQLDPVNER										DHX9	Q08211_K1116	934	18.3111	18.9862	18.5711				17.8317		17.9214						18.764										17.7923
AAMK(UniMod:121)GLGTDEDTLIEILASR	-0.0886466	0.204733	0.0468094	0.896704	0.958947	0.9819	0.67662	0.339692	0.825429	ANXA1	P04083_K128	935	20.6245	21.1773	20.5967	20.9126	20.5734	21.0737	20.675	20.3863	20.7705	20.4386	21.0434	20.4555	20.3134	20.5477	21.1114	20.6776	20.7331	19.7516	20.7956	20.5541	20.5557	20.4257	20.3861	20.3299	20.7025
AANFENHSGK(UniMod:121)LGATAEK	-0.0464662	-0.0909656	0.0580453	0.887217	0.96546	0.942809	0.652975	0.381945	0.57485	VCL	P18206_K639	936	17.8691	18.0558	18.2381	18.1603	18.1603	18.1956	18.0651	17.9446	18.2232	17.8856	18.1334	18.1452	17.8007	17.7972	18.0337	17.938	17.8321	17.4393	17.494	17.7043	17.3708	17.6097	17.5621	17.5266	17.5421
AANGVVLATEK(UniMod:121)K	-0.113979	0.0745101	0.0990498	0.80325	0.985716	0.935016	0.484592	0.646641	0.543021	PSMA2	P25787_K50	937	17.3122	17.28	17.6719	17.4237	17.4954	17.3489	17.1598	17.339	17.5672	17.4103	17.0011	17.2865	16.8648	17.4107	17.0714	17.2268	17.1519	16.8061	17.1927	17.6039	17.5908	17.4573	17.1889	17.4238	17.5197
AANILVGENLVC(UniMod:4)K(UniMod:121)IADFGLAR	1.33422	0.705864	-0.0488102	0.034703	0.729013	0.989641	0.00196529	0.060123	0.888517	YES1	P07947_K411	938	17.6193	17.148		16.729	18.1071	18.8319	18.4926			17.4559	17.2153			17.6206	18.3649	18.139			17.4256	17.4139	16.9304		17.2289		17.1868	+
AANK(UniMod:121)LIK	-0.195264	0.889081	0.441371	0.921459	0.895856	0.910784	0.74484	0.179339	0.464364	GGA1	Q9UJY5_K195;Q9UJY5-4_K195	939	17.7079	18.0859	17.4862	16.7389	18.4292	16.7116	18.2028	18.6651	16.3796		17.4595	17.6871	17.147	19.4483	17.2117	17.7967	18.8245	16.6261	18.764	16.7094	17.5213	18.1414	16.7929	17.4951	18.9568
AANLEMFK(UniMod:121)GK	0.206727	0.111064	0.261114	0.562204	0.970788	0.628433	0.184999	0.469796	0.0980445	GATAD2B	Q8WXI9_K155	940	17.1019	16.6427	17.2827	16.9207	16.9155	17.078	16.9922	17.1904	17.328	16.9577	16.8178	17.2569	17.1438	16.9947	17.3074	17.3412	16.9771	16.731	16.8389	17.2194	17.3375	17.1889	17.4082	17.3463	17.2278
AANLLLGYK(UniMod:121)NPDQVYLADYGLSYR	-0.00761228	0.1766	0.196538	0.991411	0.959634	0.815845	0.964512	0.344683	0.258318	VRK2	Q86Y07_K177	941	18.1437	18.0918	18.3314	18.1632	18.3037	18.251	18.1716	18.1714	18.2656	17.6628	18.0478	17.9114	18.0315	18.1005	18.2583		17.9111	17.5693	18.6004	18.4227	17.8307	18.4963	18.2084	18.1669	18.3377
AANNIASLLTK(UniMod:121)SQIK	0.0276509	0.344192	0.305559	0.988324	0.966617	0.924827	0.951968	0.400446	0.508537	THUMPD3	Q9BV44_K369	942	16.0076	16.3921	16.3874	15.8748	15.4236	16.3045		15.7898		16.2912	16.423	16.3978	14.7719		16.4125	16.2367	16.2964	15.0976	16.2095			16.0742	16.2752	15.1457	16.3413
AANVQEPEK(UniMod:121)K										RRP1	P56182_K455	943	13.9148	14.5905	14.2849	14.4672	13.8172	14.4576	13.1827				13.3411								13.1778
AANYDFYQLLEEK(UniMod:121)C(UniMod:4)C(UniMod:4)GK	-0.166714	0.0632044	-0.792294	0.88782	0.998358	0.579013	0.654907	0.875037	0.0775413	SMG8	Q8ND04_K640;Q8ND04-2_K640	944	15.459	15.9561	15.5492	15.378	14.9639	16.1312	15.6351	14.8588	14.5553	16.0913	15.6799	14.6861		15.7714	15.7597	14.9888	15.6759	16.5266		15.4111	15.7297	15.6721		14.6253	14.993
AAPAGK(UniMod:121)TSSVFEDPVISK	0.226263	0.194471	-0.14928	0.675359	0.966617	0.917793	0.295001	0.402323	0.486257	MRPS7	Q9Y2R9_K81	945	15.3576	15.2731	14.4939	15.5965	15.3619	15.4196	15.0117	15.379	15.8201		14.9858	14.8935	14.965	15.3945	15.2708	14.9464	14.9585	16.0232	15.9362	15.8455	15.2215	15.4482	15.6033	15.7591	15.6186
AAPAPGK(UniMod:121)VGDVTPQVK	0.68026	0.18112	-0.0858853	0.0328666	0.96546	0.960826	0.00183008	0.384648	0.677815	TCOF1	Q13428_K244;Q13428-3_K244;Q13428-4_K244	946	16.0679	15.3828	15.8483	15.8439	15.4238	16.221	16.3128	16.5705	16.1155	16.3471	16.4852	16.1953	16.3387	16.5891	16.4497	16.5293			16.2446	15.5871	15.8188	15.3413	15.4847	16.2172	16.1473	+
AAPAVQTK(UniMod:121)TK	-0.331873	-0.0679433	-0.330788	0.340432	0.988393	0.591351	0.0618825	0.690039	0.0829745	HADHB	P55084_K41	947	16.8334	17.7319	17.5071	17.4555	17.2862	17.1676	17.166	17.1858	17.1338	16.6985	16.9208	16.3091	16.2492	16.6925	16.7946	16.4976	15.9212	16.7797	16.9592	16.7358		16.6918	16.5261	16.3889	16.3696
AAPC(UniMod:4)IYWLPLTDSQIVQK(UniMod:121)EAER	-0.0800286	0.331623	0.167074	0.898824	0.811952	0.885028	0.681716	0.0993645	0.395035	ACIN1	Q9UKV3-5_K1224	948	17.3511	18.6811	18.5261	18.4357	18.222	18.4834	18.7663	18.0412	18.2539	16.4342	16.3228	16.4694	16.4331	16.6782	16.3906	16.9641	16.9531	16.4865	16.6982	17.1546	17.512	17.2453	17.0945	16.8571	17.3227
AAPC(UniMod:4)NDLHATK(UniMod:121)LAPGK	-0.123242	0.0175194	-0.706661	0.838464	0.999489	0.148482	0.551469	0.932236	0.00428016	PIM1	P11309_K24;P11309-2_K115	949	15.2746	14.9584	15.3006	14.9898	15.0205	14.9494	14.8323	15.2588	14.7358	15.5144	16.0349	15.6955	15.6489	15.9191	16.0506	15.1733	15.8207	15.6137	15.6016	15.2424	14.9901	14.8284		14.9859	14.1516
AAPDITGHK(UniMod:121)R	-0.360953	0.466249	0.0782871	0.295408	0.856467	0.956197	0.047111	0.128456	0.647563	NPTN	Q9Y639_K244;Q9Y639-1_K128;Q9Y639-3_K128;Q9Y639-4_K244;Q9Y639-5_K244	950	16.8269	17.8481	17.6912	17.863	18.247	17.4227	17.7916	17.2481	17.743	13.935		14.1629					14.5152	16.5998	16.7981	17.0312	17.0364	17.2119	16.9143	17.0602	16.5921
AAPEC(UniMod:4)K(UniMod:121)VVK	-0.0608941	-0.0261241	0.0176418	0.840806	0.995073	0.986396	0.555281	0.79956	0.863796	CD46	P15529_K224;P15529-10_K224;P15529-11_K224;P15529-12_K224;P15529-13_K224;P15529-14_K224;P15529-15_K224	951	19.3393	19.0953	19.2636	19.2246	19.2901	19.111	19.1867	19.1035	19.2288	19.3524	19.3952	19.2436	19.2982	19.2409	19.3251	19.3364	19.2824	19.1581	19.6921	19.5087	19.6888	19.4699	19.5522	19.4776	19.6186
AAPGAEFAPNK(UniMod:121)R	0.645547	0.178479	-0.209371	0.0169031	0.945256	0.789169	0.000789302	0.291927	0.218576	NONO	Q15233_K467	952	19.9601	20.4652	20.2213	19.9967	19.6384	20.9868	20.714	20.6099	20.593	19.4594	19.9811	19.2907	19.3122	19.6415	19.8153	19.7073	19.5934	20.0336	19.9832	20.0991	19.811	19.5918	19.9647	19.9319	19.6011	+
AAPGYHMAK(UniMod:121)LIIK	0.198343	-0.411062	-0.0626887	0.807254	0.920497	0.986004	0.491117	0.223469	0.858053	PYGB	P11216_K618	953	14.7967	14.4063	15.0562	14.9317	14.4936	14.8608	15.0144	14.7876	15.0184		14.8104	14.9316	14.1608	13.2368	14.9727	14.4601		15.3437	14.8197	15.4753	14.9731	15.1417			15.0389
AAPLWDSK(UniMod:121)K	0.00228707	0.17291	-0.448407	0.997282	0.945987	0.266311	0.989002	0.303499	0.0123155	PRKAG1	P54619_K78;P54619-2_K46	954	19.8989	19.3109	19.6936	19.6141	19.7932	19.6173	19.633	19.4945	19.6762	19.7572	19.9145	20.0092	19.834	20.2537	19.723	20.0865	20.1434	20.8874	20.3056	20.1577	20.0552	19.9203	19.9514	20.1877	19.5528
AAPLWESK(UniMod:121)K	0.234095	-0.333553	-0.252922	0.651588	0.844482	0.800251	0.268728	0.120344	0.233225	PRKAG2	Q9UGJ0_K310;Q9UGJ0-2_K69;Q9UGJ0-3_K266	955	16.1712	15.5039	16.0921	15.8927	15.5796	15.8405	15.9408	16.0673	16.1561	16.682	16.5512	16.7647	16.3077	16.4148	16.1159	16.11	16.3308	16.7824	16.2166	16.3535	16.033	16.3031	16.175	16.5627	15.3332
AAPTAASDQPDSAATTEK(UniMod:121)AK	1.31867	-0.59372	0.441735	0.557588	0.966617	0.923164	0.181969	0.428837	0.503196	PYM1	Q9BRP8_K150;Q9BRP8-2_K149	956	16.4249	17.1886	13.7625	17.3854	16.9636			17.6437		16.1343	15.5618	16.2855	16.7512		15.0126	16.1664		16.7312	16.5621		16.0036	16.6984	16.9647	17.1999	16.6331
AAQALAK(UniMod:121)LTITSNPEMTFPGER	-0.156963	0.231815	-0.124202	0.920945	0.981662	0.976952	0.742069	0.582686	0.794411	UNC45A	Q9H3U1_K714	957	15.5148	15.5843	15.7613	15.3703	13.8498		14.5504	15.4185			16.5606	14.9227	15.78	15.5296	16.0855	15.8189	16.5109	15.7154	15.4632			15.4709	15.582	15.4649	15.3426
AAQAPSSFQLLYDLK(UniMod:121)LPVEDK	-0.195294	0.129551	0.015474	0.473185	0.945256	0.990308	0.123262	0.299	0.900014	MTHFD1	P11586_K819	958	18.9167	19.0251	18.965	19.2113	19.2317	18.7872	19.1034	18.8666	18.8948	18.901	19.0583	18.9162	18.7774	19.0735	19.2279	18.9783	18.8914	18.5662	18.8605	18.9827	18.6056	18.7141	18.7432	18.5759	19.0437
AAQASDLEK(UniMod:121)IHLDEK	0.0390339	-0.227571	-0.169582	0.94362	0.893477	0.841645	0.81137	0.173319	0.305568	TALDO1	P37837_K286	959	16.4953	16.6201	16.7071	16.4762	16.754	16.5356	16.6005	16.7784	16.799	16.3783	16.4941	16.426	16.669	16.5244	15.827	16.2738	16.4319	16.3762	16.3616	16.487	16.9105	16.2508	15.9821	16.52	16.704
AAQDFC(UniMod:4)QLVAQK(UniMod:121)QK	-0.0592432	-0.157832	0.0507235	0.908424	0.954001	0.972432	0.705917	0.319677	0.746524	NUS1	Q96E22_K214	960	19.0628	18.6105	19.1853	18.7392	18.8272	18.5492	18.8927	18.5438	19.1396	19.3389	19.1891	19.3403	19.1979	18.8288	19.3043	19.216	19.0859	19.1611	19.2371	18.9985	19.2607	18.8669	19.2806	19.5115	19.2013
AAQDIK(UniMod:121)DEEPGDLGR	0.577701	0.37106	-0.0578116	0.405921	0.935677	0.986061	0.0883644	0.264084	0.859856	DIDO1	Q9BTC0_K247	961	16.3052	16.3999	14.9402	16.1007	16.1961	15.9872	16.8537	16.5781	16.5287	16.2089	16.4054	16.4429	15.8998	16.6372	17.1213	15.6059	17.0768	16.2369	16.4624	16.6571	15.9306	16.803	16.4648	15.8035	15.9844
AAQEEYVK(UniMod:121)R	-0.343787	-0.0226158	0.111891	0.116695	0.996857	0.874953	0.0102444	0.854766	0.369586	ALDOA	P04075_K330	962	20.9049	21.1755	21.2737	21.1937	21.0516	20.531	21.0737	20.8918	20.8229	20.7971	20.8481	20.7156	20.9587	20.7263	21.0222	20.872	20.6085	20.5346	20.9337	20.9855	20.9005	21.0114	20.9326	20.8461	21.0118
AAQEFK(UniMod:121)HDSFVPC(UniMod:4)SEK										GIT1	Q9Y2X7_K667;Q9Y2X7-3_K676	963	14.6678		14.8885		15.0644			14.8207	14.3324					14.373	14.0991	14.7104	14.642		14.8624				14.6244	14.9284
AAQFDVVK(UniMod:121)HMR	-0.164789	0.100064	-0.017748	0.663773	0.974374	0.991016	0.282728	0.510559	0.906632	POLR3B	Q9NW08_K404	964	16.9726	17.3466	17.3692	16.8751	16.9753	17.1818	16.8586	16.7379	17.1287	16.747	17.1097	16.8029	16.4789	16.6639	17.1158	16.8475	16.9116	16.8132	17.1866	17.234	16.8975	17.0154	16.9611	17.0293	17.0545
AAQHGVC(UniMod:4)SVLK(UniMod:121)GSEFMFEK	0.228099	-0.236766	-0.610617	0.487067	0.842018	0.0289595	0.131328	0.118042	0.000390908	RRP12	Q5JTH9_K265	965	16.105	15.653	15.6096	16.3425	16.0023	16.2799	15.889	16.1643	16.1866	16.353	16.5777	16.3876	16.5335	16.2662	16.4352	16.1538	16.0495	16.234	16.4935	16.2641	16.0481	15.8444	15.5257	15.6706	15.5565			+
AAQIK(UniMod:121)EHLLK										EIF2B5	Q13144_K103	966	14.1603		15.1533	14.3738	13.3107			13.7243			14.4696				14.2958				13.7585	14.525			14.4237		13.5679
AAQK(UniMod:121)AAAFEEQENETVVVK	0.411527	0.185112	0.218865	0.765973	0.988427	0.958645	0.418406	0.692284	0.664991	TLN1	Q9Y490_K2476	967	14.5842		15.1949	14.4104	12.5848	14.1136	14.0861	14.6387	15.0613	14.2127	14.8583	15.4533	13.6351	14.0565	15.6282	15.0558	14.1594		14.3557	14.9971	14.7167	14.9222	14.7793	14.9544	14.9788
AAQK(UniMod:121)ADVLTTGAGNPVGDK	-0.0609006	0.0831328	-0.394665	0.905838	0.984143	0.330136	0.699041	0.598234	0.0189389	CAT	P04040_K23	968	15.7192	15.9682	15.5399	15.491	15.2064	15.7391	15.4061	15.58	15.2367	15.8692	15.4133	15.6968	15.9707	15.83	16.001	15.8983	15.5531	16.3295	15.9673	16.0092	15.9142	15.7218	15.7133	15.6251	15.5812
AAQK(UniMod:121)DEYYR	0.126627	-0.0986759	-0.071111	0.832731	0.985694	0.965087	0.539222	0.604802	0.708743	PEX10	O60683_K17;O60683-2_K17	969	14.2108	13.8815	13.4165	13.7067	13.1896	13.4518		14.1942	13.3797	14.5722	14.6478	14.443	14.3653	14.3054	14.2406	14.2945	14.793	14.7435	14.7858	14.4572	14.1393	14.2941	14.4891	14.5767	14.4815
AAQK(UniMod:121)TLLVSTSAVDNNEAQK	0.342974	0.258128	0.0352333	0.546375	0.945256	0.989641	0.172819	0.300317	0.886154	RBM26	Q5T8P6_K709;Q5T8P6-2_K685	970	16.9166	17.0723	16.9123	16.4602	16.8845	17.6588	16.5382	17.1769	17.3273	17.0177	17.1373	17.005	15.9183	16.9947	17.4273	16.8556	16.8332	16.6544	16.5646	17.1827	16.9179	16.7412	16.8614	16.8669	16.991
AAQLAESK(UniMod:121)TDELIK	0.819422	0.233436	0.142638	0.00975334	0.930316	0.912862	0.000393462	0.244864	0.472892	WAPL	Q7Z5K2_K1053;Q7Z5K2-2_K1090;Q7Z5K2-3_K1138	971	15.9926	15.2355	15.2761	15.7109	15.6061	16.1864	16.5724	16.2388	16.1086	16.3342	16.2502	16.0509	15.5747	16.2742	16.7012	16.2838	15.8846	15.8485	16.1241	16.0766	15.4329	16.1044	16.2223	16.0511	15.6749	+
AAQLFLC(UniMod:4)SLGLK(UniMod:121)VLPVIK	0.224	0.570124	-0.262505	0.925059	0.949917	0.95863	0.754902	0.311651	0.662353	DICER1	Q9UPY3_K1589;Q9UPY3-2_K1589	972	17.6742		17.4904		18.8709		18.8405	17.3139	19.0595	17.3601	16.2862	18.6506	17.226	18.1741	18.4181	16.8159	18.3952	18.1605	16.2938	18.0685	16.8313		16.7698	17.494	16.9643
AAQLGFK(UniMod:121)TVC(UniMod:4)IEK	-0.123024	0.142467	-0.19237	0.791122	0.966617	0.814824	0.464037	0.397493	0.256525	DLD	P09622_K66	973	17.6993	17.6392	17.7744	17.8364	17.965	17.371	17.6693	17.8256	17.857	17.2527	17.2101	17.6629	17.5057	17.4084	17.716	17.5598	17.517	17.5123	17.9768	17.9107	18.4916	17.9489	17.5318	17.8856	17.7556
AAQLQHSEK(UniMod:121)M(UniMod:35)AQYLEEER										CCDC6	Q16204_K286_Oxi287	974	15.3233	13.4423								15.7355			15.5078	15.7745	15.5658		15.914
AAQLQHSEK(UniMod:121)MAQYLEEER	0.188332	0.144041	0.178998	0.548198	0.945256	0.767522	0.174262	0.294389	0.195669	CCDC6	Q16204_K286	975	17.734	17.7986	17.6489	17.3829	17.025	17.7338	17.6153	17.6265	17.6331	17.7961	18.1474	18.0328	17.9131	17.9919	18.233	18.076	18.1647	17.4213	17.3087	17.7092	17.6013	17.6805	17.7729	17.7475	17.5555
AAQLVDK(UniMod:121)DSTFLSTLEHHLSR	-0.0652845	-0.264515	0.218208	0.880589	0.744737	0.681987	0.638928	0.0672039	0.126341	NCLN	Q969V3_K471;Q969V3-2_K470	976	17.6878	18.0134	17.5302	17.8434	17.8089	18.0551	17.6595	17.5211	17.6991	17.7819	17.7539	18.0609	17.6792	17.5402	17.5885	17.6171	17.472	17.2107	17.5043	17.4736	17.8164	17.6547	17.7281	17.9152	17.5798
AAQVGLLFLK(UniMod:121)LLGK	0.106986	-0.904656	0.52066	0.936594	0.687513	0.775435	0.789915	0.0471208	0.203558	TTI2	Q6NXR4_K122	977	17.8793	18.1691	18.5844	17.7521	18.1855	18.354	19.0872	17.7919	17.886	18.1555	17.3423	18.334	17.1562	15.3029	17.5544	17.6698		18.0009	17.6156	17.6997	17.5913	18.0621	18.1037	18.45	18.3743
AASAAAAGSLK(UniMod:121)K	-0.0303312	-0.186919	0.0196775	0.970441	0.966617	0.991844	0.889586	0.396221	0.928226	ELFN1	P0C7U0_K463	978	15.384	15.2121	15.3303	14.9853	15.0994	15.31	15.1238	14.8771	15.1949	15.8444	16.113	15.8523	15.3554	15.4142	16.314	15.4651	15.2241	14.8403	15.2396	15.7367	15.3945	15.5576	14.9524	15.2966	15.4833
AASAATAAPTATPAAQESGTIPK(UniMod:121)K	0.00575817	0.226823	-0.80709	0.996578	0.970788	0.301652	0.985256	0.469417	0.0158458	AGPS	O00116_K85	979	16.5764	17.579	16.5363	17.2471	16.6348	17.1506	16.7216	17.1568	16.9912	16.2642	17.1802	16.4519	15.9362	17.0314	16.8665	17.0538	15.7883	16.7205	16.8233	16.8548	15.8373	16.1446	15.3244	15.8818	15.6568
AASADSTTEGTPADGFTVLSTK(UniMod:121)SLFLGQK	-0.152124	0.173365	0.0213081	0.758991	0.959634	0.991016	0.407739	0.3466	0.90694	H2AFY	O75367_K189;O75367-3_K188	980	18.4773	18.6055	18.3025	18.4943	18.5378	18.348	18.3446	18.3172	18.3218	18.3481	18.7266	18.4723	18.0396	18.6199	18.8703	18.794	17.9957	18.0584	18.6681	18.8287	18.5608	18.6966	18.4013	18.385	18.7183
AASDELSK(UniMod:121)TISPM(UniMod:35)VMDAK	-0.356925	-0.266143	-0.110458	0.487611	0.932718	0.960826	0.13161	0.254659	0.677704	VCL	P18206_K792_Oxi797	981	16.8766	17.4153	17.5821	17.0824	17.098	16.8538	17.4767	16.7148	16.7047	17.2983	17.22	16.8753	16.1771	16.8865	16.9094	16.3096	16.4005		16.6626	17.0017	16.6418	16.8421		16.6116	16.521
AASDELSK(UniMod:121)TISPMVM(UniMod:35)DAK	-0.383766	-0.0707287	-0.0967283	0.105421	0.984143	0.924147	0.00877561	0.598942	0.506362	VCL	P18206_K792_Oxi799	982	18.8377	19.1452	19.3172	19.4585	19.4194	18.7248	19.207	18.8044	19.069	18.8007	18.685	18.8563	18.7096	18.4822	18.8118	18.9194	18.5554		18.5045	18.7953	18.7096	18.506	18.7622	18.3159	18.708
AASDELSK(UniMod:121)TISPMVMDAK	-0.124038	0.0123158	-0.0101036	0.737184	0.999489	0.993847	0.375082	0.929164	0.941861	VCL	P18206_K792	983	19.0797	19.2968	19.54	19.3301	19.5241	19.1715	19.1762	19.387	19.4602	18.7551	19.2603	19.0897	19.1915	19.0946	19.2374	19.2748	18.739	18.5601	18.8716	18.9118	18.8684	18.714	19.0283	18.619	18.8102
AASDIWK(UniMod:121)PVLSIDTEPR	0.408397	0.0353276	0.0800595	0.453912	0.997427	0.96264	0.11263	0.862057	0.694232	CHAMP1	Q96JM3_K516	984	16.8174	16.383		16.6731		16.7317	16.7746	17.1676	17.0718	16.3724	17.1262	17.222	16.924	17.1647	16.945	16.7019	16.9744	16.1731	16.7633	16.89	16.8885	17.021	17.0358	16.5423	16.436
AASDYAGK(UniMod:121)QAHVELAER	0.164472	-0.0553589	-0.0651472	0.425371	0.980627	0.921873	0.0979797	0.566357	0.500436	POLD1	P28340_K897	985	17.9568	17.8803	17.736	17.7203	17.8413	18.0953	17.8587	17.9491	17.9326	18.2432	18.029	18.1309	18.1795	18.1743	18.2246	17.9574	18.0049	17.9374	17.9329	17.8706	17.8928	18.0548	17.8162	17.8304	17.6717
AASEPEAGAM(UniMod:35)PEK(UniMod:121)R										MFSD14B;MFSD14C	Q5SR56_K25_Oxi22;Q5VZR4_K25_Oxi22	986	15.8568			15.5391			15.8846		16.0011				16.0565					15.7884	15.213	16.1331	16.2545	15.9887	15.6033	15.9631
AASEPEAGAMPEK(UniMod:121)R	-0.13159	0.177405	-0.189177	0.619242	0.837137	0.617764	0.235715	0.114628	0.0937611	MFSD14B;MFSD14C	Q5SR56_K25;Q5VZR4_K25	987	17.0719	16.9884	17.1171	17.032	17.1046	16.7292	16.8496	17.0873	17.0497	17.062	17.2803	17.1325	16.935	17.4635	17.2408	17.1521	17.2631	17.0924	17.0632	17.0976	17.2438	16.8061	16.7812	17.0648	17.0883
AASFLK(UniMod:121)DDGDPPLLYDE	0.457507	-0.0656439	-0.512987	0.0943158	0.995073	0.127704	0.00749521	0.793465	0.00338366	RIOK3	O14730_K508	988	17.1299	17.6038	17.5511	17.7412	17.5816	18.1448	18.0823	17.9373	18.1434		16.6285			16.6833		16.4794	16.5259	16.4667	17.3025	17.123	16.8812	16.3346	16.2588	16.3792	16.7489
AASGYPVK(UniMod:121)VPLEVQEADEAK	0.0201055	-0.0305125	-0.238544	0.970653	0.996324	0.660024	0.890421	0.83443	0.11272	VARS	P26640_K1230	989	19.5664	19.7188	19.4694	19.8607	19.6303	19.5538	20.0413	19.6071	19.5574	19.5382	19.9674	19.7075	19.7114	19.6563	19.7529	19.9657	19.4275	19.2346	19.6136	19.4352	19.4076	19.0456	19.1294	19.0588	19.503
AASHLLSIHK(UniMod:121)VYEAVELLK										GEMIN5	Q8TEQ6_K990	990	13.9427		11.8026	14.6711			13.7559		14.6406							14.6087	14.1776
AASIFGGAK(UniMod:121)PVDTAAR	0.198294	0.104385	-0.252168	0.743383	0.985694	0.823529	0.383473	0.644229	0.27036	EIF4B	P23588_K365;P23588-2_K326	991	18.1698	18.3106	18.5795	18.2611	17.8161	18.3633	18.0626	18.7577	18.5768	17.8922	18.7004	18.1818	17.5345	17.7338	18.3361	18.5364	18.1203	18.1345	18.4532	17.8096	18.2633	17.8467	17.758	17.9513	18.0959
AASITSEVFNK(UniMod:121)FFK	-0.163916	0.0605584	0.02028	0.682153	0.98876	0.990308	0.302661	0.70023	0.89725	SUPT16H	Q9Y5B9_K196	992	17.8078	17.9105	17.7627	17.9686	17.8917	17.4166	18.0184	17.8905	17.5524	17.7721	17.8982	17.7792	17.6247	17.7061	18.0115	17.7485	17.8502	17.3111	17.9123	18.1498	17.8791	17.9226	17.6201	17.7402	18.0505
AASLK(UniMod:121)SNYNLPM(UniMod:35)HK	0.118136	0.0587465	-0.17983	0.907365	0.996324	0.940275	0.703185	0.849526	0.562799	RPL4	P36578_K274_Oxi281	993	16.5604	17.1981	17.0423	16.3058	15.8961	16.5692	16.8683	16.721	16.7565	17.225	16.9985	16.3492	15.8415	16.0733	17.2444	16.697	16.6345	16.2698	16.4786	16.5894	16.5361	16.2136	16.5079	15.656	16.777
AASLK(UniMod:121)SNYNLPMHK	0.236545	0.428808	-0.163661	0.709075	0.791732	0.923351	0.337443	0.0895122	0.504472	RPL4	P36578_K274	994	18.7615	18.8113	18.4536	18.3351	18.5566	18.6286	18.7204	18.762	18.9918	19.2036	19.4077	18.6798	17.7345	19.0999	19.6906	19.0567	18.8935	18.7307	18.8109	18.6336	18.7772	18.6612	18.6932	18.4773	18.4661
AASLLLEILGLLC(UniMod:4)K(UniMod:121)SM(UniMod:35)GPK										EIF4G1	Q04637_K1385_Oxi1387;Q04637-3_K1345_Oxi1347;Q04637-4_K1298_Oxi1300;Q04637-5_K1221_Oxi1223;Q04637-8_K1386_Oxi1388;Q04637-9_K1392_Oxi1394	995	15.3434	15.7941			15.6987		16.4519	15.2673		15.9733							13.5905			15.4577	15.5756			14.2816
AASLLLEILGLLC(UniMod:4)K(UniMod:121)SMGPK										EIF4G1	Q04637_K1385;Q04637-3_K1345;Q04637-4_K1298;Q04637-5_K1221;Q04637-8_K1386;Q04637-9_K1392	996	15.0758		15.5567						15.2778	14.3344		14.0251	15.9341	15.1131			14.5403					14.1725	16.7281
AASNC(UniMod:4)GIVESILNWVK(UniMod:121)FK										TOP2B	Q02880-2_K432	997	18.0038	18.9692			17.9179	18.9503		17.8415	18.3499				15.9809									18.0169
AASPPLK(UniMod:121)GSVSSEASELDK	0.44695	0.110305	0.178966	0.67482	0.995621	0.956544	0.294555	0.813836	0.648759	DTX3L	Q8TDB6_K543	998	15.4172	16.0803	14.6473	15.3527		16.4834	16.0349	14.9028		15.0775	15.7091	14.964			15.4157		15.3053		15.4915	15.0045	15.2844	15.0756	15.6245	16.1328	14.9235
AASQPTSLAPEK(UniMod:121)LR	0.871636	0.264858	-1.12113	0.238217	0.96871	0.150733	0.0319216	0.458284	0.00442631	MBOAT7	Q96N66_K468	999	16.5236	17.0116	16.265	15.8492	15.5025	17.2683		16.9804	16.8374	15.9981	17.5924	16.7174	16.1972	17.2052	16.9194	16.9589	16.4809	17.6811	16.5279	17.1031	16.06	15.8135	15.9754	15.684	15.4147
AASSK(UniMod:121)PEEIK	-0.194364	-0.530031	-0.468951	0.816706	0.584816	0.427204	0.509225	0.0281079	0.0347698	CCNT1	O60563_K476	1000	15.9024	16.1365		15.8661			15.4892		16.1247	16.5429	16.1894	16.6225	16.512		16.2116	15.7276	15.8708	15.9452	15.9191	15.718	15.7821	14.761	15.2986	15.5563	15.8726
AASSVPNLK(UniMod:121)K	0.222078	0.409293	-0.243781	0.477793	0.345922	0.620158	0.125787	0.00779733	0.0946522	MAP1S	Q66K74_K552;Q66K74-2_K526	1001	17.2453	17.0151	17.3344	16.8634	17.1464	17.422	17.104	17.3544	17.3671	17.0383	17.2655	16.9023	16.6956	17.4986	17.6041	17.203	17.233	17.7267	17.6341	17.2713	17.2759	17.1756	17.2484	17.2738	17.235
AASVIAK(UniMod:121)YPHK	0.80927	0.183066	-0.070462	0.037848	0.966617	0.972137	0.00221409	0.434846	0.743794	POLB	P06746_K48	1002	16.5991	15.9107	16.133	16.658		17.2015	17.1675	16.5996	17.2042	16.6703	16.9994	16.24		16.9028	16.8498	16.6961	16.8298	16.3976	16.8848	16.2673	16.1502	16.788	16.3367	15.9195	16.3738	+
AASVPVK(UniMod:121)GSLGQGTAPVLPGK	0.422762	-0.118472	-0.303638	0.122552	0.967434	0.52409	0.0110561	0.444106	0.0585731	TCOF1	Q13428_K732;Q13428-3_K732;Q13428-4_K732	1003	16.9143	16.5699	16.5331	16.8194	16.6161	17.3694	16.6855	17.1157	17.0588	17.346	17.2232	17.1659	17.0629	16.7568	17.2224	17.2047	17.1403	16.9814	16.8988	16.9953	16.759	16.336	17.0538	16.5376	16.4925
AASVVQPQPLVVVK(UniMod:121)EEK	-0.176955	-0.375235	-0.24484	0.907587	0.956869	0.929837	0.703846	0.328725	0.520943	BRD4	O60885_K1111	1004	15.5514	15.9907	15.3409			14.7475	15.6962	15.6365	15.8752	15.908	15.9318	16.2128	15.3942	14.968	15.8723	15.6803	15.4253	14.5345	15.6192	16.2245	15.8372	15.6211	15.6099	15.87	14.135
AATAC(UniMod:4)FGFPK(UniMod:121)SFLSGLYEFPLNK	-0.469162	0.476492	0.773298	0.453985	0.945256	0.501916	0.112678	0.298736	0.0525685	TRMT6	Q9UJA5_K248	1005	17.9918	18.3204	18.6505	18.1512	18.1461	17.1595	18.3887	17.9955					17.839		18.457		18.1739	17.2069			17.3214	18.3969		17.678
AATALK(UniMod:121)DVVK	-0.293098	0.0331946	0.0362923	0.267861	0.995073	0.975951	0.0395561	0.80626	0.78862	PDIA6	Q15084_K73;Q15084-2_K125;Q15084-3_K70;Q15084-4_K78;Q15084-5_K121	1006	17.9454	18.4346	18.2478	18.5368	18.3255	17.8311	18.2571	18.1814	18.1026	17.724	17.6038	17.5087	17.4933	17.4851	17.9504	17.7581	17.269	17.854	17.9631	18.177	17.9238	18.0347	17.8131	18.051	18.1643
AATC(UniMod:4)EGSESSGFGK(UniMod:121)LPK	-0.0425349	-0.216288	0.257118	0.924779	0.845403	0.553706	0.753947	0.121115	0.0684259	CEP131	Q9UPN4-2_K228;Q9UPN4-3_K228	1007	20.9982	20.9621	21.0746	21.0325	20.7408	20.8968	21.094	20.6742	20.9749	21.2147	21.313	21.2797	21.1901	21.0741	20.8534	21.1044	21.1005	20.3332	20.9414	20.8656	21.0345	21.0225	20.8852	21.256	21.0395
AATEC(UniMod:4)MC(UniMod:4)NLAM(UniMod:35)SK(UniMod:121)EVQDLFEAQGNDR										UNC45A	Q9H3U1_K806_Oxi804	1008	15.292					15.1929					15.5327			14.0742			15.4776						15.9361	15.5386
AATEK(UniMod:121)FNQDLGFR	0.0179118	-0.274744	0.214849	0.982965	0.911236	0.866324	0.932417	0.202489	0.351538	ABTB2	Q8N961_K485;Q8N961-2_K299	1009	15.7678	15.7965	16.1506	16.3112	15.8432	16.252	15.6351	16.1738	16.1123	15.6836	15.8374	15.2353	15.9285	15.2894	15.273	15.3745	15.649		16.1112	15.6543	15.0582	15.7867	16.1785	15.4922	15.8337
AATFFGC(UniMod:4)IGIDK(UniMod:121)FGEILK	-0.0333102	-0.507616	0.206367	0.976095	0.837501	0.925601	0.908274	0.115725	0.511056	ADK	P55263_K111	1010	18.6363	18.447	18.3767	18.4978	19.0007	18.2438	18.586	19.0961	18.2632		19.3523	18.9898	18.4071	18.2737	19.389	18.157	17.8155	18.5192		18.251	19.0625	18.8165	18.8946	18.6291	18.9291
AATFGLILDDVSLTHLTFGK(UniMod:121)EFTEAVEAK										PHB	P35232_K177	1011	18.525	18.1296	18.9476	18.291	17.7984	19.0541	18.9812	18.6945	19.1817		17.5775		18.3895		18.3208		18.7078					18.6425		18.6336
AATGK(UniMod:121)AILNGIDSINK	-0.541741	0.0719531	-0.237581	0.17097	0.994673	0.856408	0.0185401	0.781442	0.33728	SMC3	Q9UQE7_K503	1012	15.7079	15.8657	16.3315	15.9893	15.8299	15.8286	14.8716	15.421	15.7282	16.0727	15.6735	15.8333	15.3318		15.4755	16.124			15.9914	15.6866	15.5691	15.4389		15.4907	15.6047
AATGNTSEGEEAFLLIQSEK(UniMod:121)M(UniMod:35)K	0.0409928	-0.249712	-0.0526611	0.941106	0.892756	0.98125	0.803312	0.172223	0.820981	TTC26	A0AVF1_K423_Oxi424	1013	16.9326	17.1565	17.0995	17.0528	17.5908	17.6409	17.0642	16.9776	17.3809	16.5868	16.4117	16.977	16.6689		16.283	16.426	16.5252			16.971	17.0201	16.8661			17.0197
AATGNTSEGEEAFLLIQSEK(UniMod:121)MK										TTC26	A0AVF1_K423	1014	17.0492				17.6032	17.7203		17.0784			17.019			17.0277				15.8847	17.2542	17.0569		16.7986
AATHIPAAGDSK(UniMod:121)SIITC(UniMod:4)R	0.286867	0.203681	-0.0690337	0.804268	0.987344	0.987249	0.48612	0.667211	0.866091	EPB41L5	Q9HCM4_K40;Q9HCM4-3_K40;Q9HCM4-4_K40	1015	15.669	16.1877	15.9504	13.9433	15.3608	15.6426	15.6605	15.6235	15.6632		16.6596	15.7257	15.0256		15.9218	15.8232	16.2769	15.1359	15.2077	16.3526	16.0688	15.0834	16.0606	15.7598	15.5851
AATK(UniMod:121)APGM(UniMod:35)EPSGSVAGLGELDPGAFLDK	-0.249573	0.180075	0.00777412	0.486418	0.926759	0.99603	0.130881	0.233906	0.958278	WBP1L	Q9NX94_K190_Oxi194;Q9NX94-2_K211_Oxi215	1016	18.4935	18.7401	18.6382	18.8455	18.5614	18.3441	18.5833	18.4128		18.6059	18.5315	18.436	18.5125	18.7446	18.7357	18.6319	18.6939	17.7006	18.5407	18.4705	18.4387	18.1444	18.2449	18.1937	18.5986
AATK(UniMod:121)APGMEPSGSVAGLGELDPGAFLDK	-0.313212	-0.0676647	-0.0628736	0.295594	0.986653	0.960826	0.0471947	0.653693	0.676672	WBP1L	Q9NX94_K190;Q9NX94-2_K211	1017	18.4004	18.4391	18.7456	18.6484	18.5014	18.3919	18.2616	18.4212	18.007	18.4642	18.6172	18.384	18.619	18.7398	18.3228	18.5246	18.2266	17.9683	18.5059	18.5613	18.2383	17.9593	18.5493	18.2538	18.2599
AATK(UniMod:121)QAGGFLGPPPPSGK	0.142523	0.109089	0.0851505	0.856852	0.988059	0.972322	0.588491	0.67836	0.745967	TMCO1	Q9UM00_K172;Q9UM00-2_K153	1018	17.1539	17.6814	17.5797	17.5693	16.8271	17.5874	17.5901	17.7342	17.3159	16.8367	17.5761	17.0832	16.3794	16.5134	17.4632	17.1495	17.1856	16.7451	16.3847	17.3295	17.1814	16.5231	17.123	17.3193	17.0159
AATLAQELEK(UniMod:121)FNR										SMC1A	Q14683_K395	1019	14.0591								13.2105						14.1811					14.7857
AATLEGWK(UniMod:121)LYHDPNVNGGTELEPVEGNPYR	-0.395656	-0.0836012	0.145078	0.234633	0.985694	0.88879	0.0311164	0.630777	0.406815	NUP107	P57740_K382	1020	16.9677	16.6639	17.2804	17.4743	17.5177	16.7654	16.6737	16.9405	16.974	17.2073	17.1337	16.7869	16.7559	16.6749	17.1236	16.7504	17.0005	16.5333	17.0881	16.9391	16.9005	16.9323	17.2334	16.8522	17.0234
AATSTLSVC(UniMod:4)DFLGEK(UniMod:121)IASVLGISTPK										FAM177A1	Q8N128_K120;Q8N128-2_K143	1021	18.2839					18.1889									19.271	17.915		18.2325						17.8849	18.211
AATSVK(UniMod:121)DLAQR										VPS13C	Q709C8_K1230;Q709C8-3_K1187	1022	13.9906	14.0529						14.5157			14.6206			13.4387		13.7963	13.8957		13.511	14.5149	13.9566		13.604
AATTQLVSNSGLAVSGK(UniMod:121)ENK	0.048811	0.0473905	0.00102341	0.972983	0.995073	0.99948	0.89774	0.803104	0.996275	CCDC14	Q49A88_K821	1023	16.7278	15.8433					15.8921			16.9457	17.6828	17.4758	16.9374	17.2431	17.3962	17.3001	17.2918		15.9019	16.5549	16.3601		16.2581	16.4749	16.087
AATVENAVLLETNTVEEK(UniMod:121)NVEINLESK	0.271312	0.15689	0.089297	0.435763	0.958397	0.943531	0.102614	0.335062	0.580411	RIF1	Q5UIP0-2_K1376	1024	17.1868	16.5906	16.7914	16.4244	16.4071	16.9739	16.642	16.594	17.0888	17.0455	17.1009	17.266	17.3521	16.8322	17.3822	17.639	17.5387	17.6	17.5879	17.607	17.434	17.5306	17.7365	17.9132	17.4057
AATVTGK(UniMod:121)LVHANFGTK										TFRC	P02786_K231	1025	15.1433							14.9187		15.5368	15.5169	15.8545	14.22	15.6089	15.6575	14.9059	15.1079	15.5122	14.8823	15.085	15.3004	14.707	14.4084	15.1595	15.0534
AAVAGLDK(UniMod:121)AER	-0.208935	-0.0363781	0.0176033	0.410923	0.994135	0.989601	0.0907193	0.760704	0.882738	GART	P22102_K852	1026	17.4888	17.5195	17.6018	17.5358	17.4281	17.42	17.1678	17.2035	17.4583	17.7601	17.7526	17.6304	17.7057	17.8295	17.5102	17.4308	17.9329	17.2	17.2263	17.4283	17.5321	17.4718	17.1554	17.3806	17.4492
AAVATFLQSVQVPEFTPK(UniMod:121)SGVK	-0.312151	0.135058	-0.0813755	0.332188	0.966617	0.949687	0.0591574	0.398005	0.608641	UBA1	P22314-2_K762	1027	19.9117	20.0213	20.6294	20.3357	20.5062	19.8897	19.7348	20.2459	20.3736	19.2134	19.3155	19.4741	19.2344	19.1318	19.555	19.5878	19.5031	19.8779	20.1874	20.3107	20.3514	20.1024	19.8966	20.1327	20.2702
AAVAVVPLVSEDK(UniMod:121)SVTVPEAENPR	0.352355	-0.074676	0.30664	0.117743	0.979271	0.360007	0.0104203	0.557918	0.0232713	ZC3H11A	O75152_K712	1028	18.5307	18.1088	18.5224	18.3461	18.3646	18.7303	18.5693	18.7284	18.7233	18.7912	18.6307	18.8214	18.6716	18.4179	18.9441	18.8629	18.3914	18.0886	18.3563	18.2327	18.2658	18.5547	18.6268	18.3303	18.6582
AAVAWEAGK(UniMod:121)PLSIEEIEVAPPK	-0.169286	0.00620676	0.00881852	0.414132	0.999489	0.991844	0.0921455	0.94905	0.927665	ADH5	P11766_K18	1029	18.513	18.6593	18.6333	18.7178	18.8084	18.5806	18.4598	18.5475	18.5537	18.6245	18.3395	18.3813	18.3879	18.4076	18.5138	18.4725	18.3642	18.2295	18.6632	18.4353	18.5844	18.4337	18.5606	18.4994	18.454
AAVC(UniMod:4)GFEAFINGK(UniMod:121)HIVGEIK	0.0833759	0.252513	0.0988104	0.950388	0.979223	0.985012	0.830191	0.55657	0.849708	PARP4	Q9UKK3_K677	1030	14.6159	13.9457	14.5098			14.6517	14.0875	14.1942		14.3995	15.2085				15.5322		14.5809		14.6944			15.1784	14.408
AAVC(UniMod:4)LC(UniMod:4)K(UniMod:121)EGR	1.17741	1.15548	-0.154355	0.206368	0.181109	0.951343	0.0250509	0.00254582	0.617602	FAT1	Q14517_K3783	1031	16.2277				15.4119	16.9165	16.3629	16.3015	16.7762	14.6493	16.5129	15.107	15.1189		16.8706	16.3903	16.2466	16.7626	16.4125	16.4985	16.5794	16.5407	16.7834	16.4817	15.8298
AAVDYQK(UniMod:121)VVR	-0.13895	-0.0666788	0.0938821	0.507798	0.970788	0.845638	0.144707	0.475414	0.317803	MAT2A	P31153_K81	1032	18.8158	18.7636	18.8793	18.8818	18.8508	18.6381	18.7994	18.7309	18.6513	18.9242	18.7489	18.9199	18.8243	18.6894	18.854	18.8624	18.7447	18.5593	18.9146	18.8926	18.8542	18.8015	18.9054	19.014	18.8753
AAVEAAAEPVTVVAAVGPK(UniMod:121)AK	-0.0087181	0.0181197	0.438108	0.993914	0.999489	0.629415	0.975253	0.948597	0.0985784	RUNDC1	Q96C34_K20;Q96C34-2_K20	1033	16.3284	16.5587	16.4227			16.9		16.3058	16.2402		16.274		16.3199		15.9758	16.7248	16.2446		15.9426	16.4861	15.5581	16.3002	16.4364	16.5645
AAVEWFDGK(UniMod:121)DFQGSK	0.150058	0.0235977	0.012724	0.552653	0.996324	0.991016	0.178236	0.828795	0.907139	EWSR1	Q01844_K433;Q01844-3_K432;Q01844-5_K438;Q01844-6_K377	1034	18.4603	17.9737	18.3797	18.1814	17.9986	18.2713	18.2169	18.2021	18.4434	18.5829	18.5682	18.5807	18.7201	18.7752	18.6832	18.5713	18.5166	18.6697	18.533	18.3386	18.6242	18.7405	18.515	18.4949	18.466
AAVFHEK(UniMod:121)DYDSLAQPGFFDR	-0.285808	-0.22789	-0.386802	0.800872	0.978465	0.841104	0.479456	0.54184	0.304633	COL6A2	P12110_K1000	1035	16.6294	15.1298	16.6068	16.4802	16.8586	15.5606		16.6263	15.7622	16.832	16.9238	17.0974	17.0065	17.1146	17.0637	16.506	16.264	17.2571	17.4034	16.0259	17.409	16.8325	16.6428	17.2033	15.8698
AAVGEEK(UniMod:121)DINTFVGTPVEK	-0.320275	0.166463	0.125351	0.735255	0.985694	0.969443	0.372342	0.640577	0.724855	MKI67	P46013_K1915	1036	17.5316	17.9739	18.2696	18.2697	18.4455	17.9201	17.9447	17.822	17.9907	17.9615	16.9111	17.7233	17.6025	18.0004	17.3323	17.6456	17.8859	15.2042	17.3352	17.6874	17.0527	17.172	16.6935	16.5803	17.3351
AAVGQESPGGLEAGNAK(UniMod:121)APK	0.295034	0.235604	-0.175349	0.353563	0.863879	0.818333	0.0667432	0.137568	0.263565	PDS5A	Q29RF7_K1315	1037	16.2988	16.4613	16.2202	16.5331	16.6239	16.7344	16.8049	16.648	16.8312	16.2768	16.4021	15.9539	16.2278	16.6333	16.3827	16.5006	16.2864	16.0329	15.9511	16.2958	15.8963	16.2967	15.9269	15.8772	15.3738
AAVHLEGK(UniMod:121)IEQAQR	-0.473364	-0.334832	0.0546014	0.424811	0.936981	0.984034	0.0977094	0.268838	0.843286	VCL	P18206_K496	1038	14.7737	14.8894	15.5005	15.0714	15.4203	14.2722	15.0224	14.6071	15.0866		14.6336	14.0698	15.2109	14.3572	13.4538	14.5036	14.8984	15.0739	14.5226	14.8606	14.8327	15.056	14.9278	15.0509	14.4734
AAVHTYGIASVPNQPLK(UniMod:121)K	0.036191	0.371327	0.157965	0.968888	0.895856	0.931537	0.885082	0.179486	0.530079	DDX20	Q9UHI6_K473	1039	15.7904	15.4232	16.2753	15.804	16.1514	15.4101	16.1479	16.1414	16.0993	15.3779	15.7607	15.3445		15.0721	16.3122	16.286	15.7925	15.5344	15.6012	15.9418	15.4969	15.879	15.7147	16.1351	15.4773
AAVIGPDVFAK(UniMod:121)LLSAER										EPPK1	P58107_K680	1040	16.8379		16.5404			16.6982		16.0079		17.8562	17.7028	16.7447	16.7822	16.539						16.9654	16.5426
AAVK(UniMod:121)C(UniMod:4)C(UniMod:4)PEESLK	-0.399407	0.132168	-0.0983157	0.0645636	0.94637	0.902684	0.00445496	0.304548	0.442471	PSME4	Q14997_K636	1041	16.1107	16.3319	16.282	16.2449	16.5641	15.6578	15.9762	15.9876	16.2036	16.0375	16.1778	16.1376	16.2979	16.3733	16.3363	16.1038	16.3661	15.9972	16.2459	15.7346	16.0077	16.049	15.8817	15.9489	15.7125
AAVK(UniMod:121)DVEEEK	0.102544	-0.316378	0.458064	0.901012	0.967434	0.714078	0.687835	0.44358	0.149407	SMU1	Q2TAY7_K194	1042	14.6607	14.5923	14.7502	14.9215	13.5787		14.5658	14.5798	14.544	14.4997		14.4264			14.1467				14.7368	14.8355		15.3341		15.2906	15.108
AAVK(UniMod:121)FLDTDTIC(UniMod:4)YR										ATPAF2	Q8N5M1_K133	1043	15.5378									15.0211														16.0545
AAVK(UniMod:121)GDGFWVGK	1.02567	0.239917	0.59658	6.24439e-07	0.639769	0.00242771	4.12429e-09	0.0373273	1.67357e-05	USP48	Q86UV5-5_K126	1044	17.1744	16.6957	17.0646	16.8234	16.6002	17.8657	17.829	17.7763	17.8156	16.787	16.7157	16.9194	16.6876	16.7346	17.199	17.0626	17.073	17.0063	16.966	17.0331	17.0691	17.6736	17.5185	17.7304	17.5383	+		+
AAVK(UniMod:121)GSDGFWVGK	1.05751	0.280154	0.644278	1.73684e-07	0.425307	0.000562144	9.23066e-10	0.0122354	2.83605e-06	USP48	Q86UV5-8_K586	1045	19.0477	18.5662	18.6612	18.6029	18.4499	19.7427	19.712	19.5375	19.5179	18.6438	18.7223	18.8391	18.5438	18.7859	19.2148	19.0071	18.8618	18.8347	18.8372	18.9574	18.95	19.5198	19.4094	19.6444	19.5828	+		+
AAVK(UniMod:121)GYLGPEQLPDC(UniMod:4)LK	-0.0731884	0.0615535	-0.00220419	0.831848	0.985626	0.998602	0.536892	0.603034	0.985094	MDH2	P40926_K78	1046	21.2426	21.0559	21.5271	21.2044	21.3043	20.9395	21.2739	21.1981	21.3875	21.1307	21.0266	21.1323	21.1632	21.1775	21.2647	21.1563	21.1006	21.0779	21.4588	21.4135	21.4445	21.5256	21.2846	21.2478	21.3278
AAVLFQPC(UniMod:4)GHMC(UniMod:4)AC(UniMod:4)ENC(UniMod:4)ANLMK(UniMod:121)K	-0.160886	0.519655	-0.54324	0.8618	0.88551	0.551133	0.598967	0.165551	0.067061	MIB1	Q86YT6_K895	1047	16.9836	17.2085	17.3288	16.8226		17.5834	17.1036	17.0409	16.1085		17.0145	16.3976		17.1929	17.3369	17.1474		17.7446	16.8776	17.0171	17.1401	17.0306	17.0097	16.3905	16.1756
AAVLIFANK(UniMod:121)QDMK	-0.250448	1.07005	-0.00783144	0.856348	0.656228	0.998602	0.587554	0.0409579	0.987179	ARL5B	Q96KC2_K126	1048	16.05		16.0372	16.7688	16.4064		16.0803	16.5615	15.8192	14.6674	16.5094	15.8387	15.758		16.8819	16.645			16.5825	15.0699		15.8335	16.4565	15.9538	15.0299
AAVLK(UniMod:121)YENNVMNIR	0.275754	-0.280293	0.333298	0.581629	0.904884	0.680433	0.200709	0.193679	0.125225	PPP3CA	Q08209-2_K323	1049	17.2112	16.4729	16.6457	16.9096	16.7872	16.3942	16.985	17.4623	17.0769	17.3204	17.5451	17.6515	17.5076	16.565	17.4244	17.306	17.6081	17.0909	17.1925	17.6433	17.1099	17.3997	17.4801	17.7486	17.7415
AAVM(UniMod:35)HDILDMMPEGIK(UniMod:121)QNK										PRPF8	Q6P2Q9_K702_Oxi690	1050	18.9746	18.848		18.7511	18.8928					19.0727		19.1731		18.9023	19.1787	19.3971	18.8699	18.6988	18.9981			18.9126
AAVM(UniMod:35)VHQLSK(UniMod:121)K	-0.121512	-0.0937745	0.147838	0.696756	0.966617	0.798444	0.320978	0.441581	0.229819	CTNNB1	P35222_K180_Oxi174	1051	16.9869	17.1129	17.0782	17.3232	17.368	16.9363	17.2116	17.157	17.0914	16.4332	16.693	16.7705	16.8297	16.3806	16.7575	16.6579	16.5553	16.8176	17.1048	17.232	17.2145	17.3958	17.151	17.1572	17.2562
AAVMHDILDM(UniMod:35)MPEGIK(UniMod:121)QNK	0.056411	-0.195874	0.205855	0.920954	0.966617	0.75781	0.742149	0.396755	0.186337	PRPF8	Q6P2Q9_K702_Oxi696	1052	18.9701		19.0613	18.8176		18.7425	19.2588	18.9787	19.0035	19.099	19.0411		19.0686	18.8737				18.6225		18.9194	18.9114	18.8935	18.8583	19.0205	19.3222
AAVMHDILDMM(UniMod:35)PEGIK(UniMod:121)QNK	-0.0388993	0.109579	-0.0308922	0.931351	0.966617	0.982311	0.772522	0.418796	0.831603	PRPF8	Q6P2Q9_K702_Oxi697	1053	20.1479	20.0122	20.3064	20.0698	20.1205	19.9496	20.0511	20.2515	20.1011	20.2965	20.1644	20.3005	19.7268	20.0672	20.4325	20.2866	20.1402		20.1453	20.2862	20.1034	20.3204	20.122	19.8771	20.2702
AAVMHDILDMMPEGIK(UniMod:121)QNK	-0.0194895	0.171837	0.230091	0.973473	0.939047	0.709862	0.899556	0.272583	0.146218	PRPF8	Q6P2Q9_K702	1054	20.5123	20.454	20.7764	20.2289	20.3813	20.5101	20.3811	20.5665	20.3049	20.5179	20.7962	20.4656	20.2213	20.3942	20.9922	20.6929	20.609	20.0458	20.6873	20.3652	20.4433	20.5161	20.6946	20.5063	20.7449
AAVMK(UniMod:121)YGK	1.02454	0.148914	0.263357	0.0001826	0.964573	0.680028	3.41768e-06	0.376638	0.125003	CDC5L	Q99459_K25	1055	17.2512	16.87	16.9553	16.8905	16.7676	17.8099	17.8437	17.9887	17.9392	17.9653	17.4731	17.3722	17.1778	17.6958	18.1376	17.6328	17.1179	16.4887	16.813	16.7181	16.6491	17.0285	16.9671	16.8523	16.8745	+
AAVMVHQLSK(UniMod:121)K	-0.0807631	-0.0399912	-0.101007	0.761461	0.988155	0.842224	0.411504	0.68244	0.306531	CTNNB1	P35222_K180	1056	17.9774	18.0504	18.2905	18.0628	18.1047	18.1373	17.9387	18.0175	18.0918	17.6613	17.674	17.6483	17.6888	17.514	17.6632	17.809	17.5262	18.1077	18.1704	18.4623	18.251	18.076	18.0902	18.2637	18.1574
AAVMVYDDANK(UniMod:121)K	0.0129416	-0.00145764	-0.0227692	0.981504	0.999489	0.988063	0.926956	0.991761	0.871891	ENAH	Q8N8S7_K21;Q8N8S7-2_K21;Q8N8S7-3_K21	1057	15.6776	15.4242	15.8884	15.6838	15.5766	15.6232	15.4419	15.8264	15.7332	15.7296	15.6501	15.7059	15.6781	15.6451	15.8053	15.9006	15.4069	15.2912	15.9481	15.783	15.7952	15.8109	15.5316	15.5866	15.7973
AAVNVVDFDDK(UniMod:121)YIVSASGDR	0.0840154	-0.331767	-0.0456962	0.916096	0.870056	0.984791	0.726657	0.146488	0.849033	FBXW11	Q9UKB1_K374;Q9UKB1-2_K340;Q9UKB1-3_K361	1058	17.5236	16.9914	17.8645	17.5678	17.6398		17.1134	18.2359	17.4505	16.9761	17.5394	17.7691	17.503	17.0033	17.0624	17.2255	17.1694		17.5985	17.8734	17.9241	17.3992	17.8646	17.887	17.861
AAVPDAVGK(UniMod:121)C(UniMod:4)R	-0.0194023	0.0340123	-0.0146742	0.950888	0.989526	0.988063	0.831399	0.70929	0.872045	ATP1A1	P05023_K605;P05023-4_K605	1059	22.6326	22.249	22.4992	22.3573	22.4375	22.3643	22.4031	22.3223	22.3759	22.733	22.7641	22.947	22.9201	22.8069	22.9286	22.8196	22.9452	22.4649	22.7324	22.7946	22.6921	22.5838	22.6949	22.7098	22.6367
AAVPSIK(UniMod:121)FC(UniMod:4)LDNGAK	-0.249406	0.0933321	-0.0392758	0.309095	0.967434	0.9727	0.0514899	0.448565	0.748433	PGK1	P00558_K48	1060	21.4505	21.5722	21.9848	21.7921	21.8453	21.3224	21.6169	21.5424	21.7151	21.5156	21.4024	21.5955	21.4466	21.4752	21.7433	21.6503	21.4647	20.9166	21.4384	21.2011	21.0855	21.1662	21.1004	20.9622	21.2558
AAVSGDEK(UniMod:121)ALDMFNWK										IFT140	Q96RY7_K179	1061	15.087									15.4906			15.8423											14.4594	14.5556
AAVVESHK(UniMod:121)LGGTC(UniMod:4)VNVGC(UniMod:4)VPK	-0.190112	0.170884	-0.0593537	0.519	0.9076	0.956347	0.153076	0.197007	0.648369	GSR	P00390_K97;P00390-2_K54	1062	17.447	17.8138	17.9579	18.1658	18.1501	17.6148	17.7721	18.0298	17.9105	16.3944	16.2446	16.7112	16.7405	16.6762	16.8429	16.67	16.5852	17.6536	17.8787	18.0112	17.7992	17.9063	17.6865	17.8838	17.6286
AAVVLC(UniMod:4)MDVGFTM(UniMod:35)SNSIPGIESPFEQAK(UniMod:121)K	-0.185212	-0.140958	-0.0726814	0.776179	0.985694	0.971024	0.436498	0.625155	0.734495	XRCC5	P13010_K35_Oxi20	1063	18.5885	18.714			19.1607		18.6711		18.8332				18.3229			18.3919	17.972		18.7669	18.6421	18.4762	18.3884			18.723
AAVVVSK(UniMod:121)SGSLK	-0.107001	0.205421	-0.476832	0.812787	0.912181	0.182141	0.502339	0.204112	0.00613777	NOLC1	Q14978-3_K580	1064	19.3181	19.5649	19.3039	19.7913	19.3757	19.1444	19.3988	19.8155	19.249	18.8676	19.3591	18.978	19.0223	19.3302	19.4032	19.2147	19.1005	19.727	19.7945	19.5745	19.2159	19.2097	18.9397	19.2575	18.9976
AAWAEYEAEK(UniMod:121)K	0.24719	0.0613139	0.205138	0.283258	0.984588	0.609101	0.043777	0.600494	0.0895648	ATRX	P46100_K2282	1065	17.4208	17.0244	17.1076	16.8673	16.7427	17.2893	17.1089	17.0789	17.2537	17.7108	17.6557	17.4561	17.6061	17.7113	17.9051	17.5808	17.4768	17.4396	17.5012	17.4861	17.4241	17.9479	17.7011	17.5078	17.5148
AAWEAGK(UniMod:121)FGNEVIPVTVTVK										ACAT1	P24752_K230	1066	17.3636	17.8494	17.3346		16.7457							16.834			17.9272	17.4488	17.2035			16.6868		17.7862		17.8197
AAWEHMK(UniMod:121)K										HSD17B4	P51659_K139	1067	13.3681		13.3333					12.7414							12.9591				13.6374	14.402		12.3417	14.1617
AAWK(UniMod:121)FIK	-0.00461724	0.699905	0.0113028	0.997282	0.710127	0.997988	0.989387	0.0539124	0.974024	NPEPPS	P55786_K829	1068	15.8636	16.1875	16.0934	16.3041	16.0216	16.1948	15.6382	16.3019	16.4532	15.3216	16.2018	15.9289	13.7578	15.9586	16.5594	16.1071	15.3845	15.5242	15.9007	15.8154	15.8937	15.8821	15.6798	15.8568	15.7605
AAWNDSQK(UniMod:121)NK										TNRC6A	Q8NDV7_K834;Q8NDV7-2_K581;Q8NDV7-5_K802;Q8NDV7-6_K834	1069	13.7456		14.1853	14.3969			13.3711			13.2952	13.4796
AAYAEK(UniMod:121)LR	0.0907095	0.205881	-0.0987898	0.900153	0.967434	0.958547	0.685147	0.444368	0.658955	PGP	A6NDG6_K80	1070	17.0732		17.0066	17.2847	16.6654	16.7058	17.3245	16.6894	17.5854	17.046	16.8114		16.511		17.0621	16.9285		17.1855	17.2036	17.2245	17.5672	17.4028		16.9336	17.2528
AAYFEK(UniMod:121)NHGTR										PRPF6	O94906_K585	1071	15.7627		15.7437		13.6064	16.553		15.9273			16.7057	15.8417		14.5839	16.0459	16.4085	16.4826			15.5951	15.6588
AAYFGIYDTAK(UniMod:121)GM(UniMod:35)LPDPK	-0.318045	-0.546102	-0.0433324	0.504754	0.870053	0.982942	0.143006	0.146275	0.836531	SLC25A5	P05141_K199_Oxi201	1072	15.3565	15.959	15.4785	15.8463	15.8755	15.4528	15.8798	14.9412	15.6133		15.4319	15.3753		14.8575				15.212	14.9364	15.4152	15.0543	15.4498	14.5433	15.1477	15.3038
AAYFGIYDTAK(UniMod:121)GMLPDPK	-0.126286	0.0594462	-0.0462177	0.770685	0.989526	0.974595	0.426885	0.706762	0.769762	SLC25A5	P05141_K199	1073	17.632	18.2508	17.7518	17.7469	17.8084	17.9296	17.6471	17.7897	17.6863	17.5362	17.8003	17.3938	17.0583	17.5339	17.4285	17.6697	17.3942	17.8018	17.5313	17.7041	17.4265	17.8095	17.5609	17.2035	17.7049
AAYFGVYDTAK(UniMod:121)GM(UniMod:35)LPDPK	-0.526299	0.0641762	-0.35486	0.407704	0.995073	0.804439	0.0891293	0.805762	0.240248	SLC25A6	P12236_K199_Oxi201	1074	16.1764	17.2518	16.3226	16.8041	16.6951			16.6766	15.8076	15.4877	16.047	15.9467	16.2803	16.2537	16.2805		15.4797		16.2086		16.2708	15.6725	15.8161	16.0877	15.963
AAYFGVYDTAK(UniMod:121)GMLPDPK	-0.126702	-0.0660243	0.129163	0.919359	0.995073	0.956183	0.737585	0.793202	0.647502	SLC25A6	P12236_K199	1075	16.2462		16.3551	16.6867			16.3942				16.6924	16.1553	15.5213		15.9227	16.2339	16.0144	16.0845			16.3487	16.4089	16.3823	16.2463
AAYK(UniMod:121)EYISNK	0.317459	0.258558	0.159658	0.42178	0.891106	0.88392	0.0959902	0.17051	0.390856	UBTF	P17480_K646	1076	15.6478	15.1258	15.4608	15.6572	14.7248	15.7993	15.6529	15.6302	15.156	15.7051	15.7156	15.1191	15.7956	15.8824	16.106	15.7506	15.6307	15.7742	15.6575	15.731	15.8355	15.9416	15.8636	16.0894	15.7423
AAYLQETGK(UniMod:121)PLDETLK	-0.0423351	-0.164501	0.0282219	0.927242	0.930316	0.983435	0.76012	0.24265	0.838616	ANXA1	P04083_K90	1077	21.0152	20.9714	20.711	20.6024	20.7565	20.5677	20.8868	20.5451	20.8723	21.646	21.4004	21.2068	21.6558	21.3445	21.3152	21.4185	21.1727	20.6041	21.0637	20.704	21.2173	21.0083	20.8718	20.8711	20.9508
AAYNQVK(UniMod:121)TIAQGNLSNTDVQAAK										UQCRC2	P22695_K359	1078	14.9425	14.5146			14.0716			15.0293								15.0163					15.4023		15.1702		15.3932
AAYNVTLLNFM(UniMod:35)DPQK(UniMod:121)MPYLK	0.823396	0.494947	0.407808	0.00875816	0.577009	0.474275	0.000342859	0.0266626	0.0458848	FTO	Q9C0B1_K211_Oxi207	1079	16.2963	15.1928	15.9023	16.1011	15.7491	16.5541	16.5829	16.5903	16.5115		16.4325	15.8078	16.0146	16.373	16.9533	16.5551	16.4383	16.5259	15.8762	16.4219	15.888	16.5182	16.8327	16.4336	16.5586	+
AAYNVTLLNFMDPQK(UniMod:121)M(UniMod:35)PYLK	1.66625	0.222753	0.252188	0.000465581	0.92911	0.755711	1.02831e-05	0.237615	0.18381	FTO	Q9C0B1_K211_Oxi212	1080	16.4915	15.0675				16.6923	16.4331	17.3381	16.4715		16.3502	16.3751	16.2593	16.5573	16.8393	16.4245	16.3827		16.3313	16.3823	16.6316	16.7906	16.7621	16.6661	16.5835	+
AAYNVTLLNFMDPQK(UniMod:121)MPYLK	0.092654	0.324393	0.501476	0.934015	0.937009	0.707381	0.78087	0.268877	0.14425	FTO	Q9C0B1_K211	1081	16.452	16.2723	16.3862		16.3893	16.2541	16.3573		16.7144	15.842	16.7217	16.538	16.5837	16.0007	17.389	16.7748	16.8186	15.4458	16.7451	16.0564		16.8522	16.2364		16.663
AAYTFNIEAVGFSK(UniMod:121)GEK	0.170683	0.23998	-0.0376668	0.702813	0.894628	0.982157	0.329131	0.174656	0.827657	POLR3G	O15318_K23	1082	18.218	18.6549	18.4521	18.4227	18.4633	18.9137	18.5292	18.5914	18.6415	17.8635	17.7816	17.7409	17.5495	17.5835	18.458	18.2641	17.5899	17.892	18.2327	18.6132	18.2037	18.2129	18.1774	18.2622	18.1385
AAYYQK(UniMod:121)K	-0.126454	0.0233254	-0.121433	0.664406	0.996324	0.872516	0.28374	0.828286	0.361816	STX12	Q86Y82_K245	1083	20.0168	19.6002	19.8466	19.7711	19.6754	19.5747	19.6548	19.5611		20.1191	20.0328	20.0931	19.7544	19.8466	20.2169	20.0378	19.9915	20.4673	20.5533			20.5021	20.4375	20.3307	20.285
AC(UniMod:4)AAQTK(UniMod:121)ATFLK	-0.0459213	-0.028435	-0.0152641	0.922205	0.996324	0.991292	0.746437	0.841191	0.914315	PSMC3	P17980_K245	1084	20.5972	20.54	20.5937	20.5983	20.324	20.5238	20.3854	20.4319	20.5311	20.4042	20.5793	20.6428	20.218	20.1242	20.8126	20.5081	20.2857	20.5421	21.0941	20.9524	20.8564	20.7429	20.8227	21.0288	20.7895
AC(UniMod:4)AELHQNVNVK(UniMod:121)NIIIALIDR										VPS35	Q96QK1_K296	1085	15.4021	16.7421		16.2316	15.0362	16.3418	16.086			14.8925		15.6768						14.2251			14.2465		14.7238	15.2958	15.3276
AC(UniMod:4)AK(UniMod:121)PSVLLK	0.470088	0.429383	1.11448	0.419334	0.740949	0.00689872	0.0946111	0.0637765	5.99115e-05	HIVEP1	P15822_K417	1086	15.4446	14.4601		14.6501		14.8882	14.7895	15.3076	15.1154	16.041	15.5079	15.7698	16.1529	16.202	16.2825	16.3876	16.317	14.0083	14.4833	14.7719	15.4626	15.5479	15.8546	15.8007	15.9809			+
AC(UniMod:4)AVEVK(UniMod:121)R	0.11124	0.0590071	-0.537836	0.956268	0.998881	0.766154	0.845349	0.892207	0.193839	NELFB		1087	16.1532	15.176	14.8956			14.9361		15.358			17.0187	15.2317	16.346	15.4887	16.7492	16.7965	15.9968	16.0868	16.8785	17.1972	17.372	16.0516	16.8983	16.771	15.6624
AC(UniMod:4)EAITVGK(UniMod:121)VDLSSWR	-0.0453645	-0.0289979	0.0803701	0.924975	0.996324	0.943531	0.754513	0.841466	0.58053	GNL1	P36915_K301	1088	17.5625	17.9427	17.5509	17.4861	17.5024	17.9624	17.4832	17.5556	17.2995	17.9127	17.6506	17.4821	17.5172	17.4582	17.7672	17.5489	17.6723	17.4302	17.4177	17.5353	17.3099	17.7909	17.4628	17.4305	17.3303
AC(UniMod:4)EDPPAPWEEK(UniMod:121)SR	0.531706	0.0463047	-0.0259234	0.294446	0.996951	0.991462	0.0468443	0.855949	0.919028	CENPP	Q6IPU0_K32	1089	16.1237	16.2406	16.2576	15.686	15.3078	16.6264	16.5253	16.4274	16.0398	16.3129	15.8027	16.148	15.9119	16.2123	16.3341	16.0775	15.7368	16.5331	15.9393	16.1174	16.123	16.4051	16.8525	15.9341	15.4175
AC(UniMod:4)EFAGFQC(UniMod:4)QIQFGPHNEQK(UniMod:121)HK	0.11147	0.112259	-0.258578	0.760218	0.966617	0.542206	0.409386	0.406133	0.0641766	TLN1	Q9Y490_K254	1090	16.8691	16.8655	16.7418	17.0547	16.6265	17.186	16.7204	16.9408	16.8871	16.6861	16.9839	16.9612	16.7086	16.7281	17.0314	17.0191	17.0103	16.8249	16.9911	17.1307	16.924	17.0458	16.6388	16.6391	16.5126
AC(UniMod:4)EK(UniMod:121)AGFK										PDE8A	O60658_K102;O60658-6_K30	1091	15.4787	14.4212									16.0543							15.8172	15.6219
AC(UniMod:4)ELC(UniMod:4)PEEVK(UniMod:121)K	0.0792839	0.0436447	0.53124	0.927837	0.999489	0.567425	0.761054	0.922898	0.0736066	USP9X		1092	18.3191	18.1502	18.3066	17.6298	18.1004	18.131	18.4301	17.4443	18.4988	18.4461	18.4883				18.5109			17.9866	17.9079	18.7407		18.6664	18.8911	19.1661	18.2483
AC(UniMod:4)FTMDPK(UniMod:121)LSAAVTEAFVR	-0.676632	-0.0967222	0.168578	0.401379	0.995073	0.961716	0.0863664	0.790065	0.688543	VARS	P26640_K450	1093	15.7208			16.2167	15.8401			15.4656	15.2378		15.4248	16.1114		15.9046		15.4382			15.626				15.202	16.0202	16.1616
AC(UniMod:4)FVLEK(UniMod:121)K	-0.17621	-0.0519698	0.264149	0.485292	0.985955	0.388189	0.130219	0.647205	0.0279034	MAGED1	Q9Y5V3_K522;Q9Y5V3-2_K578	1094	19.4987	19.3395	19.4175	19.5112	19.3441	19.1892	19.3385	19.16	19.2198	19.875	19.8546	19.8206	19.7863	19.5836	19.9842	19.8771	19.684	18.8995	19.2314	19.4765	19.3567	19.4454	19.5838	19.4144	19.577
AC(UniMod:4)FYNLDK(UniMod:121)FR										RBM17	Q96I25_K391	1095	15.4219		15.3962		15.0108		15.3073			15.7841	16.3126				15.2945									14.8481
AC(UniMod:4)GK(UniMod:121)FEISAIR	0.192614	0.119041	-0.0136452	0.548716	0.966617	0.991702	0.174873	0.39539	0.92173	PGM2	Q96G03_K512	1096	18.4174	18.2461	18.5452	18.4728	18.4638	18.7282	18.595	18.4823	18.6929	18.1961	18.4885	18.3535	18.2308	18.2538	18.7388	18.4113	18.3411	17.9995	18.3793	18.5816	18.4555	18.1449	18.394	18.6408	18.1817
AC(UniMod:4)GQIFC(UniMod:4)GK(UniMod:121)C(UniMod:4)SSK	0.508348	0.459914	-0.206505	0.630314	0.945256	0.953747	0.246687	0.293229	0.633407	HGS	O14964_K192	1097	17.6967	18.0666	18.2453	16.4477	17.5952	18.5494	17.9259	18.2291	17.6837	16.8224	18.5932	17.7844	16.544	16.8146	18.2539	18.0994	18.4158	17.6139	17.4346	17.9519	17.7373	16.8715	17.9909	17.8273	17.222
AC(UniMod:4)GSEIMQK(UniMod:121)K	-0.17609	-0.236836	-0.2824	0.758991	0.94637	0.79392	0.407646	0.304865	0.223796	DSP	P15924_K1287	1098	15.2843	15.175	15.5455	15.2053	14.989	14.7218	15.4656	15.1777	14.8454	15.7739	16.1202		15.2459	15.2954	15.8928	15.4129	15.3049	14.8838	15.2591	15.4032	15.5572	14.7876	15.2517		14.9409
AC(UniMod:4)GVDYEVK(UniMod:121)AFC(UniMod:4)AENLEEK	0.199635	0.0244121	0.272521	0.803742	0.999489	0.842224	0.485384	0.93158	0.3072	ARRB1	P49407_K147;P49407-2_K147	1099	15.2404	14.0427		14.9537	15.4747	14.9746	14.5479	15.693	14.8779		14.5998	15.3474	15.1487	15.0407	15.0055	15.2491	14.9301	15.1687	15.9495	15.5884	15.4497	15.7594	15.8119	15.8168	15.8583
AC(UniMod:4)GVSVK(UniMod:121)K										RETSAT	Q6NUM9_K337	1100	16.9015				17.1263	16.6767
AC(UniMod:4)IDSNEDGDLSK(UniMod:121)STVLR	-0.77321	0.745267	0.12174	0.274515	0.580297	0.963258	0.041454	0.0274946	0.698983	TPP2	P29144_K220	1101	14.7383		15.585	15.3856		14.0473	14.8182	15.2662	14.7166	14.3369	14.5953	14.0419	13.8636	14.8751	15.1531	14.8359			14.535	14.3997	15.1043	15.4214	15.1344	14.7003	13.9495
AC(UniMod:4)IGDTLC(UniMod:4)QK(UniMod:121)LQNLNIFLVGC(UniMod:4)GAIGC(UniMod:4)EM(UniMod:35)LK										UBA6	A0AVT1_K457_Oxi475	1102	20.4077	20.0874											21.3308				19.9866		19.2937			21.3401
AC(UniMod:4)INQHLM(UniMod:35)NNK(UniMod:121)DC(UniMod:4)FFC(UniMod:4)K	0.169766	-0.0100383	-0.111424	0.837023	0.999489	0.953483	0.548686	0.965193	0.629167	RNF123	Q5XPI4_K1286_Oxi1283;Q5XPI4-2_K1286_Oxi1283	1103	15.7109		15.6885	15.35		15.5399	15.9591	15.4685	15.7886	15.3575	16.2327	16.0826	15.4574	15.6975	15.9319	15.5495	15.911	15.7561	15.43	15.9845	15.8643	15.8727	14.916	16.0323	15.7683
AC(UniMod:4)ISFNK(UniMod:121)K	-0.363684	0.171023	-0.0329707	0.410955	0.966617	0.988277	0.0907896	0.414085	0.87393	CTR9	Q6PD62_K176	1104	16.7007	16.9457	16.6225	16.5828	16.3977	16.5457	16.2091	16.3322	16.0071	17.0297	16.6993	17.2134	16.1258	16.9986	17.4149	16.7134	16.6254	16.8672	16.58	16.9715	16.8247	16.8901	16.593	17.0487	16.5798
AC(UniMod:4)K(UniMod:121)ADIPK	-0.14836	0.709359	0.116394	0.842842	0.708844	0.944079	0.560009	0.0535013	0.58439	GLG1	Q92896-2_K943	1105	15.6573	15.7116	15.7592		15.4077	15.4116	15.5441					15.021			15.8075	15.6533		15.5433	16.205	15.7732	15.4464		15.5248	15.7798	16.2705
AC(UniMod:4)K(UniMod:121)ANGVTDLLVVHEHR	-0.579404	-0.749789	-0.144062	0.542856	0.778252	0.975626	0.170358	0.0809862	0.786501	IMP4	Q96G21_K129	1106	14.8907	15.5303	14.0072	15.8187	15.5313	14.5091	14.5146	14.8448	14.7013	15.1433	15.8055	15.1693	15.0125	13.8831	15.6083	14.1472	14.4929		14.3455	15.5999	14.6181	14.0865			15.3344
AC(UniMod:4)K(UniMod:121)DPNPIIDGR	0.0562245	-0.00987411	-0.435542	0.88983	0.999489	0.100141	0.658823	0.938052	0.00225613	RBM24	Q9BX46_K70	1107	18.7239	18.7691	18.9533	18.7686	18.6628	19.012	18.737	18.6696	18.9601	18.7076	18.8217	18.8442	18.5895	19.0181	18.6452	18.5566	18.7035	18.8339	18.9812	18.6088	18.9251	18.3348	18.2399	18.6906	18.3415
AC(UniMod:4)K(UniMod:121)EAAYHPEVAPDVR	0.191986	0.031422	-0.0493732	0.719712	0.998546	0.979733	0.351313	0.877531	0.808753	TLN1	Q9Y490_K2220	1108	15.1562	14.0659	15.2424	14.9335	14.9936	14.7587	14.8863	15.0689	15.2895	15.1431	15.1124	15.138	14.8815	14.7024	14.9055	15.3444	15.4484	15.6514	15.4278	15.5857	15.3506	15.7026	15.2631	15.5145	15.3378
AC(UniMod:4)K(UniMod:121)FAEWC(UniMod:4)LEYGEHGC(UniMod:4)R	-0.59422	-0.0386019	0.161344	0.394541	0.998655	0.935054	0.0830236	0.883711	0.543688	LANCL1	O43813_K350	1109	14.1864	14.1465	14.134					13.7355	13.3565	14.1265	14.6014	14.7874			14.7951	14.0733	14.531		13.8233	14.2969	13.985	14.6212	13.6693	14.2988
AC(UniMod:4)K(UniMod:121)NC(UniMod:4)TC(UniMod:4)GLAEELEK	0.166852	0.06432	0.226944	0.582136	0.985694	0.603393	0.201335	0.616494	0.0871185	CIAPIN1	Q6FI81_K247	1110	17.0506	17.1625	17.1571	16.9702	16.9015	16.9014	17.3057	17.4849	17.1666	16.9932	16.8865	16.8521	16.8198	16.6679	17.18	17.1309	16.8301	17.1041	17.0368	16.9245	16.8822	17.3392	17.1843	17.0783	17.2535
AC(UniMod:4)K(UniMod:121)SSGSSSTSTHLNC(UniMod:4)APESIAM(UniMod:35)I										TMEM150A	Q86TG1_K250_Oxi270;Q86TG1-2_K197_Oxi217	1111	15.2742				14.0626			15.3718			15.2485				15.9974				15.0171		15.6112			15.2556	15.6291
AC(UniMod:4)K(UniMod:121)VDSPTVTTTLK	-0.191939	0.0362983	-0.153397	0.653079	0.996324	0.87776	0.270731	0.832709	0.376269	KLC1	Q07866-3_K457	1112	16.3202	16.2016	16.5478	16.3083	16.3985	16.062	16.3978	16.1269	16.1017	16.0923	16.6086	16.4076	15.9305	16.3033	16.4125	16.6341	15.8343	16.4442	16.6017	16.4145	16.5049	15.9098	16.5345	16.3544	16.553
AC(UniMod:4)K(UniMod:121)YFEQGK	0.192866	-0.0952502	-0.0705729	0.797983	0.990544	0.983435	0.474715	0.722637	0.838397	MKRN2	Q9H000_K328	1113	15.0675	15.4365	14.6892	15.1389	15.2243	15.6668	15.2434	15.1638	15.1864	15.6396	15.4824	15.0919	14.1613	14.9423	15.3471	14.5693	15.1355		15.1362	14.899	14.6283	15.0771	14.5575
AC(UniMod:4)LDDSYASGEGLK(UniMod:121)R	0.0259329	0.122174	-0.410437	0.97532	0.987646	0.621537	0.905696	0.670834	0.0954059	IQSEC1	Q6DN90_K918;Q6DN90-2_K796	1114	15.792	15.7829	16.0078	16.2322		15.9021	16.0669	15.9986	16.1667			15.842	15.763		16.0137	15.8358		15.9468	15.7253		15.3701		15.6601	15.5209	14.6298
AC(UniMod:4)LDHLAPDSK(UniMod:121)SSGK	-0.0113851	0.500333	-0.0743911	0.98734	0.329582	0.95863	0.946793	0.00726665	0.663501	IQGAP3	Q86VI3_K1524	1115	16.8257	16.9364	17.0206	16.9993	17.2697	17.1345	16.8921	16.9311	17.2226	16.4915	16.3897	16.854	15.9065	17.0236	16.7031	17.0592	16.8572	17.211	16.5107	16.7724	16.7171	16.5934	16.7935	16.9424	16.5844
AC(UniMod:4)LDTAVENM(UniMod:35)PSLK(UniMod:121)MK	-0.361635	-0.0691153	-0.440038	0.566577	0.99511	0.735784	0.188633	0.811768	0.167039	FASN	P49327_K1239_Oxi1235	1116	17.754	18.2651	17.2451	18.1293	18.1463	18.15	17.985	17.1482	17.0561	17.6476		17.8098	18.3057	17.589	17.8122	17.9654	18.041		17.6486	17.9623	17.8183		16.8835	17.6899	17.5357
AC(UniMod:4)LDTAVENMPSLK(UniMod:121)M(UniMod:35)K	-0.328432	-0.180596	-0.0575974	0.678444	0.980157	0.985151	0.298812	0.564302	0.853615	FASN	P49327_K1239_Oxi1240	1117	19.762	20.5449	20.5946	19.9227	19.7066	20.1251	20.2688	19.4279	19.6333	20.564	20.0213	19.8234	19.7643	20.4625	20.0842	19.8143	19.0897	18.455	19.4118	19.9007	19.5676	19.5828	18.8966	19.2919	19.3334
AC(UniMod:4)LDTAVENMPSLK(UniMod:121)MK	0.0170741	0.13875	-0.00668147	0.970339	0.936235	0.99603	0.889396	0.265421	0.956592	FASN	P49327_K1239	1118	20.6289	20.3131	20.9128	20.4442	20.5937	20.4389	20.6231	20.5098	20.7602	20.7764	20.993	20.7654	20.8625	20.8915	21.1872	20.9801	20.8937	20.3719	20.4036	20.3611	20.4501	20.1986	20.5038	20.2952	20.5624
AC(UniMod:4)LENLGLK(UniMod:121)HIFSEDTSDFSGMSETK	0.129272	0.319491	0.14864	0.861159	0.942716	0.950186	0.59741	0.282439	0.611276	SERPINB5	P36952_K294	1119	16.346		16.6412	15.8924	16.3271	16.1638	16.2893	16.7454	16.4661	16.0045			16.3249		16.739	16.3478	16.3657		16.1511	16.3008		15.7482	16.6708		16.7046
AC(UniMod:4)LNFLK(UniMod:121)LC(UniMod:4)K	0.145588	-0.941678	-0.134851	0.800511	0.611899	0.926027	0.478944	0.0327433	0.511462	PPIL4	Q8WUA2_K30	1120	16.2361	16.1925	16.783	16.6801	16.2171	16.5313	16.7286	16.4404	16.7548				15.3418				14.4002	15.9447	16.5644	16.3081	16.5421	15.677	16.3075	16.2333	16.6021
AC(UniMod:4)LQQDLK(UniMod:121)QESR	1.2461	-0.320978	1.12296	0.392126	0.978465	0.497722	0.0819634	0.546344	0.0515721	CHD1L	Q86WJ1_K141;Q86WJ1-4_K28	1121	14.8412			13.236		14.9283	13.5925		14.9254	15.1916	15.5743	15.1573		14.5963		15.3772				13.9843	14.7473		16.1361	15.8429	14.4873
AC(UniMod:4)M(UniMod:35)EEMHQVAIAAK(UniMod:121)DPANGR	-0.348999	-0.0475633	0.037772	0.233277	0.996324	0.975565	0.030885	0.842569	0.784835	NUP85	Q9BW27_K124_Oxi113	1122	17.8061	17.6994	17.7992	17.9	17.9067		17.2166	17.6472	17.5681			17.2789	17.0489				17.1164	18.0311	18.0137	18.4235	18.1201	18.4257	17.9874	18.0756	18.2507
AC(UniMod:4)MEEM(UniMod:35)HQVAIAAK(UniMod:121)DPANGR	-0.19223	-0.0864662	0.0827451	0.785065	0.988215	0.960744	0.452336	0.684421	0.674456	NUP85	Q9BW27_K124_Oxi116	1123	16.491		16.7766	16.8162	16.2174	16.5458			16.2765	16.0623	15.9561		15.9754	16.0121	15.6849	15.8028	16.1462	16.7046	17.0523	16.7633	17.0884	17.1246	16.3319	17.1255	17.3575
AC(UniMod:4)MEEMHQVAIAAK(UniMod:121)DPANGR	-0.470298	0.268301	-0.0720801	0.205703	0.899258	0.966505	0.0249465	0.183093	0.715271	NUP85	Q9BW27_K124	1124	18.0538	18.1214	18.3147	18.2148	18.225	17.9307	17.4823	17.4827	18.0989	17.8181	17.349	17.7112	16.7652	17.6343	18.1153	17.6495	17.3175	18.7574	18.5113	18.8123	18.593	18.5098	18.4749	18.7938	18.6072
AC(UniMod:4)NC(UniMod:4)LLLK(UniMod:121)VNQIGSVTEAIQAC(UniMod:4)K	0.0994374	0.1669	-0.135362	0.930997	0.986092	0.970234	0.769939	0.650049	0.730383	ENO2	P09104_K343	1125	16.308	16.6006	16.4528	16.8268	15.9497	16.4063	16.7221	16.5303	16.5689		16.4345	16.1383	15.2879	15.4916	16.8587	16.5964	15.5352		16.4213	16.1272	16.6884		16.6999	16.7058	15.4251
AC(UniMod:4)NLTDTQK(UniMod:121)EVK	0.198684	-0.0593476	0.111598	0.451634	0.985694	0.871959	0.110847	0.624357	0.360587	KDM3B	Q7LBC6_K1364	1126	17.2528	16.5947	17.0815	16.6688	17.0984	17.2513	16.8778	17.0836	17.0255	17.4311	17.4456	17.573	17.5064	17.445	17.5311	17.3365	17.4061	17.1203	17.238	17.2837	17.49	17.3274	17.4467	17.2829	17.5214
AC(UniMod:4)PEK(UniMod:121)HFAFK	-0.219748	-0.130678	-0.0509634	0.424585	0.95059	0.962126	0.0974717	0.314199	0.691692	FAM3C	Q92520_K67	1127	19.7601	19.6141	19.8199	19.892	19.8582	19.361	19.7338	19.6073	19.6031	19.722	19.5769	19.6951	19.5167	19.3232	19.3129	19.7446	19.6074	19.6998	20.1713	20.2105	20.147	19.9246	19.9509	19.9649	20.1843
AC(UniMod:4)PK(UniMod:121)C(UniMod:4)NVQFNLLDPLK	0.267099	0.094951	0.223884	0.333261	0.972041	0.656045	0.0595594	0.486957	0.109922	ZNF280C	Q8ND82_K241	1128	18.5651	18.2278	18.4963	18.4493	18.3524	18.7417	18.7813	18.5712	18.5	18.7301	18.7606	18.5182	18.2082	18.7364	18.8764	18.4735	18.5105	18.2632	18.6981	18.6017	18.3038	18.7671	18.5717	18.6052	18.8184
AC(UniMod:4)PK(UniMod:121)EGPAVVGQFIQDVK	0.0617317	0.0214974	0.147112	0.904823	0.998839	0.869017	0.695949	0.891577	0.355743	CAND1	Q86VP6_K812	1129	19.7256	19.5079	20.1154	19.8242	19.6168	19.6351	19.917	19.8127	19.9465	19.6838	19.8823	19.8392	19.7295	19.6062	20.0482	19.7872	19.7792	19.2827	19.7924	19.5052	19.4676	19.1973	19.8196	19.6781	19.9413
AC(UniMod:4)PLQPDHTNDEK(UniMod:121)E	1.74787	0.00483008	1.11765	0.000747297	0.999489	0.332945	1.80162e-05	0.990048	0.0193233	PCLAF	Q15004_K110	1130	14.5128		14.3481	13.9628	14.1214	15.7794	16.1286	15.6678	15.9921	13.9176				14.4785	13.4112	14.3714	13.4288		13.2829			14.49			14.311	+
AC(UniMod:4)PQTDK(UniMod:121)FFLHK	0.991979	0.00282964	0.129055	0.00015603	0.999489	0.895671	2.84527e-06	0.985844	0.421965	SETD2	Q9BYW2_K1130	1131	15.5283	14.7205	14.6901	15.1513	14.9025	15.9907	15.9518	15.8397	15.6501	15.7262	15.8324	15.7032	15.7423	15.9971	15.8562	15.4376	15.7245	15.1924	15.5125	15.5343	15.3845	15.0799	15.6003	15.476	15.9838	+
AC(UniMod:4)QALGAMLSK(UniMod:121)GALNPADITVLFK										NELFCD	Q8IXH7_K302;Q8IXH7-4_K293	1132	16.7625					16.6935	17.2999													16.9987	16.6257			16.1945
AC(UniMod:4)QIIASILVGK(UniMod:121)DEK										POLR3A	O14802_K575	1133	15.6854		15.3956							15.5741											16.0865
AC(UniMod:4)QK(UniMod:121)M(UniMod:35)ILELFSK	-0.335959	-0.215323	0.315258	0.704995	0.975355	0.887972	0.331605	0.528593	0.402943	GSTO1	P78417_K114_Oxi115	1134	16.7463	17.0445	16.5667		16.6407	15.9751	16.8543				16.4899	17.1159		16.5785	16.5588	16.6255		16.2989			17.3851	17.1587			17.1557
AC(UniMod:4)QK(UniMod:121)MILELFSK	-0.110364	0.195522	-0.0283826	0.704025	0.795597	0.978016	0.330503	0.0920175	0.80033	GSTO1	P78417_K114	1135	17.2402	17.3247	17.2687	17.2365	17.3787	16.9885	17.1449	17.3456	17.2882	17.1795	16.9972	17.0745	16.7935	17.2354	17.2297	17.2153	17.1465	17.6436	17.3558	17.2075	17.309	17.4161	17.2572	17.5191	17.21
AC(UniMod:4)QLSVVVDDK(UniMod:121)K	0.479848	0.591324	0.211599	0.0780178	0.103904	0.762032	0.00574032	0.00106641	0.189982	DNMT1	P26358_K1348	1136	18.1339	17.9355	17.9213	17.7134	17.8676	18.6417	17.7472	18.3239	18.6446	18.0117	18.2443	18.124	17.8367	18.7631	18.707	18.5643	18.5476	17.5885	17.7553	18.1211	17.9216	17.9794	18.1277	18.0695	18.0562
AC(UniMod:4)QSFHEALEAWAK(UniMod:121)GPGAEPFYIR	-0.0195178	-0.0605145	-0.100656	0.982038	0.994673	0.961629	0.928771	0.781876	0.685016	CARD10	Q9BWT7_K700	1137	16.5843		16.9698	16.326	16.0253	16.1981	16.5303	16.5171	16.4381	16.4105	17.1874	17.0864		17.0315	16.9226	16.7068	16.6761	16.4738	16.7928	16.4079	16.233	16.5268		16.2257
AC(UniMod:4)SGK(UniMod:121)FM(UniMod:35)PIMQWLYFDALEC(UniMod:4)LPEDK	-0.410089	0.6143	0.414837	0.677454	0.906161	0.834621	0.297114	0.195478	0.291743	UBA1	P22314-2_K376_Oxi378	1138	18.4473	18.8319	19.5045		18.4258	17.1842	19.2127	18.5034	19.1423		17.6519		17.1656	17.8075	18.1313	18.1303		18.0808		18.4088	18.8592	18.7958	19.0998	18.9564	18.6058
AC(UniMod:4)SGK(UniMod:121)FMPIM(UniMod:35)QWLYFDALEC(UniMod:4)LPEDK	-0.166262	2.07813	-0.431694	0.842905	0.122563	0.764066	0.560452	0.00135738	0.191705	UBA1	P22314-2_K376_Oxi381	1139	18.5958	18.9481	19.4183		18.83		19.0093	18.4776	19.2108				16.8186		18.8968					18.4678	18.9045	17.7742		18.6908	18.2983
AC(UniMod:4)SGK(UniMod:121)FMPIMQWLYFDALEC(UniMod:4)LPEDK	-0.87747	0.00223763	-0.222076	0.721312	0.999959	0.975951	0.353661	0.998246	0.789582	UBA1	P22314-2_K376	1140	19.5091	19.8265		18.8039	20.4717		17.1823		20.4641	18.7749	19.6914				18.8532	19.6176			20.3237	19.8446	19.6399	20.5817	20.5435		18.0168
AC(UniMod:4)SK(UniMod:121)QTLSSLK	0.339643	0.0495857	0.49035	0.69356	0.998675	0.804549	0.317325	0.891006	0.240978	CMAS	Q8NFW8_K331	1141	14.4401	14.4929	14.9573	14.2745	13.5988	14.6842	14.823	15.0644	14.1105		15.222	14.2899	13.6436	14.1583	15.1783	14.545	13.8575		13.8732	14.2538		14.7171	14.5034	14.6103	14.3845
AC(UniMod:4)SK(UniMod:121)VFVK	-0.41913	-0.237701	-0.0579855	0.232281	0.928486	0.973393	0.0306039	0.236377	0.751119	ZNF324	O75467_K264	1142	15.415	15.7754	15.9806	15.9296	15.8432	15.6579	15.6369	15.4194	15.138	15.4168	15.1296	15.4776	15.1545	14.8648	15.2598	15.0461		15.5736	15.5205	15.4332	14.9963	15.7599	14.7976	15.5742	15.16
AC(UniMod:4)SLAK(UniMod:121)TAFDEAIAELDTLNEESYK	0.410329	0.013716	-0.567202	0.678444	0.999489	0.72423	0.298772	0.978209	0.156323	YWHAB	P31946-2_K193	1143	20.5697	19.8067	20.1072	20.558	20.9949	19.9706	21.1062	20.9541	21.0773	20.9113		20.6567		20.7436	21.108		20.5415	20.2937	20.4917	21.2081	20.8553	20.9139	18.7295	20.5885	20.3481
AC(UniMod:4)SLAK(UniMod:121)TAFDEAIAELDTLSEESYK	-0.314866	0.215311	0.948098	0.857593	0.989764	0.663688	0.59006	0.712064	0.1142	YWHAZ	P63104_K193	1144	20.4503	21.402	21.6995	21.5242	21.6263	22.0928	21.7278	20.0024	21.1695	19.5473	19.401	20.2818	21.0031	18.8996	21.0931	21.3165	19.7852	18.0178	19.9264	18.935	20.3426	21.1054	21.0019	19.6195	19.2874
AC(UniMod:4)VC(UniMod:4)QTLGISPEEK(UniMod:121)FVITTTSR	-0.0341556	0.171712	0.0808374	0.953865	0.949917	0.953511	0.838596	0.311529	0.630525	SMCHD1	A6NHR9_K71	1145	17.5376	17.3102	17.6372	17.4336	17.1291	17.0343	17.4308	17.6851	17.2233	17.8312	17.6501	17.9423	17.8726	17.8453	18.2469	17.9873	17.9035	16.9833	17.0668	17.5681	17.5899	17.4992	17.3846	17.0568	17.5909
AC(UniMod:4)VDFK(UniMod:121)TWMR	0.3437	0.179219	-0.0549826	0.200759	0.96402	0.970856	0.0238946	0.369661	0.733096	GFER	P55789_K78	1146	15.8551	15.7407	15.9913	15.7824	15.8091	16.4743	15.9808	15.986	16.2573		15.818	15.5954			16.0392	15.7327		15.4915	15.7381	15.9452		15.6968	15.7244	15.5888
AC(UniMod:4)VFGNEPK(UniMod:121)ASDEVPLAPR	-0.276285	-0.0514378	0.0436035	0.243289	0.987916	0.969339	0.0331634	0.675801	0.722804	SLC35B2	Q8TB61_K87;Q8TB61-2_K87;Q8TB61-3_K38	1147	18.6925	18.8215	19.1464	19.294	19.253	18.8521	18.7346	19.0386	18.7843	18.7878	18.941	18.9048	18.6188	18.9758	18.7385	18.5601	18.7723	18.1363	18.3817	18.3308	18.2623	18.1917	18.4493	18.1899	18.4548
AC(UniMod:4)VK(UniMod:121)TYHYHC(UniMod:4)GVQDK	-0.120587	-0.0847828	0.143935	0.861271	0.989565	0.93952	0.597805	0.710211	0.560199	PHF6	Q8IWS0_K299;Q8IWS0-3_K298	1148	15.197	15.6662	15.1059	15.6174	14.8241	15.3795	15.0276	15.4889	14.8352	15.0539	15.3247	15.1648	15.2886	14.7769	14.55	15.6049	15.561	15.174	15.4037	15.0786	14.8172	15.2265	15.2627	15.2976
AC(UniMod:4)VVHGSDLK(UniMod:121)DM(UniMod:35)TSEQLDDILK	-0.132483	-0.113868	-0.0302674	0.702981	0.966617	0.981482	0.32929	0.400379	0.821748	ATP1A1	P05023_K671_Oxi673;P05023-4_K671_Oxi673	1149	19.9764	20.173	20.2708	20.5562	20.501	20.2789	20.449	20.0098	20.2333	20.0897	19.8346	20.1791	19.7598	19.8525	19.9968	19.876	19.6823	19.44	19.8136	19.8186	19.834	19.7994	19.5542	19.5488	19.8829
AC(UniMod:4)VVHGSDLK(UniMod:121)DMTSEQLDDILK	-0.0305489	-0.0340722	0.0580208	0.939951	0.994673	0.953594	0.8	0.777549	0.631071	ATP1A1	P05023_K671;P05023-4_K671	1150	20.5983	20.8771	21.0953	20.9178	20.8916	21.2536	20.9646	20.6141	20.8273	20.6779	20.5754	20.6938	20.3928	20.5475	20.6692	20.5752	20.4117	20.1719	20.3737	20.2918	20.2342	20.4555	20.2952	20.4142	20.1388
AC(UniMod:4)VVNGPDEVAK(UniMod:121)TK										FBXO38	Q6PIJ6-2_K813	1151	15.0396					15.472	14.8539	14.4637	15.731							14.8095							14.9077
AC(UniMod:4)YK(UniMod:121)LLLETLPGYSLSLDPK	-0.0257122	0.0410568	0.0712986	0.970401	0.996324	0.974595	0.889528	0.837359	0.765671	TRAPPC9	Q96Q05_K430;Q96Q05-2_K528;Q96Q05-3_K421	1152	17.6354	17.4651	17.502	17.8438	17.5654	17.3546	17.7436	17.6815	17.4938	17.4992	17.7921	17.8544	17.3102		18.003	17.2004	17.7618	17.3218	17.7635		18.0111		17.709	17.8312
AC(UniMod:4)YLSINPQK(UniMod:121)DETLETEK	0.0196316	-0.154078	0.0459394	0.97842	0.966617	0.978993	0.915757	0.410169	0.804611	ACTR1A	P61163_K230	1153	18.1773	17.9091	18.4325	18.0853	18.2293	18.1349	18.0776	18.2582	18.2641	18.1782	18.3399	18.6221	17.734	17.9999	18.1103	18.3765	17.7712	18.5621	18.3536	18.2004	17.6585	18.2359	18.3698	18.1953	18.1574
ADAAEK(UniMod:121)IR	-0.28541	-0.00536682	0.0450879	0.262205	0.999489	0.970234	0.03812	0.967231	0.730356	ZFAND6	Q6FIF0_K192;Q6FIF0-2_K180	1154	19.4172	19.7582	19.8494	19.8129	19.9102	19.6883	19.4244	19.591	19.4853	19.4402	19.5489	19.475	19.5344	19.5777	19.5784	19.5398	19.2811	19.3134	19.081	19.0471	18.7272	19.4738	18.8659	19.0991	18.9103
ADAASSLTVDVTPPTAK(UniMod:121)APTTVEDR	0.0633897	0.00696107	-0.0973078	0.912766	0.999489	0.954632	0.716487	0.968124	0.641364	GORASP2	Q9H8Y8_K420;Q9H8Y8-3_K432	1155	17.9397	18.0252	17.8939	18.3085	18.1164	18.1396	18.4755	17.833		17.8361	17.9066	17.6851		17.5498	18.2385	17.7931	17.6836	17.9669	17.8979				17.8736	17.9639	17.6677
ADAENLIYTADPESFEVNTK(UniMod:121)DMDSTLSR										ECT2	Q9H8V3_K817;Q9H8V3-2_K785;Q9H8V3-3_K817;Q9H8V3-4_K786	1156	15.5978		15.7033	16.0289		16.2598					14.6156		15.5102	15.5113	15.4268				16.3791			14.9448
ADAEYYAAHK(UniMod:121)YATSNK	0.0066609	0.155715	-0.173548	0.99249	0.96425	0.849017	0.969356	0.373684	0.322543	ERLIN1	O75477_K267	1157	16.0776	15.5175	15.8316	16.2417	15.8072	15.7059	15.5848	16.0114	16.1225	16.1601	16.4688	15.7384	15.8252	16.0199	16.2812	16.412	16.1022	16.3281	16.5334	16.4231	16.0788	16.054	16.3047	16.2919	16.0185
ADAGHAGVSANMMK(UniMod:121)K										SPIN1	Q9Y657_K28	1158	15.7481			15.7507		16.0784	15.5587	15.9306		16.0734									15.0969
ADAGK(UniMod:121)EGNNPAENGDAK	-0.0971106	-0.0953888	0.34955	0.720462	0.962672	0.254986	0.352421	0.360834	0.0112865	HMGN2	P05204_K64	1159	19.7216	19.2723	19.6136	19.5129	19.5755	19.5564	19.2448	19.3377	19.4469	19.999	19.8212	20.0967	20.0769	19.7391	20.0113	19.9556	19.9062	19.557	19.5463			19.9209	19.9043	19.9249	19.8547
ADAISSIGTSGLTDM(UniMod:35)K(UniMod:121)K	0.0218271	0.0536009	-0.171203	0.981257	0.996324	0.844547	0.925618	0.818883	0.314124	CC2D2A	Q9P2K1_K849_Oxi848	1160	16.0446	15.9128					15.8636		16.0057	15.7178		15.793		15.809					16.2943	16.4118		15.9891	16.4577	16.1618	16.1187
ADAK(UniMod:121)AYSDPSTGEPATYGELQQR	0.0589205	0.189822	0.0213728	0.914485	0.933897	0.990308	0.722949	0.259927	0.897542	PLEC	Q15149_K3316	1161	18.0267	18.4305	18.1182	17.4684	18.1683	18.2099	18.1528	17.9504	18.1081	18.0306	17.8423	17.5852	17.5359	18.0008	18.1683	17.7174	17.8667	17.9715	18.189	18.1985	18.2421	18.432	18.1565	17.9759	18.1223
ADAK(UniMod:121)DPASLPQC(UniMod:4)LGPGC(UniMod:4)VR	0.677825	0.268014	0.209899	0.200911	0.959634	0.939966	0.023945	0.343024	0.562065	CXXC1	Q9P0U4_K367;Q9P0U4-2_K371	1162	15.9376	15.406	16.0865	15.3336	16.1041	16.4921	16.2698	16.272	16.6076	15.6266	16.1533	15.4614	16.0327	16.4834	15.8429	16.0598	15.9599		16.1162		15.0309	16.5102		15.2722	15.568
ADAK(UniMod:121)EIPR	0.0547002	-0.00613592	0.0205712	0.918446	0.999489	0.990308	0.732935	0.969425	0.89777	ROCK2	O75116_K1222	1163	16.0081	15.7081	16.3116	16.1889	16.0126	15.7741	16.2002	16.1986	16.2671	16.2583	15.9135	15.8352	15.6391	15.7683	16.1623	15.814	15.8769	16.023	16.1592	15.905	16.0047	16.3092	15.7335	15.9452	16.1862
ADALK(UniMod:121)AMK	0.440577	0.171239	-0.138774	0.0574489	0.918195	0.845582	0.00378221	0.220244	0.317541	ALYREF	Q86V81_K161	1164	20.8909	21.3491	20.9623	21.3231	21.3895	21.9651	21.538	21.5807	21.7025	20.2477	20.5188	20.1327	20.3811	20.5209	20.6271	20.6485	20.1686	20.7439	21.0836	20.9744	20.6392	20.6222	20.7809	20.7552	20.7278
ADALLGK(UniMod:121)ATIDLK										WWP1	Q9H0M0_K96	1165	16.6018	17.2239	17.0104	17.1644	17.4294	16.8705	17.5279	17.2496	16.5523		15.7896			15.9324	15.8077	16.3879		16.0344	16.4063	16.3274	15.914
ADALQAGASQFETSAAK(UniMod:121)LK	-0.123179	0.041162	-0.00597846	0.705244	0.993074	0.996352	0.332157	0.743424	0.962035	VAMP3	Q15836_K66	1166	22.7965	22.3297	22.6102	22.4756	22.6765	22.1563	22.4794	22.4381	22.5255	23.2028	23.3154	23.306	23.148	23.3121	23.3603	23.3485	23.116	22.3353	22.7187	22.6759	22.9405	22.722	22.5132	22.559	22.8523
ADALSM(UniMod:35)DNC(UniMod:4)K(UniMod:121)ELER										DNAJB14	Q8TBM8_K367_Oxi363	1167	14.9724		14.879			14.7299	15.4703	15.0481	14.8954										14.812
ADAVLGC(UniMod:4)SVK(UniMod:121)EQQESFSSLPPLGSQGLSK	-0.343225	0.133449	0.0232556	0.476281	0.967619	0.990537	0.124989	0.453673	0.903042	SOGA1	O94964_K502;O94964-2_K740	1168	18.3259	17.8092	17.8834	17.845	18.2902		17.565		17.6625	18.4894	18.6609	18.7832	18.9364	18.6622	19.0333	19.0003	18.7079		18.1355	18.61	17.864	18.5596	17.8317	18.239	18.2755
ADAVWNK(UniMod:121)IQEENVIPR	0.115192	0.239352	0.0226118	0.883989	0.947473	0.991741	0.646011	0.307673	0.922225	LRPPRC	P42704_K980	1169	17.1686		16.9496	17.504	17.5327	17.6452	17.5838	17.4204	17.1265	16.6571	17.0805	16.9292	16.6822	17.1936	16.9319	16.943	17.2379	17.2028	17.5519	17.6577	16.2724	17.3423	16.9606	17.451	17.0212
ADC(UniMod:4)ASGIFLAAEK(UniMod:121)YAPSK	-0.126216	0.335939	0.0268328	0.835305	0.891599	0.990308	0.544465	0.170934	0.897004	AP1G1	O43747-2_K413	1170	16.0748	16.4345	16.0994	16.2319	16.2868	16.2154	15.8323	16.3389	16.1612		16.1424	15.872	15.4039		16.235	16.2581	15.9331	15.289	16.3565	16.1787	16.2229	16.002	16.0987	16.3195	15.7341
ADC(UniMod:4)HEALLAAWK(UniMod:121)K	0.150552	-0.442318	-0.253954	0.867247	0.837501	0.895671	0.60882	0.115495	0.421879	DHX37	Q8IY37_K1125	1171	15.4589	14.2797	14.8979	14.5592	14.5313	14.8236		14.8138	14.5152	15.984	16.2826	16.0653	17.0564	15.9789	16.0057	15.8408	15.7938		16.0057	15.4794	15.5006	14.9492	16.3243		14.9504
ADC(UniMod:4)IK(UniMod:121)EIDLLK	0.206998	-0.285197	0.174831	0.669803	0.872398	0.874953	0.289695	0.149314	0.369367	NEK7	Q8TDX7_K81	1172	16.3867	16.1279	16.6642	17.1482	16.6198	16.735	16.7391	16.9172	16.9968	16.4633	16.4926	16.6334	16.176	16.1199	16.6081	15.884	16.0126	16.0627	16.2954	16.0017	15.7619	16.3581	16.2444	15.7974	16.4212
ADC(UniMod:4)PPGMK(UniMod:121)QQVLVFYTK	-0.389676	0.0923004	-0.247533	0.684048	0.995073	0.916498	0.305184	0.805136	0.482369	FAM160B1	Q5W0V3_K104;Q5W0V3-2_K104	1173	16.4089	16.8626		17.3025	16.6186		16.7622	16.6937	16.1589	15.4036	16.3806	16.361			16.1185	16.2319	16.0717		15.555	17.0808	16.9904	15.9568	16.0201	16.9138	16.2874
ADDDVYIK(UniMod:121)GDR	0.333101	-0.243516	0.155617	0.741457	0.974476	0.97285	0.380737	0.519584	0.748841	CHSY1	Q86X52_K177	1174	14.5663	14.5172	14.7563	15.0325	13.6797	14.4311	15.1919	14.7657	14.9295	15.1519	14.9254	14.8326	14.9568	15.5208	15.1242	15.1019	13.1456	13.8849			13.86	14.1756	14.0398	13.8688
ADDFVLK(UniMod:121)K										RSBN1	Q5VWQ0_K252	1175	17.7249					17.8289	18.0339		17.9636	17.3763		17.6839		17.5235	17.9115			17.7254	17.6765		17.659		17.7201	17.5962
ADDLGK(UniMod:121)GGNEESTK	0.147137	0.0690784	0.15315	0.734839	0.987646	0.867601	0.371862	0.672755	0.353013	SOD1	P00441_K129	1176	18.2636	17.6719	18.4825	17.9383	18.1366	18.0136	18.469	18.0387	18.2966	17.8696	18.2921	18.008	18.3582	18.2568	18.1692	18.4267	17.9515	18.2707	18.3279	18.3705	18.6984	18.7512	18.5205	18.4951	18.5134
ADDMK(UniMod:121)WAQK	0.504922	0.621673	-0.133342	0.128375	0.810636	0.910639	0.0118656	0.0988706	0.462448	TMEM189	A5PLL7_K264;A5PLL7-2_K261	1177	14.9783	15.353	14.9665	15.1371	15.2753	16.1212	15.5957	15.6371	15.3977		12.7093					13.331		15.2371	15.2566	15.0864	14.7298	15.2946	15.0254	14.775	14.6816
ADDPSWC(UniMod:4)K(UniMod:121)TPSGHIK	0.690732	0.0261813	0.0221542	0.0377398	0.999314	0.991253	0.00220486	0.896341	0.91221	SOX4	Q06945_K53	1178	16.0373	15.3446	15.767	15.2828	15.2942	16.1471	16.2411	16.2355	15.8278	16.2318	15.7574	15.8398	15.7607	16.2897	16.2648	15.6202	15.5197	15.8917	16.5912	16.7349	16.4738	16.6192	16.4052	16.615	16.1409	+
ADDPYAHLSK(UniMod:121)K										ABCF1	Q8NE71_K255	1179	16.6857				16.6315	16.6712	16.925	16.6627		16.3538											16.87
ADDTSAATIEK(UniMod:121)K	-0.196276	0.00166759	-0.203114	0.714038	0.999527	0.851369	0.344108	0.993517	0.327923	WBP11	Q9Y2W2_K556	1180	14.5347	15.2559	14.7748	14.5482	14.9158	14.411	14.7377	14.7049	14.8558	14.7144	14.7971	14.3012	14.7929	14.4505	14.9128	14.855	14.3938	14.1424	14.5937	14.1962	14.18	14.1528	13.4725	14.6328	14.0416
ADDYEQVK(UniMod:121)NVADYYPEYK	-0.371531	0.0244613	0.00678494	0.45193	0.999489	0.997988	0.110977	0.913847	0.976057	ATP6V0D1	P61421_K265	1181	16.5523	16.5079	16.9025	16.6894	17.2258	16.2099	15.9266	16.7564	16.9464	15.7525	16.3948	16.7993	16.7117	16.4943	16.5204	16.2994	16.4421	16.4826	16.6101	16.871	16.36	16.6798	16.5133	16.8302	16.3276
ADDYIEITGAGGK(UniMod:121)K	0.0424299	-0.0156799	0.202327	0.896694	0.998489	0.515261	0.676273	0.877149	0.0562569	SAMHD1	Q9Y3Z3_K405	1182	18.5866	18.7219	18.924	18.8427	19.0232	18.9232	18.9232	18.8985	18.9365	18.8501	18.8896	18.8872	18.7133	18.958	18.8212	18.7357	18.7625	17.6618	17.8583	18.1133	18.0953	18.1671	18.0699	18.138	18.1631
ADEASELAC(UniMod:4)PTPK(UniMod:121)EDGLAQQQTQLNLR	0.00827624	0.109668	-0.128577	0.990015	0.974021	0.899317	0.959296	0.501168	0.431251	FASN	P49327_K2206	1183	19.6799	20.301	19.8007	19.6649	19.7549	20.1556	20.1072	19.8352	19.4566	19.5379	19.724	19.5952	19.2991	19.6165	19.8885	19.545	19.5448	19.3718	19.7544	19.7744	19.6022	19.7116	19.5273	19.4032	19.3465
ADEDPALFQSVK(UniMod:121)TK	-0.146188	-0.117331	0.0388159	0.783837	0.978465	0.983817	0.449893	0.543249	0.839992	PITPNB	P48739_K167	1184	17.4893	17.4109	17.7838	17.5435	17.8273	17.4316	17.5891	17.3989	17.5611	17.5685	17.6083	17.4959	17.714	17.476	17.7191	17.7299	16.9923	16.8263	17.4786	17.5523	17.5122	17.5161	17.6446	17.5712	16.7928
ADEK(UniMod:121)ITNININQALSILK	-0.521692	-0.00249973	0.170623	0.170051	0.999489	0.891539	0.0183572	0.99035	0.41284	KNTC1	P50748_K1543	1185	16.4662	16.4487	16.6406	17.175	17.011	16.4421	16.054	16.2569	16.4357	16.4026	16.9443	16.8074	16.0689	16.3613	16.7341	16.7712	16.3466	16.3204	16.6092	16.1667	15.7061	16.5219	16.4393	16.105	16.4186
ADEK(UniMod:121)SSC(UniMod:4)TLPEGTNSSPQEIDPTK	-0.18569	0.0428153	0.0555266	0.688297	0.995326	0.974455	0.310391	0.812934	0.759028	TM9SF4	Q92544_K224	1186	15.5731	15.3308	15.4457	15.717	15.686	15.1894	15.0139	15.6468	15.5866	15.5963	15.8272	15.4738	15.6722	15.7383	15.4985	16.0246	15.4793	15.4675	16.0705	15.5333	15.2314	15.8609	15.6299	15.3253	15.7087
ADEK(UniMod:121)WGFC(UniMod:4)ETEEEAAK	0.0742614	-0.0107293	0.056889	0.923417	0.999489	0.979454	0.750648	0.966052	0.807563	SEL1L	Q9UBV2_K164	1187	15.633	14.838	15.9193	15.8024	15.5018	15.2102	15.5528	15.9018	15.6938	15.4969	15.2621	15.1364	15.7993	15.1202	15.4508	15.6679		16.2312	16.1109	15.2589	15.8877	16.0278	16.0502	15.827	15.8113
ADELNNK(UniMod:121)HTIFGK	-0.145598	-0.697455	0.107333	0.836217	0.436367	0.95851	0.546738	0.0131169	0.65618	CWC27	Q6UX04_K126	1188	15.4609	15.0669	15.5314	15.8828	15.9102	15.0398	15.7962	15.0133	15.9596		15.6739	16.0267	15.9549	15.4856	14.5839	15.3744	15.3069	15.4928	15.2913	15.4775	15.0212	15.7154	15.1028	15.4644	15.4295
ADELSEK(UniMod:121)QVYDAHTK	-0.140552	0.00211453	-0.0606793	0.767647	0.999489	0.969925	0.421641	0.990279	0.727008	CAV1	Q03135-2_K8	1189	16.7318	16.6152	17.1665	17.286	17.0026	16.6874	17.0664	16.7132	17.041	15.9643	16.1579	16.3226	16.7374	16.5508	15.8353	16.3678	16.4368	16.852	17.0552	16.9818	17.039	16.9427	17.0512	16.9076	16.7838
ADEM(UniMod:35)YDK(UniMod:121)C(UniMod:4)IDLEPDNATTYVHK	-0.144372	-0.919881	-0.00672192	0.901252	0.86342	0.99881	0.688181	0.137343	0.988405	TOMM70	O94826_K501_Oxi498	1190	14.8246	14.5114	15.3684	15.4468	14.5503			14.8655	14.7842	15.0528						14.1329		14.8387	15.4722	14.3359	14.5646				14.7961
ADENNAK(UniMod:121)LQELGK	-0.335187	-0.178083	-0.00227012	0.618645	0.985694	0.999455	0.235019	0.618629	0.994317	VIRMA	Q69YN4_K887;Q69YN4-3_K887	1191	15.3177	15.6646	15.4052	15.345	15.5962	14.1114	15.6295	15.2668	15.6626		15.1531	15.5395		15.2646	14.9449	15.295			15.5487	15.5351	14.9984	15.4738	15.6238		14.9777
ADEVLEILK(UniMod:121)TASDDR	-0.0579393	-0.0773546	0.236229	0.91852	0.986092	0.744229	0.733526	0.649807	0.174026	SNRNP200	O75643_K294	1192	18.0385	17.7683	17.9503	18.0122	17.9495	17.8192	17.9304	17.6856	18.0134	18.2044	18.3079	18.2138	18.7425	18.3922	18.0969	18.2434	18.4267	17.1111	18.1127	18.1005	17.7864	18.005	18.0087	18.0439	17.998
ADEVVAPGQEK(UniMod:121)ISSLSGAHR	0.429212	0.0622373	-0.00668753	0.366687	0.992224	0.997988	0.0718024	0.737542	0.975082	DHX37	Q8IY37_K142	1193	16.0492			15.2522	15.4302	15.6547	15.756	15.58	16.0912	16.2242	16.1128	16.2728	16.4149	16.0193	16.6168	16.3621	16.2754		16.6156	15.5983	16.2563	16.2561	15.9833		16.2107
ADFC(UniMod:4)IIHYAGK(UniMod:121)VDYK	-0.0375294	0.121523	-0.0277849	0.929094	0.958397	0.981843	0.764351	0.336542	0.82428	MYH9	P35579_K576	1194	17.5845	17.4051	17.4852	17.4196	17.5544	17.467	17.0937	17.641	17.5123	17.4147	17.904	17.625	17.3672	17.608	17.7926	17.6369	17.7594	17.6711	17.6853	17.8334	17.5363	17.7301	17.5138	17.6103	17.7608
ADFLK(UniMod:121)AR										NEDD4	P46934-4_K570	1195	14.8233	14.5514	14.9932	15.0402	14.873	14.9681			14.8094																14.5279
ADFLPQSSVASQSSSEGK(UniMod:121)LATK	0.161221	0.175932	-0.529631	0.685558	0.936235	0.104318	0.306849	0.265923	0.00241905	PJA1	Q8NG27_K212;Q8NG27-3_K157	1196	18.0532	18.1909	18.27	18.596	18.2782	18.4367	18.5784	18.3815	18.5836	17.9509	18.0848	18.3294	17.8158	18.2686	18.3018	18.4292	17.8849	17.5961	18.1106	18.1269	17.6732	17.4754	17.5977	17.1894	17.1258
ADFQK(UniMod:121)VLQLYPNNK	-0.138297	-0.0381099	-0.0875431	0.572124	0.990073	0.888519	0.19286	0.714633	0.404124	FKBP4	Q02790_K378	1197	21.0351	20.9856	21.1392	21.0825	21.1123	20.6378	20.9962	21.0077	21.1246	20.9673	21.0651	21.0574	20.8042	20.9181	20.8748	21.0056	20.943	21.029	21.1498	21.2374	21.3193	21.1753	21.0433	21.0088	21.1579
ADFSGM(UniMod:35)SQTDLSLSK(UniMod:121)VVHK	0.393744	-0.19176	-0.052214	0.548716	0.97067	0.984034	0.174879	0.468051	0.842418	SERPINB6	P35237_K314_Oxi305	1198	15.9118	15.0812	15.1161	15.6569	15.7873		15.8302	15.5968	15.9852	15.4931	15.8907	16.4046	16.5108	15.7622	15.7318	15.9501	16.088	15.7557	15.7647	16.5233	16.604	15.5384	15.9144	16.4136	16.5725
ADFSGMSQTDLSLSK(UniMod:121)VVHK	-0.0446353	0.0110303	0.205051	0.918036	0.999489	0.680433	0.731747	0.9324	0.125287	SERPINB6	P35237_K314	1199	17.7958	17.3232	17.5456	17.266	17.4005	17.3319	17.2594	17.4023	17.3631	17.6609	18.1224	18.3699	17.8641	18.0078	17.9647	18.0603	18.0286	17.6383	17.9058	18.1924	17.9178	18.1242	18.155	18.195	18.0003
ADFSTK(UniMod:121)DIYQDLNR	0.41678	0.0592132	0.257684	0.420284	0.995073	0.851671	0.095236	0.806166	0.328312	MSH2	P43246_K235	1200	17.6897	17.3122	17.5226	17.5217	17.4983	17.9387	17.8068	17.8119	17.9645	17.514	17.4263	17.6373	18.1688	17.6515	17.8463	17.6307	17.8548		17.6192	17.3818	17.5958	16.7226	18.452	17.9963	17.989
ADFVLAANSYDLAIK(UniMod:121)AITSSAK										FKBP8	Q14318_K249;Q14318-2_K250	1201	17.8112		18.3817				17.1113	17.2412			17.6857		17.5257		18.4836				18.2049	17.7796	17.8485				17.8495
ADGAEAK(UniMod:121)PAE										MYH9	P35579_K1957	1202	17.1668	17.6769			16.8093	17.0141
ADGDSK(UniMod:121)GSEEVDSHC(UniMod:4)K										LAS1L	Q9Y4W2_K247;Q9Y4W2-2_K247	1203	13.4712	11.9806			13.4927	12.8677	14.3285								13.6344				14.5235
ADGDTLSC(UniMod:4)IC(UniMod:4)GK(UniMod:121)TK	0.0107841	-0.119897	0.00954505	0.982496	0.958821	0.993649	0.930645	0.338494	0.938596	ITPRIP	Q8IWB1_K259	1204	18.1545	18.2756	18.2407	18.267	18.3534	18.3658	18.4977	17.8858	18.4304	18.6422	18.4499	18.6463	18.4654	18.4579	18.4487	18.3802	18.4374	17.4447	17.7823	17.8265	17.659	17.9017	17.6523	17.7139	17.4828
ADGEEDEVK(UniMod:121)AAR	0.492606	0.0573159	0.0298339	0.0457777	0.988427	0.983813	0.00280559	0.698315	0.839906	SART3	Q15020_K30	1205	15.1604	15.0452	15.1169	15.1688	14.7032	15.5463	15.4291	15.3599	15.6693	14.8412	15.3027	15.2121	15.3981	15.4003	15.405	14.8682	15.3098	14.9857	15.2074	14.8084	14.9752	15.2369	15.0475	14.8445	14.9671	+
ADGGAEYATYQTK(UniMod:121)STTPAEQR	0.16605	-0.115038	0.164663	0.925259	0.996324	0.974109	0.755608	0.829173	0.757581	CD46	P15529-2_K390;P15529-3_K375;P15529-4_K360;P15529-5_K376;P15529-6_K361;P15529-7_K346	1206	20.3928	19.8367	20.457	20.2018	19.973	20.1005	20.4296	20.1249	20.4778	20.0143	20.1678	22.8887	20.2521	20.0077	20.1004	20.0251	22.7295	19.763	20.3405	20.1283	20.2595	20.3864	20.2108	20.3412	20.2116
ADGIK(UniMod:121)YIM(UniMod:35)IFR	1.63935	-0.301806	-0.901825	0.269392	0.971268	0.591351	0.0399481	0.48287	0.0829087	CSE1L	P55060_K486_Oxi489;P55060-3_K486_Oxi489	1207	15.8962	14.6683					16.0671		16.5482	14.7532	15.4303	15.6935	17.0833	15.0139	15.772	15.528	15.4393	17.5933		16.6262	16.2521	15.3149	16.0786		16.3726
ADGIK(UniMod:121)YIMIFR	0.372734	0.0776834	0.0206017	0.318031	0.987916	0.991253	0.054474	0.675732	0.911499	CSE1L	P55060_K486;P55060-3_K486	1208	17.0478	16.9507	16.6205	16.0903	16.8528	16.8187	17.2638	16.8195	17.1032	16.5499	17.2229	16.9693	17.1088	16.735	17.3043	17.3615	16.7607	17.2466	17.4263	17.2588	17.3345	17.4163	17.189	17.404	17.3392
ADGIVSK(UniMod:121)NF	-0.166504	-0.0665503	-0.0511479	0.340181	0.966617	0.937604	0.0617926	0.439401	0.551185	RPS21	P63220_K81	1209	21.1282	21.2334	21.1862	21.227	21.2215	21.0277	20.9994	21.1297	21.0452	21.0427	21.0437	21.0052	21.0432	20.9715	20.9296	21.1401	20.8274	21.1885	21.2629	21.4014	21.2508	21.218	21.3026	21.0795	21.299
ADGK(UniMod:121)GVLPR	-0.258352	-0.109014	-0.114213	0.271404	0.96402	0.862095	0.0404503	0.367546	0.345596	ITGAV	P06756_K514;P06756-3_K468	1210	16.6109	16.7388	16.8172	16.8154	16.7343	16.8099	16.4999	16.2926	16.4699	16.7828	16.4952	16.4779	16.3724	16.505	16.3784	16.4141	16.3947	16.6565	16.975	16.5529	16.8759	16.5217	16.5519	16.7491	16.7809
ADGK(UniMod:121)ISEQSDAK										ATP5F1A	P25705_K531	1211	16.8726	16.7947	17.0256	16.8896	17.2072	16.8246	16.708	16.884		16.7239	16.5412	16.4012						17.0079	16.9285			17.1143	17.1096	16.929
ADGLHSEFM(UniMod:35)NYK(UniMod:121)AR	-0.0825718	-0.399185	0.605097	0.92863	0.936981	0.745561	0.763385	0.268743	0.175537	LRCH1	Q9Y2L9-2_K415_Oxi412	1212	13.9903	14.4706	14.4936	14.6263	14.527	14.5727	14.1688	14.1204	14.9252	14.2949	13.7159	14.1253			13.7228	13.5695		13.455	12.3829	13.9687	12.903	13.7825
ADGLHSEFMNYK(UniMod:121)AR	-0.391893	-0.00930841	-0.0274366	0.662005	0.999489	0.994859	0.280916	0.980772	0.950048	LRCH1	Q9Y2L9-2_K415	1213	16.8283	15.5532	17.2301	16.9877	17.2652	15.3414	16.2783	16.7676	17.0814	17.2177	17.0103	16.9526		16.7064	17.2616	17.3657	16.87	16.7454	17.1064	16.7355	17.1189	16.5916	17.2066
ADGLLGMFLK(UniMod:121)R										EMC1	Q8N766-2_K485	1214	17.9746		18.1659	17.9263	18.0683	17.9616	18.0161	17.9454	18.026					17.6226		17.6659		17.8379	18.071	18.0573	18.202	18.0035	17.8085	17.7895	18.3999
ADGLSK(UniMod:121)DASR	0.222473	0.186742	-0.178624	0.57289	0.939047	0.835885	0.193648	0.272418	0.293228	HLTF	Q14527_K355	1215	20.2368	20.5349	20.161	20.5832	20.2204	20.6629	20.6554	20.5614	20.5097	20.0235	20.1281	20.0234	20.4061	19.9053	20.5545	20.5592	20.3091	20.3494	20.3044	20.038	19.6085	20.1664	19.8538	19.8212	19.7444
ADGQLVSSEK(UniMod:121)K	-0.0565602	0.101002	-0.00375794	0.869277	0.96425	0.997958	0.61453	0.371605	0.973226	SP140L	Q9H930_K248	1216	18.0702	17.6576	17.7452	17.8526	17.6838	17.4567	17.5729	17.8449	17.8385	18.14	18.0217	17.8492	18.0221	18.0363	18.256	18.1475	17.9973	18.6426	18.5555	18.3244	18.2662	18.5608	18.3839	18.4359	18.3931
ADGTGPTK(UniMod:121)GDMEIPFEEVLER	0.19739	-0.00807814	0.0821273	0.771304	0.999489	0.963925	0.427861	0.969746	0.700615	WFS1	O76024_K81	1217	17.8393			17.7397	18.0025	18.1766			17.9603		17.9253		17.604	17.7342	18.1306	17.6424	17.5191			17.8953	17.6597	18.0638	17.91	17.4424	18.0223
ADGTISSEIK(UniMod:121)SAR	-0.218183	-0.135583	0.310265	0.77442	0.985694	0.839632	0.433421	0.624491	0.300698	SECISBP2	Q96T21_K173	1218	15.599	15.5952	15.6164	16.0282		15.3417	15.8271	15.7469	15.1979	16.4004	15.3263	15.8551	15.6042		15.7378	15.4355	15.8095		14.8074	15.2154	15.7402		16.0688	15.1	15.5249
ADGVGPPLTK(UniMod:121)GK	0.160137	0.201784	-0.0681888	0.693206	0.91272	0.958861	0.31646	0.209966	0.666633	GSTCD	Q8NEC7_K214	1219	15.3724	15.2447	15.6865	15.8417	15.3569	15.4947	15.9988	15.7009	15.5759	15.2147	15.436	15.1855	15.378	15.329	15.7181	15.658	15.3161	15.0604	15.2119	15.3195	14.9458	15.2754	15.3028	14.9282	14.7584
ADGVHTVEPTEAGDYK(UniMod:121)LC(UniMod:4)FDNSFSTISEK	-0.176976	-1.34938	-0.52132	0.890357	0.386878	0.810145	0.659864	0.009883	0.25019	TMED1	Q13445_K104	1220	15.1537	15.9487	15.1175			15.1865	15.8814	15.0006		15.6156			15.9885	13.8463			15.059		15.1946	15.0038		14.8093	14.3464
ADGVTVTC(UniMod:4)K(UniMod:121)VEHESFEEPALIPVTLSVR										NECTIN2	Q92692_K239	1221	15.7894			15.9376	15.7485		14.6725				15.212					15.5303			16.3831	16.0039		15.973	16.3139	16.0114	15.8977
ADGVVEGIDVNGPK(UniMod:121)AQLM(UniMod:35)LR										UBXN7	O94888_K412_Oxi416	1222	16.0811					16.9628				15.1578					16.5169							15.6867
ADGVVEGIDVNGPK(UniMod:121)AQLMLR										UBXN7	O94888_K412	1223	17.2348					17.157	17.2316	17.2742	17.2589		17.4444	17.3458	17.0532		17.3028		17.6974			16.9968		16.9669	17.3879	16.9356
ADGYNQPDSK(UniMod:121)R	0.786129	0.342775	0.0422236	0.00054588	0.539174	0.974697	1.24245e-05	0.0211903	0.778658	SYNCRIP	O60506_K576	1224	21.0566	20.8916	20.7341	20.9135	20.5164	21.2791	21.6976	21.7334	21.4901	20.7387	20.8564	20.6157	20.5498	20.981	21.1786	21.1557	20.8163	21.0158	21.0985	21.3075		21.4342	21.1186	21.2852	20.8934	+
ADGYVLEGK(UniMod:121)ELEFYLR	0.116924	0.0649438	-0.077038	0.764819	0.986092	0.945879	0.416253	0.649826	0.590567	RPS8	P62241_K193	1225	20.3228	20.8387	20.3915	20.5197	20.551	20.6236	20.6676	20.6263	20.8511	19.6714	20.3275	19.9122	19.9445	19.8225	20.2819	20.1689	19.8421	20.2914	20.5721	20.4897	20.1539	20.4416	20.1981	20.2566	20.3027
ADHDFVVQEDFM(UniMod:35)K(UniMod:121)AVR	0.0876398	0.312726	0.17446	0.919981	0.930316	0.92519	0.739591	0.24267	0.509818	PSMC6	P62333_K369_Oxi368	1226	16.4138	16.0648	16.874	16.6483	16.6844	16.1286	17.2408	16.4245	16.8282	15.7655	15.5563	16.2301	16.4351	16.1172	16.4385	16.3284	16.3538	15.5251	16.6701	16.6343	16.7277	16.7827	16.5423	16.5547	16.3753
ADHDFVVQEDFMK(UniMod:121)AVR	0.345936	0.0281292	0.21236	0.143111	0.996324	0.664232	0.0138848	0.829529	0.114523	PSMC6	P62333_K369	1227	16.8941	16.6235	16.9416	16.4943	16.6684	16.9586	17.1259	16.9791	17.0479	16.7792	16.7773	16.7075	16.8663	16.4848	16.9601	16.8943	16.9036	17.0244	16.6255	17.1861	16.8617	17.143	17.1822	17.2987	16.9234
ADHEQQIK(UniMod:121)DLEQK	0.35186	0.169803	0.348505	0.48385	0.967619	0.730704	0.129415	0.454371	0.16249	MAD1L1	Q9Y6D9_K226	1228	15.1838	14.2716	14.3822	14.6678	15.0334	14.6023	15.2175	14.9358	15.0068	14.8419	15.4358	15.9829	15.7648	15.5406	15.5418	15.777	15.8452	14.9419	14.6377	15.0509	15.5605	15.2708	15.5148	15.4032
ADHLLK(UniMod:121)AHLQK	-0.250201	-0.0440406	-0.196736	0.480527	0.994722	0.795828	0.127543	0.782857	0.225995	GARS	P41250_K219	1229	19.067	19.0176	19.6332	19.1969	19.7159	19.023	19.1795	19.2292	19.1311	18.9868	18.8424	18.786	19.159	18.7903	18.8244	18.9546	19.0288	19.0277	19.132	19.0695	19.2193	19.3085	18.4539	18.977	18.9221
ADIAMVIC(UniMod:4)DTPQK(UniMod:121)ALVLIGNVEK	0.159841	-0.364657	-0.173038	0.891958	0.927767	0.940735	0.663416	0.235091	0.564999	ACSL5	Q9ULC5-3_K246	1230	18.2752		17.8132		18.2159	17.9244			18.4243		18.2977	18.4927	18.525	17.2596	18.2769		18.6849	18.1779		18.7022	18.6236	18.3479	18.1446	18.4921
ADIATSK(UniMod:121)TTTR	1.51768	0.707795	0.987774	5.31713e-06	0.0520124	0.00144934	5.22171e-08	0.000418647	8.95862e-06	WAPL	Q7Z5K2_K408;Q7Z5K2-2_K451;Q7Z5K2-3_K493	1231	15.7247	14.6697	15.1011	14.7542		16.326	16.4606	16.2959	16.3549	15.2846	16.0139	15.5588	15.4035	16.1544	16.5618	15.9076	16.4681	15.3444	14.8206	15.1148	14.9215	15.7711	16.2228	16.1031	16.0553	+		+
ADIDISGPNVDVDVPDVNIEGPDAK(UniMod:121)LK	-0.137854	-0.295578	-0.515196	0.864492	0.947518	0.538321	0.604209	0.308184	0.0628795	AHNAK	Q09666_K3653	1232	16.9506	16.8119	17.3994	17.7253	17.233	16.8703	17.4914	17.1524	17.1041	17.0603	16.514		17.2472	16.3826	16.7432	16.9387	16.5151	17.9307	16.764	16.9396	16.733	16.1434	17.1483	16.4268	16.588
ADIDLTK(UniMod:121)R	-0.179143	0.0299725	0.0178902	0.368905	0.994105	0.985048	0.0727235	0.755179	0.852242	RPS18	P62269_K54	1233	22.244	21.9478	22.1843	22.1324	22.1945	21.7957	21.9994	22.048	21.8993	22.408	22.345	22.3599	22.2135	22.38	22.3849	22.3567	22.3247	22.138	22.3224	22.511	22.4345	22.4461	22.2799	22.3179	22.4335
ADIDVSGPK(UniMod:121)VDIDTPDIDIHGPEGK										AHNAK	Q09666_K4095	1234	15.4856	15.5683			16.1246				15.1284		15.8048	15.5875	14.991	15.011							15.6249	15.4459	15.5173		15.5374
ADIDVSGPK(UniMod:121)VDIEGPDVNIEGPEGK										AHNAK	Q09666_K2673	1235	14.648	14.6999	14.763	14.8193		14.4703					14.6968					14.7122					14.9043	14.0134	14.6206	14.7799
ADIDVSGPK(UniMod:121)VDVDIPDVNIEGPDAK	-0.700021	-0.666979	-1.12615	0.172577	0.41846	0.237711	0.0187988	0.0117512	0.00987793	AHNAK	Q09666_K4815	1236	17.78		18.2099	18.8396		17.8199	17.8295			17.6183	17.8238	17.6833	18.0547	17.3186			16.9374				18.1754	17.0493
ADIDVSGPK(UniMod:121)VDVEVPDVSLEGPEGK	-0.356546	-0.108148	-0.0929322	0.486418	0.992848	0.981651	0.130852	0.741932	0.822756	AHNAK	Q09666_K1289	1237	17.5967	18.1918	17.9979	18.398	17.8992	17.8821	17.528		17.8854	17.7061	17.1178	17.3139	16.7097		17.1037						17.3568				17.2639
ADIDVSGPSVDTDAPDLDIEGPEGK(UniMod:121)LK	0.0398722	0.244681	-0.646754	0.976846	0.978465	0.70609	0.910822	0.54678	0.142667	AHNAK	Q09666_K1763	1238	16.4196	17.1496		17.3034	15.9127	17.002	16.1523	17.0237	17.1356	16.3095	16.7519	15.6391	15.8477			16.8484	15.9151		16.2828	16.5672	16.2637			15.8312	15.6177
ADIEVAC(UniMod:4)YGYEGIDAVK(UniMod:121)EALR	-0.155924	0.0643485	-0.07993	0.794936	0.994135	0.965362	0.470545	0.764682	0.710187	EIF2S1	P05198_K209	1239	20.4234	20.2746	20.3268	20.7709	20.9437	20.3586	20.4575	20.3387	20.5375	19.6599	20.527	20.4636	20.1884	19.6393	20.6136	20.4663	20.377	20.1526	20.5567	20.9767	20.5831	20.495	20.506	20.4002	20.5481
ADIFM(UniMod:35)FDEPSSYLDVK(UniMod:121)QR	-0.26721	-0.0929959	-0.0876428	0.606786	0.987344	0.961629	0.223428	0.666927	0.684965	ABCE1	P61221_K250_Oxi239	1240	19.885	19.9467	20.3135	20.5416	20.3888	19.7887	20.2666	19.7436	20.3228	19.6836	20.2307	20.2013	20.3296	19.9873	19.6875	20.4235	19.9747	19.2941	19.575	19.4651	19.5461	18.7843	19.5292	19.2756	19.9404
ADIFMFDEPSSYLDVK(UniMod:121)QR	-0.0117737	-0.120596	0.14418	0.985783	0.967619	0.874493	0.940928	0.45089	0.368767	ABCE1	P61221_K250	1241	20.1616	20.3455	20.2276	20.3173	20.0381	20.1783	20.2132	20.0869	20.403	20.2134	20.7891	20.5376	20.1911	19.8468	20.6395	20.4721	20.2905	19.5648	19.9269	19.8866	19.8769	20.083	20.1061	19.7809	19.8619
ADIGPNLDQLK(UniMod:121)DDEILR	-0.263072	-0.0376556	-0.182332	0.579425	0.996324	0.874493	0.199137	0.851352	0.368651	ERCC6L	Q2NKX8_K885	1242	16.6792	17.4033	16.8231	17.2997	17.3823	16.8207	17.061	16.9351	17.0394	16.5634	16.951	16.6899	16.5088	16.3145	16.8968	16.5469	16.8044	15.9294	16.816	16.8051	15.9449	16.0213	16.0366	16.5016	16.2065
ADIK(UniMod:121)EM(UniMod:35)GLSLQWLYSAR	-0.152525	-0.122726	0.123967	0.654244	0.959634	0.84358	0.272119	0.346197	0.310146	TFRC	P02786_K633_Oxi635	1243	18.0797	17.8146			18.2771	17.8489	17.9623	17.9726	17.7894	18.2556	18.1506		18.0677	18.0762	18.0207		18.0089	18.1878	18.1541	18.1937	17.9769		18.1371	18.2594	18.3598
ADIK(UniMod:121)EMGLSLQWLYSAR	0.547047	-0.175444	0.00613048	0.446025	0.980627	0.998424	0.107945	0.566624	0.983959	TFRC	P02786_K633	1244	17.0208		16.408	15.7673	16.5292	17.1508	16.5258	16.5546	16.8963	17.4	18.4179	17.3564	16.7401	16.7932	17.4975	17.3953	17.5266	16.8705	17.7393	16.784	16.8538	16.5112	17.4613	17.1876	17.1119
ADIK(UniMod:121)GPEDK	-0.594478	-0.0797432	0.620874	0.0362798	0.985694	0.112795	0.00208882	0.641387	0.0027396	ATP5F1C	P36542_K83	1245	18.9528	18.9529	19.1525	19.1835	19.3131	18.8318	18.4301	18.8081	18.154	19.1792	19.6336	19.6438	19.2853	19.5839	19.1038	19.2001	19.5351	18.58	18.0954	18.0351	18.4676	19.0278	18.7955		18.9229	+
ADIK(UniMod:121)HFVSER	-0.103539	0.123494	-0.0931688	0.771156	0.959634	0.913907	0.42772	0.345683	0.474808	SPATS2	Q86XZ4_K336	1246	17.2867	17.4521	17.437	17.543	17.4402	17.3535	17.2974	17.5597	17.2476	17.0244	17.2341	17.232	16.6919	17.2222	17.2162	17.0133	17.2247	17.4118	17.4268	17.3176	17.3762	17.4109	17.1526	16.9965	17.5998
ADIK(UniMod:121)QYIGPPSAAAIFK	-0.143295	0.119807	-0.00486715	0.722421	0.966617	0.997988	0.355126	0.438054	0.974686	TRIP13	Q15645_K316	1247	17.9064	18.483	18.3148	18.4004	18.4118	18.2457	18.2659	18.1662	18.3591	17.8183	17.809	17.8487	17.5364	17.9387	17.977	17.7462	17.8297	16.9869	17.8294	17.9457	17.5491	17.418	17.5066	17.5038	17.8631
ADIK(UniMod:121)SPSLDVTVPEAELNLETPEISVGGK	-0.254808	0.19871	0.120729	0.544766	0.942716	0.92519	0.171557	0.282177	0.509833	AHNAK	Q09666_K4992	1248	18.0632	18.5607	18.5614	18.8467	18.4869	18.262	18.4091	18.3584	18.4069	17.5145	17.7693	17.7685	18.0164	17.6839	18.2598	18.0329	17.8868	17.272	18.4568	17.5653	17.8104	17.9575	17.7423	17.8685	18.0191
ADILEDK(UniMod:121)DGK	-0.0365111	-0.378621	0.0348978	0.941442	0.483685	0.980387	0.804845	0.0167975	0.813294	HNRNPM	P52272_K239;P52272-2_K200	1249	20.3064	20.1669	20.3176	20.1184	20.2125	20.0303	19.87	20.3604	20.4086	20.5915	20.1832	20.8222	20.8129	20.3993	19.9425	20.2795	20.2741	20.2724	20.16	20.262	20.5181	20.2652	20.5165	20.2437	20.3265
ADILEM(UniMod:35)TVK(UniMod:121)HLR	0.191322	0.831181	0.0469324	0.838464	0.469117	0.989641	0.551447	0.0155583	0.88338	HES1	Q14469_K86_Oxi83	1250	15.839	15.2677	15.9405	16.3426	15.8511	15.6923	15.8783	16.5536	16.043	15.3832	15.3616	15.9949	14.3476	16.6688	15.9468	16.2611	15.5352	15.2183	16.1878	15.7885	16.2452	15.8146	16.1449	15.4874	16.1806
ADILEMTVK(UniMod:121)HLR	0.575867	0.255946	0.127476	0.15465	0.932718	0.941207	0.0158367	0.256902	0.567849	HES1	Q14469_K86	1251	17.0521	16.5902	17.0839	16.587	16.3918	17.2135	17.0132	17.1342	17.5955	16.1254	17.062	16.7461	17.4574	16.9299	17.3906	17.2254	16.8688	17.0558	16.9603	17.2101	17.4368	17.2577	17.0287	17.5933	17.2931
ADILK(UniMod:121)ALIR	0.130806	-0.212164	0.370099	0.899618	0.978465	0.814824	0.684147	0.54232	0.25645	ASB1	Q9Y576_K161	1252	16.4756	16.5196	16.4692	16.2088	16.5931	16.9729	16.7337	15.9635	16.6439	16.4852	16.7946	16.9926	16.6986		16.8539	16.2248	16.5131	14.7147	16.535	16.2249	16.9204	16.5043	16.1913	16.4958	16.684
ADILK(UniMod:121)HVIGDYK										NSMCE3	Q96MG7_K113	1253	17.144					17.2904	17.6257	17.2549	17.256					16.6785							16.714	17.3631		16.8861	17.2277
ADINTK(UniMod:121)WAATR	0.166111	0.054209	0.00728399	0.520102	0.985694	0.994807	0.153886	0.634365	0.948911	RPL14	P50914_K85	1254	19.3312	19.4082	19.4442	19.3323	19.1267	19.2904	19.5739	19.5922	19.5193	19.0747	19.3574	19.0355	18.8485	19.1269	19.3259	19.0535	19.0267	19.3721	19.4841	19.5641	19.4716	19.5506	19.5026	19.5323	19.3356
ADIPLPEGEASPPAPPLK(UniMod:121)QVLEM(UniMod:35)QEQLQK	-0.396388	0.259859	-0.0812365	0.520058	0.959634	0.974595	0.153828	0.343206	0.764784	ATP6V0A2	Q9Y487_K92_Oxi97	1255	18.4988	19.0702	19.2414	19.4691	19.3088	18.514	19.2477	19.0425	18.6997	18.4036	18.2176	18.3378	18.3362	18.8984	18.4416	18.5406	18.454	16.8886	18.4976	18.5234	18.1263	17.7651	17.7277	17.6562	18.562
ADIPLPEGEASPPAPPLK(UniMod:121)QVLEMQEQLQK	-0.218513	0.399788	-0.253157	0.871324	0.96546	0.929769	0.618695	0.384119	0.520882	ATP6V0A2	Q9Y487_K92	1256	18.4562	18.6603				18.4388	18.7642	17.7074	18.8568	18.1006					18.4262	18.1091	18.9658			18.5719	18.6321	18.5955	18.1021
ADIPVK(UniMod:121)SSPQAAVPYK	0.302018	0.0597118	-0.000575946	0.478854	0.994105	0.999498	0.126575	0.756321	0.997609	ADNP	Q9H2P0_K606	1257	16.7873	16.603	16.6472	16.7827	16.4009	17.1873	16.8829	16.7096	16.8621	17.1743	16.9937	16.3637	16.4942	16.8768	17.0608	16.8838	16.4434	16.6664	16.9029	17.1425	16.5537	17.0813	16.5078	16.5849	17.0891
ADISGNITK(UniMod:121)IK	-0.412904	0.111509	0.250093	0.495411	0.986653	0.883534	0.13658	0.655044	0.38913	GLTP	Q9NZD2_K55	1258	14.5615	14.7978	15.04	14.55	14.7156	13.9165		14.1188	15.0536	14.2088	14.825	14.5709	14.6034	15.0803	14.507	14.7781	14.2888	13.8501		14.7896	14.3535	14.2718	14.6097	14.862
ADISIIK(UniMod:121)GR	0.276703	-0.125233	-0.459901	0.706702	0.985694	0.73086	0.333958	0.633351	0.1627	PEX1	O43933_K1204	1259	16.1946	15.8785		15.8278	15.9811	16.3857	15.7782	16.0344	16.4917	16.9829	16.5892	16.1512	16.6768	16.5723	16.6024	16.5845	16.14		16.4885		15.9284	16.2065	16.1362	15.8482	14.8032
ADIVDSDTAK(UniMod:121)ER	-1.19341	0.0247192	0.458604	0.0162048	0.999489	0.815706	0.000748548	0.920211	0.258229	KIAA1109	Q2LD37_K2489;Q2LD37-4_K2488;Q2LD37-6_K2489;Q2LD37-7_K2489	1260	14.7837	14.4496	15.2477	15.2218	15.0447		13.7331		13.8619	14.9536	15.0194	15.4404		15.6126	14.8993	14.9505	15.1878	14.5236	13.7823				14.6116			+
ADIYK(UniMod:121)ADFQAER	0.0481598	0.362833	-0.320512	0.98469	0.985694	0.929846	0.9366	0.626629	0.521037	IKBKG	Q9Y6K9-3_K210	1261	15.1844	15.488			14.5696	15.5848	14.5692					14.4928		14.9955	14.7157			16.8243	15.0866	15.0604		15.7793	15.3474	14.8831
ADK(UniMod:121)ASASAPAPASATEILLTPAR	-0.218592	-0.0923151	-0.10011	0.647731	0.985694	0.948845	0.264472	0.633322	0.605093	ITM2C	Q9NQX7_K20;Q9NQX7-2_K20	1262	22.3421	22.6111	23.0119	22.6054	22.5977	22.2364	22.6724	22.4938	22.5491	22.0343	21.845	22.2373	21.6193	21.5641	22.1686	22.0648	21.5691	22.2415	22.7266	22.4218	22.9751	22.3817	22.1533	22.5124	22.9171
ADK(UniMod:121)DYHFK	-0.156318	-0.0217948	-0.106834	0.705155	0.998839	0.923458	0.332061	0.891234	0.504851	NPM1	P06748_K27;P06748-2_K27	1263	17.8376	17.9804	17.9041	18.1668	17.9503	18.1958	17.5366	17.7968	17.8471	17.9741	18.0652	17.8145	17.9989	18.3698	17.7762	17.518	18.1015	17.4496	17.8541	17.584	17.8793	17.5138	17.4822	17.6506	17.693
ADK(UniMod:121)GVSLSK	-0.102277	0.172371	-0.151647	0.905053	0.974374	0.940534	0.696733	0.512687	0.564198	ZZEF1	O43149_K2027	1264	18.1453	18.6892	17.9844	18.8267	17.8051	18.8152	17.7381	18.269	18.0739	18.1601	18.5322	18.2608	18.4151	18.727	18.4595	17.7915	19.0797	17.5658	18.1431	17.572	17.952	17.537	17.5049	17.7699	17.8146
ADK(UniMod:121)LAEEHSS	-0.184257	-0.518458	-0.584159	0.675405	0.319805	0.25871	0.295044	0.00681706	0.0116472	ATP5F1B	P06576_K522	1265	15.4149	16.045	15.7783	16.1626	15.6339	15.3785	15.6446	16.0716	15.788	15.6166	15.5445	15.4612	15.2727	15.2433	14.5908	15.1379	14.8492	15.5906	15.491			14.926	14.7819	15.3223	14.7962
ADK(UniMod:121)NEVAAEVAK	-0.222528	-0.10255	-0.0571922	0.468593	0.970067	0.960826	0.120721	0.464482	0.68199	MARS	P56192_K866	1266	16.1025	16.352	16.2957	16.334	16.0434	16.1633	15.6177	16.2289	16.1249	16.1613	15.8674	15.9945	16.2345	16.0522	15.8775	15.9379	15.9798	16.0724	16.2009	16.0662	16.372	15.8591	16.1028	16.4304	16.0905
ADK(UniMod:121)QHVLDMLFSAFEK	0.415595	0.340347	0.0317083	0.510406	0.966617	0.991292	0.146649	0.419448	0.914304	GTF2F2	P13984_K180	1267	16.8299		16.4237	15.9235	16.7311	16.4035	16.595	17.477	16.6247		16.8631				17.01	17.468	17.1323	16.431	17.1917	17.0579			17.064	16.6033	17.1085
ADK(UniMod:121)STLSTYLEDC(UniMod:4)K	-0.232074	0.441437	-0.510951	0.702864	0.800598	0.749866	0.329182	0.0946405	0.179734	COMMD3	Q9UBI1_K80	1268	16.0963	16.4624	16.5197	16.7265	16.1318	16.3382	15.8826	16.2492	16.4422	16.431		15.2771	15.2141	16.2797	16.0364	16.1584	15.8542		16.3932			16.2407	15.8537	15.5102	15.9245
ADK(UniMod:121)TLATQR	0.156523	0.0678087	0.423173	0.658128	0.985694	0.186197	0.275965	0.633056	0.00639914	BAZ2A	Q9UIF9_K799;Q9UIF9-2_K772;Q9UIF9-3_K799	1269	15.5263	14.9861	15.0004	14.65	15.0318	15.3052	14.941	15.1311	14.9171	16.061	15.8269	15.8252	15.825	16.0302	16.1892	15.7497	15.8404	15.4381	15.1984	15.3948	15.7824	15.8399	15.6075	16.0562	16.0028
ADK(UniMod:121)VGFFVK	0.0778988	-0.108471	0.47636	0.895273	0.979223	0.299246	0.6718	0.55601	0.0156312	SMC5	Q8IY18_K109	1270	17.1733	17.0719	16.349	16.8815	16.9837	16.9875	16.6018	17.0722	16.9362	17.7987	17.6327	17.6267	17.748	17.7108	17.332	17.607	17.7222	16.1976	16.6822	17.021	17.1948	17.3149	17.1116	17.1309	17.4435
ADK(UniMod:121)VTQLYVPASR	0.00547963	-0.0573736	-0.290343	0.990643	0.985694	0.326734	0.962061	0.619473	0.0185025	UBE3C	Q15386_K638	1271	19.0118	19.2561	18.9164	19.2624	18.9386	19.3096	18.9651	18.9304	19.1905	19.4132	19.3475	19.205	19.2985	19.4006	19.2206	19.2075	19.2061	18.759	18.8368	18.7096	18.8824	18.6832	18.2843	18.4616	18.5973
ADLAAVEAK(UniMod:121)VNR	-0.369391	-0.215091	-0.0553264	0.16431	0.871297	0.964297	0.0173954	0.147922	0.703185	DYNC1H1	Q14204_K3471	1272	16.7357	17.3496	17.4991	17.5784	17.4119	16.7559	17.2765	17.1792	17.1499	16.8069	16.8357	16.7094	16.3802	16.7726	16.484	16.4601	16.1551	16.224	16.4998	16.5492	16.2641	16.5936	16.2562	16.1767	16.2892
ADLAEEYSK(UniMod:121)DR	-0.211494	1.17552	-0.0929097	0.968455	0.966617	0.995309	0.883493	0.419055	0.952463	UBE2L3	P68036_K131	1273	18.4178	17.3801	17.7336	17.8684	18.0047	17.2434	17.7293	17.6486	17.5197	17.4918	17.3669	24.8605	17.475	25.1082	17.6385	17.3789	21.7706	17.6629	17.5942	17.6524	17.7587	17.63		17.5872	17.5052
ADLAK(UniMod:121)YIC(UniMod:4)ENQDSISSK	0.297038	0.46964	-0.197084	0.577549	0.689816	0.882385	0.197625	0.0475486	0.387435	ALB	P02768_K286	1274	16.7777	16.3313	17.1015	16.4693	16.3897	17.1845	16.4397	16.8974	16.9584	17.2196	16.9637	16.8005	16.891	17.5462	17.2928	17.2833	17.6311	16.396	16.6953	16.8708	16.0643	15.6112	16.675	16.3642	16.5877
ADLATDQK(UniMod:121)EALLELLR	0.0317004	0.0326292	-0.0312251	0.94916	0.996324	0.982311	0.826467	0.821473	0.829026	BYSL	Q13895_K398	1275	16.9447	16.4945	17.0376	16.9073	16.9131	16.7721	16.6495	16.968	17.0895	16.7368	17.2021	17.1604	16.9012	17.1555	17.1444	16.8176	17.0136	17.2365	16.9887	16.8877	16.8047	16.7513	17.1244	17.0147	16.9024
ADLATK(UniMod:121)C(UniMod:4)LQGK										NOM1	Q5C9Z4_K850	1276	14.4021	14.6289	14.8037	15.043	13.2764	15.1181	14.7153	14.5091	13.6204	14.1007	13.9396			15.0677	14.4318	15.1365	14.152		14.0509	14.737	13.505
ADLDMDLLNSK(UniMod:121)NNLVIDTPR	0.770369	0.129745	0.269864	0.012906	0.974021	0.770138	0.000555933	0.498865	0.199549	CHD8	Q9HCK8_K1391;Q9HCK8-2_K1112	1277	16.46	16.0396	16.0565	15.6625	15.8582	16.7603	16.7367	16.5269	16.6744	16.6436	17.1397	16.3515	16.283	16.42	17.3817	16.4162	16.719		16.3938	16.1929	16.1976	16.5126	16.6383	16.4277	16.5467	+
ADLDQPK(UniMod:121)FFTFDSPAELPSR	-0.053843	-0.0507358	-0.173186	0.887599	0.987646	0.726819	0.654356	0.673029	0.158711	TOR4A	Q9NXH8_K75	1278	18.4958	18.1186	17.7898	18.3008	17.994	17.9985	17.924	17.9945	18.0709	18.7293	18.9962	18.9077	18.9091	18.8868	18.8624	18.7326	18.8576	18.5754	18.8934	18.4701	18.8206	18.3441	18.4842	18.4746	18.764
ADLDVSGPK(UniMod:121)VDIDVPDVNIEGPDAK	-0.219569	0.0924589	0.234983	0.867015	0.997163	0.923255	0.608244	0.859297	0.503673	AHNAK	Q09666_K4223	1279	17.773	18.5144			18.3252			18.4748	17.9257				17.7574		17.892	17.8078		16.3422	17.8315	17.6498			17.5706	17.2559	17.7021
ADLDVSGPK(UniMod:121)VDIDVPDVNIEGPEGK	0.0359357	0.0556271	-0.208775	0.92636	0.988059	0.654112	0.757613	0.679396	0.108941	AHNAK	Q09666_K3057_K3839	1280	20.0676	20.1932	20.1128	19.8146	20.107	19.9483	19.9715	20.0535	20.3982		20.2141	20.0571	20.2708		20.1959	20.3027	20.2102		20.0186	19.958	20.1972	19.7492	19.8293	19.8606	19.9575
ADLEK(UniMod:121)AWVQR	-0.762069	0.570014	0.316786	0.330665	0.943399	0.941298	0.0586425	0.286452	0.568554	SPTAN1	Q13813_K1432	1281	14.3726	14.8717	14.8608	13.9958			14.3971	13.2221	13.8229	15.0481	14.5965		13.9501			15.1016		14.1819			14.258		14.5368
ADLEM(UniMod:35)QIESLK(UniMod:121)EELAYLK										KRT14	P02533_K243_Oxi237	1282	19.6765			20.3981		19.0107						19.7177	19.2369		19.1027				19.7939				20.4754
ADLENHNK(UniMod:121)DGGFWTVIDGK	0.0641321	-0.511465	0.052227	0.953294	0.832854	0.985718	0.836919	0.112267	0.856306	HERC2	O95714_K1220	1283	16.4875	16.4176		16.8987	16.4334	17.1707	16.8266	16.4157	16.1764	16.065	16.7014	16.5564	16.6097	16.6794	15.026	16.2096		16.7568	16.8728	16.1359	16.3998	16.8535	16.6818	16.2724	16.5665
[truncated: 60,661 more rows]

## Sheet: SD9_prot
ProteinAccessions	Log2FC_siCTRL (FT671/DMSO)	Log2FC (siUSP7_1-DMSO/siCTRL-DMSO)	Log2FC_siUSP7_1 (FT671/DMSO)	Log2FC (siUSP7_2-DMSO/siCTRL-DMSO)	Log2FC_siUSP7_2 (FT671/DMSO)	FDR_siCTRL (FT671/DMSO)	FDR (siUSP7_1-DMSO/siCTRL-DMSO)	FDR_siUSP7_1 (FT671/DMSO)	FDR (siUSP7_2-DMSO/siCTRL-DMSO)	FDR_siUSP7_2 (FT671/DMSO)	LM.pvalue siCTRL (FT671/DMSO)	LM.pvalue_siUSP7_1_DMSO - siCTRL_DMSO	LM.pvalue_siUSP7_1 (FT671/DMSO)	LM.pvalue_siUSP7_2_DMSO - siCTRL_DMSO	LM.pvalue_siUSP7_2 (FT671/DMSO)	Genes	id	Quantity_mean	Log2 intensity-siCTRL-DMSO_1	Log2 intensity-siCTRL-DMSO_2	Log2 intensity-siCTRL-DMSO_3	Log2 intensity-siCTRL-DMSO_4	Log2 intensity-siCTRL-FT671_1	Log2 intensity-siCTRL-FT671_2	Log2 intensity-siCTRL-FT671_3	Log2 intensity-siCTRL-FT671_4	Log2 intensity-siUSP7_1-DMSO_1	Log2 intensity-siUSP7_1-DMSO_2	Log2 intensity-siUSP7_1-DMSO_3	Log2 intensity-siUSP7_1-DMSO_4	Log2 intensity-siUSP7_1-FT671_1	Log2 intensity-siUSP7_1-FT671_2	Log2 intensity-siUSP7_1-FT671_3	Log2 intensity-siUSP7_1-FT671_4	Log2 intensity-siUSP7_2-DMSO_1	Log2 intensity-siUSP7_2-DMSO_2	Log2 intensity-siUSP7_2-DMSO_3	Log2 intensity-siUSP7_2-DMSO_4	Log2 intensity-siUSP7_2-FT671_1	Log2 intensity-siUSP7_2-FT671_2	Log2 intensity-siUSP7_2-FT671_3	Log2 intensity-siUSP7_2-FT671_4	Significant siCTRL (FT671/DMSO)	Significant (siUSP7_1-DMSO/siCTRL-DMSO)	Significant (siUSP7_2-DMSO/siCTRL-DMSO)	Significant siUSP7_1 (FT671/DMSO)	Significant siUSP7_2 (FT671/DMSO)
[truncated: 10,408 more rows]
