# Supplementary material for: Time-resolved in vivo ubiquitinome profiling by DIA-MS reveals USP7 targets on a proteome-wide scale
Source: Nat Commun. 2021 Sep 13;12:5399. doi: 10.1038/s41467-021-25454-1 (PMC8438043; doi:10.1038/s41467-021-25454-1)
Supplement: Supplementary file 13 — Supplementary Dataset 10 [file 41467_2021_25454_MOESM13_ESM.xlsx]

## Sheet: Description
K-GG remnant peptides quantified in a high-resolution FT671 time course experiment.
Header	Description
Modified.Sequence	Identified peptide sequence including all posttranslational modifications
Genes	Genes associated with the identified peptide sequence
Genes_PTM	Gene with the modification site position
Log2FC_(Condition X)	Log2 fold change (FT671/DMSO) of the specified time point
FDR_(Condition X)	False discovery rate of the specified time point
LM.pvalue_(Condition X)	LIMMA p-value of the specified comparison
id	Unique identifier
Log2 Intensity-(Condition X)	Peptide intensity (Log2 transformed) for the indicated experimental condition
Protein_degraded_Time course Fig4	Protein significantly and >20% downregulated in the FT671 time course experiment
Significant_upregulated_2min	Ubiquitinated peptide signficantly upregulated at 2 min of FT671 treatment

## Sheet: Table S10
Modified.Sequence	Genes	Genes_PTM	Log2FC_FT671_2min	Log2FC_FT671_6min	Log2FC_FT671_10min	FDR_FT671_2min	FDR_FT671_6min	FDR_FT671_10min	LM.pvalue_FT671_2min	LM.pvalue_FT671_6min	LM.pvalue_FT671_10min	id	Log2 Intensity-DMSO-2min_1	Log2 Intensity-DMSO-2min_2	Log2 Intensity-DMSO-2min_3	Log2 Intensity-DMSO-2min_4	Log2 Intensity-FT671-2min_1	Log2 Intensity-FT671-2min_2	Log2 Intensity-FT671-2min_3	Log2 Intensity-FT671-2min_4	Log2 Intensity-DMSO-6min_1	Log2 Intensity-DMSO-6min_2	Log2 Intensity-DMSO-6min_3	Log2 Intensity-DMSO-6min_4	Log2 Intensity-FT671-6min_1	Log2 Intensity-FT671-6min_2	Log2 Intensity-FT671-6min_3	Log2 Intensity-FT671-6min_4	Log2 Intensity-DMSO-10min_1	Log2 Intensity-DMSO-10min_2	Log2 Intensity-DMSO-10min_3	Log2 Intensity-DMSO-10min_4	Log2 Intensity-FT671-10min_1	Log2 Intensity-FT671-10min_2	Log2 Intensity-FT671-10min_3	Log2 Intensity-FT671-10min_4	Protein_degraded_Time course Fig4	Significant_upregulated_2min
(UniMod:1)AAAAELSLLEK(UniMod:121)SLGLSK	EEF1E1	EEF1E1_K12										1				20.5835					20.8235	21.7773	19.5887	19.1984	21.1844	21.2947		21.2376	19.9226		21.0137				20.5284	19.7832
(UniMod:1)AAAAK(UniMod:121)PNNLSLVVHGPGDLR	SORD	SORD_K6	-0.25953	-0.0799302	0.11213	0.813553	0.904921	0.918334	0.321287	0.67578	0.632365	2		21.9079	21.5498					21.4693		21.7494		21.8038	21.8399		21.5161	21.7339		21.5575			21.8888	21.5368	21.6334	21.6194
(UniMod:1)AAAALGQLFEGMK(UniMod:121)AFK	BCAT2	BCAT2_K14	-0.347749	0.106108	-0.266931	0.760094	0.918798	0.848166	0.249756	0.720459	0.454397	3	22.9398	22.2809		22.7174	22.4081	22.588	21.8231	22.3739	22.6343	23.718	22.2477		23.349	22.6592	22.7015	23.1814			23.2148	23.3299	23.1186	22.7824		23.1152
(UniMod:1)AAAAVVVPAEWIK(UniMod:121)NWEK	THOC2	THOC2_K14	-0.236353	-0.371058	0.937805	0.906672	0.749322	0.194758	0.5373	0.33927	0.0189621	4	21.4405		22.2197		21.8559		21.3317		21.9916		21.0838			20.9792		21.354	21.0939	20.4899		21.1506	21.8589		21.8396
(UniMod:1)AAAGVVSGK(UniMod:121)IIYEQEGVYIHSSC(UniMod:4)GK	TBC1D15	TBC1D15_K10	0.236991	-0.0602312	-0.020039	0.555568	0.900981	0.979253	0.0990985	0.665662	0.885463	5	19.3761	19.7712	19.8983	19.9083	19.9094	20.1324	20.0176	19.8424	19.752	19.9099	19.7993	19.7063	19.6526	19.611	19.937	19.726	19.7563	19.6482	19.7883	19.4659	19.9949	19.4187	19.5566	19.6083
(UniMod:1)AAAK(UniMod:121)VALTK	SLC25A13	SLC25A13_K5										6					16.1582			15.9546	16.9353	16.5531			16.2573		16.4136	15.8477	16.442	15.8785		16.4979			15.8557	15.7051
(UniMod:1)AAAMDVDTPSGTNSGAGK(UniMod:121)K	RBX1	RBX1_K19	0.106344	-0.07407	-0.0241966	0.891804	0.8881	0.976945	0.489802	0.629499	0.874467	7	20.6765	20.9642	20.9029	20.833	20.9959	21.1154	20.906	20.7847	21.1507	20.9733	20.9369	20.5506	21.0127	20.9834	20.5826	20.7365	20.8683	20.698	20.8825	20.5556	21.1044	20.7598	20.6113	20.432
(UniMod:1)AAAPPLSK(UniMod:121)AEYLK	BUD13	BUD13_K9	1.79769	1.347	1.31041	3.12033e-06	0.000239854	0.000100413	1.02915e-08	2.83026e-06	1.40586e-06	8	18.5854	18.9565	18.6624	18.8713	21.1286	20.0973	20.5202	20.5203	19.3321		19.5601	18.9988	20.7597	20.288	20.7449	20.7835	19.2173	19.0216	19.4332	19.165	20.2304	20.8671	20.6689	20.3123		+
(UniMod:1)AAATGAVAASAASGQAEGK(UniMod:121)K	SLTM	SLTM_K20	0.662779	0.171119	0.194978	0.262864	0.835075	0.842606	0.0232539	0.501635	0.444669	9	15.9212	17.1237	17.1874		17.3022	17.2532	17.5804	17.4917	17.1752	17.6996	17.3428	17.3594	17.6208	18.3441	17.3334	16.9632	17.4837	17.5375	17.6818	17.5793	17.9191	17.7232	17.6708	17.7492
(UniMod:1)AADISESSGADC(UniMod:4)K(UniMod:121)GDPR	DENR	DENR_K14	0.145043	-0.121895	-0.0655339	0.950136	0.927369	0.974561	0.698462	0.74462	0.860856	10	17.6956	18.0046	16.8136	16.9995	18.2274	17.5804	17.5497	16.7359	17.9588	18.102	17.4881	16.7298	17.8966	17.8891	16.9427	17.0627	18.0548	16.7563	16.9959	17.0374	17.7743	17.1418	16.8762	16.79
(UniMod:1)AADTQVSETLK(UniMod:121)R	GCN1	GCN1_K12	-0.0164414	-0.0348417	-0.0324009	0.989262	0.959022	0.974613	0.929417	0.851152	0.861462	11	20.6036	21.1773	20.4032	20.5068	21.3312	20.4759	20.4487	20.3692	21.0647	21.1325	21.0706	20.6672	20.8946	20.9289	20.9891	20.9829	20.9039	20.95	20.7023	20.9578	20.8493	20.9265	20.9303	20.6783
(UniMod:1)AAEAAGGK(UniMod:121)YR	EXOC4	EXOC4_K9	-0.20287	-0.0186802	-0.332347	0.598986	0.968627	0.165775	0.120308	0.882969	0.014802	12	18.4302	18.308	18.211	18.2207	17.9607	18.1554	18.285	17.9572	18.254	18.1187	18.4487	17.9855	18.2194	17.9395	18.3468	18.2265	18.296	18.391	18.3354	18.3745	17.741	18.1684	18.031	18.1271
(UniMod:1)AAEADGPLK(UniMod:121)R	MPDU1	MPDU1_K10	-0.0150358	-0.143705	-0.241175	0.989262	0.79155	0.618017	0.930353	0.407326	0.170418	13	21.2026	20.6396	20.7878	20.8353	20.8981	21.1126	20.7125	20.6819	20.4963	20.4735	20.6371	20.475	20.8057	20.2664	20.2218	20.2132	20.6994	20.025	20.547	20.6881	20.5609	20.2218	20.1046	20.1075
(UniMod:1)AAGFK(UniMod:121)TVEPLEYYR	EXOSC8	EXOSC8_K6	0.276097	0.0221348	0.0626509	0.305252	0.960129	0.90849	0.0299733	0.853905	0.603255	14	21.8538	21.6754	21.8573	21.7826	22.3288	21.8215	22.1493	21.974	21.8705	21.679	21.8195	21.7262	21.8147	21.7776	21.7678	21.8237	21.9634	21.7291	21.8124	21.8757	21.7467	22.1789	21.9868	21.7188
(UniMod:1)AAIK(UniMod:121)AVNSK	CCT6B	CCT6B_K5										15						18.8222	18.7972		18.6424			19.1428	18.2764	18.6506			18.4337						18.5732	18.6398
(UniMod:1)AAK(UniMod:121)QPPPLMK	TP53I11	TP53I11_K4	0.116363	-0.134888	0.07155	0.935433	0.870365	0.953442	0.635658	0.583209	0.770436	16	19.3293	19.8618	20.1094	19.8704	19.5599	20.2859	20.0651	19.7254	20.0351	19.8941	20.1711	19.3435	19.9428	20.2132	19.065	19.6832	20.0229	19.4818	20.0862	19.561	20.1579	20.0072	19.5847	19.6882
(UniMod:1)AAK(UniMod:121)SQPNIPK	DHCR7	DHCR7_K4	-0.0665657	-0.245968	-0.195637	0.924464	0.414187	0.548587	0.595117	0.0590873	0.127483	17	21.5543	21.4087	21.6156	21.4345	21.1971	21.7718	21.4371	21.3408	21.3234	21.4865	21.5357	21.2415	21.1474	21.2465	21.1737	21.0357	21.3435	21.3798	21.4294	21.1257	21.0207	21.2265	21.2781	20.9706
(UniMod:1)AAK(UniMod:121)VFESIGK	PHB	PHB_K4	0.0656079	-0.0778969	0.138328	0.939419	0.873675	0.785492	0.651174	0.591759	0.344421	18	20.6945	21.4099	21.139	21.1849	21.2231	21.0531	21.1587	21.2556	21.4906	21.6783	21.4778	21.4127	21.4874	21.4604	21.3969	21.4031	21.6054	21.0427	21.4894	21.2218	21.4121	21.6803	21.5641	21.2561
(UniMod:1)AALK(UniMod:121)EDR	ELL	ELL_K5	0.0241409	0.363174	0.0608396	0.984561	0.424228	0.947776	0.897305	0.0625202	0.745235	19	19.5123	19.1699	19.3936	19.224	19.4186	19.4932	19.4875	18.9971	18.9435	19.1577	19.277	18.1634	19.3582	19.0596	19.3559	19.2206	19.2499	19.3888	19.3262	19.6775	19.3373	19.406	19.6729	19.4695
(UniMod:1)AALTAEHFAALQSLLK(UniMod:121)ASSK	COMMD9	COMMD9_K17										20					18.8688						17.7215	18.0434	18.2882	18.4585	18.3231			17.5298		17.8871				17.7156
(UniMod:1)AALTTLFK(UniMod:121)YIDENQDR	CNDP2	CNDP2_K9										21					19.886	19.0155	20.2876		19.6513	20.8596				22.2114		21.3396	19.4776
(UniMod:1)AAPEEHDSPTEASQPIVEEEETK(UniMod:121)TFK	DDX47	DDX47_K24										22	16.1516	16.6197	15.3881		16.7406	17.1797	15.6062		16.8671	16.822				17.1768			16.4925
(UniMod:1)AAPSAGSWSTFQHK(UniMod:121)ELMAADR	CASP2	CASP2_K15	0.336356	0.108239	0.0344817	0.486882	0.857581	0.971207	0.0735963	0.551298	0.848894	23	18.0282	18.531	18.6367	18.5133	19.025	18.5532	18.9167	18.5597	18.3696	18.3585	18.2663	18.3039	18.775	17.9531	18.2698	18.7334	18.4321	18.1258	18.1891	18.1638	18.0552	18.0803	18.3005	18.6128
(UniMod:1)AAPSDGFK(UniMod:121)PR	EMG1	EMG1_K9	-0.0019875	0.370218	0.26613	0.998497	0.156374	0.367966	0.988077	0.0102108	0.0555487	24	20.3313	21.0309	20.5758	20.6321	20.7442	20.76	20.6194	20.4385	20.742	20.925	20.705	20.4525	21.0377	21.1823	21.0133	21.0721	20.7605	20.8747	20.7988	20.7573	21.0013	21.1257	21.192	20.9369
(UniMod:1)AAPSMK(UniMod:121)ER	COA6	COA6_K7	0.215125	0.0842605	-0.195049	0.765824	0.887271	0.724403	0.257384	0.627321	0.267046	25	19.6651		19.363	18.7956	19.4592	19.6416	19.5053	19.3526	19.0042	19.2835	19.6648	19.0996	19.588	19.305	19.2859	19.2104	19.3368	19.137	19.5512	19.2996	19.0422	19.3343	19.2263	18.9415
(UniMod:1)AAPVDLELK(UniMod:121)K	PFDN1	PFDN1_K10	0.164873	-0.0243633	-0.0980653	0.6353	0.951604	0.805043	0.14195	0.823877	0.374552	26	22.913	22.7026	22.6928	22.7225	23.018	22.9081	22.9793	22.7848	23.0482	22.7903	22.8146	22.6958	22.8115	22.8692	22.7074	22.8633	22.9484	22.7895	22.758	22.806	22.6495	22.9077	22.8261	22.5263
(UniMod:1)AAQGEPQVQFK(UniMod:121)LVLVGDGGTGK	RAN	RAN_K12	-0.353796	0.479894	-0.96863	0.902409	0.617658	0.267438	0.522331	0.176803	0.0317652	27			20.2267			20.1089		19.637	19.7641	19.2388	20.2553	19.6889		20.2419	20.5188	19.8894		19.9802	20.5994	20.1047			18.5147	20.0042
(UniMod:1)AAQSAPK(UniMod:121)VVLK	CHTOP	CHTOP_K8	-0.6743	0.292149	0.541011	0.752019	0.860972	0.706496	0.24091	0.558883	0.248867	28		18.1386	17.5818		16.0771	16.8567	17.1786	18.6312	18.4995	18.7311	16.5103	18.0683	17.8368	18.2352		18.6612	17.2259	18.0362	17.563	17.3725	18.0728	18.1976	17.8649	18.2263
(UniMod:1)AASGVEK(UniMod:121)SSK	KLHL7	KLHL7_K8										29								16.7402				16.9786		17.0952					16.8324		17.24			16.8086
(UniMod:1)AASLVGK(UniMod:121)K	ITPA	ITPA_K8	-0.02705	-0.0238846	-0.212845	0.968397	0.950789	0.356669	0.796686	0.820013	0.0525088	30	20.701	20.9335	20.9497	20.7389	20.6723	20.814	20.864	20.8646	21.0564	21.1026	21.1822	20.8892	21.0701	20.8335	21.1432	21.088	21.2542	21.3038	21.1352	21.0955	21.0567	21.0191	20.9329	20.9286
(UniMod:1)AASMHGQPSPSLEDAK(UniMod:121)LR	TMEM126B	TMEM126B_K17	-0.038224	0.450964	-0.172608	0.987889	0.595595	0.88232	0.92147	0.158213	0.532237	31		18.1237			18.2099	18.0412	18.0054		17.7155	18.1552		17.2879	18.3552	17.9859			17.9053	17.1604		17.5121	17.7342	17.4286		16.8971
(UniMod:1)AASQVLGEK(UniMod:121)INILSGETVK	UBIAD1	UBIAD1_K10	0.132039	-0.0436796	0.00608385	0.968835	0.982871	0.998838	0.79792	0.932434	0.990577	32		17.6255	19.1989	18.9601		17.8691	19.4079	18.9035	18.3344	18.8353		19.4461	18.166		18.7238	19.595	18.7393		19.2671	18.7456	18.0587		19.1559	19.5556
(UniMod:1)AASSLEQK(UniMod:121)LSR	MAP2K7	MAP2K7_K9	0.188744	0.130348	0.12644	0.708069	0.766735	0.809659	0.196665	0.367669	0.381937	33	20.1824	20.1198	19.8928	19.8485	20.5191	20.2025	20.1534	19.9236	20.2091	20.0185	20.3375	19.7606	20.3496	20.3779	20.0936	20.0261	19.9134	19.7339	19.8801	19.9032	19.8841	20.1048	20.0873	19.8602
(UniMod:1)AATASAGAGGIDGK(UniMod:121)PR	SLC25A11	SLC25A11_K15	-0.0176464	-0.0960621	0.135241	0.986954	0.865322	0.83226	0.916508	0.569649	0.425172	34	19.5945	20.1691	19.9415	19.9225	19.6473	20.3241	19.9966	19.589	20.2641	20.3519	19.8933	19.7926	20.1337	19.9826	19.9487	19.8525	19.9015	19.7241	19.7028	19.727	20.2082	19.7248	19.8216	19.8419
(UniMod:1)AATFFGEVVK(UniMod:121)APC(UniMod:4)R	PSMG1	PSMG1_K11	0.157743	-0.208214	-0.0225019	0.686347	0.470163	0.970858	0.178036	0.0799446	0.844415	35	22.9238	22.6519	22.8914	22.6239	22.9125	22.9607	22.9814	22.8674	22.948	22.6948	22.9553	22.828	22.7191	22.7147	22.4807	22.6788	22.8953	22.4613	22.7559	22.9098	22.6511	22.8062	22.7468	22.7281
(UniMod:1)AATGANAEK(UniMod:121)AESHNDC(UniMod:4)PVR	UPP1	UPP1_K10										36		15.8779	15.1939			15.9905	15.7716			15.7983	15.1346		13.6635		15.4189					15.4889		15.372
(UniMod:1)AATLDLK(UniMod:121)SK	CCDC9	CCDC9_K8	0.20058	-0.371511	-0.173514	0.755082	0.335836	0.762557	0.244558	0.0376158	0.312174	37	18.8109	18.8382	18.9967	18.6366	19.1603	18.9791	19.1358	18.8096	19.2014	18.9334	19.0159	18.6596	18.8859	18.7709	18.1071	18.5605	19.1453	18.8114	18.4784	18.8534	18.7959	18.6441	18.745	18.4095
(UniMod:1)AATTGSGVK(UniMod:121)VPR	UBE2V1	UBE2V1_K10	-0.259953	-0.22139	-0.168984	0.927967	0.862019	0.895411	0.610646	0.561316	0.566973	38	17.6958				17.5459			17.3258	16.9363			17.3602	17.0518	16.9541	16.7747		17.433	16.2145	16.9351	17.7361	16.7805	17.4389	16.969	16.4542
(UniMod:1)AATVNLELDPIFLK(UniMod:121)ALGFLHSK	INTS12	INTS12_K15										39	18.948		19.0489		19.9517								18.387	18.1501							18.7077		20.1691	20.0216
(UniMod:1)AAVDLEK(UniMod:121)LR	PFKL	PFKL_K8	-0.0520505	-0.234498	0.00823491	0.956594	0.554569	0.993028	0.726774	0.125348	0.955852	40	20.1959	20.6384	20.614	20.4754	20.1966	20.5774	20.4375	20.5041	20.8046	20.6543	20.5407	20.9231	20.5589	20.338	20.5072	20.5806	20.6743	20.7195	20.5542	20.0622	20.7211	20.3097	20.5104	20.502
(UniMod:1)AAVK(UniMod:121)ASTSK	GEMIN8	GEMIN8_K5	0.0176581	-0.0145167	-0.271674	0.983225	0.975926	0.298706	0.887182	0.907145	0.0381903	41	20.6573	20.5508	20.5412	20.1883	20.6907	20.5799	20.4354	20.3021	20.5769	20.3336	20.7752	20.3285	20.5639	20.3534	20.451	20.5878	20.7183	20.6026	20.6327	20.7294	20.3467	20.4734	20.3963	20.3799
(UniMod:1)AAVK(UniMod:121)DSC(UniMod:4)GK	VBP1	VBP1_K5	0.0984537	-0.00748941	-0.0394976	0.883688	0.988038	0.949012	0.462556	0.951544	0.748905	42		20.3876	20.5678	20.3016	20.7581	20.5098	20.4525	20.3495	20.3998	20.4658	20.6018	20.2302	20.4663	20.5214	20.2943	20.3857	20.5519	20.3859	20.3617	20.4474	20.6293	20.4545	20.1686	20.3367
(UniMod:1)AAVK(UniMod:121)TLNPK	CCT6A	CCT6A_K5	0.230965	-0.136544	-0.126514	0.479248	0.707544	0.761016	0.0711209	0.274031	0.309874	43	23.1233	23.2003	23.3493	22.9212	23.6097	23.381	23.3336	23.1937	23.2924	23.2545	23.4656	23.1187	23.2974	23.1765	23.0452	23.0659	23.4044	23.2614	23.1263	23.096	23.1988	23.1873	23.0561	22.9398
(UniMod:1)AAVLK(UniMod:121)PVLLGLR	PDCD2L	PDCD2L_K6	0.0363157	-0.809574	-0.185585	0.990564	0.594658	0.943178	0.936265	0.157588	0.723875	44	19.1597	19.6569	19.2157	20.039	20.0861	19.5371	18.704	19.8893	20.2636	18.1167	19.9447	20.3933	18.5368	19.2033			20.5801		20.6046	19.6554	19.365	20.7352	20.1831
(UniMod:1)AAVQAAEVK(UniMod:121)VDGSEPK	KARS	KARS_K10	0.0118087	-0.0986396	-0.0466536	0.989262	0.822009	0.944992	0.930707	0.470343	0.731529	45	19.9164	20.0665	20.2092	20.1888	20.0458	20.1509	20.3674	19.864	20.4659	20.1093	20.2944	19.9366	20.0744	20.2797	20.0309	20.0265	20.284	20.0338	20.2697	20.0172	20.301	20.1728	19.987	19.9574
(UniMod:1)AAVQMDPELAK(UniMod:121)R	AAR2	AAR2_K12	0.0696103	-0.0542503	0.0373257	0.909592	0.890769	0.947776	0.54526	0.636776	0.744918	46	22.3348	22.4109	22.6186	22.6097	22.6291	22.6112	22.4984	22.5137	22.7337	22.5865	22.7171	22.4367	22.5413	22.7013	22.4999	22.5145	22.564	22.4711	22.5348	22.1518	22.4283	22.5465	22.5763	22.3199
(UniMod:1)AAVVAK(UniMod:121)R	EMC6	EMC6_K7	0.013161	-0.090989	-0.294476	0.995122	0.949992	0.807089	0.965653	0.81776	0.377843	47	18.8608	18.2864	18.2	18.9638	18.1223	18.8531	19.1037	18.2846		17.8133	18.8508	18.3931	18.4716			18.0512	18.4802	17.8104		18.6758	17.8907	18.0845	18.6828	17.4526
(UniMod:1)AAVVENVVK(UniMod:121)LLGEQYYK	DPF2	DPF2_K10	-0.212139	0.617007	0.256802	0.930822	0.393761	0.817871	0.619308	0.0524987	0.398265	48			22.9018	22.9318			23.1245	22.2848	22.7723	22.0761	22.6771	22.9621	23.8924	22.6395	23.0268	23.397	22.7494	22.7295	23.1378	22.9002	23.8455	22.3833	23.1623	23.153
(UniMod:1)AAVYSGISLK(UniMod:121)LK	URB2	URB2_K11	0.210247	0.366966	0.38896	0.883722	0.631665	0.592286	0.462723	0.188606	0.153679	49		18.474		18.3006	18.5976				18.2713	18.3152		18.1186		18.602			18.3102	17.7748	18.1485	18.3225		18.5279
(UniMod:1)AAYK(UniMod:121)LVLIR	PGAM1	PGAM1_K5	0.0668367	-0.21921	-0.0776012	0.921126	0.474331	0.879482	0.583117	0.0815392	0.524487	50	29.3032	29.1658	29.2562	29.3065	29.325	29.1859	29.3187	29.4695	29.2561	29.2368	29.3786	29.1998	28.9504	29.1788	28.9426	29.1227	29.2914	28.9162	29.4031	29.3636	28.8846	29.314	29.2341	29.2311
(UniMod:1)AC(UniMod:4)GLVASNLNLK(UniMod:121)PGEC(UniMod:4)LR	LGALS1	LGALS1_K13	-0.131498	-0.234331	-0.13873	0.681108	0.243136	0.591553	0.174866	0.0205645	0.153312	51	23.7807	24.0056	24.0164	23.8177	23.8377	23.6142	23.8043	23.8382	23.9802	23.9168	23.8863	23.7991	23.6883	23.7747	23.5418	23.6404	23.8866	23.7927	23.8292	23.8571	23.7085	23.667	23.6918	23.7434
(UniMod:1)AC(UniMod:4)PLEK(UniMod:121)ALDVMVSTFHK	S100A4	S100A4_K7	-0.223653	0.451547	-0.100522	0.845648	0.47524	0.934453	0.375984	0.0819051	0.688508	52	23.3444	23.4072	23.4716	23.9904	23.5372	22.8758	23.4943	23.4116	23.3149	23.3266	22.7908	23.7764	23.5674	24.0148	23.3658	24.0669	22.9901	23.0147	23.4643	24.0545	23.065	23.0095	23.4458	23.6013
(UniMod:1)ADAAASPVGK(UniMod:121)R	KDM3B	KDM3B_K11	-0.0432711	0.0417766	-0.144097	0.967575	0.944023	0.805652	0.788354	0.795487	0.375408	53	19.1291	19.3215	19.1346	18.6849	19.0461	19.1443	19.2224	18.6841	19.1543	19.1447	19.3703	18.6902	19.2667	18.9922	19.2295	19.0384	19.1803	19.1991	19.2453	19.3202	19.2127	19.1289	19.2516	18.7754
(UniMod:1)ADAAPQLGK(UniMod:121)R	DCPS	DCPS_K10	0.837533	0.916985	0.804397	6.90332e-05	1.64281e-05	6.62469e-05	4.60471e-07	1.10971e-07	8.486e-07	54	19.9307	19.9664	19.789	19.7121	20.996	20.6049	20.5917	20.5557	19.7189	19.892	19.9348	19.6477	20.7367	20.8916	20.5786	20.6544	20.0424	20.0633	19.8883	19.7822	20.7706	20.7519	20.8273	20.6439
(UniMod:1)ADAEVIILPK(UniMod:121)K	DKC1	DKC1_K11	0.42446	0.175213	0.630994	0.650407	0.855148	0.298077	0.151558	0.545781	0.0380502	55	17.3408	19.3176	18.6855	18.6556	18.5829	19.0846	18.9686	19.0612	19.5461	19.5036	18.6177	19.5103	19.4565	19.1819	19.4225	19.8177	19.2743	18.9325	19.1394	18.6923	19.6374	19.6834	19.6676	19.5741
(UniMod:1)ADDIDIEAMLEAPYK(UniMod:121)K	RBM39	RBM39_K16	-1.39827	1.4959	-0.51818	0.505721	0.547638	0.854003	0.0799403	0.121519	0.467556	56	17.2498	19.3381	18.0552		16.5685		15.8361	18.0436	14.5439			15.4582	15.56			17.4339	18.0644	16.6554	16.479		15.7903	16.4748	18.0474	15.8799
(UniMod:1)ADDK(UniMod:121)VAILTDDEEEQK	MFSD6	MFSD6_K5										57		17.3198								16.847				15.9909
(UniMod:1)ADEEK(UniMod:121)LPPGWEK	PIN1	PIN1_K6	0.359235	0.255598	0.0967678	0.654194	0.727011	0.936488	0.154198	0.30499	0.694656	58	19.9363	21.2651	20.613	20.0051	21.0269	20.8473	20.5614	20.8209	21.4644	21.479	20.8784	21.2737	21.594	21.5844	21.4482	21.4914	21.4012	21.4041	21.3085	20.8722	21.8922	21.2909	21.3792	20.8109
(UniMod:1)ADEGK(UniMod:121)SYSEHDDER	NXF1	NXF1_K6	0.509252	0.109781	0.181155	0.696363	0.930068	0.908977	0.186705	0.753621	0.605267	59	15.7529		16.2468	15.9695	16.5408	16.8251	16.5538	16.0761	16.4259	16.7925	16.1667	15.4061	16.7525	16.686	15.8061	15.9857	16.3027	15.7782	14.9368	15.1013	16.3877	15.8169	14.8119	15.8272
(UniMod:1)ADEIAK(UniMod:121)AQVAR	HINT1	HINT1_K7	0.114632	-0.0193209	0.178811	0.870941	0.971473	0.676653	0.425766	0.89243	0.218926	60	22.1342	22.7459	22.2348	22.1557	22.7677	22.3385	22.2981	22.3248	22.6974	22.7015	22.4849	22.446	22.5871	22.6796	22.4281	22.5578	22.4722	22.4365	22.4996	22.2642	22.7196	22.6846	22.6409	22.3426
(UniMod:1)ADELSEK(UniMod:121)QVYDAHTK	CAV1	CAV1_K8	0.0993928	-0.147171	-0.0276156	0.871244	0.682059	0.96689	0.426407	0.243037	0.823906	61	23.2138	23.6821	23.902	23.7821	23.783	23.7138	23.693	23.7878	23.8729	23.7592	23.8453	23.7126	23.5538	23.8495	23.6492	23.5489	23.7133	23.7367	23.913	23.803	23.8463	23.6424	23.7773	23.7895
(UniMod:1)ADGEEPEK(UniMod:121)K	UBA3	UBA3_K9	-0.0494894	0.655012	0.624082	0.9799	0.225592	0.171699	0.86494	0.0183013	0.0155952	62		17.6369	16.9896		16.9578	17.5847	17.2878	17.2248	17.388		17.0481	17.1529	18.02	17.4057	17.4361	18.5436	17.225	16.9656	16.9777	16.6253	18.0065	17.4326	17.4514	17.3995
(UniMod:1)ADHSFSDGVPSDSVEAAK(UniMod:121)NASNTEK	NAP1L4	NAP1L4_K19	0.0365576	-0.079064	-0.160463	0.978366	0.909825	0.831403	0.854017	0.691113	0.422682	63	21.1822	21.353	20.8818	21.0687	21.3978	21.4052	21.0228	20.8062	21.3379	21.4032	21.1478	20.6413	21.5181	20.9894	20.794	20.9124	21.5677	20.8802	21.0581	20.8399	21.0028	20.9412	20.9834	20.7766
(UniMod:1)ADK(UniMod:121)EAAFDDAVEER	RBBP4	RBBP4_K4	0.363155	0.0706187	0.648582	0.906778	0.974951	0.731936	0.537677	0.904188	0.275646	64	22.2014	23.384	21.9703	21.9598	22.7656	23.5189	23.0154	21.6681	23.4239	23.7085	21.7011	21.9551	23.3405	23.5267	21.7842	22.4195	23.2753	21.5901	21.5733	20.8038	23.8085	22.3269	21.725	21.9764
(UniMod:1)ADK(UniMod:121)EAFDDAVEER	RBBP4	RBBP4_K4										65	17.0983	17.8912			17.7484	18.1501	17.7441		18.1491	18.0781			17.8908	17.9064			18.0054				18.1347
(UniMod:1)ADK(UniMod:121)EAGGSDGPR	HSPA12A	HSPA12A_K4										66		14.5046			14.5577					15.4042			14.7878	14.724		14.7278	15.0221				15.4237
(UniMod:1)ADK(UniMod:121)MDMSLDDIIK	ALYREF	ALYREF_K4	0.406066	0.141046	0.74609	0.540804	0.856177	0.0656381	0.0934563	0.548432	0.00398046	67	21.5581	21.8272	21.4227	21.5277	22.1963	21.8893	21.7931	22.0813	22.5644	21.91	21.5394	21.8847	22.3755	22.2742	21.783	22.0301	22.0045	21.0633	21.812	21.4185	22.9014	22.4059	21.9163	22.0592
(UniMod:1)ADK(UniMod:121)PDMGEIASFDK	TMSB10	TMSB10_K4	-0.058139	-0.166077	0.361112	0.9799	0.887271	0.748978	0.864729	0.627364	0.296121	68	20.2573	22.3822	21.4419	21.4317	20.8655	21.6236	21.3789	21.4126	21.92	22.4409	21.047	22.058	21.6736	21.6754	21.4563	21.9964	21.7004	21.8796	21.6228	20.7707	22.0869	21.9764	21.6635	21.6911
(UniMod:1)ADK(UniMod:121)QISLPAK	SLC25A22	SLC25A22_K4	0.139481	-0.125833	0.122401	0.892564	0.85034	0.888156	0.491901	0.534808	0.545909	69	19.0114	19.9339	19.8552	19.6468	19.2498	20.275	19.7747	19.7056	20.1695	20.0165	19.5607	20.035	19.8463	19.9816	19.6128	19.8377	19.6895	19.8111	19.7948	19.5783	20.102	19.7074	19.7714	19.7826
(UniMod:1)ADLAEC(UniMod:4)NIK(UniMod:121)VMC(UniMod:4)R	KIF5B	KIF5B_K10	-0.0548343	-0.135756	-0.0657149	0.937256	0.694127	0.899721	0.643049	0.257297	0.579043	70	20.1661	20.0662	19.9417	20.1766	20.325	20.0106	20.0206	19.775	20.2428	20.2582	20.2522	20.0337	20.1381	20.1654	19.9664	19.974	20.229	19.9518	20.1559	20.1439	20.0405	19.9683	20.224	19.985
(UniMod:1)ADLDK(UniMod:121)LNIDSIIQR	PPP1CC	PPP1CC_K6	-0.703857	-0.0935146	0.343293	0.765208	0.946138	0.884028	0.256068	0.803922	0.536265	71		19.4664		19.857			18.9578		20.2479	21.08		20.2973	20.6187	19.8513	20.3339	20.989			19.934		20.4441	19.2898	20.9278	20.4476
(UniMod:1)ADLEEQLSDEEK(UniMod:121)VR	CAPZA2	CAPZA2_K13	0.0467056	-0.164488	0.0436215	0.978288	0.841672	0.974726	0.853128	0.516344	0.862719	72	18.252	19.7981	19.0121	18.9277	18.9254	19.2407	19.1758	18.8348	19.6016	20.041	18.8205	19.406	19.1033	19.5598	19.1243	19.4239	19.5287	19.2479	19.2434	18.9704	19.3379	19.3417	19.3413	19.1439
(UniMod:1)ADLSLADALTEPSPDIEGEIK(UniMod:121)R	MAP4	MAP4_K22										73		22.7009	22.21	21.1121				21.1289					22.7716					22.5057	21.9127
(UniMod:1)ADNEK(UniMod:121)LDNQR	KPNA4	KPNA4_K6	0.115769	-0.096281	-0.156022	0.918409	0.881933	0.826511	0.571208	0.6107	0.411828	74	18.6597		18.7603	18.5132	18.6584	19.1059	18.8398	18.4366	19.0599	19.0708	18.7818	18.2229	18.7772	18.6948	18.7077	18.5705	19.1566	18.6601	18.6585	18.6658	18.8596	18.7792	18.6341	18.2439
(UniMod:1)ADNLSDTLK(UniMod:121)K	RAP1GDS1	RAP1GDS1_K10	0.00833924	-0.106581	-0.195634	0.991287	0.764807	0.498684	0.942936	0.36494	0.103776	75	18.846	18.8299	18.6564	18.6112	19.0146	18.7505	18.7213	18.4906	18.8282	18.8662	18.8501	18.6374	18.8938	18.6727	18.5742	18.6148	18.9048	18.7225	18.7261	18.7533	18.5542	18.7175	18.5571	18.4953
(UniMod:1)ADPDVLTEVPAALK(UniMod:121)R	GTF2E1	GTF2E1_K15	0.0800878	-0.0466467	-0.00140936	0.940061	0.943181	0.999264	0.652791	0.792973	0.993668	76	19.9396	20.1364	19.5112	19.7388	20.3642	19.5973	19.8727	19.8121	19.8125	20.0863	19.6135	19.7458	19.7778	19.9429	19.5189	19.832	19.8937	19.5152	19.9434	20.0018	19.5336	20.1426	19.8122	19.86
(UniMod:1)ADQGEK(UniMod:121)ENPMR	RPL11	RPL11_K7	0.228231	-0.0484718	0.148576	0.799656	0.951604	0.868915	0.300514	0.82386	0.497182	77	17.7484	18.9756	18.5134	18.3685	18.2833	19.0721	18.8298	18.3337	18.6061	18.8512	18.6852	18.6334	18.6538	18.7086	18.7648	18.4547	18.541	18.4316	18.5219	18.3799	19.1723	18.4778	18.4671	18.3516
(UniMod:1)ADQLTEEQIAEFK(UniMod:121)EAFSLFDK	CALM1;CALM2;CALM3	CALM1;CALM2;CALM3_K14	-1.23778	-0.288174	-0.126821	0.296876	0.861148	0.95986	0.0284271	0.559706	0.796737	78		22.5538	23.2089	21.5623	21.5453	21.5375	20.8477	20.8852	21.3374	22.123	21.0383	21.4838	22.0307	21.6706	20.894	20.2346	20.9101	21.0205	21.9698	22.9652	20.6866	21.3862	21.5126	22.7729
(UniMod:1)ADVEDGEETC(UniMod:4)ALASHSGSSGSK(UniMod:121)SGGDK	RNF7	RNF7_K23	0.309364	0.231415	0.276935	0.893247	0.881359	0.886281	0.495499	0.609289	0.541327	79	18.917	18.925	18.0857	17.5871	19.1374	19.0198	18.8524	17.7427	18.8651	18.8687	18.1365	17.4455	19.1145	19.1087	17.7975	18.2208	18.817	17.7046	17.3291	17.4941	19.1713	18.049	17.4035	17.8287
(UniMod:1)ADVLDLHEAGGEDFAMDEDGDESIHK(UniMod:121)LK	RBM8A	RBM8A_K27										80	16.0647	17.3228			18.1011	18.0133			17.6175	17.8325			17.4543	17.9076			17.3636				17.6409
(UniMod:1)ADVVVGK(UniMod:121)DK	CHRAC1	CHRAC1_K8	0.00774508	0.267037	0.0663125	0.99252	0.359436	0.907618	0.950896	0.0432645	0.599203	81	20.5757	20.6603	20.737	20.3468	20.4769	20.5674	20.6179	20.6885	20.7446	20.7776	20.5204	20.5732	20.6108	21.1428	20.9438	20.9866	20.7931	21.1126	20.979	20.8789	20.9685	20.8352	21.1465	21.0785
(UniMod:1)ADYWK(UniMod:121)SQPK	WBP4	WBP4_K6	0.6668	0.594478	0.304227	0.0212922	0.0460543	0.449183	0.000641635	0.00181276	0.0826002	82	19.0678	19.5663	19.5433	19.0456	20.4318	19.597	19.8605	20.001	19.5073	19.4011	19.9047	19.4259	20.138	20.2672	20.1237	20.088	19.701	19.5725	20.0036	19.7783	19.9595	20.1317	20.2353	19.9457
(UniMod:1)AEAEGESLESWLNK(UniMod:121)ATNPSNR	GGA3	GGA3_K15	0.0493376	-0.448732	0.352277	0.979142	0.535667	0.665594	0.857969	0.114054	0.209673	83	22.3699	21.899	22.2041	22.2176	21.8936	21.9635	22.6695	22.3614	23.4514	22.3679	21.9904	22.3173	21.7131	22.2427	21.9207	22.4555	22.3318	21.5589	22.2441	22.4489	23.0211	22.2792	22.2024	22.49
(UniMod:1)AEAPPVSGTFK(UniMod:121)FNTDAAEFIPQEK	NFX1	NFX1_K12	-0.221639	0.149438	0.0217368	0.919276	0.865783	0.990024	0.575512	0.571242	0.940856	84	19.0979			19.3988	19.0267				19.867	19.0323		19.2844	19.6868	19.3489		19.5962			19.4694	19.5705	20.0552	19.3621	19.2078
(UniMod:1)AEAQSGTGQLQEQK(UniMod:121)K	RUSC1	RUSC1_K15	-0.832864	-0.223755	0.544909	0.599814	0.868489	0.747512	0.120623	0.577942	0.2937	85		15.0774			13.9344	14.6741	14.1251		14.687	15.2063	13.8424			14.5095	14.2		13.6688	14.4945		13.8728	14.5569
(UniMod:1)AEASSANLGSGC(UniMod:4)EEK(UniMod:121)R	PMF1	PMF1_K16	-0.0166997	-0.171909	-0.198895	0.988353	0.743685	0.718264	0.923635	0.329204	0.260734	86	18.3255	18.3903	18.1338	17.8163	18.1782	18.3639	18.2464	17.8106	18.3907	18.3355	18.099	17.7016	18.2111	17.8938	17.922	17.8123	18.1501	18.1676	17.9148	18.0506	18.0502	18.128	17.7976	17.5117
(UniMod:1)AEAVK(UniMod:121)PQR	EPG5	EPG5_K6	0.919387	0.0104339	0.0197053	0.481802	0.996176	0.99428	0.0721262	0.983071	0.968036	87	17.3155	14.0699	17.7056	16.9615	16.9778	17.5617	17.9866	17.2038	17.815	17.6622	18.0461	17.1249	17.5117	17.4738	17.6844	18.0201	17.759	17.6395	17.7658	17.1588	17.744	17.7282	17.6942	17.2355
(UniMod:1)AEDEPDAK(UniMod:121)SPK	RFX5	RFX5_K9	-0.144631	-0.346151	0.131498	0.923862	0.717519	0.921895	0.591185	0.288884	0.647377	88	16.8676		16.4896	16.3885	16.037	17.0626	16.7727	15.8768	16.198	16.0952	16.2324			15.9757	15.6824		15.9102		15.0971	15.8164	15.5945	15.8901	15.7336
(UniMod:1)AEDMETK(UniMod:121)IK	COX6B1	COX6B1_K8	0.0309262	-0.0651624	-0.0463912	0.977007	0.904348	0.952549	0.841842	0.674667	0.764831	89	21.8581	21.9986	21.6752	21.3973	22.0643	21.7358	21.7178	21.535	21.9288	21.9906	21.9923	21.6198	21.8054	21.9599	21.7143	21.7913	21.7217	21.6309	21.9369	21.8017	21.9767	21.9507	21.5664	21.4118
(UniMod:1)AEEQEFTQLC(UniMod:4)K(UniMod:121)LPAQPSHPHC(UniMod:4)VNNTYR	KLHL22	KLHL22_K12	-0.0274494	0.0679177	0.164298	0.991287	0.962094	0.928649	0.943397	0.86059	0.671499	90	19.0819	19.4445	18.8162	19.28	19.5585	19.0883	18.9096	18.9564	18.9989	19.3141	19.0831	17.1953	18.9517	18.9775	19.0749	17.859	19.3642	17.6896	18.8144	18.7416	18.7192	19.1903	18.7967	18.5608
(UniMod:1)AEEQPQVELFVK(UniMod:121)AGSDGAK	CLIC1	CLIC1_K13	-0.224276	0.312418	-0.512961	0.861383	0.658088	0.343146	0.406224	0.216258	0.0488073	91		20.3921	20.1598	19.6709	20.3377	19.7503	20.2533	19.0586	20.0075	20.3068	20.1876	19.7231	20.4548	20.1959	20.1602	20.6637	20.7006	20.1137	20.8765	20.5748	19.8363	20.3433	20.2254	19.8088
(UniMod:1)AEFPSK(UniMod:121)VSTR	PLLP	PLLP_K7	0.06665	-0.242602	-0.0873921	0.933724	0.48902	0.880075	0.62875	0.088338	0.526932	92	20.1923	20.3283	20.4594	20.2172	20.1597	20.5288	20.4801	20.2951	20.3993	20.447	20.6627	20.1104	20.2148	20.2881	20.0101	20.1359	20.3691	20.2831	20.3797	20.0919	20.1639	20.3893	20.3486	19.8725
(UniMod:1)AEFSQK(UniMod:121)R	MIEF2	MIEF2_K7	-0.346777	-0.0139613	-0.307715	0.600362	0.987028	0.685471	0.120991	0.948613	0.227512	93	18.8167	18.2114	18.4708	18.4643	17.9552	18.3345	18.1757	18.1108	18.0671	17.9278	18.7655	17.8189	18.2383	18.0039	18.3134	17.9678	18.1941	17.5584	18.4083		18.146		17.4645	17.6272
(UniMod:1)AEGEK(UniMod:121)NQDFTFK	SFR1	SFR1_K6										94					17.5073									17.1667			17.7909						16.7929
(UniMod:1)AEK(UniMod:121)FDC(UniMod:4)HYC(UniMod:4)R	FHL1	FHL1_K4	-0.393955	-0.0462148	-0.56169	0.688852	0.965416	0.38685	0.179792	0.872303	0.0610309	95	15.8526	16.3191	15.0907	15.7869	14.9349	15.7746	15.5626	15.2014	15.6572	15.3564	15.8931	15.202	15.373	14.8731	15.7517	15.9261	15.4412	15.832	15.6243	15.7969	14.5393	15.5834	15.6319	14.6931
(UniMod:1)AEK(UniMod:121)FDHLEEHLEK	MED10	MED10_K4	0.47014	0.296474	0.171188	0.386082	0.639439	0.846037	0.0465507	0.196834	0.450204	96	17.6043	18.5063	18.5644	18.9402	18.4827	19.3256	18.8609	18.8266	18.4011	18.6655	18.2622	18.3915	18.989	18.7843	18.6254	18.5075	18.8332	18.2864	18.5729	18.3007	18.91	18.7961	18.4928	18.4792
(UniMod:1)AELIQK(UniMod:121)K	PFDN6	PFDN6_K7	0.332076	0.144657	0.108403	0.102565	0.635806	0.770833	0.00549914	0.192808	0.324878	97	22.9929	22.9444	22.9873	22.8295	23.4242	23.2652	23.1908	23.2021	22.9471	22.8977	23.2268	22.8024	23.0426	23.1635	23.0664	23.1802	22.8321	22.9973	22.9695	22.971	23.0912	23.1341	23.1541	22.8241
(UniMod:1)AELNTHVNVK(UniMod:121)EK	SPATS2L	SPATS2L_K11	-0.0327472	-0.135075	-0.0892406	0.97145	0.74651	0.87837	0.813388	0.335247	0.521797	98	19.5834	19.5257	19.3078	19.0862	19.6751	19.0513	19.2255	19.4203	19.8417	19.6867	19.6507	19.4228	19.4297	19.7196	19.4448	19.4675	19.5477	19.7066	19.7277	19.7501	19.6339	19.4811	19.5821	19.6781
(UniMod:1)AELQMLLEEEIPSGK(UniMod:121)R	ABI1	ABI1_K16										99			20.7889		16.178				19.1337	20.7561			19.8704				18.5968	20.8213	20.152	20.8627				19.3554
(UniMod:1)AELVQGQSAPVGMK(UniMod:121)AEGFVDALHR	FUBP3	FUBP3_K15	0.36453	0.0215583	0.260514	0.396813	0.974746	0.586909	0.0489803	0.902912	0.150363	100	21.964	22.3437	22.4595	22.3775	22.8424	22.5481	22.5806	22.6318	22.651	22.3472	22.2579	22.0734	22.5473	22.6002	22.0644	22.2039	22.2867	21.4857	22.1334	22.1889	22.2842	22.524	22.1181	22.2104
(UniMod:1)AEMGSK(UniMod:121)GVTAGK	BIN1	BIN1_K7	0.191887	-0.333992	0.602339	0.937703	0.766311	0.520123	0.644492	0.366719	0.112503	101		15.3122	15.2173		14.9174	15.3894	15.2886	16.2312	16.2467	15.5786	15.8336	15.896		15.9411	14.9389	15.7842	14.4457		16.3474	15.5351	16.2638	16.0268	15.8548	16.0349
(UniMod:1)AENGDNEK(UniMod:121)MAALEAK	SSB	SSB_K9	0.0284204	0.00381402	0.404969	0.983054	0.996626	0.340677	0.884412	0.984431	0.048081	102	18.3493	19.3154	18.9252	18.9092	18.8562	19.1353	18.9623	18.659	19.2028	19.1766	18.7827	18.7112	18.8221	19.2474	18.852	18.9671	19.0328	19.0256	18.4514	18.4502	19.2443	18.9463	19.3736	19.0157
(UniMod:1)AENLK(UniMod:121)GC(UniMod:4)SVC(UniMod:4)C(UniMod:4)K	SUV39H1	SUV39H1_K6	0.00235835	-0.362544	-0.286749	0.999147	0.617786	0.788747	0.99282	0.176908	0.348946	103	16.6144	15.6798	16.1556	15.926	16.4335	16.4042	15.6635	15.8841	16.3468	16.1343	16.388	15.6963	16.2727	15.9545	15.5805	15.3075	16.0565	15.5729		16.418	16.1176		15.6399	15.4297
(UniMod:1)AENLLDGPPNPK(UniMod:121)R	CREBBP	CREBBP_K13	1.24605	1.51999	1.46055	0.00640365	0.000866752	0.000972694	0.000132912	1.35733e-05	2.20333e-05	104	16.7587	17.9233		17.2453	18.8578	18.2076	18.5506	18.6046	17.9576	17.7205	17.143		19.3338	19.2994	18.5545	19.3204	18.2164	17.6963	18.0391		19.5505	19.4351	19.5376	19.2549		+
(UniMod:1)AEPSAPESK(UniMod:121)HK	STT3B	STT3B_K10	-0.0121853	-0.242958	-0.399314	0.991287	0.578258	0.207658	0.94439	0.143625	0.0210453	105		21.0782	21.5528	21.5188	21.0015	21.6039	21.4829	21.396	21.0038	20.8752	21.4902	21.0372	21.0123	20.7575	20.9155	20.7494	21.2184	21.0684	21.3288	21.0654	20.7044	21.0653	20.7702	20.5439
(UniMod:1)AEPVSPLK(UniMod:121)HFVLAK	MFN1	MFN1_K9	0.182656	-0.217677	0.128109	0.860389	0.738198	0.892076	0.403274	0.320892	0.556087	106	20.0972	19.9345	19.4689	20.1397	20.4093	20.309	19.8243	19.8284	21.4063	21.111	20.9629	21.4442	21.3081	20.972	20.8774	20.8961	21.1953	20.6126	20.4279	21.0598	21.3421	21.2367	20.6992	20.53
(UniMod:1)AESSDK(UniMod:121)LYR	PARP1	PARP1_K7	0.394075	-0.449512	0.0652991	0.733217	0.604812	0.968947	0.221281	0.165142	0.836613	107	15.2903	17.0388	15.6066	15.5952	15.7237	16.579	16.1776	16.6268	17.1753	17.561	16.5975	17.7336	16.9179	16.416	16.556	17.3794	17.2103	17.3605	16.9335	16.8242	17.2554	17.26	16.9119	17.1625
(UniMod:1)AETEALSK(UniMod:121)LR	HTATIP2	HTATIP2_K9	-0.0680625	-0.0800087	-0.0696703	0.903215	0.815377	0.876346	0.526041	0.456874	0.516409	108	20.4333	20.348	20.5679	20.6079	20.3288	20.3076	20.4497	20.5988	20.536	20.6805	20.6828	20.6588	20.3068	20.6368	20.5945	20.6998	20.7193	20.8289	20.8384	20.7262	20.7067	20.5958	20.746	20.7856
(UniMod:1)AETK(UniMod:121)LQLFVK	CLIC3	CLIC3_K5										109	15.9541	16.8234			16.6088					16.4198				15.6473			15.8603
(UniMod:1)AETLEFNDVYQEVK(UniMod:121)GSMNDGR	SSRP1	SSRP1_K15										110	20.574	20.4792						19.2182		20.1139		20.3399					20.8337					20.3789		19.8357
(UniMod:1)AEVEETLK(UniMod:121)R	DYNLRB1	DYNLRB1_K9	-0.276987	-0.629815	-0.544502	0.908343	0.614427	0.694828	0.541956	0.173118	0.236346	111	23.4919	22.5058	23.3201	23.5545	23.3412	23.7805	21.207	23.4356	22.8785	23.0546	23.3123	23.2208	21.2604	22.7315	23.1613	22.7937	23.4883	22.7459	23.0825	22.9325	23.0809	21.7495	22.4555	22.7853
(UniMod:1)AEVEQK(UniMod:121)K	RPS15	RPS15_K7	0.333782	0.170831	-0.0169123	0.310015	0.656221	0.982827	0.0308241	0.214126	0.900231	112		21.4116	21.8461	21.5925	22.1272	22.0013	21.886	21.7875	21.6425	21.5191	22.0073	21.5962	22.1299	21.6869	21.734	21.8977	21.8808	21.689	21.8244	21.9824	21.9088	21.8695	21.7861	21.7445
(UniMod:1)AEVK(UniMod:121)SMFR	BBIP1	BBIP1_K5	0.235872	-0.0564657	0.194612	0.896395	0.974653	0.900378	0.504301	0.902133	0.580791	113	18.3801	17.2664	18.0128	17.519	18.4342		17.5525	18.1046			18.0258	17.6668			17.5418	18.038	16.6168	17.9747	17.9756	18.1164		17.9867	17.9815	17.6282
(UniMod:1)AEVSIDQSK(UniMod:121)LPGVK	CCDC50	CCDC50_K10	-0.297158	0.255402	0.142573	0.885439	0.823065	0.896482	0.469612	0.472908	0.569536	114		19.4852			19.6675	19.1818	18.7147		19.3577	19.5315			19.5092	19.8908			19.5186	19.1545	19.3742	19.0997	19.9832	19.4374	19.4985	18.7983
(UniMod:1)AEYLASIFGTEK(UniMod:121)DK	U2AF1L5;U2AF1	U2AF1L5;U2AF1_K13	0.979835	-0.541002	-0.117841	0.569614	0.762669	0.97002	0.105096	0.360552	0.840657	115	23.0793	23.805	24.4184	23.5672	25.4117	23.6224	24.8844	24.8708	24.9143	24.6157	23.828	23.5885	23.4618	23.6426	22.5238	25.1543	25.0266	23.811	22.6167	23.2642	23.0964	22.4638	25.0345	23.6525
(UniMod:1)AEYSYVK(UniMod:121)STK	FRG1	FRG1_K8	0.784223	0.725241	0.677163	0.0174777	0.0299837	0.0370112	0.000492068	0.00103442	0.00188761	116	19.8693	19.6997	19.7646	19.4993	21.0973	20.25	20.449	20.1735	19.6708	19.8258	20.2833	19.3816	20.6183	20.4728	20.5049	20.4665	19.8664	19.3808	19.7617	19.83	20.3877	20.5635	20.5067	20.0897
(UniMod:1)AFK(UniMod:121)DTGK	RPS20	RPS20_K4	1.91413	-0.130921	-0.554271	0.603478	0.977715	0.921628	0.122624	0.913487	0.646334	117	30.2387	20.8888	29.7748	29.3715	29.7815	29.4154	29.29	29.4435	29.3585	29.5373	30.0657	29.4365	29.3716	29.1812	29.716	29.6055	29.8848	29.855	29.9525	29.8559	29.0521	29.4354	29.5152	29.3285
(UniMod:1)AGFGAMEK(UniMod:121)FLVEYK	HAT1	HAT1_K9	-0.313045	0.593921	-0.190546	0.895197	0.682095	0.938577	0.501247	0.243147	0.703553	118	23.7161	22.8792	22.1867	23.1319	24.2096	21.8588	22.0406	22.5527	23.2892	23.1645	21.9117		23.2545	22.8965	24.1894	23.1891	23.3808	22.599	22.8559	23.7694	22.5746	22.9551		23.3525
(UniMod:1)AGILFEDIFDVK(UniMod:121)DIDPEGK	POLR2H	POLR2H_K13										119		20.8586	21.4652			21.012				21.1311					21.5574	20.5767				19.8057	23.1691			21.469
(UniMod:1)AGITTIEAVK(UniMod:121)R	TPM3	TPM3_K11	0.212782	0.0831479	-0.145522	0.62756	0.857902	0.754849	0.137022	0.552405	0.302499	120	26.4037	26.1281	26.4545	25.9446	26.7313	26.101	26.4031	26.5467	26.5326	26.2588	26.5032	26.2519	26.349	26.2946	26.6587	26.5768	26.4563	26.4272	26.4215	26.5581	26.2439	26.3388	26.3944	26.3037
(UniMod:1)AGK(UniMod:121)QAVSASGK	UQCRB	UQCRB_K4	0.276962	-0.0524533	-0.0601694	0.761485	0.952077	0.961024	0.251632	0.825544	0.800423	121	18.0414	17.4077	17.7948	17.5375	17.6548	18.0303	18.297	17.9071	17.6886	17.5657	18.31	17.7537	18.1951	17.945	17.0667	17.9014	18.0677	17.297	17.5102	17.458	17.9753	17.2867	17.361	17.4692
(UniMod:1)AGK(UniMod:121)SSLFK	RAB9A	RAB9A_K4	0.169623	-0.17989	-0.301863	0.776492	0.681821	0.371677	0.269912	0.242815	0.0565557	122	20.3833	20.4516	20.1583	20.2907	20.4783	20.7407	20.5757	20.1677	20.5917	20.5659	20.5597	20.2542	20.4616	20.4906	20.0217	20.2779	20.5424	20.3703	20.5584	20.3364	20.3772	20.4097	19.9465	19.8667
(UniMod:1)AGLNSLEAVK(UniMod:121)R	TPM4	TPM4_K11	0.252803	0.150696	0.0188827	0.524639	0.721711	0.981205	0.0869898	0.29688	0.894676	123	23.7392	23.7221	23.4827	23.4089	24.2831	23.6723	23.6559	23.7527	23.6641	23.6534	23.6204	23.5456	23.7682	23.6887	23.8011	23.8282	23.7392	23.459	23.7714	23.7462	23.4222	23.8647	23.9319	23.5725
(UniMod:1)AGMDSGNLK(UniMod:121)TAR	MFHAS1	MFHAS1_K10	0.36636	0.109057	-0.290659	0.645103	0.898822	0.763219	0.147855	0.658657	0.313141	124	14.8806	15.441	15.3786	15.3144	15.6054	15.7682	15.4393	15.6671	15.2724	14.2096	15.6794	15.4918	15.6476	15.0708	15.1614	15.2096	15.3059	14.9206		15.6282	14.7978		15.1276	15.0575
(UniMod:1)AGPVK(UniMod:121)DR	RPP21	RPP21_K6	0.431458	0.152119	-0.0406459	0.234205	0.822009	0.964099	0.0190631	0.470524	0.812192	125	18.3751	17.9755	18.0224	17.8025	18.279	18.4965	18.4841	18.6418			18.3573	17.5648	18.2017	17.8225	18.0601	18.3685	18.572	18.1054	18.2308	18.4347	18.1827	18.3504	18.2831	18.3642
(UniMod:1)AGSYPEGAPAILADK(UniMod:121)R	METTL2B	METTL2B_K16	-0.0195862	0.122258	-0.18156	0.992391	0.903532	0.882173	0.949944	0.672781	0.53163	126	17.9977	17.1319		17.0706	18.123	17.216	16.8306	17.3523	17.7182	16.8431	17.1778	16.875	16.7911	17.9462	17.3223	17.0437	17.2606	17.6685	17.9576	17.8546	17.5744	17.7363	17.5024	17.2019
(UniMod:1)AGSYPEGAPAVLADK(UniMod:121)R	METTL2A	METTL2A_K16	0.133062	-0.0309816	-0.071212	0.756425	0.940218	0.881458	0.245773	0.783788	0.529816	127	20.3749	20.6171	20.4102	20.3744	20.7223	20.6352	20.6351	20.3162	20.6133	20.676	20.5545	20.5705	20.7207	20.6838	20.4591	20.4266	20.8009	20.5544	20.5424	20.4637	20.5043	20.5893	20.5439	20.4391
(UniMod:1)AGTALK(UniMod:121)R	UBE2G2	UBE2G2_K7	0.0044514	0.291145	-0.206096	0.998237	0.686775	0.825135	0.987348	0.248826	0.409807	128			18.5638	18.6964	18.3486	18.6179	18.8738	18.698	18.045	17.8342	18.3848	18.4579		18.2892	19.0908	18.0348		18.4245	19.1492	19.0033	18.2487	18.8057	18.8481	18.709
(UniMod:1)AGYEYVSPEQLAGFDK(UniMod:121)YK	SELENOI	SELENOI_K17	-0.0838523	-0.247941	-0.127677	0.954724	0.642061	0.870797	0.718079	0.200004	0.502577	129		20.3674		20.0327	20.2247	20.167	20.2651	19.8079	20.4379	20.3103	20.7067	20.5131	19.8575	20.0577	20.5329	20.5281	20.5068	20.7228	20.4159	19.9369	19.9602	20.5025	20.2195	20.3897
(UniMod:1)AGYK(UniMod:121)PVAIQTYPILGEK	UTP15	UTP15_K5										130	18.9992	20.2805			19.5687	20.0419			20.6		20.1986	20.4765						20.02		20.303			20.2616
(UniMod:1)AHC(UniMod:4)VTLVQLSISC(UniMod:4)DHLIDK(UniMod:121)DIGSK	CPNE1	CPNE1_K20	0.039853	-0.0147585	-0.271821	0.981365	0.987028	0.701066	0.872068	0.948628	0.243358	131		19.632	19.9999	18.6361	19.1112	19.8654	19.318	19.5555	19.29	19.6815	19.8965	19.6781	19.4766	19.4847	19.8409	19.6848	19.6792	19.8267	19.6952	19.3621	19.1953	19.4244	19.2051	19.6511
(UniMod:1)AHK(UniMod:121)QIYYSDK	CKS2	CKS2_K4	0.18747	0.212977	0.0767926	0.630574	0.503323	0.8837	0.138993	0.0951633	0.535695	132	21.7785	21.6838	21.791	21.5523	22.1592	21.7707	21.9227	21.703	21.5488	21.6778	21.9217	21.465	21.9587	21.6819	21.972	21.8526	21.7324	21.6639	21.8144	21.9508	21.8116	21.9175	21.9462	21.7933
(UniMod:1)AHQTGIHATEELK(UniMod:121)EFFAK	TWF2	TWF2_K14	-0.803223	-0.448552	-0.0726603	0.269071	0.572938	0.969099	0.0241839	0.139519	0.837341	133	18.8835	18.9683			18.2872		17.9582		18.3028	18.1145	18.2366		18.0997	17.4391			18.3628	18.1359	18.2554	17.4082	17.968
(UniMod:1)AHSPVQSGLPGMQNLK(UniMod:121)ADPEELFTK	STK24	STK24_K17	0.101121	-0.092031	0.0404091	0.886822	0.840217	0.958688	0.473393	0.513606	0.789678	134	20.0963	20.3129	20.3895	19.9074	20.4948	20.2524	20.2152	20.1482	20.4975	20.2686	20.3239	20.1236	20.2807	20.3459	20.3253	19.8935	20.2952	19.8495	20.0912		20.2058	20.1759	20.0401	20.0544
(UniMod:1)AHYK(UniMod:121)AADSK	MYCBP	MYCBP_K5	0.218534	0.143393	-0.155483	0.767785	0.814188	0.791067	0.259784	0.454911	0.351677	135		19.7694	20.0969	19.7651	20.3419	20.2357		19.7094	20.1113	20.093		19.7648	20.3329	19.9532	20.1132		20.2069	19.8023	19.8714	19.9034	19.9578	19.9206	19.4965	19.7872
(UniMod:1)AHYNFK(UniMod:121)K	GTPBP4	GTPBP4_K7	0.117735	-0.219553	0.517216	0.962181	0.861148	0.62628	0.753488	0.559259	0.176577	136	17.9011	17.8767	18.1825	18.0679	18.2596	18.2573	17.9152	18.0671	17.9264	17.7536	17.8086	17.9181	17.0806	17.9124	17.8965	17.639	15.4556	17.5208	18.1368	18.2082	17.9181	17.9734	17.7818	17.717
(UniMod:1)AK(UniMod:121)AAAIGIDLGTTYSC(UniMod:4)VGVFQHGK	HSPA1A;HSPA1B	HSPA1A;HSPA1B_K3	0.163141	-0.181353	0.201176	0.793031	0.682736	0.652345	0.292999	0.243849	0.197698	137	20.9341	21.4866	21.6523	21.161	21.3561	21.5037	21.4694	21.5574	21.4331	21.2275	21.7249	21.308	21.1427	21.095	21.4004	21.33	21.273	20.9191	21.3763	21.2757	21.3718	21.2029	21.5098	21.5642
(UniMod:1)AK(UniMod:121)ATTIK	DNAL1	DNAL1_K3	0.205882	0.215042	-0.149692	0.873591	0.810868	0.896924	0.437165	0.447586	0.57052	138	17.0608		18.6039	18.0718	17.8986	18.1941	18.1088	18.2707		17.914	18.4023	18.3715	18.5657	18.7228		18.0445	18.1616	18.2522	18.2056	17.9866	17.9676		17.9421	18.0957
(UniMod:1)AK(UniMod:121)EEPQSISR	TMEM159	TMEM159_K3	0.0147683	-0.294403	-0.034891	0.989567	0.509662	0.969819	0.931779	0.098598	0.839784	139	21.0889	21.8175	21.4706	21.4488	21.0702	21.8855	21.6221	21.3071	21.7661	21.9238	21.5878	21.3779	21.3354	21.3143	21.4059	21.4225	21.4191	21.4361	21.2633	21.1917	21.5454	21.3731	21.2081	21.044
(UniMod:1)AK(UniMod:121)HHPDLIFC(UniMod:4)R	PHF5A	PHF5A_K3	0.168128	-0.192941	-0.00503545	0.726476	0.594169	0.994604	0.214595	0.15671	0.9698	140	20.2669	20.4072	20.1251	20.0772	20.5971	20.4807	20.298	20.1732	20.528	20.6277	20.666	20.2856	20.0497	20.4927	20.3787	20.4144	20.2573	20.3867	20.4587	20.5797	20.627	20.3264	20.4178	20.2911
(UniMod:1)AK(UniMod:121)ISSPTETER	S100A11	S100A11_K3	0.00504845	-0.0203935	-0.171233	0.995733	0.96664	0.65295	0.969143	0.875859	0.198314	141	22.1658	22.6079	22.5388	22.4067	22.2739	22.47	22.4844	22.511	22.3203	22.4298	22.5174	22.375	22.2746	22.5587	22.2269	22.5006	22.6559	22.6578	22.5445	22.3605	22.7035	22.3133	22.3639	22.1531
(UniMod:1)AK(UniMod:121)PAQGAK	ANXA6	ANXA6_K3										142	16.8581	19.4835		20.3556				15.8573				20.3614			19.272				15.7325		20.9495			20.0118
(UniMod:1)AK(UniMod:121)PLTDQEK	PYGL	PYGL_K3	-0.101349	-0.150731	-0.0809569	0.875353	0.692956	0.884704	0.441259	0.256052	0.53744	143	21.1222	21.6534	21.4785	21.3848	21.0145	21.4556	21.5376	21.2258	21.5874	21.7574	21.5435	21.4932	21.4763	21.3326	21.4182	21.5516	21.4976	21.4839	21.479	21.2218	21.3761	21.4647	21.3282	21.1895
(UniMod:1)AK(UniMod:121)PLTDSEK	PYGB	PYGB_K3	-0.160417	-0.0132118	0.178683	0.786698	0.981801	0.727641	0.285083	0.928843	0.270727	144	19.3769	19.7826	19.4993	19.4913	19.087	19.5221	19.6433	19.256	19.4164	19.5134	19.3424	19.2023	19.2815	19.168	19.4704	19.5017	19.2391	19.477	19.1408	19.1218	19.5657	19.5898		19.1147
(UniMod:1)AK(UniMod:121)PQVVVAPVLMSK	PAIP1	PAIP1_K3	0.308381	-0.367553	-0.199748	0.754692	0.571331	0.869694	0.243749	0.138074	0.500092	145	17.3026	18.2016	17.8829		17.6162	18.1853	18.3604	18.2544	18.2152	18.5746	17.8448	18.3706	18.1305	17.8754	17.4316	18.0975	18.3911	18.7084	18.6712	17.8365	18.1956	18.2085
(UniMod:1)AK(UniMod:121)QPSDVSSEC(UniMod:4)DR	BCL2L11	BCL2L11_K3	-0.197982	-0.38669	-0.120045	0.887276	0.573403	0.926293	0.474567	0.14007	0.66326	146	18.0935		18.1539	17.5016	17.7478	17.865	17.8935	17.3672	18.0084	17.8703	17.6056	17.1203	17.5206	17.3792	17.6482	16.5098	17.7286	17.0594		17.1509	17.4275	17.3188	17.2618	16.7635
(UniMod:1)AK(UniMod:121)QYDSVEC(UniMod:4)PFC(UniMod:4)DEVSK	CDK9	CDK9_K3	0.128063	0.165086	0.425848	0.871779	0.730147	0.157436	0.428218	0.309467	0.0136971	147	18.1249	18.1785	18.2517	17.8848	18.3868	18.1978	18.4154	17.9523	18.5223	18.5121	18.1289	17.9887	18.6325	18.3438	18.4209	18.4152	18.325	17.6228	18.0744	17.7681	18.461	18.4212	18.4491	18.1624
(UniMod:1)AK(UniMod:121)TYDYLFK	RAB8A	RAB8A_K3	0.0790258	-0.0962543	-0.0781299	0.925402	0.84403	0.908254	0.598099	0.521496	0.602228	148	23.0959	22.7588	23.0364	23.22	23.0173	22.9643	23.3864	23.0593	22.9013	22.712	23.076	23.0757	22.9103	22.8724	22.652	22.9452	23.1724	22.6757	23.1614	22.9172	22.7259	23.1295	23.0754	22.6835
(UniMod:1)AK(UniMod:121)VEQVLSLEPQHELK	VAPB	VAPB_K3	0.163509	-0.0843	0.0148309	0.603478	0.795819	0.979253	0.122666	0.416489	0.885468	149	21.411	21.2591	21.3864	21.2792	21.413	21.5553	21.5733	21.448	21.3799	21.3128	21.261	21.4043	21.2715	21.3042	21.0994	21.3457	21.3743	21.0952	21.432	21.2524	21.2897	21.486	21.2542	21.1833
(UniMod:1)AK(UniMod:121)VSELYDVTWEEMR	EMC2	EMC2_K3	0.30834	-0.293199	-0.670229	0.87771	0.805201	0.509191	0.448062	0.436051	0.108342	150		18.1657	18.6159	19.3443	18.8637	19.1232	19.0592	19.0217	18.874	18.5656	18.711	18.2015	18.6601	18.9003	17.8542	17.7645	18.8737	17.1113	19.0599	19.0823	17.802		18.3133	17.4695
(UniMod:1)AK(UniMod:121)VSVLNVAVLENPSPFHSPFR	ASF1B	ASF1B_K3										151											18.7411	20.0113									21.3808	19.7902
(UniMod:1)AK(UniMod:121)WGEGDPR	AHSA1	AHSA1_K3	-0.0686738	0.0769508	-0.152781	0.918128	0.845725	0.669982	0.570107	0.524958	0.213138	152	21.2926	21.4713	21.3558	21.1447	21.3208	21.2074	21.4227	21.0389	21.3247	21.4801	21.539	21.1889	21.4262	21.3124	21.5953	21.5066	21.7707	21.4779	21.6323	21.5682	21.4736	21.4445	21.6388	21.2811
(UniMod:1)AK(UniMod:121)YQGEVQSLK	RNF170	RNF170_K3	0.0218072	-0.123234	-0.149192	0.99092	0.902832	0.909563	0.939907	0.670741	0.607135	153	22.2196	21.8382	22.8931	22.3877	21.4484	22.797	22.7511	22.4293	22.3579	22.115	22.8693	22.0227	22.3875	22.5122	22.1503	21.8219	22.5285	21.7526	22.6264	22.1456	21.9241	22.2926	22.4775	21.7621
(UniMod:1)ALC(UniMod:4)NGDSK(UniMod:121)LENAGGDLK	GMPS	GMPS_K9	-0.0330616	0.0477905	0.521988	0.981365	0.949749	0.186601	0.872261	0.816274	0.0177067	154	17.5654	17.8354	18.3133	18.1684	17.7	18.0439	17.9442	18.0622	17.9209	17.8294	17.9256	17.9449	17.7322	17.9474	17.9965	18.1358	17.901	17.2198	18.5028	17.8876	18.1034	18.3102	18.6894	18.4962
(UniMod:1)ALDGPEQMELEEGK(UniMod:121)AGSGLR	PSMC5	PSMC5_K15	0.382709	-1.27034	-0.150497	0.938173	0.531901	0.967068	0.646464	0.112224	0.824586	155	23.3864	24.0604				23.9221	24.29		24.3182	24.4486			24.387	23.5352		21.4169	24.3309		23.6998	23.1764	24.5228	22.3944		23.8384
(UniMod:1)ALDVK(UniMod:121)SR	CDK7	CDK7_K6	0.219264	0.276943	0.19145	0.581681	0.376496	0.603269	0.110737	0.0476079	0.160817	156	19.9751	19.6994	19.5211	19.4324	20.1335	19.7471	19.9407	19.6838	19.5247	19.7177	19.856	19.5411	19.7452	20.046	20.0426	19.9135	19.7441	19.6282	19.6351	19.8284	19.9405	19.9648	19.9762	19.7201
(UniMod:1)ALETVPK(UniMod:121)DLR	SUPT4H1	SUPT4H1_K8	0.435762	0.0998294	0.527346	0.740418	0.938594	0.582527	0.228031	0.778916	0.147742	157	18.6378	20.8299	20.443	20.1721	19.8915	20.7167	20.6474	20.5702	20.5169	20.8046	19.7471	20.9124	20.533	20.3342	20.649	20.8641	20.3223	20.7092	20.1239	19.5396	20.9964	20.7485	20.4875	20.572
(UniMod:1)ALHVPK(UniMod:121)APGFAQMLK	CCT8	CCT8_K7	0.15649	-0.199751	0.25868	0.924439	0.833088	0.809186	0.594052	0.497213	0.381058	158	22.0219	23.4034	23.5793	23.4265	22.5889	23.2563	23.3975	23.8143	23.7149	23.6197	23.1972	24.0983	23.1515	23.3533	23.5585	23.7678	23.3159	23.6049	23.9411	23.2474	23.7618	23.6228	23.8032	23.9561
(UniMod:1)ALK(UniMod:121)DYALEK	MCM7	MCM7_K4	0.224835	-0.0528019	0.11978	0.268579	0.867409	0.665865	0.024117	0.574658	0.209822	159	21.9827	21.8445	21.832	21.9304	22.1379	22.1352	22.0171	22.1988	21.9591	21.9467	22.041	21.8749	21.8561	22.0052	21.826	21.9231	21.9925	21.9224	21.9646	21.6958	22.0607	22.0134	22.0146	21.9658
(UniMod:1)ALK(UniMod:121)GQEDYIYLFK	KLHL23	KLHL23_K4	0.0916796	0.00928325	-0.110962	0.902494	0.986965	0.840338	0.523143	0.948202	0.440659	160	21.0153	21.4164	21.4396	21.388	21.377	21.3149	21.4843	21.4499	21.2684	21.2742	21.6159	21.397	21.4192	21.5491	21.3538	21.2705	21.6193	21.3596	21.8576	21.7849	21.4618	21.214	21.8047	21.6971
(UniMod:1)ALK(UniMod:121)QISSNK	ESD	ESD_K4	-0.00520098	-0.145703	-0.285562	0.993966	0.590628	0.112698	0.958409	0.15391	0.00850321	161	20.9614	21.0492	20.9733	20.8825	20.948	21.0125	21.041	20.844	21.0551	21.093	21.188	20.8552	20.9069	21.0435	20.8238	20.8343	21.1727	21.0915	21.0198	21.0744	20.7998	20.9086	20.8515	20.6563
(UniMod:1)ALK(UniMod:121)VATVAGSAAK	IDH3G	IDH3G_K4	-0.367247	0.26362	0.0778447	0.747945	0.825125	0.945551	0.235556	0.477842	0.734551	162	17.6419			17.588			17.3317	17.1638			17.8846	17.6939				18.0529	17.2462	17.6308	18.1856	18.0458		18.1427	17.5665	17.8557
(UniMod:1)ALLAEHLLK(UniMod:121)PLPADK	GLTP	GLTP_K10	0.108921	-0.259081	0.073303	0.9398	0.717467	0.951912	0.652043	0.288765	0.761226	163	19.8991	19.6327	19.8924	19.6377	19.7479	19.7727	19.8293	20.1476	20.9302	20.7201	19.9554	20.2448	20.5193	20.4353	19.862	19.9976	20.7632	19.6465	20.0868	19.7388	20.6294	19.857	20.0097	20.0325
(UniMod:1)ALNGAEVDDFSWEPPTEAETK(UniMod:121)VLQAR	SSSCA1	SSSCA1_K22										164				20.6654	21.328			19.6953	20.2679	20.9715			19.8182					19.9669	19.4275					19.232
(UniMod:1)ALVDK(UniMod:121)HK	CTBP2	CTBP2_K6	0.057569	-0.00113029	0.149847	0.94956	0.998191	0.733445	0.695591	0.993367	0.27748	165	19.0328		19.5452	19.6087	19.2978	19.4032	19.5232	19.5882	20.0034	20.1764	19.8282	19.9547	19.8209	20.01	20.0694	20.0578	20.0194	20.3011	19.9215	19.8083	20.2148	20.2074	20.1036	20.1239
(UniMod:1)AMHNK(UniMod:121)AAPPQIPDTR	MEAF6	MEAF6_K6	0.892509	0.822441	0.616288	0.00213504	0.00405446	0.0324885	3.30008e-05	8.78598e-05	0.00160755	166	18.3013	18.4239	18.324	18.0062	19.5291	19.1623	18.9655	18.9685	18.5788	18.4122	18.1601	17.7872	19.378	19.2625	18.8559	18.7318	18.3712	18.3047	18.4257	18.1366	18.9917	18.9079	18.9008	18.9029
(UniMod:1)AMNYNAK(UniMod:121)DEVDGGPPC(UniMod:4)APGGTAK	TMEM30A	TMEM30A_K8	0.047033	-0.255074	-0.189613	0.979694	0.76128	0.866359	0.864017	0.357673	0.4922	167	21.3226	21.2217	20.9208	21.3576	21.3346	21.7328	21.4255	20.518	21.4802	21.174	21.1471	20.6009	21.2625	21.2044	20.1838	20.7312	21.4854	20.672	20.7669	20.7472	21.1719	20.8844	20.4283	20.4284
(UniMod:1)ANDSPAK(UniMod:121)SLVDIDLSSLR	MAP4K4	MAP4K4_K8										168								17.4806		17.7087	17.1852	17.6779		17.9652		18.4912	17.4031		17.9395	18.0273	17.5322		19.0419	18.4531
(UniMod:1)ANEDC(UniMod:4)PK(UniMod:121)AADSPFSSDK	IPP	IPP_K8	0.0608221	-0.247166	-0.184681	0.972355	0.762045	0.865952	0.819875	0.35931	0.491485	169	18.1526	18.4045	18.0234	17.9115	18.4943	18.2929	18.1964	17.7518	18.6118	18.3572	17.931	17.3911	18.1963	18.0752	17.5886	17.4422	18.2632	17.4274	17.593	17.7156	18.2325	17.4772	17.4171	17.1336
(UniMod:1)ANEVIK(UniMod:121)C(UniMod:4)K	ADH5	ADH5_K7	-0.122254	-0.172641	-0.19872	0.845035	0.656408	0.594402	0.374823	0.214254	0.155213	170	20.0486	20.5569	20.5083	20.1531	19.946	20.2408	20.2286	20.3626	20.2937	20.6479	20.5241	20.6294	20.2238	20.1667	20.5074	20.5066	20.4787	20.578	20.7198	20.7159	20.3952	20.5754	20.3463	20.3806
(UniMod:1)ANNDAVLK(UniMod:121)R	AIMP1	AIMP1_K9	-0.0752583	-0.23869	-0.325067	0.918484	0.476455	0.210153	0.571807	0.0825657	0.0214927	171	19.995	19.7107	19.902	19.5979	19.6745	19.7915	19.8013	19.6374	19.534	19.7345	19.9416	19.5502	19.6232	19.1103	19.5512	19.5207	19.5896	19.8629	19.8431	19.9125	19.5768	19.5013	19.5269	19.3028
(UniMod:1)ANSAK(UniMod:121)AEEYEK	RNMT	RNMT_K6	0.621573	0.636108	0.548721	0.259357	0.238111	0.313362	0.0226215	0.0199743	0.0414952	172	16.8165	17.0557	16.5886	16.4523	17.6944	17.2129	17.6715	16.8205	16.6418	17.0624	17.1601	15.7705	17.4352	17.2126	17.3	17.2315	17.2297	16.738	16.9419	16.3516	17.2139	17.5589	17.5249	17.1584
(UniMod:1)ANSTGK(UniMod:121)APPDER	ARID2	ARID2_K7	-0.128407	0.0369846	0.140476	0.902884	0.95708	0.847578	0.524793	0.842451	0.453248	173	19.2824		19.4496	19.1796	18.6534	19.7913	19.3247	18.9324	19.3411	19.5022	19.3286	19.2511	19.4423	19.3421	19.4367	19.3498	19.3146	19.0167	18.8792	18.8928	19.5452	19.081	19.0837	18.9554
(UniMod:1)AQAK(UniMod:121)INAK	BAG2	BAG2_K5	-0.215971	-0.0764481	0.250494	0.813829	0.913075	0.675057	0.321763	0.701853	0.217607	174	21.2691		21.3542	21.2519	20.359	21.5307	21.3894	21.024	20.6368	20.8834	21.12	20.7314	21.0102	20.6945	20.5969	20.7642	20.6029	20.7883	20.5466	20.1524	21.005	20.728	20.6737	20.6854
(UniMod:1)AQDQGEK(UniMod:121)ENPMR	RPL11	RPL11_K8	0.0669199	-0.0622332	0.120771	0.96352	0.938594	0.902232	0.762839	0.778969	0.586952	175	20.6911	21.8076	21.6126	20.9868	21.0517	21.6717	21.4817	21.1607	21.2473	21.6143	21.321	21.1194	21.3783	21.2893	21.2641	21.1214	21.3756	21.1188	21.2145	20.6943	21.558	21.3695	21.172	20.7868
(UniMod:1)AQEFVNC(UniMod:4)K(UniMod:121)IQPGK	GLRX	GLRX_K9	0.136682	0.015045	-0.0147458	0.883722	0.983657	0.988936	0.462632	0.935151	0.936438	176	19.3687	19.2048	18.9397	19.1023	19.2012	19.1033	19.5192	19.3385	19.3526	19.5236	19.4991	19.1164	19.4824	19.3192	19.8645	18.8858	19.4735	19.6165	19.0764	19.1081	19.5494	19.0878	19.0971	19.4812
(UniMod:1)AQISSNSGFK(UniMod:121)EC(UniMod:4)PSSHPEPTR	PIK3C2A	PIK3C2A_K11	0.16239	-0.153847	0.0674202	0.871925	0.81318	0.947052	0.428415	0.452763	0.740784	177	17.3583	18.3131	17.6705	18.5938	17.9131	18.1093	18.0907	18.4722	18.0636	18.2007	17.9484	18.4989	18.0068	18.2321	17.8208	18.0365	17.9836	17.7736	17.8315	17.9944	18.1227	18.0363	17.9152	17.7786
(UniMod:1)AQK(UniMod:121)ENSYPWPYGR	AURKB	AURKB_K4	0.231036	0.00861425	0.110184	0.454418	0.985959	0.796708	0.0634683	0.942503	0.361006	178	20.3356	20.0886	20.4586	20.4635	20.4954	20.4725	20.7388	20.5637	20.4003	20.2975	20.6509	20.2127	20.3637	20.3982	20.4484	20.3857	20.5149	20.2954	20.6563	20.5209	20.5011	20.5849	20.7702	20.5721
(UniMod:1)AQLGK(UniMod:121)LLK	NAE1	NAE1_K6	0.156221	-0.163555	-0.00951721	0.888953	0.816958	0.994273	0.480114	0.459996	0.965484	179	24.1345	24.2348	24.8639	24.8679	23.8184	25.1087	24.9764	24.8226	24.664	24.3462	24.5391	24.5924	24.4033	24.5043	24.3136	24.2665	24.5855	24.2356	24.5005	24.1316	24.3044	24.4371	24.4846	24.1891
(UniMod:1)AQNLK(UniMod:121)DLAGR	PHB2	PHB2_K6	0.0474452	-0.0734862	-0.159251	0.942188	0.833088	0.585132	0.660333	0.49746	0.149285	180	21.7699	21.6831	21.8145	21.7998	21.8668	21.8564	21.9105	21.6233	21.8535	21.6879	21.9406	21.6064	21.8374	21.7149	21.5645	21.6778	21.9707	21.5994	21.7745	21.7935	21.6459	21.6656	21.6248	21.5648
(UniMod:1)AQQAADK(UniMod:121)YLYVDK	MYH9	MYH9_K8	0.0660168	-0.146857	0.115792	0.944386	0.758778	0.852025	0.67436	0.353871	0.463069	181	19.8489	20.6053	20.4239	20.4909	20.3836	20.4904	20.4597	20.2994	20.768	20.7865	20.3895	20.7116	20.4536	20.5024	20.4348	20.6773	20.8082	20.466	20.4677	20.1719	20.7422	20.5726	20.6896	20.3725
(UniMod:1)AQQQMTSSQK(UniMod:121)ALMLELK	UBE2R2	UBE2R2_K11	0.272519	0.324806	-0.23593	0.661475	0.505805	0.677908	0.159378	0.0966333	0.220467	182	18.7965	19.8924	19.7778	19.407	19.4584	19.7221	19.7859	19.9973	19.5527	19.8899	19.8449	19.8657	20.4338	20.1103	19.9528	19.9556	19.8149	19.6913	20.0512	20.0478	19.5236	19.6442	19.8457	19.6479
(UniMod:1)AQYK(UniMod:121)GAASEAGR	FAM50A	FAM50A_K5	0.689895	0.365225	0.305572	0.13985	0.573843	0.670518	0.00857788	0.140239	0.21372	183	18.4164	18.8795	18.4948	17.5777	19.5123	18.7224	19.0906	18.8027	18.6421	18.6035	19.1886	18.249	18.821	19.1581	19.2824	18.8826	18.3295	18.6093	18.9987	18.8706	19.1418	19.0275	19.0322	18.8289
(UniMod:1)ASADK(UniMod:121)NGGSVSSVSSSR	RHBDF2	RHBDF2_K6	0.59466	0.317027	-0.000260347	0.722981	0.79186	0.999896	0.211153	0.408786	0.999454	184	15.5139	15.3895	15.7958	16.3292		16.428	16.2754		15.8501	16.0488	16.0428	14.2112	16.361	16.1978	15.328	15.5344	16.2352	15.4459	14.8181	14.9948	15.4941	15.7912	15.2543	14.9532
(UniMod:1)ASAELQGK(UniMod:121)YQK	PPP1R21	PPP1R21_K9	-0.0579432	0.0190134	0.235633	0.950014	0.973141	0.54088	0.697168	0.898229	0.123351	185	16.8774	17.2411	16.9805	16.962	17.1554	16.9284	16.9316	16.8138	16.8506	17.1443	16.9718	16.5587	16.6846	17.1797	16.8608	16.8763	16.7604	16.6929	16.4707	16.9232	16.8577	16.9699	17.2279	16.7343
(UniMod:1)ASASGAMAK(UniMod:121)HEQILVLDPPTDLK	VAPA	VAPA_K10	0.284193	-0.144318	-0.0360318	0.351927	0.708484	0.95717	0.0386496	0.275621	0.782678	186	22.5086	22.8355	22.7439	22.7101	23.0953	23.0306	22.9476	22.8613	22.9989	22.9644	22.8233	22.7631	22.8397	22.944	22.5143	22.6746	23.0436	22.3997	22.7968	22.773	22.8194	22.7292	22.728	22.5923
(UniMod:1)ASASTSK(UniMod:121)YNSHSLENESIK	MTM1	MTM1_K8	-0.0377957	-0.0921027	0.169999	0.98645	0.94096	0.912791	0.911202	0.785955	0.616939	187	16.1221	15.2068	15.0107	15.8311	15.7335	15.4982	15.7332	15.0545	15.8885	15.4812	16.0554	15.399	16.0251	15.9818	15.2864	15.1624	16.4398	14.8429	15.5175	14.4057	15.2712	15.7119	15.6483	15.2544
(UniMod:1)ASASYHISNLLEK(UniMod:121)MTSSDK	CAND1	CAND1_K14	0.391209	0.0237412	0.00841158	0.351459	0.972286	0.994046	0.0385565	0.894834	0.962638	188	19.2033	19.7903	19.8748	19.6556	20.0258	19.9741	19.9074	20.1816	20.331	20.0293	19.6151	20.1811	20.4283	19.8755	20.1064	19.8412	20.0266	19.6943	20.2909	19.8099	19.8915	19.8153	19.9417	20.2068
(UniMod:1)ASDSMSSK(UniMod:121)QAR	KLHL8	KLHL8_K9	0.0237383	-0.0378107	-0.185233	0.987717	0.966043	0.839144	0.920378	0.873524	0.438625	189	17.2934	16.533	16.7597	16.9053	16.8429	17.3005	17.0063	16.4366	17.2063	17.1688	17.5631	16.7562	17.6131	17.2649	16.7388	16.9263	17.4856	16.7298	17.3399	17.3206	17.3358	16.6246	17.2476	16.9269
(UniMod:1)ASEDIAK(UniMod:121)LAETLAK	RANGAP1	RANGAP1_K8	-0.35907	0.664859	-0.257426	0.856774	0.524094	0.865546	0.397463	0.106769	0.489916	190	19.378			19.1885	19.2919	18.8872	18.8289	18.6889		20.6104	19.0917	19.0139	19.7578		20.7385	20.2142	20.5918	20.2201	20.8694	20.5404	19.5976	20.9901		20.3062
(UniMod:1)ASEELQK(UniMod:121)DLEEVK	CACYBP	CACYBP_K8	0.0945238	-0.344956	0.258081	0.959987	0.679668	0.806345	0.743851	0.240205	0.376162	191	17.6373	19.2535	18.6838	18.5354	18.3133	18.8741	18.9005	18.4002	19.7319	19.741	18.8154	19.3585	19.3881	19.1649	18.6107	19.1033	19.2152	19.1174	18.9727	18.2617	19.4628	19.1376	19.1248	18.8741
(UniMod:1)ASELC(UniMod:4)K(UniMod:121)TISVAR	LRRC28	LRRC28_K7	0.554425	0.137012	0.347496	0.0691689	0.797419	0.343962	0.00311487	0.419635	0.048996	192	17.9802	18.5573	17.9702	17.8987	18.7415	18.7422	18.6783	18.4621	18.5695	18.2626	18.5633	18.1141	18.6724	18.7432	18.2064	18.4357	18.5623	18.0495	18.1092	18.3688	18.8253	18.7308	18.4074	18.5164
(UniMod:1)ASESGK(UniMod:121)LWGGR	ASL	ASL_K7	0.185634	-0.0635451	-0.073117	0.704432	0.89577	0.908279	0.193365	0.650379	0.602299	193	18.543	18.8195	18.5598	18.5251	18.858	18.9259	18.8393	18.5668	18.6509	18.6848	18.8257	18.3664	18.7903	18.5648	18.2744	18.6441	18.637	18.7338	18.8881	18.372	18.5666	18.7119	18.6469	18.4131
(UniMod:1)ASEVPYASGMPIK(UniMod:121)K	PIPSL	PIPSL_K14	0.215398	-0.0181895	0.368383	0.794002	0.980177	0.384484	0.294128	0.922719	0.0602388	194	17.2832	17.4499	17.6534	17.4373	17.6981	17.6729	17.643		17.7793	17.6897	17.7006	17.2544	17.7596	18.0087	17.2573	17.3256	17.7368	16.939	17.692	17.1796	17.7736	17.5314	17.9026	17.8134
(UniMod:1)ASGADSK(UniMod:121)GDDLSTAILK	VCP	VCP_K8	0.0734717	-0.193354	-0.0130249	0.881225	0.41268	0.981186	0.456244	0.0586857	0.89425	195	26.9186	27.0027	26.9352	26.9363	27.132	27.0592	26.9533	26.9421	27.3416	27.2921	27.2634	27.2418	27.1917	27.0598	27.0629	27.051	27.1579	26.9908	27.0986	26.8438	27.0643	27.1556	26.9788	26.8401
(UniMod:1)ASGSGTK(UniMod:121)NLDFR	ZMAT2	ZMAT2_K8	0.683078	0.387031	0.339056	0.0291601	0.353351	0.417828	0.000966112	0.0418002	0.0714244	196	18.9981	19.062	18.8601	18.4431	19.9587	19.2977	19.5053	19.3341	19.2886	19.0144	19.2894	18.7758	19.6751	19.6304	19.4106	19.2003	19.2042	18.5875	18.9051	18.9307	19.3358	19.2753	19.392	18.9806
(UniMod:1)ASGVAVSDGVIK(UniMod:121)VFNDMK	CFL1	CFL1_K13	0.377523	-0.63165	-0.53552	0.756425	0.370314	0.456592	0.24575	0.0459904	0.0857258	197	20.7967		21.1796	20.5129	21.4948		20.8584	21.2686	20.8218	21.9031	21.3459	21.6048		20.6139	20.6227	21.1253	21.5538	20.9759	21.6368		21.108	21.4611	20.2758	20.5684
(UniMod:1)ASK(UniMod:121)EMFEDTVEER	RBBP7	RBBP7_K4	0.146633	0.0262521	0.188746	0.836803	0.964176	0.699303	0.359371	0.868399	0.241088	198	23.9026	23.8483	23.8855	23.9607	24.2904	24.1202	23.958	23.8152	24.0143	24.0241	23.8363	23.4425	23.8703	24.1961	23.7096	23.6462	23.9146	23.4533	23.5899	23.4873	24.0453	23.8598	23.768	23.5269
(UniMod:1)ASK(UniMod:121)GLQDLK	ADIRF	ADIRF_K4	-0.0217357	-0.0470817	-0.119542	0.985588	0.943972	0.874589	0.904605	0.7953	0.511903	199	20.8758	21.0247	20.6548	20.3346	21.2802	20.4195	20.2676	20.8356	20.6763	20.7594	20.9556	20.722	20.6099	20.6639	20.7161	20.9351	20.7053	20.8499	20.8014	20.7772	20.5656	20.8507	20.8178	20.4215
(UniMod:1)ASLLK(UniMod:121)VDQEVK	PSME3	PSME3_K6	0.190554	0.0223273	0.154626	0.561299	0.957119	0.630833	0.101576	0.843028	0.179357	200	23.7527	23.5475	23.7363	23.7784	23.8831	23.8135	24.0157	23.8648	23.7507	23.5231	23.7721	23.7308	23.7186	23.815	23.6251	23.7073	23.8432	23.309	23.6676	23.6151	23.6456	23.7859	23.8746	23.7474
(UniMod:1)ASLSLAPVNIFK(UniMod:121)AGADEER	CCT2	CCT2_K13	0.621526	-0.146678	0.342409	0.705348	0.943208	0.835976	0.194529	0.793059	0.43287	201	22.3394		21.9534	21.3602	21.7844	23.2268	22.1347	22.8775	23.0451		23.3826	22.5078		23.4885	22.1752		22.5541	21.6295	23.1908	23.4717	22.4548	23.7475	22.6878	23.3256
(UniMod:1)ASLTVK(UniMod:121)AYLLGK	SQSTM1	SQSTM1_K7	0.0944803	-0.158175	0.386352	0.965968	0.892502	0.683863	0.78002	0.640698	0.225832	202		16.4237	17.1447	17.1649	17.429	16.57	17.0216	17.0017	17.4253	16.4642	17.3782	17.0959	16.9587	17.0173	16.8221		16.6728	16.335	17.5449	17.8798	16.9061	17.9135	17.6915	17.4669
(UniMod:1)ASNK(UniMod:121)TTLQK	CBX3	CBX3_K5	0.971532	0.710492	0.468757	0.00141472	0.0109679	0.120198	1.9951e-05	0.000295421	0.00930155	203	21.6061		21.2163	20.9521	22.2559	22.2033	22.2598	22.1999	21.5128	21.3356	21.5129	21.6073	22.1039	22.0309	22.1644	22.5115	21.7103	21.4824	22.0006	21.3274	22.3596	22.2727	21.9196	21.844
(UniMod:1)ASNSSDVK(UniMod:121)EFLAK	PRKACA	PRKACA_K9	0.461641	-0.303642	-0.0655278	0.307186	0.575598	0.947776	0.0303094	0.141726	0.745176	204	16.8967	16.9913	16.1552	17.0874	17.2409	17.3295	17.1825	17.2243	17.2641	17.4893	17.3276	17.0432	17.0849	17.2218	16.419	17.184	17.4985	17.3273	17.1057	17.2342	17.6053	17.1442	17.2967	16.8573
(UniMod:1)ASNVTNK(UniMod:121)TDPR	HNRNPC	HNRNPC_K8	0.582165	0.801551	0.577222	0.073923	0.00719638	0.0615514	0.00342658	0.000175195	0.00365886	205	23.3616	23.5332	23.3101	22.8669	24.1603	23.8014	23.9117	23.5271	23.3196	23.4062	23.4158	22.849	24.4203	23.943	24.0068	23.8267	23.6279	23.1964	23.2313	23.2116	23.9537	23.9891	24.0167	23.6167
(UniMod:1)ASPGHSDLGEVAPEIK(UniMod:121)ASER	URGCP	URGCP_K17	0.106108	-0.142488	-0.231637	0.856977	0.696116	0.422936	0.397914	0.25947	0.0733302	206	20.3691	20.1872	20.3154	20.3699	20.4716	20.5387	20.3792	20.2765	20.3333	20.2205	20.2568	20.147	20.3355	20.1371	19.8623	20.0527	20.3173	20.0263	20.0104	20.0414	19.9273	19.9251	20.0663	19.5502
(UniMod:1)ASPGIEVELLGK(UniMod:121)GHSDLGEVAPEIK	URGCP	URGCP_K13	0.0506965	0.152887	0.11445	0.954747	0.713505	0.829873	0.718291	0.282521	0.418333	207	19.4039	19.5653	19.8195	20.062	19.5806	19.6285	20.0573	19.787	19.7308	19.2739	19.5426	19.604	19.7218	19.7632	19.6535	19.6243	19.4823	19.7751	19.6513	19.6304	19.7192	19.7577	19.6482	19.8719
(UniMod:1)ASPGK(UniMod:121)DNYR	KPNA5	KPNA5_K6	0.100771	-0.186367	-0.161901	0.944339	0.770705	0.838796	0.673971	0.372853	0.437681	208	18.5376		18.254	17.67		18.5632	17.9921	18.2086	17.9109	18.1531	17.8924	18.2054	18.1382	17.4583	18.0013	17.8185	17.7408	17.8743	18.287	17.6791	17.7778	18.1295	17.5556	17.4708
(UniMod:1)ASQSQGIQQLLQAEK(UniMod:121)R	ATP6V1G1	ATP6V1G1_K16	-0.136846	-0.322767	0.502326	0.92404	0.656965	0.518888	0.591675	0.214781	0.111819	209	18.8061	19.2357		18.9544	19.1749	18.8362	18.7687	18.6676		19.0368	18.8413	18.5243	18.4082	18.9487	17.9867	18.5685		17.7404	18.87		18.9309	18.818	18.6738
(UniMod:1)ASSAASSEHFEK(UniMod:121)LHEIFR	VTI1B	VTI1B_K13	-0.0557265	-0.32009	-0.1584	0.966563	0.553999	0.83908	0.78377	0.125097	0.438265	210	21.8064	22.1798	22.7475	22.7783	21.9532	22.1146	22.4475	22.7737	22.0666	21.784	22.2501	22.2418	21.6537	21.8228	21.7533	21.8323	21.9256	22.2799	22.2955	21.8387	21.7022	22.0536	22.0695	21.8808
(UniMod:1)ASSDIQVK(UniMod:121)ELEK	STMN1	STMN1_K9	0.00338248	0.0484436	-0.156045	0.997763	0.926877	0.750673	0.981755	0.743582	0.297661	211	22.8685	22.879	22.4038	22.3982	23.0124	22.4174	22.4453	22.688	22.8812	22.8895	22.935	22.5266	22.9223	22.6987	22.9822	22.8229	23.1095	22.8926	22.8898	22.8358	22.738	22.8937	22.7884	22.6834
(UniMod:1)ASSDLEQLC(UniMod:4)SHVNEK(UniMod:121)IGNIK	SKA1	SKA1_K16	-0.278972	0.134526	-0.163957	0.675252	0.805762	0.809449	0.170223	0.436889	0.381422	212		18.4767	18.9028	19.0301		18.4872	18.6018	18.4837	18.9862	18.5932	18.4749	18.5708	18.9278	18.9701	18.6652	18.6001	18.7726	18.2893	18.0995	18.7791		18.3157	18.435	18.2128
(UniMod:1)ASSGAGDPLDSK(UniMod:121)R	COA3	COA3_K13	-0.191091	-0.112997	-0.138126	0.870578	0.889989	0.893809	0.424323	0.634952	0.562194	213	18.4715	18.2275	18.0656	18.3429	18.0511	18.1335	18.4218	17.7368	17.9094	17.8879	18.4299	17.0033	18.0728	17.5646	17.5923	17.5487	18.2726	17.4369	17.8345	17.6418	17.9081	17.5231	17.8002	17.4019
(UniMod:1)ASSSGSK(UniMod:121)AEFIVGGK	CSNK1A1	CSNK1A1_K8	0.0747164	0.0724961	0.177266	0.925372	0.881355	0.675162	0.598058	0.608912	0.217818	214	21.6195	21.6694	21.4514	21.4465	21.4638	21.5752	21.8565	21.5903	21.283	21.463	21.3619	21.2207	21.4332	21.5522	21.2696	21.3635	21.4215	20.7106	21.3004	21.2003	21.2777	21.5685	21.3709	21.1248
(UniMod:1)ASSVGNVADSTEPTK(UniMod:121)R	OGT	OGT_K16	0.23959	0.239695	0.324442	0.67564	0.61098	0.408565	0.170486	0.170309	0.0681864	215	21.7974	22.0849	22.0583	22.1733	22.1928	22.4715	22.4982	21.9096	21.6304	21.9679	22.3149	21.5506	22.0226	22.2828	22.0777	22.0395	21.7835	21.5857	21.6156	21.5821	22.0013	22.2074	22.0912	21.5646
(UniMod:1)ASTISAYK(UniMod:121)EK	STMN3	STMN3_K9	0.0831313	-0.24201	-0.197974	0.902461	0.451989	0.564533	0.5229	0.0722274	0.136539	216	22.9113	22.872	23.1397	22.9658	23.0941	23.1475	22.9911	22.9886	22.898	22.7538	23.269	22.9277	22.8829	22.4378	22.8171	22.7426	22.7259	22.765	22.9597	22.8487	22.5922	22.9046	22.5026	22.508
(UniMod:1)ASVDFK(UniMod:121)TYVDQAC(UniMod:4)R	NXT1	NXT1_K7	0.0815755	-0.0330628	-0.085826	0.951655	0.967107	0.935175	0.705271	0.877997	0.690742	217	21.8258	20.9413	21.2399	21.5376	21.6697	21.0089	21.7035	21.4887	20.7702	20.8776	21.2604	21.1916	20.8805	20.6682	21.1376	21.2813	20.971	20.638	21.3047	21.1871	20.6736	21.3564	21.0245	20.703
(UniMod:1)ASVGEC(UniMod:4)PAPVPVK(UniMod:121)DK	ATP5MF	ATP5MF_K14										218	18.1701
(UniMod:1)ASVTDGK(UniMod:121)TGVK	RAB3B	RAB3B_K8	-0.00295572	-0.119449	0.00386155	0.998226	0.83658	0.997277	0.986771	0.505048	0.982717	219	20.5372	20.8626	20.9796	20.962	20.4289	21.0997	21.1119	20.689	20.8561	20.7912	21.1208	20.3564	20.5117	20.6526	20.6681	20.8143	20.8287	20.7324	20.637	20.4982	20.8576	20.866	20.7025	20.2858
(UniMod:1)ASVVPVK(UniMod:121)DK	ATP5MF	ATP5MF_K8	0.134586	-0.0662786	0.0269227	0.895468	0.925528	0.981048	0.502932	0.740474	0.892855	220	19.7544	20.8171	20.4132	20.2986	20.127	20.7784	20.6134	20.3027	20.4122	20.9483	20.4965	20.5612	20.6366	20.4564	20.4924	20.5677	20.6298	20.6717	20.4476	19.9564	20.5637	20.5887	20.4357	20.2251
(UniMod:1)ATAAETSASEPEAESK(UniMod:121)AGPK	SART3	SART3_K17	0.218536	-0.101905	0.157389	0.906672	0.936685	0.924984	0.537334	0.772842	0.656162	221	16.7973	17.3966	16.0798	16.0505	16.9017	17.0687	16.9174	16.3105	17.1168	17.4381	16.299	15.9563	16.9507	16.9925	16.2069	16.2525	16.6578	16.2106	16.3202	15.6528	17.0131	16.6186	15.9072	15.9321
(UniMod:1)ATAEVLNIGK(UniMod:121)K	PAICS	PAICS_K11	0.0828649	-0.183842	-0.100556	0.846671	0.414176	0.742237	0.37885	0.0590678	0.287624	222	24.6392	24.88	24.7351	24.676	24.788	24.7529	24.8315	24.8894	24.8449	24.8607	24.8223	24.8874	24.7113	24.5718	24.6681	24.7289	24.7595	24.7491	24.7938	24.6514	24.6055	24.8265	24.5731	24.5464
(UniMod:1)ATDELATK(UniMod:121)LSR	EFHD2	EFHD2_K9	0.0207246	0.0910494	-0.131583	0.985266	0.872331	0.837782	0.901644	0.588401	0.435897	223	21.0672	21.2961	20.5564	20.3949	21.3339	20.7234	20.5985	20.7416	21.2093	21.1876	21.1474	21.0195	21.1233	21.2709	21.2728	21.261	21.3498	21.3372	21.3374	21.3123	21.0698	21.1684	21.3097	21.2625
(UniMod:1)ATDTSQGELVHPK(UniMod:121)ALPLIVGAQLIHADK	HP1BP3	HP1BP3_K14	0.742662	0.626104	1.0469	0.0149896	0.0486424	0.00037329	0.000401716	0.00194666	6.81892e-06	224	18.8487	19.8905	19.4363	19.0775	20.1175	19.9005	20.0292	20.1765	20.0714	20.0046	19.6468	19.771	20.5458	20.6378	20.3394	20.4751	19.9369	19.4657	19.504	19.2939	20.6966	20.6915	20.5915	20.4084
(UniMod:1)ATDVFNSK(UniMod:121)NLAVQAQK	TNFAIP8	TNFAIP8_K9	0.190819	0.248785	0.14903	0.855299	0.704826	0.872025	0.395562	0.270826	0.505586	225	17.4921	17.6047	17.1906	17.4517	17.9497	17.806	17.4624	17.2843	17.6128	17.4912	17.4044	17.3777	17.9474	18.1934	17.3812	17.3592	18.1679	16.9202	17.4708	17.7901	17.9331	17.744	17.7089	17.5591
(UniMod:1)ATETVELHK(UniMod:121)LK	SARNP	SARNP_K10	0.461557	0.287842	0.391951	0.0268169	0.271751	0.0592539	0.000864872	0.0249106	0.00347	226	18.2256	18.8133	18.7678	18.5045	18.9787	18.9524	19.0507	19.1756	18.8776	18.7559	18.7492	18.6674	18.8716	19.0597	19.0488	19.2213	18.6993	18.7277	18.7382	18.5733	19.1021	19.1022	19.1324	18.9697
(UniMod:1)ATFISVQLK(UniMod:121)K	PDCD6IP	PDCD6IP_K10	0.25321	-0.17725	0.0142302	0.566785	0.685949	0.98738	0.103996	0.247618	0.924868	227	18.9182	19.6455	19.5707	19.3784	19.9173	19.3598	19.5552	19.6934	19.8516	19.8219	19.7628	19.714	19.6261	19.5342	19.5832	19.6979	19.7614	19.3603	19.7936	19.8244	19.5725	19.5969	19.862	19.7652
(UniMod:1)ATFVSELEAAK(UniMod:121)K	TADA1	TADA1_K12	0.442307	0.225881	0.464926	0.48506	0.755	0.385402	0.0731105	0.34656	0.0605624	228	17.8219	19.2062	18.7478	18.8961	19.1338	18.8899	19.0619	19.3558	18.9586	19.3136	19.1435	18.6324	19.163	19.4584	19.1727	19.1576	18.5578	18.7502	19.1277	18.7713	19.0363	19.8493	19.0804	19.1007
(UniMod:1)ATGANATPLDFPSK(UniMod:121)K	SF1	SF1_K15	0.759263	0.344515	0.411342	0.00634558	0.373426	0.199766	0.000131071	0.0468062	0.0197642	229	22.2573	22.447	22.4418	22.074	23.4129	22.9197	23.1284	22.7963	22.8002	22.6285	22.7393	22.3264	23.0971	23.1139	22.8109	22.8505	22.7861	22.1999	22.6086	22.388	22.7989	23.0905	23.1284	22.6102
(UniMod:1)ATGDLK(UniMod:121)R	CEP44	CEP44_K7	0.639674	0.39041	0.27122	0.537803	0.600316	0.846716	0.0921235	0.161767	0.451597	230				16.1627	16.8248	17.1066	16.4758		16.7856	16.4324	16.8837	16.6549	16.6734	17.4857			16.457		16.4568	16.936	16.8878
(UniMod:1)ATK(UniMod:121)AVC(UniMod:4)VLK	SOD1	SOD1_K4	0.166894	-0.151497	-0.0348005	0.749675	0.7356	0.961394	0.236951	0.317827	0.801991	231	19.8492	19.8737	19.4264	19.3659	19.9563	19.7362	19.7616	19.7286		19.9364	19.8515	19.7864	19.6149	19.9028	19.5532	19.7555	19.996	19.6238	19.7895	19.5038	19.69	19.7732	19.7974	19.5133
(UniMod:1)ATK(UniMod:121)DPTAVER	RUFY2	RUFY2_K4	-0.105828	-0.121819	-0.509454	0.91643	0.838216	0.131238	0.566476	0.509872	0.0105247	232	18.8136	18.5917	18.4182	18.4382	18.3189	18.6759	18.5816	18.2619	18.6353	18.3149	18.6795	17.744	18.5548	17.9413	18.1321	18.2583	18.6792	18.298	18.4858	18.2476	18.1598	17.8376	17.8027	17.8727
(UniMod:1)ATK(UniMod:121)TAGVGR	TMEM214	TMEM214_K4										233	16.648				16.3821						17.4197											17.1654	16.7941
(UniMod:1)ATLK(UniMod:121)DQLIYNLLK	LDHA	LDHA_K5	-0.310771	0.428977	-1.09717	0.950136	0.874183	0.669184	0.697784	0.592575	0.212381	234	23.6636	23.8773	24.4472	21.1296	23.725	23.0771	23.5474	21.5249	24.3339	24.6459	21.7532	23.0895	22.1691	24.8107	23.81	24.7486	24.4897	22.6446	24.8567	25.1129	22.4988	22.6472		24.3904
(UniMod:1)ATLVVNK(UniMod:121)LGAGVDSGR	TRIM23	TRIM23_K8	0.118646	-0.115231	0.0231965	0.849439	0.785653	0.974908	0.383906	0.397505	0.863658	235	20.2024	20.4224	19.9996	20.1428	20.494	20.1092	20.2451	20.3935	20.3352	20.3778	20.0337	20.489	20.1612	20.3545	19.9656	20.2935	20.3822	20.1546	20.3901	20.2288	20.0881	20.4307	20.4873	20.2424
(UniMod:1)ATNFLAHEK(UniMod:121)IWFDK	EEF1D	EEF1D_K10	0.202512	-0.0879014	0.0726199	0.497982	0.801008	0.874752	0.0770543	0.428996	0.512502	236	20.7632	20.8331	21.0286	20.8974	20.9698	21.0888	21.1648	21.109	21.1076	20.9774	21.037	21.0316	20.9807	21.0162	20.9675	20.8376	21.1465	20.5974	20.9957	20.9641	20.9369	20.9244	21.0703	21.0626
(UniMod:1)ATPGNLGSSVLASK(UniMod:121)TK	PIP4K2A	PIP4K2A_K15	0.215945	0.0323193	-0.0346182	0.556677	0.944948	0.957791	0.0993891	0.799033	0.785102	237	19.8883	20.5289	20.183	20.0828	20.3077	20.3186	20.4826	20.4379	20.8472	20.7513	20.652	20.4873	20.6969	20.8272	20.673	20.6701	20.8003	20.5472	20.7563	20.6732	20.8156	20.4979	20.755	20.5699
(UniMod:1)ATSLDFK(UniMod:121)TYVDQAC(UniMod:4)R	NXT2	NXT2_K8	0.267076	0.278454	-0.249646	0.806356	0.718089	0.783367	0.309735	0.290163	0.341516	238	18.943	19.6126		18.6084	19.1245	19.6745	19.5937	18.8944	19.182	19.4614	19.6892	18.8776	19.3637		19.9802	19.3991	19.5593		19.5781	19.1659	19.4875	18.9801	19.0228	19.2488
(UniMod:1)ATSNLLK(UniMod:121)NK	CUL5	CUL5_K8	0.350236	-0.173259	0.198179	0.262303	0.678741	0.632007	0.0231736	0.23957	0.180696	239	18.4697	18.6104	18.4249	18.2694	19.005	18.6733	18.9287	18.5683	18.6052	18.6431	18.9176	18.4487	18.5917	18.5859	18.4211	18.3229	18.6867	18.3933	18.4629	18.0205	18.4723	18.7512	18.6455	18.4871
(UniMod:1)ATSSEEVLLIVK(UniMod:121)K	GTF2H1	GTF2H1_K13	0.147164	0.102118	0.319842	0.940618	0.918556	0.725342	0.654807	0.719917	0.268326	240		17.7375	17.9145	17.4912		17.6976	17.9339	17.9532	17.5864	17.8861	17.6425	17.9465	17.4903	18.0064	18.0103	17.963	17.0447	16.5915	18.0918	18.0483	17.1827	17.6104	18.3578	17.9047
(UniMod:1)ATVAELK(UniMod:121)AVLK	FOPNL	FOPNL_K8	0.476061	0.212306	0.470997	0.291849	0.726578	0.254171	0.0276888	0.303877	0.0292047	241	19.4349	19.1013	19.4643	19.5205	19.8826	19.7624	19.989	19.7914	19.101	19.0979	19.1446	19.3433	19.4683	19.3972	19.198	19.4727	18.929	18.1512	19.4365	19.3367	19.0551	19.7441	19.5132	19.4251
(UniMod:1)ATVTATTK(UniMod:121)VPEIR	RUVBL2	RUVBL2_K9	0.171208	-0.180074	-0.0428901	0.5497	0.474804	0.927561	0.0968034	0.081725	0.667881	242	22.8481	23.2039	23.1341	23.0517	23.3532	23.2283	23.2005	23.1407	23.154	23.1506	23.1534	23.2879	22.9726	23.0815	22.9504	23.0211	23.0835	22.9212	23.0068	22.8817	22.8712	23.0794	22.9023	22.8688
(UniMod:1)AVDSAMELLFLDTFK(UniMod:121)HPSAEQSSHIDVVR	VIRMA	VIRMA_K16	-0.222584	-0.797952	-0.75051	0.942403	0.535236	0.52437	0.662599	0.113793	0.114589	243		19.2605	18.9506	20.2555		19.426	19.1065		18.8087	20.3159	21.0185	20.2358	18.9998	19.5937				20.3197	19.996	20.4367		19.6599	19.0958	19.7452
(UniMod:1)AVEELQSIIK(UniMod:121)R	GLMN	GLMN_K11	0.329805	0.00441821	0.045619	0.263655	0.994143	0.946425	0.0233762	0.974213	0.738889	244	21.6745	21.5289	21.4471	21.4343	22.1465	21.7007	21.6724	21.8843	21.6981	21.5683	21.6244	21.6434	21.5591	21.6264	21.575	21.7912	21.7957	21.2151	21.7323	21.8541	21.501	21.836	21.7235	21.7191
(UniMod:1)AVK(UniMod:121)VQTTK	SLC25A12	SLC25A12_K4	0.327626	0.0675771	-0.434122	0.715998	0.941871	0.54088	0.204637	0.789671	0.123304	245	16.8411	16.7565	15.8931	15.9861	16.878	16.7315	16.5752	16.6026	16.1736	16.4059	16.8964	16.2262	16.9583	16.4251	15.9499	16.639		16.5681	16.7435	16.4831	16.4806	16.585	15.6177	15.9733
(UniMod:1)AVPGC(UniMod:4)NK(UniMod:121)DSVR	SREK1IP1	SREK1IP1_K8	0.570081	0.85477	0.541293	0.117274	0.00215681	0.0589096	0.00665509	4.15977e-05	0.0034367	246	16.8812	17.5113	17.2291			17.7525	17.969	17.6104	17.6098	17.7273	17.3673	17.4085	18.5921	18.585	18.4184	17.9365	17.9399	17.7996	17.6601	17.5254	18.441	18.1342	18.3071	18.2079
(UniMod:1)AVPPTYADLGK(UniMod:121)SAR	VDAC1	VDAC1_K12	0.324052	-0.441417	-0.0122903	0.867028	0.665224	0.994826	0.41821	0.224007	0.970405	247	21.902	21.8485	21.6447		22.2501	21.9948			23.0258		21.9524	22.4464	22.7849	21.9225	21.3929		22.8627	21.9341	22.6296	22.68	22.8887		21.9893	22.6649
(UniMod:1)AVQISK(UniMod:121)K	RPS3	RPS3_K7	0.29359	0.0779194	-0.080428	0.304483	0.854249	0.881826	0.0298409	0.543384	0.530601	248	24.4348	24.3293	24.6227	24.4584	24.5718	24.8677	24.8483	24.7318	24.1641	24.2552	24.731	24.2379	24.3848	24.4206	24.4673	24.4271	24.296	24.6604	24.6427	24.6766	24.5128	24.6093	24.4859	24.3461
(UniMod:1)AVSESQLK(UniMod:121)K	TSG101	TSG101_K9	0.18905	-0.279336	-0.12045	0.723037	0.447714	0.830867	0.211223	0.0703869	0.42063	249	18.2137	18.1089	18.1604	17.8341	18.3627	18.3991	18.2907	18.0207	18.1088	17.9998	18.4822	18.2869	17.9274	17.7752	17.9832	18.0744	18.0735	18.3468	18.35	18.2934	18.4158	18.2424	18.2108	17.713
(UniMod:1)AVSHSVK(UniMod:121)ER	LSM10	LSM10_K8	0.383192	-0.121024	0.114951	0.597767	0.871283	0.908723	0.119669	0.585561	0.604384	250		16.5154	16.5567	16.5055	17.2476	17.0565	16.9311	16.4011	16.7457	16.7313	16.4305	15.8644	16.1391	16.7087	16.2667	16.1733	16.3816	16.0542	15.8909	16.2681	16.7502	16.192	16.3036	15.8088
(UniMod:1)AVSTGVK(UniMod:121)VPR	UBE2V2	UBE2V2_K8	0.132409	0.0577223	-0.216127	0.79542	0.893587	0.477623	0.295774	0.645077	0.0945413	251	19.1247	18.632	19.0128	18.8012	19.28	18.9941	18.8989	18.9273	18.7156	18.8656	18.8229	19.0313	18.8113	18.8931	18.9454	19.0165	19.3201	19.056	19.2696	19.3706	19.0001	18.9042	19.1945	19.0529
(UniMod:1)AVTITLK(UniMod:121)TLQQQTFK	RAD23A	RAD23A_K8	-0.278057	0.371747	-0.0639957	0.843469	0.587321	0.960577	0.371985	0.150612	0.799425	252			22.4491	22.1163	21.6893	21.773	22.2625	22.2936	21.8978	21.9797	21.8055	21.8882	22.348	22.1657	22.3008	22.2437	21.9812	21.5726	22.2882	22.3085	22.2381	21.0044	22.6018	22.0503
(UniMod:1)AVTLDK(UniMod:121)DAYYR	SUPT16H	SUPT16H_K7	-0.0227485	-0.0776884	0.0363604	0.98972	0.936831	0.98097	0.932768	0.773464	0.892751	253	18.0999	19.0624	19.2425	18.6592	18.0439	18.5152	19.3004	19.1134	19.0831	19.4931	19.053	19.735	18.73	19.3263	19.2455	19.7517	18.9733	19.446	19.4876	19.3871	19.2366	19.3846	19.3888	19.4294
(UniMod:1)AWK(UniMod:121)SGGASHSELIHNLR	PCMT1	PCMT1_K4										254	19.311	17.2613												16.108	18.8225					18.9051
(UniMod:1)AYHSFLVEPISC(UniMod:4)HAWNK(UniMod:121)DR	ARPC1B	ARPC1B_K18	-0.04443	-0.225266	-0.324502	0.977504	0.718411	0.559225	0.844949	0.290685	0.13351	255		19.6754	19.3825	19.1877	19.3799	19.8168	19.4575	18.8288	19.7826	19.8767	19.7687	19.3307	19.7717	19.6536	19.0865	19.3458	20.0872	19.4294	19.8299	19.7986	19.7677	19.4667	19.4962	19.1164
(UniMod:1)AYSQGGGK(UniMod:121)K	HDAC2	HDAC2_K9	-2.30266	2.35297	1.81472	0.779195	0.700574	0.793274	0.275064	0.265093	0.355241	256		23.5465	23.518	24.7464	17.6835	23.6976		23.5219	16.8714	16.9727		22.9838	17.1704	23.2116	23.5049		17.134	23.1679	23.1455	23.1569	23.3935	24.0902		22.9136
(UniMod:1)C(UniMod:4)C(UniMod:4)EK(UniMod:121)WSR	TGS1	TGS1_K5	0.13619	-0.234214	-0.460144	0.902054	0.707663	0.300498	0.521168	0.274385	0.038593	257	17.4134	17.7378	17.7258	17.6905	17.895	18.0245	17.7615	17.4313	17.8646	17.8374	18.0956	16.943	17.4633	16.8886	17.5417	17.9102	17.6663	17.7332	17.8802	17.9241	17.3956	17.3641	17.2936	17.31
(UniMod:1)C(UniMod:4)DK(UniMod:121)EFMWALK	MTPN	MTPN_K4	0.0142753	-0.0336112	0.121767	0.986473	0.943302	0.78736	0.91133	0.793304	0.347179	258	23.7953	24.3204	24.2076	24.1513	23.9139	24.2953	24.1668	24.1557	24.4748	24.4265	24.1215	24.2828	24.2788	24.4226	24.1772	24.2926	24.4092	24.031	24.4003	24.1934	24.4581	24.3835	24.3251	24.3542
(UniMod:1)C(UniMod:4)NTPTYC(UniMod:4)DLGK(UniMod:121)AAK	VDAC3	VDAC3_K12	-0.0520388	-0.0844726	-0.146135	0.942188	0.825881	0.68445	0.661911	0.479438	0.2265	259	21.7657	21.9093	22.014	22.0874	21.7691	22.0961	21.962	21.741	22.1151	22.1094	22.0307	21.8656	21.9545	21.8864	22.0243	21.9177	22.0744	22.0758	22.253	22.048	22.1224	21.8499	22.1571	21.7372
(UniMod:1)C(UniMod:4)TK(UniMod:121)MEQPFYHDDSYTATGYGR	JUNB	JUNB_K4										260					17.4982		16.4347						15.895	16.7586								16.3991	16.6456
(UniMod:1)DDDIAALVVDNGSGMC(UniMod:4)K(UniMod:121)AGFAGDDAPR	ACTB	ACTB_K18	0.0762726	-0.279938	-0.466664	0.981723	0.873548	0.849023	0.874031	0.591516	0.455954	261	20.3938	19.7873	18.4932	19.3391	20.4985	19.3413	19.9411	18.5376	19.4418	20.1993		19.2781	20.0331	19.7039	18.2519	19.4503	20.5202		19.0389	19.6915	19.5744			18.9927
(UniMod:1)EATGTDEVDK(UniMod:121)LK	ATG4C	ATG4C_K11										262		18.5479		18.5269		18.9411		18.5194	18.9924	19.0884											18.494
(UniMod:1)EEEIAALVIDNGSGMC(UniMod:4)K(UniMod:121)AGFAGDDAPR	ACTG1	ACTG1_K18	1.1784	1.69905	-0.410435	0.718524	0.520766	0.923008	0.206678	0.10474	0.649798	263	19.7375	20.508		17.181	20.7957		19.8455				18.1762	17.7055	20.1156	19.1642			18.5735	20.5986		20.2155		20.0961	18.6748
(UniMod:1)GC(UniMod:4)LGNSK(UniMod:121)TEDQR	GNAS	GNAS_K8	-0.0308863	-0.171519	-0.0322533	0.983225	0.802617	0.976351	0.886673	0.432317	0.872302	264	16.7247		17.0073	16.7969	16.9822	16.9766	16.9478	16.3419	17.1744	17.1488	17.0796	16.5837		16.756	16.9887	16.7306	17.2342	16.5487	16.5271	16.1807	16.6701	16.7322	16.6142	16.3453
(UniMod:1)GC(UniMod:4)TLSAEDK(UniMod:121)AAVER	GNAI1	GNAI1_K10	0.0702008	-0.0388519	0.433387	0.964825	0.965131	0.44774	0.770392	0.871588	0.0819937	265	16.1696	17.0991	15.8774	16.8345	16.6934	16.6731	16.5269	16.3679	16.8834	16.7295	16.5664	16.6331	16.5914	17.023	16.4204	16.6223	16.3597	15.4739	15.8902	16.1189	16.5899	16.8267	16.2201	15.9396
(UniMod:1)GC(UniMod:4)TVSAEDK(UniMod:121)AAAER	GNAI2	GNAI2_K10	0.804973	-0.463222	-0.320487	0.106771	0.436513	0.78937	0.00583577	0.0662222	0.349713	266	14.2826	14.5527		14.7911	15.1862	15.4487	15.2727	15.4808	15.3982	14.8005	14.9821	14.676	15.1054	14.7553	13.9772	14.1661	14.9157		15.198		15.0803	14.3924
(UniMod:1)GDAK(UniMod:121)EAGAEGPPAGAAAR	EDRF1	EDRF1_K5	0.0173073	0.373491	-0.0611499	0.995457	0.748513	0.979102	0.9668	0.337809	0.883118	267		15.8307	15.7442	15.5506	16.5384	16.1879	15.7574	14.4196	15.6847	15.9738	15.6471	14.9074	16.7653	16.1494	15.7027	15.0896	15.937	15.1506	15.3164	15.7695	15.8466	15.2035	15.3966
(UniMod:1)GDAPSPEEK(UniMod:121)LHLITR	YARS	YARS_K10	-0.1441	-0.332173	0.0390782	0.840492	0.366062	0.962075	0.365886	0.0449551	0.804574	268	20.1477	20.6783	20.8926	20.7353	20.5276	20.287	20.4754	20.5875	21.0158	20.6853	20.673	20.9003	20.274	20.7005	20.4154	20.5558	20.7451	20.7715	21.0233	20.3442	20.7608	20.7247	20.8559	20.6989
(UniMod:1)GDDSEWLK(UniMod:121)LPVDQK	CKAP5	CKAP5_K9	0.20318	-0.122996	-0.0837896	0.871969	0.88834	0.947517	0.429171	0.63062	0.742868	269	19.6057	19.6145	18.9971	19.1318	20.1162	19.4743	19.5769	18.9944	19.9158	19.6255	19.4412	19.1003	19.7496	19.6921	19.0274	19.1217	19.9582	18.8347	19.3805	19.3888	19.4139	19.5415	19.2116	19.0601
(UniMod:1)GDEK(UniMod:121)DSWK	CDK11A	CDK11A_K5	0.360058	0.315846	0.285497	0.272153	0.369819	0.410525	0.0246498	0.0458424	0.0687706	270	18.1479	18.125	18.0715	17.5777	18.5086	18.1478	18.4656	18.2403	17.8847	18.0396	18.2023	17.8565	18.295	17.9629	18.5661	18.4225	18.1264	17.9863	18.1578	17.9973	18.3213	18.6	18.3293	18.1592
(UniMod:1)GDMANNSVAYSGVK(UniMod:121)NSLK	ATP2B1	ATP2B1_K15	-0.0711844	0.0211963	-0.00122973	0.944555	0.974289	0.999264	0.675728	0.900688	0.994222	271	18.4619	18.7905	18.7953	19.0238	18.4394	18.8748	18.8588	18.6137	18.9604	19.0623	18.9384	18.4854	18.9016	19.3431	18.6841	18.6026	19.3265	19.0169	19.1915	18.9438	19.2176	18.9172	19.1951	19.1439
(UniMod:1)GDNPFQPK(UniMod:121)SNSK	ZNF280D	ZNF280D_K9										272					16.7117	16.6152	16.4646	16.7624					16.7214	15.9619	16.1203	16.3105					16.4499	16.4194	16.4812	15.6715
(UniMod:1)GDVK(UniMod:121)NFLYAWC(UniMod:4)GK	DHX9	DHX9_K5	0.128618	0.118022	0.534786	0.942127	0.908021	0.433143	0.659309	0.685702	0.07682	273	21.436	20.4009	21.0762	21.0031	21.3755	20.3049	21.4976	21.2527	21.1694	21.4543	21.3121	21.4617	21.1003	21.6533	21.3037	21.8123	21.0322	20.3011	21.4324	21.6873	21.2816	21.3906	21.9564	21.9634
(UniMod:1)GEETIGK(UniMod:121)K	SH3KBP1	SH3KBP1_K8	-0.797768	0.153263	-0.138144	0.251043	0.867903	0.895486	0.0213396	0.575719	0.567428	274	16.7726		16.146		16.0435			15.2796	16.5168	15.8831	16.5988	16.1217	16.4638			16.4029	16.6484	16.1462	16.4147	15.9566	16.0143		16.2545	16.1913
(UniMod:1)GEFK(UniMod:121)VHR	UTP4	UTP4_K5	0.00903796	-0.13816	-0.0829452	0.991009	0.699813	0.869216	0.940857	0.263803	0.498255	275	19.8989	19.7484	19.7305	19.7471	20.0928	19.9031	19.5312	19.6338	20.0025	19.812	19.9534	19.6965	19.8313	19.7519	19.8152	19.5132	19.8733	19.711	19.8257	19.9413	19.8283	19.7759	19.7438	19.6714
(UniMod:1)GEFNEK(UniMod:121)K	CD151	CD151_K7	-0.133957	0.0843524	-0.42364	0.943971	0.945727	0.595382	0.669911	0.801429	0.155833	276	16.7995		16.6222	16.3308	16.6032	16.322	16.6153	16.2603	16.8199	16.4957		17.4488	17.6202		17.3367	16.0605	17.0661	16.3754	17.2157	16.9667	16.3573	16.1711	16.4753	16.9257
(UniMod:1)GEIK(UniMod:121)VSPDYNWFR	SPG21	SPG21_K5	-0.0790009	-0.25295	-0.0542395	0.961275	0.732572	0.967404	0.749922	0.312756	0.826667	277	20.8507	20.0809	20.2921	20.5965	20.8925	19.7824	20.5757	20.2535	20.8188	20.4067	20.2787	20.7024	20.5101	20.3399	19.7756	20.5691	20.6836	19.8229	20.6586	20.9201	20.3694	20.5725	20.5425	20.3839
(UniMod:1)GNIFANLFK(UniMod:121)GLFGK	ARF1	ARF1_K10	-0.213442	0.427345	-0.0955773	0.778941	0.385306	0.930116	0.273963	0.0501602	0.676723	278		19.9327	19.7391	19.8583	19.9323	19.1602	19.5423	19.8849	19.5451	19.7175	19.5787			20.1087	19.9976	20.0171	19.5904		20.1211	20.2889	19.927		19.8821
(UniMod:1)GNIFGNLLK(UniMod:121)SLIGK	ARF3	ARF3_K10										279							19.4811		21.0277	20.6968								20.3732		19.8497	20.8935		19.7112	19.5128
(UniMod:1)GQK(UniMod:121)VTGGIK	SPSB1	SPSB1_K4	0.375723	0.0468476	0.102717	0.674828	0.962196	0.938191	0.169872	0.861091	0.701615	280	16.2084	17.8171	17.2077	17.1684	17.4074	17.6264	17.9673	16.9035	17.4265	17.5241	17.7166	16.9401	17.4017	17.4464	17.4426	17.504	17.5035	17.2691	16.754	17.3769	17.1525	17.481	17.59	17.0907
(UniMod:1)GSK(UniMod:121)DHAVFFR	DDX60L	DDX60L_K4	-0.149999	-0.101281	0.0453724	0.867028	0.870242	0.958742	0.418164	0.582858	0.789808	281	18.5278	18.7916	18.9009		18.4198	18.5782	18.7125	18.6499	18.2522	18.484	18.4523	18.6163	18.213	18.5096		18.3271	17.9353	17.8372	18.3158	18.2728	17.9432	18.7145	17.939	17.9459
(UniMod:1)GSK(UniMod:121)GVYQYHWQSHNVK	MYO1E	MYO1E_K4	-0.167621	0.310571	-0.19637	0.870897	0.582335	0.790892	0.425178	0.146589	0.351512	282	17.2396	17.2863	17.2657	16.6997	16.8051	17.0849	16.9666	16.9641	16.8185	16.8538	17.2174	16.2553	17.1039	17.7476	17.0292	16.5066	17.1768	17.3085	17.3587	17.4571	17.1399	17.207	17.0719	17.0968
(UniMod:1)GSLK(UniMod:121)EELLK	SWAP70	SWAP70_K5	0.174014	-0.246195	-0.152133	0.741478	0.501809	0.745693	0.229368	0.094329	0.291407	283	18.1097	17.686	18.0125	18.0586	18.3179	17.8504	18.1096	18.285	17.9169	18.2205	18.2394	18.3148	17.6743	18.0874	17.8586	18.0867	18.2741	18.044	18.0791	18.2034	17.7353	18.0021	18.0608	18.1939
(UniMod:1)GSQGSPVK(UniMod:121)SYDYLLK	RAB40C	RAB40C_K9	0.406779	0.0231123	0.261103	0.298628	0.972464	0.582021	0.0287615	0.895283	0.146988	284	17.8409	17.7106	17.9674	17.7759	18.4674	17.8732	18.2711	18.3102	18.3492	18.2855	18.0797	18.0327	18.2727	18.3311	17.7574	18.4784	18.332	17.893	18.0402	17.5758	18.3208	18.4783	18.1369	17.9494
(UniMod:1)GSTDSK(UniMod:121)LNFR	HID1	HID1_K7	0.33358	0.63295	0.26211	0.794021	0.404006	0.838622	0.294202	0.0554788	0.437356	285	16.8582	17.5666	16.3159		17.2743	17.1701	16.9775	17.5667	17.0146	16.5273	16.4117		16.9025	17.444	17.1389	17.6512	16.79		16.0819	17.3981	17.2665	17.1623	16.6277
(UniMod:1)GTPQK(UniMod:121)DVIIK	RABGGTB	RABGGTB_K6	0.274045	0.0710139	0.275861	0.475689	0.886816	0.408122	0.0697532	0.625882	0.0680573	286	20.5678	21.0246	20.872	20.6443	20.9848	21.2821	21.0827	20.8553	21.2385	21.2264	20.8745	21.0835	21.3087	21.1466	21.0363	21.2154	21.0835	21.0212	20.8007	20.535	21.3792	21.155	21.0656	20.9441
(UniMod:1)K(UniMod:121)GVWNYSALSR	NREP	NREP_K2	-0.194626	-0.0158574	0.153756	0.859864	0.98616	0.871975	0.402432	0.94455	0.505266	287		19.7683	20.1834		19.8458			19.7166			20.2373	19.7994		20.0409	19.964			19.6953	19.7289			19.9855		19.7462
(UniMod:1)K(UniMod:121)SVIYHALSQK	POP4	POP4_K2										288							16.054				16.7951		15.2949				15.659
(UniMod:1)K(UniMod:121)TAYEEVTTELEEFK	ANKRD18A	ANKRD18A_K2										289											18.7782											18.3445
(UniMod:1)LLEK(UniMod:121)DVNPGGK	SRRM2	SRRM2_K5										290				17.1515																			18.2696
(UniMod:1)MDAALK(UniMod:121)R	SH3BP5	SH3BP5_K6	0.162892	0.188277	-0.192063	0.90526	0.822993	0.852398	0.533642	0.472537	0.463791	291	17.5384	17.8535	16.997	17.5543	17.935	17.635	17.6367	17.388	16.7787	17.2956	17.7938	16.4698	17.4344	17.7116	16.8533	17.0916	17.4392	16.6733	17.5867	17.3504	17.2044	17.1393	17.1782	16.7593
(UniMod:1)MDAFEK(UniMod:121)VR	PREPL	PREPL_K6	0.128434	-0.128326	0.13801	0.897213	0.837365	0.858415	0.506391	0.506746	0.475575	292	18.9666	19.453	18.9922	19.3141	19.1653	19.4364	19.3297	19.3082	19.3449	19.4508	19.2018	19.2953	19.1998	19.6185	18.8011	19.16	19.1101	19.3304	19.1635	18.3882	19.054	19.5221	19.0243	18.9438
(UniMod:1)MDALK(UniMod:121)PPC(UniMod:4)LWR	ACSL5	ACSL5_K5	0.0397083	-0.461292	-0.0541971	0.961874	0.0345771	0.927225	0.752185	0.0012444	0.666806	293	22.08	22.025	22.3884	22.0761	21.9584	22.1486	22.2661	22.3552	22.0486	21.8552	22.1335	21.9444	21.6417	21.5408	21.58	21.3741	21.809	21.4399	21.85	21.7812	21.7331	21.7006	21.7659	21.4637
(UniMod:1)MDALK(UniMod:121)SAGR	LDLRAP1	LDLRAP1_K5	-0.32042	-1.1279	-1.00877	0.952382	0.520766	0.606068	0.707821	0.104717	0.162927	294	20.8816				21.0662	21.2952	20.4394	19.4441	21.2695			21.5455	20.8716	19.1307	20.2605	20.8554		20.6181		20.9926	21.0667	18.5669		19.7561
(UniMod:1)MDAPK(UniMod:121)AGYAFEYLIETLNDSSHK	IREB2	IREB2_K5										295		18.5395	19.7965					17.4995							18.8665		19.1611		20.0526					19.7088
(UniMod:1)MDAQC(UniMod:4)SAK(UniMod:121)VNAR	PCYT1A	PCYT1A_K8	0.513394	0.387497	0.548435	0.15225	0.361784	0.0905823	0.00972765	0.0438296	0.00624758	296	17.3136	17.1965	16.8294	17.3514	17.7468	17.7953	17.8093	17.3929	17.0041	17.2623	17.3543	16.5249	17.5655	17.565	17.2598	17.3053	17.1545	16.932	16.499	16.9554	17.5288	17.4184	17.6553	17.1321
(UniMod:1)MDAQQTK(UniMod:121)TNEAR	NAE1	NAE1_K7	-0.00939598	-0.357396	-0.382885	0.997664	0.726086	0.727631	0.979728	0.302922	0.270659	297	16.7549		16.3496	15.8029	16.3658	16.536	16.5361	15.7344	16.1963	16.2971	16.5465	15.3389	15.6382	16.0499	15.3216	15.9395	17.2066	15.4694	15.7865	15.8136	16.3442	15.4614	15.3739	15.5651
(UniMod:1)MDDDK(UniMod:121)PFQPK	ZNF280C	ZNF280C_K5										298	16.3383												17.0898		17.399						17.8858	17.6314		17.5759
(UniMod:1)MDDK(UniMod:121)AFTK	PPP2CB	PPP2CB_K4	-0.0426543	0.0947147	-0.035078	0.972003	0.881359	0.971325	0.817517	0.609283	0.84947	299	20.7965	21.613	21.6261	21.5138	20.98	21.6232	21.2815	21.494	21.7156	21.4743	21.3266	21.4426	21.4646	21.9031	21.4976	21.4727	21.7883	22.0178	21.7627	21.4679	22.0023	21.5726	21.6495	21.6721
(UniMod:1)MDDK(UniMod:121)ELIEYFK	EIF2B1	EIF2B1_K4	-0.210519	-0.305599	0.28253	0.864887	0.634324	0.708325	0.411534	0.190844	0.25084	300		20.0487	19.3903	19.8935	19.2453	19.8887			20.2069	20.4507		20.1269		20.1275	19.5639	20.1763	19.9466	19.8145	19.9211	19.6983		20.3012		19.9541
(UniMod:1)MDDK(UniMod:121)GDPSNEEAPK	DIDO1	DIDO1_K4										301		15.1651			14.1551	15.7191	14.8054		15.1248	15.5653	14.2987		14.9178	15.4486			14.9155				15.6015
(UniMod:1)MDDLDALLADLESTTSHISK(UniMod:121)R	PXN	PXN_K20	0.664956	0.842333	-0.342411	0.723783	0.498919	0.861577	0.212009	0.0928759	0.481738	302	20.0045	21.4131	19.6137	20.2527	21.2262	21.2409		20.4909	20.072	20.5276	20.0239	18.6163	20.4228	20.3316	20.5804	21.2744	19.5918	21.1227	21.2554	20.3766	20.9674	20.8713	18.9642	20.1739
(UniMod:1)MDDLK(UniMod:121)YGVYPLK	ZNF431	ZNF431_K5	0.98553	0.308444	0.791849	0.18404	0.790416	0.310242	0.0129521	0.405645	0.0407192	303	14.7862	16.6424	17.0739	17.0559	17.4529	16.9036	17.5851	17.5589	16.7521	16.6627	16.432	17.2861	17.0753	16.7991	17.5344	16.9579	16.6131	16.3244	17.1139	16.051	16.9116	17.2824	17.5619	17.5139
(UniMod:1)MDDTLFQLK(UniMod:121)FTAK	CHMP1A	CHMP1A_K9	1.02001	0.351968	0.641043	0.154596	0.750094	0.466568	0.00997958	0.340286	0.0898695	304	18.4295	18.9233	18.2591	18.6054	20.4885	19.0353	19.5278	19.2458	18.2755	19.8424	19.2549	18.8443	19.0278	19.5968	19.284	19.7164	17.7129	18.2425	19.2212	19.3948	18.8656	19.1836	19.4455	19.6408
(UniMod:1)MDEALETQLK(UniMod:121)TSR	RTBDN	RTBDN_K10										305	15.921			16.2559	16.5886	16.4323													15.0829		16.0723
(UniMod:1)MDEAVGDLK(UniMod:121)QALPC(UniMod:4)VAESPTVHVEVHQR	TRIP13	TRIP13_K9	0.376745	-0.192708	-0.0328827	0.629267	0.807171	0.981186	0.138354	0.439682	0.894377	306	18.8604	20.2558	20.0508	20.0746	20.2985	20.2248	20.1359	20.0893	20.4265	20.2047	19.7921	19.7828	20.1063	20.0183	19.6948	19.6158	20.3263	19.4445	20.0878	19.9535	20.2739	19.739	19.7748	19.8929
(UniMod:1)MDEK(UniMod:121)VFTK	PPP2CA	PPP2CA_K4	-0.0797785	0.245464	0.171784	0.914161	0.476368	0.672788	0.559895	0.0824055	0.215878	307	24.0929	24.0299	23.877	23.7127	23.858	23.8861	23.8598	23.7896	23.8211	23.9393	23.7451	23.7264	23.9379	24.4038	23.9115	23.9605	24.1289	23.8771	24.2974	23.8512	24.3135	24.0058	24.4295	24.0928
(UniMod:1)MDEMATTQISK(UniMod:121)DELDELK	PLS3	PLS3_K11										308	18.5001	16.1727	15.5619						16.112	16.6261		16.5935	17.1837	16.7153		17.5204	17.4407	16.3166		17.1937		17.8165		15.2422
(UniMod:1)MDETVAEFIK(UniMod:121)R	CENPN	CENPN_K10	-0.109515	-0.353476	0.646446	0.967041	0.777714	0.748978	0.78552	0.385159	0.296218	309	18.6416	17.612		18.6926	18.0253	17.4547	18.8352	18.5083	18.1422	17.5683		18.2325	18.0248	17.5971	17.0973	17.7908	18.4361		17.7917	16.8075		18.3249
(UniMod:1)MDFSK(UniMod:121)LPK	ATP6V1A	ATP6V1A_K5										310	20.3638				20.9586										20.2953	21.4997		20.3963
(UniMod:1)MDGEEK(UniMod:121)TYGGC(UniMod:4)EGPDAMYVK	ELOC	ELOC_K6	0.0350488	-0.356322	0.220211	0.98669	0.710041	0.869283	0.913789	0.277739	0.498659	311	18.9388	20.3678	19.3383	19.9402	19.5642	20.1925	19.6004	19.3682	20.1277	20.3995	19.6136	19.5306	19.6706	19.553	19.5451	19.4774	19.8359	19.5231	19.2526	18.3533	20.1655	19.453	19.2996	18.9277
(UniMod:1)MDGGDDGNLIIK(UniMod:121)K	FAM192A	FAM192A_K12	1.32921	0.787289	1.11439	0.00140514	0.08178	0.00497433	1.97683e-05	0.00399568	0.000161269	312	17.7018	17.531	17.1287	16.8383	19.451	18.2248	18.3885	18.4524	17.5404	17.8699	17.6065	17.531	18.5731	18.7759	18.62	17.7281	17.4973	17.3231	17.7061	17.5495	18.8907	18.6206	18.5957	18.4267		+
(UniMod:1)MDGIVPDIAVGTK(UniMod:121)R	PTBP1	PTBP1_K13	0.639035	0.421389	0.713567	0.00740025	0.11638	0.00174858	0.000159987	0.00654557	4.46114e-05	313	25.1262	25.2742	24.981	24.9659	26.0541	25.469	25.6187	25.7617	25.4511	25.116	25.1415	25.164	25.6454	25.8774	25.4526	25.5828	25.151	24.7253	25.2409	25.1811	25.8413	25.8043	25.8135	25.6935
(UniMod:1)MDIIETAK(UniMod:121)LEEHLENQPSDPTNTYAR	SGMS2	SGMS2_K8	0.315962	-0.38154	0.199088	0.519694	0.34887	0.755539	0.0851586	0.0407182	0.303566	314	21.4188	20.9857	21.5041	21.5639	21.2636	21.69	22.0607	21.7221	21.7436	21.4779	21.7334	21.9085	21.2866	21.3195	21.2626	21.4685	21.1811	20.8424	21.2027	21.4584	21.5998		21.0467	21.4642
(UniMod:1)MDILK(UniMod:121)SEILR	PRPF18	PRPF18_K5	0.779381	-0.124797	0.14004	0.193723	0.907069	0.908585	0.0139025	0.683142	0.604085	315		19.9174	19.6734	20.3365	20.5056		20.6365	21.1233		20.6102		21.0179	20.6577	21.0151	20.399	20.6852	19.9223	20.3093	20.9753		20.5794	20.0686	20.5005	21.0209
(UniMod:1)MDK(UniMod:121)NELVQK	YWHAZ	YWHAZ_K3	-0.10094	-0.244829	-0.219363	0.800447	0.22323	0.267657	0.302472	0.0179588	0.0318343	316	20.2666	20.5857	20.5341	20.4762	20.2688	20.4711	20.3744	20.3446	20.7116	20.7233	20.6044	20.5308	20.4146	20.4785	20.3847	20.3131	20.59	20.6944	20.6685	20.6499	20.5101	20.3681	20.5036	20.3436
(UniMod:1)MDK(UniMod:121)NIGEQLNK	TANK	TANK_K3	0.463618	0.553407	0.404107	0.869525	0.777115	0.850964	0.422712	0.383492	0.460438	317	18.6396		19.3606	18.9894	18.4484	20.472				18.6939		19.0219	19.3769	19.4457			18.7957	18.8879	19.4128	20.2088	19.0957			20.3651
(UniMod:1)MDK(UniMod:121)SELVQK	YWHAB	YWHAB_K3	0.213833	-0.19325	-0.176286	0.62438	0.579619	0.632713	0.13549	0.144551	0.181305	318	18.6539	18.4742	18.977	18.7165	18.6965	18.9484		19.1129	18.9282	19.0597	18.7858	18.9639	18.7216	18.848	18.6419	18.7531	18.6931	18.9785	19.1503	18.947	18.8801	18.708	18.8305	18.6451
(UniMod:1)MDLGAITK(UniMod:121)YSALHAK	PGM3	PGM3_K8	0.0591178	-0.242886	-0.20969	0.933724	0.406761	0.481037	0.628779	0.056596	0.0962432	319	21.1778	20.8643	21.0466	21.0677	21.2003	21.0444	21.0003	21.1479	20.886	20.7935	21.0253	20.6047	20.5764	20.7255	20.5272	20.5089	20.833	20.6021	20.9193	20.9832	20.4084	20.8434	20.5808	20.6662
(UniMod:1)MDLK(UniMod:121)TAVFNAAR	FEM1C	FEM1C_K4	0.379689	0.255128	-0.535075	0.738198	0.792466	0.387152	0.226191	0.410313	0.0612242	320	19.9046	20.352	20.1238	19.9107	20.6754			20.2295		20.2907		20.0034	20.8545	20.0189	20.5805	20.1549	21.0495	20.4275	20.293	20.5399		19.3653	20.4842	20.2777
(UniMod:1)MDLSGVK(UniMod:121)K	RNPS1	RNPS1_K7	0.750522	0.630629	0.470768	0.00155631	0.00720811	0.0498719	2.24746e-05	0.000175724	0.00276791	321	19.0271	19.2808	19.2095	18.8836	20.2158	19.8285	19.5995	19.7593	19.3226	19.3569	19.5624	19.1403	19.8732	20.1849	19.8769	19.9698	19.6482	19.4618	19.5682	19.408	20.1828	19.891	20.1025	19.7931
(UniMod:1)MDNLSDTLK(UniMod:121)K	RAP1GDS1	RAP1GDS1_K9	0.049663	-0.118847	-0.0939825	0.949487	0.757171	0.850194	0.694254	0.350979	0.459056	322	20.2377	20.2605	20.2759	20.1455	20.538	20.2024	20.0859	20.2919	20.2168	20.1845	20.1284	20.2519	19.9151	20.0497	20.1287	20.2126	20.1731	20.2469	20.3995	20.2407	19.766	20.3067	20.3126	20.299
(UniMod:1)MDNVQPK(UniMod:121)IK	CKLF	CKLF_K7	0.191605	-0.395456	0.486183	0.951655	0.736485	0.681453	0.705025	0.31888	0.223568	323		16.9139	15.4288	15.5755		16.5812	15.7475		16.8452	16.9335	15.6434	16.714	16.7577	16.5537	15.6052	15.6378	16.5033	16.377	15.9474	15.2659	17.0128	16.6205	16.2604	16.1448
(UniMod:1)MDPAEAVLQEK(UniMod:121)ALK	BTRC	BTRC_K11	0.576438	0.409804	0.689781	0.0293443	0.182138	0.00493862	0.000975692	0.0128614	0.00015961	324	18.3637	18.4002	18.4644	18.4713	18.9991	18.9593	18.9049	19.142	18.7778	18.5025	18.3851	18.4607	18.9949	19.274	18.6616	18.8348	18.1888	17.749	18.4736	18.4733	19.054	18.9564	18.7344	18.8991
(UniMod:1)MDPFTEK(UniMod:121)LLER	ANLN	ANLN_K7	1.04947	0.480234	0.817629	0.00493085	0.345427	0.0261986	9.54983e-05	0.0398906	0.00121732	325	18.6831	19.8586	19.9522	19.841	20.5621	20.6603	20.6401	20.6703	20.5374	20.2061	20.0641	20.0976	20.8213	21.1089	20.4761	20.4198	20.2875	19.6847	20.1559	20.0112	20.9626	20.6731	21.0079	20.7661		+
(UniMod:1)MDPNC(UniMod:4)SC(UniMod:4)AAGDSC(UniMod:4)TC(UniMod:4)AGSC(UniMod:4)K(UniMod:121)C(UniMod:4)K	MT2A	MT2A_K20	0.0377344	0.1392	-0.250237	0.985006	0.892582	0.822323	0.899276	0.641345	0.405044	326	19.0843	19.6395	18.8893	18.639	19.3698	19.4562	19.2268	18.3503	19.3067	19.2269	19.2567	18.2472	19.4179	19.5545	18.7554	18.8665	18.9172	18.9579	18.8974	18.9693	19.2942	18.8172	18.6642	17.9653
(UniMod:1)MDPNC(UniMod:4)SC(UniMod:4)ATGGSC(UniMod:4)TC(UniMod:4)AGSC(UniMod:4)K(UniMod:121)C(UniMod:4)K	MT1E	MT1E_K20	0.235464	-0.391575	0.0615342	0.94928	0.83058	0.984596	0.69236	0.490434	0.907735	327	17.6639	18.5537		17.0596	18.2641		17.7251		18.148		17.7515		18.1814	18.1148	16.9293	17.0072	18.18	17.6095		16.5411	18.4581	16.7467	17.3105
(UniMod:1)MDPNC(UniMod:4)SC(UniMod:4)TTGGSC(UniMod:4)AC(UniMod:4)AGSC(UniMod:4)K(UniMod:121)C(UniMod:4)K	MT1B	MT1B_K20										328			17.7138			18.7514		17.8421	18.62	18.8502									17.8328					17.3172
(UniMod:1)MDQK(UniMod:121)ILSLAAEK	FANCI	FANCI_K4	0.241584	0.0315627	0.177437	0.64903	0.957977	0.740904	0.150731	0.847466	0.285871	329	20.603	21.3085	20.6304	20.651	21.4624	20.8892	20.7883	21.0192	21.2668	21.1605	20.8165	20.771	21.0122	21.1113	21.0354	20.9821	20.9957	20.9536	21.1822	20.8882	21.0622	21.3044	21.21	21.1528
(UniMod:1)MDSDSC(UniMod:4)AAAFHPEEYSPSC(UniMod:4)K(UniMod:121)R	PHF13	PHF13_K20	0.812811	0.895286	0.997254	0.0161867	0.00670072	0.00179684	0.000445582	0.00016154	4.6451e-05	330	18.8993	18.6094	18.4521	18.1221	19.7963	19.1681	19.1388	19.2309	18.4152	18.3745	18.5334	18.0734	19.3345	19.2606	19.2926	19.09	18.4459	17.6726	17.8269	18.1562	19.0709	19.3018	19.1441	18.5738
(UniMod:1)MDSLEEPQK(UniMod:121)K	ATF7IP	ATF7IP_K9;ATF7IP_K17	0.413479	0.467196	0.153896	0.470073	0.407897	0.861357	0.0679465	0.0571084	0.481276	331	17.1582	17.7371	17.9447	18.1491	18.3626	17.8489	17.9782	18.4532	17.7306	17.9576	17.9413	17.5145	17.961	18.7533		18.0452	18.0826	18.0439	18.3172	17.6829	18.3307	18.2578	18.2639	17.8898
(UniMod:1)MDSSAVITQISK(UniMod:121)EEAR	CTDSP1	CTDSP1_K12	0.172824	-0.150374	0.00948956	0.803833	0.770018	0.9929	0.306196	0.371869	0.954634	332	18.1195	18.3864	18.6696	18.5136	18.3888	18.7113	18.6813	18.599	18.9193	18.4415	18.5845	18.0619	18.4796	18.4985	18.2328	18.1948	18.6376	18.1806	18.6559	18.2224	18.4288	18.4908	18.5454	18.2695
(UniMod:1)MDSTK(UniMod:121)EK	POLK	POLK_K5										333			16.6791		16.591	17.143		16.3771						16.5175				16.2185	16.2887	15.5756	16.6109		15.1496	15.6702
(UniMod:1)MDSVEK(UniMod:121)GAATSVSNPR	CMAS	CMAS_K6	0.235041	-0.0299161	0.115187	0.714039	0.964277	0.879784	0.202239	0.868597	0.525971	334	20.2865	20.6147	20.0861	20.1477	20.3837	20.4563	20.8353	20.3998	20.7712	20.5727	20.209	20.3082	20.6534	20.4904	20.2018	20.3957	20.636	20.2085	20.262	20.1135	20.9083	20.2762	20.3981	20.0982
(UniMod:1)MDSVEK(UniMod:121)TTNR	FAM118A	FAM118A_K6	0.216876	0.30429	0.280296	0.892584	0.802617	0.786604	0.492124	0.432503	0.346162	335		16.4609	16.4149	15.5172		16.71	15.6996	16.634		16.3474		15.7027		16.4794	16.1792			16.2471	15.7559	15.6835	16.4931	16.2149	16.0365	15.9587
(UniMod:1)MDTFSTK(UniMod:121)SLALQAQK	TNFAIP8L1	TNFAIP8L1_K7	0.556898	0.0378231	0.238752	0.34687	0.968251	0.791682	0.0376713	0.881803	0.352795	336	16.7527	17.9278	17.4457	17.4642	18.1359	18.1271	17.7808	17.7742	18.1648	17.9429	18.022	17.4044	18.1926	18.16	18.0173	17.3155	18.242	17.2489	17.6451	17.8074	18.3387	17.6284	18.1085	17.8227
(UniMod:1)MDTLSDLK(UniMod:121)MK	PPP2R5E	PPP2R5E_K8	0.0456583	-0.261959	0.268134	0.977033	0.723525	0.767609	0.842714	0.298885	0.31932	337	19.6385	19.4396	19.3003	18.7664	19.6687	19.4515	19.0279	19.1794	19.5638	19.2677	19.1501	18.9272	19.0015	18.8136		19.0806		18.3133	18.7591	19.4675		19.0753	18.9525	19.3166
(UniMod:1)MDTQK(UniMod:121)DVQPPK	POLR2K	POLR2K_K5	0.117929	0.138646	0.241443	0.900609	0.81042	0.644461	0.516089	0.446049	0.1905	338	20.4115	21.2943	20.7603	20.611	20.7767	21.2126	20.89	20.6695	21.292	21.1199	20.8893	20.8421	21.2949	21.3096	20.9987	21.0947	21.0185	20.9402	20.9448	20.6616	21.5639	20.989	21.0481	20.9298
(UniMod:1)MDVSGVGFPSK(UniMod:121)VPWK	AFMID	AFMID_K12	0.178834	-0.402813	-0.110654	0.734963	0.153842	0.843461	0.222773	0.00994131	0.445703	339	18.3009	18.8105	18.7651	18.8314	18.6	18.8678	18.9684	18.9869	18.5166	18.3267	18.6477	18.517	18.2989	18.1883	17.8502	18.0593	18.2975	18.0037	18.429	18.2821	18.2082	18.3398	17.9723	18.0493
(UniMod:1)MDWLMGK(UniMod:121)SK	MOB2	MOB2_K7	0.253237	0.228064	0.0566426	0.820244	0.757464	0.964482	0.333953	0.351785	0.814951	340		18.639	17.4443	17.9744	18.3985	18.2238		18.1951	18.1635	18.2806		17.6878	18.4099	18.3648	18.2118	18.1018	18.0654	18.4239	18.1319	18.5631		18.7913	18.1008	18.1661
(UniMod:1)MDWVMK(UniMod:121)HNGPNDASDGTVR	HNRNPH3	HNRNPH3_K6	0.786241	0.559356	0.748402	0.0819416	0.30927	0.0848479	0.00395809	0.0318174	0.00568258	341	19.6531	20.2297	19.528	19.5202	20.8087	20.8161	20.2233	20.228	20.2814	20.2988	19.7921	19.4762	20.7738	20.9864	20.3188	20.0069	20.1139	19.3705	19.591	19.5391	20.7746	20.3651	20.3855	20.0829
(UniMod:1)MDYLTTFTEK(UniMod:121)SGR	OXR1	OXR1_K10	0.260807	-0.0131591	-0.0765173	0.787233	0.986794	0.938577	0.28569	0.947744	0.703746	342		20.3481		20.1449	20.8986		20.5321	20.0911	20.4555	20.5001		20.5637	20.251	20.9496	20.5178	20.2546	20.6946	20.4656	20.8334	20.4934	20.7881		20.3932	20.4545
(UniMod:1)MEAIAK(UniMod:121)YDFK	GRB2	GRB2_K6	0.0651858	-0.153981	-0.0730131	0.944389	0.775305	0.91961	0.674596	0.380119	0.638434	343	20.4118	20.0589		20.5764		20.2352	20.5533	20.4542		20.7027	20.5645	20.5778		20.485		20.437	20.5766		20.6152	20.5893		20.6319	20.5942	20.3359
(UniMod:1)MEAK(UniMod:121)TLGTVTPR	CINP	CINP_K4	0.0351918	0.538989	-0.0203032	0.990903	0.715073	0.994273	0.939124	0.285689	0.964854	344	17.9024	17.712	18.2808	18.2139	18.1209	17.8513	18.3619	17.9156	17.5652	16.5098		17.8968	16.6294	18.4799	18.3798	17.9626	17.177	17.5796	18.6671	18.4334	16.4095	18.5121	18.3903	18.464
(UniMod:1)MEALGK(UniMod:121)LK	ERGIC3	ERGIC3_K6	0.0380654	-0.159253	-0.0825342	0.966714	0.695975	0.891307	0.784477	0.259347	0.554487	345	21.3412	21.8236	21.839	21.6627	21.3472	21.8034	21.8061	21.862	21.8131	21.4578	21.5374	21.6757	21.4101	21.7145	21.2519	21.4705	21.6693	21.585	21.7285	21.4795	21.5935	21.591	21.4961	21.4515
(UniMod:1)MEASVILPILK(UniMod:121)K	SESTD1	SESTD1_K11	-0.0502844	-0.145718	1.19007	0.98972	0.950907	0.561361	0.932747	0.820997	0.134481	346	19.3115	18.572	20.0934	18.967	18.1194	18.9968	19.6511	19.9755	18.3945		19.5827	19.7972	19.8329	19.5241	17.632	19.4606	20.1526	17.3592		17.933	19.7992		19.5442
(UniMod:1)MEAVVNLYQEVMK(UniMod:121)HADPR	ELOVL1	ELOVL1_K13	-0.50854	1.12666	-0.0652902	0.860876	0.454206	0.985596	0.40457	0.0732283	0.914088	347	20.5178	22.0835	22.0121	21.1276	21.3783	19.1752	21.6749	21.4783	20.7023	21.3813	19.8764	19.161	22.3839	20.8596	21.3553	21.0288	20.9923	19.3779	21.3679	22.2239	20.4505	20.6702	20.9354	21.6447
(UniMod:1)MEAYEQVQK(UniMod:121)GPLK	FAM32A	FAM32A_K9	1.00006	0.589577	0.712913	0.00142814	0.0845805	0.0194737	2.02012e-05	0.00419122	0.000851749	348	18.0212	18.3185	18.2922	17.6397	19.433	18.9497	18.9371	18.952	18.3185	18.4841	18.6508	17.9898	19.1156	19.2817	18.8336	18.5706	18.5495	18.0925	18.2906	18.3122	19.0344	19.0443	19.2252	18.7925		+
(UniMod:1)MEDGTPK(UniMod:121)HIIQMTGFK	SLF1	SLF1_K7	0.0362925	-0.297232	-0.500712	0.99252	0.863174	0.748969	0.950933	0.563822	0.296047	349		18.4173			18.8596	18.7089	17.7922		18.8857	18.4818			19.0502	17.7229			19.1447		17.9919	18.4896	18.21			17.8728
(UniMod:1)MEDGVLK(UniMod:121)EGFLVK	PLEK2	PLEK2_K7	-0.0206661	0.115782	0.155503	0.986518	0.852828	0.826449	0.91245	0.53966	0.411751	350	17.7215	18.1507	18.1913	17.9746	17.9463	17.9332	18.232	17.8438	18.3085	18.4023	17.6445	18.0074	17.8837	18.6304	18.2056	18.1061	18.345	17.7584	18.3811	18.0009	18.1142	18.2083	18.5485	18.2364
(UniMod:1)MEDHQHVPIDIQTSK(UniMod:121)LLDWLVDR	CDK5RAP3	CDK5RAP3_K15										351	20.5891	20.4889			20.8382					21.0624		19.8976		20.9649	20.5994		20.5339			20.8366
(UniMod:1)MEDMNEYSNIEEFAEGSK(UniMod:121)INASK	HNRNPDL	HNRNPDL_K18	0.841197	-0.54749	0.518256	0.861386	0.841592	0.937853	0.406281	0.515921	0.699732	352		18.2476	17.8782		19.8148	18.2524	18.6451		19.8045	19.1568		17.2643	19.1176	19.0337	16.5422	18.0841	18.2358				20.3183			17.1898
(UniMod:1)MEDTPLVISK(UniMod:121)QK	PSMG3	PSMG3_K10	0.12978	-0.094848	0.00535171	0.811193	0.817421	0.994273	0.315591	0.460813	0.966592	353	19.7434	19.6203	19.6362	19.5578	20.0391	19.6954	19.6212	19.7212	19.7273	19.4034	19.9747	19.8471	19.7557	19.7409	19.5612	19.5153	19.4949	19.2606	19.4895	19.624	19.523	19.5779	19.4178	19.3718
(UniMod:1)MEDVK(UniMod:121)LEFPSLPQC(UniMod:4)K	STYX	STYX_K5	0.377665	0.39198	-0.500033	0.798333	0.727751	0.754333	0.298609	0.305772	0.301854	354		19.261		18.6406	19.7397	18.9627	19.2428	19.3686		19.3837	18.1268	19.3255		19.3001		19.3746				19.648		19.356	19.3525	18.7354
(UniMod:1)MEDYTK(UniMod:121)IEK	CDK1	CDK1_K6	-0.0535583	-0.0804458	0.151312	0.96496	0.900181	0.846142	0.771678	0.663355	0.450604	355	20.6276	20.9275	20.3723	20.5117	20.7778	20.6663	20.61	20.1706	20.7513	20.9266	20.8595	20.0862	20.6983	20.5664	20.4882	20.5489	20.9218	20.2741	20.4837	20.3502	20.7378	20.6378	20.6006
(UniMod:1)MEEAEELLLEGK(UniMod:121)K	ZNF408	ZNF408_K12	1.25484	0.688441	0.813803	0.13846	0.383923	0.374097	0.00844252	0.0497009	0.0572451	356		16.6959	16.1342		17.5681		18.0684	17.3732	17.9788	17.7809	16.2816	17.4653	17.7093	18.6804	17.6358	18.2349	17.185			17.311	17.6966	18.4461	17.857	18.2474
(UniMod:1)MEEEASSPGLGC(UniMod:4)SK(UniMod:121)PHLEK	TPGS2	TPGS2_K14	0.635814	0.0403803	0.463864	0.396324	0.971798	0.388424	0.0487734	0.893692	0.0616794	357	16.7843		17.6888	17.7233	18.0214			18.0478	17.8399			17.7905		18.0234	17.5896	17.9537	18.0102	17.3139	17.5215	17.4325	18.5147	18.1622	17.7651	17.6917
(UniMod:1)MEEEGLEC(UniMod:4)PNSSSEK(UniMod:121)R	DHX32	DHX32_K15	0.488782	0.235342	0.597403	0.517638	0.78238	0.298064	0.0844635	0.393352	0.038002	358	18.3349	18.8537	18.3351	18.2512	19.098	19.3314	18.9176	18.383	18.7374	18.8641	18.3717	17.9171	18.9409	19.3153	18.3647	18.2107	18.3269	17.8767	17.7693	17.8832	19.2319	18.3474	18.5021	18.1644
(UniMod:1)MEEETHTDAK(UniMod:121)IR	EXOSC5	EXOSC5_K10	-0.220235	0.167823	0.402499	0.750404	0.765893	0.297377	0.239053	0.366357	0.0378392	359	18.5489	18.0841	17.8425	17.9791	17.7366	18.2448	17.9	17.6923	17.9572	17.769	18.1601	17.5417	18.0551	18.1754	18.0042	17.8644	17.901	17.4911	17.6304	17.503	18.1782	18.2806	18.1378	17.5391
(UniMod:1)MEEIGILVEK(UniMod:121)AQDEIPALSVSR	PSMC4	PSMC4_K10	-0.210282	-0.31178	-0.304191	0.923274	0.799482	0.838236	0.589231	0.42528	0.436471	360	22.6471	24.1827	23.8368	23.6432	23.4612	22.6997	22.9011	24.4067	23.0342	24.2032	23.76	23.2666	23.0516	22.9583	23.4371	23.5699	22.9558	22.478	24.0854	23.4997	23.4707	22.5395	22.7414	23.0507
(UniMod:1)MEEIYAK(UniMod:121)FVSQK	NUP43	NUP43_K7	0.305224	-0.0113427	-0.533333	0.892567	0.995492	0.694025	0.492008	0.979514	0.235133	361	21.0169	20.0791	21.3347	20.4222	21.3045	20.6916	20.4143	21.6633	21.2331	20.2401	20.6465	21.3151	20.6653	20.7685	20.7686	21.187	20.7226	20.4845	21.4062	21.5737	21.454	20.6014	18.8132	21.1852
(UniMod:1)MEEK(UniMod:121)EILR	ZC3H3	ZC3H3_K4										362					17.619	18.6807		17.8523			17.4298	17.3399		18.8604		18.0261			17.7316		18.6254	17.6838	18.006	18.184
(UniMod:1)MEELDGEPTVTLIPGVNSK(UniMod:121)K	NUP85	NUP85_K19	-0.539634	-0.120066	0.0242331	0.715224	0.93133	0.991164	0.204099	0.757672	0.946305	363	19.77	17.9618		18.8424	18.4298	18.0052		18.5203	18.0559	18.2166	17.9537	18.3832	17.6651	18.7816	17.6502		18.3714	17.4051	18.6601	18.7802	17.7461	18.3446	18.6627	18.5603
(UniMod:1)MEESGYESVLC(UniMod:4)VK(UniMod:121)PDVHVYR	NECAP2	NECAP2_K13	-0.233369	-0.340952	-0.445667	0.788161	0.453293	0.314861	0.287161	0.0728347	0.0418336	364		18.7289	18.6543	18.7692	18.599			18.3693	18.9975	18.6077	19.0766	18.8261	18.113	18.9504		18.5446			19.126	19.2503	18.5626	18.7321	18.7487	18.9266
(UniMod:1)MEFDLGAALEPTSQK(UniMod:121)PGVGAGHGGDPK	IMUP	IMUP_K15	0.960827	0.515198	0.215435	0.0517288	0.297725	0.834424	0.00209676	0.0295921	0.429446	365		18.2713		17.66	19.3389	18.8334	18.6238	18.9098	18.545	18.6113	17.7145	18.8023	18.8212	19.214	18.7541	18.9446	18.8243		18.7497		18.8081	18.95	19.2932	18.9584
(UniMod:1)MEFVK(UniMod:121)C(UniMod:4)LGHPEEFYNLVR	FDFT1	FDFT1_K5	0.570774	0.883088	0.809109	0.795204	0.530997	0.576073	0.295514	0.111669	0.143111	366	20.8079	22.5151	22.4851	22.5417	21.593	22.1197	23.7571	23.1632	22.0034	22.1289	20.6629	21.1513	22.5391	23.2144	21.0871	22.6383	23.127	21.4999	21.8437	21.1942	21.9784	22.952	22.9746	22.9962
(UniMod:1)MEGAGGANDK(UniMod:121)K	HIF1A	HIF1A_K10	0.169832	0.158432	0.226354	0.929863	0.899548	0.898142	0.615477	0.660857	0.575807	367		16.2951	15.8268	15.3002	16.2767	15.9706	15.6347	16.0267	15.6565	15.5865	15.1557		16.2545		15.8307	14.7888	15.3536			15.8717	16.1778		15.2407	16.0985
(UniMod:1)MEGGAYGAGK(UniMod:121)AGGAFDPYTLVR	SYNGR1	SYNGR1_K10	-0.0424632	-0.168473	-0.00661479	0.984026	0.872789	0.997333	0.891532	0.589691	0.983048	368	20.9028	21.2237	21.8955	21.2397	20.1526	21.7151	21.7812	21.443	21.1243	20.951	21.4801	21.4159	20.8283	21.3764	20.7764	21.3163	21.0155	20.6568	21.4296	21.875	20.9352	21.3568	21.0808	21.5778
(UniMod:1)MEGGFGSDFGGSGSGK(UniMod:121)LDPGLIMEQVK	TIMM13	TIMM13_K16										369	20.0215			21.6072	20.2278	21.0332	20.7117		18.035			18.0891		19.2639							18.9096
(UniMod:1)MEGHDPK(UniMod:121)EPEQLR	HNRNPA3	HNRNPA3_K7	-0.0539472	0.00624043	0.888911	0.986176	0.997424	0.317882	0.910382	0.988003	0.0426157	370		16.6751	15.5219	14.6395		15.5958	15.2649	15.814	16.1074	16.5321	15.1021	16.3125	15.9318	16.4662	15.7588	15.9223	15.4907	16.1679	14.7967	14.3767	16.8046	16.0187	15.7998	15.7646
(UniMod:1)MEGISNFK(UniMod:121)TPSK	PBK	PBK_K8	0.307217	0.075718	0.0644818	0.359554	0.876186	0.923576	0.0403576	0.596247	0.65156	371	21.7678	21.7098	21.7306	21.4828	22.3357	21.9167	21.7766	21.8909	21.9145	21.8356	21.7987	21.4313	22.0065	22.0157	21.6396	21.6211	21.9059	21.7001	21.8184	21.6628	21.9968	21.7785	21.679	21.8908
(UniMod:1)MEGLSDVASFATK(UniMod:121)LK	STARD4	STARD4_K13	-0.694698	0.383881	-1.26763	0.815385	0.895977	0.608393	0.324658	0.65111	0.164644	372	22.2794	20.0236		20.3622		20.8249	19.5626		20.5355				20.3618	20.4204	21.5283	21.367				22.3309	20.7326	20.5337		21.9236
(UniMod:1)MEGSASPPEK(UniMod:121)PR	SLC46A1	SLC46A1_K10	-0.0924754	-0.204572	-0.0259216	0.926896	0.697232	0.979253	0.60681	0.260622	0.884968	373	20.0874	20.2355	20.3853	20.3831	19.5733	20.6796	20.4105	20.0581	20.2651	20.5095	20.4609	20.1352	20.2289	20.1457	20.0229	20.1548	20.2145	20.136	20.2671	19.9289	20.4408	20.1146	20.0196	19.8679
(UniMod:1)MEGVEEK(UniMod:121)K	RPL7	RPL7_K7	0.0494967	0.00497838	-0.102983	0.959088	0.993973	0.866268	0.740034	0.973342	0.491841	374	23.6754	23.872	23.8101	23.6099	23.7188	23.8846	23.828	23.734	23.4176	23.7487	23.8568	23.5187	23.9291	23.337	23.7664	23.5291	23.5111	23.7891	23.8316	23.9457	23.7789	23.8748	23.7166	23.2954
(UniMod:1)MEHFDASLSTYFK(UniMod:121)ALLGPR	ELOVL5	ELOVL5_K13	-0.168897	-1.19198	-0.161574	0.965114	0.33963	0.952878	0.774648	0.0385352	0.767374	375	20.324	20.8174	20.67	19.9579	19.8289	20.5848		20.4066	19.8882	19.7222	20.6606	20.4485	19.4057	20.1612	19.6727	16.712	20.8602	19.2926	19.8556	20.7593	20.3569	19.0914	20.0039	20.6692
(UniMod:1)MEIPGSLC(UniMod:4)K(UniMod:121)K	PAPSS1	PAPSS1_K9	0.354791	0.255487	0.157628	0.137659	0.379482	0.666746	0.00837002	0.0485916	0.210735	376	23.4294	23.2489	23.351	23.0644	23.8371	23.5176	23.3514	23.8068	23.6148	23.4033	23.5317	23.2269	23.6234	23.6892	23.689	23.7971	23.6047	23.5508	23.625	23.6682	23.8017	23.594	23.9027	23.7808
(UniMod:1)MEK(UniMod:121)DGLC(UniMod:4)R	CDK6	CDK6_K3	0.00155526	-0.0861813	0.110108	0.999074	0.881829	0.876282	0.992645	0.610569	0.516084	377	20.4634	21.2017	20.8424	20.2856	20.4972	20.9682	20.6416	20.6925	21.0578	21.1578	21.2464	21.0173	21.0566	21.1423	21.0005	20.9352	21.0783	21.1158	21.2462	20.8466	21.5324	20.9989	21.2095	20.9865
(UniMod:1)MEK(UniMod:121)EETTR	AHNAK	AHNAK_K3	0.0391972	-0.00114622	-0.362809	0.98228	0.999056	0.570275	0.879405	0.996175	0.139875	378	17.3829		17.5242	17.4345	16.8439	17.7311	17.6722	17.6984	17.8043	18.2401	17.7373	17.3663	17.6027	17.8086	17.8527	17.8796	17.9265	18.4743	18.2977	17.7129	18.4484	17.5124	17.5882	17.4111
(UniMod:1)MEK(UniMod:121)GLTLPQDC(UniMod:4)R	CHST3	CHST3_K3	0.403885	-0.112216	-0.156372	0.804963	0.944133	0.947504	0.307985	0.795983	0.742447	379	16.0012	17.215		17.3951	16.8265	17.7421	17.2543		17.4728	16.7527	16.9658			17.4046		16.4985	16.8783			17.0331	16.4933	17.1054
(UniMod:1)MEK(UniMod:121)NGNNR	GNE	GNE_K3										380		16.1727	15.2566					14.0386	16.0112	15.983				14.622				15.4496	14.9314		15.8998	15.3853
(UniMod:1)MEK(UniMod:121)QPQNSR	POMK	POMK_K3	-0.134542	-0.171536	-0.343271	0.840492	0.658949	0.194738	0.365944	0.217191	0.0189536	381	21.1994		21.2056	21.2447	20.9225	21.3511	20.9033	21.1512	21.0014	21.2056	21.0549	21.0604	20.699	21.1677	20.8475	20.922	21.0848	21.2076	21.0977	20.8953	21.0269	20.6678	20.4454	20.7723
(UniMod:1)MEK(UniMod:121)TLETVPLER	HNRNPA2B1	HNRNPA2B1_K3	0.471655	0.24999	0.439336	0.132604	0.567635	0.147059	0.00789097	0.135096	0.0124262	382	22.9324	23.8986	23.6766	23.6177	23.8269	24.1243	24.0212	24.0395	23.6699	23.9744	23.6265	23.7889	23.91	24.2286	23.8542	24.0668	23.6403	23.5535	23.7708	23.4978	23.841	24.2844	24.0595	24.0349
(UniMod:1)MEK(UniMod:121)TQETVQR	GGPS1	GGPS1_K3	-0.0691717	-0.133261	-0.107035	0.961275	0.852828	0.913885	0.749382	0.539592	0.621669	383	17.8497	18.6559	18.6683	18.3557	17.6796	19.0142	18.3149	18.2441	18.5586	18.8311	18.237	18.6117	18.5	18.6982	18.3224	18.1848	18.4424	18.5176	18.6988	18.4243	18.4194	18.3899	18.4506	18.3952
(UniMod:1)MELEEGK(UniMod:121)AGSGLR	PSMC5	PSMC5_K7	0.104507	-0.323747	0.046823	0.899223	0.389124	0.952878	0.512088	0.0511932	0.768048	384	17.8176	18.1553	18.4006	18.137	18.3524	18.2396	18.0389	18.2977	18.398	18.4369	18.4099	17.9436	18.0673	17.9687	17.7451	18.1122	18.2971	18.358	18.032	18.0424	18.6278	18.1392	18.2068	17.943
(UniMod:1)MELENIVANTVLLK(UniMod:121)AR	GRK6	GRK6_K14	-1.26482	0.201436	0.721993	0.73305	0.95657	0.811022	0.221052	0.840306	0.384174	385		19.0862	20.9522		18.3114	19.1974			21.1309	19.2366				20.2788		20.4915	19.2556		20.3218	21.4477	22.1347	19.3843		21.672
(UniMod:1)MELGELLYNK(UniMod:121)SEYIETASGNK	DCTN5	DCTN5_K10	-1.03257	3.69516	-0.159582	0.513708	0.0227973	0.942532	0.0829684	0.000729445	0.721755	386	21.5621	19.623			20.0576			19.0624	18.0201					21.7153			20.312		20.3704	20.3455	20.3214		20.241	19.9868
(UniMod:1)MELITILEK(UniMod:121)TVSPDR	KPNB1	KPNB1_K9										387																								20.6074
(UniMod:1)MELLGEYVGQEGK(UniMod:121)PQK	GON7	GON7_K13	0.280173	0.717733	0.211855	0.664094	0.0342622	0.739641	0.160731	0.00122564	0.28412	388	20.3065	19.85	19.9174	19.8066	20.1575	19.9009	20.3851	20.5578	19.7629	19.6546	19.4982	20.2709	20.0658	20.5478	20.7626	20.6813	20.4245	20.3657	20.5714	20.2608	20.2904	20.7078	20.48	20.9916
(UniMod:1)MELQDPK(UniMod:121)MNGALPSDAVGYR	SLC38A5	SLC38A5_K7	-0.836428	0.012067	0.33583	0.703765	0.996655	0.897014	0.193032	0.985828	0.57069	389	19.3536	17.8543			17.1028	18.2025		17.9974	17.9102	18.4239			17.5661	18.7921			18.9858	17.0576			18.9354	17.7402	18.3054	18.449
(UniMod:1)MELSDANLQTLTEYLK(UniMod:121)K	CSE1L	CSE1L_K16										390				18.6457				20.3503		18.7854	19.9133												18.3447
(UniMod:1)MELVK(UniMod:121)AALAEALR	EML3	EML3_K5	0.0212922	-0.320002	0.294663	0.9944	0.820415	0.87087	0.961173	0.467178	0.502768	391	22.5415	22.2027	23.6957	23.8231	22.609	23.1054	23.2076	23.4261	23.2564	23.7436	22.9744	23.865	23.0772	23.5125	24.0136	21.956	22.4797	22.7772	22.4837	22.2744	24.1329	22.4184	22.5294	22.1128
(UniMod:1)MELVQVLK(UniMod:121)R	NDUFA12	NDUFA12_K8	0.173909	-0.202076	-0.0358471	0.836453	0.716894	0.97111	0.358669	0.287822	0.848502	392	21.732	21.3871	21.839	21.8811	21.6252	22.0041	21.9065	21.9991	22.0678	21.8999	21.9093	21.9352	21.9108	22.031	21.4989	21.5631	22.0781	21.1233	21.9587	22.1867	21.9138	21.595	21.8623	21.8323
(UniMod:1)MEMEK(UniMod:121)EFEQIDK	PTPN1	PTPN1_K5	0.283599	-0.390047	-0.0195008	0.812884	0.665224	0.990008	0.318945	0.223979	0.940628	393		18.4002	17.8995	17.2049		18.1902	17.8698	18.2953		18.3492		18.1876		18.2249	17.5099	17.9003	18.4633	17.7733	18.169		17.8089	18.2564	18.0275	18.37
(UniMod:1)MEMTEMTGVSLK(UniMod:121)R	PUS7	PUS7_K12										394				17.7018	18.6543									19.2139		18.6051				17.7018		17.7719	18.8002
(UniMod:1)MENFQK(UniMod:121)VEK	CDK2	CDK2_K6	0.512197	0.00480711	0.690863	0.898794	0.998153	0.703778	0.511388	0.992988	0.245953	395			18.173		19.1506	18.9704	17.9346		19.5555	18.5545		19.5805	20.1633	18.9328		18.6087		19.5529		17.7858	18.6148	19.1328	19.9867	19.7064
(UniMod:1)MENLK(UniMod:121)SGVYPLK	ZNF430	ZNF430_K5	0.518252	0.00959378	0.283224	0.0271144	0.986064	0.391955	0.000880428	0.9433	0.0627847	396	18.413	18.5624	18.2588	18.8016	19.0948	19.0815	18.9863	18.9463	18.4624	18.4648	18.8578	18.3835	18.4028	18.5919	18.6423	18.57	18.4625		18.3	18.1595	18.4211	18.5618	18.5445	18.8348
(UniMod:1)MENSDSNDK(UniMod:121)GSGDQSAAQR	RLIM	RLIM_K9	0.551005	0.211175	0.874545	0.750444	0.8852	0.349522	0.239091	0.62104	0.0504152	397	19.9526		20.3663	20.4243	20.5254	21.5884	21.0407	20.0404	20.9136	20.8266	19.8487	19.3537	21.0523	21.1387	19.8018	19.7944	20.1649	19.1365	19.2908	19.1314	21.1726	20.3988	20.0993	19.5511
(UniMod:1)MENTENSVDSK(UniMod:121)SIK	CASP3	CASP3_K11	0.164834	0.0353659	-0.0986697	0.875047	0.963892	0.92068	0.440057	0.867541	0.642447	398	17.0769	17.5212	17.4477	16.9538	17.7518	17.4354	17.2906	17.1811	17.3424	17.0371	17.0902	16.6733	17.3496	17.5329	16.7088	16.6931	17.2631	17.0904	17.2363	16.8812	17.5059	16.824	16.7662	16.9804
(UniMod:1)MEPELAAQK(UniMod:121)QPR	NET1	NET1_K9	0.673061	0.243829	0.1773	0.226016	0.764371	0.872781	0.0180363	0.363908	0.50717	399	17.1744	16.32	16.7645	16.6839	18.1007	17.3831	16.8427	17.3085	17.2345	17.1834	17.6893	16.959	18.1111	17.2404	17.2723	17.4177	17.6784	16.7062	17.3568	17.7095	17.7267	17.3111	17.6672	17.4551
(UniMod:1)MEPLAAYPLK(UniMod:121)C(UniMod:4)SGPR	GPX8	GPX8_K10	-0.00773435	-0.174061	-0.150253	0.993738	0.673029	0.753657	0.956992	0.232782	0.300951	400	22.9661	22.592	22.8949	22.913	22.902	22.7902	22.7588	22.8842	22.8458	22.6363	22.902	22.4857	22.4814	22.7631	22.5208	22.4082	22.771	22.3285	22.937	22.852	22.3831	22.812	22.6501	22.4423
(UniMod:1)MEQVNELK(UniMod:121)EK	STIP1	STIP1_K8	-0.169796	-0.424514	-0.354025	0.884358	0.468105	0.466568	0.465595	0.0790705	0.0898206	401	19.6109	20.2026		19.4454	19.9382	19.5316	19.2797		20.0833	20.0377	19.948		19.7977	19.3597	19.6381		20.1144	19.9206	19.531	19.4141	19.4815	19.6522	19.2712	19.159
(UniMod:1)MESGAYGAAK(UniMod:121)AGGSFDLR	SYNGR2	SYNGR2_K10	0.133952	-0.179762	-0.0697785	0.922245	0.820095	0.954885	0.586231	0.466362	0.776205	402	21.6991	22.6461	22.5015	22.5102	22.2125	22.8139	22.9118	21.9545	22.3264	22.9649	22.3365	21.9835	22.3154	22.6851	21.9879	21.9039	21.9843	21.8719	22.3785	22.248	21.9946	21.949	22.1603	22.0997
(UniMod:1)MESGK(UniMod:121)MAPPK	TAF9B	TAF9B_K5	0.179194	0.0918211	-0.0199653	0.81703	0.881829	0.987934	0.328028	0.61059	0.929847	403	19.6763	19.7473			20.0356	19.8344	19.8029			19.4698	19.6552		19.7029	19.788		19.4721	19.5803				19.7047		19.3414	19.6348
(UniMod:1)MESK(UniMod:121)EER	BEX2	BEX2_K4	-0.14932	-0.325533	0.348837	0.89428	0.555637	0.54431	0.499018	0.126163	0.125327	404	15.8449	16.0055		16.2805		16.1029	15.7923	15.7877	16.1313	15.8469	16.0039	15.4842		15.5235	15.4107	15.689	15.0413	15.5302		15.973	16.0174	15.8104	15.7633
(UniMod:1)MESK(UniMod:121)PSR	MARCH7	MARCH7_K4	0.0886234	-0.0122341	0.034777	0.936074	0.98616	0.970561	0.640035	0.94426	0.842529	405	22.4556		22.9644	22.7659	22.3399	23.0273	22.8233	23.0786	22.3456	21.9828	22.4784	22.3636	22.5081	22.2302	22.0866	22.2966	22.3785	22.144	22.4018	21.8342	22.263	22.3449	22.0063	22.2836
(UniMod:1)MESNK(UniMod:121)DEAER	DNAJB12	DNAJB12_K5	0.218277	0.201505	0.570273	0.978313	0.929765	0.850964	0.853607	0.752804	0.46039	406			14.5224			14.7406			14.9872		13.8594	15.93	14.6561	16.7492	14.656	14.4468	13.9942		14.5492	15.6685	14.9383			15.6769
(UniMod:1)MESPASSQPASMPQSK(UniMod:121)GK	MAP2K3	MAP2K3_K16	0.430598	0.132948	0.183505	0.65306	0.896496	0.883461	0.153294	0.652202	0.534764	407	17.5617	18.1111	17.3753	17.1621	18.4358	18.0052	17.9841	17.5074	18.2192	18.0943	17.9154	17.2248	18.1415	18.5409	17.8191	17.484	17.9852	16.9914	17.6532	17.9324	18.5019	17.5009	17.6013	17.6922
(UniMod:1)MESYHK(UniMod:121)PDQQK	TKT	TKT_K6	0.110293	0.119436	0.106458	0.852532	0.758112	0.823349	0.390299	0.352938	0.406712	408	21.1573	21.5878	21.521	21.19	21.4535	21.5475	21.4398	21.4565	21.2679	21.5723	21.4796	21.2157	21.4215	21.7899	21.4852	21.3166	21.4128	21.401	21.4432	21.516	21.7539	21.5317	21.4934	21.42
(UniMod:1)METEQPEETFPNTETNGEFGK(UniMod:121)R	HNRNPK	HNRNPK_K21	0.173714	0.55701	-0.605041	0.95981	0.726584	0.805	0.743207	0.303973	0.374442	409	17.3703	18.1449			18.517	17.7425	17.5343		18.3007	17.8445	16.3084		18.1577	17.9254			17.9483				17.6905	17.4966	16.8426
(UniMod:1)METLQSETK(UniMod:121)TR	CYREN	CYREN_K9	0.485349	0.197469	-0.0320274	0.329225	0.766585	0.979009	0.0340982	0.367368	0.882671	410	17.6089	17.856	17.733	17.0343	18.44	18.0532	17.9389	17.7414	18.194	17.5871	18.1073	17.1667	18.102	18.1131	17.6562	17.9737	18.0602	17.5435	17.5679	17.9315	17.8963	17.7877	17.6475	17.6434
(UniMod:1)METMASPGK(UniMod:121)DNYR	KPNA6	KPNA6_K9	0.162863	-0.158926	0.0646096	0.866448	0.799761	0.947776	0.415149	0.426343	0.74486	411	21.1866	21.4723	21.3852	21.1372	21.5118	21.7393	21.3777	21.2039	21.4609	21.5604	21.3835	21.0695	21.4749	21.4699	21.0863	20.8076	21.3124	20.9433	21.0142	20.7196	21.6638	21.0634	20.7887	20.7321
(UniMod:1)METSALK(UniMod:121)QQEQPAATK	RFC5	RFC5_K7	0.222755	0.130069	0.166941	0.819644	0.864997	0.853417	0.332772	0.56888	0.465761	412	19.3946	19.7456	19.0913	19.0153	19.9777	19.5805	19.3363	19.2434	19.8309	19.6837	19.4176	18.9093	19.8173	19.8734	19.439	19.2321	19.636	19.2409	19.3626	19.081	19.9939	19.3051	19.3344	19.3549
(UniMod:1)MEVAVPVK(UniMod:121)QEAEGLALDSPWHR	ZNF444	ZNF444_K8	-0.507144	-0.0794521	0.834639	0.741268	0.962484	0.610077	0.229152	0.862192	0.165915	413		20.7586	20.7275	21.2234	19.8595	20.9075	20.4211		20.8089	21.1032			21.1209	21.5389	19.9699		20.1843				21.2115	20.3587	21.4867
(UniMod:1)MEVDYSVSK(UniMod:121)K	IGF2BP2	IGF2BP2_K9										414	18.8893								17.6448				18.5473		18.9003			18.8571	18.8968	18.8446				18.2834
(UniMod:1)MEVHGK(UniMod:121)PK	C12orf45	C12orf45_K6										415							14.8084			15.1124			14.9899			14.7851					15.2682
(UniMod:1)MEVK(UniMod:121)PPPGR	HNRNPA3	HNRNPA3_K4	0.547417	0.680967	0.58189	0.0187267	0.00250276	0.00803098	0.000539913	4.97009e-05	0.000291094	416	20.4351	20.8475	20.8338	20.2997	21.2351	21.228	21.1007	21.0421	20.7581	20.7872	20.5367	20.532	21.3145	21.39	21.3282	21.3051	20.638	20.8183	20.5675	20.4647	21.5022	21.239	21.0626	21.0122
(UniMod:1)MEVNPPK(UniMod:121)QEHLLALK	TRAPPC13	TRAPPC13_K7	-0.16597	-0.0654348	0.0763005	0.931356	0.957343	0.965569	0.62027	0.844748	0.81941	417	17.1461	18.6949	18.2122	17.8619	17.0599	18.3552	17.814	18.0222	18.6324	18.8959	17.2883	18.2488	18.3099	17.9544	18.057	18.4823	18.2428	18.1474	17.871	17.8874	18.4516	18.4433	17.6336	17.9252
(UniMod:1)MEVQK(UniMod:121)EAQR	IER2	IER2_K5	0.139098	0.137476	0.21079	0.8127	0.739958	0.563269	0.317936	0.323481	0.135887	418	19.9094	19.9051	20.0819	19.7468	19.9523	20.2612	19.8208	20.1654	19.8703	19.8798	20.0913	20.2635	20.1549	20.4797	20.021	19.9991	19.6635	19.8289	20.1248	19.8457	20.1514	20.0989	20.019	20.0367
(UniMod:1)MEVSPLQPVNENMQVNK(UniMod:121)IK	TOP2A	TOP2A_K17	-0.520516	-0.0331485	-0.183765	0.821576	0.985259	0.931831	0.335845	0.940756	0.681106	419	19.8835	18.7491		20.4476	19.1079	19.2378			18.5632	19.3386		19.1174	18.2055	19.2004	18.7542	19.733	18.7865	19.2018		19.6324	18.2175	20.012	19.162	18.701
(UniMod:1)MEYFMVPTQK(UniMod:121)VPSLQHFR	TFAP4	TFAP4_K10	0.466689	0.799449	0.503143	0.492452	0.200366	0.422586	0.0752038	0.015061	0.0730028	420		19.4975	19.9137	19.7601	19.7271	20.2081	20.2865	20.5401	19.7052	19.8271	20.0921		20.3248	21.0238			19.6942		19.6085	20.5482	20.4412		20.311	20.6081
(UniMod:1)MFEEK(UniMod:121)ASSPSGK	TARS	TARS_K5	0.140625	-0.0989723	-0.0603251	0.892718	0.887747	0.952878	0.493136	0.628604	0.76774	421	19.025	19.5724	18.9535	18.9371	19.535	19.2776	19.3274	18.9103	19.4769	19.4034	19.2868	18.91	19.4557	19.59	18.8193	18.8162	19.4317	19.1042	19.1032	19.0133	19.4519	19.1353	19.0345	18.7895
(UniMod:1)MFHGIPATPGIGAPGNK(UniMod:121)PELYEEVK	VPS28	VPS28_K17	0.155558	-0.284059	-0.0363079	0.827058	0.496672	0.966818	0.344624	0.0918544	0.823681	422	19.7381	20.268	19.8405	20.0332	20.0077	20.1314	20.2667	20.0963	20.5656	20.4641	19.8709	20.172	19.9988	20.1577	19.6992	20.0806	20.3735	19.7354	20.1762	20.0082	20.0817	19.9796	19.9189	20.1678
(UniMod:1)MFSFEGDFK(UniMod:121)TR	UBE3C	UBE3C_K9	0.102207	-0.0639106	-0.242149	0.932626	0.931968	0.710218	0.624701	0.759279	0.252508	423	20.1754	20.3093	20.554	20.6188	20.2414	20.6569	20.7199	20.4482	20.4509	20.5465	20.6521	20.4842	20.4774	20.8043	20.348	20.2483	20.6809	19.9645	20.7042	20.9333	20.3992	19.708	20.7367	20.4703
(UniMod:1)MFSPDQENHPSK(UniMod:121)APVK	PELI1	PELI1_K12	0.00329449	0.0325296	0.0240526	0.997763	0.950789	0.975692	0.981646	0.820414	0.866661	424	19.0321	19.3154	19.3338	19.4199	19.1828	19.5414	19.4523	18.938	19.3981	19.4343	19.4529	19.0666	19.5419	19.3266	19.3618	19.2518	19.4627	19.1754	19.0246	19.1192	19.4149	19.1923	19.1644	19.1065
(UniMod:1)MFSWVSK(UniMod:121)DAR	EHD1	EHD1_K7	0.166766	-0.28487	-0.213688	0.842635	0.565016	0.712527	0.370947	0.133142	0.254448	425	19.8247	19.3547	19.1235	19.4899	19.7885	19.3887	19.6607	19.6221	19.8141	19.7684	19.8446	19.6158	19.6399	19.7807	19.1717	19.311	19.9028	19.0929	19.9274	19.911	19.3958	19.7161	19.4639	19.4035
(UniMod:1)MFVQEEK(UniMod:121)IFAGK	UBAC1	UBAC1_K7	0.291032	0.406676	0.548949	0.356106	0.107341	0.0116958	0.0396511	0.00583336	0.000456602	426	19.4084	19.2929	19.35	19.5794	19.5663	19.8903	19.6061	19.7321	19.7218	19.4942	19.4199	19.5865	19.9383	19.9704	19.9647	19.9757	19.5353	19.0117	19.5713	19.498	20.0165	19.8274	19.7365	20.2317
(UniMod:1)MFWK(UniMod:121)FDLHSSSHIDTLLER	PPP6R3	PPP6R3_K4	-0.116305	-0.0728986	-0.0134639	0.962952	0.952077	0.994273	0.760798	0.825511	0.967501	427		19.7713	20.1416	19.9529		20.2148	19.9111	19.3911	19.6355	19.1059	20	19.1755	19.7334	19.4071	20.0688	18.4161	20.042	19.626	19.7249	19.3539	19.47	20.1004	20.2455	18.877
(UniMod:1)MGGLEK(UniMod:121)K	PES1	PES1_K6										428						17.6296	18.3596						19.1979			18.9118	17.9864
(UniMod:1)MHQK(UniMod:121)LLK	PAQR3	PAQR3_K4	-0.178419	-0.142256	-0.280301	0.781915	0.777714	0.478788	0.278704	0.385377	0.0951164	429	17.1943	17.5963	17.7159	17.4041	17.0611	17.4504	17.2194	17.4661	17.3364	17.4495	17.9488	17.4343	17.6563	17.5193	17.1683	17.2561	17.5866	17.339	17.7233	17.7383	17.5321	17.3473	17.3145	17.0721
(UniMod:1)MIAHK(UniMod:121)QK	ARHGAP29	ARHGAP29_K5	0.349126	0.368304	-0.291182	0.879016	0.789493	0.894558	0.451423	0.403661	0.564505	430		15.7498	15.5131		15.7168	15.7156	16.5094		16.186	15.9814	15.9427	14.5097	16.1481	15.8984			16.2432		15.8344		16.2083			15.2869
(UniMod:1)MIDSVK(UniMod:121)LR	CEP78	CEP78_K6	0.00324349	-0.0118163	-0.0804987	0.997763	0.983933	0.901438	0.982369	0.935838	0.584711	431	19.7492	19.8704	19.9773	19.7872	20.0016	19.9562	19.536	19.9034	19.8981	19.7801	19.6994	19.5345	19.8447	19.8462	19.8604	19.3134	19.7307	19.6152	19.7397	19.8598	20.0022	19.6266	19.4436	19.5509
(UniMod:1)MIEESGNK(UniMod:121)R	DTNB	DTNB_K8	0.249932	-0.0728829	0.385075	0.789543	0.923777	0.454114	0.288615	0.73498	0.0845257	432	17.0613	17.2147	17.4427	17.5454		17.7591	17.6312	17.3076	17.398	17.3231	17.5096	17.1096	16.6382	17.8308	17.155	17.4248	16.9822	17.16	17.3662	17.2733	18.0376	17.1108	17.6176	17.5561
(UniMod:1)MIEQQK(UniMod:121)R	SNRNP40	SNRNP40_K6	0.719791	0.590653	0.475757	0.0597825	0.16051	0.281919	0.00255959	0.0105787	0.0346361	433	17.8391	17.9405	17.7738	16.9872	18.9189	18.2013	18.2896	18.01	17.6353	17.8968	18.0873	17.6028	18.1846	18.6795	18.5059	18.2149	17.9485	17.5932	18.1349	18.0478	18.3072	18.6104	18.5446	18.1652
(UniMod:1)MIK(UniMod:121)LFSLK	UBE2M	UBE2M_K3	0.107681	-0.116611	-0.528582	0.973306	0.948412	0.738182	0.824432	0.810158	0.282497	434	27.5512	25.7754	26.8196	26.6312	25.8957	27.2002	26.6876	27.4245	27.8253	27.5672	27.1177	27.2583	25.6282	27.7662	28.2166	27.691	28.0408	28.3374	28.3501	28.1821	28.4343	28.3888	27.3333	26.6397
(UniMod:1)MK(UniMod:121)ETIMNQEK	BTF3	BTF3_K2	0.742155	0.0675696	-0.093762	0.712927	0.977212	0.978055	0.201153	0.911874	0.877978	435	17.0796	17.0239	15.454		17.3958	17.1268			17.5441	17.2254			17.3382	17.5664			17.1498			16.1247	17.2939			15.7931
(UniMod:1)MK(UniMod:121)GGNADSWQR	KBTBD4	KBTBD4_K2										436		15.3581			15.2745	15.4797			15.1566		15.859		16.2028	15.2967	15.9695		14.8691				15.9597		15.6182
(UniMod:1)MK(UniMod:121)LLHVFLLFLC(UniMod:4)FHLR	CFI	CFI_K2										437					20.3634	20.3978	19.5148			20.5021	19.6771	19.9753					20.1343		19.9202
(UniMod:1)MK(UniMod:121)PILLQGHER	EIF3I	EIF3I_K2	0.0822561	0.282704	0.216281	0.932626	0.519326	0.751841	0.6249	0.103655	0.299232	438	19.0114	19.6846	19.4714	19.428	19.2	19.6993	19.4714	19.5536	19.5404	19.3468	18.8374	19.3546	19.672	19.778	19.3369	19.423	19.3201		19.1503		19.5612	19.5318	19.3736	19.3393
(UniMod:1)MK(UniMod:121)QDASR	NUP37	NUP37_K2	0.106433	-0.294484	-0.223893	0.928594	0.505599	0.654066	0.612017	0.0964349	0.199515	439		19.868	20.1849		20.4268	20.229	20.1267	19.749	20.062	20.1312	20.3894	19.7704	20.0452	19.3938	19.798	19.9381	20.187	19.7721	19.8611	20.0339	19.7718	19.8562	19.6265	19.7039
(UniMod:1)MK(UniMod:121)QEGSAR	PSMD3	PSMD3_K2	-0.561261	0.0991788	-0.243688	0.743459	0.942583	0.889471	0.231063	0.791647	0.549482	440		18.3442	18.0462		19.0119	16.7839	16.9898	17.7502	18.1591	18.3806	17.9468	18.3184	18.4056	17.9818	19.0708	17.7436		18.4676	18.7059	19.0514	18.1108	18.2493	18.824	18.8077
(UniMod:1)MK(UniMod:121)SDSSTSAAPLR	PEX26	PEX26_K2	0.287654	-0.654115	0.426175	0.68562	0.135272	0.413298	0.177499	0.00815738	0.0697496	441	15.7637	16.1483	16.1756	15.4304	16.1456	16.4317	16.3441	15.7472	16.4258	16.3792	16.3398		16.0338	15.8738	15.4081	15.5941	15.6655	15.1241	15.6399	15.837	16.3744	15.8584	15.7456
(UniMod:1)MK(UniMod:121)SPDEVLR	PHLDA2	PHLDA2_K2	0.077437	-0.0519941	-0.0593326	0.910052	0.907811	0.920768	0.546823	0.685097	0.643737	442	22.8531	23.1702	22.9626	22.6768	23.1203	23.0597	22.946	22.8466	23.1366	23.1668	22.8616	22.7076	22.9662	23.1236	22.7928	22.782	23.0822	22.8936	23.1043	22.9208	22.9565	22.9763	22.974	22.8567
(UniMod:1)MLDHK(UniMod:121)DLEAEIHPLK	FAM234A	FAM234A_K5	0.091702	0.290208	0.146561	0.910462	0.437264	0.782257	0.547675	0.0664986	0.339758	443	19.6202	19.7071	20.0592	19.82	19.8866	19.7083	19.7887	20.1898	20.226	19.8464	19.7605	19.7349	20.0572	20.4531	20.2765	19.9419	20.1677	20.1283	20.4326	20.1501	20.573	20.1605	20.256	20.4755
(UniMod:1)MLGPEGGEGFVVK(UniMod:121)LR	HNRNPF	HNRNPF_K14	0.0527092	-0.165057	0.108119	0.962136	0.744452	0.878061	0.753349	0.330027	0.520776	444	21.1002	21.6977	21.357	21.3125	21.7759	21.1339	21.3377	21.4307	21.8546	21.8126	21.5347	21.7371	21.5226	21.7083	21.5287	21.5192	21.6361	21.025	21.7578	21.7515	21.7523	21.4358	21.611	21.8037
(UniMod:1)MLGSGFK(UniMod:121)AER	IST1	IST1_K7	0.0937032	-0.0219562	-0.30225	0.90703	0.969076	0.371574	0.53861	0.884949	0.0565211	445	23.2102	22.9762	23.0545	22.9899	23.3756	23.1697	22.9321	23.1284	22.8314	22.8688	22.8326	22.5707	22.7096	23.1776	22.5905	22.5378	23.0534	22.8528	23.1427	23.2949	22.914	22.4458	22.9889	22.7861
(UniMod:1)MLGTEGGEGFVVK(UniMod:121)VR	HNRNPH1	HNRNPH1_K14	0.273033	0.0805391	0.37593	0.696715	0.910017	0.425905	0.187083	0.691664	0.0742746	446	18.9697	20.0279	19.514	19.6719	20.0659	19.7758	19.6054	19.8285	19.8876	20.1664	19.708	19.9214	19.9557	20.2819	19.8902	19.8778	19.7973	19.2424	20.0235	20.0356	20.0312	19.9016	20.246	20.4239
(UniMod:1)MLLSK(UniMod:121)FGSLAHLC(UniMod:4)GPGGVDHLPVK	PIM3	PIM3_K5	-0.19364	-0.588145	0.544401	0.932865	0.758692	0.748456	0.625672	0.353718	0.295015	447	20.2735	20.6088	19.4443	19.2617	20.4701	19.5044	19.2377	19.6016	20.1641	20.2203	19.3416	19.0736	19.1118				18.8864		19.8374	20.4889	20.1927			20.3712
(UniMod:1)MLPLVK(UniMod:121)K	DHRS9	DHRS9_K6	0.103568	-0.214581	-0.246212	0.882731	0.621339	0.470095	0.458901	0.17963	0.0912819	448		19.6391	19.7356	19.7521		19.7225	19.7178	19.9971		20.1255	20.3199	20.2279			20.0952	19.9245		20.0762	20.2824	20.2217		19.808	20.1021	19.9316
(UniMod:1)MLTLASK(UniMod:121)LK	UBE2F	UBE2F_K7	0.077224	-0.186344	-0.0605618	0.894933	0.533829	0.906696	0.500838	0.113035	0.596794	449	26.5292	26.7021	26.7802	26.5932	26.5761	26.7526	26.6986	26.8864	27.0283	26.9053	26.8293	26.9062	26.6367	26.94	26.7	26.6471	26.9386	26.7341	26.9424	26.9914	27.0312	26.6192	26.789	26.9249
(UniMod:1)MMLGTEGGEGFVVK(UniMod:121)VR	HNRNPH1	HNRNPH1_K14	0.221188	0.241836	0.31846	0.842086	0.742249	0.655636	0.369397	0.32729	0.200715	450	18.5826	18.9227	18.3325	18.3848	19.3676	18.5606	18.6335	18.5456	18.6696	18.948	18.4844	18.6832	19.0037	18.8938	18.9858	18.8693	18.8327	17.9553	19.0693	19.0641	18.8852	18.5108	19.2464	19.5528
(UniMod:1)MMQIC(UniMod:4)DTYNQK(UniMod:121)HSLFNAMNR	MID1IP1	MID1IP1_K11	0.202132	0.0537473	0.255391	0.766017	0.932428	0.596633	0.25797	0.760304	0.156542	451	20.1751	20.1297	20.1927	19.7609	20.3055	20.53	20.0372	20.1944	19.8528	20.1176	19.8159	20.025	20.1427	20.3024	19.924	19.6572	19.8757	18.9826	19.7268	19.772	19.8345	19.8181	19.8423	19.8838
(UniMod:1)MNFSEVFK(UniMod:121)LSSLLC(UniMod:4)K	WRAP73	WRAP73_K8										452	20.2643			20.937	20.5802	20.3692		20.995	19.4533	20.9182				19.5286	20.7916		21.1106		20.6331
(UniMod:1)MNGPADGEVDYK(UniMod:121)K	INO80E	INO80E_K12	1.00795	1.42933	1.22854	0.273364	0.0588045	0.105211	0.024903	0.00251672	0.00771432	453	16.7322	17.0767	16.1498	16.5416	18.2325	17.8893	17.572	16.8383	17.3949	16.5353	16.7036	14.5434	17.9541	17.991	17.5506	17.3987	17.1122	15.8394	16.1122	16.5788	17.7443	17.7263	17.4916	17.5945
(UniMod:1)MNIMDFNVK(UniMod:121)K	SH3GLB1	SH3GLB1_K9	0.331071	-0.200406	-0.065846	0.457399	0.687822	0.938191	0.0642469	0.250548	0.701826	454	20.2929	20.6132	20.7988	21.0117	21.2309	20.9831	20.8169	21.0101	20.8911	20.5516	20.6817	20.6818	20.6051	20.7855	20.2968	20.3172	20.6727	20.047	20.5029	20.8233	20.6058	20.5265	20.3322	20.3181
(UniMod:1)MNINDLK(UniMod:121)LTLSK	UAP1	UAP1_K7	-0.288287	0.152715	-0.115587	0.650852	0.807262	0.892226	0.151848	0.439806	0.557561	455	18.631	18.4596	18.1189	17.8666	18.4625	17.9468	17.8831	17.6305	18.6325	18.3011	17.8686	17.9351	18.4136	18.3194	18.3488	18.2664	18.3192	18.1862	18.3389	18.3508	18.4657	17.782	18.2167	18.2686
(UniMod:1)MNK(UniMod:121)DAQMR	ENY2	ENY2_K8;ENY2_K3	0.000546497	0.232381	-0.0927344	0.999734	0.763587	0.928649	0.998002	0.361731	0.671632	456	17.8885	17.7106	17.9329	17.4967	17.2173	18.113	18.1175	17.5832		17.5729	18.1764	17.0962		17.738	17.7852	18.0194	17.5303	17.6383	17.6115	17.6035	17.8037	17.661	17.2106	17.3373
(UniMod:1)MNK(UniMod:121)SQEQVSFK	ZNF248	ZNF248_K3	0.328089	-0.0139526	0.635756	0.872344	0.994143	0.791119	0.429874	0.974195	0.351851	457	15.7617	16.8395			16.3965	16.5398	16.9999	16.5786	15.9864	16.4702	16.9292		15.8342	17.0617			15.4684				16.1041
(UniMod:1)MNNHVSSK(UniMod:121)PSTMK	ACSL3	ACSL3_K8	-0.000498978	-0.407729	-0.232346	0.999779	0.604335	0.831157	0.998611	0.164608	0.421252	458	18.0115	18.4464	19.0031	18.5914	17.6947	19.2555	18.6458	18.4544	18.4895	18.5911	18.5485	18.0082	18.0536	18.3874	17.8375	17.728	18.7748	17.9859	18.3376	18.0407	18.6503	17.5868	18.053	17.9195
(UniMod:1)MNNQK(UniMod:121)QQK	BZW1	BZW1_K5										459																					14.7887
(UniMod:1)MNPIVVVHGGGAGPISK(UniMod:121)DR	ASRGL1	ASRGL1_K17	0.21397	0.145806	0.287293	0.750291	0.796591	0.531616	0.238612	0.417871	0.118207	460	19.3938	19.5608	19.1841	19.3438	19.9693	19.5208	19.5608	19.2874	19.3013	19.4236	19.2789	18.9643	19.1217	19.7732	19.2162	19.4402	19.6557	18.7949	19.3085	19.1246	19.5828	19.5451	19.5328	19.3721
(UniMod:1)MNPLTK(UniMod:121)VK	RBMX2	RBMX2_K6										461		17.3242			18.5944	17.801	17.583			17.1751	17.6717		18.332	18.2626			17.3563					18.1457	17.4117
(UniMod:1)MNPSMK(UniMod:121)QK	GMNN	GMNN_K6	0.321455	0.210205	-0.16487	0.701734	0.77883	0.868198	0.190901	0.38693	0.495927	462	19.0874	18.5808	19.0845	18.256	19.1853	19.0397	19.1112	18.9581	18.4871	18.5455	19.1327	17.977	19.1901	18.8796	18.5802	18.3332	18.8104	18.1947	19.0152	18.893	18.774	18.301	18.764	18.4149
(UniMod:1)MNQEK(UniMod:121)LAK	BTF3L4	BTF3L4_K5	-0.220688	-0.220675	-0.0612639	0.818819	0.799625	0.957783	0.331403	0.425882	0.785051	463	17.9357	18.4831	17.7854	17.3178	17.4481	17.854	17.603	17.7342	18.1949	18.448	17.8949	17.8972			18.0241	17.752	18.4968	18.3276	18.225	17.8382	18.6461	18.1316	18.1029	17.762
(UniMod:1)MNQELLSVGSK(UniMod:121)R	FBXW7	FBXW7_K11										464					19.6688	19.0625	19.1155	19.3631	17.9128			17.4485	19.6913	20.2802	19.3849	19.3379			17.5828	17.2937	19.959	19.5099	19.9879	19.5765
(UniMod:1)MNSDQDVALK(UniMod:121)LAQER	USP6NL	USP6NL_K10	0.228794	0.0440516	0.315282	0.646436	0.937727	0.35295	0.148922	0.775915	0.0514139	465	21.6495	21.7527	21.5581	21.5218	22.0047	21.8154	21.7813	21.7959	21.8155	21.6576	21.6134	21.3889	21.8307	22.0012	21.4237	21.3959	21.8022	21.1546	21.8397	21.5706	22.0056	21.7795	21.9759	21.8671
(UniMod:1)MNSIK(UniMod:121)NVPAR	HIP1R	HIP1R_K5	0.370324	-0.3909	-0.525073	0.809259	0.835278	0.601789	0.313088	0.502329	0.159817	466	17.2136	15.8493	15.6442	15.8985	16.5867	16.2566	16.7218				16.799		16.0629	16.7533			16.9432	15.9383	16.8968	16.8062		16.5087	15.7406	16.1138
(UniMod:1)MNSVGEAC(UniMod:4)TDMK(UniMod:121)R	TRIAP1	TRIAP1_K12	0.04303	-0.090435	0.142427	0.979544	0.915983	0.893744	0.860378	0.711975	0.561861	467	18.1741	18.4026	18.2827	17.9292	18.3257	18.5862	18.2013	17.8476	18.0213	18.3002	18.225	17.7079	18.02	18.3005	17.9491	17.623	17.812	17.4178	17.7869	17.6493	18.61	18.077	17.4026	17.1462
(UniMod:1)MNVTPEVK(UniMod:121)SR	GPATCH4	GPATCH4_K8	0.328543	0.140522	0.0568911	0.330795	0.753492	0.937853	0.0344359	0.344796	0.699578	468	19.8592	20.0402	19.9718	19.6534	20.5286	20.222	19.98	20.1081	19.8989	19.7445	19.9264	19.5036	20.1517	20.1086	19.7811	19.5941	19.8475	19.5979	19.8605	19.6714	19.9311	19.7141	19.8522	19.7075
(UniMod:1)MNWNK(UniMod:121)GGPGTK	DDX42	DDX42_K5	1.27507	0.94921	1.0305	9.04397e-05	0.00183711	0.00132097	6.26834e-07	3.38385e-05	3.18009e-05	469	17.5791	17.7925	17.4717	16.9993	19.0392	18.5598	18.6783	18.6656	18.0913	17.423	18.057	17.675	18.9478	18.9178	18.6815	18.496		17.5922	17.9354	17.7358	18.7975	18.8566	18.9645	18.5212		+
(UniMod:1)MQAIK(UniMod:121)C(UniMod:4)VVVGDGAVGK	RAC1	RAC1_K5	0.0426737	-0.137607	-0.110914	0.950136	0.662182	0.767813	0.699223	0.220238	0.320119	470	20.5435	20.9462	20.8153	20.6882	20.7909	20.826	20.823	20.724	21.1372	21.0798	20.9769	21.035	20.8763	21.099	20.7394	20.9638	21.1506	20.8493	21.1543	20.9053	20.8503	20.9526	20.9579	20.855
(UniMod:1)MQAPHK(UniMod:121)EHLYK	RAB38	RAB38_K6	0.0185057	-0.0321242	-0.248009	0.98972	0.968814	0.72369	0.932931	0.883869	0.266376	471	16.6562	17.7402	17.7663	17.4694	17.1408	17.6409	17.4257	17.4988	17.9716	17.7635	17.4758	17.6351	17.7378	17.6825	18.013	17.2843	17.4669	17.7805	17.9501	17.5923	17.8949	17.137	17.3798	17.3859
(UniMod:1)MQIFVK(UniMod:121)TLTGK	RPS27A	RPS27A_K6	-0.12109	-0.693281	0.0322535	0.970473	0.610338	0.991258	0.80629	0.169577	0.947889	472	21.7503	24.1321	23.4798	23.2996	23.7385	22.2224	22.9392	23.2773	20.8731	23.2522	22.9307	23.1469	22.5354	21.9678	21.463	21.4636	23.1201	22.3541	22.7536	22.468	23.0127	22.4068	23.2333	22.172
(UniMod:1)MQNNEIIK(UniMod:121)PAK	MSANTD3	MSANTD3_K8										473		16.795				17.0586			16.1401	16.5456			16.605	17.1617	17.3163	17.3979					17.1626	17.4229	17.1693	17.416
(UniMod:1)MQNVINTVK(UniMod:121)GK	ATG3	ATG3_K9	0.191837	-0.276816	-0.0089095	0.669723	0.387133	0.991164	0.165868	0.0507216	0.947502	474	20.3632	20.5749	20.2083	20.4044	20.6117	20.6899	20.5529	20.4636	20.6585	20.4883	20.2984	20.4407	20.2771	20.3047	20.0175	20.1793	20.6573	19.8987	20.2753	20.1465	20.301	20.2291	20.2568	20.1553
(UniMod:1)MQNYK(UniMod:121)YDK	PLPP3	PLPP3_K5	0.50539	0.163143	0.2358	0.727618	0.914325	0.892371	0.216346	0.706934	0.558223	475	15.1586	16.3007	17.1536	16.9869	16.8309	17.2198	16.8469	16.7239	16.6711	16.7068	17.2508	16.284		17.3283	16.7389	16.6067	15.3587	16.5493	17.3172	17.1977	17.0204	16.6009	17.2568	16.4881
(UniMod:1)MQPASAK(UniMod:121)WYDR	PTGES3	PTGES3_K7	-0.0463934	-0.105368	-0.191521	0.950136	0.777425	0.537075	0.6995	0.384121	0.120926	476	22.5648	22.4689	22.4623	22.4413	22.8064	22.2707	22.252	22.4227	22.5094	22.5356	22.7532	22.4132	22.4433	22.3246	22.549	22.4729	22.6007	22.695	22.7779	22.768	22.386	22.5086	22.681	22.5
(UniMod:1)MQSNK(UniMod:121)TFNLEK	NONO	NONO_K5	0.317596	0.601342	0.451342	0.755479	0.193381	0.311216	0.245069	0.0142452	0.0409753	477	19.6446	19.0783			20.0764	19.3051	19.6556		19.0663	18.7257		19.0112	18.969	19.7797	19.6795	19.7147	19.2043	19.2391	19.7236	19.0751	19.8115	19.7107	19.8333	19.692
(UniMod:1)MQSTDLGNK(UniMod:121)ESGK	TBC1D31	TBC1D31_K9	-0.000261094	-0.137727	0.544472	0.999956	0.893346	0.487738	0.999242	0.643847	0.0988523	478	15.0312	15.782	16.1282	15.566	15.4646	15.9171	15.4977	15.627	15.1065	15.5684	14.6818		14.968	14.9766	15.4617	14.5183	14.3184	15.0223	14.7641		15.742	15.3518		14.6445
(UniMod:1)MQTIK(UniMod:121)C(UniMod:4)VVVGDGAVGK	CDC42	CDC42_K5	0.00987159	-0.0986382	-0.019833	0.991287	0.828408	0.979752	0.943997	0.485239	0.887784	479	20.4312	20.6422	20.6812	20.5946	20.8244	20.3831	20.5833	20.5977	20.9424	20.9558	20.8076	20.8079	20.7629	20.9394	20.624	20.7928	21.0663	20.3691	20.8514	20.8187	20.6639	21.0579	20.68	20.6243
(UniMod:1)MQVTLK(UniMod:121)TLQQQTFK	RAD23B	RAD23B_K6	0.199543	-0.178272	0.21866	0.745587	0.714659	0.647116	0.23312	0.285144	0.192816	480	20.2739	20.7822	20.9656	20.6002	20.7803	20.6706	20.9614	21.0077	21.3586	20.8917	20.7704	20.8597	20.7724	20.9553	20.8502	20.5894	21.0536	20.5444	20.8165	20.9814	21.3621	20.9026	21.0067	20.999
(UniMod:1)MTENSTSAPAAK(UniMod:121)PK	H1F0	H1F0_K12	-0.552949	-0.375419	-0.583474	0.609017	0.718588	0.507139	0.125984	0.291716	0.107458	481	16.0054	17.0017	16.5057	15.5425	15.3922	15.8116	15.7657	15.8739	16.5859	16.7472	16.2384	15.9251	15.9263	16.0651	15.9678	16.0356	16.1427	16.8688	16.4101	16.0666	16.139	16.3894	16.2756	14.3503
(UniMod:1)MTPDLLNFK(UniMod:121)K	TRIOBP	TRIOBP_K9										482		18.189	17.9371			17.8887				17.4187	18.1641		17.6356								17.7626
(UniMod:1)MTVGK(UniMod:121)SSK	SNRPB;SNRPN	SNRPB;SNRPN_K5										483			17.1633			17.4874	18.1795	16.7091	18.0462	17.3172	17.0918	16.8279						17.2656	17.41		16.9777	18.4398	17.4479
(UniMod:1)MVGEEK(UniMod:121)MSLR	SOAT1	SOAT1_K6	-0.188444	-0.0571813	0.097272	0.840578	0.944573	0.926293	0.366113	0.797623	0.663201	484	17.0244	17.4658	17.2959	17.6005	16.8644	17.1854	17.3939	17.1892		17.0378	16.9743	17.4269	16.664	17.5615	16.7924	17.3389	16.8247		17.126	17.1735	16.7241	17.3109	17.0803	17.4393
(UniMod:1)MVK(UniMod:121)LLLSR	ANKRD28	ANKRD28_K3										485									17.8552
(UniMod:1)MVMEK(UniMod:121)PSPLLVGR	G3BP1	G3BP1_K5	-0.796512	-0.0772131	0.00176648	0.220804	0.95561	0.999311	0.0172701	0.836802	0.994678	486		18.9931	18.8245			17.6674	18.455	18.2144		18.9967	18.5637	18.8156				18.7148	18.8146	19.265	19.0123		19.5819	18.8703	18.6449
(UniMod:1)MVPPGK(UniMod:121)K	C17orf113	C17orf113_K6										487						17.0534													16.6793
(UniMod:1)MVPSSPAVEK(UniMod:121)QVPVEPGPDPELR	SLC19A1	SLC19A1_K10	-0.421363	-0.137793	0.136878	0.777495	0.886816	0.901013	0.271799	0.625852	0.583304	488	21.1153	21.422	22.0941		21.1224				21.7495	22.085	21.9216	21.48		21.8981		21.4443		21.8421	21.8126	21.363	22.2531	21.7477	21.5553	21.6816
(UniMod:1)MVSMSFK(UniMod:121)R	LAPTM4A	LAPTM4A_K7	-0.151623	-0.560353	0.0422087	0.880206	0.366367	0.983643	0.453648	0.0450761	0.903129	489	19.3539	19.6664	19.079	19.9004	19.4074	19.4448	19.0379	19.5031	19.2028	19.1116	19.4073		18.3748	18.9856			19.2456		18.952		19.141
(UniMod:1)MYAK(UniMod:121)GGK	SSBP4	SSBP4_K4	-0.0742571	0.00198554	-0.082556	0.931552	0.997492	0.89111	0.621113	0.988576	0.55335	490	18.9096		18.666	18.3963	18.4227	18.7204	18.669	18.52	18.6281	18.6666	18.8308	18.4259	18.8823	18.7179	18.566	18.3932	18.8454	18.5531	18.876	18.5617	18.7674	18.5401	18.5786	18.6199
(UniMod:1)MYAQPVTNTK(UniMod:121)EVK	PIGC	PIGC_K10	0.0521	-0.19523	-0.274289	0.95372	0.653976	0.395871	0.714049	0.211788	0.0642516	491	18.1341	18.115	18.4199	18.2311	18.392	18.169	18.2139	18.3335	18.4425	18.129	18.2721		18.2685	18.2586	17.9999	17.8169	18.4785	18.1282	18.6478	18.1047	18.2433	17.8921	18.0982	18.0285
(UniMod:1)PDPAK(UniMod:121)SAPAPK	HIST2H2BF	HIST2H2BF_K6										492	15.4165	16.1136	15.8997		16.23	16.2957	16.6552	16.193	16.1141	16.4645	16.1149		16.3142	16.4047	15.8842	16.2458					16.4424	16.2044		15.995
(UniMod:1)SAAK(UniMod:121)ENPC(UniMod:4)R	MPRIP	MPRIP_K5	0.19844	-0.416166	-0.0214337	0.861523	0.457359	0.988707	0.406492	0.0744327	0.935354	493		16.0078	16.0298	15.5649	15.9588	16.2006	16.0384		16.2025	16.2795	16.4951		16.4363	16.0545	15.4804	15.667	16.5769	15.9863		15.9594		16.2263	16.0792
(UniMod:1)SAAVTAGK(UniMod:121)LAR	PLK1	PLK1_K9	0.237453	0.185681	-0.0306443	0.815906	0.776277	0.979253	0.325853	0.382248	0.884089	494	17.1596		17.7766		17.3606	18.0145	17.8067	17.6404	17.4859	17.1556	17.9234	17.5177	17.4743	18.0347	17.6099		17.6919	17.3495	17.6571	17.7378	17.4748		17.7789	17.4816
(UniMod:1)SAELNVPIDPSAPAC(UniMod:4)PEPGHK(UniMod:121)GMDYR	ORAI2	ORAI2_K22	0.417711	-0.122216	-0.296464	0.719625	0.908021	0.886799	0.208293	0.685812	0.542179	495		17.2435	16.7377	17.413		18.0238	17.4233	17.2002	17.3517	17.6191	16.3988	16.9239	16.8189	16.9526		17.0821	17.271				17.3452	16.6039
(UniMod:1)SAEVETSEGVDESEK(UniMod:121)K	HMOX2	HMOX2_K16	1.20512	-1.0849	0.339173	0.76006	0.755402	0.97097	0.249623	0.348479	0.846777	496	16.6003	17.2669	13.1725		16.9081	17.0283	16.7186		17.3163	17.2552			16.8162	17.4431		14.3433	16.7198				17.0589
(UniMod:1)SAFSEAALEK(UniMod:121)K	RPRD1A	RPRD1A_K11	0.238842	0.187756	-0.0190744	0.842332	0.861841	0.987702	0.370467	0.56085	0.928797	497	19.6409	19.5403			19.9248			19.7341	19.7634				19.843	20.0593			19.9993		20.2321	19.658	19.5589	20.1095		20.1637
(UniMod:1)SAK(UniMod:121)AISEQTGK	ACLY	ACLY_K4	-0.148376	-0.0992583	-0.171617	0.768567	0.810883	0.649841	0.260287	0.447665	0.195107	498	20.513	20.3066	20.2316	20.1085	20.2302	20.2029	20.2935	19.8396	20.3253	20.3489	20.6892	20.0976	20.3043	20.3029	20.102	20.3549	20.3418	20.252	20.3388	20.2616	20.2089	20.1142	20.1883	19.9963
(UniMod:1)SALEWYAHK(UniMod:121)SLGDGIFWIQER	MBLAC2	MBLAC2_K10	-0.620264	0.191341	-0.432806	0.736965	0.901564	0.86763	0.225128	0.667334	0.494339	499			21.0847	22.5796		22.1949	20.3034	21.1373	19.9968	20.0719		19.4467	20.1515		19.8659	20.0721			20.6023		20.1557	20.3928	19.96
(UniMod:1)SAPAAK(UniMod:121)VSK	SET	SET_K7	0.703422	0.514921	0.419586	0.103323	0.262679	0.381403	0.00556218	0.0234049	0.0593942	500	22.4548		22.067	21.3947	23.1149	22.2077	22.7778	22.602	22.2538	22.2234	22.3605	21.6516	22.5214	22.423	22.7499	22.8547	22.2921	22.1082	22.2525	22.0391	22.8088	22.6084	22.5733	22.3797
(UniMod:1)SASAVFILDVK(UniMod:121)GK	AP1M2	AP1M2_K12										501				18.7945			19.3287						18.4739			18.7354			18.9628	19.2135		18.1581	19.0872	18.7631
(UniMod:1)SASAVYVLDLK(UniMod:121)GK	AP1M1	AP1M1_K12	0.0857907	-0.0681883	-0.0934517	0.913557	0.892582	0.879399	0.558417	0.641344	0.524144	502	21.0868	20.7447	21.0154	21.0382	21.2482	20.917	21.0589	21.0042	20.9395	20.9163	20.9422	21.0341	20.838	20.9119	20.8303	20.979	20.972	20.5692	21.0821	21.4938	20.7378	21.0071	21.0749	20.9234
(UniMod:1)SC(UniMod:4)GNEFVETLK(UniMod:121)K	HAUS3	HAUS3_K12										503		14.669		15.4248			15.4147	14.9167			15.4753					13.9763			15.5367			14.9439	14.3721
(UniMod:1)SC(UniMod:4)VPWK(UniMod:121)GDK	JOSD1	JOSD1_K7	-0.147506	0.138524	-0.332421	0.937913	0.893346	0.73086	0.645272	0.643978	0.274363	504	18.9496	18.8857	19.7179		18.4144	19.0973	19.5991		19.0371	19.1704	19.4461	19.3437	18.8611	19.7156		19.5868	19.2118	20.0147	19.653	20.0695	19.0257	19.5385	19.6503
(UniMod:1)SDAAVDTSSEITTK(UniMod:121)DLK	PTMA	PTMA_K15	0.170583	0.126782	0.183923	0.839293	0.833151	0.773632	0.36358	0.497628	0.328035	505	28.8092	28.558	28.3958	28.2953	28.9399	28.6311	28.8152	28.3543	28.5466	28.5942	28.3584	27.9755	28.6063	28.8664	28.1187	28.3904	28.7954	28.1085	28.4993	28.3865	28.7895	28.5179	28.7485	28.4696
(UniMod:1)SDEFSLADALPEHSPAK(UniMod:121)TSAVSNTK	MAPK1IP1L	MAPK1IP1L_K18	0.403442	0.0699315	0.235312	0.388596	0.918024	0.69121	0.0471042	0.718592	0.232526	506	19.5572	20.2598	19.9468	19.6712	20.3957	20.0768	20.3438	20.2324	20.1584	20.1314	19.912	19.896	20.2823	20.2123	19.6282	20.2547	20.4944	19.7301	20.1753	19.7293	20.1335	20.5878	20.3618	19.9872
(UniMod:1)SDK(UniMod:121)LPYK	AHCY	AHCY_K4	-0.0243257	0.0272021	0.0136979	0.987212	0.976374	0.992707	0.918308	0.908691	0.95394	507	18.2994	19.3698	18.9853	18.791	18.3309	19.2232	19.0427	18.7513	19.7189	19.7664	19.0341	19.4406	19.8112	19.218	19.2964	19.7431	19.6763	19.7219	19.209	19.043	19.6989	19.3975	19.2802	19.3284
(UniMod:1)SDK(UniMod:121)PDMAEIEK	TMSB4X	TMSB4X_K4	-0.0334506	-0.0179839	0.167676	0.985656	0.987106	0.890685	0.905192	0.948937	0.552092	508	18.8973	20.8976	20.2732	20.1146	19.6612	20.1542	19.9524	20.281	20.5624	20.7911	20.0646	20.7175	20.5297	20.4698	20.4255	20.6386	20.3564	20.5386	20.6426	19.8478	20.638	20.4836	20.4475	20.4872
(UniMod:1)SDQDHSMDEMTAVVK(UniMod:121)IEK	SP1	SP1_K16										509						17.6133	17.1766						15.0282	18.4602								17.4466	16.4825
(UniMod:1)SDQEAK(UniMod:121)PSTEDLGDK	SUMO1	SUMO1_K7	1.15016	0.763735	0.763589	0.00662094	0.105342	0.0851168	0.000138992	0.00570152	0.00570923	510	21.3221	22.3567	21.8549	21.9267	22.6475	23.3878	23.3155	22.7103	22.3774	22.674	21.8499	21.8671	23.0256	22.7292	23.0045	23.0641	21.9866	21.9687	21.7502	21.3838	22.8238	23.0131	22.2361	22.0708		+
(UniMod:1)SDSEK(UniMod:121)LNLDSIIGR	PPP1CA	PPP1CA_K6	0.332067	0.207887	0.283557	0.213879	0.540906	0.293071	0.0163194	0.11736	0.0368939	511	21.7853	22.3364	22.3164	22.2604	22.3689	22.6377	22.5309	22.4893	22.526	22.5714	22.1957	22.2559	22.5631	22.6262	22.5503	22.641	22.5433	22.2602	22.4416	22.3396	22.5917	22.8527	22.7115	22.563
(UniMod:1)SDTWSSIQAHK(UniMod:121)K	METTL3	METTL3_K12										512					15.4287	14.8859	15.0825	15.306												13.7884	14.9397	13.7705	14.5942	14.3641
(UniMod:1)SDVAIVK(UniMod:121)EGWLHK	AKT1	AKT1_K8	0.00483016	0.0514526	-0.179152	0.997763	0.947101	0.818116	0.981693	0.807027	0.39872	513	18.6748	18.2731	18.7693	17.948	18.5254	18.6463	17.984	18.5287	18.5656	17.9949	18.9026	18.3774	18.0392	18.5097	18.7989	18.6986	18.5853	18.9641	18.7056	18.7656	18.4734	18.6073	18.4409	18.7824
(UniMod:1)SEDLAK(UniMod:121)QLASYK	SMNDC1	SMNDC1_K7	0.71513	0.890638	1.20653	0.0443112	0.00797289	0.000275532	0.00167139	0.000200038	4.70981e-06	514	19.2582	20.414	19.6079	19.4601	20.4144	20.1937	20.4301	20.5626	20.365	20.4758	19.7833	20.3097	21.1908	21.1611	20.8952	21.2492	20.3595	20.1582	20.2136	19.6887	21.3087	21.3715	21.2948	21.2712
(UniMod:1)SEEIITPVYC(UniMod:4)TGVSAQVQK(UniMod:121)QR	CAPN1	CAPN1_K20	-0.0781446	-0.216877	-0.236888	0.978313	0.881282	0.898568	0.853303	0.608802	0.576386	515	20.1703	20.2563	19.4849	20.6967	20.9754	19.8929	20.172	19.2554	19.7975	19.9995	19.2581	19.9662	20.2043	18.8688	18.7577	20.3229	20.5019	19.6031	20.6609	20.302	18.999	20.8915	20.0234	20.2064
(UniMod:1)SEGDSVGESVHGK(UniMod:121)PSVVYR	RER1	RER1_K14	0.215649	-0.120476	0.167257	0.820244	0.871596	0.846758	0.333981	0.586531	0.451677	516	21.6286	22.5301	22.9297	23.0006	22.1822	22.9259	22.929	22.9145	22.5913	22.4371	22.5643	22.5084	22.214	22.4991	22.5725	22.3335	22.1826	22.2574	22.1393	22.2188	22.5851	22.3601	22.3688	22.153
(UniMod:1)SEK(UniMod:121)ENNFPPLPK	SCAMP4	SCAMP4_K4	0.176475	-0.176585	0.186354	0.835429	0.760747	0.776406	0.357138	0.356846	0.331415	517	21.4912	21.7636	22.0461	21.9508	21.4778	22.4387	22.1381	21.903	21.5532	22.0776	21.8989	21.9939	21.7425	22.026	21.6795	21.3692	21.6474	21.7465	21.8107	21.3956	21.9613	22.0271	21.7627	21.5946
(UniMod:1)SEK(UniMod:121)SVEAAAELSAK	PTMS	PTMS_K4	0.282822	0.0121296	0.361293	0.590636	0.98616	0.340454	0.115271	0.944527	0.0480179	518	21.6212	21.659	21.4269	21.8469	22.0149	21.7457	21.946	21.9788	21.8929	21.9749	21.9935	21.3534	22.1437	21.8031	21.6436	21.6728	21.9594	21.1373	21.7308	21.3598	22.0858	21.8597	21.9296	21.7572
(UniMod:1)SEPK(UniMod:121)AIDPK	PPP3CA	PPP3CA_K5	-0.36871	-0.201345	-0.144747	0.697622	0.801605	0.896482	0.18757	0.430533	0.569484	519		17.8361	17.5982	17.6311	16.4251	17.9913	17.8212	17.0413	17.672	17.9834	17.3465	17.91	17.6149	17.2962	17.4333	17.762	17.6005	18.1669	17.6175	18.0454	17.7924	17.5079	17.6662	17.8849
(UniMod:1)SESSSK(UniMod:121)SSQPLASK	HMGA1	HMGA1_K7	0.408416	0.429402	0.384359	0.423345	0.309002	0.354472	0.055584	0.031753	0.0520054	520	24.5312		24.4038	23.4435	24.8991	24.3551	24.5124	24.3717	24.3641	24.4438	24.6549	24.1106	24.9875	24.6906	24.8594	24.7535	24.3535	24.3213	24.5135	24.2355	24.8489	24.768	24.7487	24.5956
(UniMod:1)SETAPAAPAAAPPAEK(UniMod:121)APVK	HIST1H1C	HIST1H1C_K17	0.149388	-0.0305305	0.139194	0.883724	0.967793	0.867323	0.462893	0.880014	0.493614	521	28.7874	29.3022	28.8135	28.7021	29.1029	29.0918	29.2909	28.7171	29.5251	29.4138	29.3657	28.7971	29.563	29.1794	29.0951	29.142	29.3506	28.7257	28.8111	28.5633	28.8926	29.3453	29.1217	28.6478
(UniMod:1)SETAPAAPAAPAPAEK(UniMod:121)TPVK	HIST1H1E	HIST1H1E_K17	0.174827	-0.123324	0.25934	0.893243	0.887747	0.763386	0.49387	0.628413	0.313326	522	27.8788	28.6043	27.7896	27.6186	28.1209	28.1805	28.5119	27.7773	28.6531	28.6	28.5216	27.7677	28.6181	28.3078	27.882	28.2412	28.3523	27.8105	27.8408	27.3648	28.261	28.2417	28.308	27.5951
(UniMod:1)SETPAQC(UniMod:4)SIK(UniMod:121)QER	ETV6	ETV6_K11	-0.113656	0.0566191	0.167104	0.944498	0.957811	0.885333	0.675356	0.846574	0.539077	523	17.196	16.7067	16.4547	16.0351	15.5288	16.9596	16.8492	16.6003	16.3794	16.5978	16.848		16.5566	17.1091	16.6884	16.3061	16.6945	16.6659	16.5049	16.3252	17.024	16.5972	16.7372	16.5005
(UniMod:1)SEVSC(UniMod:4)K(UniMod:121)K	DCTD	DCTD_K7	0.126368	-0.142506	-0.368184	0.920348	0.828408	0.403137	0.578906	0.485399	0.066505	524		18.6133	18.4135	18.0253		18.4508		18.5033	18.5358	18.4472		18.2246	18.3281	17.9845	18.4674		18.9529		18.5191	18.3162	18.4896	18.0354	18.1535	18.233
(UniMod:1)SFLK(UniMod:121)SFPPPGPAEGLLR	CLNS1A	CLNS1A_K5	0.538648	-0.167398	-0.569028	0.708991	0.906965	0.624145	0.197916	0.682871	0.174898	525	21.1917	19.9061		20.9069	21.8718	20.5069	21.4771	20.9717		20.5112	20.6952	21.1002	20.4319	20.8369	20.0091	21.128	21.0258	20.9054	21.3158	21.5525	19.5546	21.3149		21.023
(UniMod:1)SFLVSK(UniMod:121)PER	STRADA	STRADA_K7	0.0468197	-0.122397	-0.00816248	0.962358	0.797833	0.993103	0.756565	0.420773	0.956852	526	18.3195	18.9453	18.7137	18.7339	18.4924	18.7701	18.978	18.6593	18.5424	18.602	18.7581	18.6676	18.4113	18.634	18.4443	18.5909	18.4594	18.6279	18.6074	18.0462	18.3335	18.5184	18.6342	18.2223
(UniMod:1)SGALDVLQMK(UniMod:121)EEDVLK	RPSA	RPSA_K11	0.857432	-0.109176	0.264189	0.52589	0.95113	0.902173	0.0874702	0.821802	0.586832	527	20.6386	19.69	21.2883	21.2132	21.7331	21.331	21.4526	21.7431	21.5895	21.6344	21.7225	21.9536	21.5344	21.6493	21.1041	22.1755	22.0041	18.9622	21.4591	22.1539	21.0221	21.2741	21.3178	22.022
(UniMod:1)SGDEMIFDPTMSK(UniMod:121)K	EIF2S2	EIF2S2_K14	0.0730967	-0.147255	0.184456	0.961275	0.844234	0.850194	0.749809	0.522208	0.458778	528	17.6247	18.074	17.5224	17.5402	17.8568	17.7616	17.5983	17.8369	17.8267	17.968	17.5287	17.2892	17.7681	17.9901	17.2173	17.0479	17.8627	17.0087	17.1932		18.018	17.2729	17.4829	17.3836
(UniMod:1)SGDGATEQAAEYVPEK(UniMod:121)VK	CSTF3	CSTF3_K17	-0.00839675	-0.29679	-0.137308	0.995457	0.593747	0.871324	0.967231	0.156322	0.503985	529	19.0048	19.7473	19.0301	19.1078	19.2845	19.4179	19.2172	18.9368	19.7297	19.9282	19.3073	19.4761	19.5018	19.5396	18.9649	19.2478	19.7082	19.2126	19.5079	19.0657	19.6932	19.2147	19.1157	18.9214
(UniMod:1)SGDTC(UniMod:4)LC(UniMod:4)PASGAK(UniMod:121)PK	TNFAIP1	TNFAIP1_K14	0.0553829	-0.0204479	0.398486	0.977033	0.985526	0.605048	0.842392	0.941455	0.162053	530	16.3664	17.3448	17.447	17.535	16.5041	17.9338	17.6204	16.8563	17.6854	17.7602	17.225	17.5311	17.6065	17.467	17.4092	17.6372	17.3577	17.4381	17.139	17.0469	18.1901	17.5569	17.625	17.2037
(UniMod:1)SGEDEQQEQTIAEDLVVTK(UniMod:121)YK	PA2G4	PA2G4_K20	-0.191998	0.072146	-0.388967	0.855393	0.928406	0.532933	0.39569	0.747733	0.118997	531	19.1405	19.266	18.4766	18.8358	19.0735	18.7451	18.5388	18.5935	19.3797	18.571	18.8747	18.9374	19.0819	19.419	18.5277	19.0227	19.5808	18.8612	18.9365		18.9968	18.4332	18.7931	18.7257
(UniMod:1)SGEENPASK(UniMod:121)PTPVQDVQGDGR	PAFAH1B3	PAFAH1B3_K10	0.317583	-0.25447	0.204254	0.815906	0.801101	0.879536	0.325943	0.429344	0.524762	532	16.7114	18.0902	17.2473	17.2922	17.7155	17.9604	17.4853	17.4503	18.3101	18.0936	17.6001	17.2811	18.0304	17.8042	17.3415	17.0909	17.9861	16.8299	16.988	16.5152	17.889	17.0711	17.0788	17.0973
(UniMod:1)SGELPPNINIK(UniMod:121)EPR	SFXN1	SFXN1_K12	0.0706777	-0.0382043	-0.049415	0.935381	0.944523	0.94695	0.635403	0.797353	0.739928	533	22.9436	22.5494	22.5407	22.5242	22.8611	22.7699	22.715	22.4944	22.5544	22.4724	22.5413	22.0063	22.5993	22.4174	22.1629	22.242	22.5401	22.0621	22.185	22.3607	22.3949	22.1232	22.2112	22.2209
(UniMod:1)SGGGTETPVGC(UniMod:4)EAAPGGGSK(UniMod:121)K	BLOC1S5	BLOC1S5_K21	0.541616	0.0879719	0.52779	0.495979	0.932552	0.530715	0.0763097	0.760923	0.117647	534	14.8907	15.5559	15.2951		15.6168	15.9332	15.8165		15.2123	14.9031	15.465		15.1217	15.7895	14.9331		15.4993	14.9824		14.4351	15.7187		15.2814
(UniMod:1)SGGK(UniMod:121)YVDSEGHLYTVPIR	CAV1	CAV1_K5	0.194408	0.0677791	0.253537	0.824098	0.924269	0.672607	0.33889	0.736395	0.215708	535	21.6996	21.8016	22.6455	22.6955	21.8917	22.5119	22.6638	22.5524	22.5785	22.5777	22.6293	22.5711	22.4393	22.7552	22.7131	22.7201	22.4089	22.6153	22.9358	22.6593	22.9112	22.7817	23.0142	22.9263
(UniMod:1)SGGTPYIGSK(UniMod:121)ISLISK	LSM14A	LSM14A_K11	0.213003	0.00269773	0.222637	0.506982	0.996626	0.538014	0.0802999	0.984372	0.121581	536		20.2448	20.4224	20.2242	20.4989	20.481	20.4552	20.6055	20.3972	20.4877	20.469		20.4019		20.5061		20.3464	20.2122	20.2902		20.6017	20.4094
(UniMod:1)SGSSGTPYLGSK(UniMod:121)ISLISK	LSM14B	LSM14B_K13	0.0602816	-0.0665879	-0.00101619	0.939367	0.884062	0.999264	0.650517	0.616955	0.993892	537	18.8191	19.4768	19.4892	19.3559	19.2722	19.1846	19.4878	19.4376	19.6264	19.6853	19.4285	19.5755	19.413	19.535	19.5214	19.5799	19.5529	19.379	19.6663	19.552	19.5724	19.3726	19.6496	19.5514
(UniMod:1)SGSSSVAAMK(UniMod:121)K	GNG5	GNG5_K11	-0.00554151	0.131894	-0.132395	0.995771	0.776167	0.808414	0.970417	0.381745	0.379973	538	21.6257	21.4788	21.621	21.0843	21.3896	21.6447	21.564	21.1893	21.1062	21.3583	21.546	21.0165	21.4392	21.5459	21.4884	21.0811	21.5887	21.4434	21.5424	21.4791	21.5543	21.2747	21.4281	21.2669
(UniMod:1)SHK(UniMod:121)QIYYSDK	CKS1B	CKS1B_K4	0.107	0.0986772	0.0874628	0.912962	0.859819	0.908198	0.555008	0.556536	0.601914	539	20.3423		19.9902	19.8225	20.4744	19.8941	20.2303	20.0358	19.8322	20.0231	20.3749	19.6984	20.0302	19.9337	20.2695	20.09	19.7472	19.7968	20.0404	20.1367	19.9128	20.1663	20.1978	19.7941
(UniMod:1)SHQTGIQASEDVK(UniMod:121)EIFAR	TWF1	TWF1_K14	0.243954	-0.502304	-0.425181	0.736503	0.283741	0.372765	0.224542	0.0270324	0.0569068	540	18.0263	18.8815	18.2404	18.3757	18.9814	18.7441	18.5186	18.2556	18.624	18.9914	18.7235	18.7032	18.1908		18.1007	18.4833	19.1947		18.8576	19.1514	18.8347	18.2193	18.9532	18.5636
(UniMod:1)SHTEVK(UniMod:121)LK	TEX30	TEX30_K7	-0.0362746	-0.161558	-0.0751648	0.972787	0.715322	0.91229	0.822117	0.286023	0.615726	541	17.4948		16.9315	17.3003	16.8337	17.3763	17.2274	17.3862	17.3772	17.2826	17.3949	17.1494	17.2049	16.9997	17.4133	16.9399	17.2793	16.9897	17.0616	17.3115	17.0179	17.192	16.9859	17.1456
(UniMod:1)SIEK(UniMod:121)IWAR	ENO2	ENO2_K5	-0.132753	-0.297494	0.0210142	0.876309	0.504261	0.983643	0.445019	0.0955369	0.903122	542	21.2344	21.7758	21.6279	21.713	20.8959	21.5508	21.8466	21.5268	21.4951	21.8095	21.3831	21.7647	21.128	21.2932	21.2641	21.5772	21.4969	21.4882	21.5971	21.2106	21.4248	21.6067	21.4716	21.3737
(UniMod:1)SIGVPIK(UniMod:121)VLHEAEGHIVTC(UniMod:4)ETNTGEVYR	SNRPD3	SNRPD3_K8	0.284695	-0.0234482	0.113255	0.553292	0.969967	0.869337	0.0982058	0.888099	0.498977	543	21.7229	22.7635	22.706	22.4953	22.6022	22.6315	22.8223	22.7705	22.8661	22.822	22.7747	22.7929	22.889	22.8645	22.5866	22.8219	22.9213	22.634	22.872	22.5146	22.9259	22.9109	22.7934	22.7647
(UniMod:1)SILK(UniMod:121)IHAR	ENO1	ENO1_K5	-0.0467774	-0.307994	-0.411218	0.965114	0.447422	0.193283	0.775093	0.0702558	0.0187211	544	22.5771	22.2989	22.2595	22.8591	22.3989	22.3297	22.4738	22.6051	22.2074	22.2769	22.5446	22.7646	21.8607	22.1699	22.4364	22.0944	22.7642	22.4382	23.0046	22.9541	22.2384	22.43	22.5067	22.3411
(UniMod:1)SK(UniMod:121)AHPPELK	SNRPGP15;SNRPG	SNRPGP15;SNRPG_K3	0.125459	0.0414279	-0.181444	0.776492	0.915983	0.527897	0.269753	0.712001	0.115909	545	22.8159	22.6697	22.8333	22.6675	22.9243	22.8857	22.8748	22.8034	22.6893	22.5702	22.9171	22.411	22.7163	22.6225	22.7377	22.6769	22.8367	22.9395	23.0575	23.0825	22.9308	22.6574	22.9248	22.6776
(UniMod:1)SK(UniMod:121)GPAVGIDLGTTYSC(UniMod:4)VGVFQHGK	HSPA8	HSPA8_K3	0.00729609	-0.0886238	0.0339701	0.991793	0.798519	0.950957	0.946877	0.421877	0.756652	546	24.4966	24.3671	24.483	24.708	24.3146	24.5322	24.6425	24.5945	24.6056	24.4201	24.4087	24.3442	24.4001	24.4157	24.2416	24.3669	24.5165	24.374	24.4339	24.3787	24.6247	24.2811	24.4084	24.5248
(UniMod:1)SK(UniMod:121)LPADSSVPQTGAANGDR	EID2	EID2_K3	-0.0796392	0.356785	0.14143	0.983857	0.755652	0.938943	0.890133	0.349221	0.704888	547		17.35				17.2704				17.5562	16.7019	16.8923	17.144	17.6699			17.2521	16.1305	16.4567				16.8936	16.6154
(UniMod:1)SK(UniMod:121)QQPTQFINPETPGYVGFANLPNQVHR	2002-09-01	SEPT2_K3										548			17.5238					18.1863				18.6207		18.038						18.3144		18.3817	17.3863	17.9608
(UniMod:1)SLK(UniMod:121)FTNAK	KYAT3	KYAT3_K4	-0.175316	-0.00624244	-0.205837	0.800936	0.993281	0.686709	0.303106	0.970378	0.228796	549	18.9977	18.2878	18.6659	18.4681	18.8132	18.2684	18.2235	18.413	18.1487	18.5225	18.2769	18.2604	18.0725	18.3907	18.3369	18.3834	18.3273	18.7552	18.7421	18.3773	18.4851	18.0234	18.3738	18.4963
(UniMod:1)SLK(UniMod:121)LQASNVTNK	RALY	RALY_K4	0.740244	0.754662	0.571359	0.00586513	0.00430118	0.031636	0.000118011	9.47354e-05	0.00155602	550	21.1866	21.2446	21.1471	20.626	22.1109	21.4336	21.889	21.7318	21.14	21.1284	20.9573	20.8869	21.6213	21.912	21.7592	21.8387	21.2382	21.0857	21.2052	21.025	21.3326	21.8918	21.8985	21.7167
(UniMod:1)SLLMISENVK(UniMod:121)LAR	KATNA1	KATNA1_K11	-0.215281	-0.0767152	0.111173	0.897163	0.944435	0.944887	0.506218	0.797081	0.730291	551		20.5074	20.1966	20.2933	19.5777	19.8206	20.2784	20.7919	19.7794	19.8931	20.1281	20.8899	19.7022	20.5267	19.7814	20.3733	19.3737	20.2214	19.8683	20.6482	20.0697		19.9915	20.356
(UniMod:1)SLLNK(UniMod:121)PK	SNRPD2	SNRPD2_K6	0.15445	0.261844	0.216362	0.810136	0.503276	0.60694	0.314534	0.0951174	0.163541	552	21.3732	21.9906	21.9261	21.7267	21.8489	22.0914	21.889	21.8051	22.0881	22.1319	21.7266	21.7599	22.0604	22.3681	22.1739	22.1514	22.3272	22.4286	22.1832	21.9692	22.6427	22.1468	22.5382	22.446
(UniMod:1)SLQVLNDK(UniMod:121)NVSNEK	TACC3	TACC3_K9	-0.568857	0.241155	-0.0549223	0.719319	0.852141	0.988705	0.208094	0.538481	0.934937	553		19.0194		19.5588	18.2989	18.656	19.2058		18.061	19.0305	19.547			19.2164	19.4574	18.6882		19.7238					19.6689
(UniMod:1)SLSDWHLAVK(UniMod:121)LADQPLTPK	UBL7	UBL7_K11	-0.465383	-0.043687	-0.239104	0.404867	0.95799	0.752075	0.0507763	0.847806	0.299527	554	21.6212	21.8505	21.5457	22.1524	21.5709	20.9235	21.3255	21.4884	22.4745	22.5482	22.0625	22.1378	22.2836	22.4394	22.1816	22.1437	22.0747	21.6059	21.0814	22.2994	21.2961	21.6426	21.9579	21.2084
(UniMod:1)SLSNK(UniMod:121)LTLDK	PGK1	PGK1_K6	-0.0516881	-0.131456	-0.0311747	0.925784	0.634782	0.949649	0.601298	0.191443	0.752149	555	21.2004	21.3976	21.3279	21.3329	21.2577	21.2054	21.3916	21.1974	21.5394	21.6613	21.6571	21.5397	21.3551	21.5699	21.4589	21.4879	21.6495	21.5504	21.6	21.5302	21.7666	21.4625	21.5617	21.4147
(UniMod:1)SLYDDLGVETSDSK(UniMod:121)TEGWSK	RBM17	RBM17_K15										556		18.6508			19.5265	18.7839			17.6594				19.052	18.8058		18.4279					18.3496	18.8845		17.2054
(UniMod:1)SLYPSLEDLK(UniMod:121)VDK	SDCBP	SDCBP_K11	-0.0040755	-0.0637996	-0.0477636	0.996272	0.880444	0.937912	0.973716	0.607128	0.699889	557	22.9196	22.7572	22.8905	22.5723	22.9522	22.6473	22.6663	22.8575	22.8108	22.6515	22.9076	22.6204	22.5898	22.6513	22.6393	22.8547	22.709	22.4844	22.9214	22.9088	22.6039	22.7019	22.8546	22.6722
(UniMod:1)SNK(UniMod:121)EGSGGFR	TSNAX	TSNAX_K4	-0.0372356	-0.00920493	-0.155979	0.981379	0.992047	0.856031	0.872905	0.965919	0.471917	558	19.6387		19.3799	18.4819	19.2689	19.3408	18.8527	19.0558	19.0438	18.9158	19.1222	18.4513	19.0478	18.983	18.4944	18.9711	19.1362	18.9731	19.0803	18.7574	19.024	19.0135	18.5118	18.7737
(UniMod:1)SNMEK(UniMod:121)HLFNLK	CHMP1B	CHMP1B_K6	0.345695	0.032997	0.394605	0.413079	0.957833	0.254075	0.0530412	0.846884	0.029185	559	18.0783	18.8693	19.0153	18.8562	18.6788	19.1792	19.0518	19.292	19.3312	18.9735	19.0402	19.333	19.1968	19.2216	19.201	19.1905	19.2067	19.0324	18.8962	18.9199	19.5854	19.3002	19.456	19.2921
(UniMod:1)SNPFAHLAEPLDPVQPGK(UniMod:121)K	ACO1	ACO1_K19	0.0711378	0.388619	0.275315	0.98205	0.817896	0.878844	0.87784	0.462193	0.522748	560	17.1352	16.9688		17.0295	17.8935	17.5689	17.405	15.5951		17.5003	16.5557		18.0589	17.478	16.9224	17.2072	18.0219	16.5777	16.8054	16.6012	16.8702	17.5456	17.7386	16.9531
(UniMod:1)SNPFLK(UniMod:121)QVFNK	MOB3A	MOB3A_K7	0.381388	-0.55899	-0.274052	0.478425	0.183249	0.631571	0.0708438	0.0130143	0.180363	561	18.7043		18.739	18.6616	19.1769			18.9891		19.065	19.0139			18.4981	18.6521	18.2913			18.6402	19.0538		18.2798	18.7962	18.6428
(UniMod:1)SQAEFEK(UniMod:121)AAEEVR	DBI	DBI_K8	-0.179223	-0.249856	-0.12414	0.729277	0.494113	0.813362	0.217173	0.0905026	0.388243	562	20.916	21.4877	21.0944	20.9932	21.0398	20.8273	21.0302	20.8772	21.2833	21.2478	21.1189	21.0215	20.7708	20.8406	20.8743	21.1863	21.1867	21.0574	21.1527	20.7648	20.8923	21.1715	20.9292	20.6721
(UniMod:1)SQDTEVDMK(UniMod:121)EVELNELEPEK	SLC3A2	SLC3A2_K10	0.206039	0.650386	0.395668	0.972989	0.854013	0.940047	0.822968	0.542699	0.710192	563	21.9492	21.0803	19.1134	19.7887	22.0263	21.4221	20.9561	18.3514	21.499	21.2645	19.0644		21.678	22.0967		20.0043	22.0537	19.3254		18.7365	21.1084	21.269		18.9251
(UniMod:1)SQEGVELEK(UniMod:121)SVR	RYDEN	RYDEN_K10	0.38947	-0.857711	0.370057	0.869769	0.493101	0.867644	0.422913	0.0901185	0.494487	564		16.0372	15.7042	16.2392		16.6764	16.6444	15.8282	15.0916	16.3055	16.6595			16.3572	14.8333	14.293		15.913	15.9189			16.2209	16.7257	15.9115
(UniMod:1)SQGPPTGESSEPEAK(UniMod:121)VLHTK	SMG5	SMG5_K16	0.20927	-0.166646	0.0470266	0.872788	0.847868	0.974114	0.431394	0.529853	0.858683	565	17.1777	17.7947	17.3219	17.1829	17.65	17.9725	17.7242	16.9675	18.097	18.0359	17.6148	17.4264	17.9546	17.8338	17.0095	17.7096	17.9466	17.2535	17.3835	17.2951	17.969	17.8365	17.3492	16.912
(UniMod:1)SQK(UniMod:121)QEEENPAEETGEEK	ENSA	ENSA_K4	-0.271584	0.00821377	0.153189	0.956648	0.997824	0.973793	0.727525	0.990576	0.857359	566	18.2288	19.081			19.2617	18.0101	17.8781		19.3116	19.1224	17.4468		18.9484	19.2881		17.669	19.0531			17.062	19.0344	17.3871
(UniMod:1)SQK(UniMod:121)SWIESTLTK	TRPM7	TRPM7_K4										567	16.8395				17.2652												15.9984
(UniMod:1)SQVLFHQLVPLQVK(UniMod:121)C(UniMod:4)K	SASS6	SASS6_K15	0.200419	-0.0494326	-0.0986035	0.778608	0.929413	0.892827	0.273346	0.751404	0.559838	568		19.1142	19.4461	18.8947	19.3101		19.5072	19.239	19.499	19.2336	19.7489	19.3066	19.2594	19.4902	19.3939	19.4468	19.2984	19.6425	19.3241	19.0721		19.4641	19.1623	19.0807
(UniMod:1)SQYTEK(UniMod:121)EPAAMDQESGK	PJA2	PJA2_K7	0.284966	-0.392557	-0.179121	0.909622	0.791227	0.938577	0.545465	0.406749	0.703194	569	16.2372	17.1905	17.4851	17.0047	16.2809	18.1218	17.4201	17.2346	17.3748	17.1564	16.6322	16.7256	17.0976	17.6121	15.3588	16.2503	17.243	16.5611	16.929	15.773	17.5001	16.2851	15.5735	16.4309
(UniMod:1)SSAC(UniMod:4)DAGDHYPLHLLVWK(UniMod:121)NDYR	ANKRD13A	ANKRD13A_K19	0.216438	-0.271393	-0.136155	0.694266	0.513058	0.817871	0.184845	0.100218	0.398301	570	20.905	21.0052	21.6435	21.592	21.4447	21.3115	21.6355	21.6197	21.6861	21.4094	21.8521	21.6637	21.4143	21.1953	21.4903	21.4258	21.3729	21.442	21.6887	21.7473	21.2766	21.6146	21.3774	21.4377
(UniMod:1)SSAPTTPPSVDK(UniMod:121)VDGFSR	PPP2R5E	PPP2R5E_K13	0.306613	-0.0544348	0.278456	0.888769	0.97376	0.878061	0.479818	0.899597	0.520633	571	17.7482	19.0555	18.843	18.6178	18.6834	18.8978	18.9805	18.9294	20.4942	19.4031	18.7893	19.1474	20.3663	19.2588	18.9478	19.0434	19.9424	19.0448	18.947	18.376	20.6834	18.943	18.9273	18.8702
(UniMod:1)SSEPPPPYPGGPTAPLLEEK(UniMod:121)SGAPPTPGR	CDIP1	CDIP1_K21	0.0864611	0.0653942	-0.0530297	0.946427	0.931936	0.961889	0.685223	0.758968	0.803426	572	21.3912	21.3612	20.8915	21.1227	21.6032	21.4227	21.3027	20.7839	21.2169	21.6868	20.9696	20.913	21.5817	21.1167	21.194	21.1555	21.6964	20.9446	21.153	20.9866	21.0759	21.5654	21.0011	20.9261
(UniMod:1)SSESK(UniMod:121)EQHNVSPR	SLC26A2	SLC26A2_K6	0.186307	0.431954	0.0920989	0.918478	0.60478	0.951912	0.571622	0.165075	0.761968	573		17.2054	18.19	17.8334	17.1631	18.4709	18.1643	17.9186	18.076	17.5086	17.8382	16.8668	17.9286	18.6794	17.8809	17.5286	18.5232	17.9311	17.8767	17.9492	18.5235	17.9321	18.0346	18.1585
(UniMod:1)SSFGAGK(UniMod:121)TK	EML2	EML2_K8	-0.154502	-0.188027	-0.301231	0.906672	0.796932	0.655615	0.537046	0.418716	0.200698	574	17.6406		18.1833	18.0206	17.3851	18.2752	18.2094	17.305	18.0392	18.2911	18.2485	17.728	18.0395	17.6636	18.1971	17.6545	18.1959	18.1139	18.0634	17.8195	18.0722	17.8837	17.818	17.214
(UniMod:1)SSFSESALEK(UniMod:121)K	RPRD1B	RPRD1B_K11	0.601737	0.57761	0.401938	0.014319	0.018683	0.129075	0.000377925	0.000568068	0.0103019	575	19.1779	19.8243	19.1658	19.1354	20.1815	19.753	19.8479	19.928	19.6285	19.6753	19.5559	19.4698	20.1713	20.1234	20.1014	20.2437	19.5027	19.4326	19.8275	19.6245	19.9947	20.1976	19.9882	19.8147
(UniMod:1)SSGLWSQEK(UniMod:121)VTSPYWEER	CYLD	CYLD_K10	-0.670814	0.243483	-0.494266	0.546199	0.900387	0.81166	0.0954748	0.664156	0.385596	576	19.4509	18.0911	18.5976			18.3864	18.1941	17.5465		17.4847		18.2252		18.0984					18.8918	18.7468				18.325
(UniMod:1)SSGNAK(UniMod:121)IGHPAPNFK	PRDX1	PRDX1_K7	-0.0406767	-0.153272	-0.0743924	0.955968	0.63642	0.878534	0.725447	0.194023	0.522113	577	21.3263	21.5349	21.5214	21.4279	21.4733	21.461	21.4668	21.2467	21.9024	21.6017	21.6103	21.6099	21.4547	21.7888	21.4651	21.4025	21.8112	21.572	21.6295	21.7299	21.7961	21.498	21.6496	21.5014
(UniMod:1)SSIK(UniMod:121)HLVYAVIR	SGTB	SGTB_K5	-0.144577	-0.309518	-0.184277	0.944229	0.726267	0.895313	0.673376	0.303343	0.566535	578		17.642	16.8623	17.9129	17.0132	17.9196		17.0507	17.2392	16.9319	17.2851	17.1979	16.9959	16.093	16.9233	17.4037	18.0455	17.0073	17.4555	17.712	17.0039	17.4315		17.677
(UniMod:1)SSILPFTPPIVK(UniMod:121)R	SMAD3	SMAD3_K13	0.207731	-0.285915	-0.158144	0.880416	0.728154	0.89591	0.454967	0.306594	0.568414	579	24.5628	23.8768	24.4215	24.2511	24.6553	24.4678	24.1751	24.6449	25.307	23.7889	24.8911	24.2242	24.5058	24.1176	23.9613	24.4828	24.4436	23.8664	24.9249	25.0179	24.2421	24.2405	24.5843	24.5532
(UniMod:1)SSILPFTPPVVK(UniMod:121)R	SMAD2	SMAD2_K13	0.280455	-0.295272	-0.176486	0.640177	0.554757	0.790794	0.144583	0.125531	0.351288	580	21.8116	21.6435	21.7561	21.8443	22.1131	21.7764	22.1074	22.1805	22.2796	21.9077	22.0409	22.0272	21.5083	22.0942	21.7187	21.7531	22.2169	21.1759	22.1486	22.3045	21.6759	21.7722	21.8801	21.8116
(UniMod:1)SSK(UniMod:121)QEIMSDQR	ESF1	ESF1_K4	0.604021	0.870359	0.494423	0.0674362	0.00403587	0.145085	0.00301059	8.71838e-05	0.0121928	581	18.2459	18.1	18.3005	18.072	18.7285	18.8384	18.8562	18.7114	17.8228	17.7828	18.3231	17.4576	18.8079	19.2159	18.495	18.3489	17.8195	17.9065	18.2563	18.1434	18.4291	18.7218	18.7015	18.2509
(UniMod:1)SSK(UniMod:121)TASTNNIAQAR	GNG12	GNG12_K4	0.0624994	-0.201358	0.409892	0.985588	0.91886	0.837205	0.904477	0.720755	0.43468	582	16.2555	15.3367	14.978	15.4004	14.8525	14.9348	16.5986	15.8347	15.8727	14.883	16.8219	15.9943	15.4727	16.5537	15.0485		17.0213	14.2775	16.181	16.1785	16.0685	16.782	16.5507	15.8964
(UniMod:1)SSNEC(UniMod:4)FK(UniMod:121)C(UniMod:4)GR	CNBP	CNBP_K8	0.196838	-0.225007	-0.167058	0.844066	0.707283	0.827203	0.372891	0.273682	0.413283	583	21.1004		20.416	20.0999	21.0833	20.4709	20.696	20.6924	20.6612	20.9593	20.9505	20.2067	20.563	20.487	20.5369	20.2907	20.8686	20.3702	20.5385	20.8142	20.7216	20.3224	20.4815	20.3979
(UniMod:1)SSPMPDC(UniMod:4)TSK(UniMod:121)C(UniMod:4)R	IBTK	IBTK_K11	-0.20856	0.094501	-0.522665	0.890296	0.916898	0.420909	0.485968	0.714125	0.0725054	584	16.8856	16.9736	16.9801		16.8317	17.0025		16.3794	16.5082	16.6741	16.8207	15.7813	16.513	16.4767	17.0137	16.159	16.4755	16.9511	16.2186	16.6866		16.6403	16.0126	15.528
(UniMod:1)SSPPEGK(UniMod:121)LETK	DAP	DAP_K8	0.31809	-0.49059	0.468228	0.961111	0.859731	0.897793	0.748381	0.555817	0.573785	585	20.0958	18.8438			20.4555	18.8556	20.0525		20.1326	20.5927	21.0263		20.868	18.2599	20.4624	20.7829	21.0131	18.1728	18.2114	18.3496		20.5057	20.2335	17.4757
(UniMod:1)SSSGLNSEK(UniMod:121)VAALIQK	BLMH	BLMH_K10	-0.0205677	-0.0885415	-0.58444	0.990752	0.919647	0.307414	0.938408	0.722633	0.0400396	586		17.5318	17.148	16.7969		17.2126	17.364	16.8383	17.4934	17.5137	17.0358	16.7344		17.1874	16.7624	17.3676	17.6652	17.4191	17.4557			17.2087	17.1507	16.4273
(UniMod:1)SSSPLSK(UniMod:121)K	UBA1	UBA1_K8	1.73402	0.317824	0.120575	0.347817	0.90915	0.978347	0.0378743	0.689064	0.879151	587	21.387	15.401	21.3328	20.9478	21.5735	21.4824	21.4998	21.4491	21.0906	21.1853	21.3236	20.7439	21.6147	21.3278	21.6788	20.9933	21.3254	21.3009	21.3579	21.3083	21.387	21.4712	21.6522	21.2644
(UniMod:1)SSSPVNVK(UniMod:121)K	HNRNPU	HNRNPU_K9	1.26855	1.31784	1.10975	1.04742e-05	4.40092e-06	3.44606e-05	4.46856e-08	2.36929e-08	3.7863e-07	588	22.7178	22.2404	22.5742	22.4857	23.7077	23.8322	23.881	23.6714	22.2823	22.3615	22.7569	22.146	23.9595	23.4156	23.7269	23.716	22.6181	22.2142	22.5673	22.5125	23.3336	23.7631	23.8194	23.4351		+
(UniMod:1)SSSVEQK(UniMod:121)K	PHF6	PHF6_K8	1.0053	1.01997	0.860219	0.0634298	0.0142885	0.0371488	0.00276837	0.000408566	0.00189988	589		17.5083	17.1366		19.1344	18.0959	18.0645	18.0162	17.6648	17.5076	17.5618	16.7893	18.7057	18.4573	18.268	18.1723	17.9879	17.2581	17.6018	17.6221	18.7831	18.4719	18.301	18.3548
(UniMod:1)SSTLAK(UniMod:121)IAEIEAEMAR	DRG1	DRG1_K7										590			19.7988	19.3183		19.3707					19.4365			19.2791			19.7951		19.3391	20.7421	18.6959	20.5281		20.5627
(UniMod:1)SSTQFNK(UniMod:121)GPSYGLSAEVK	CNN2	CNN2_K8	0.169863	-0.0502907	0.0180602	0.892718	0.956021	0.990179	0.493145	0.838404	0.941593	591	20.7047	21.5525	20.5058	20.5236	21.6151	21.0499	20.7259	20.575	21.547	21.5736	20.7929	20.8964	21.4997	21.1617	20.9993	20.948	21.3406	20.8017	20.9355	20.9408	21.1788	21.0873	20.9853	20.8395
(UniMod:1)SSTQGNGEHWK(UniMod:121)SLESVGISR	PIK3C2B	PIK3C2B_K12	-0.281905	-0.49624	-0.169777	0.853412	0.571964	0.908593	0.391948	0.138666	0.604149	592	17.4868	17.4334	17.0741	17.4134	16.8518	17.6351	17.2949	16.4984	17.7053	17.2497	16.9579	17.4072	17.5284	17.0369	15.9435	16.8263	17.4864	16.3471	17.0295	16.8454	16.7982	17.309	17.0163	15.9058
(UniMod:1)SSTSPNLQK(UniMod:121)AIDLASK	VPS4B	VPS4B_K10	0.199493	-0.158307	0.285993	0.813464	0.80099	0.601604	0.320859	0.428861	0.159649	593	18.1502	18.9332	18.5076	18.1484	18.4715	18.9172	18.5654	18.5834	19.0085	19.043	18.6799	18.5505	18.8343	18.8698	18.2328	18.7117	18.9682	18.2266	18.717	18.3873	19.0142	19.0273	18.7657	18.6358
(UniMod:1)SSYFVNSLFSK(UniMod:121)YK	HOXB8	HOXB8_K12	1.46476	0.692971	0.696845	0.0275652	0.411254	0.52362	0.000897869	0.0582264	0.114231	594		18.3138	18.4357	19.1712	20.9573	18.963	20.0871	20.4125	18.7161	18.9676	19.2182	19.2696	19.293	20.0921	19.5739	19.9845	19.1683			19.3735	19.7867	20.6842	19.3606	20.0397		+
(UniMod:1)STAAVPELK(UniMod:121)QISR	NUDT16L1	NUDT16L1_K10	0.0146562	0.033739	-0.0907949	0.984858	0.935852	0.837117	0.898874	0.770048	0.434375	595	23.0765	22.7972	22.9471	22.8697	23.1121	22.8772	22.9309	22.8291	22.9048	22.8068	22.7414	22.6489	22.7664	23.0831	22.7044	22.6829	23.0083	22.8666	23.0704	22.8382	22.9166	22.7019	22.9953	22.8065
(UniMod:1)STC(UniMod:4)C(UniMod:4)WC(UniMod:4)TPGGASTIDFLK(UniMod:121)R	SETX	SETX_K19	-0.416492	-0.648197	-1.14999	0.923141	0.730889	0.531734	0.588989	0.310532	0.118352	596	19.1045			18.2002	18.3293			18.1424	18.1158	18.4964	18.9678		18.0681	18.4435		17.1238	18.3848			17.976	17.3362		15.322	18.4329
(UniMod:1)STDTGVSLPSYEEDQGSK(UniMod:121)LIR	HIGD1A	HIGD1A_K19	0.629708	0.00995234	0.0171061	0.33635	0.993513	0.992544	0.0355219	0.97204	0.951963	597	20.7851	21.5998	20.7976	21.2684	21.8605	22.2193	21.7341	21.1559	21.4836	21.454	21.4113	20.6141	21.4209	21.5504	20.7429	21.2886	21.872	20.662	21.1461	21.3788	21.5676	21.4686	21.3542	20.7369
(UniMod:1)STK(UniMod:121)VPIYLK	CDC42EP2	CDC42EP2_K4	0.393806	0.202771	0.199622	0.205909	0.632069	0.650667	0.0153383	0.189076	0.195762	598	20.175	19.6718	20.2143	19.9142	20.4634	20.2675	20.3632	20.4565	19.9448	19.4608	20.0365	19.9135	19.9207	20.2316	19.9476	20.0668	19.863	19.8415	20.0585	19.8952	19.8626	20.3601	20.3251	19.9089
(UniMod:1)STNIC(UniMod:4)SFK(UniMod:121)DR	FAM72C;FAM72A;FAM72D;FAM72B	FAM72C;FAM72A;FAM72D;FAM72B_K9	0.205384	0.0560171	-0.0441637	0.619184	0.903848	0.946744	0.132039	0.673598	0.739625	599	20.3358	20.1679	20.0089	19.927	20.4554	20.3806	20.3081	20.1172	20.3259	20.1051	20.41	19.9752	20.3965	20.4566	20.1776	20.0096	20.4128	20.1066	20.2253	20.2609	20.3631	20.1153	20.1264	20.2242
(UniMod:1)STVHEILC(UniMod:4)K(UniMod:121)LSLEGDHSTPPSAYGSVK	ANXA2P2	ANXA2P2_K10	0.0888244	-0.0809175	-0.141011	0.96706	0.94632	0.927059	0.785789	0.804424	0.66655	600	26.6241	26.7649	27.959	27.7589	26.96	26.7884	27.7669	27.947	26.9273	26.8743	27.3403	27.9433	26.7508	27.3105	27.164	27.5364	27.0859	27.6677	28.0019	27.6933	27.2262	27.1588	27.625	27.8749
(UniMod:1)SVAGLK(UniMod:121)K	SH3GL1	SH3GL1_K7	-0.0889577	0.0379627	-0.330186	0.903676	0.941298	0.240744	0.528256	0.787021	0.0266796	601	21.2868	21.0555	21.334	20.9349	21.012	21.0434	21.036	21.164	20.8805	20.9081	21.3123	21.0449	20.9058	21.1857	21.1412	21.065	21.0954	21.3613	21.6274	21.1393	20.7075	21.1601	21.0911	20.944
(UniMod:1)SVDPLSSK(UniMod:121)ALK	MAFF	MAFF_K9	0.566989	0.919055	0.750166	0.312231	0.040419	0.0714359	0.0311607	0.00152252	0.0044469	602		16.9902	17.4799		17.8834	17.291	18.023	18.0107			17.0646	17.1728	17.6894	18.1988	17.9892	18.2735		17.2122	17.7708	17.7624		18.3683	18.4501	18.1775
(UniMod:1)SVELEEALPVTTAEGMAK(UniMod:121)K	H1FX	H1FX_K19	-0.268979	-0.26613	0.713346	0.928998	0.884355	0.642088	0.613896	0.617633	0.18864	603	21.48	21.1373	18.6347	19.5452	21.145	19.5193	19.6396	19.4174	20.5633	20.2874	19.8263	20.1329	19.633	19.7921	19.5077	20.8127	20.4937	19.3924	19.8994	20.0655	20.5886	21.8047	19.699	20.6119
(UniMod:1)SVFGK(UniMod:121)LFGAGGGK	CHMP4B	CHMP4B_K6	0.500243	0.435136	0.186617	0.365382	0.454206	0.83389	0.041754	0.0732353	0.428039	604	20.6275	21.1611	20.6878	20.5739	21.7292	20.834	21.107	21.381	21.3331	20.8316	20.9946	20.9331	21.6852	21.8664	20.7912	21.4902	21.5884	21.0934	21.1436	21.1033	20.9843	21.8892	21.4231	21.3785
(UniMod:1)SVGC(UniMod:4)AC(UniMod:4)PGC(UniMod:4)SSK(UniMod:121)SFK	LDB1	LDB1_K13	0.272019	0.290597	0.128493	0.615817	0.524518	0.852927	0.129938	0.107003	0.465018	605	18.0824	17.7417	17.4467	17.2825	18.0845	17.9267	18.0037	17.6265	17.5817	17.5899	17.9699	17.1445	17.9171	17.9181	17.7335	17.8797	17.6259	17.6875	17.2644	17.7086	17.7438	17.614	17.8652	17.5774
(UniMod:1)SVK(UniMod:121)EAGSSGR	MYO9B	MYO9B_K4										606		17.4557			17.6245	17.6655	17.6214		17.3869		17.99		18.0868			17.5189	17.9624							16.3845
(UniMod:1)SVK(UniMod:121)EGAQR	INF2	INF2_K4	0.437563	-0.177596	-0.47713	0.592074	0.817896	0.270676	0.115988	0.462102	0.0324483	607		18.8904	18.4266		19.3196	18.973	18.9956		18.9713	18.7259	19.1351		18.962		18.6381	18.6994	19.3837	18.3523	18.9447	19.2236	18.4697	18.8498	18.27	18.4062
(UniMod:1)SVSGLK(UniMod:121)AELK	UBE2Q2	UBE2Q2_K7										608				16.8524			17.303	16.9207	17.1818											17.0947	17.2342	15.7154	17.6911
(UniMod:1)SVVVQHVEEK(UniMod:121)AVHSWSR	CCDC71	CCDC71_K11	0.894183	0.974382	0.224102	0.630217	0.713846	0.936421	0.138819	0.283517	0.694389	609	16.4803	16.411		14.9814		17.3554	16.3481			16.6036			17.5779				15.0926	16.3502			16.3564	16.0888	15.3913
(UniMod:1)SWALEEWK(UniMod:121)EGLPTR	CENPF	CENPF_K9	-0.199562	0.199803	0.699893	0.956648	0.897206	0.731256	0.728156	0.653704	0.274995	610	19.9154	19.0544	17.5055		19.1574			18.0936	18.301	18.5965	17.9109	19.1342	18.8991	18.298	18.2167	19.3282	18.5793			18.9577			19.5347	19.402
(UniMod:1)SWIK(UniMod:121)EGELSLWER	DHDDS	DHDDS_K5	0.130557	-0.180909	-0.182646	0.940015	0.792466	0.834745	0.652685	0.410364	0.429873	611	21.2093		21.5413	21.2777			21.4733		21.6353	21.3329	21.538	20.9974	21.209		21.181				21.3862	21.1789	21.4074		21.0901	20.8021
(UniMod:1)SWIPFK(UniMod:121)IGQPK	BIN3	BIN3_K7										612	19.3891		18.393		18.5615				18.7407		18.7171		18.529	18.5922	18.1698		18.7068		19.2843	19.7329
(UniMod:1)SWLFGINK(UniMod:121)GPK	ATAD3A	ATAD3A_K9	-0.0691333	-0.252356	-0.0694105	0.954444	0.63642	0.940979	0.716835	0.193778	0.715752	613	19.9846	19.8852	20.1806	20.0761	19.5513	20.1921	20.1708	19.9359	19.9796	19.802	20.2221	19.9522	19.6933	19.8469	19.5749	19.8314	20.3338	19.2823	20.2174	19.9504	19.6073	20.0847	20.0466	19.7678
(UniMod:1)SYAEK(UniMod:121)PDEITK	GID8	GID8_K6	0.00199302	0.00821408	-0.0679005	0.998949	0.991812	0.940721	0.99141	0.96461	0.71422	614	19.5723	20.5553	20.3105	20.2643	19.9829	20.4961	20.2006	20.0309	20.3786	20.5111	19.9819	20.1484	20.254	20.1205	20.366	20.3124	20.3682	20.3353	20.1201	20.0155	20.2844	20.3939	20.101	19.7882
(UniMod:1)SYGEIEGK(UniMod:121)FLGPR	N4BP2L2	N4BP2L2_K9										615					16.7486						17.5511		17.6501				17.164				17.5004
(UniMod:1)TAEPMSESK(UniMod:121)LNTLVQK	ATRX	ATRX_K10	1.64549	2.92992	2.22618	0.105264	0.00024787	0.0674814	0.00571159	2.93745e-06	0.00413105	616		15.3847	15.4863		17.0804	17.2098	17.0092	17.0246	14.3003	16.1016	15.0341	12.8986	17.4748	17.8192	17.3107	17.4496	15.3851				17.7922	17.5774	17.5822	17.4932
(UniMod:1)TAIIK(UniMod:121)EIVSR	PTEN	PTEN_K6	0.735377	0.201561	-0.519818	0.594391	0.889046	0.718156	0.117151	0.632799	0.260478	617	19.2429		18.6279	17.1924	18.6942	19.4423	19.6308	18.5918	19.6669	19.235	18.0405	18.3668	19.4698	18.6295	18.6417	19.3745	19.4468	19.2136	19.735	19.9306	19.0983	19.6764		18.4104
(UniMod:1)TAVHAGNINFK(UniMod:121)WDPK	CTNNA1	CTNNA1_K12	0.226095	-0.182174	-0.110696	0.664313	0.692339	0.863322	0.161269	0.255205	0.485127	618	21.7594	21.8003	22.5132	22.3859	22.3491	22.1044	22.4896	22.4201	22.1589	22.0553	22.4029	22.2543	21.8489	22.046	22.2546	21.9933	22.1232	22.2874	22.4784	22.4238	22.1955	22.0831	22.3086	22.2827
(UniMod:1)TDAAVSFAK(UniMod:121)DFLAGGVAAAISK	SLC25A5	SLC25A5_K10										619					20.2829					19.2292	18.6744						20.2326			19.8615
(UniMod:1)TDALLPAAPQPLEK(UniMod:121)ENDGYFR	RHPN2	RHPN2_K15										620									19.7154		20.727			18.8609				19.407			21.1977			19.8062
(UniMod:1)TDFK(UniMod:121)LGIVR	ZMYND19	ZMYND19_K5	0.058066	-0.0999424	-0.148437	0.950355	0.838081	0.775008	0.700383	0.50922	0.329891	621	19.2082	19.1066	18.9792	19.1256	19.3735	19.1188	19.0375	19.1223	19.5101	19.2056	19.0033	19.0459	19.3396	19.1087	18.9445	18.9722	19.2736	18.7296	19.3006	19.3867	18.9818	18.7944	19.18	19.1405
(UniMod:1)TDSK(UniMod:121)YFTTNK	AP2B1	AP2B1_K5	0.0600094	-0.26808	-0.231931	0.951968	0.518887	0.594723	0.706991	0.103244	0.155457	622	21.6726	21.4567	21.5674	21.56	21.6408	21.9264	21.6091	21.3203	21.3687	21.2802	21.5958	21.093	21.3659	21.0083	21.0311	20.8601	21.5026	20.9453	21.1446	21.0913	21.1266	21.0746	20.9677	20.5872
(UniMod:1)TDSK(UniMod:121)YFTTTK	AP1B1	AP1B1_K5	0.0185364	-0.0341815	-0.0998448	0.982953	0.941298	0.835976	0.883426	0.786993	0.432905	623	20.0463	20.0896	20.1048	20.2086	20.2328	20.1596	20.1983	19.9326	20.0246	19.9873	20.2567	19.9357	19.7464	20.0731	20.1208	20.1273	19.9483	19.7813	20.1118	19.8898	19.7848	20.1034	19.8632	19.5805
(UniMod:1)TEADVNPK(UniMod:121)AYPLADAHLTK	SNU13	SNU13_K9	0.0333452	0.0577091	0.222921	0.972322	0.910978	0.566138	0.81961	0.693443	0.137365	624	20.8986	21.6562	21.5041	21.297	21.2987	21.3723	21.4589	21.3593	21.806	21.7579	21.3713	21.873	21.6044	21.7016	21.7443	21.9888	21.754	21.6614	21.9501	21.5779	21.9751	22.0002	21.8984	21.9614
(UniMod:1)TEFWLISAPGEK(UniMod:121)TC(UniMod:4)QQTWEK	ATP6V1C1	ATP6V1C1_K13	-0.367419	0.153258	-0.143781	0.928227	0.950368	0.967916	0.611211	0.818387	0.829426	625	20.113	17.6146	20.1376	18.5163		18.7883	18.5024	18.8931	20.0407	17.6656	16.8966	18.5447	18.9861	17.3017	18.6096	18.8631	18.8051	17.1912	20.2561	18.8393	19.1752	18.8925	18.4663	17.9826
(UniMod:1)TENSTSAPAAK(UniMod:121)PK	H1F0	H1F0_K12	0.76292	-0.0111079	-0.213163	0.730329	0.996644	0.943874	0.218442	0.985443	0.726617	626	20.5537	16.1072	20.4283	20.5253	20.1028	20.0438	20.2851	20.2346	20.7124	20.3535	20.4259	20.4428	20.7902	20.1426	20.4739	20.4835	20.7422	20.2092	20.8329	20.0905	20.3435	20.3402	20.06	20.2785
(UniMod:1)TEWETAAPAVAETPDIK(UniMod:121)LFGK	RPS5	RPS5_K18	1.19904	0.958112	0.236602	0.562606	0.628871	0.946721	0.102267	0.186719	0.73952	627	22.4736	20.9115	20.3953	21.5725	23.2479	22.9778	23.0947	20.8287	22.8912	21.2304	22.2545	19.4233	22.5372	22.9801	21.7902	22.3243	21.6873	21.0132	21.2683	23.7277	21.3739	21.4357	23.1524	22.681
(UniMod:1)TEYK(UniMod:121)LVVVGAGGVGK	KRAS	KRAS_K5	0.248882	0.00211642	-0.36346	0.910052	0.998976	0.808942	0.546483	0.995891	0.380801	628	20.2321	19.2567	18.4994	18.7529	20.1591	18.2799	19.8646	19.4329	18.7636	18.4299	18.3129	19.716	18.9599	18.7378	18.374	19.1591	19.3799	18.3669	19.4717	19.6908	18.2999	19.148	18.9674	19.0402
(UniMod:1)TFNSFEGSK(UniMod:121)TC(UniMod:4)VPADINK	XIAP	XIAP_K10	0.0771921	-0.0700793	-0.0575496	0.94956	0.926316	0.953442	0.695825	0.742313	0.770498	629	21.4646	20.9997	21.4488	21.7135	21.1294	21.8135	21.779	21.2135	20.9026	21.0838	20.9743	20.8642	21.2579		20.6884	20.7121	21.0307	20.3822	20.7113	20.5558	20.6254	20.8606	20.6918	20.272
(UniMod:1)TGSNEFK(UniMod:121)LNQPPEDGISSVK	BUB3	BUB3_K8	-0.421381	-0.167269	0.0677935	0.762622	0.899271	0.970391	0.25277	0.660379	0.841757	630	19.3535	19.1116			19.3661	18.7158	19.2876	17.8751	19.423		19.2311	18.841	18.9167	19.0789			18.9014	19.1132		18.8085	19.4465	19.1006	18.4794
(UniMod:1)TGYTPDEK(UniMod:121)LR	NDUFB6	NDUFB6_K9	0.208941	-0.166531	-0.110304	0.726986	0.737708	0.872806	0.215211	0.320071	0.507375	631	22.5035	22.1304	22.2944	22.2681	22.6792	22.5732	22.5905	22.1891	22.2464	21.9301	22.4736	21.6307	22.1812	21.8419	21.7805	21.811	22.0957	21.724	21.8707	21.8539	21.8673	21.9292	21.8066	21.5
(UniMod:1)THEEHHAAK(UniMod:121)TLGIGK	PFKM	PFKM_K10	0.17924	-0.105161	-0.0660896	0.6956	0.802355	0.913285	0.186184	0.431764	0.6197	632	18.4177	18.7809	19.1075	18.7563	18.8262	18.898	19.1138	18.9414	18.8682	18.7507	18.7606	18.7731	18.8007	18.823	18.4836	18.6247	18.6903	18.9184	18.8033	18.4488	18.6843	18.6928	18.6194	18.6
(UniMod:1)THFNK(UniMod:121)GPSYGLSAEVK	CNN3	CNN3_K6	-0.0429125	0.18478	0.0608537	0.967984	0.702336	0.940403	0.79418	0.267895	0.711637	633	19.3415	19.6141	19.0953	18.9535	19.4352	19.1126	19.2323	19.0525	19.6644	19.6893	19.0466	19.2526	19.7056	19.7588	19.5491	19.3785	19.6392	19.2241	19.3288	19.3321	19.3306	19.4067	19.6605	19.3698
(UniMod:1)TLEEFSAGEQK(UniMod:121)TER	GADD45A	GADD45A_K12	0.216589	0.128644	0.170049	0.719096	0.811427	0.767505	0.20779	0.448856	0.319213	634	18.4281	18.6121	18.2773	18.4275	18.5228	18.8958	18.8114	18.3813	18.6853	18.8868	18.5728	18.3926	18.8506	18.8962	18.5546	18.7507	18.6629	18.5388	18.3782	18.3888	19.1042	18.6444	18.7504	18.1499
(UniMod:1)TLESMMAC(UniMod:4)C(UniMod:4)LSDEVK(UniMod:121)ESK	GNA11	GNA11_K16	-0.621028	-0.337468	-0.693375	0.814277	0.90497	0.851092	0.32233	0.67615	0.460773	635	20.344	17.5773		17.5006	18.5848	17.8805	17.9532	16.9932	17.656	18.2409			18.1937	17.0283						18.183	17.6703	17.5911	17.2076
(UniMod:1)TMDK(UniMod:121)SELVQK	YWHAB	YWHAB_K5										636		17.8851				17.601	17.6547		17.5252	17.9466	17.7841		17.3666				17.5439		17.8551		17.8093	17.6027
(UniMod:1)TNEEPLPK(UniMod:121)K	WTAP	WTAP_K9	-0.166398	0.352388	0.493444	0.935357	0.665933	0.479067	0.634687	0.225413	0.0953192	637		16.7165	16.0113		15.7561	16.8452	16.2269	15.9618	16.757	17.1163	16.09	16.5254	16.9132	16.9339	16.7779	17.2732	16.8404	17.0719	16.4156	15.675	17.1912	17.1059	16.8629	16.8166
(UniMod:1)TSANK(UniMod:121)AIELQLQVK	RPAP3	RPAP3_K6	0.26632	0.0567858	0.100993	0.860992	0.968764	0.95717	0.405347	0.88368	0.782728	638	16.4135	17.4588	17.574	17.569	17.2163	17.4166	17.4512	17.9965			16.6771	17.7767	16.6986	17.3168	17.3545	17.7648		16.9331	18.077	17.6171		17.7067	17.5044	17.7192
(UniMod:1)TSEVIEDEK(UniMod:121)QFYSK	NTMT1	NTMT1_K10	0.175688	0.0343077	0.090202	0.692093	0.942191	0.864398	0.183006	0.790721	0.487486	639	21.0499	21.2583	21.0547	20.8616	21.4416	21.2227	21.2602	21.0029	21.4102	21.3962	21.2686	21.1023	21.3064	21.5348	21.1375	21.3357	21.429	21.0653	21.2824	21.0591	21.4361	21.1876	21.3592	21.2137
(UniMod:1)TSK(UniMod:121)GPEEEHPSVTLFR	ACY1	ACY1_K4	0.0532401	-0.000839096	0.0627874	0.942127	0.998594	0.90849	0.659111	0.99444	0.603216	640	20.5609	20.5628	20.4733	20.4864	20.6138	20.643	20.6971	20.3425	20.4935	20.3117	20.3827	20.064	20.431	20.2046	20.18	20.433	20.3319	20.1284	20.1084	19.9566	20.1877	20.3857	20.1016	20.1014
(UniMod:1)TSK(UniMod:121)QAMSSNEQER	FANCB	FANCB_K4	-0.18277	-0.0626253	0.136848	0.944774	0.969512	0.967121	0.676883	0.886099	0.824935	641	14.3485			15.3218	13.5771	15.4343	14.5704	15.0279	14.2096	14.592	14.1972	13.8431	14.356	13.9396			14.2725		14.5756		14.5609
(UniMod:1)TSTGK(UniMod:121)DGGAQHAQYVGPYR	BRSK2	BRSK2_K6	-0.439963	0.0800342	-0.299108	0.554175	0.913575	0.60837	0.0986327	0.703352	0.164572	642	15.2279	15.3004	15.3788	15.3286	14.8089		14.929		15.6821	15.721	15.9103	15.0058	15.4618	15.9704	15.3882	15.8189	16.3103	15.6494	16.0486	15.7533	16.2099	15.4165	15.4467	15.492
(UniMod:1)TTEK(UniMod:121)SLVTEAENSQHQQK	EPB41	EPB41_K5										643					15.87		15.9742					14.3952	16.2836		14.8964		15.95			16.0914	16.2601	15.7192	14.989
(UniMod:1)TTETGPDSEVK(UniMod:121)K	EPB41L1	EPB41L1_K12	-0.180229	0.0892263	-0.175577	0.793196	0.865415	0.726616	0.293185	0.570277	0.269387	644	17.5181		17.5452	17.209	17.1298	17.4896	17.407	16.949	17.4333	17.4363	17.3876	16.7793	17.3138	17.4621	17.4149	17.2025	17.4409	17.3683	17.5204	17.4077	17.4256	17.0559	17.4312	17.1223
(UniMod:1)TTEVGSVSEVK(UniMod:121)K	EPB41L2	EPB41L2_K12	0.153561	0.441725	0.0217349	0.721968	0.0346484	0.973472	0.210413	0.00124943	0.856718	645	20.6008	20.6365	20.5052	20.5502	20.8759	20.6402	20.7781	20.6127	21.0393	20.959	20.9729	20.5603	21.351	21.5412	21.1985	21.2076	21.4382	21.1783	21.4043	21.3361	21.4629	21.3214	21.4617	21.1979
(UniMod:1)TTK(UniMod:121)NLETK	BLZF1	BLZF1_K4	0.194857	-0.571217	-0.261704	0.938465	0.704577	0.909781	0.647288	0.27042	0.607516	646	17.37		17.2773	16.4303	17.101	17.7868	16.8684	17.1267	16.4433	16.6518	16.3858		16.5434	15.3014			16.6816		16.2794		16.9651	16.6623	15.029
(UniMod:1)TTLDDK(UniMod:121)LLGEK	PDCL	PDCL_K7										647	18.9224	19.0051	18.2361		18.5835								19.2535	18.9243	19.9844		19.428		18.6231	18.7886		18.8706	18.3672
(UniMod:1)TTPANAQNASK(UniMod:121)TWELSLYELHR	RING1	RING1_K12	1.22886	1.11618	1.15246	0.0103419	0.0210106	0.0121534	0.000248971	0.000656981	0.000480772	648	17.8061	19.1679	19.8858	19.6656	20.311	20.318	20.6502	20.1617	19.6708	19.6363	19.7494	19.5922	20.553	20.9342	20.7659	20.8604	19.6859	19.6245	20.0754	19.938	20.797	20.7865	21.0987	21.2514		+
(UniMod:1)TTPGK(UniMod:121)ENFR	KPNA1	KPNA1_K6	0.0485853	-0.0505344	0.0743125	0.956648	0.917777	0.906209	0.728466	0.718061	0.59612	649	19.9175	20.3731	20.0129	19.9052	19.8943	20.2262	20.2306	20.0519	20.3059	20.5721	20.294	20.095	20.4677	20.1866	20.2235	20.1871	20.4425	20.21	20.179	20.2108	20.6002	20.2826	20.3747	20.0821
(UniMod:1)TTPNK(UniMod:121)TPPGADPK	ANAPC10	ANAPC10_K6	0.121978	-0.0945506	0.290911	0.926931	0.90946	0.685471	0.607753	0.690361	0.227506	650	16.6448	17.6959	17.7084	16.9966	17.1195	17.7095	17.303	17.4016	17.5669	18.0196	17.2474	17.5814	17.4824	17.451	17.4396	17.6642	17.4465	17.5615	17.4423	16.9134	18.239	17.4056	17.5014	17.3814
(UniMod:1)TTSASSHLNK(UniMod:121)GIK	GLUL	GLUL_K11	0.0426324	-0.189386	-0.0942504	0.977876	0.786142	0.928818	0.847974	0.398243	0.672224	651	16.897	18.1027	18.1051	17.5683	17.5569	17.9679	17.5994	17.7193	17.9487	17.9548	17.5758	17.8483	17.0739	17.659	17.9133	17.9238	17.7307	17.8363	17.8538	17.9077	18.0094	17.8222	17.6298	17.49
(UniMod:1)TTSTLQK(UniMod:121)AIDLVTK	VPS4A	VPS4A_K8										652					18.574				17.5267			17.4518		18.3727	18.5118	17.4716	18.2999		17.9705	18.7437	18.6287	18.2132
(UniMod:1)TTTTTFK(UniMod:121)GVDPNSR	JPT1	JPT1_K8	0.434671	0.237266	0.133949	0.214649	0.610701	0.835576	0.0164399	0.169752	0.431287	653	19.7878	20.2081	19.7718	19.5259	20.8005	20.027	20.2654	19.9392	20.346	20.38	20.0537	19.957	20.5229	20.3677	20.4102	20.385	20.4198	20.1528	20.3135	20.1771	20.5024	20.433	20.4868	20.1768
AAAAAAALQAK(UniMod:121)SDEK	RPL4	RPL4_K364	0.160142	-0.0225363	-0.0695886	0.574878	0.949715	0.857323	0.108023	0.815654	0.474005	654	21.2312	21.2725	21.3069	21.2719	21.4673	21.451	21.3946	21.4101	21.0838	21.2347	21.2746	21.0687	21.3372	21.0448	21.0424	21.1473	21.1737	21.073	21.0803	21.1051	21.0715	21.183	21.0093	20.8899
AAAAK(UniMod:121)STAM(UniMod:35)EETAIWEQHTVTLHR	TJP1	TJP1_K9_Oxi13	0.268298	0.311661	1.05118	0.904786	0.753852	0.137501	0.531081	0.345093	0.0112617	655			16.9552	16.9177		17.1452	17.2643		17.0829	16.2702		17.088	17.4846	17.7703	16.3481	16.8986	17.1507	16.492	17.4517	16.63	18.101			17.8636
AAAAK(UniMod:121)STAMEETAIWEQHTVTLHR	TJP1	TJP1_K9	0.117856	0.137387	-0.229535	0.928721	0.859731	0.773738	0.612674	0.555516	0.328183	656	17.9903	18.0493	18.7107	18.4305	17.7344	18.672	18.6912	18.5546	17.8552	18.023	18.4301	18.5541	18.2455	18.8646	18.2987	18.0032	18.3813	18.4741	18.6629	18.906	18.5565	18.3056	18.5611	18.083
AAAALFGGK(UniMod:121)K	PLK2	PLK2_K375	-0.070282	-0.255946	-0.121902	0.926705	0.447372	0.804841	0.606077	0.0701402	0.374079	657	19.3295	19.1542	19.5342	19.7826	19.3131	19.292	19.3211	19.5931	19.5055	19.1205	19.5067	19.5759	19.1536	19.3607	19.0053	19.1652	19.5811	19.3766	19.3436	19.428	19.2644	19.254	19.28	19.4432
AAAAVEPDVVVK(UniMod:121)R	SELENOS	SELENOS_K77	0.218806	-0.13878	-0.0572022	0.546482	0.71258	0.924382	0.095589	0.281086	0.65314	658	19.6771	19.9116	20.3066	20.209	20.2439	20.1815	20.2529	20.3011	20.249	19.8317	20.1345	20.2488	20.0835	19.9343	20.0537	19.8375	19.9644	19.8613	19.9734	20.0117	19.8635	19.8675	19.9855	19.8654
AAAEAAAEAK(UniMod:121)AR	MAGED2	MAGED2_K494	0.793421	0.285484	0.296855	0.00295932	0.477937	0.420875	5.02958e-05	0.0832785	0.0724924	659	17.8312	18.6171	18.4744	18.5807	19.231	19.2496	19.3212	18.8753	18.6544	18.7677	18.5853	18.4197	18.9168	18.8067	18.8989	18.9466	18.4377	18.271	18.3399	18.4769	18.9039	18.7896	18.324	18.6954
AAAEK(UniMod:121)AFQEGIAK	BAZ1B	BAZ1B_K885;BAZ1B_K881	0.260846	0.00435476	0.0146298	0.743931	0.996404	0.991164	0.231438	0.983786	0.94557	660	15.7683	16.9068	16.5165	16.5346	16.7195	16.5496	16.755	16.7455	16.7765	16.8157	16.1674	17.0058	16.6125	17.0555	16.561	16.5539	16.789	16.8702	16.7996	16.3254	17.0674	16.4498	16.5853	16.7403
AAAFEEQENETVVVK(UniMod:121)EK	TLN1	TLN1_K2491	0.124563	-0.161223	-0.0349429	0.872788	0.7313	0.966977	0.431503	0.310973	0.824182	661	19.0414	19.2518	19.0751	19.1455	19.5291	19.3002	19.2564	18.9263	18.9605	19.0755	18.9788	18.6775	18.8625	19.1393	18.4515	18.5942	18.9348	18.569	18.7571	18.7822	19.0542	18.5955	18.6722	18.5814
AAAFEK(UniMod:121)QVLQLQASHR	RRBP1	RRBP1_K864	-0.29126	0.0971099	-0.677734	0.765536	0.928059	0.208944	0.256915	0.74702	0.0212902	662		16.8157	17.0155	17.2923	16.4268	16.2308	16.9573	17.3846		16.5549	16.7629	17.3112		16.8714		17.0755		17.1766	17.3546	17.5234		16.5082	16.6666	16.8465
AAAFEQLQK(UniMod:121)WK	TOMM70	TOMM70_K168	-0.126829	-0.358946	-0.348186	0.931596	0.645801	0.635943	0.621464	0.203496	0.183576	663	19.2311	19.0689	19.112	18.5831	19.3697	18.9056	18.0771	19.1355	19.3562	19.135		19.0203	18.9235	19.2139	18.7973	18.3115	19.2375	19.0592	19.2198	18.9575	19.2576	19.0265	18.2212	18.5758
AAAFPPGFSISEIK(UniMod:121)NK	RPF1	RPF1_K58	0.943796	0.934653	1.12646	0.000213531	0.000192753	1.35901e-05	1.88852e-06	2.17332e-06	1.27002e-07	664	21.6221	21.2721	21.5156	21.5755	22.5025	22.3658	22.437	22.4553	21.61	21.3083	21.5572	21.4304	22.4354	22.4442	22.3005	22.4643	21.498	20.7306	21.5502	21.5003	22.4594	22.4217	22.613	22.2909
AAAGEFADDPC(UniMod:4)SSVK(UniMod:121)R	CTNNA1	CTNNA1_K120	-0.148833	-0.165091	-0.152908	0.783964	0.673865	0.726921	0.282234	0.2344	0.269621	665	19.6552	19.4326	19.3878	19.2836	19.6971	19.1896	19.1885	19.0887	19.639	19.449	19.7066	19.3369	19.4172	19.5511	19.3346	19.1683	19.5551	19.3989	19.4263	19.4993	19.511	19.2873	19.2926	19.1771
AAAGGQGSAVAAEAEPGK(UniMod:121)EEPPAR	EGLN1	EGLN1_K146	0.0728603	-0.708186	-0.268642	0.984319	0.768169	0.926278	0.894508	0.369969	0.663029	666		16.9317	15.2233	14.6924		16.2802	16.0148	14.771	16.0413	16.646		15.6997			15.4208		15.9143	15.8272			16.2448	15.4387	15.1227
AAAGIEK(UniMod:121)GAR	MRPL11	MRPL11_K99	0.0289266	0.0737026	-0.217198	0.988395	0.930527	0.798313	0.924506	0.755559	0.363776	667		16.1446	16.3831			16.5049	16.3821	15.9914	16.3213	16.3561	16.1237	15.9821	16.1644	16.9852	15.9621	15.9663	16.7686	16.4775	16.115	16.1122	16.3378	16.3147	16.4032	15.5488
AAAGK(UniMod:121)AELELELGR	PLEC	PLEC_K2078	-0.326816	-0.390682	0.098279	0.755284	0.535418	0.931969	0.244852	0.113904	0.681668	668		17.7903	18.0797	17.6979	17.3782		18.0437	17.1656	18.2173	17.9858	17.7746	17.8673	18.1567	17.578	16.9066	17.6409	18.0355	17.4288	17.3975	17.731	17.9844	18.0103	17.4437	17.5474
AAAGK(UniMod:121)VGDDPAVWQLK	TLN1	TLN1_K2104	0.15397	-0.22785	-0.0452396	0.949487	0.848117	0.984596	0.69387	0.530543	0.907759	669	15.6825	16.9508	16.4543		15.8825	16.7462	16.4096	17.0278	16.3323	16.852	16.516	16.2489	15.063	17.2579	16.6698	16.0471	16.5828	16.4904	16.6869	17.1016	16.4252	16.7945	16.7908
AAAGMVWK(UniMod:121)PK	DNTTIP1	DNTTIP1_K188	0.68895	-0.383942	0.732877	0.732101	0.791571	0.541989	0.219921	0.407821	0.123927	670	14.2209			16.1814	15.8285		16.1893	15.6525	15.989		15.7631	16.6683	14.5138	16.7324	15.8106	15.9681	15.5356		15.8533	15.4253	16.7749	15.9764	16.1681	16.4312
AAAGSHFDAAK(UniMod:121)AVEEQLR	PPP1R35	PPP1R35_K128	0.0532633	-0.167758	-0.224618	0.956648	0.710339	0.587766	0.727323	0.278149	0.150822	671	18.8762	19.1918	19.5831	19.2687	19.0425	19.5689	19.3296	19.1919	19.229	18.9957	19.2515	19.0295	18.956	18.8356	19.025	19.018	18.8191	19.0292	18.8775	18.9873	18.8748	18.9974	18.4447	18.4978
AAAHHYGAQC(UniMod:4)DK(UniMod:121)PNK	NDUFA8	NDUFA8_K38										672																					13.8512
AAAK(UniMod:121)C(UniMod:4)LDAVVSTR	CAND1	CAND1_K355	-0.0537956	-0.164036	0.0481306	0.965188	0.780738	0.960577	0.776518	0.390448	0.799484	673	17.3694	18.1926	17.9644	18.2007	17.4369	17.9717	18.1603	17.9432	18.5398	18.3464	18.154	18.4867	18.3418	17.9467	18.3072	18.275	18.3598	18.7465	18.0927	18.0692	18.3249	18.4732	18.256	18.4066
AAAK(UniMod:121)HLIER	UBE3A	UBE3A_K30;UBE3A_K7;UBE3A_K27	-0.148302	-0.0411143	0.212845	0.815315	0.93412	0.558316	0.32444	0.765439	0.132871	674		21.9609	22.1575	22.2678	21.8203	22.0831	21.7859	22.2324	21.9506	22.0192	22.1608	21.9143	21.8724	22.1459	22.0106	21.8515	21.9033	22.3178	22.1644	21.9819	22.4153	22.0628	22.2088	22.5319
AAALASGC(UniMod:4)TVEIK(UniMod:121)GGAHDYYNVLPNK	PM20D2	PM20D2_K308	-0.0212032	-0.199293	0.0899744	0.979477	0.479534	0.831377	0.85979	0.0840491	0.421728	675		19.8449	20.1358	19.9829	19.7109	19.869	20.1299	20.1569	20.1163	20.1638	20.2236	20.0855	19.8434	20.0279	19.995	19.9259	19.8577	20.0229	19.8373	19.9859	20.0819	19.9367	20.0537	19.9915
AAALASLK(UniMod:121)K	SPTLC1	SPTLC1_K126	-0.0111138	-0.120249	-0.165874	0.986301	0.673321	0.501929	0.91081	0.233346	0.105182	676	22.2462	22.2875	22.488	22.3782	22.2749	22.343	22.2905	22.4471	22.4025	22.2796	22.5359	22.3788	22.1998	22.1815	22.3337	22.4009	22.3696	22.54	22.4456	22.5892	22.2121	22.4076	22.3069	22.3544
AAALEAC(UniMod:4)LDVTK(UniMod:121)QK	NSRP1	NSRP1_K176	0.956075	0.281369	1.75811	0.319694	0.858028	0.0314667	0.0324522	0.552618	0.00154436	677	16.8304	16.5732		16.1096	17.9984	16.5334	17.5301	17.7799		17.1075	17.3241		17.5414	17.5177	17.6064	17.3232			17.0823	14.7354	17.7331	17.6741	17.8845	17.3759
AAALEAM(UniMod:35)K(UniMod:121)DYTK	STIP1	STIP1_K442_Oxi441	0.372304	-0.192196	0.22249	0.852208	0.846992	0.889803	0.389602	0.527585	0.550177	678		16.0677		15.9019		16.2139	16.5003		16.6646	16.9635	15.9111	16.5708	16.4459	16.4397	15.9692	16.4864	17.1284	16.1294	15.9824	15.5892		15.9957	16.864
AAALEAMK(UniMod:121)DYTK	STIP1	STIP1_K442	-0.0308487	-0.0732913	-0.00665436	0.970629	0.864118	0.993285	0.808542	0.566083	0.958287	679	18.6963	19.2317	19.3196	19.01	18.981	19.1576	18.9422	19.0535	19.4304	19.5654	19.3538	19.4561	19.3595	19.3142	19.4802	19.3588	19.4919	19.6091	19.3993	19.2083	19.6121	19.353	19.4	19.3168
AAALGTK(UniMod:121)IIDEDGLLNLIR	RFC1	RFC1_K468	0.939722	0.281827	-0.170863	0.357164	0.817488	0.924382	0.0398717	0.461085	0.653006	680		20.039		20.4126		20.8021	21.6547	21.0398	21.1997	19.5167	20.7724			20.6957	20.5887	21.0498		20.5838	21.6304	20.8379		20.7778	20.7198	21.042
AAALK(UniMod:121)AAEAAPR	SHISA8	SHISA8_K268;SHISA8_K363	0.21235	0.0856275	-0.0840238	0.766479	0.893455	0.923255	0.258588	0.644528	0.650708	681	17.7741	17.4502	17.9154	17.8699	17.3649	18.3409	18.0744	18.0789	18.2324	17.6723	18.0234	17.6097	18.2046	18.0067	17.6744	17.9946	17.7881	17.6434	18.0375	17.8803	17.8209	17.807	17.8204	17.565
AAALLAK(UniMod:121)QAEM(UniMod:35)EVK	UBXN4	UBXN4_K301_Oxi305	0.15197	0.0493704	0.0563838	0.925512	0.962799	0.970858	0.598684	0.863845	0.84475	682	18.9568	17.6503	18.3789	18.1135	18.9195	18.1357	18.3005	18.3517	18.7849	17.6979	17.9042	17.9266	17.9393	18.3481	17.4425	18.7812	18.1434	18.246	17.7409	17.6458	18.0255	17.8487	18.1549	17.9724
AAALLAK(UniMod:121)QAEMEVK	UBXN4	UBXN4_K301	-0.238156	-0.353045	0.127967	0.926363	0.809713	0.95986	0.604471	0.444377	0.796154	683	21.911	20.5721	20.8054	21.88	20.5388	22.2396	20.7275	20.7098	21.1398	21.851	20.9375	21.6919	20.8832	20.5345	20.7202	22.0702	22.0929	21.6984	20.6568	20.5474	20.9628	20.9796	22.1882
AAALLMLTK(UniMod:121)NVDFVK	CCNDBP1	CCNDBP1_K179	0.115874	-0.123957	-0.113268	0.833559	0.738784	0.798912	0.353728	0.321863	0.364439	684	18.5981	18.8588	18.7081	18.8161	18.7103	19.105	18.7484	18.8809	18.9175	19.0328	18.7679	18.7822	18.9169	18.9289	18.5202	18.6386	19.0548	18.67	18.763	18.8887	18.7115	18.793	18.7333	18.6857
AAALVLQTIWGYK(UniMod:121)ELR	CTNND1	CTNND1_K833;CTNND1_K827	0.142349	-0.65972	0.0552806	0.93805	0.301647	0.973926	0.645884	0.0303087	0.858047	685		16.8231	17.2964	17.271	17.3439	17.2899	17.6158	16.8404	17.0735	16.8282	17.8727	17.66	16.8373	16.8071	17.3363	15.8148	17.9415	17.4806	17.2288	17.4955		17.8936	17.6283	17.2538
AAAM(UniMod:35)TPPEEELK(UniMod:121)R	RAB3GAP1	RAB3GAP1_K915_Oxi907	0.178758	0.0587281	-0.035533	0.800298	0.922881	0.968652	0.302313	0.731803	0.835581	686	18.7506	18.3239	18.5711	18.1703	18.6997	18.8032	18.6169	18.4112	18.6459	18.3507	17.9556	18.2616	18.5042	18.623	18.3637	17.9579	18.6802	18.3055	18.2747	18.1885	18.5178	18.3679	18.2289	18.1922
AAAMTPPEEELK(UniMod:121)R	RAB3GAP1	RAB3GAP1_K915	0.142013	-0.127444	-0.0446918	0.793444	0.753299	0.946166	0.293425	0.344537	0.737943	687	20.3065	20.2173	20.8086	20.8148	20.6058	20.6295	20.7043	20.7757	20.5558	20.4359	20.7483	20.519	20.451	20.5279	20.4617	20.3087	20.2454	20.5345	20.5163	20.5391	20.513	20.5118	20.2966	20.3351
AAANAVLQDK(UniMod:121)SLTR	ZNF827	ZNF827_K226	0.296546	0.122043	0.273411	0.755304	0.886746	0.657718	0.244877	0.625367	0.20226	688			16.2269	15.9975	16.0774	16.3691		16.7798	15.554	15.5331			15.1575		15.7854	16.0538	15.6647	15.7035	15.3294		15.8484	15.8651	15.8912	15.7524
AAAPAPEEEM(UniMod:35)DEC(UniMod:4)EQALAAEPK(UniMod:121)AK	EEF1G	EEF1G_K275_Oxi263	0.784005	0.365324	0.494081	0.756838	0.880335	0.896747	0.246619	0.606639	0.57005	689	17.1332	18.782	17.2194	16.2977	17.4837	18.6507	18.2919		18.5024	18.8258	16.4435		18.6751	18.5167		17.6759	18.581		16.6345		18.5772	17.6265
AAAPAPEEEMDEC(UniMod:4)EQALAAEPK(UniMod:121)AK	EEF1G	EEF1G_K275	0.358744	-0.138109	0.427001	0.926931	0.957119	0.886341	0.607456	0.842813	0.541426	690	19.0177	20.5028	18.5463	18.5408	19.6452	20.4952	19.8445	18.0578	20.7113	20.9433	18.8595	18.7225	20.5762	20.4573	18.485	19.1658	20.4295	18.7777	18.5846	17.8669	20.9251	19.1083	18.6847	18.6485
AAAPK(UniMod:121)ATPVAAAK	MAP1S	MAP1S_K877;MAP1S_K851	0.232861	-0.121045	0.226462	0.870664	0.890391	0.784902	0.424576	0.635949	0.343312	691			17.1505	16.8069	16.8974	17.5123	17.0052	17.4313	17.4438	17.7321	16.5286	17.7652	17.0174	17.5752	17.1465		17.0732	17.3281	17.3447	17.0715	17.7166	17.1585	17.3212	17.527
AAAQC(UniMod:4)YIDLIIK(UniMod:121)ESDNNVK	COPB1	COPB1_K291	0.118546	-0.220061	0.0517218	0.857444	0.55271	0.940295	0.398697	0.124554	0.710825	692	19.2052	19.2301	19.5654	19.1823	19.4916	19.3635	19.4836	19.3185	19.719	19.3203	19.5978	19.5563	19.6105	19.3163	18.9952	19.3911	19.5453	19.155	19.6016	19.3047	19.6148	19.4008	19.3481	19.4497
AAAQLLQSQAQQSGAQQTK(UniMod:121)K	2011-09-01	SEPT11_K418;SEPT11_K428	0.0939633	-0.120339	-0.0357164	0.959234	0.886816	0.979253	0.74119	0.625833	0.884607	693	15.6734	16.471	15.6192		16.3754		16.0519	15.6181	16.4237	16.3726	16.5013	16.4944	16.4064	16.9619	16.0115	15.931	16.4963	15.8117	16.4732	16.5731	16.3914	16.1602	16.6659	15.994
AAAQMEK(UniMod:121)QGDGFR	URGCP	URGCP_K854	-0.219701	0.148534	0.0976455	0.774825	0.812335	0.913104	0.268285	0.450651	0.618629	694	17.5093	17.3271	16.9024	17.0149	17.0805	17.265	17.0158	16.5136	17.3073	17.0132	16.8846	16.6561	17.2215	17.3351	17.077	16.8217	17.301	16.4301	16.7417	16.6322	16.9686	16.8638	16.7373	16.9259
AAASK(UniMod:121)LEQGK	GTF2F1	GTF2F1_K407	1.42594	1.13446	1.24287	9.04397e-05	0.000185957	4.82215e-05	6.29287e-07	2.08095e-06	5.73439e-07	695		16.8592	17.1322	16.2464	18.4782	18.0458		17.9916	17.134	16.9724	17.517	16.9962	18.2949	18.2487	18.2864	18.3276	17.1639	17.0618	17.0402	17.2702	18.4531	18.5353	18.4202	18.0989		+
AAASK(UniMod:121)LGEFAK	PPP2R1B	PPP2R1B_K200	-0.0515689	-0.143306	-0.16769	0.913335	0.532865	0.402299	0.557897	0.11265	0.0662009	696	22.254	22.1758	22.171	22.1047	22.1091	22.1465	22.1286	22.115	22.1575	22.2088	22.3195	22.131	22.0702	21.9411	22.103	22.1292	22.2496	22.1999	22.2564	22.2063	21.9885	22.1662	22.0953	21.9915
AAASLSQPEEEQK(UniMod:121)LQPELQPK	TIMELESS	TIMELESS_K1106	-0.318316	-0.0769989	0.0729216	0.764661	0.929085	0.958926	0.255488	0.75065	0.790591	697		17.7692		17.3495	17.042	17.5966	17.178	17.1475	17.8854	17.9969	17.1232		17.7362	17.7208	17.4273	17.4817	17.7111	17.0978			17.7975	17.761	17.2418	17.1093
AAASTDYYK(UniMod:121)R	PDHA1	PDHA1_K244;PDHA1_K251;PDHA1_K213;PDHA1_K282	-0.472873	0.210666	-0.148919	0.27292	0.693994	0.830389	0.0247932	0.257107	0.419386	698	17.3725		17.4083	16.8038	16.593	16.8981	16.7928	16.6041	16.3408	16.1295	17.0498	16.4668	16.632	16.9825	16.8477	16.3673	17.0899	16.8069	17.0666	17.0883	16.8267	16.6974	17.0205	16.9114
AAATQPDAK(UniMod:121)DTPDEPWAFPAR	SND1	SND1_K71	-0.116025	0.0011121	0.183406	0.927142	0.999004	0.831152	0.609153	0.996078	0.42111	699	21.6677	21.7974	22.3772	22.3072	21.854	21.6491	22.1742	22.008	21.7929	21.7341	22.1441	21.7943	21.365	21.9055	22.2322	21.9671	21.3254	21.4571	22.3806	21.9753	21.7194	22.2239	22.0868	21.8419
AAAVGTANK(UniMod:121)STVEGIQASVK	VCL	VCL_K655	0.0899555	0.0315217	-0.207604	0.915904	0.956238	0.643969	0.563831	0.839175	0.190158	700	17.7487	18.0118	17.9717	17.8019	17.8269	18.0856	18.0954	17.8862	18.0963	18.2501	17.822	17.468	18.0092	18.217	17.6855	17.8508	18.182	18.058	18.2205	17.8982	18.029	17.9572	17.9096	17.6326
AAAVQADDVEVLK(UniMod:121)VGR	INTS1	INTS1_K695	-0.208393	-0.305723	-0.055261	0.776128	0.529804	0.952843	0.269466	0.110843	0.766607	701	17.9325	17.7794	17.4474	17.3156	17.7416	17.4155	17.5616	16.9226	17.6361	17.4332	17.739	17.7021	17.6223	17.0199	17.1798	17.4654	17.5417	16.866	17.3335	17.2069	16.995	17.3513	17.2529	17.1277
AAAYSK(UniMod:121)LGNYAGAVQDC(UniMod:4)ER	SGTA	SGTA_K137	0.278642	-0.249339	-0.0880161	0.680524	0.663832	0.925761	0.174393	0.22224	0.66167	702	21.1279	22.5482	22.1213	22.1767	22.4271	22.1478	22.1805	22.3333	22.4159	22.498	22.4938	22.1795	22.0245	22.0474	22.278	22.2398	22.2999	22.2538	22.5353	22.3773	22.0584	22.4504	22.4495	22.1559
AAC(UniMod:4)DK(UniMod:121)LAADC(UniMod:4)AHELR	DHRS1	DHRS1_K172	-0.470745	0.277486	0.16591	0.461602	0.699762	0.892371	0.0654404	0.263749	0.558111	703	16.5417	16.7629	16.3525	16.7877	15.8859	16.7626	16.3802	15.5331	15.7505	16.5571	16.3925	15.8816	16.0048	16.7596	16.3357	16.5915	16.4242	16.4293	15.8459		16.4623	16.4055	16.3293
AAC(UniMod:4)FDGHLEIVK(UniMod:121)YLVEHK	FEM1C	FEM1C_K133	0.232895	-0.04971	-0.0546534	0.813464	0.949847	0.960577	0.320924	0.816914	0.799106	704	17.3272	18.1591	18.2543	18.4428		18.267	18.5104	18.0588	18.259	18.0981	17.5296	18.2051	18.2892	17.9514	18.0117	17.6405	18.2345	17.8914	18.1452	18.2154	18.0943	17.767	18.1387	18.2679
AAC(UniMod:4)IAEQYHTVLK(UniMod:121)LQGQVSAK	KIF20A	KIF20A_K819;KIF20A_K801	0.356565	-0.0348362	0.57783	0.553865	0.958144	0.0779856	0.098409	0.84887	0.00502451	705		17.2682	17.5446		17.6	17.6587	17.9259	17.8672		17.6486	17.4307	17.8052	17.6031	17.8126	17.6593	17.2985		17.1357	17.5356	17.4836	18.295	17.5784	17.8311	18.1468
AAC(UniMod:4)NGPYDGK(UniMod:121)WSK	GLOD4	GLOD4_K52	1.03049	-0.338099	0.216241	0.658796	0.828594	0.935979	0.157647	0.48633	0.692968	706			13.3706		15.1062	14.7437	13.6981	14.0566	14.709	14.989	14.5464	14.2759	15.3532		13.1103	14.4123	13.9841			14.1199	14.4583	13.3621	14.1003	15.1523
AAC(UniMod:4)QC(UniMod:4)VEPIK(UniMod:121)SAVC(UniMod:4)IADPLPTPSQEK	POP1	POP1_K354	-0.316968	0.778197	-0.144292	0.703765	0.0470693	0.875927	0.192988	0.00186706	0.515425	707		18.9946	18.3113	18.4215	17.5483	18.1849	18.9887	18.3135	18.4438	18.2043	18.4924	17.9898	18.7659	19.0948	19.1418	19.2406	18.5477	18.7704	18.7434	18.865	18.6837	18.5077	18.4623	18.6957
AAC(UniMod:4)YTK(UniMod:121)LLEFQLALK	STIP1	STIP1_K406	0.187941	-0.315331	-0.215137	0.70286	0.320575	0.566388	0.191793	0.0342403	0.137503	708	19.3397	19.7404	19.7963	19.795	19.8557	19.7444	19.9996	19.8235	19.9958	19.9496	20.0383	19.719	19.6876	19.4897	19.6423	19.6217	20.2069	19.6144	20.109	20.1204	19.626	19.6466	20.0185	19.8991
AADALGK(UniMod:121)LISIHIK	GCN1	GCN1_K2373	0.0431475	-0.175211	0.042542	0.973884	0.775397	0.967926	0.82752	0.380386	0.829901	709	17.8552	18.8478	18.4146	18.2266	18.1167	18.4606	18.3362	18.6032	19.1019	19.2252	18.4136	19.4453	18.6522	18.7458	19.0398	19.0474	18.9021	18.8675	18.7114	18.8786	18.8544	18.7817	18.9451	18.9485
AADAVNK(UniMod:121)M(UniMod:35)TIK	SNX2	SNX2_K294_Oxi295	-0.0459212	-0.299672	0.30141	0.979694	0.622553	0.629033	0.863878	0.180691	0.17829	710			18.2099	17.2861	17.5323	18.0404	17.8422	17.3934	17.8832	17.9185	17.4093	17.1672	17.2644	17.6913	17.0984	17.1255	17.4078	17.3215	17.3389	17.2838	17.6419	17.2871	17.6414	17.9873
AADAVNK(UniMod:121)MTIK	SNX2	SNX2_K294	-0.0902405	-0.209115	-0.152379	0.888445	0.569794	0.695523	0.478758	0.136969	0.236959	711	18.261	18.6466	18.5922	18.6822	18.1245	18.6291	18.6169	18.4506	18.2408	18.4627	18.4908	18.3612	18.1914	18.2423		18.1055	18.6239	18.645	18.6418	18.365	18.371	18.5186	18.4076	18.369
AADC(UniMod:4)EVEQWDSDEPIPAK(UniMod:121)ELER	GRHPR	GRHPR_K43										712	19.354	19.7213			19.6041	19.7688	18.7312		19.5595	19.6518			19.5319	19.6164			19.8803				19.7204
AADDSK(UniMod:121)EVESFQQLLNAR	VPS52	VPS52_K584	0.217699	-0.0909736	-0.0524921	0.802694	0.900632	0.961508	0.30493	0.664893	0.802347	713	19.878	20.9918	20.3428	20.5077	20.9193	20.716	20.5356	20.4202	21.1157	21.1297	20.5266	20.6064	20.878	21.0589	20.3757	20.7019	21.2037	20.6717	20.9922	20.6525	20.8777	20.6587	20.9259	20.8479
AADEAK(UniMod:121)MR	DHX15	DHX15_K614										714		17.7289						17.0223				17.6023							17.3055		17.7088			17.1716
AADEIEK(UniMod:121)EK	OTULIN	OTULIN_K64	-0.314026	-0.0864448	0.145129	0.769788	0.912884	0.878061	0.261762	0.701011	0.520637	715		20.4824	20.5323		19.3712	20.5829	20.3186	20.5005	20.8891	20.9183	20.3036	20.7093	20.4891	20.4535	20.5874	20.9446	20.6269	20.7345	20.5911	20.2433	21.0318	20.7324	20.4102	20.6019
AADFIDQALAQK(UniMod:121)NGR	DUSP3	DUSP3_K116;DUSP3_K75	0.0725982	-0.0855299	0.157166	0.940494	0.87665	0.780112	0.654266	0.598102	0.336456	716	19.6504	19.2502	19.3231	19.7056	19.5766	19.4891	19.6204	19.5336	19.452	19.45	19.4783	19.4234	19.6801	19.3952	19.2983	19.088	19.6056	18.6966	19.2442	19.2542	19.1847	19.4134	19.5579	19.2733
AADFQLHTHVNDGTEFGGSIYQK(UniMod:121)VNEK	VDAC3	VDAC3_K197	0.155421	-0.134618	0.121359	0.902054	0.856152	0.902582	0.520911	0.547874	0.587669	717		16.8995	16.9894	17.1818	17.2164	16.717	17.2865	17.4961	17.3251	16.5386	17.2417	17.5953	17.0743	16.8695	17.0567	17.1617	17.2351	17.2309	16.7629	17.3075	16.7545	17.1168	17.7439	17.4065
AADGPQK(UniMod:121)LLK	EMG1	EMG1_K154	0.0926363	0.387069	0.612868	0.924902	0.327122	0.0363696	0.597044	0.03563	0.00184717	718	20.2764	20.8935	20.8864	20.722	20.2367	21.0674	20.8536	20.9911	20.7964	21.1353	20.8447	21.1342	21.1423	21.549	21.4248	21.3426	20.9919	21.2362	21.1363	20.8358	21.7647	21.4284	21.6932	21.7654
AADGSAVSTVTK(UniMod:121)TER	SMTN	SMTN_K668	0.570045	0.716855	0.415842	0.207457	0.0459376	0.349522	0.015574	0.00180661	0.0504094	719		16.699	16.6956	16.2522	16.9917	17.0265	17.3207	17.1371	16.5891	16.7031	17.0831	16.1098	17.5221	17.443	17.0945	17.293	16.6423	16.8106	16.7647	16.8194	17.4986	17.0423	17.552	16.6075
AADGSLSAK(UniMod:121)SFQELK	OLFM2	OLFM2_K117										720	17.1588		17.3927	17.1342				17.842
AADHLK(UniMod:121)PFLDDSTLR	PRPF3	PRPF3_K52	0.256598	-0.150138	-0.146993	0.478398	0.710358	0.742939	0.0708267	0.278333	0.288247	721	19.2587	19.9293	19.6353	19.5757	20.0773	19.9748	19.7684	19.6048	19.8417	19.7873	19.8981	19.5413	19.6672	19.5963	19.5004	19.704	19.8475	19.7901	19.9329	19.797	19.5066	19.8235	19.8044	19.6452
AADIASK(UniMod:121)VDASAC(UniMod:4)GM(UniMod:35)ER	ASMTL	ASMTL_K327_Oxi335	0.219163	0.16566	0.0819336	0.759003	0.82219	0.938577	0.248422	0.470941	0.703725	722	17.1916	17.6494	17.2875	17.1521	17.6423	17.7943	17.5941	17.1266	17.7271	17.2989	17.5229	16.9981	17.6213			17.4835	17.6752	17.3866	17.0203		17.5207	17.3723	17.4348
AADIASK(UniMod:121)VDASAC(UniMod:4)GMER	ASMTL	ASMTL_K327	0.0993665	-0.0083675	-0.232424	0.891993	0.989577	0.577686	0.490787	0.956892	0.144363	723	18.209	18.0592	18.0023	18.1457	18.4199	18.18	18.1721	18.0416	18.3178	18.0607	18.2032	17.5753	18.2006	17.9754		17.9166	18.0938	17.7967	17.817	17.9752		17.7553	17.7032	17.6062
AADIDQEVK(UniMod:121)ER	CAND1	CAND1_K586	-0.0814522	-0.167048	-0.24907	0.891888	0.60391	0.320731	0.490062	0.164229	0.0433303	724	18.1657	18.5331	18.4146	18.2139	18.2069	18.3148	18.3237	18.1561	18.5508	18.6497	18.5391	18.3427	18.2895	18.4688	18.2808	18.375	18.6797	18.5514	18.5349	18.6169	18.638	18.3494	18.2726	18.1266
AADISLDNLVEGK(UniMod:121)R	TP53BP1	TP53BP1_K1626;TP53BP1_K1631	1.26322	0.882455	1.19092	1.55495e-06	0.000135343	1.87608e-06	4.31585e-09	1.41144e-06	1.19423e-08	725	18.7976	19.0582	19.2701	19.4031	20.0612	20.5646	20.4245	20.5315	19.4237	19.429	19.4002	19.5947	20.589	20.2627	20.2302	20.2956	19.4134	19.3407	19.2424	19.5373	20.6165	20.5482	20.5513	20.5815		+
AADK(UniMod:121)LAPAQYIR	SNW1	SNW1_K170	0.167115	0.172133	0.505257	0.872788	0.796796	0.227202	0.431843	0.418352	0.0243567	726	17.5056	18.458	18.2145	17.8087	17.8227	17.9333	18.2512	18.648	18.4968	18.4734	17.9277	18.7859	18.4144	18.5906	18.5264	18.8408	18.1609	18.4629	18.5114	18.0218	18.8522	18.8918	18.7086	18.7255
AADK(UniMod:121)LIQNLDANHDGR	S100A16	S100A16_K61	0.153773	0.0716618	0.269823	0.92404	0.94582	0.789745	0.59172	0.802108	0.350014	727	17.6964	19.4725	19.1821	19.0578	18.3917	19.3168	19.0088	19.3065	19.6174	19.7584	19.1733	19.7111	19.4985	19.8047	19.5276	19.716	19.4893	19.8253	19.6525	18.9334	19.843	19.6828	19.7291	19.7249
AADLK(UniMod:121)YIEAC(UniMod:4)AR	UGDH	UGDH_K107	0.124086	-0.114647	0.0232649	0.840492	0.788774	0.974993	0.365817	0.402747	0.864101	728	20.0383	20.7564	20.7464	20.5548	20.6759	20.4321	20.6406	20.8435	20.9732	20.8955	21.0787	20.8893	20.6989	20.9884	20.862	20.8289	20.802	20.9817	20.9566	20.9379	20.9422	21.0423	20.9408	20.846
AADLQLEMTQK(UniMod:121)PHK	BCAT2	BCAT2_K44										729		12.8853				14.6515					14.1345					13.7322					15.0478
AADPWVLK(UniMod:121)HSELEK	SOGA1	SOGA1_K1124	0.0504993	-0.287774	-0.10894	0.95052	0.335059	0.825437	0.70089	0.0374347	0.410268	730	19.9065	19.8384	20.0324	20.1231	20.0282	20.1125	20.0447	19.9169	19.8258	19.6422	20.0421	20.1413	19.7659	19.3766	19.6856	19.6722	19.5221	19.6364	19.6884	19.5546	19.4762	19.8155	19.2995	19.3745
AADQFDIYSSQQSK(UniMod:121)YSHTVNHK	C5orf24	C5orf24_K41										731		17.6786			18.18	18.995					18.0901		18.0367	18.0635		18.8661	18.0591			16.5795	18.3917
AADSSAPEDSEK(UniMod:121)LVGDTVSYSK	SLC20A2	SLC20A2_K415	-0.329467	-0.0337047	0.160249	0.814646	0.977254	0.907953	0.323034	0.911993	0.600434	732		18.4252	18.2815	18.4174	17.0067	18.7579	18.5352	17.8812	18.5392	18.7667	18.0795	17.9142	18.4144	18.6817	17.9036	18.1652	18.8975	18.1847	18.1764	17.7677	18.5685	18.5543	18.4333	18.1113
AADTIEALQK(UniMod:121)AGIK	ATP11A	ATP11A_K678	0.0142588	-0.164073	-0.0581103	0.986902	0.672609	0.92752	0.915904	0.232216	0.667592	733	18.5105	19.1397	19.1774	18.9088	18.9204	18.9345	18.9918	18.9467	18.9509	19.1047	18.9323	18.7127	18.7448	18.7325	18.7886	18.7784	18.8397	19.0022	18.923	18.8191	18.6198	19.1263	18.8322	18.7733
AADTQVSETLK(UniMod:121)R	GCN1	GCN1_K12	-0.0861944	0.0569101	-0.0999815	0.940779	0.934951	0.908865	0.655179	0.767804	0.604745	734	17.4627	17.6332	17.2912	17.3336	17.9865	17.3386	17.0497	17.001	17.8973	17.9099	17.446	17.2611	18.0326	17.3408	17.6748	17.6939	17.6688	17.7151	17.6808	17.9263	17.5708	17.6092	17.7584	17.6527
AAEADSK(UniMod:121)LK	MTA2	MTA2_K330	-0.093996	-0.447214	-0.23186	0.914117	0.186145	0.538699	0.559494	0.0133479	0.122008	735		17.6873	17.6358	17.6537		17.7592		17.3706	17.4142	17.4346		17.5908		16.8705	17.1948			17.3178	17.3472	17.3561	17.0506	17.159		17.1159
AAEAESK(UniMod:121)LK	MTA1	MTA1_K333	0.0425161	0.110523	-0.0559412	0.97397	0.831012	0.943868	0.827989	0.49151	0.72649	736		17.5978	17.6394		17.5622	17.7162	17.7623	17.604	17.5245	17.4672	17.9151	17.1537	17.6299	17.3969	17.5825	17.8933	17.7994	17.4652	17.4806	17.9848	17.4364	17.5507	17.818	17.7012
AAEAFK(UniMod:121)QLNQR	EPS8L2	EPS8L2_K281;EPS8L2_K297	0.0239865	-0.19135	0.128311	0.986797	0.804576	0.92068	0.915153	0.435175	0.642631	737	15.4734	16.5821	15.7858	15.9941	16.1012	15.9331	15.9248	15.9723	16.4234	16.1982	15.7594	16.2121	15.9062		15.7471	16.2174	16.086	16.3399	15.3451	16.0514	16.142			16.0259
AAEAFSELSK(UniMod:121)R	EPS8	EPS8_K299	0.106237	-0.252375	-0.100569	0.893247	0.57532	0.876775	0.49457	0.141424	0.517631	738	17.4462	17.6877	17.5468	17.6351	17.7372	17.6526	17.5896	17.7613	17.9811	17.6234	17.8873	17.8328	17.8575	17.446		17.4329	17.8145	17.0448	17.3894	17.568	17.5727	17.5032	17.2701	17.0685
AAEAK(UniMod:121)ATTVPDFQETR	SH3GLB2	SH3GLB2_K185	0.181026	0.0535932	-0.023241	0.872788	0.949383	0.98738	0.431423	0.814541	0.924925	739	16.8794	17.4329	17.8526	17.467	17.1143	17.8039	17.9444	17.4934	17.9937	17.5473	17.6721	17.3559	17.7999	17.4768	17.5979	17.9088	17.3261		17.3835	17.4526	17.9955	16.9638	17.1342	17.3632
AAEATNDYETLVK(UniMod:121)R	ERCC6L	ERCC6L_K1205	0.0502523	-0.344348	-0.479474	0.968252	0.486223	0.205975	0.795968	0.0869235	0.0206784	740	17.3447	17.5234	17.395	17.2812	17.7056	17.5014	17.4259	17.1124	17.5421	17.396	17.5829	17.0187	16.8189	17.2888	17.0639	16.9906	17.4677	17.1772	17.1243	17.483	17.3196	16.9315	16.9214	16.1617
AAEAYQK(UniMod:121)QLR	TONSL	TONSL_K336	0.215671	0.0863067	-0.145197	0.655003	0.847924	0.748481	0.154736	0.530103	0.295107	741	17.9094		17.8925	17.8287	18.3853	18.0703	18.0717	17.8429	18.3429	18.4033	17.9434	17.8487	18.1132	18.2853	18.2861	18.1991	18.2793	18.5403	18.4689	18.4591	18.4679	18.1971	18.3409	18.161
AAEC(UniMod:4)AGK(UniMod:121)LFLFHTSLPIAEAPGK	SEC24C	SEC24C_K638	-0.158039	-0.305221	-0.0108091	0.776015	0.288612	0.988705	0.269348	0.0278089	0.933971	742		18.6719	18.5134	18.597	18.2389	18.6652	18.3677	18.4726	18.8954	18.8547	18.6493	18.9581	18.5338	18.6521	18.2725	18.6782	18.899	18.4271	18.7451	18.5285	18.6	18.5497	18.614	18.7928
AAEC(UniMod:4)K(UniMod:121)VDSIGSGR	AGAP3	AGAP3_K357;AGAP3_K358;AGAP3_K393	1.23477	0.205415	0.116471	0.201143	0.890975	0.958559	0.0147278	0.637242	0.788792	743	14.1012		16.7576	16.262	17.1775	17.1938	16.4704	16.9253	17.0526	16.3048	16.2105	16.9779	17.1175	17.2009	16.6299	16.419	17.0034	15.8232	17.4596	16.637	17.4512	16.5494	16.6301	16.7582
AAEDAVYELQSK(UniMod:121)R	EVPL	EVPL_K1357	0.190789	-0.33274	-0.209915	0.756714	0.441787	0.658934	0.246284	0.0679494	0.20363	744	18.454	18.3953	18.5512	18.5419	19.242	18.4322	18.5974	18.4338		18.2196	18.5661	18.2504	18.1339	17.8452	18.0169	18.0545	17.9143	17.8686	18.1458	18.1233	17.5816	18.1074	17.8534	17.67
AAEDDEDDDVDTK(UniMod:121)K	PTMA	PTMA_K103;PTMA_K102	1.60595	-0.135549	-0.336622	0.671246	0.972794	0.94896	0.166823	0.897298	0.748815	745		20.3899	23.199	20.6211	25.5867	21.9908	21.8644	22.5952	24.6285	24.679	24.3456	22.2846	25.5298	21.8588	22.6811	25.3258	24.7544	21.073	21.3017	23.8019	21.7177	20.8324	23.3948	23.6397
AAEDELNIEAK(UniMod:121)DR	SPG7	SPG7_K238										746			15.3287	15.8916	15.8798	16.0088	15.5377	14.006	15.443	15.5634	14.9447		15.2412			14.3784					15.506
AAEDSPYWVSPAYSK(UniMod:121)TQPK	WDR70	WDR70_K626	0.911367	1.00023	0.988935	0.00126505	0.000382159	0.000330642	1.74333e-05	5.02704e-06	5.87753e-06	747	18.4012	18.1756	18.0469	18.001	19.5402	18.7813	19.0191	18.9296	18.5584	18.2731	18.5615	18.1042	19.4827	19.4076	19.2486	19.3592	18.6316	18.0514	18.3007	18.3613	19.4182	19.4098	19.4915	18.9812
AAEDSYAK(UniMod:121)IDEK	NUF2	NUF2_K447	0.345348	-0.0320576	-0.268046	0.871937	0.978423	0.838456	0.428715	0.916191	0.436965	748		14.9848			15.4295	15.1422		15.4188	16.2258	15.3838		14.9559		15.7557	15.5913	15.1223	15.8038		15.5537		15.8239	15.0826	15.3255
AAEEAK(UniMod:121)SAIAK	RDX	RDX_K400	0.0412742	-0.15119	-0.118355	0.958635	0.636537	0.756983	0.737829	0.194136	0.305533	749		18.1213	18.2095	18.151	18.1051	18.2827	18.2511	18.1685	18.3821	18.5412	18.2696	18.23	18.129	18.1775	18.2506	18.2611	18.4478	18.5745	18.5419	18.2684	18.5937	18.1937	18.1564	18.4154
AAEEEDEADPK(UniMod:121)R	PTMS	PTMS_K92	0.252767	0.55827	1.11751	0.827115	0.30833	0.00490222	0.344808	0.0316278	0.000157769	750		19.6162	19.3768	19.6808	19.1047	20.2988	20.2267	19.6126	19.4998	20.0331	19.4583	19.5359	20.3878	19.9063	19.9902	20.4759	19.5642	19.5679	19.146	18.7505	20.7149	20.4655	20.0707	20.2477
AAEEEPSTSATVPMSK(UniMod:121)K	PPIL2	PPIL2_K507	0.431215	0.487126	0.0816852	0.400143	0.291766	0.937064	0.0496853	0.0284218	0.697447	751	16.933	17.9098	17.7894	17.0013	17.6716	17.9435	17.8678	17.8754	17.6316	18.0359	18.0646	17.5302	18.2297	18.7391	18.1139	18.128	17.7712	17.7633	18.0406	18.3755	18.2128	17.9627	18.047	18.0548
AAEEFVNVYYTTM(UniMod:35)DK(UniMod:121)R	NXT1	NXT1_K30_Oxi28	0.0917627	-0.0400319	-0.038474	0.935491	0.95533	0.970542	0.636234	0.836181	0.842466	752	19.6531	19.1717	19.3803	19.5197	19.6069	19.4028	19.6736	19.4087	19.2258	19.2761	19.4913	19.1078	19.452	18.9341	19.0935	19.4611	19.5523	18.6485	18.6665	18.9633	18.5821	19.2919	19.0863	18.7163
AAEEFVNVYYTTMDK(UniMod:121)R	NXT1	NXT1_K30	0.171615	-0.0128008	0.0516856	0.686641	0.978793	0.931151	0.178182	0.918268	0.679212	753	20.6884	20.9902	21.2134	21.1403	20.9994	21.2371	21.2525	21.2298	20.7885	20.8091	20.9329	20.8508	20.6887	21.0344	20.7272	20.8799	20.8225	20.4875	20.8822	20.626	20.7413	20.8298	20.797	20.6569
AAEEGK(UniMod:121)DYPFAR	DMAP1	DMAP1_K122	0.317081	0.310337	0.318699	0.813464	0.699723	0.78649	0.320687	0.263607	0.34599	754		16.2231	16.3204	14.939	15.9269	16.3271		16.1798	16.2512	15.8923	15.9997	16.0566	16.446	16.954	15.8725	16.1686		16.511	15.7491		16.4994	16.4156	16.3754	16.5046
AAEEIGIK(UniMod:121)ATHIK	MTHFD1	MTHFD1_K66	0.145049	-0.144367	-0.317918	0.808697	0.73399	0.27789	0.312603	0.31483	0.0338683	755	18.9625	19.4251	19.686	19.355	19.6644	19.4872	19.4526	19.4045	19.8457	19.6669	19.3697	19.5985	19.4505	19.6928	19.4737	19.2862	19.5698	19.9361	19.8396	19.7651	19.5239	19.4175	19.3613	19.5363
AAEELSK(UniMod:121)LR	PDCD6IP	PDCD6IP_K48	-0.0970018	-0.271176	-0.096965	0.901668	0.472273	0.877556	0.519181	0.0808417	0.519338	756	20.4504	20.7455	20.5168	20.0512	20.4137	20.3538	20.3244	20.284	20.6688	20.7484	20.6012	20.5989	20.4778	19.9134	20.5268	20.6146	20.6518	20.768	20.7263	20.4472	20.5478	20.5505	20.7229	20.3844
AAEEPSK(UniMod:121)VEEK	MARCKS	MARCKS_K263	-0.084117	-0.123491	0.0558733	0.942218	0.830502	0.950167	0.662249	0.490077	0.753709	757		17.5053	17.2483	17.0031	16.9973	17.3732	17.1979	17.1039	17.8194	18.1152	17.4417	17.8672	17.3859	18.0529	17.6838	17.6269	17.8768	17.8053	18.236	17.564	18.1757	17.7062	17.8291	17.9947
AAEETNMEK(UniMod:121)K	LIMA1	LIMA1_K52										758		14.7617						13.2331													14.4435
AAEEVEAK(UniMod:121)FK	CHCHD3	CHCHD3_K173	-0.00108279	-0.108383	-0.270828	0.999273	0.791404	0.333571	0.993337	0.407084	0.0464729	759	18.5366	18.4068	18.566	18.2036	18.2751	18.483	18.6022	18.3483	18.5183	18.6856	18.8649	18.7378	18.5175	18.5765	18.5988	18.6802	18.6032	18.8633	18.8367	19.0702	18.4127	18.4774	18.5204	18.8796
AAEFAK(UniMod:121)LSIK	TMEM206	TMEM206_K325;TMEM206_K386										760			17.3227								16.6712	17.0059
AAEFK(UniMod:121)IDFPTR	AKAP17A	AKAP17A_K118	0.513737	0.330564	0.276994	0.126545	0.447877	0.54431	0.00738568	0.070448	0.125293	761	17.8112	18.3834	17.7415	17.8613	18.8387	18.2864	18.3698	18.3575	18.2591	18.1055	18.1407	17.8578	18.5009	18.4666	18.3484	18.3694	18.1103	18.0254	18.0993	17.8514	18.3416	18.7234	18.3504	17.779
AAEFSK(UniMod:121)K	DIAPH2	DIAPH2_K498										762								17.7571				17.918			17.3747						17.2685	17.8499		17.4557
AAEFYK(UniMod:121)EALR	IFT88	IFT88_K517;IFT88_K498	-0.0531638	-0.249382	-0.1399	0.983759	0.825487	0.924903	0.889306	0.478916	0.654954	763	16.9752		16.7285		17.1568		16.4406			17.0022		16.4732	16.0793	16.431	16.9546			16.7813	16.6934	16.8531	16.0421	16.665	17.201
AAEGHYASQNK(UniMod:121)EFLK	AMOTL1	AMOTL1_K551;AMOTL1_K501	-0.270611	-0.18602	-0.0282797	0.739286	0.788752	0.982302	0.227143	0.402156	0.897826	764	15.7047	16.2725	16.0242	16.2825	15.6978	15.5877	15.9106	16.0054	16.5159	16.2484	15.8549	15.7565	16.0413	16.265	15.397	15.9284	16.2898	16.1603	16.1631	15.8279	16.5641	15.8431	16.3076	15.6133
AAEGVSAADM(UniMod:35)AK(UniMod:121)R	RBM28	RBM28_K465_Oxi463										765										15.1503
AAEGVSAADMAK(UniMod:121)R	RBM28	RBM28_K465	-0.4672	0.00614954	-0.142343	0.739556	0.995603	0.89718	0.227409	0.980363	0.570921	766		15.6111			15.383	14.7217		15.327	16.104	15.6213	15.4399		16.0431	16.1152	15.4136	15.3398	15.5826	15.5578	15.389		15.7956	15.2642	14.9987	15.4114
AAEISAMLK(UniMod:121)AVTQK	POP1	POP1_K120										767					17.7348	16.8971	18.2669	17.7438	17.1452				18.2951	17.9076	17.9758	18.2723	17.422				18.3719	17.6605	18.3537	18.3289
AAEISK(UniMod:121)QEQK	VPS13B	VPS13B_K1743										768		18.6686		18.8379				18.2877	18.6369			18.5453		18.3532	18.2746				18.2073		18.2468	18.5921		18.0272
AAEK(UniMod:121)DGIK	RDH10	RDH10_K233										769	15.9793
AAEK(UniMod:121)EAALVQQEEEK	SART3	SART3_K586	-0.688929	0.340397	0.200153	0.818301	0.819113	0.938324	0.330615	0.464097	0.702234	770		15.6685				15.5778	14.7255	14.6355	15.022	15.5866		13.6376	15.226	15.5358	14.5146	15.0801	14.1832	15.6628			15.6469	15.2874	15.0011	14.5572
AAEK(UniMod:121)GNFEAAVK	CCNF	CCNF_K97	0.124917	-0.0917996	0.216325	0.958545	0.946326	0.893744	0.736491	0.804477	0.56189	771	14.548	15.5296		15.7784	15.4164	15.4042			16.454			15.9796	16.4201	16.0207		15.9341	15.9141		15.4447		16.2984	15.3213	16.0675
AAEK(UniMod:121)LYLADPM(UniMod:35)K	SRP9	SRP9_K16_Oxi23	0.430094	0.0454261	0.354421	0.531644	0.959716	0.598348	0.0898884	0.852953	0.157782	772	20.019	21.5598	20.6648	20.6315	20.7833	21.2567	21.4421	21.1134	21.5032	21.8414	20.9974	21.408	21.6468	21.3985	21.3195	21.567	21.4021	21.5173	20.8415	20.8898	21.4388	21.5803	21.6496	21.3998
AAEK(UniMod:121)LYLADPMK	SRP9	SRP9_K16	-0.118245	-0.264258	0.27159	0.97145	0.876926	0.9032	0.813687	0.599368	0.589344	773	18.6713	19.4555	19.916	19.9703	19.0559	19.0968	19.5371	19.8504	19.5354	19.735	20.1431	22.5899	19.5001	19.6736	21.0385	20.7342	19.7872	20.8203	20.0581	19.4849	20.3643	20.3692	20.1413	20.3621
AAEK(UniMod:121)NSHNEL	L3MBTL3	L3MBTL3_K774;L3MBTL3_K749	0.00375479	0.0150172	0.529522	0.999006	0.992202	0.538747	0.991803	0.967226	0.122047	774		16.1538	15.3433	15.4441		15.8157		15.4859	16.0433	16.0439		15.2125		16.0182	15.545			15.4636	15.9901	14.862	16.2793	15.6811		15.9439
AAEK(UniMod:121)VSEAR	ATP6V1G1	ATP6V1G1_K21										775		17.6522		17.5474				17.032				17.138			16.728				16.5152		17.0274	17.3503		16.6643
AAELAK(UniMod:121)GQGPGEVDPK	NDUFB7	NDUFB7_K124	0.059227	-0.152099	-0.194211	0.954015	0.757959	0.696575	0.714979	0.352546	0.238167	776	17.0859	17.439	17.3072	17.1871	17.317	17.4168	17.4542	17.0682	17.4669	17.4781	17.2067	16.9994	17.2837	17.2248	17.0251	17.0091	17.4888	16.9622	17.1897	17.184	17.483	16.9666	16.9095	16.6887
AAELALK(UniMod:121)TLSK	ECPAS	ECPAS_K1229	0.0377537	-0.128584	-0.0375534	0.97397	0.817558	0.967876	0.827813	0.461462	0.828712	777	17.3513	18.0874	17.8125	17.8584	17.6597	17.88	17.7921	17.9289	17.9156	18.1169	18.2878	17.828	17.5524	18.0911	18.1687	17.8219	18.0551	18.0374	18.0953	17.4831	18.1069	17.8013	17.7538	17.8586
AAELEK(UniMod:121)K	DIAPH1	DIAPH1_K486;DIAPH1_K477										778		17.3127		16.8554				16.3819				16.8889			17.1483				16.9927		16.6647	16.9854		16.8978
AAEM(UniMod:35)HQLK(UniMod:121)DSSR	SLCO4A1	SLCO4A1_K353_Oxi349										779	20.0829							16.7493				17.2687							16.8819		17.7175			16.9713
AAEMHQLK(UniMod:121)DSSR	SLCO4A1	SLCO4A1_K353	-0.0615311	-0.203752	-0.032247	0.952805	0.635811	0.968439	0.710557	0.193044	0.83342	780		20.765	20.8622	20.9919	20.7271	21.0877	20.7773	20.6539	20.8985	20.7109	20.7771	20.4893	20.4766	20.9357	20.4905	20.1581	20.632	20.5417	20.6962	20.8812	20.8701	20.4346	20.7173	20.6001
AAENIK(UniMod:121)ALIEHEMK	LYPLA2	LYPLA2_K100	0.367743	0.022786	-0.131167	0.419939	0.974404	0.858727	0.0545932	0.900922	0.47617	781	17.3186	17.987	17.8992	17.7001	18.174	18.3152	17.9875	17.8992	18.322	18.0113	17.7795	17.5103	17.8146	18.2387	17.8437	17.8172	18.4199	18.0853	18.1212	17.935	18.3198	17.9054	18.0682	17.7433
AAENK(UniMod:121)FAK	SLC44A2	SLC44A2_K535	0.186011	-0.462727	0.0827943	0.915904	0.610242	0.952614	0.56384	0.169388	0.765211	782		15.0779	15.7662	15.4786		15.6269			15.8758	15.794		16.0863		15.456					15.8847	15.4114			15.8822	15.5795
AAEPVTFHVPWK(UniMod:121)R	C9orf40	C9orf40_K17	1.64775	1.19861	1.2105	5.09085e-07	2.74094e-05	4.78515e-05	1.09456e-09	2.05102e-07	5.66266e-07	783	17.5771	17.7217	17.4733	17.7073	19.735	18.7702	19.1325	19.4328	17.8835	18.0761	18.0612	18.1769	19.0677	19.373	19.2031	19.3483		17.961	17.9436	18.1759	19.1244	19.4643	19.2157	19.1448		+
AAEQYTPK(UniMod:121)AK	FASN	FASN_K2436	-0.362285	-0.0791503	-0.105652	0.400142	0.887291	0.877051	0.0496643	0.627719	0.518384	784		22.3218	22.2024	22.0133	21.4496	22.1936	21.8477	21.7768	22.2628	22.2617	22.1217	22.2928	22.1684	22.3595	22.0269	22.0677	22.5968	22.7467	22.5407	22.3446	22.8089	22.0479	22.5923	22.3572
AAESETPGK(UniMod:121)SPEK	RSL1D1	RSL1D1_K426	-0.311387	0.390329	0.371262	0.834393	0.600317	0.634192	0.355149	0.161838	0.182287	785		17.3848	16.7739		17.5293	16.1174	16.3736	17.0517	17.2215	16.8655	16.1657	17.2084	16.8239	17.4773	17.3249	17.3961	16.7339	17.1565	17.181	17.0254	17.3982	17.3071	17.4694	17.4071
AAESHWGLPVQK(UniMod:121)LEK	SLX4IP	SLX4IP_K239										786				16.0523			17.0116	16.8066				16.7444	16.9866		17.5384	17.0419							16.8227	17.2007
AAESVSK(UniMod:121)PDVSEEAPGPSK	RTFDC1	RTFDC1_K210	0.187922	0.863604	0.790157	0.872788	0.0418288	0.056316	0.431529	0.00159829	0.00323592	787		15.8785	15.1109	15.4074	15.9931	15.5895	15.7374	15.294	16.0039	16.1379	15.752	15.5294		16.5019	16.7652	16.8911	16.1857	15.4151	15.2998		16.471	16.5193	16.6216	16.0829
AAESYGK(UniMod:121)VVDLAPLHLDAR	GTF3C3	GTF3C3_K481	0.0568762	-0.104583	0.43458	0.942934	0.801388	0.0537345	0.666369	0.430311	0.00303933	788	20.424	20.909	20.7264	20.7964	20.6747	20.7598	20.8481	20.8007	21.2503	21.0602	20.8559	20.9387	21.1223	20.7066	20.9033	20.9545	20.8026	20.4511	21.0033	20.6916	21.161	21.2131	21.1692	21.1437
AAETC(UniMod:4)QEPK(UniMod:121)EFR	NDUFAF4	NDUFAF4_K91	-0.244864	-0.0856346	-0.0139733	0.944555	0.965391	0.996231	0.675597	0.872236	0.976582	789		16.5055	16.8882			16.5195	16.3845		17.7705	15.6802			16.2067	16.8491	16.8633		16.9059		16.971	15.7809	16.4838	16.9984	16.1337
AAETVLK(UniMod:121)QQGVLALR	MARS	MARS_K191	-0.245397	0.882521	-0.0163482	0.963863	0.745485	0.997095	0.764384	0.333656	0.982156	790	17.2487	17.7439			16.738	17.0928	17.9219		17.8762	17.4864			17.3534			19.7743	17.1261		19.0066	19.2575		17.592	17.9624	19.7867
AAEVALK(UniMod:121)HLK	TARBP2	TARBP2_K93;TARBP2_K72	0.222999	-0.44149	-0.0432784	0.703765	0.19542	0.95986	0.192999	0.0144643	0.796709	791	16.1166	16.408	16.0174	16.1355	16.2941	16.3239	16.3378	16.6137	16.688	16.4358	16.3025	16.7434	16.3117	16.2711	16.1771	15.6438	16.3224	15.9995	16.4606	15.9918	16.2356	16.0623	15.8454	16.4578
AAEVLK(UniMod:121)VQK	E2F3	E2F3_K212;E2F3_K81	1.32281	1.44811	1.48529	0.00010774	0.0016613	6.47267e-06	7.82499e-07	2.98971e-05	5.21208e-08	792		16.082	16.5938	16.1058	17.1607	17.9191	17.4862	17.7673	16.3746				17.642	17.8456	18.0231	17.7802	16.4542	16.2758	16.5594	16.6577	18.1377	17.955	17.8979	17.8976	+	+
AAEVLNK(UniMod:121)HSLSGR	HNRNPM	HNRNPM_K134	-0.0625849	-0.129154	0.0622513	0.921648	0.700066	0.902006	0.584357	0.264344	0.586347	793	20.4405	20.4346	20.4761	20.6085	20.4871	20.2619	20.3662	20.5942	20.947	20.6905	20.6759	20.8443	20.7141	20.7473	20.4947	20.6851	20.8435	20.7088	20.6211	20.7778	21.0151	20.5894	20.7198	20.876
AAEWK(UniMod:121)IK	METTL5	METTL5_K173	-0.104039	0.124674	0.169418	0.885407	0.778041	0.700373	0.468206	0.385974	0.242237	794	18.5127	18.6029	18.7777	18.818	18.2477	18.6653	18.7999	18.5822	18.7461	18.3382	18.6208	18.6732	18.5895	18.9147	18.7954	18.5774	18.6899	18.6216	18.401	18.6759	18.9367	18.7164	18.9416	18.4713
AAFAELHNC(UniMod:4)IIDK(UniMod:121)EVSLMAEMDK	SPATS2L	SPATS2L_K198										795										16.7987						15.7962								15.4381
AAFDDAIAELDTLSEESYK(UniMod:121)DSTLIM(UniMod:35)QLLR	YWHAE	YWHAE_K215_Oxi221	1.00484	0.523124	1.28148	0.827129	0.800712	0.338334	0.344915	0.428364	0.0475751	796		20.2736	19.7055					20.9944	19.6825	19.8912	20.1291	21.2001	20.7694	20.8268	20.6503		18.3803	20.4463	19.3874	19.4598	22.1299	18.5307	21.0023	21.1368
AAFDDAIAELDTLSEESYK(UniMod:121)DSTLIMQLLR	YWHAE	YWHAE_K215	1.02243	-0.683193	0.700725	0.666277	0.651281	0.678808	0.162579	0.209784	0.221567	797			19.7614		21.109	21.2745	19.9679		21.2773	21.2349	20.5831	19.7669	20.0051		20.0596				20.4548	19.7608	21.1502		19.8457	21.4296
AAFEALQVK(UniMod:121)K	LRSAM1	LRSAM1_K463	0.0657813	-0.333919	-0.125047	0.932626	0.23708	0.794095	0.624929	0.0198035	0.356232	798	17.9149	18.1205	18.1777	18.2695	18.0886	18.0692	18.2287	18.3593	18.0862	18.1964	18.3085	18.3659	17.8386	17.7796	18.0231	17.9801	17.814	17.9962	17.6696	17.9282	17.627	18.0705	17.8096	17.4007
AAFEK(UniMod:121)NINTER	ROCK1	ROCK1_K990	0.157403	-0.131273	0.10339	0.863671	0.830627	0.902018	0.409855	0.490816	0.586563	799	15.3934	16.0202	15.7824	15.8455	16.5458	15.5061	15.9024	15.7168	16.4494	16.2081	16.0977	16.1017	16.3292	15.9615	15.879	16.1622	16.2492	16.0155	15.7219	16.0854	16.2352	16.3122	15.9599	15.9781
AAFIK(UniMod:121)AEK	PDCD10	PDCD10_K50	-0.0597595	-0.187635	-0.353826	0.951381	0.646889	0.215437	0.703149	0.204508	0.0223468	800	19.0028		19.4166	19.2991	18.9985	19.3657	19.3215	19.0333	19.1488	19.036	19.6667	19.0019	19.0566	18.8998	18.9721	19.1745	19.4713	19.3698	19.2409	19.5595	18.9826	19.1039	19.1091	19.0306
AAFK(UniMod:121)ELQSTFK	EFHD2	EFHD2_K233	0.69694	-0.281556	-0.038153	0.683239	0.81228	0.984596	0.176188	0.450432	0.907817	801	18.0332		18.5249		18.976				19.3387			18.4573		18.4909	18.3212	19.0372		19.5747	18.5894	19.1736	19.4273		18.7061	19.0899
AAFK(UniMod:121)IWSQK	ALDH9A1	ALDH9A1_K63	0.115609	-0.483352	-0.0547737	0.888445	0.115952	0.945699	0.478854	0.0065133	0.73607	802	18.1545	18.3127	18.5601	18.7989	18.4821	18.3927	18.7059	18.7079	18.7369	18.4964	19.1363	18.8146	18.1122	18.5378	18.2567	18.3443	18.5097	18.6678	18.7715	18.953	18.3697	18.6758	18.7936	18.8438
AAFK(UniMod:121)SQNATPK	MAGED1	MAGED1_K113;MAGED1_K169	-0.0666911	-0.366075	-0.280143	0.970414	0.59259	0.728598	0.805852	0.155111	0.271674	803		20.7507	21.886	21.6853	20.661	21.8478	21.5135	21.4736	21.1788	20.8545	21.7707	20.9561	21.1023	20.8748	20.6437	20.675	21.3235	20.9427	21.2196	21.2249	21.0447	20.8333	20.9708	20.7413
AAFK(UniMod:121)TLSGAQDSEAAFAK	TERF2	TERF2_K335	0.240092	0.0828178	0.207522	0.603478	0.871248	0.630647	0.122795	0.585218	0.179226	804	17.9852	18.6617	18.7859	18.5408	18.9702	18.4848	18.6116	18.8674	18.7456	18.5747	18.4725	18.7582	18.6217	18.9095	18.7155	18.6356	18.6315	18.6724	18.8643	18.6663	18.7626	18.8763	19.0486	18.977
AAFK(UniMod:121)TSYGK	ANXA7	ANXA7_K228;ANXA7_K206	-0.0742344	-0.119201	-0.180012	0.945876	0.826537	0.745427	0.683433	0.481218	0.29122	805	21.2924		20.7287	20.5005	20.8452	20.6807	20.8395	20.6998	20.5156	20.7526	21.0737	20.744	20.814	20.35	20.9377	20.5074	20.9834	20.8564	20.9778	20.9354	20.6189	20.8935	20.9885	20.5321
AAFLHVVK(UniMod:121)K	CAMSAP1	CAMSAP1_K920	0.0648017	-0.376511	-0.537675	0.945978	0.275406	0.0457956	0.683877	0.0256359	0.00248873	806	17.0584	16.854	17.144	17.1631	17.3002	16.8655	16.9438	17.3692	16.8689	17.0536	16.884	16.4752	16.4711	16.3521	16.6267	16.3258	17.1453	16.8131	16.9154	17.3014	16.2233	16.3787	16.7265	16.6959
AAFPLHDC(UniMod:4)K(UniMod:121)FR	ANO6	ANO6_K251;ANO6_K272;ANO6_K233	0.271241	-0.316438	0.219692	0.764169	0.628776	0.79261	0.254978	0.186542	0.354009	807	19.0518	19.4754	20.1009	20.1354	20.0846	19.6511	19.844	20.2686	19.7469	19.1716	19.7544	20.2333	19.4579	19.3633	19.5713	19.2478	18.9257	19.276	18.9425	19.4989	19.2562	19.6949	19.423	19.1476
AAFQK(UniMod:121)QNDTPK	NOP2	NOP2_K772;NOP2_K805										808											15.2396						14.8409
AAFQSQYK(UniMod:121)SHFVAASLSNQK	DDX42	DDX42_K708	0.88859	1.80548	0.805956	0.392168	0.0418288	0.226924	0.047889	0.00159735	0.0242836	809		16.4387			17.2755	17.48	17.0677	17.4858			15.7569		17.4131	17.7116			16.7446	16.1519			16.7586	17.4061	17.9574	16.8948
AAFQYGIK(UniMod:121)M(UniMod:35)SEGR	IK	IK_K509_Oxi510	1.28124	1.41216	1.135	0.00038851	0.000256939	0.0054237	3.99902e-06	3.06667e-06	0.00017997	810	16.0727	16.2126	16.2788	16.5324	17.5775	17.2374	18.0633	17.3432	16.3812	15.908	16.5656		17.607	17.7779	17.4728	17.9307	16.0123			16.7651	17.3471	17.6556	17.6254	17.4668		+
AAFSQEK(UniMod:121)SR	STK39	STK39_K404;STK39_K385	-0.296159	-0.088064	0.117945	0.611984	0.864997	0.844113	0.127575	0.568793	0.446876	811		19.5814	18.7809		18.7596	18.8659	18.8282	19.0863	19.1154	19.3492	19.076	19.0068	18.9164	18.9015	19.1971	19.1802	18.9031	19.0034	18.9616	19.2867	19.2031	19.1356	19.0033	19.2846
AAFVK(UniMod:121)ALQQEQEIEQR	GATAD2A	GATAD2A_K464;GATAD2A_K465	0.811802	0.688868	0.88032	0.00118287	0.00514072	0.000310839	1.60405e-05	0.000117665	5.42869e-06	812	18.1515	18.5081	18.9399	18.9466	19.3218	19.4017	19.4606	19.6091	18.8228	18.5251	18.7945	18.5208	19.4326	19.2858	19.3275	19.3728	18.5059	18.6556	18.3785	18.7361	19.4498	19.4089	19.5798	19.3588
AAFVK(UniMod:121)AVGFK	CEP192	CEP192_K1926	-0.098776	-0.398058	-0.203291	0.896557	0.177025	0.626493	0.50459	0.0122576	0.176754	813	19.2153	19.1267	19.2252	19.2586	19.0052	19.2122	18.9325	19.2809	19.113	19.0047	19.1736	19.3785	19.1627	18.794	18.4446	18.6764	18.8762	18.8319	18.8289	18.9521	18.9822	18.5022	18.3911	18.8004
AAFVSEQQQK(UniMod:121)LSR	ITGA3	ITGA3_K638	-0.0326263	-0.574414	-0.149685	0.97809	0.0673493	0.815826	0.851227	0.0030256	0.393443	814	17.3856	17.1704	17.6749	17.8428	17.1061	17.5713	17.6668	17.5989	17.575	17.2279	17.5707	17.1875	16.4376	17.1993	16.8335	16.7931	17.1117	16.7729	17.0163	17.1773	16.7339	16.9664	16.8171	16.9621
AAGAGM(UniMod:35)ISK(UniMod:121)K	NMD3	NMD3_K338_Oxi335										815		15.4731	15.2718	15.3855				16.1393				16.4412		16.3472	15.6898				15.937		15.4779	15.8072		15.5611
AAGAGMISK(UniMod:121)K	NMD3	NMD3_K338	-0.00458229	-0.178643	-0.116642	0.994838	0.476392	0.70526	0.963163	0.0824823	0.247273	816	19.5761	19.5504	19.7005	19.6834	19.7017	19.5995	19.5653	19.6255	19.5531	19.5367	19.7023	19.4351	19.1972	19.4539	19.4514	19.4102	19.3979	19.5885	19.6148	19.6654	19.4644	19.5057	19.4988	19.3311
AAGASDVVLYK(UniMod:121)IDVPANR	FARSB	FARSB_K64	0.184968	-0.0334011	-0.176573	0.718725	0.949757	0.685644	0.207015	0.816471	0.227616	817	21.2512	21.9329	22.0204	21.7803	21.7716	22.0859	21.9437	21.9236	22.0001	22.0403	22.2408	21.7666	21.8037	22.0727	22.0517	21.9861	21.9911	22.1641	22.1885	22.077	21.7864	21.9123	21.9749	22.0409
AAGDGGSGPPEK(UniMod:121)K	RNF40	RNF40_K20										818																					19.7489
AAGDHAK(UniMod:121)GLHIPR	USP34	USP34_K1574;USP34_K1423	0.0815059	-0.331289	0.259697	0.952805	0.574851	0.701706	0.710585	0.141019	0.243936	819	19.7017	19.5523	20.1213	20.5693	19.6816	20.1666	20.1068	20.3157	20.1828	19.8594	19.7122	20.5985	19.6186	19.8559	19.6735	19.8797	19.3051	19.82	19.7223	20.1083	19.96	19.9326	19.8694	20.2326
AAGEGSK(UniMod:121)AGLSPANC(UniMod:4)QSDR	BMS1	BMS1_K548	0.621103	-0.0241022	0.388188	0.0639648	0.970076	0.271658	0.00280796	0.88824	0.0326489	820	17.7177		17.6509	17.7261	18.3252	18.4088	18.4031	18.1402	17.9256	18.364	18.2307	17.8762	18.1852	18.4277	17.7036	17.9837	17.9922	17.4578	17.8076	17.6371	18.5296	18.0739	17.8121	18.0319
AAGEK(UniMod:121)ALK	SMYD2	SMYD2_K403										821		17.4679		17.4649											17.8575						17.9731
AAGEK(UniMod:121)VYWTC(UniMod:4)R	FLYWCH1	FLYWCH1_K447_K535;FLYWCH1_K446_K534;FLYWCH1_K447_K584	0.77723	-0.288831	-0.209058	0.170556	0.635822	0.806667	0.0115411	0.193092	0.376676	822	16.862	16.5963		17.401		17.5498		17.9109	16.9642	17.1373	17.1165	16.7595	16.7722	16.539	16.6714	16.8396	17.2039	17.2514	16.3679		16.7235	17.1867	16.5321	16.4859
AAGELEEAK(UniMod:121)C(UniMod:4)R	TULP4	TULP4_K1446										823						15.5339	15.7543	15.4332				15.4558	14.8914					14.2796	15.5911	15.1955				15.4259
AAGEPIK(UniMod:121)EGDNDYFTC(UniMod:4)ITK	DNAJC2	DNAJC2_K131	-0.345073	-0.152441	-0.359219	0.780051	0.830056	0.740766	0.276982	0.489349	0.285485	824		18.2244			18.0947	17.8993	17.644		18.3666	18.3673	17.6978		18.0477		17.879	18.0477	18.3028				18.096	17.7911
AAGEQEK(UniMod:121)LEATNR	DHX16	DHX16_K291	0.479863	1.40833	0.962926	0.736171	0.0088164	0.087936	0.224236	0.000226276	0.00597468	825			15.7691	15.4969	16.0185	16.6684	16.1553	15.6093	15.8979	16.3161	14.9158	14.5086	16.9338	17.1692	16.2262	16.9426	15.4933	15.9009	15.6081	15.4399	16.8741	16.612	16.2598	16.548
AAGEVK(UniMod:121)ALDDFYK	PELO	PELO_K276	0.237088	-0.185722	0.00474832	0.526801	0.61662	0.995111	0.0880494	0.175816	0.971778	826	17.9377	18.1151	17.977	17.8584	18.5081	17.9167	18.0362	18.3755	18.5637	18.4067	18.3447	18.2612	17.8841	18.3834	18.2701	18.2958	18.3482	18.3896	18.2522	18.4071	18.2361	18.3455	18.4945	18.3399
AAGFHK(UniMod:121)VVHVVDK	KIF18A	KIF18A_K32										827				14.845			14.5143	15.652	15.1731	15.1239	15.1003		15.6497	15.1375			15.3088				15.1435			16.0789
AAGFK(UniMod:121)DPLLASGTDGVGTK	GART	GART_K485	-0.0439439	-0.219667	-0.130472	0.958635	0.52013	0.77087	0.737649	0.104291	0.324907	828	20.4394	20.5876	20.4615	20.4046	20.0492	20.5496	20.5718	20.5468	20.8066	20.926	20.5742	20.7181	20.5724	20.6025	20.5195	20.4519	20.7397	20.6476	20.7784	20.4023	20.7479	20.5452	20.4305	20.3226
AAGGGSYK(UniMod:121)GHVDILAPTVQELAALEK	DDX1	DDX1_K702	0.381673	-0.543304	-0.625635	0.619565	0.275295	0.139942	0.132724	0.0256035	0.0115947	829	18.1233	19.1523	19.093	19.3433		19.3924	19.5961	18.9405	19.124	18.9302	19.2253	19.158	18.9449	18.4468	18.7076	18.165	19.3336	19.7876	19.7305	19.1466	18.8471	19.041	18.7631	18.8445
AAGIDEQENWHEGK(UniMod:121)ENIR	LAP3	LAP3_K118;LAP3_K87	0.330075	-0.226651	0.502718	0.680417	0.77522	0.520123	0.174147	0.380011	0.112467	830	15.4781	16.5895	16.4047	15.7512	16.4466	16.6565	16.302	16.1386	16.6563	16.402	16.0427	16.035	15.9676	16.4134		15.791	16.5002	15.9078		16.1393	16.7747			16.5956
AAGIEIQK(UniMod:121)K	CDC5L	CDC5L_K200	0.0951076	0.0546767	0.101747	0.934942	0.939706	0.910048	0.632133	0.782765	0.60869	831	18.385	18.6857	18.039	18.0775	18.8775	18.0007	18.1982	18.4914	18.095	18.2939	18.2784	17.9281	18.0017	18.4485	17.889	18.4749	18.3528	18.4501	17.7821	17.9724	18.2117	18.3823	18.233	18.1374
AAGIGK(UniMod:121)DFK	PRPF4B	PRPF4B_K656	0.192181	-0.0510726	0.10962	0.772489	0.933418	0.878307	0.265589	0.764218	0.521307	832	17.5567	18.5618	18.3967	18.0138	18.1661	18.426	18.2707	18.435	18.5364	18.6019	18.2727	18.4442	18.3437	18.4894	18.4598	18.358	18.196	18.7311	18.2031	18.1728	18.5272	18.4642	18.3215	18.4287
AAGK(UniMod:121)AVSC(UniMod:4)AEIVK	RPP25L	RPP25L_K66	0.507448	0.111037	0.262281	0.4133	0.898822	0.754308	0.0531004	0.658702	0.30181	833	15.8064	16.7904	16.1722	16.4637	16.8962	16.7656	16.8142	16.7865	17.0311	16.5768	16.0052	16.4846	16.8911	17.1562	16.1023	16.3924	16.4099	15.889	16.2226	16.4581	17.0665	16.2801	16.2266	16.4556
AAGK(UniMod:121)ELTVDNSFEFEK	RSL24D1	RSL24D1_K61	0.465658	0.191282	0.410123	0.214697	0.721917	0.269346	0.0164679	0.297001	0.0321247	834	18.8414	19.6429	19.8774	19.9907	19.8325	20.0184	20.2486	20.1154	20.1171	19.9357	19.7916	20.04	20.2103	20.0815	20.0827	20.2751	20.0738	19.9123	19.9451	19.6314	20.4447	20.1726	20.3336	20.2522
AAGK(UniMod:121)GDVPTK	RPL7A	RPL7A_K125	0.0538585	0.0942939	0.226725	0.968584	0.888546	0.678415	0.797293	0.63148	0.221018	835		24.4258	24.2458	24.0893	24.2241	24.4749		24.2234	24.2888	24.3914	24.6228	24.1809	24.7703	24.0815	24.544		24.3741	23.7802	24.1529	23.8031	24.0541	24.6473	24.2727	24.0431
AAGK(UniMod:121)GPLATGGIK	TMA7	TMA7_K50	0.371198	0.347805	0.416293	0.256184	0.304204	0.13882	0.0221467	0.0308591	0.011438	836	20.3607	21.2987	20.9149	20.6757	21.1598	21.0925	21.1469	21.3357	21.1652	21.3807	21.0868	21.432	21.4991	21.4213	21.7078	21.8277	21.3574	21.3394	21.4869	21.2817	21.8109	21.7177	21.8697	21.7323
AAGK(UniMod:121)GYENEDNYANIR	MTMR8	MTMR8_K255	0.108865	0.0175387	-0.0533256	0.904354	0.979099	0.951118	0.529923	0.919028	0.757493	837	16.2909	16.5382	16.7945	16.8234	16.6019	16.9605	16.6939	16.6261	17.0619	16.6598	16.9919	16.4361	16.8963	17.0857	16.6035	16.6344	16.7701	16.0827	16.4744	16.4476	16.3105	16.6405	16.281	16.3294
AAGK(UniMod:121)GYENEDNYSNIR	MTMR6	MTMR6_K253	0.100975	0.00182152	-0.0890113	0.938173	0.998191	0.933394	0.646388	0.99338	0.685732	838	16.836	17.4291	17.0384	17.0187	17.3349	17.5044	17.2006	16.6862	17.5699	17.2655	17.0447	16.4492	17.2946	17.1091	16.9761	16.9567	17.1976	16.3793	17.0312	16.8746	16.9965	16.8313	16.7279	16.5709
AAGK(UniMod:121)ITDAFSSLAK	VPS33B	VPS33B_K470	0.400924	0.166613	0.264222	0.747341	0.883912	0.834232	0.234711	0.616558	0.429206	839	15.5597	17.9836	16.8919	17.3882	17.1079	17.34	17.1851	17.7941	17.6845	17.8356	16.9256	17.828	17.5986	17.8567	17.6276	17.8573	17.0451	17.163	17.5686	17.1644	17.2277	17.6656	17.5485	17.5563
AAGK(UniMod:121)LDQPDR	GTF3C1	GTF3C1_K1535	-0.0766393	-0.12228	0.28179	0.902494	0.70863	0.186464	0.523151	0.27587	0.0176874	840		19.5078	19.5048	19.7568	19.453	19.6276	19.3961	19.5759	19.6806	19.3918	19.325	19.5542	19.2906	19.2959	19.4523	19.4237	18.9948	19.3076	19.134	19.1147	19.4536	19.5023	19.4116	19.3107
AAGK(UniMod:121)SGSALELSVENVK	PPM1B	PPM1B_K90	0.128009	-0.130194	0.389541	0.963863	0.911488	0.705599	0.764773	0.694665	0.247977	841	19.7389		19.2977	19.0596	19.8415			19.1453	19.7231	19.424	19.7537	19.5933	19.1562	20.1592	18.8824	19.7754	19.809	19.0562	18.9864	19.3162	20.449	20.1012	19.4388	18.7368
AAGLPVK(UniMod:121)GIILK	CENPB	CENPB_K96	0.140929	0.114708	0.384095	0.800936	0.787357	0.116665	0.303144	0.399976	0.00892942	842	19.3275	19.7137	19.7896	19.7386	19.5037	19.7916	19.8132	20.0249	19.6187	19.6474	19.7683	20.0275	19.6552	19.9289	19.9895	19.9471	19.5126	19.6543	19.739	19.6058	19.8305	20.0436	20.1309	20.0432
AAGNPGSLAAPIDHK(UniMod:121)PC(UniMod:4)SAPLEPK	MDC1	MDC1_K1740	0.548035	0.360409	0.186643	0.0487776	0.236555	0.660408	0.00190592	0.0197316	0.204748	843		17.6143	17.402	17.3206	18.1119	18.1018	17.7988	17.9623	17.8556	17.6526	17.578	17.2897	18.177	17.9976	17.7598	17.8831	17.9013	17.4018	17.5464	17.6244	17.9892	17.8543	17.7921	17.5847
AAGPELQADC(UniMod:4)DQIVK(UniMod:121)R	PARP14	PARP14_K854	0.520277	-0.546458	-0.0104667	0.109267	0.0850712	0.992517	0.00602775	0.0042213	0.95169	844	17.5307	17.9516	18.0766	18.2587	18.4779	18.7051	18.7778	17.9379	18.6727	18.4918	18.5195	18.2798	18.0444	17.7215	18.075	17.937	17.9036	17.9178	18.0311	17.71	18.0561	17.8681	17.6672	17.9293
AAGPSLSHTSGGTQSK(UniMod:121)VVPIASLTPYQSK	RPA1	RPA1_K183	0.830234	1.14111	1.09947	0.0301302	0.00180599	0.00196197	0.00100999	3.29596e-05	5.18857e-05	845	18.0378	18.7626	18.9651	19.3088	19.6895	19.3711	19.6013	19.7332	18.8412	18.4747	18.9741	19.07	19.9428	20.2327	19.7625	19.9865	18.5845	19.3203	19.4369	18.9076	19.942	20.2798	20.3013	20.1241
AAGSGELGVTMK(UniMod:121)GPK	FLNB	FLNB_K492	-0.0186594	0.0107237	0.0742046	0.985588	0.986338	0.918853	0.904625	0.945093	0.634567	846	16.5656	16.4811	16.5631	16.1935	16.4918	16.2318	16.3733	16.6317	16.3008	16.6353	16.3005	16.4038	16.3808	16.5246	16.0533	16.7245	16.1928	16.209	16.3506	16.7755	16.497	16.451	16.6035	16.2732
AAGSVSK(UniMod:121)STQFEYAWC(UniMod:4)LVR	FIS1	FIS1_K32	0.0939584	-0.287488	0.0289939	0.955054	0.655855	0.982361	0.719851	0.213636	0.89816	847		18.2206	18.6234	18.5176		18.5236	18.5721	18.5477	18.7435	18.7603	18.9253	18.1657	18.1507	18.1069	18.2604	18.9269	18.6126	17.7502	18.5628	18.0356	18.1857	18.1885	18.733	17.97
AAGTVK(UniMod:121)ELPK	SLC38A10	SLC38A10_K849	-0.351079	-0.279706	0.0662432	0.837244	0.794061	0.972463	0.360287	0.413734	0.853557	848		14.6696	14.3071	15.4642		14.4821	14.4429		14.1313	14.9448	15.4072		14.4175	14.1722		15.0544	14.7173	14.3733	14.2134	14.1965		14.3288	14.554
AAGVPQVNSK(UniMod:121)LVSK	PPP1R9B	PPP1R9B_K240	0.286239	0.00630617	-0.402899	0.690185	0.994143	0.339497	0.181102	0.974035	0.0478395	849	16.6717		17.1334	16.7835	17.1981	17.2678	16.8101	17.3203	17.6509	16.8306	17.3127	17.0418	17.5252	17.244	16.9178	17.1743	17.5667	17.2654	17.2595	17.133	16.7299	17.1763	16.5351	17.1718
AAGYAHGLVFSTK(UniMod:121)ELR	NEURL4	NEURL4_K948	-0.317289	-0.697112	-0.150158	0.891738	0.415044	0.925116	0.489275	0.0596088	0.658382	850		18.1386				17.7125		17.9302		18.3138	17.9056		17.2825	18.1195	16.8358		17.8994		18.2227		17.6357	18.049	18.0479
AAGYDLYSAYDYTIPPM(UniMod:35)EK(UniMod:121)AVVK	DUT	DUT_K63_Oxi61	-0.0719957	-0.137855	0.0781577	0.962181	0.896869	0.952878	0.753612	0.652928	0.767864	851	20.5598			20.718	20.702	20.2534	20.9666	20.3457	20.4686	20.6958	20.4714				20.4074		20.7246			20.1766		20.5161	20.5415
AAGYDLYSAYDYTIPPMEK(UniMod:121)AVVK	DUT	DUT_K63	0.0275763	-0.161035	0.038282	0.985685	0.831065	0.975936	0.905852	0.492141	0.869603	852	22.7309	22.6507	22.332	22.848	22.8767	22.5279	22.7783	22.4891	22.4552	22.5256	22.8352	22.7615	22.3371	22.6525	22.3171	22.6266	22.5984	21.4161	23.017	22.8173	22.3784	22.5886	22.5958	22.4392
AAHASADLPEASSK(UniMod:121)K	PRRC2B	PRRC2B_K1509	-0.322301	0.292975	0.164891	0.745496	0.536433	0.88152	0.232958	0.114668	0.529938	853			14.8676			14.6354		14.4552	14.9407	15.2446	15.1896		15.5846	15.2786		15.3907		14.8601			14.8783			15.1717
AAHEK(UniMod:121)QHNIFLDQM(UniMod:35)TIDEDK	KIF11	KIF11_K875_Oxi884	0.26591	-0.644507	-0.201625	0.86098	0.4031	0.91649	0.405215	0.0551679	0.627166	854		15.1594	14.5601	15.4977	15.1717	15.7435	15.6227	14.8152	15.9167	15.3026	15.2327	16.3491	15.5711	14.9176	14.6786		15.4991		15.1981		15.1457			15.1483
AAHEK(UniMod:121)QHNIFLDQMTIDEDK	KIF11	KIF11_K875	0.557955	-0.146889	-0.336016	0.351164	0.837936	0.745712	0.0384705	0.508275	0.291427	855		16.8059		16.4934	16.9048		17.2135	17.5046	17.3636	16.8398	17.3618		16.8999	17.3557		16.8689	16.8864				16.672	16.3421		16.6371
AAHESK(UniMod:121)MIEK	IPO7	IPO7_K1009	0.152693	0.171648	0.0716565	0.910494	0.834329	0.945551	0.547733	0.499896	0.734851	856		19.7402	18.9482	18.6708		19.3234		19.2214	19.1927	19.3759		19.0682		19.2787	19.489			19.394	19.5511	19.2769	19.2989	19.6568	19.3567	19.6035
AAHFLHGC(UniMod:4)NSK(UniMod:121)K	CDC23	CDC23_K112										857		14.4442				14.8327				15.3403				15.5069	14.9572						15.4627	14.8913		14.2741
AAHGIPDLAQK(UniMod:121)LHFYDR	METTL27	METTL27_K28	0.0096804	-0.106584	-0.0356548	0.99092	0.791602	0.95645	0.939638	0.408211	0.780497	858	20.7927	20.7235	20.7915	20.6898	20.4703	20.7058	20.7849	21.0753	20.6291	20.4173	20.7611	20.8064	20.6236	20.5484	20.6107	20.4048	20.576	20.5187	20.7266	20.6284	20.3077	20.6434	20.7254	20.6306
AAHQDFANIMK(UniMod:121)MLR	TTC3	TTC3_K488;TTC3_K255										859												17.0368								17.2422				16.6939
AAHSNEILIFSVQPK(UniMod:121)SLVR	KLHDC2	KLHDC2_K362	-0.0563623	-0.333902	-0.181115	0.975149	0.665224	0.871324	0.834535	0.223817	0.504112	860	17.8681	18.8678	18.6825	18.6228	18.1	18.0894	18.8573	18.7691	17.5918	18.421	18.4906	18.6513	18.1451	18.1096	17.3266	18.2377	18.6036	18.4492	18.6963	18.4891	17.7962	18.5496	18.6081	18.56
AAHVFFTDSC(UniMod:4)PDALFNELVK(UniMod:121)SR	STXBP1	STXBP1_K120	-0.160416	-0.902901	-0.486345	0.944929	0.142546	0.521209	0.679475	0.00885178	0.113263	861		17.1709			16.9279			17.0931		18.1208		18.0961	16.8609	17.6621		17.0937	17.7655		18.1059	17.4716		17.6062	16.983
AAIAQLNGK(UniMod:121)EVK	RBM14	RBM14_K135	0.0791242	0.0151516	0.203396	0.963208	0.987613	0.822203	0.762341	0.950072	0.404652	862		17.0223	16.6631	16.4216	16.5642	17.0347	16.8097	16.7173	17.2898	17.1549	16.5391	16.4346	16.9376	17.289	16.8432	16.4093	16.9476	16.8787	16.7437	16.456	17.2041	16.2358	17.1519	17.2479
AAIATFYVNVK(UniMod:121)EQFIK	CENPU	CENPU_K286										863		19.4657					19.4283	19.5853			19.7594	19.4014			19.8244					19.5104			19.5108
AAIDWFDGK(UniMod:121)EFHGNIIK	TAF15	TAF15_K306;TAF15_K303	0.0685078	0.224237	0.227498	0.947844	0.640673	0.646129	0.688947	0.198113	0.191916	864	18.0043	19.1272	18.9487	18.7558	18.6593	18.8058	18.7698	18.8752	19.1746	19.2782	18.9562	18.9764	19.1685	19.3941	19.2765	19.4433	19.4404	19.034	19.3023	19.1914	19.3595	19.5208	19.4992	19.4985
AAIDWFDGK(UniMod:121)EFSGNPIK	FUS	FUS_K357;FUS_K356	0.258259	0.441593	0.376633	0.580832	0.14958	0.225499	0.110414	0.00951905	0.0240285	865	19.4961	20.3165	20.2678	20.1398	20.4526	20.0251	20.3911	20.3844	20.3328	20.3012	20.2062	20.3533	20.5473	20.7319	20.7754	20.9055	20.4596	20.3799	20.5826	20.3416	20.5739	20.7172	21.0069	20.9723
AAIEAFNK(UniMod:121)C(UniMod:4)K	SRP68	SRP68_K213	-0.0252778	-0.200018	0.137594	0.977876	0.569817	0.752448	0.847115	0.137175	0.29994	866	17.7355	17.9469	17.8975	17.9826	17.7767	17.8311	17.7645	18.089	18.1433	17.9586	18.027	18.1347	17.4805	17.918	17.9699	18.0951	17.9835	17.8343	17.8749	17.5304	17.8961	18.0625	17.8833	17.9318
AAIEEIK(UniMod:121)QR	NOL12	NOL12_K50	0.408028	1.11266	0.591822	0.399492	0.000423917	0.0946733	0.0495097	5.65528e-06	0.00663642	867		16.7309	16.8733	17.2687	17.6046	17.0393	17.0196	17.7993	17.174	16.9129	16.6627	16.7715	17.8021	18.3161	18.0489	17.8045	17.075		17.1312	17.2704	17.7195	17.5881	17.8113	17.8838
AAIEK(UniMod:121)AQAR	URB1	URB1_K2004	-0.307069	-0.232611	0.0180708	0.579749	0.569098	0.98404	0.109957	0.136323	0.905152	868		18.5154	18.2185		17.9798	18.3544	18.1987	17.7066	18.5625	18.6634	18.3546	18.2419	18.3038	17.9936	18.232	18.3625	18.4343	18.0955	18.0445	18.1522	18.1879	18.3353	18.2806	17.995
AAIFK(UniMod:121)HQK	ZFP1	ZFP1_K173;ZFP1_K118	-0.401514	1.02777	-0.201527	0.870897	0.469739	0.927049	0.425242	0.0798086	0.666418	869		15.8774	17.4779	17.0498	15.2703	16.7625		17.1678	15.8317	16.364		16.9226		17.392	17.4091			17.3721	16.9932	17.2848	16.0616	17.4845	17.3911	17.1234
AAIISQLLHQTK(UniMod:121)TEQDHC(UniMod:4)NVK	HERC6	HERC6_K551	0.0778809	-0.0705473	-1.22999	0.964172	0.941734	0.0443964	0.767734	0.789008	0.00238713	870		16.9347	16.7251	16.7356	17.0531	16.858	16.8449	16.7493	17.5716	16.8803	17.3465	16.5852	17.6765	16.5654		16.8341	17.5176		16.9067			15.9437	16.0207
AAIK(UniMod:121)AER	ARMC4	ARMC4_K670	0.213997	0.219298	0.0646694	0.926931	0.827408	0.975888	0.607425	0.482762	0.86835	871		19.2012		19.1997				19.4144			18.901	19.4239		18.9389	19.2101	19.9962			19.1985		19.168	19.4228		19.1986
AAIK(UniMod:121)AIK	SCAF4	SCAF4_K35	0.077565	0.357321	0.568432	0.946425	0.398753	0.0642627	0.685147	0.0537832	0.00387744	872		18.1215	18.4195	18.4087	18.4045	17.8888	18.6294	18.6538	18.3434	18.2345	18.5618	18.8487	18.8463	18.5236	19.0346	19.0133	18.5075	18.6655	18.6863	18.6001	18.9746	19.486	19.0324	19.2401
AAIK(UniMod:121)DC(UniMod:4)EVVLLR	ATP13A3	ATP13A3_K65	0.133451	0.000922256	0.213829	0.887078	0.999119	0.714139	0.473882	0.996491	0.256601	873		17.413	17.784	17.3118	17.8599	17.3462	18.013	17.3264	17.7979	17.8272	17.5631	17.7845	17.6346			17.8535	17.5169		17.2378	17.5032	17.7623	17.8651	17.4214	17.4838
AAIK(UniMod:121)GDAAEVER	ANKRD18A	ANKRD18A_K44	0.140549	-0.196687	-0.138383	0.845753	0.661932	0.810634	0.376409	0.219768	0.383674	874	17.389	17.7689	17.4528	17.1236	17.5313	17.703	17.4393	17.6229	17.686	17.7348	18.1191	17.7488	17.914	17.5826	17.4881	17.5172	17.4643	17.6255	17.7921	17.5571	17.4379	17.8886	17.323	17.2359
AAIK(UniMod:121)QGFK	NPEPL1	NPEPL1_K299										875	16.6548			15.7687	15.6055		15.365						15.4346			17.3046	16.8081
AAILPTSIFLTNK(UniMod:121)K	PRMT5	PRMT5_K240;PRMT5_K223	0.0449294	0.0336826	-0.058722	0.955162	0.941688	0.920131	0.720646	0.788499	0.640592	876	23.5643	23.3601	23.7618	23.6431	23.4174	23.5831	23.724	23.7847	23.5347	23.5753	23.5862	23.5446	23.3968	23.7819	23.6043	23.5926	23.6154	23.6993	23.9906	23.9235	23.555	23.6898	23.93	23.8192
AAINK(UniMod:121)MIK	DR1	DR1_K20	0.229792	0.879994	0.905532	0.628203	0.00048059	0.000264926	0.137386	6.65542e-06	4.48959e-06	877	17.3967	17.6228	17.4612	17.2563	17.1817	17.7086	17.825	17.941	16.9915	17.2019	17.5288	17.0888	18.1189	18.1379	18.041	18.0332	17.1623	17.5895	17.5102	17.3724	18.3439	18.4197	18.2816	18.2112
AAINQK(UniMod:121)LIETGER	ENY2	ENY2_K19;ENY2_K14	0.29323	-0.00951315	0.066418	0.295779	0.985096	0.907703	0.0282701	0.939876	0.599641	878	20.7732	20.9501	21.3668	21.2322	21.3761	21.3791	21.3992	21.3409	21.2874	21.052	21.4236	21.0284	21.2763	21.2956	21.1264	21.0551	21.0776	21.0886	21.1511	21.1927	21.3367	21.1601	21.2372	21.0417
AAIQELQQK(UniMod:121)R	CEP131	CEP131_K346	0.129792	-0.269906	-0.252474	0.87578	0.543292	0.575725	0.442962	0.118667	0.142996	879	19.6835	18.989	19.8705	19.7266	19.3361	19.9141	19.7521	19.7864	18.8938	18.5129	18.9737	18.845	18.4512	18.6793	18.5529	18.4625	18.7549	18.6068	18.7615	18.744	18.7017	18.5431	18.2906	18.3219
AAIQK(UniMod:121)SDATQNAHGTGISK	FOXJ3	FOXJ3_K41	0.546176	-0.0221721	0.177425	0.652663	0.987104	0.909816	0.152942	0.948735	0.608059	880	16.7021		16.3673	16.2187	17.1071	17.2476	16.6227	16.9247	17.0406	17.3003	18.2299	16.9024	17.1217	17.2337	16.7524	18.2767	16.9674	16.4238	16.6825	17.8031	17.0772	17.5077	16.4736	17.528
AAISNK(UniMod:121)ITSC(UniMod:4)IFQLLQEAGIK	PAICS	PAICS_K59	0.498116	0.475779	0.167339	0.861864	0.800712	0.949897	0.406784	0.427621	0.752658	881		19.9489	20.5805		20.809	20.5184	20.9609		21.5124		19.1819		20.6722	21.1579	20.6387			21.2004	19.2204	20.5068	20.5708		20.4178	20.4409
AAISVVTAEVHDSK(UniMod:121)PHEGR	MERTK	MERTK_K923	0.8793	0.0311558	0.561244	0.119425	0.976584	0.351006	0.00682105	0.90945	0.0508781	882	15.6594	15.9984	15.8246	16.7541		16.5536	16.555	17.7067	16.7279	16.8639	16.9765	17.1667	16.8258	17.0503	17.0209	16.9625	16.577	16.6191	16.8935	17.0604	17.138	16.7601	17.4637	18.0332
AAITHDIPNK(UniMod:121)NTK	BLZF1	BLZF1_K95	0.254749	-0.883216	-0.70986	0.893243	0.30833	0.582076	0.494424	0.0316334	0.14718	883			16.7098	16.9199		17.1091	17.0793	17.0203	16.2405	17.651				16.2662	16.1398	15.7816	16.603				15.7591		15.5288	16.3917
AAIVEK(UniMod:121)LSSLPFQK	NUTF2	NUTF2_K55	0.1556	-0.120661	0.0609917	0.834338	0.822268	0.940752	0.3548	0.471254	0.714483	884	21.7905	22.529	22.5815	22.3463	21.9593	22.6594	22.6389	22.6121	22.6477	22.749	22.4295	22.738	22.3073	22.7377	22.4858	22.5506	22.5183	22.5428	22.6317	22.4797	22.562	22.5712	22.6623	22.621
AAIVHNVDSDDLISMGSNDIEVLK(UniMod:121)K	RNF13	RNF13_K141										885		16.2587				17.3298	15.6937		16.5886	16.4853			16.5162	17.3427			16.8011				16.0866
AAIVVNGHGMTPLK(UniMod:121)VAAESC(UniMod:4)K	FEM1B	FEM1B_K224	-0.0480477	-0.231102	-0.0574744	0.97386	0.72395	0.959421	0.827116	0.299431	0.793948	886	17.5933	18.1242	17.748	17.7397	17.5669	18.0587	17.7927	17.5946	18.4619	18.3846	17.6473	17.4031	18.1225	17.4996	17.7362	17.6141	17.9647	17.6743	17.6829	17.6023	18.1164	17.5976	17.3045	17.6757
AAK(UniMod:121)ADEEPTPADGR	KIAA1143	KIAA1143_K83										887		16.9456			17.4039	17.1062				16.7711				17.5766		17.8321					18.5974
AAK(UniMod:121)AGLSQSLFER	UPF1	UPF1_K677	-0.148141	-0.142206	-0.0493179	0.877238	0.8333	0.96041	0.446223	0.497778	0.798548	888	17.9305	18.5784	19.0222	18.956	18.3383	18.2353	18.5234	18.7975	18.9006	18.6277	18.9336	18.9769	18.7281	18.6288	18.7956		18.6732	18.9466	19.1404	18.787	18.9812	18.772	18.9855	18.6112
AAK(UniMod:121)DLPIYTR	ZDHHC2	ZDHHC2_K113	-0.142412	-0.171039	0.388273	0.897463	0.781611	0.38548	0.507611	0.391809	0.0606008	889		18.4219	18.092	18.0541	17.7475	18.4861	18.0625	17.8916	18.929	18.5262	18.2463	18.3382	18.3361	18.4445	18.3538	18.2211	18.5016	18.2518	18.1674	17.7844	18.9926	18.278	18.7067	18.281
AAK(UniMod:121)DVFNK	VDAC3	VDAC3_K15	-0.0113517	-0.192578	0.113133	0.993943	0.751767	0.897843	0.958223	0.342546	0.574322	890	18.8958		19.9689	19.7294	19.3728	19.8067	19.4106	19.49	19.981	20.0821	19.966	20.0389	19.6139	19.7305	20.0305	19.9229	19.7625	20.3354	19.8854	19.5749	20.1795	20.1235	19.6374	20.0704
AAK(UniMod:121)EAAAATS	NDUFB10	NDUFB10_K165										891																					15.5104
AAK(UniMod:121)EAEANLR	HECTD1	HECTD1_K1253	-0.357784	0.00928443	0.063896	0.434868	0.989174	0.938539	0.0583009	0.955714	0.702833	892		20.0125	20.1146	19.7819	19.425	19.9368	19.6289	19.4569	19.9726	20.047	19.8077	19.9645	20.0573	19.8361	19.8232	20.1123	20.0535	20.1203	19.8289	19.3719	20.2998	19.7834	19.7308	19.8161
AAK(UniMod:121)EAM(UniMod:35)EDGEIDGNK	NCL	NCL_K627_Oxi630	0.244056	0.341707	-0.200922	0.943676	0.836365	0.940029	0.668585	0.504774	0.710047	893		16.3644	14.7799		15.4913	16.0068	15.9505		16.4843	16.8229	15.6671		16.7936	16.5565		16.6492	16.899			15.078	16.6478	15.8518	15.6303	15.0202
AAK(UniMod:121)EAMEDGEIDGNK	NCL	NCL_K627	0.125712	-0.218765	0.127308	0.970629	0.903296	0.962163	0.807641	0.672234	0.805251	894	17.3828	19.0796	17.1645	16.8418	17.7688	18.2755	18.1248	16.8024	18.8659	19.0309	17.6638	17.6302	18.509	18.4521	17.4147	17.94	18.9294	17.7188	17.6824	16.9968	19.204	17.7954	17.3485	17.4886
AAK(UniMod:121)EAQEMR	PALD1	PALD1_K759										895		15.8494		15.1402				14.7618	15.6861			14.6004		14.4286	14.7802				14.9017		15.4939	15.2669		14.7791
AAK(UniMod:121)EFGVSPDK	VARS	VARS_K769	-0.0341339	-0.240682	0.0128764	0.986019	0.798219	0.994273	0.908535	0.421405	0.965427	896	19.4298	20.8676	20.687	20.401	19.3657	20.798	20.5162	20.5688	20.5635	20.9273	20.2249	20.7215	20.1838	20.1814	20.5933	20.516	20.2704	20.8699	20.3965	20.0234	20.6483	20.5708	20.3131	20.0794
AAK(UniMod:121)ELQHYVTMELR	MTOR	MTOR_K42	-0.570942	0.275391	0.180851	0.596129	0.818077	0.921387	0.118423	0.462399	0.645128	897	17.4176	17.1576	16.9175		16.922	16.5125		16.3454	17.2867	16.7731	15.5743	16.4757	17.1263		16.4794		16.6096		16.1873		16.8963		16.3158	16.5259
AAK(UniMod:121)EMPFQGSGK	IL4R	IL4R_K329;IL4R_K314	0.214488	-0.170124	0.201111	0.860876	0.823667	0.818116	0.404462	0.474077	0.398597	898		15.9016	15.5512	15.7199	15.1431	16.2023	16.2047	16.2048	16.6131	16.2751	15.903	16.075	16.4838	15.8948	15.6593	16.1478	15.9025	15.789	15.8964	15.7315	16.5687	15.9513	15.8303	15.7736
AAK(UniMod:121)ETISLAEQR	SH3BP5	SH3BP5_K133	-0.0372356	-0.215146	0.282513	0.974928	0.640348	0.479154	0.833149	0.197631	0.095355	899		17.3162	17.2729	16.9733	16.9156	17.2108	17.4036	17.0707	17.2636	17.4108	16.8787	17.4512	16.9172	17.1159	16.8946	17.2161	16.9806	17.382	17.0618	16.7289	17.5437	17.2417	17.07	17.4279
AAK(UniMod:121)EYPFILDAFQR	MTREX	MTREX_K134	0.36958	-0.0715718	0.49832	0.486431	0.911862	0.145411	0.0734489	0.697154	0.0122374	900	17.6709	18.5275		18.4574	18.1744	18.8134	18.692	18.673	19.3384	19.1266	18.7388	18.9539	19.063	18.9516	18.8411	19.0158	18.8745	18.7294	18.8483	18.567	19.5584	19.1138	19.1415	19.1989
AAK(UniMod:121)FGSLAK	MYO18A	MYO18A_K123										901			17.1317				16.5562		16.202	16.4945			16.165	16.5604	17.4661		15.8534					17.1248
AAK(UniMod:121)GDFVC(UniMod:4)IFC(UniMod:4)DR	REST	REST_K1057;REST_K1034	0.280919	0.197601	0.634483	0.581835	0.692022	0.0246099	0.110794	0.254841	0.00112742	902	19.1345	19.8632	20.246	20.2037	20.0437	20.0119	20.1715	20.3439	20.4276	20.255	20.5055	20.3412	20.4839	20.4908	20.6125	20.7325	19.9534	20.0854	20.1085	20.1735	20.6919	20.7916	20.7533	20.6219
AAK(UniMod:121)GGELVYTDSEAR	PLEC	PLEC_K3027	-0.0717557	-0.0710621	-0.0551414	0.92831	0.883237	0.936817	0.611406	0.614833	0.695856	903	18.1425	18.8587	18.6749	18.6032	18.3551	18.6737	18.4997	18.4637	18.7102	19.1103	18.6424	18.8456	18.6452	18.7259	18.7417	18.9114	18.9181	18.9409	18.7823	18.6813	18.9562	18.7565	18.6789	18.7105
AAK(UniMod:121)GLDQALK	ZC2HC1A	ZC2HC1A_K95	0.0961917	-0.106011	0.0478208	0.93805	0.882424	0.965559	0.645845	0.612728	0.818955	904	16.37	17.7926	17.104	16.9384	16.8966	17.2776	16.9238	17.4917	17.7401	17.7757	17.4596	17.5038	17.3552	17.6668	17.4939	17.5393	17.4924	17.6426	17.5448	17.1713	17.329	17.507	17.5605	17.6459
AAK(UniMod:121)GSLGTQIGFADLMGVLTK	FEM1A	FEM1A_K452	-0.208302	0.27613	0.422869	0.895449	0.774069	0.744105	0.502885	0.378058	0.28969	905		20.7707	20.377		20.2444		20.1556	20.6966	20.0814	20.4423	20.8587				20.4335	21.0403			20.4524		20.6084	20.7231	21.2944
AAK(UniMod:121)GTVGSILDR	ABCE1	ABCE1_K181	-0.0745322	-0.189412	-0.126872	0.948862	0.735452	0.869694	0.691208	0.317611	0.500451	906	20.9859	22.1162	21.99	21.9448	21.5355	21.615	21.6666	21.9216	22.2812	22.2465	21.914	22.3382	21.8251	21.9464	22.1462	22.1046	22.0134	22.4729	22.2988	22.0881	22.2153	22.1025	22.0241	22.0238
AAK(UniMod:121)HMAGLK	VANGL1	VANGL1_K304;VANGL1_K302	0.214958	0.316554	0.283495	0.882401	0.679114	0.697657	0.458432	0.239861	0.239296	907		15.7603		16.5946		16.618		16.1668	16.4798	16.4244		16.3244		16.7896	16.6626			16.7583	16.7384	16.4636	17.2313	16.5839		16.9957
AAK(UniMod:121)LAPEFAK	PRDX6	PRDX6_K56	-0.0456258	-0.210964	-0.037619	0.97843	0.787167	0.9784	0.854309	0.39966	0.879645	908	20.379	21.0959	21.4527	21.0731	20.5656	20.9212	21.0886	21.2428	21.2403	21.3546	21.098	21.6121	20.8512	20.8931	21.3354	21.3815	21.0849	22.2509	21.462	21.0032	21.2631	21.3272	21.3409	21.7194
AAK(UniMod:121)LEQER	GIGYF2	GIGYF2_K736;GIGYF2_K757;GIGYF2_K730	-0.102349	-0.295344	0.117064	0.940424	0.687191	0.909996	0.653896	0.249701	0.608579	909		17.2827	16.5579	16.6684		16.8987		16.5692	17.0851			16.7346		16.5944	16.6347				16.6564	16.6265	16.7176	16.8546		16.7032
AAK(UniMod:121)LFPGSPAIYK	RGPD8	RGPD8_K123	0.020675	-0.0420455	0.252624	0.988395	0.95799	0.713616	0.924781	0.847791	0.255921	910	17.5999	18.3346	18.7615	18.7673	18.1227	18.3831	18.6801	18.3601	18.603	18.2793	18.7144	18.8176	18.4018	18.7999	18.5069	18.5375	17.9226	18.7352	18.7085	18.3565	18.6642	18.8078	18.639	18.6224
AAK(UniMod:121)LQSSQEPEAPPPR	MAGED2	MAGED2_K261	0.771897	0.715713	0.856083	0.055068	0.0837909	0.0208847	0.00228222	0.00413224	0.000925677	911	17.9314	18.8929	18.5204	18.4735	18.9031	19.6331	19.2769	19.0926	19.4933	19.4883	18.7034	18.9486	19.9464	20.0977	19.65	19.8024	19.356	19.2746	19.0097	18.7121	20.3895	19.659	19.8698	19.8584
AAK(UniMod:121)LSEGSQPAEEEEDQETPSR	ACIN1	ACIN1_K238	1.2156	0.659593	1.38373	0.271397	0.629093	0.204502	0.024563	0.186913	0.0204436	912	14.0425	15.207			15.9186	16.0242	15.5782		14.378	14.9423			15.7882	15.6307	14.5404		14.674	13.5329			15.8543	15.12
AAK(UniMod:121)PAGDPTAHQPFWAPPTPR	B3GNT4	B3GNT4_K54;B3GNT4_K29	0.216398	-0.143218	0.20465	0.830731	0.849422	0.806037	0.34956	0.53347	0.375822	913	17.4611	18.8397	18.6232	18.5001	18.2263	18.9801	18.6011	18.4822	18.8702	19.0628	18.502	18.5384	18.6097	18.7192	18.4804	18.5911	18.5399	18.6869	18.6001	18.097	18.7797	18.8438	18.4854	18.6335
AAK(UniMod:121)PEQIQK	VRK1	VRK1_K92	-0.123667	-0.681302	0.445524	0.935336	0.231956	0.497207	0.63389	0.0191517	0.103141	914		18.6424	17.8251		18.0827	18.1546		18.093	18.5346	18.8031			18.1989		17.887	17.8767	18.3703		17.6543	17.8464		18.4188	18.3863
AAK(UniMod:121)PLQVNK	VRK3	VRK3_K223	0.0864315	0.516666	0.975142	0.944496	0.235843	0.00188925	0.675273	0.0196491	4.9224e-05	915		17.1892	16.8635	16.9117	16.9474	17.449	16.7477	17.1542	17.0332	17.0923	16.2729		17.3978	17.4396	16.9121	17.5149	16.8878	16.7852	16.722	16.6592	18.0159	17.5242	17.7651	17.6497
AAK(UniMod:121)PSVPK	H1FX	H1FX_K202	-0.294787	-0.115913	0.326665	0.574878	0.8277	0.374612	0.107868	0.483192	0.0575034	916		18.2709	18.0005	17.7661	17.3164	17.6945	17.8274	18.0326	18.1435	18.2921	18.3519	18.2929	18.1615	17.8775	18.2294	18.3484	18.2517	18.071	18.1947	17.8778	18.2009	18.6811	18.6238	18.196
AAK(UniMod:121)QLTPEVR	PWWP2A	PWWP2A_K740	1.04308	1.36382	3.06678	0.137619	0.00630666	3.73354e-05	0.00835947	0.000150118	4.19066e-07	917		14.8968			15.5009	16.1224	15.9221	16.214	15.483		15.3609		16.96	17.1205	16.2395	16.8231			13.8444		17.2774	16.5996	16.8608	16.907
AAK(UniMod:121)QLVTITTK	GIT2	GIT2_K747;GIT2_K669;GIT2_K619;GIT2_K732;GIT2_K697;GIT2_K717;GIT2_K649;GIT2_K634;GIT2_K682	0.105894	-0.0715134	0.141635	0.970629	0.953987	0.93713	0.808019	0.832195	0.698077	918		15.2542		13.6583		14.7833	14.6014	14.3017	15.189	15.4393	13.8772	14.6495	14.7359	15.1786	14.3509	14.6036	15.3754	14.9054	14.7729		15.5721	14.9961	15.0148	15.0552
AAK(UniMod:121)QPHVGDYR	PSME1	PSME1_K190	-0.478585	-0.342105	0.0726826	0.198334	0.391708	0.926807	0.0143878	0.0518249	0.665449	919		17.1915	17.504	17.6998	16.6376	17.2476	17.2668	16.7939	17.1461	17.0295	17.2591	17.1449	16.5226	17.0744	16.8713	16.7429	16.8722	17.2818	17.2483	16.771	17.1658	17.1574	17.2197	16.9212
AAK(UniMod:121)SQPNIPK	DHCR7	DHCR7_K4	0.308117	-0.346114	-0.251528	0.708533	0.547135	0.743388	0.197103	0.121224	0.288908	920	17.3356		18.1864	17.9494	17.5428	18.3647	18.3911	18.229	18.0535	18.6166	18.1337	18.3113	17.9002	18.1846	17.8984	17.7474	18.0912	18.2369	18.1286		18.3709	17.8538	17.8571	17.521
AAK(UniMod:121)TLYEHYSGGESHNSSSSK	TTK	TTK_K830;TTK_K829	0.270996	-0.190875	0.199514	0.830499	0.823828	0.848361	0.349335	0.474448	0.454945	921	15.6078		17.0985	16.9374	16.3042	17.2071	16.7875	16.9767	17.0455	17.3617	16.3139	16.9787	16.5863	16.8098	16.7138	16.8264	16.4772	16.5109	16.5737	16.2509	16.9309	16.5729	16.5849	16.5221
AAK(UniMod:121)TPLK	MTA2	MTA2_K504	0.867874	1.18693	0.865229	0.291041	0.0563371	0.247384	0.0275744	0.00238179	0.0279431	922		17.2802	16.8006	16.896				17.8601	16.6825			16.7775		17.7019	18.132				17.1707		18.1626	18.3568		17.5884
AAK(UniMod:121)VAEQQER	PBRM1	PBRM1_K1434;PBRM1_K1449										923												14.5555			15.0417						16.077			15.6294
AAK(UniMod:121)VESYR	MRM2	MRM2_K48	-0.170218	-0.242812	-0.120104	0.942601	0.812385	0.939585	0.664492	0.450878	0.707631	924		22.4247	23.4915		21.569	23.2793	23.0822	23.221	22.8154	22.9225	23.1702	23.4088	22.8739	22.8822	22.7655	22.824	23.2324	24.0023	23.3069	23.0975	23.6191	22.9083	23.0982	23.533
AAK(UniMod:121)VLEQLTGQTPVFSK	RPL11	RPL11_K38	0.039796	-0.0736048	0.231799	0.972265	0.903555	0.645881	0.819142	0.672833	0.191645	925	20.3892	21.1525	20.8454	20.7294	20.4057	20.9091	20.8746	21.0862	21.4252	21.4806	20.8959	21.5875	21.1623	21.2954	21.1933	21.4438	21.2634	21.378	21.3345	20.9351	21.5534	21.3915	21.3973	21.496
AAK(UniMod:121)VPSTPPPK	SCAF1	SCAF1_K972	0.574788	-0.208358	0.34711	0.487071	0.847868	0.6672	0.0736692	0.529841	0.211044	926		15.5809	16.0095			16.6783	16.0001	16.4316		17.0717		16.3067		16.601		16.3607	16.392	16.9576	16.4886		17.2093		16.5847	17.0855
AAK(UniMod:121)VVPVK	NCL	NCL_K223	1.1079	0.733156	0.86949	0.000758908	0.0152136	0.00255534	9.27629e-06	0.00044352	7.13374e-05	927	18.0611		18.7644	18.6127	19.346	19.4667	19.7276	19.809	19.2242	19.3759	19.0447	19.5267	19.7785	19.7566	20.1365	20.4326	19.3934	19.5612	19.524	19.0928	20.147	20.2421	20.3595	20.3007		+
AALAAAQYK(UniMod:121)SSNASETEPNAIK	JMJD1C	JMJD1C_K1495;JMJD1C_K1313	0.315157	1.26571	0.836276	0.899223	0.0157581	0.139401	0.512025	0.000463128	0.0115145	928		16.6206			17.792	16.598	16.8443	16.5086	16.2771	16.1909	16.1242	15.3284	17.6858	17.5388	16.9785	16.7804	16.5077	16.2633	16.2659	15.9212	17.5816	17.1636	16.4339	17.1241
AALADYK(UniMod:121)LK	ISCU	ISCU_K154	0.183441	-0.187295	-0.395322	0.864185	0.788184	0.454114	0.410463	0.400859	0.0844746	929	18.1333	17.4134	18.5189	18.6213	17.832	18.6909	18.4678	18.4299	18.3385	18.1475	18.7573	18.4835	18.3001	18.6036	17.9496	18.1242	18.5815	18.5381	18.7086	18.6594	18.1358	18.0978	18.3765	18.2963
AALAHPFFQDVTK(UniMod:121)PVPHLR	CDK2	CDK2_K291	0.0656021	0.00820145	-0.952232	0.965702	0.994102	0.0270156	0.778583	0.973738	0.00126689	930		19.1259	19.5274	19.7451	20.2897	19.0461	19.4756	19.3155	19.3408		19.2408	19.6169		19.2738	19.6069	19.3423		20.1795	20.4032	20.3478	19.2441		19.4025	19.4272
AALAHSEEVTASQVAATK(UniMod:121)TLPNGR	PLEC	PLEC_K2761	0.0617045	0.049639	0.0901123	0.962358	0.946005	0.923255	0.756222	0.802709	0.650704	931	18.4013	19.234	19.0171	18.7359	18.9438	19.0692	18.5991	19.0231	18.6727	19.4874	18.5675	18.6922	19.0086	18.8205	18.7371	19.0522	19.1033	19.1422	18.7275	18.9089	19.3203	19.0373	19.1255	18.7591
AALAPAK(UniMod:121)ESPR	TCOF1	TCOF1_K904	1.94303	1.65287	1.58859	2.7028e-05	3.10461e-05	1.46776e-05	1.41391e-07	2.39147e-07	1.38655e-07	932			14.7497	13.9613	16.3442	16.3542	16.2458	16.2499	14.3417	14.9572	14.8576		16.1515	16.667	16.1802	16.488	15.3259	15.085	14.5192	15.0419	16.7031	16.7114	16.448	16.4639		+
AALC(UniMod:4)HFC(UniMod:4)IDMLNAK(UniMod:121)LAVQK	NAPA	NAPA_K222	-0.278044	-0.0262163	0.176305	0.857757	0.984009	0.919081	0.399661	0.936048	0.635242	933		16.6577	16.1996	16.811	15.2875	16.789	16.7199	16.3159		16.3866	16.8989	16.1218	16.1894	16.2327	16.7385	16.6109	16.1091	16.6216	16.8355	16.7434	17.1818		16.3255
AALDC(UniMod:4)STSHLDEFYSDPHAVAGALK(UniMod:121)SYLR	ARHGAP17	ARHGAP17_K325										934			18.2958	17.8545			18.3908	17.9604				18.3521						17.5677	18.3704				18.2037	18.1489
AALEAK(UniMod:121)VK	SPECC1L	SPECC1L_K184	-0.422021	0.120408	-0.23769	0.756658	0.93873	0.78897	0.246079	0.779505	0.349179	935				17.8131	16.8845		17.4599	17.8289			17.0942				17.2146			17.2876	17.5951	17.5241	17.1293	17.4578		17.1066
AALEALGSC(UniMod:4)LNNK(UniMod:121)YSEGYPGK	SHMT2	SHMT2_K95;SHMT2_K74	0.0132053	-0.0487028	-0.18505	0.990752	0.936506	0.734092	0.937452	0.772467	0.278182	936	21.514	21.1968	21.8052	21.7283	21.5326	21.4636	21.6176	21.6834	21.3153	21.4647	21.9375	21.7618	21.4283	21.4453	21.8468	21.5642	21.7379	21.7724	22.1703	22.1268	21.4223	21.757	21.9944	21.8935
AALEAYC(UniMod:4)K(UniMod:121)K	ANAPC2	ANAPC2_K624;ANAPC2_K621	0.05543	-0.241196	-0.214463	0.970629	0.697307	0.765343	0.808114	0.260877	0.315878	937	17.6148		17.7089	17.6215	17.7752	17.859	17.5549	17.6262	17.6681	17.196	17.6509	17.3991	17.1999	17.6736	16.5251	17.5508	17.8072	17.0082	17.4111	17.807	17.2253	17.5063	17.1082	17.3357
AALEEANGEIEK(UniMod:121)FSNR	MLKL	MLKL_K78										938		17.2403				17.603			18.0696	17.6919						17.7663	18.0553				18.2453	17.0462
AALEEEK(UniMod:121)R	NFXL1	NFXL1_K850	-0.0911436	-0.358798	-0.353684	0.948305	0.434758	0.411936	0.690242	0.0656947	0.0693048	939		17.5504	17.1297		16.9077	17.5771	17.193	17.3178	17.3118	17.4896	17.2469	17.1287	17.0563	16.4697	17.166	17.0498	17.4014	17.1073	17.1644	16.9877	17.0402	17.1036	16.4437	16.6586
AALEELVK(UniMod:121)LQGER	HARS	HARS_K12	0.0871184	0.0544396	0.116372	0.93146	0.930971	0.873829	0.620708	0.756733	0.509566	940	19.1259	19.3101	19.5182	19.2769	19.3923	19.2884	19.27	19.6289	19.5258	19.4329	19.335	19.3223	19.7936	19.3029	19.7895	18.9479	19.6791	19.3053	19.4236	19.167	19.8315	19.5622	19.1876	19.4593
AALEGVSK(UniMod:121)DLQAR	TRIM32	TRIM32_K175	0.0259117	-0.02323	0.061879	0.976612	0.960877	0.918004	0.840324	0.856647	0.631185	941	20.7737	21.115	21.3219	21.3056	20.9626	21.3299	21.1736	21.1537	21.215	21.3221	21.1599	21.2411	21.0429	21.2293	21.2888	21.2842	21.0128	21.442	21.2517	21.0807	21.3846	21.2387	21.2207	21.1907
AALEK(UniMod:121)ER	OTUD6B	OTUD6B_K113										942		21.6668		21.775				21.4897	21.8814			22.0904		21.3726	21.7649				21.9007		21.7462	21.9984		21.7442
AALEK(UniMod:121)QEK	CHMP2B	CHMP2B_K37										943		19.8592		18.9859				19.2733				19.733			19.8187				19.4002		20.1002			19.7214
AALFLQTLK(UniMod:121)NPLPEAEAGK	SFSWAP	SFSWAP_K695	0.537186	0.122048	0.152326	0.063719	0.812575	0.78873	0.00278598	0.451285	0.348925	944	20.214	20.7741	20.9227	20.6119	21.1548	21.4252	20.9744	21.117	20.9745	20.8746	21.1814	20.6553	21.0882	21.1589	21.1076	20.8194	21.0672	21.0865	20.6362	20.6187	21.1697	21.0018	20.9168	20.9295
AALK(UniMod:121)AALLK	MAPK7	MAPK7_K480;MAPK7_K341;MAPK7_K398										945				16.034										15.4454			15.7516		15.9603				15.29	16.3055
AALK(UniMod:121)EWNGVVSESDSPVK	LIG1	LIG1_K40	0.514014	1.04172	1.21335	0.942188	0.646889	0.64737	0.661379	0.204485	0.193066	946		16.6424			19.0649	16.8992	17.0579	15.6037	16.1673	16.6866	16.049	16.0539		17.4958	17.3093	17.0377	16.9376			14.7081	19.0312	15.2711	17.0051	16.8374
AALK(UniMod:121)HLGP	FANCE	FANCE_K532	0.103547	0.213872	0.251388	0.927335	0.721211	0.678808	0.609357	0.296019	0.221556	947	17.6465	17.7444	17.419	17.8018	18.2647	17.1202	17.8616	17.7794	17.3111	17.1623	17.8229	17.3777	17.3634	17.6298	17.6285	17.9079	17.513	17.1742	17.5001	17.8976	17.6991	17.8053	17.9454	17.6408
AALK(UniMod:121)LEPSNK	FKBP8	FKBP8_K334;FKBP8_K335	-0.147398	-0.237908	-0.180589	0.709892	0.362189	0.532662	0.19877	0.0439673	0.118842	948	20.9897	21.2657	21.379	21.0257	21.0086	21.0442	21.0456	20.9722	21.1111	21.15	21.2408	21.2799	20.9684	20.9047	21.0405	20.9165	21.1274	21.1034	21.3572	21.121	20.8345	21.199	21.1103	20.843
AALK(UniMod:121)NPVK	DDX47	DDX47_K221	1.64801	1.25536	1.1619	0.0579562	0.20893	0.228106	0.00245295	0.0160611	0.024526	949	18.6152	15.3481	18.807	18.9657	19.3766	19.567	19.5946	19.7898	18.6785	18.4392	18.8464	18.713	20.0538	19.5171	20.22	19.9076	18.5789	18.8291	18.7491	19.0564	19.7628	20.1549	20.1138	19.8296
AALK(UniMod:121)QLQEIFENYK	TPR	TPR_K673	0.216775	-0.117908	0.0572795	0.714344	0.827244	0.944992	0.202644	0.482413	0.731772	950	19.6371	20.2268	20.6593	20.3	20.4354	20.2715	20.5132	20.4701	20.5956	20.3694	20.5095	20.4091	20.3928	20.2599	20.4841	20.2751	20.4357	20.1377	20.617	20.6713	20.6241	20.267	20.4858	20.7139
AALK(UniMod:121)SLIPTLEK	PUM3	PUM3_K623	0.0706437	-0.0647302	0.256636	0.964128	0.940998	0.743011	0.767387	0.78633	0.288544	951	19.9191	19.7573	19.1554	18.8581	19.778	19.8526	19.0728	19.2692	19.752	19.8539	19.256	19.55	19.4749	19.3555	19.7383	19.5842	19.6963	19.3493	19.6095	19.0864	19.152	19.9689	19.9617	19.6853
AALK(UniMod:121)TASDFITK	GSN	GSN_K309	0.263034	-0.511818	0.0857969	0.596187	0.0905757	0.908198	0.118685	0.00460791	0.60144	952	18.2105	18.3787	18.3173	18.5136	18.6616	18.5987	18.532	18.68	18.4259	18.2373	18.2964	18.3698	17.938	18.1389	17.2366	17.9687	18.1147	17.954	18.1175	17.6681	17.9838	18.2354	18.2537	17.7246
AALK(UniMod:121)YSNK	AP1AR	AP1AR_K238	0.263261	0.100352	-0.0794869	0.841887	0.906068	0.947535	0.369177	0.679435	0.743184	953		17.5065	18.1687		17.8435	18.136		18.323	18.3041	17.2442	17.8386	18.203		18.2724	18.0643	17.6567		18.0875	18.4238	18.067	18.0651	18.1329	17.9591	18.2961
AALLEAGMPEC(UniMod:4)TEDK(UniMod:121)	UBE2O	UBE2O_K1292	-0.150321	-0.550967	0.275946	0.973972	0.683751	0.89074	0.828062	0.245267	0.552347	954		17.6468	16.1143			16.7302			17.8585	18.0051		17.0705		17.3714	16.7225	17.1874	17.2003	17.3499	16.7799		18.375		17.0006	16.7824
AALLEK(UniMod:121)AGQVR	TP53INP2	TP53INP2_K165	0.140909	0.0380354	-0.188883	0.883814	0.959956	0.773651	0.463271	0.853655	0.328056	955	16.0894	16.6793	16.8373	16.4741	16.124	16.8271	16.6578	17.035	16.4767	16.7897		16.6153	16.351	16.7008	16.9667	16.6425	16.9255	17.0144	17.1934	16.9822	17.1477	16.8497	16.7672	16.5954
AALLK(UniMod:121)ASPK	RPL14	RPL14_K137	0.229834	0.331159	0.133402	0.411424	0.12592	0.703852	0.0523231	0.00736102	0.246121	956	21.5689	21.5024	21.6971	21.5747	21.8836	21.6627	21.8849	21.8312	21.5515	21.5451	21.9607	21.5136	22.0231	22.0415	21.8389	21.992	21.7648	21.856	21.8829	21.9416	21.8409	22.1098	22.1274	21.9007
AALLK(UniMod:121)VLEAR	TPGS1	TPGS1_K54	0.180824	-0.367016	-0.750881	0.945017	0.769958	0.538229	0.681085	0.371774	0.121773	957	18.0342	18.0259	18.8673		17.7478	18.3723	18.814	19.0257	18.134	17.0426	17.7678	18.8019	17.3682	17.464	17.7069	17.7391	16.6741		18.4767	17.964	16.2132	17.3045	17.3444
AALLNFDEFAVSK(UniMod:121)DGIEK	FHOD1	FHOD1_K730	0.220604	-0.248436	-0.114262	0.93938	0.833088	0.961735	0.650988	0.497346	0.802966	958	17.5832	18.7824			18.4034					18.6431	18.5708	18.3061		18.5907		17.9258	18.6567		18.5551	18.1259		18.3317
AALLNQHYQVNFK(UniMod:121)GK	EPRS	EPRS_K229	-0.170395	-0.0647972	-0.0576943	0.757997	0.898019	0.935485	0.247723	0.655902	0.691421	959	20.0842	19.7179	19.6107	19.8194	19.7845	19.4075	19.5246	19.834	19.6962	19.6087	19.6964	19.6626	19.5757	19.4206	19.7255	19.683	19.6838	19.4563	19.668	19.8596	19.1822	19.6991	19.777	19.7786
AALPDLTK(UniMod:121)VIQLK	DNAJC3	DNAJC3_K96	0.160972	-0.267853	-0.032739	0.820244	0.536358	0.970574	0.333972	0.114612	0.842573	960	17.4079	18.107	18.2294	18.0015	17.6855	18.08	18.3373	18.2871	18.5498	18.2282	18.3811	18.558	18.1176	18.1605	18.0869	18.2806	18.4895	18.0692	18.3327	18.2503	18.1089	18.2843	18.4013	18.2164
AALPTPALSPEDK(UniMod:121)AVLQNLK	PTPN23	PTPN23_K550	-0.0908983	-0.402023	0.37861	0.95915	0.620794	0.591161	0.740763	0.179189	0.153005	961		17.9076	17.2512	17.4925		17.5137	17.1659	17.699	17.4971	17.703	16.8155	17.9444	17.1798			16.9962	16.5018	17.2251	17.1561	16.7596		17.521	17.037	17.3097
AALQEEEQASK(UniMod:121)QINPK	KIF2A	KIF2A_K696;KIF2A_K669;KIF2A_K650;KIF2A_K734;KIF2A_K676	0.045562	0.0668343	0.1166	0.971844	0.930068	0.891642	0.817124	0.753618	0.555447	962	17.0463	17.0896	16.7053	16.592	16.6835	17.1997	16.8585	16.8737	17.1721	16.8712	16.3089	16.5454	17.1034	16.6978	16.5725		16.7782	16.6618	16.8656	16.2823	16.8522	16.4643	16.6647	17.073
AALQEELQLC(UniMod:4)K(UniMod:121)GLVQALQTK	FASN	FASN_K1142	0.182809	-0.26633	-0.185071	0.889574	0.730147	0.859242	0.482282	0.309125	0.476943	963	26.029	25.6686	26.8825	26.4323	26.1808	25.9055	26.9837	26.6737	26.0666	26.1094	26.8283	26.5957	25.7682	26.1549	26.2752	26.3364	26.1793	26.2871	26.6431	26.5315	25.7751	26.4471	26.2692	26.4092
AALQEK(UniMod:121)K	ATP4B	ATP4B_K7										964				17.8319				15.787				18.3147												15.9607
AALQELLSK(UniMod:121)GLIK	RPS25	RPS25_K94	0.577971	0.337285	0.393844	0.00640365	0.182958	0.0730383	0.000132747	0.0129624	0.0045887	965	22.329	22.4498	22.656	22.5168	22.8959	23.008	23.0859	23.2739	22.6896	22.6833	22.6538	22.9761	22.9303	23.149	23.0722	23.2003	22.7577	22.6772	22.9997	22.8761	22.9281	23.3788	23.2916	23.2876
AALQILK(UniMod:121)PEEHMYLK	URB1	URB1_K1743	-0.252639	-0.0909385	-0.049918	0.776759	0.888229	0.958926	0.270313	0.630066	0.790973	966		17.5463	17.3111		16.8444	17.5502	17.1337		17.549	17.8598	17.4315		17.7426	17.2008	17.4416	17.7049	17.6712	17.4636	17.6236		17.6831	17.7122	17.492	17.2575
AALQQK(UniMod:121)ENLPVSSDGNLPQQAASAPSR	TP53BP2	TP53BP2_K322;TP53BP2_K328	0.00956848	-0.223593	-0.257342	0.991287	0.520057	0.395388	0.942785	0.104191	0.063993	967	18.5381	18.8005	18.6353	18.5973	18.6601	18.8496	18.6362	18.4636	18.7164	18.6054	18.4552	18.5599	18.6161	18.4448	18.2171	18.1646	18.5538	18.1371	18.5701	18.142	18.0897	18.2587	17.9723	18.0529
AALQTAPESADDSPSQLSK(UniMod:121)WPGSPTSR	FOXO3	FOXO3_K290	0.139561	0.599521	0.394424	0.924464	0.212329	0.433012	0.594535	0.0164635	0.0767309	968		17.7397	17.3743		17.6529	17.8663	17.7216	17.5454	18.0733	17.5461	16.6934	17.4129	18.1283	18.1666		17.798	17.7166	17.2921	17.3341	17.5125	18.0562	17.8378	17.9252	17.6137
AALSEEELEK(UniMod:121)K	EIF4G1	EIF4G1_K1244;EIF4G1_K1204;EIF4G1_K1157;EIF4G1_K1080;EIF4G1_K1245;EIF4G1_K1251	0.0405146	-0.0849692	-0.108809	0.965188	0.857634	0.844289	0.775857	0.551714	0.447161	969	18.6246	18.945	18.6283	18.2659	18.6465	18.7919	18.7265	18.461	18.956	19.2383	18.8528	18.9634	18.9834	18.943	18.778	18.9662	19.1365	19.2609	19.0162	18.8144	19.1471	19.0381	18.7545	18.8531
AALSSFQK(UniMod:121)VLELEGEK	COPS2	COPS2_K56	0.144246	0.111508	0.100955	0.758897	0.767564	0.828654	0.248349	0.369174	0.415402	970	19.7558	19.9181	19.5949	19.5037	20.0445	19.9161	19.6747	19.7142	20.0383	20.2822	19.9733	20.1658	20.2699	20.1963	20.2233	20.2162	20.1996	20.0503	20.4044	20.2114	20.2388	20.1451	20.513	20.3727
AALTLTPSAVNK(UniMod:121)IK	ISCA1	ISCA1_K34;ISCA1_K81	0.571269	0.0743471	-0.042863	0.402847	0.941917	0.978055	0.0503798	0.789881	0.877838	971	16.3735	17.6967	16.6498	16.9959	17.1663	17.4512	17.4529	17.9305	17.5232	17.5314	16.8037	17.6675	17.4396	17.2623	17.828	17.2933	17.1355	17.6707	17.7143	17.2312	17.5422	17.0719	16.9063	18.0598
AALTYSSGFDHHLGDQSGEK(UniMod:121)LFDC(UniMod:4)SQC(UniMod:4)R	ZNF445	ZNF445_K595	1.27541	1.19789	1.25076	0.00726404	0.00570027	0.00287859	0.000156182	0.000133464	8.22134e-05	972		16.7361	17.3449	16.3737	17.7293	18.3744	18.2928	17.978	17.2828	17.0046	16.1593	17.4882	17.9601	18.1795	18.2247	18.3623	17.2208	16.4787	17.2354	16.6988	17.9875	18.4712	18.0567	18.1214		+
AALVEK(UniMod:121)R	EHBP1	EHBP1_K1062;EHBP1_K1026	-0.153729	-0.186947	-0.22428	0.770245	0.580675	0.452974	0.262249	0.145238	0.0839384	973		21.4956	21.8627	21.6177	21.4414	21.5143	21.4577	21.6063	21.5291	21.6357	21.8482	21.548	21.3206	21.4847	21.6581	21.3499	21.6168	21.6342	21.7575	21.9241	21.2461	21.6486	21.5417	21.5991
AALYLEC(UniMod:4)SAK(UniMod:121)FR	RHOF	RHOF_K176	0.0742264	-0.0251363	-0.211458	0.944795	0.969867	0.700389	0.677421	0.88777	0.242686	974	19.476	19.3557	20.0768	20.0268	19.5634	19.8112	19.869	19.9886	19.7453	19.7303	19.8785	19.6768	19.5665	19.6732	20.2195	19.471	19.7393	19.8668	19.8843	19.8945	19.4939	19.8891	19.3421	19.8139
AAM(UniMod:35)DNSEIAGEK(UniMod:121)K	IMMT	IMMT_K269_Oxi260;IMMT_K258_Oxi249	-0.111725	-0.0854236	0.101172	0.945512	0.913027	0.923008	0.682235	0.701356	0.649946	975		17.8197	17.7411		17.7373	17.8137	17.9902	17.1334	17.8515	17.8814	17.9328	17.6276	18.2024	17.2298	17.6318	17.8876	18.2111	17.2044	17.4183	17.5508	17.6981	17.7357	17.8806	17.4748
AAM(UniMod:35)K(UniMod:121)GLGTDEDTLIEILASR	ANXA1	ANXA1_K128_Oxi127	0.0371124	-0.20986	-0.0437974	0.977033	0.702945	0.964482	0.842749	0.268717	0.814932	976	23.1856	23.6249	23.2961	23.1254	23.7117	22.9583	23.4508	23.2598	23.5234	23.7086	23.5097	23.7798	23.4396	23.221	23.3286	23.6927	23.8009	23.4487	23.6217	23.3844	23.0013	23.9379	23.7118	23.4295
AAM(UniMod:35)K(UniMod:121)PGWEDLVR	NCOA2	NCOA2_K293_Oxi292										977					16.1214		15.9161		16.8824				16.8788	16.2152	16.9071		16.732		15.9755		16.6556	16.8129	16.3297
AAMALEK(UniMod:121)K	FTL	FTL_K105	-4.16279	-0.0209875	0.0619682	2.87722e-07	0.976126	0.963064	5.01717e-10	0.907792	0.809095	978	21.0829				17.1293	17.0164	16.6349	16.8999	16.8447	16.8117	16.5968		16.9087		16.7641	16.5175	16.7848		16.5999	16.3482		16.6396
AAMDAVC(UniMod:4)AK(UniMod:121)VDAANR	NAA40	NAA40_K28	-0.128926	-0.103804	0.103791	0.939367	0.927021	0.936876	0.650496	0.743808	0.696335	979	17.7417	17.963	17.8292			17.7596	17.6634	17.7242	18.0768	17.6885		17.0426	17.2434	17.7543			17.3489		17.8475	17.8452	18.3762	17.9708	17.3602	17.4301
AAMDNSEIAGEK(UniMod:121)K	IMMT	IMMT_K269;IMMT_K258	0.11781	-0.044297	-0.0181928	0.882731	0.932895	0.983033	0.458945	0.762272	0.901035	980	18.9635		19.2469	19.2249	19.6959	19.354	18.9489	19.0529	19.3461	19.3519	19.1921	19.0369	19.1782	19.3564	19.0515	19.1636	18.9797	19.0377	19.2475	19.1696	19.2981	18.9921	18.9893	19.0822
AAMEALVVEVTK(UniMod:121)QPAIISQLDPVNER	DHX9	DHX9_K1116	-1.25716	-0.331084	0.447363	0.491551	0.816399	0.767813	0.0748949	0.458443	0.320001	981		22.0484			20.975		20.3091	21.0896		20.803	20.5633	20.4564	20.7863	19.7513	20.1986	20.3697	19.1287		20.9729	21.1775	21.2696	21.2335	19.9084	21.0835
AAMK(UniMod:121)GLGTDEDTLIEILASR	ANXA1	ANXA1_K128	0.762575	0.0769361	0.185445	0.615749	0.966531	0.93908	0.129801	0.875202	0.70541	982	22.8835	23.9089	22.1889	23.816	24.6633	23.8211	24.0016	23.3615	24.2624	24.2424	23.1063	23.3464	23.966	24.8568	23.119	23.3235	24.7267	22.4604	24.2494	23.3251	23.0707	23.9282	24.4054	24.0991
AAMNK(UniMod:121)FK	POLD3	POLD3_K246	-0.00950563	0.862454	0.379943	0.996797	0.366192	0.585861	0.975743	0.044999	0.149689	983		16.4855	17.1674		16.0742	17.1079	16.8263	17.2594		16.1228			16.9689	16.9572	17.2708	16.7442	16.6673	17.0286	17.1162	17.1905	17.7065	16.863	17.2805	17.6724
AANAITK(UniMod:121)NNDLVR	TMOD3	TMOD3_K337	0.0662258	-0.209531	0.035666	0.943971	0.627741	0.96541	0.669738	0.185413	0.818054	984	17.1995	17.3933	16.9263	16.9398	17.3867	16.9072	17.1767	17.2532	17.6565	17.3433	17.2073	17.2902	17.1958	17.1741	17.03	17.2593	17.4103	17.4954	17.153	17.2937	17.049	17.1847	17.5745	17.6869
AANEK(UniMod:121)YAQEVAGLK	CLIP2	CLIP2_K552	0.191932	-0.0384128	0.317329	0.907071	0.974544	0.789545	0.538852	0.901669	0.349862	985	14.1662	15.5932	15.7404	16.0599	15.2975	15.3377	15.7849	15.9073	16.0699	15.6998	15.6663	15.4442	15.9075	15.2582	15.8671	15.6938		15.0308	15.6692	15.7853	16.2109	15.6021	16.0328	15.404
AANENEPEGK(UniMod:121)VPSK	DLGAP5	DLGAP5_K241	0.759327	-0.224403	0.14653	0.469485	0.831065	0.924115	0.0677268	0.492091	0.65258	986			14.3532	14.7458	15.4756	16.1355	15.169	14.4551	15.5751	15.6053	14.7883	14.7799	15.5275	15.2094	14.303	14.811	15.1182	14.4366	15.0317	15.1187	15.586	15.0109	14.7181	14.9764
AANFENHSGK(UniMod:121)LGATAEK	VCL	VCL_K639	-0.0274701	-0.147551	-0.238082	0.988395	0.871248	0.809376	0.924774	0.58518	0.381259	987	17.3564		18.5276	18.1947	17.1116	18.4359	18.1993	18.2483	18.2312	19.0005	18.2247	18.6447	18.6791	18.2885	18.44	18.1031	18.5412	18.4273	18.6189	18.1817	18.3476	18.0897	18.4181	17.9614
AANGVVLATEK(UniMod:121)K	PSMA2	PSMA2_K50	-0.105134	-0.0237737	-0.0762507	0.929863	0.976584	0.940979	0.615983	0.909446	0.715652	988	18.6951	19.0007	19.2692	19.3565	18.3337	19.3072	19.1696	19.0905	19.4378	19.4073	19.4503	19.0295	19.4575	19.1752	19.3465	19.2506	19.5574	19.2872	19.0438	19.0851	18.6571	19.2515	19.5493	19.2106
AANK(UniMod:121)DQELIENESYR	CCSER2	CCSER2_K363	-0.138961	0.148732	0.30237	0.924464	0.876476	0.743329	0.594461	0.597791	0.288855	989	17.2512	18.7119	18.0362	18.3117	17.4413	18.4093	18.0212	17.8834	18.2141	18.5469	18.0299	18.1503	18.3347		18.3689	18.4486	18.3046	18.3841	18.0934	17.533	18.4226	18.5854	18.1355
AANK(UniMod:121)LIK	GGA1	GGA1_K195;GGA1_K122;GGA1_K212	-0.070233	-0.267113	0.136162	0.985567	0.851001	0.953559	0.902572	0.53638	0.771734	990		17.1507			16.5435	17.6175			17.268	17.4429	16.7478		17.0335			16.738	17.6008	16.3334			17.2397		16.9668
AANK(UniMod:121)SGTGFGESYSLANPSIR	INO80	INO80_K486	-0.178011	0.19305	0.109591	0.871273	0.758618	0.906057	0.427065	0.353584	0.595799	991	16.9013	16.1042		15.8533	16.7332	16.0348	15.7409	15.9241	16.0443	16.2884	16.0197	16.1714	16.0955	16.442	16.3721	16.3863	15.5324	15.628	15.719	15.7574	15.8902	15.6331	16.0024	15.5496
AANLEMFK(UniMod:121)GK	GATAD2B	GATAD2B_K155	0.134388	-0.261696	-0.161619	0.835996	0.521447	0.727888	0.35789	0.105102	0.271068	992	17.7395	18.0482	18.2791	17.8551	18.1984	17.9022	18.1406	18.2183	18.0312	17.8308	18.1298		18.0053	17.6436	17.6564	17.637	17.8582	18.1572	18.2723	18.1696	18.2234	17.8394	17.9809	17.767
AANLIEELTSIFK(UniMod:121)AAK	PALLD	PALLD_K184	-0.329073	0.400358	0.225513	0.906237	0.670505	0.874374	0.535365	0.230479	0.511007	993			17.4676					17.1385	17.5935	17.1267	17.5098	17.0945	17.4082	18.0548			16.4223	17.5455			17.2713	17.3905	16.9664
AANMLQQSGSK(UniMod:121)NTGAK	RECQL	RECQL_K637										994					16.0774	16.1272	16.0615	16.2833	15.8637	16.0592		15.8025	16.2178	16.8194	15.931		16.089		16.0477	14.628	16.4798	15.8719	15.8903	16.3142
AANNIASLLTK(UniMod:121)SQIK	THUMPD3	THUMPD3_K369	-0.0429663	-0.0667455	-0.222281	0.973767	0.923349	0.721609	0.826535	0.733738	0.263744	995	18.7223	18.7797	18.6736	19.0945	18.2644	18.9263	19.1008	18.8068	18.5024	18.3338	18.3221	18.3128	18.5917	18.3245	17.989	18.2989	18.787	18.7331	18.5843	18.0016	17.9004	18.6115	18.419	18.286
AANPFQQK(UniMod:121)LSGSHK	TTYH3	TTYH3_K310	0.751758	0.295197	0.354023	0.523668	0.859819	0.850194	0.0866931	0.556525	0.458804	996	16.139	16.3194	16.0878	16.5419		17.186	17.2322	16.6532		16.7865		16.6156	17.3605	16.2831	17.3451		17.3384		14.9177		16.2408	16.33	16.5582	16.7993
AANVK(UniMod:121)PPK	ELOVL3	ELOVL3_K193	-0.161601	-0.305529	-0.124693	0.860768	0.556424	0.855358	0.404224	0.12667	0.470296	997		18.7401	18.2675	18.4192		18.4013		18.2267	18.8583	18.5815		18.7351		18.2061	18.6327			18.7379	18.8395	18.5687	18.7074	18.5871		18.4775
AANVQEPEK(UniMod:121)K	RRP1	RRP1_K455	-0.614543	0.262127	0.473615	0.838977	0.859731	0.787582	0.363004	0.55624	0.347537	998		14.8298	14.2074		13.9041				15.1478	15.0723	13.7477		14.5013	15.8642		14.3886	14.6185	14.9662	14.4363		15.2897		15.0049
AANYDFYQLLEEK(UniMod:121)C(UniMod:4)C(UniMod:4)GK	SMG8	SMG8_K640	-0.221026	0.242195	-0.203244	0.872648	0.779321	0.85422	0.430326	0.388193	0.467834	999	17.3733	17.1613	17.2305	16.41	17.3396	16.5414	16.9505	16.4594	16.8496	16.7208	16.6785	16.671	16.621	17.271	16.57	17.4266	16.8154	16.6956	16.9094	17.8844	16.4111	17.3577	16.9004	16.8225
AAPAGK(UniMod:121)TSSVFEDPVISK	MRPS7	MRPS7_K81	0.409098	0.164171	0.0499077	0.280807	0.755369	0.953822	0.0260321	0.347983	0.773321	1000	18.2908	17.9316	18.4573	18.4764	18.6383	18.9304	18.7585	18.4653	18.467	18.2513	18.307	17.9398	18.5414	18.371	18.3598	18.3498	18.6215	18.1734	18.1332	17.972	18.4725	18.3819	18.4433	17.802
AAPAPGK(UniMod:121)VGDVTPQVK	TCOF1	TCOF1_K244	1.74309	1.72999	2.60736	1.09069e-05	3.17321e-06	1.65166e-07	4.69412e-08	1.62238e-08	5.9559e-10	1001		14.9746	15.1622	15.2639	16.5616	16.7126	16.9926	17.2398	15.4769	15.439	14.9158	15.73	16.7325	17.4465	17.2639	17.0388		14.8634	14.6377		17.3943	17.2653	17.3737	17.3982		+
AAPAVQTK(UniMod:121)TK	HADHB	HADHB_K41	0.525788	-0.114299	0.274578	0.901795	0.97376	0.931005	0.519688	0.899553	0.678965	1002		14.2113	14.5083			14.744		15.0272	15.1107	14.6487	15.2578	14.7877		14.8369			13.7401	12.52	14.5621		15.2258	12.1021	14.318
AAPC(UniMod:4)NDLHATK(UniMod:121)LAPGK	PIM1	PIM1_K24;PIM1_K115	-0.0804702	-0.229867	-0.0256288	0.970629	0.729402	0.990285	0.809427	0.308436	0.942202	1003	16.8397		17.1266	17.2731	16.9993				17.2761		17.3243	17.0452	17.0754	16.4231	17.2919	17.151	17.402				17.5791	17.1735
AAPDITGHK(UniMod:121)R	NPTN	NPTN_K244;NPTN_K128	-0.112019	-0.5053	-0.023082	0.920418	0.105308	0.980063	0.580365	0.00569791	0.888624	1004		18.727	18.8793		18.3992	18.782	18.5798	19.0034	18.3085	18.0201	18.5146	18.6111	17.6478	18.0017	17.9768	17.8068	17.6207	17.8589	18.1171	17.7925	17.695	18.1672	17.7182	17.7166
AAPEC(UniMod:4)K(UniMod:121)VVK	CD46	CD46_K224	-0.166716	-0.405887	-0.127229	0.679981	0.0368181	0.716155	0.173556	0.0013501	0.258501	1005		19.505	19.7406	19.6696	19.477	19.6206	19.4977	19.2915	19.568	19.5608	19.7429	19.6685	19.283	19.3309	19.0784	19.2242	19.4781	19.5249	19.6112	19.257	19.3906	19.355	19.4312	19.1854
AAPGAEFAPNK(UniMod:121)R	NONO	NONO_K467	0.767968	0.630971	0.604409	0.000210556	0.00148761	0.00176056	1.84648e-06	2.6444e-05	4.49919e-05	1006	20.9813	21.0606	20.8503	20.8135	21.9751	21.5149	21.5284	21.7592	20.9909	21.0429	21.3288	20.7737	21.6855	21.6501	21.6124	21.712	21.0603	21.0186	21.1442	21.0722	21.6479	21.7013	21.7368	21.627
AAPGYHMAK(UniMod:121)LIIK	PYGB	PYGB_K618	-0.392131	-0.509322	0.141109	0.716801	0.338585	0.862178	0.205163	0.0382583	0.482925	1007	17.9322				17.3169		17.7632		17.9324			18.0709		17.2594	17.4524	17.7651	17.8469	17.6996		17.8132	18.1581	18.0076	17.6174
AAPGYHMAK(UniMod:121)MIIK	PYGL	PYGL_K618	0.237445	-0.296575	0.041663	0.887277	0.820095	0.979107	0.474702	0.466212	0.883435	1008			17.337	17.2187		17.6923	17.3383		17.8388				17.6518	17.4326			17.7593	17.2608	17.0272	16.6447		17.4179	17.0114
AAPLWDSK(UniMod:121)K	PRKAG1	PRKAG1_K78;PRKAG1_K46	0.00417091	-0.570698	-0.238751	0.998226	0.272597	0.77101	0.986122	0.02511	0.324996	1009	20.9957	20.7486	21.0826	21.0213	21.0477	20.9403	21.0462	20.8307	20.3867	20.0616	20.9307	20.966	20.329	18.9876	20.2848	20.4608	20.3304	20.1143	20.3033	20.3543	20.0824	20.1547	19.9356	19.9747
AAPTAASDQPDSAATTEK(UniMod:121)AK	PYM1	PYM1_K150;PYM1_K149	0.226248	0.563972	-0.275177	0.906538	0.637354	0.813925	0.536373	0.195112	0.389091	1010			15.0908	14.8642		15.1275	15.28		15.2578	14.7638	15.5641		15.7592				15.5449	14.6493	15.6686	15.7572		15.2903	14.9693
AAPVLPTTHNHK(UniMod:121)VPVLISPTLK	ABL2	ABL2_K930;ABL2_K812;ABL2_K894;ABL2_K915;ABL2_K791;ABL2_K827;ABL2_K909;ABL2_K806										1011			14.7843	14.7861	15.1236			15.7536				15.7824					14.4381	15.2544					15.6249	14.9508
AAQAELK(UniMod:121)EAR	KRT222	KRT222_K56	-0.210754	-0.321247	0.175453	0.867992	0.634243	0.870274	0.42033	0.190805	0.501191	1012		15.4274	15.8316	15.9107	15.6851	15.7116	15.7728	14.8804	15.8096	15.4736	15.4705	14.8756	14.958	15.6421	15.2	14.5442	14.976	15.1221	14.9971	15.0022	15.4649	15.2504	14.8841
AAQAPSSFQLLYDLK(UniMod:121)LPVEDK	MTHFD1	MTHFD1_K819	0.24714	0.0583862	0.158188	0.812884	0.948588	0.865901	0.318372	0.810934	0.49121	1013		23.0869	22.9581	23.5154		23.434	23.4128	23.455	23.3951		22.6915	23.2174	23.3286	23.4374	22.7131		23.3364	22.611	22.6312	23.0726	23.1016	23.228	22.8834
AAQASDLEK(UniMod:121)IHLDEK	TALDO1	TALDO1_K286	0.0471955	-0.281982	0.103801	0.984146	0.798079	0.952614	0.892084	0.42109	0.7656	1014	16.8503	19.3963	18.7206	18.6278	18.0594	18.4054	18.4896	18.8294	18.9663	19.1833	18.8009	19.2848	18.5687	18.6398	18.9267	18.9723	18.7213	19.4633	18.9292	18.5007	18.7269	19.3415	18.9027	19.0587
AAQDFC(UniMod:4)QLVAQK(UniMod:121)QK	NUS1	NUS1_K214	0.0475644	-0.281603	-0.101598	0.943971	0.226823	0.800861	0.67105	0.0184873	0.367916	1015	19.4249	19.7502	19.9186	19.7468	19.6947	19.7849	19.7796	19.7715	19.9712	19.8114	19.9973	19.8385	19.6626	19.7303	19.6741	19.4249	19.8126	19.8083	19.8132	19.7188	19.8626	19.7137	19.6451	19.5252
AAQDIK(UniMod:121)DEEPGDLGR	DIDO1	DIDO1_K247	0.488152	-0.251225	0.456089	0.616858	0.800194	0.640919	0.13055	0.426885	0.187834	1016	16.7667	17.4878	16.2501	16.198	17.3749	17.3302	16.72	17.2301	17.5003	17.1664	16.8679	16.2569	17.0195	16.7316	16.6763	16.3592	17.0018		15.7567	16.2266	17.208	17.0043	16.3015	16.6239
AAQEDK(UniMod:121)AGNYEEALQLYQHAVQYFLHVVK	VPS4B	VPS4B_K23	-0.385316	-0.29164	0.000953588	0.891738	0.877003	0.999759	0.489317	0.599734	0.998626	1017		18.8562	19.1951	18.0138	18.3156	17.882	18.7158	18.2989	19.1053		19.0026	17.8366	18.7999	18.3075	18.735	17.5839		16.2892	18.5016	17.8558	18.9956	17.7954	16.6709	16.7374
AAQEEYVK(UniMod:121)R	ALDOA	ALDOA_K330	-0.142263	-0.294645	-0.461331	0.880361	0.519105	0.16401	0.454771	0.103416	0.014569	1018		23.8389	24.2715	23.8862	24.1254	23.743	23.7597	23.7983	24.0521	24.0276	24.3611	23.6695	24.0484	23.3466	23.8267	23.7101	24.2986	24.2996	23.741	24.2867	23.6855	23.8552	23.6569	23.5829
AAQEFK(UniMod:121)HDSFVPC(UniMod:4)SEK	GIT1	GIT1_K667;GIT1_K676	0.123887	0.00423163	-0.487531	0.811464	0.994143	0.0632818	0.316347	0.974367	0.00380003	1019	16.5952	17.2558	17.0651	17.0514	17.0165	17.0593	17.2022	17.1851	17.1744	17.1283	17.1246	17.2391	17.1582	17.2609	17.0934		17.4236	17.3667	17.4526	17.4712	16.9281		16.9539
AAQEK(UniMod:121)MIQQEHER	CLASRP	CLASRP_K600;CLASRP_K538										1020					16.2044	15.6733	15.7769	15.6225		15.1577			16.7066	16.0492	16.1653	16.3734					16.8346	16.2166	15.8037	16.3837
AAQELK(UniMod:121)MLR	YLPM1	YLPM1_K1464	0.374247	0.337871	0.161227	0.779053	0.590628	0.863428	0.274165	0.153838	0.485589	1021				17.1444	17.7811	17.2213	17.1993	17.8729	17.4066	16.6891	17.5375		17.1516	17.8668	17.3831	17.7943		17.5544	17.6852	17.7264	17.7872	17.6929	17.9394	17.8469
AAQFDVVK(UniMod:121)HMR	POLR3B	POLR3B_K404	0.260778	-0.129811	-0.0127833	0.694736	0.835539	0.991164	0.185132	0.502834	0.947113	1022	18.0414	18.5522	18.5056	18.7	18.8644	18.5934	18.4728	18.9118	18.6654	18.6878	18.3774	18.349	18.3615	18.7502	18.3555	18.0932	18.5127	17.785	18.7006	18.582	18.643	18.2231	18.2853	18.3778
AAQIK(UniMod:121)EHLLK	EIF2B5	EIF2B5_K103	0.709094	-0.228687	-0.149048	0.164065	0.774355	0.894425	0.0108408	0.378263	0.563733	1023	15.3095	14.6091	15.5345	15.5542	15.7119	15.7482	15.7687	16.6148	16.4033	16.0522	15.2208	16.2757	16.0206	15.5266	15.7957	15.6944	16.2984	15.8012	16.0529	16.1803	15.9686	16.0374	15.5223	16.2084
AAQK(UniMod:121)ADVLTTGAGNPVGDK	CAT	CAT_K23	0.370079	0.296784	-0.0860559	0.817166	0.802252	0.970542	0.328903	0.431613	0.842266	1024	16.4378	16.436	15.9111	15.3483	16.8735	16.301	16.4695	15.9696	16.9945	16.3041	16.2673	15.3548	16.7643	16.6151	16.0021	16.7264	17.0681		15.7478	16.3758	17.1221	16.2517	15.5597
AAQK(UniMod:121)DEYYR	PEX10	PEX10_K17	-0.183554	0.342777	0.0649521	0.934979	0.749209	0.972806	0.632396	0.338759	0.854578	1025		17.3658	17.0501	17.5577	16.6974	16.9827	17.5478	17.3361	17.4427	17.3104	17.291	16.1747	16.6992	18.7439	17.1095	17.0373	17.0549	16.1874	16.7155	16.9773	16.647	17.1603	16.7713	16.6163
AAQK(UniMod:121)GFNK	PRKDC	PRKDC_K824										1026								17.9678				18.3581							18.0177		17.9173			18.1235
AAQK(UniMod:121)TLLVSTSAVDNNEAQK	RBM26	RBM26_K709;RBM26_K685	0.542563	0.655589	0.566561	0.512449	0.341228	0.415683	0.0825568	0.0388474	0.0707208	1027	16.0652	16.5144	15.9042	15.335	16.5023	17.3469	15.656	16.4838	15.5347	16.196	15.7861	16.1132	15.8343	16.88	16.5024	17.0357	16.0427	16.2227	16.526	15.9411	16.9605	16.5562	16.7913	16.6908
AAQLAESK(UniMod:121)TDELIK	WAPL	WAPL_K1053;WAPL_K1090;WAPL_K1138	0.617896	0.468548	0.517765	0.1408	0.344286	0.227393	0.0086552	0.0396347	0.0244169	1028	15.793	16.7703	16.7454	16.6722	17.38	16.8927	17.2473	16.9324	17.1073	17.0392	16.592	16.2719	17.0896	17.4179	17.1164	17.2607	16.5283	16.9581	17.0957	16.5096	17.3071	17.4346	17.0511	17.3699
AAQLQHSEK(UniMod:121)M(UniMod:35)AQYLEEER	CCDC6	CCDC6_K286_Oxi287	0.179369	0.229084	0.215106	0.871217	0.731814	0.783367	0.426213	0.311777	0.341539	1029	18.0757	17.2628	17.4802	17.4003	18.0591	17.6356	18.1294	17.1123	18.1797	17.9411	17.8847	17.3037	18.1038	17.9935	17.9834	18.1448	17.94	17.3569	17.6141	17.6507	17.6419	17.9214	18.1982	17.6605
AAQLQHSEK(UniMod:121)MAQYLEEER	CCDC6	CCDC6_K286	0.109804	0.160838	0.301294	0.89428	0.740737	0.421692	0.498977	0.32497	0.0727483	1030	20.2606	20.1166	20.2816	20.2047	20.6269	20.2964	20.1239	20.2555	20.3518	20.4257	20.4598	19.8719	20.368	20.6497	20.5683	20.1665	20.2756	19.833	20.2539	20.1727	20.7343	20.1365	20.3211	20.5484
AAQLVDK(UniMod:121)DSTFLSTLEHHLSR	NCLN	NCLN_K471;NCLN_K470	0.336165	-0.142423	0.181409	0.724988	0.874192	0.868488	0.213631	0.592716	0.496571	1031	18.1538	19.6263	19.5025	19.6012	18.8464	19.8487	19.7588	19.7746	19.6443	19.6529	19.347	19.9384	19.5532	19.2358	19.5025	19.7213	19.1956	19.1191	18.8895	18.8942	19.2278	19.4887	18.9986	19.1091
AAQMLQSNK(UniMod:121)NVHLFITGEK	DIEXF	DIEXF_K746	0.15009	0.0952403	0.158915	0.715062	0.794061	0.630859	0.203885	0.413929	0.179676	1032		19.4857	19.6363	19.6621	19.6499	19.832	19.7018	19.7955		19.805	19.6836	19.7128	19.6341	20.076	19.8114	19.7947		19.7117	19.7136	19.6407	19.9307	19.8542	19.8536	19.7517
AAQPK(UniMod:121)SLSPPQSQSK	BAIAP2	BAIAP2_K322	0.0828805	0.10338	-0.0164464	0.938216	0.851835	0.986813	0.646751	0.537812	0.921558	1033	19.1304		19.0656	18.4634	18.5046	19.1466	19.0855	19.1406	19.3424	19.4094	19.2597	19.1005	19.3135	19.7061	19.2754	19.2306	19.4192	19.5494	19.6616	19.4058	19.6556	19.2919	19.5271	19.4955
AAQQAASSSGQGQQAQTPTGK(UniMod:121)QTDK	CSNK1A1	CSNK1A1_K353	-0.432209	0.108052	0.0930553	0.773433	0.922189	0.952758	0.266892	0.73011	0.7663	1034		17.9846	18.4618		16.8425	17.9151	18.5098	17.8965	17.9445	18.2254	18.263	17.3078	18.492	18.1335	17.2939	18.2535	18.1827	17.7136	17.7458	17.7891	18.2624	18.1321	17.9415	17.4674
AAQQGK(UniMod:121)QEENDVVEK	SNX8	SNX8_K307										1035		14.1992	14.8086			14.4828			14.5707	14.0311	13.5203		13.9183				12.0232			13.7278	12.4675		13.6472
AAQQQEEQEEK(UniMod:121)EEEDDEQTLHR	IGBP1	IGBP1_K306										1036									16.8182	15.8244				17.1653
AAQTTIETAIHSLIETLK(UniMod:121)NK	FRYL	FRYL_K2913										1037	16.3776		17.1152	16.7788		18.6474	17.6716			18.954	16.9012						18.6597				18.5077		17.9282	17.6228
AASAAAAGSLK(UniMod:121)K	ELFN1	ELFN1_K463	0.0814647	-0.0341231	-0.0956546	0.976295	0.977366	0.9534	0.838791	0.912351	0.770046	1038			18.1319		19.1458	17.8069	17.8133	18.0874	17.9088	17.7742	17.9564	17.8335	18.052			17.6162		17.9216	17.8332	17.878			17.5725	17.9914
AASAATAAPTATPAAQESGTIPK(UniMod:121)K	AGPS	AGPS_K85	-0.124652	-0.195419	0.0315625	0.935491	0.817488	0.983944	0.636885	0.460982	0.904622	1039	17.3835	18.0532	17.8524	17.7827	16.8827	18.2701	17.887	17.5333	18.4428	18.386	17.9659	17.9914	18.2801	17.9235	17.7313	18.0696	18.538	18.0315	17.8556	17.295	18.3441	17.8656	17.97	17.6668
AASADSTTEGTPADGFTVLSTK(UniMod:121)SLFLGQK	H2AFY	H2AFY_K189;H2AFY_K188	-0.0367735	0.207899	-0.203143	0.989262	0.883727	0.915071	0.929118	0.616056	0.624105	1040	21.027	19.5191	20.6163	20.7573	20.8544	19.5066	20.7233	20.6883	19.6489	19.8972	20.4699	20.9335	20.068	19.8746	20.6976	21.1408	20.4998	20.5299	20.9514	20.9067	19.2294	21.0019	20.9725	20.8714
AASAPAK(UniMod:121)GTPGK	TCOF1	TCOF1_K308										1041		14.1613						16.3825	14.7962			15.0465		16.965	16.1744						16.849	16.7813		16.3832
AASDELSK(UniMod:121)TISPM(UniMod:35)VMDAK	VCL	VCL_K792_Oxi797	0.0711974	-0.0786806	-0.541947	0.974168	0.941238	0.478457	0.828934	0.78667	0.0948377	1042		18.2487		17.6996	17.9133	18.5762	17.9582	17.7337	17.5894	18.7474	17.8611	17.6096	18.076		17.6333	17.9103	18.3154	17.8125		17.5811		17.3149	17.7263	17.042
AASDELSK(UniMod:121)TISPMVM(UniMod:35)DAK	VCL	VCL_K792_Oxi799										1043	18.4164		17.9635	17.3966						18.5815				17.7632			18.0602			17.8151			17.384
AASDELSK(UniMod:121)TISPMVMDAK	VCL	VCL_K792	0.592455	0.0570267	-0.0937495	0.573791	0.965668	0.959421	0.107368	0.873012	0.792841	1044	19.5819	19.1245	20.9894	20.6723	20.3146	20.8609	20.6999	20.8625	20.6126	19.1288	20.8531	20.7378	20.1564	20.1289	20.5795	20.6956	20.3097	20.4023	20.8217	20.3305	20.4342	20.6333	20.3496	20.0722
AASDIWK(UniMod:121)PVLSIDTEPR	CHAMP1	CHAMP1_K516	0.719249	1.0699	1.03974	0.266015	0.029392	0.0273267	0.0236751	0.00100763	0.00128611	1045		16.9781	16.4859	16.751	17.2515		17.4593	17.662		17.2303	16.5504	16.9858	18.0321	17.7508	17.8899	18.2954	17.1041	16.1717	17.1214		17.9984	18.2781	17.9681	17.1107
AASDYAGK(UniMod:121)QAHVELAER	POLD1	POLD1_K897	0.179497	-0.0207419	0.150378	0.614849	0.96098	0.654944	0.129178	0.857014	0.200064	1046	19.9472	20.0724	19.9517	20.0882	20.3281	20.1533	20.1514	20.1447	19.9698	19.9706	19.9108	19.7625	19.8968	20.0453	19.8228	19.7659	19.8532	19.5266	19.9242	19.8752	20.155	19.895	19.7238	20.0068
AASEGK(UniMod:121)VLTLAALLLNR	FEM1B	FEM1B_K16										1047			17.0572		17.1966				17.9473				17.2906	17.4869			16.2656			17.6104	17.7131	16.8402	16.6876	17.0592
AASEPEAGAM(UniMod:35)PEK(UniMod:121)R	MFSD14B	MFSD14B_K25_Oxi22										1048		14.604			14.1699	14.4624	14.52		14.4626	14.2087			14.0143				14.4942				14.3526
AASEPEAGAMPEK(UniMod:121)R	MFSD14B	MFSD14B_K25	-0.11689	-0.350421	0.104997	0.897907	0.408506	0.900877	0.509276	0.0573823	0.582485	1049	18.1911	18.1022	17.9768	17.8609	17.6345	18.3269	17.9771	17.7249	18.3461	18.0998	18.0592	17.7908	17.7717	17.8432	17.6995	17.5798		17.8065	17.7261	17.5672	18.3324	17.7696	17.6617	17.4561
AASGEIK(UniMod:121)ITPWFK	IDI1	IDI1_K192	-0.0336015	0.117727	-0.00986498	0.972265	0.799155	0.991164	0.818316	0.424161	0.9462	1050	19.1023	19.2142	19.098	18.9953	19.2305	19.1722	19.1773	18.6955	19.2373	19.2217	18.975	18.912	19.4054	18.8755	19.1751	19.3609	19.2313	18.9237	19.2406	19.1979	18.8649	19.2132	19.3217	19.1542
AASGYPVK(UniMod:121)VPLEVQEADEAK	VARS	VARS_K1230	0.153232	-0.0778135	-0.109779	0.824912	0.886663	0.866268	0.33985	0.625128	0.491835	1051	20.2241	20.8203	20.702	20.8118	20.7957	20.8523	20.8372	20.6859	20.9981	20.9451	20.9865	21.0679	20.842	20.7774	20.682	21.3848	21.03	20.9407	21.2043	20.8175	20.6928	21.1808	20.9868	20.693
AASIFGGAK(UniMod:121)PVDTAAR	EIF4B	EIF4B_K365	0.418728	0.12755	0.382957	0.471065	0.863553	0.474522	0.0682504	0.564741	0.0933572	1052	18.7044	19.5077	19.3354	19.048	19.2414	19.1774	19.8143	20.0375	20.0708	19.7804	19.4985	20.0401	19.3945	20.2996	19.9867	20.2193	19.6255	19.7634	20.1182	19.8558	20.1737	20.1774	20.397	20.1466
AASITSEVFNK(UniMod:121)FFK	SUPT16H	SUPT16H_K196	0.0630365	-0.171877	-0.14179	0.942188	0.67618	0.77246	0.659762	0.236734	0.326493	1053	19.5717	19.9	19.7323	19.7075	19.7618	19.7481	19.8817	19.7721	20.0444	20.202	20.0409	19.9282	20.0526	20.0169	19.548	19.9105	20.2743	19.5366	20.1737	20.0931	19.9132	19.9081	19.9364	19.7528
AASK(UniMod:121)DTISNNR	TRIP12	TRIP12_K1079;TRIP12_K1112;TRIP12_K1127	0.246778	0.856251	1.34791	0.736976	0.0403986	0.00023626	0.225231	0.00152039	3.90781e-06	1054		18.4022	18.0076	18.1819		18.4354		18.4526	18.4153			17.9545		19.0815	19.0008			18.0107	18.1937	17.7675	19.4915	19.2379		19.2863
AASLEAVSYAIDTLK(UniMod:121)AK	MOCS2	MOCS2_K159	-0.0821006	0.349381	0.633982	0.979561	0.817558	0.530161	0.861003	0.461418	0.117328	1055		16.4504	16.1193				15.8111	16.5943	15.7363			16.6461		16.4608		16.6204		15.2078	16.6331	16.4013		17.0739	16.4587	16.6115
AASLK(UniMod:121)EPGAR	BARGIN	BARGIN_K383	-0.06631	0.558329	-0.531066	0.967941	0.417282	0.228037	0.79225	0.0604181	0.0245109	1056		16.3561	16.3143	16.1159	16.4019		15.8779	16.3076	15.8971	15.5002		15.2674		16.0664	16.16		16.2616	16.2519	16.3872	16.7215	16.5983	15.5266	15.602	15.7709
AASLK(UniMod:121)SNYNLPM(UniMod:35)HK	RPL4	RPL4_K274_Oxi281	0.0856945	-0.0350771	-0.0829084	0.895351	0.939722	0.876346	0.502662	0.782858	0.51651	1057	19.4283	19.1408	19.3476	19.1865	19.2116	19.4637	19.5854	19.1852	19.1712	19.1523	19.4254	19.1385	19.489	19.0019	19.1517	19.1045	19.342	19.2819	19.1282	19.263	19.1512	19.2914	19.2469	18.9939
AASLK(UniMod:121)SNYNLPMHK	RPL4	RPL4_K274	0.213615	0.0325676	-0.0783753	0.569719	0.94494	0.88638	0.105289	0.798995	0.541477	1058	21.0212	20.8716	21.2017	20.9495	21.2805	21.159	21.2286	21.2303	20.9211	20.7625	21.3343	20.7771	21.0483	21.1103	20.8807	20.886	20.8804	20.8774	20.9937	21.1002	20.9637	21.0336	20.8964	20.6446
AASLLLEILGLLC(UniMod:4)K(UniMod:121)SMGPK	EIF4G1	EIF4G1_K1385;EIF4G1_K1345;EIF4G1_K1298;EIF4G1_K1221;EIF4G1_K1386;EIF4G1_K1392										1059						15.9941		16.1153	15.1371	15.933	16.3589		16.1905		14.372		15.7433			15.7964	17.2871		16.1942	16.6036
AASPPASASDLIEQQQK(UniMod:121)R	STRIP1	STRIP1_K349;STRIP1_K254	0.105934	-0.178537	-0.250236	0.92647	0.756416	0.64958	0.605044	0.350139	0.19488	1060	18.0001	18.2533	17.9727	17.9184	18.3909	18.3457		17.6896	18.1182	18.4257	18.6702	17.9105	18.3361	17.7787	18.1842	18.1114	18.2916	18.2148	18.0675	17.9247	17.9378	18.1956	17.8327	17.5314
AASQPTSLAPEK(UniMod:121)LR	MBOAT7	MBOAT7_K468;MBOAT7_K395	-0.333994	-0.181768	0.27523	0.800273	0.865483	0.815673	0.301896	0.570806	0.393014	1061	17.926	18.84	18.6128	18.4013	16.9096	18.4729	18.5267	18.5349	18.8265	18.7184	17.8371	18.7889	18.2215	18.3968	18.3247	18.5008	18.541	18.5751	18.1448	17.428	18.5422	18.4037	18.6147	18.2292
AASSK(UniMod:121)PEEIK	CCNT1	CCNT1_K476	0.0514713	-0.0937621	0.113872	0.969441	0.884657	0.888531	0.800138	0.619191	0.546697	1062		17.3905	17.2959	16.9459	16.855	17.6841	17.3428	17.167	17.4256	17.4199	17.349	17.2503	17.4623	17.3353	16.8244	17.4478	17.4315	17.1261	17.2294	16.8538	17.0966	17.6067	17.3971	16.9959
AASSVPNLK(UniMod:121)K	MAP1S	MAP1S_K552;MAP1S_K526	0.263055	-0.0979545	-0.208615	0.442021	0.802819	0.4985	0.0603511	0.433113	0.103721	1063	19.2937		19.5712	19.5779	20.0566	19.59	19.6195	19.71	19.5332	19.3277	19.5215	19.3936	19.2869	19.6039	19.1286	19.3648	19.5769	19.5617	19.4985	19.6739	19.4381	19.383	19.3907	19.2647
AASTIK(UniMod:121)EVAQAVLL	SPTLC1	SPTLC1_K465										1064		20.3449								20.2911	19.76	19.9977	20.112						20.1998	19.5912			19.7039
AASVIAK(UniMod:121)YPHK	POLB	POLB_K48	0.237789	0.757351	0.53273	0.742143	0.0253649	0.100561	0.229927	0.000831487	0.0072403	1065		17.1769	17.3988	17.4077	17.1256	17.6787	17.6135	17.8447	16.2854	16.7494	17.2002		17.2108	17.5716	17.5761	17.6508	17.249	17.1032	17.3039	16.9122	17.6558	17.8091	17.6895	17.5449
AASVPVK(UniMod:121)GSLGQGTAPVLPGK	TCOF1	TCOF1_K732	1.6026	1.55774	1.50942	3.98602e-07	3.98596e-07	1.4026e-06	7.82789e-10	1.2835e-09	8.16845e-09	1066	17.5676	18.2002	17.5986	17.4574	19.5816	19.1687	19.21	19.2739	18.2575	18.2137	18.0856	17.9862	19.6668	19.866	19.6795	19.5617	18.3903		18.0846	17.9655	19.7547	19.7552	19.5164	19.5986		+
AASVVQPQPLVVVK(UniMod:121)EEK	BRD4	BRD4_K1111										1067		16.5031	15.4555							16.1466		15.8837		15.5548	15.8363	16.8469		16.0599	16.4997	16.2804	16.5255	16.4486		16.1368
AATALK(UniMod:121)DVVK	PDIA6	PDIA6_K73;PDIA6_K125;PDIA6_K70;PDIA6_K78;PDIA6_K121	-0.0539877	-0.175633	-0.235707	0.942127	0.598373	0.395659	0.65925	0.16024	0.0640862	1068	18.2464	18.4326	18.8407	18.533	18.2285	18.5052	18.5584	18.5447	18.8406	18.8222	18.777	18.7751	18.6058	18.6745	18.5652	18.6668	18.8889	19.0356	19.0697	18.7249	18.5362	18.7463	18.6957	18.7981
AATC(UniMod:4)EGSESSGFGK(UniMod:121)LPK	CEP131	CEP131_K228	0.259656	-0.149571	0.0543953	0.826023	0.869648	0.97002	0.341999	0.581434	0.840605	1069	19.3877	19.8208	20.6746	20.554	19.4545	20.8035	20.7196	20.4981	20.0612	19.8212	19.9395	19.9205	19.7585	20.119	19.6051	19.6616	19.7145	19.4712	19.8876	19.4943	20.0815	19.6544	19.6224	19.4269
AATEVSK(UniMod:121)ELSESQVHMM(UniMod:35)AAAVADGTR	AKAP12	AKAP12_K784_Oxi794	-0.0690735	0.277242	0.135395	0.961037	0.646763	0.881342	0.74747	0.204357	0.52939	1070	17.4661	17.9517	17.6756	17.9667	17.4072	17.9382	18.0097	17.4286	18.0466	18.2064	17.822	17.5463	18.1639	18.291	17.8221	18.4532	18.5173	17.9083	17.8286	17.8552	17.6524	18.1306	18.468	18.4
AATEVSK(UniMod:121)ELSESQVHMMAAAVADGTR	AKAP12	AKAP12_K784	0.264984	-0.0120334	0.208479	0.754692	0.989682	0.793969	0.243733	0.957093	0.356149	1071	19.7316	20.952	20.4426	20.454	20.857	20.7258	20.4609	20.5966	20.9273	21.087	20.4806	20.6939	20.9342	21.1715	20.5917	20.4433	20.966	20.5054	20.9192	20.5712	21.3174	20.5546	20.8763	21.0473
AATFFGC(UniMod:4)IGIDK(UniMod:121)FGEILK	ADK	ADK_K111	0.751869	0.392146	0.158186	0.716801	0.708233	0.936488	0.205199	0.274963	0.69461	1072			17.2974		18.0492				18.1488	18.254	17.8583	19.1119	18.769		18.7018			18.1803		18.3623	18.0365			18.8225
AATFGLILDDVSLTHLTFGK(UniMod:121)EFTEAVEAK	PHB	PHB_K177	-0.875676	-0.369359	0.399595	0.766417	0.812879	0.799955	0.258403	0.452108	0.366134	1073		20.7272					19.8516		20.1866	20.5857			20.7588	20.1738	19.1176			20.0693	20.473	19.3319	20.5269	19.8341		20.7119
AATGFLK(UniMod:121)LLADK	DIS3L2	DIS3L2_K252										1074		15.8208				16.2159
AATGNTSEGEEAFLLIQSEK(UniMod:121)MK	TTC26	TTC26_K423	0.43645	0.170042	0.00206973	0.516161	0.842554	0.999264	0.0838276	0.518694	0.993698	1075	17.9872	18.731	18.6293	18.5205	19.3592	18.7833	18.7487	18.7227	18.6623	18.4892	18.5479	18.4198		18.8645	18.7332	18.5019	18.8038	17.3758	18.4181	18.2405	18.4523		18.3167	17.8659
AATHIPAAGDSK(UniMod:121)SIITC(UniMod:4)R	EPB41L5	EPB41L5_K40	-0.112596	-0.257711	-0.10859	0.918757	0.646763	0.902173	0.573186	0.204222	0.586808	1076	18.6009	18.8513	19.1789	19.5168	18.3479	19.0423	19.1134	19.1939	19.2301	19.1405	19.3874	19.5091	18.8775	19.1587	19.0827	19.1172	18.9851	19.3455	19.503	18.8918	19.2952	19.126	19.0306	18.8393
AATILTK(UniMod:121)STLENQNWR	NCAPH	NCAPH_K495	-0.164175	-0.220335	-0.0744087	0.670205	0.441212	0.878844	0.166099	0.0677226	0.52275	1077	18.3849	18.213	18.3701	18.1435	18.0088	18.2965	18.2	17.9495	18.1126	18.2966	18.1097	17.9662	17.973	17.6457	17.899	18.0861	18.1884	18.2372	18.2007	18.3452	18.1786	18.2802	18.0663	18.1486
AATK(UniMod:121)APEGNGAAER	OGFOD3	OGFOD3_K10										1078		14.8583		15.357		16.0003		14.8876	15.2815	15.0287				14.8603					14.5855
AATK(UniMod:121)QAGGFLGPPPPSGK	TMCO1	TMCO1_K172;TMCO1_K153	0.249784	-0.100222	-0.152436	0.65503	0.861508	0.807244	0.154764	0.560182	0.378063	1079	20.2989	21.2157	21.2315	21.3436	21.2128	21.1363	21.3491	21.3906	21.5942	21.3256	21.565	21.1863	21.291	21.4807	21.2417	21.2567	21.435	21.3547	21.5066	21.6184	21.4836	21.2684	21.3635	21.1894
AATLEGWK(UniMod:121)LYHDPNVNGGTELEPVEGNPYR	NUP107	NUP107_K382	0.171797	-0.147196	0.290256	0.899629	0.885025	0.731154	0.513329	0.620423	0.274849	1080	19.0144	19.4744	19.5393	19.8146	19.1846	19.7816	19.9312		19.9598	19.7457	19.3655	19.3386	19.7314			19.179	19.8784		19.3947	18.7834	19.7226	19.6837	19.7438	19.4195
AATMEVK(UniMod:121)VGR	EPPK1	EPPK1_K2525_K3061_K3592_K4126_K4662	0.252524	-0.0305943	-0.134507	0.821438	0.975358	0.90119	0.335681	0.905505	0.584289	1081		16.5803	16.2295		16.6306		16.4167	16.9249	16.5688	17.0683		16.3996		16.6771	16.6195		16.9548	16.4155	16.565	17.1526			16.5841	16.6908
AATNHVTPEEK(UniMod:121)EQVYR	PSMC3IP	PSMC3IP_K159;PSMC3IP_K147	-0.344027	0.163252	0.352748	0.791609	0.864118	0.642716	0.291513	0.566106	0.189086	1082		15.4301	14.9774		14.2389	15.0535	14.8887	15.2579	14.9469	15.2016	15.1869	14.4475	15.6233		14.5321	15.1715	14.8702	14.9888	14.5395	15.3124	14.925	15.5196	15.5285	15.1488
AATSEGVQVK(UniMod:121)R	MECP2	MECP2_K210;MECP2_K222										1083					14.9814	15.6058	15.3851	15.0124			13.8764		15.6972	15.7855	14.5735	15.0871					15.4569	15.4083	15.5533	15.4451
AATSVK(UniMod:121)DLAQR	VPS13C	VPS13C_K1230;VPS13C_K1187	-0.157473	-0.0499687	0.236521	0.935991	0.963184	0.906706	0.638581	0.865346	0.597127	1084			15.5299	15.8904	15.717	15.5501	15.4256	15.518	15.8602	15.852	15.1821	15.5825	16.3063	15.2076		15.1938	16.0228	15.029		15.1202		15.6272
AAVAFK(UniMod:121)NAK	NAPG	NAPG_K46	0.134867	0.131309	-0.169275	0.889574	0.816936	0.808141	0.481865	0.459838	0.379136	1085	18.5126		18.2098	18.3252	18.8214	18.3131	18.5027	18.2991	18.6576	18.0362	18.7385	18.5599	18.9833	18.6051	18.608	18.321		18.9172	18.6852	18.6082	18.2629	18.6219	18.6177	18.7679
AAVAGLDK(UniMod:121)AER	GART	GART_K852	0.154056	-0.0121041	0.421433	0.935991	0.993341	0.662214	0.638619	0.970489	0.206328	1086	16.4797	18.2086	18.1594	17.7354	16.9181	18.2495	17.8001	18.2315	18.4066	18.6974	17.6783	18.4076	18.0933	18.4509	18.3918	18.2055	18.1855	18.6536	18.0131	17.7807	18.7776	18.4103	18.5402	18.5905
AAVATFLQSVQVPEFTPK(UniMod:121)SGVK	UBA1	UBA1_K802	-0.200058	-0.170206	-0.0999051	0.586889	0.615437	0.830028	0.113447	0.174616	0.418934	1087	23.5296	23.5392	23.6378	23.1763	23.3779	23.214	23.2757	23.2151	23.761	23.8053	23.7791	23.5005	23.4331	23.3414	23.6275	23.7631	23.7775	23.5086	23.7719	23.696	23.5957	23.4597	23.5925	23.7065
AAVAVVPLVSEDK(UniMod:121)SVTVPEAENPR	ZC3H11A	ZC3H11A_K712	0.268387	0.331981	0.511003	0.548318	0.30417	0.283691	0.0962444	0.0308317	0.0349486	1088		19.8418	19.6774	19.2024	19.6653	19.9292	19.8176	19.9569	19.566	19.627	19.4396	19.6941	19.8123	19.994	19.9649	19.8833	19.4837				20.1787	20.1645	19.8179	19.8177
AAVAWEAGK(UniMod:121)PLSIEEIEVAPPK	ADH5	ADH5_K18	0.0136385	-0.0496096	0.0341162	0.988006	0.919894	0.962663	0.92227	0.723014	0.807283	1089	21.5562	22.0063	22.0552	21.6134	21.6621	21.9848	21.8184	21.8203	22.0778	22.2375	21.8988	21.8965	21.9571	22.1139	21.9521	21.8891	22.1031	21.9684	22.0343	21.865	22.388	21.9347	21.83	21.9546
AAVC(UniMod:4)LC(UniMod:4)K(UniMod:121)EGR	FAT1	FAT1_K3783	-0.0306679	-0.070749	-0.380166	0.978665	0.904312	0.270651	0.855313	0.674529	0.0323963	1090	17.554	17.4763	18.0373	17.7463	17.1754	18.1168	17.7433	17.6556	17.4912	17.5424	17.6812	17.2931	17.3772	17.5139	17.4354	17.3984	17.6544	17.4412	17.7822	17.634	17.447	17.2616	17.3581	16.9245
AAVDYQK(UniMod:121)VVR	MAT2A	MAT2A_K81	-0.075671	-0.279051	-0.315555	0.884197	0.174834	0.0809151	0.465047	0.0120408	0.00530822	1091	21.2139	20.9883	21.3094	21.1132	21.0062	21.0515	21.0931	21.1715	20.817	20.8267	21.0635	21.0893	20.6503	20.5112	20.7866	20.7323	21.0226	21.1375	21.1041	21.164	20.7817	20.7824	20.8683	20.7336
AAVEWFDGK(UniMod:121)DFQGSK	EWSR1	EWSR1_K433;EWSR1_K432;EWSR1_K438;EWSR1_K377	0.0558148	-0.0714376	0.0253299	0.940515	0.864689	0.969536	0.654609	0.567509	0.838816	1092	19.4269	19.6775	19.7694	19.855	19.7785	19.5722	19.9364	19.6651	19.959	19.8775	19.8456	19.7456	20.0586	19.8504	19.5714	19.6615	19.9057	19.8145	19.7166	19.7996	19.8422	20.0076	19.7726	19.7153
AAVFHEK(UniMod:121)DYDSLAQPGFFDR	COL6A2	COL6A2_K1000	0.048734	0.0271591	-0.106182	0.96297	0.960352	0.858686	0.760849	0.854526	0.476105	1093	20.2597	20.1097	19.9219		20.0352	20.4449	19.8507	20.2525	20.5619	20.6705	20.279	20.2301	20.1985	20.6056	20.5138	20.5322	20.6478	20.8097	20.6313	20.3648	20.6302	20.5309	20.3615	20.5062
AAVGEEK(UniMod:121)DINTFVGTPVEK	MKI67	MKI67_K1915	-0.134789	-0.0127245	0.835197	0.953252	0.993513	0.436637	0.71213	0.97214	0.0781312	1094	17.1326	18.4398		18.0786		17.5499	17.768	17.9287	18.3813	18.3779	17.6476		18.2077		18.0167	18.1442	17.928			16.6026		17.8782	18.3228
AAVGQESPGGLEAGNAK(UniMod:121)APK	PDS5A	PDS5A_K1315	0.709567	0.504987	0.528221	0.00913532	0.0899165	0.056344	0.000211572	0.00455763	0.00323939	1095	16.489	17.3119	16.6228	16.5947	17.7323	17.2655	17.542	17.3169	17.3368	17.4326	17.012	16.9093	17.5807	17.7312	17.6578	17.7409	17.1065	17.0924	16.9429	17.0187	17.7461	17.4719	17.6183	17.437
AAVGVK(UniMod:121)K	RPL4	RPL4_K390										1096								22.4617				22.7986									22.3469			22.2558
AAVHLEGK(UniMod:121)IEQAQR	VCL	VCL_K496	-0.20071	-0.254067	-0.141537	0.872494	0.737452	0.898568	0.430022	0.319942	0.57646	1097	16.7819	17.6659	17.6334	17.6805	16.622	17.3777	17.7281	17.231	17.3075	17.9855	17.7308	17.7519	16.9176	17.8302	17.2964	17.7154	17.1562	17.7725	17.7029	17.9989	17.3793	17.5903	17.6877	17.4068
AAVHTYGIASVPNQPLK(UniMod:121)K	DDX20	DDX20_K473	0.125445	0.0343042	0.101049	0.886186	0.957119	0.893546	0.471943	0.843179	0.561458	1098	18.8384	18.6396	18.8524	18.9349	18.7772	19.2767	19.1245	18.5887	18.8512	18.6884	19.0882	18.3523	18.9029	18.8458	18.7587	18.6099	19.0384	18.3978	19.1134	18.838	19.0614	18.9748	18.9169	18.8384
AAVIGLTK(UniMod:121)SVAADFIQQGIR	BDH2	BDH2_K159	-0.133301	-0.289287	-0.099771	0.908346	0.678856	0.9298	0.542599	0.239656	0.6759	1099			18.4705	18.5609		18.3247	18.1477	18.6747			18.6526	18.9169			18.6959	18.295		18.6598		18.7888			18.7789	18.4702
AAVIGPDVFAK(UniMod:121)LLSAER	EPPK1	EPPK1_K680	0.39448	0.357764	-0.197218	0.854556	0.784583	0.897793	0.393338	0.396343	0.573305	1100	18.2854		17.9991				18.5189	18.5546		18.6885	18.6411	19.0672		19.0607		19.2526		19.1303	19.3553	17.7769	19.2374	18.4463	17.9692	18.5748
AAVK(UniMod:121)C(UniMod:4)C(UniMod:4)PEESLK	PSME4	PSME4_K636	0.120596	-0.413263	0.0333141	0.913335	0.398882	0.976161	0.557852	0.0538418	0.870911	1101	15.9517	16.8021	16.6263	16.6128	16.6143	16.9222	16.7203	16.2185	16.9355	17.1167	17.015	16.6934	16.881	16.5199	16.4657	16.2409	16.948	16.6835	16.5196	16.4859	17.0408	16.8331	16.7043	16.1921
AAVK(UniMod:121)DVEEEK	SMU1	SMU1_K194	-0.915294	0.29319	0.653365	0.332216	0.777393	0.387689	0.0346794	0.383849	0.0613774	1102		16.6428	15.4689		15.206	16.0604	15.0871	14.2087	15.1729	16.1702	15.8674	15.427	15.7627	16.0179	16.0193	16.0103	15.1041	15.4652	15.0435	14.3192	15.7693	15.955	15.3722	15.4489
AAVK(UniMod:121)GDAAEVER	ANKRD20A4;ANKRD20A8P;ANKRD20A2;ANKRD20A1;ANKRD20A3	ANKRD20A4;ANKRD20A8P;ANKRD20A2;ANKRD20A1;ANKRD20A3_K43	0.229214	0.110462	-0.0385707	0.945942	0.957135	0.991812	0.683612	0.843854	0.949899	1103	14.2238			15.4391	14.6758	15.681	14.8252		14.9836		14.9816	14.0314	15.3518			14.2002	15.7219			14.1395	15.0362	14.7481
AAVK(UniMod:121)GDGFWVGK	USP48	USP48_K126	0.517069	0.79164	0.847424	0.0104111	0.000109642	3.55419e-05	0.000250989	1.10444e-06	3.94722e-07	1104	18.8144	19.11	19.0825	19.0248	19.6804	19.5619	19.4838	19.374	19.0569	18.8337	18.753	18.5847	19.6541	19.6205	19.5652	19.555	18.9629	18.797	18.784	18.7097	19.9025	19.6745	19.5746	19.4918
AAVK(UniMod:121)GSDGFWVGK	USP48	USP48_K587	0.562882	0.582942	0.670502	0.0132513	0.00914174	0.00185975	0.000341221	0.000236638	4.82979e-05	1105	20.1682	20.0753	20.3605	20.4842	20.9487	20.6356	20.7464	21.009	20.0941	20.0282	20.3516	20.271	20.8008	20.642	20.7957	20.8382	20.3332	20.1809	20.5353	20.2297	20.8967	21.0697	21.2574	20.7373
AAVK(UniMod:121)GYLGPEQLPDC(UniMod:4)LK	MDH2	MDH2_K78	0.0976026	-0.256728	-0.0800729	0.915792	0.569817	0.91898	0.56317	0.137056	0.634845	1106	21.1894	21.7451	22.1905	22.008	21.5904	21.8515	22.0917	21.9899	22.107	22.1172	22.2977	22.3035	21.7508	22.0972	21.9958	21.9547	22.1273	22.0598	22.47	22.1735	22.0908	22.0284	22.2724	22.1187
AAVLFQPC(UniMod:4)GHMC(UniMod:4)AC(UniMod:4)ENC(UniMod:4)ANLMK(UniMod:121)K	MIB1	MIB1_K895	0.596539	-0.742355	0.556139	0.664355	0.483556	0.643868	0.161297	0.0856546	0.19007	1107		17.4439	16.1532	16.7693	17.5073	17.8211	17.6291	16.584	17.268	17.0715	17.4416	16.6344	17.2797		15.697	16.1079	16.7488	15.3826	15.2589	15.9337		16.6896	16.4258	16.0459
AAVLK(UniMod:121)MK	WBP11	WBP11_K46	0.726271	0.86113	0.987176	0.046821	0.0135552	0.00152224	0.00180014	0.000383239	3.75741e-05	1108	17.8274		17.762	17.4379	18.1763	18.1059	18.4079	18.9181		17.7398	18.2231	17.791	18.7178	18.4882	18.888	19.0224	17.4365	17.9216	17.8008	17.8442	18.4735	19.049	18.6643	18.7651
AAVLK(UniMod:121)YENNVMNIR	PPP3CA	PPP3CA_K323	0.0069317	-0.0163107	-0.17035	0.991287	0.963585	0.466568	0.943049	0.866541	0.0898669	1109	19.9923	19.7773	20.0589	19.9592	19.9022	19.9113	19.9687	20.0332	19.6759	19.7706	19.6777	19.833	19.5896	19.774	19.7467	19.7818	19.7147	19.9286	19.989	19.9067	19.6211	19.7581	19.7572	19.7213
AAVM(UniMod:35)HDILDMMPEGIK(UniMod:121)QNK	PRPF8	PRPF8_K702_Oxi690	0.149791	-0.0915444	-0.0154862	0.848995	0.898828	0.991353	0.382528	0.658904	0.948214	1110	22.3018	21.964		21.9446		22.3274	22.2938	22.0387	22.1325	22.1345				21.9989	22.085		22.1531	21.8894		21.7341	21.9101
AAVM(UniMod:35)K(UniMod:121)YGK	CDC5L	CDC5L_K25_Oxi24										1111		15.6164				17.1962		16.5958						16.8098	17.0772				15.6006		17.0487	17.3727		16.6613
AAVM(UniMod:35)VHQLSK(UniMod:121)K	CTNNB1	CTNNB1_K180_Oxi174	0.235743	-0.147721	0.021288	0.654145	0.764708	0.981325	0.154044	0.364799	0.895096	1112	17.052	16.8285	17.7259	17.5581	17.4656	17.5362	17.805	17.3007	17.3928	17.3938	17.6164	17.2944	17.2386	17.2508	17.2146	17.4025	17.1995	17.3401	17.1113	17.3485	17.1591	17.4554	17.3315	17.1386
AAVM(UniMod:35)VYDDANK(UniMod:121)K	ENAH	ENAH_K21_Oxi14	0.924625	-0.321839	-0.094449	0.410329	0.826361	0.97097	0.0520032	0.480756	0.847214	1113	13.3897	16.6055	16.3875	16.2004	16.2733	16.8398	16.7721	16.3966	16.4357	16.6252	16.1164	16.632	15.9066	16.2881	15.9855	16.3417	16.2351	16.4091	15.8062		16.5711	15.8211	15.8935	15.937
AAVMHDILDM(UniMod:35)MPEGIK(UniMod:121)QNK	PRPF8	PRPF8_K702_Oxi696	0.592121	0.0947002	0.0536438	0.0721906	0.854421	0.944887	0.00331959	0.543914	0.730157	1114	21.2374		21.9314	21.9023	22.0705		22.5386	22.2384	21.9875	21.7356	21.9284	22.0793	21.9114	21.9008	22.1459	22.1514	21.8631	22.0709	21.7735	21.808	21.7168	21.9666	22.096	21.9506
AAVMHDILDMM(UniMod:35)PEGIK(UniMod:121)QNK	PRPF8	PRPF8_K702_Oxi697	0.298536	-0.0252243	0.0918509	0.519316	0.967824	0.90119	0.0849027	0.880116	0.584108	1115	20.2219	20.4761	20.3483	20.3668	20.7303	20.7314	20.766	20.3794	20.6676	20.5829	20.2851	20.2898	20.6174	20.4728	20.0832	20.551	20.8952	20.0906	20.1882	20.1374	20.295	20.4533	20.6261	20.3043
AAVMHDILDMMPEGIK(UniMod:121)QNK	PRPF8	PRPF8_K702	0.192235	-0.0732719	0.184734	0.670591	0.873099	0.635228	0.166463	0.590738	0.182884	1116	23.3473	23.764	23.585	23.5668	23.6991	23.9073	23.5073	23.9184	23.7244	23.6922	23.6327	23.6751	23.5326	23.9275	23.5238	23.4474	23.4784	23.3106	23.7245	23.575	23.902	23.5209	23.6034	23.8012
AAVMK(UniMod:121)YGK	CDC5L	CDC5L_K25	0.936893	0.814563	0.742529	0.000677036	0.00243141	0.00446522	8.02338e-06	4.8037e-05	0.000140681	1117	18.2515	18.548	18.7399	18.5168	19.6324	19.0992	19.5302	19.5419	18.4039	18.3561	18.865	18.5303	19.6186	19.0417	19.2404	19.5128	18.4274	18.7855	18.6441	18.8325	19.1748	19.6287	19.374	19.4821
AAVMVHQLSK(UniMod:121)K	CTNNB1	CTNNB1_K180	0.0284311	-0.19673	-0.16093	0.974496	0.546535	0.654337	0.830519	0.120488	0.199642	1118	19.4041		19.5452	19.5358	19.4499	19.6377	19.44	19.5664	19.3518	19.3408	19.4736	19.4698	19.4467	19.3878	19.1284	18.8862	19.3292	19.3139	19.4064	19.4255	19.3926	19.2857	18.9738	19.1792
AAVMVYDDANK(UniMod:121)K	ENAH	ENAH_K21	-0.0707041	-0.239711	-0.350056	0.944827	0.609059	0.346831	0.678491	0.168617	0.0496336	1119	18.5933	18.9283	18.8239	18.758	18.5828	18.8782	18.5971	18.7626	18.1783	18.5347	18.2227	18.5268	17.7504	18.2423	18.2891	18.2219	18.3706	18.7034	18.9146	18.1959	18.5972	17.9587	18.173	18.0553
AAVNGYSGSDTVGAGFTQAK(UniMod:121)EHIR	HSPA12A	HSPA12A_K280	0.187666	-0.0308883	0.0875821	0.845753	0.966133	0.924382	0.37636	0.873854	0.653302	1120		16.5049	17.1963	16.9016	17.1237	17.2534	16.9422	16.9016	16.7576	16.5953	16.7813	16.292	16.8863	16.9344	16.2719	16.2101	17.1206	16.4854	16.5374	16.6002	16.9147	16.7541	16.879	16.546
AAVPDAVGK(UniMod:121)C(UniMod:4)R	ATP1A1	ATP1A1_K605	-0.0641591	-0.278375	-0.0217087	0.93805	0.404488	0.977591	0.645823	0.0557756	0.876154	1121	24.0675	24.5304	24.6525	24.6686	24.1856	24.498	24.521	24.4578	24.3757	24.3636	24.5408	24.4887	24.1658	23.9328	24.2924	24.2644	24.266	24.4676	24.4573	24.0456	24.206	24.454	24.2468	24.2427
AAVPSIK(UniMod:121)FC(UniMod:4)LDNGAK	PGK1	PGK1_K48	0.0893599	-0.231757	-0.0151736	0.925784	0.624031	0.987702	0.600577	0.182319	0.928934	1122	19.7114	20.455	20.639	20.5514	20.255	20.2261	20.4841	20.7489	20.6239	20.676	20.8219	20.5922	20.2863	20.4661	20.508	20.5265	20.5033	20.5606	20.8404	20.7772	20.4679	20.5284	20.8463	20.7782
AAVQAFK(UniMod:121)EAR	SRFBP1	SRFBP1_K124	-0.0149677	0.0546357	0.169006	0.991931	0.951437	0.866338	0.947275	0.823264	0.492042	1123	17.5078	16.8487	17.0336	16.8541	17.6282	16.5525	16.8649	17.1388	17.0911	16.3643	17.1536	16.5332	17.2115	16.7963		16.5128	16.6598		16.5071	16.6066	16.7941	16.897	16.5668	16.7828
AAVQFLNNAWGIQK(UniMod:121)K	NOL7	NOL7_K237	0.890521	0.463638	0.960688	0.0301471	0.519655	0.00695795	0.00101129	0.103838	0.000244308	1124	18.0594	17.6097		17.6277	18.7459	18.3121	18.8476	18.7189			18.0704	18.2132	18.7497	18.5383	18.5283		17.776	17.5848	18.1147	18.0183	18.346	18.969	19.4883	18.5333
AAVQK(UniMod:121)AIPMYK	ATP6V1E1	ATP6V1E1_K150;ATP6V1E1_K120	0.401645	0.053672	-0.587418	0.786418	0.960992	0.310949	0.284835	0.857155	0.040898	1125		17.3997	18.2872					18.2451			18.0115	17.9163		17.8743	18.1609				18.4592	18.81	17.9005	17.9368	17.9842	18.3673
AAVVESHK(UniMod:121)LGGTC(UniMod:4)VNVGC(UniMod:4)VPK	GSR	GSR_K97;GSR_K54	0.274399	-0.25604	-0.268301	0.849555	0.795886	0.816456	0.384666	0.416734	0.395134	1126	15.8007	17.3616	17.5192	17.7774	16.9487	17.4445	17.3578	17.8055	17.3537	18.0887	18.0439	18.0805	17.1628	17.9782	17.6993	17.7023	17.4131	17.8413	18.0671	17.8896	17.5099	17.2797	17.7844	17.5639
AAVVTSPPPTTAPHK(UniMod:121)ER	ADD1	ADD1_K21	-0.0457909	0.0848231	-0.0564542	0.961275	0.859438	0.936215	0.749344	0.555111	0.693832	1127	18.1495	18.5158	18.2519	18.1866	18.3048	18.1321	18.1396	18.3441	18.2937	18.4561	17.9418	18.396	18.6463	18.454	18.1822	18.1444	18.3529	18.0889	18.1348	18.0777	18.3922	17.9267	18.0688	18.0406
AAVVVSK(UniMod:121)SGSLK	NOLC1	NOLC1_K580	0.341391	0.476249	0.295804	0.328599	0.0909057	0.391955	0.0339792	0.00464009	0.0627999	1128	20.1985	20.2341	20.6475	20.2943	20.6368	20.5812	20.628	20.894	20.2653	20.3456	20.6502	20.1793	20.6782	20.9805	20.8696	20.8172	20.5299	20.4575	20.5406	21.0025	20.5859	20.9254	21.1583	21.0442
AAWAEYEAEK(UniMod:121)K	ATRX	ATRX_K2282	0.158812	0.174068	0.113355	0.707675	0.595853	0.791119	0.196453	0.158438	0.351905	1129	18.9009	18.7479	19.019	18.9602	19.1451	19.0646	19.1627	18.8909	18.7734	18.9741	19.3359	18.8311	18.9986	19.2019	19.2411	19.1691	18.9903	19.0595	19.1675	19.2199	19.1579	19.262	19.3201	19.1508
AAWEAK(UniMod:121)AGGC(UniMod:4)GR	TEDC1	TEDC1_K386;TEDC1_K317	-0.288914	-0.000583024	-0.293271	0.524905	0.999163	0.390926	0.0870962	0.996912	0.0624792	1130	18.7633		18.6428	18.1213	18.2592	18.2853	18.0709	18.2654	17.9757	18.0028	18.1627	17.5512	17.7786	17.8322	17.9891	18.0901	18.2059	18.0425	18.1987	18.1445	18.078	17.6267	17.7715	17.9423
AAWEHMK(UniMod:121)K	HSD17B4	HSD17B4_K139	-0.133437	-0.0149652	-0.0201666	0.955488	0.991316	0.992821	0.723148	0.963346	0.95428	1131		16.056	16.1294	15.7436	16.3362	14.966	16.2265		16.4462	15.5529	15.9293	16.2474	16.5042	15.841	16.3319	15.4388	15.9888	16.8044	16.1251	15.9032		16.1022	15.657	16.7964
AAWK(UniMod:121)FIK	NPEPPS	NPEPPS_K829	-0.299518	-0.335149	-0.335797	0.512603	0.399653	0.361172	0.0826672	0.0541716	0.0537466	1132	18.8427	19.1854	19.2517	19.5366	18.7291	19.1162	18.7024	19.0706	18.9619	18.8784	19.5548	19.2266	18.6181	19.0346	18.9128	18.7155	19.183	19.5464	19.5022	19.2354	19.1109	19.0487	19.1084	18.8557
AAWNDSQK(UniMod:121)NK	TNRC6A	TNRC6A_K834;TNRC6A_K802	0.420639	-0.298468	0.359603	0.791705	0.744969	0.703778	0.291588	0.33282	0.245979	1133		16.3016	16.7514			17.171	17.1713	16.4991	15.6906	15.7701	16.6433	16.2638	15.2112	16.5326	15.8386	15.5917	15.282	16.1123	16.1871	16.3097	15.8316	16.2702	16.8165	16.4112
AAYAEK(UniMod:121)LR	PGP	PGP_K80	0.431911	-0.32276	0.0389529	0.382447	0.514614	0.969331	0.0457436	0.101079	0.837883	1134	16.6298		17.4672	17.4379	17.6896	17.6422	17.4056	17.7035	17.5293	17.9705	17.79	18.0883	17.2675	17.6097	17.7829	17.427	17.7936	17.8007	18.4444	17.8015	18.1691	17.8506	18.012	17.9643
AAYFEK(UniMod:121)NHGTR	PRPF6	PRPF6_K585	-0.37112	-0.258236	-0.115258	0.0994547	0.294435	0.758277	0.00522631	0.0289596	0.306643	1135		20.2017	20.0974	20.1551	19.9015	19.6524	19.7735	19.7938	20.0827	20.1211	20.25	20.1049	19.7006	19.8157	20.1309	19.8786	19.9768	20.1803	20.2526	20.1959	19.8537	20.0531	20.0589	20.1788
AAYFGIYDTAK(UniMod:121)GM(UniMod:35)LPDPK	SLC25A5	SLC25A5_K199_Oxi201	-0.0442179	0.0930865	0.318968	0.983225	0.9502	0.83809	0.886241	0.818194	0.436199	1136	19.6138	20.6263	19.9087	20.2084	19.4652	20.3406	20.3294			20.8779	20.1374				20.3212	20.8802	20.7178			20.0586	20.7203	20.694
AAYFGIYDTAK(UniMod:121)GMLPDPK	SLC25A5	SLC25A5_K199	0.195645	0.000244281	0.0846048	0.66811	0.99958	0.885782	0.164091	0.998581	0.539825	1137	20.656	20.934	21.1426	21.0088	21.1194	21.1464	21.1516	21.1065	21.2133	20.8635	20.9652	21.056	21.1846	21.0595	20.911	20.9439	21.052	20.4755	21.1254	21.1191	21.1151	20.9605	21.034	21.0008
AAYFGVYDTAK(UniMod:121)GM(UniMod:35)LPDPK	SLC25A6	SLC25A6_K199_Oxi201	-0.11515	0.0303234	0.343257	0.915853	0.974289	0.537756	0.563412	0.900696	0.121374	1138	18.9776	19.2907	19.2256	19.1422	19.0967	18.6978	19.3335	19.0476	18.3258	19.0526	19.4494	19.3281	19.0879			19.0507	18.7577	18.5054	19.0359	18.7828		19.129	19.0524	19.1597
AAYFGVYDTAK(UniMod:121)GMLPDPK	SLC25A6	SLC25A6_K199	0.299221	-0.206189	0.0242335	0.360282	0.583257	0.974613	0.0405376	0.147636	0.861519	1139	19.7265	19.8179	19.8657	19.9139	20.1985	20.2363	20.0528	20.0331	20.413	20.2366	19.9436	19.9948	20.0931	20.1494	19.6192	19.9016	20.1391	19.6152	19.8556	19.9623	20.0618	19.7672	19.8422	19.9978
AAYK(UniMod:121)EYISNK	UBTF	UBTF_K646	0.585557	0.41776	0.701837	0.0295977	0.180541	0.00493499	0.000987625	0.0126906	0.000159075	1140	17.0677	17.1238	17.6299	17.406	18.1707	17.6084	17.9093	17.8814	17.75	17.4102	17.5376	17.6881	17.8164	18.1825	18.2091	17.8489	17.4535	17.3466	17.6815	17.7033	18.0222	18.2046	18.4878	18.2778
AAYK(UniMod:121)LVLIR	PGAM1	PGAM1_K5	0.274134	-0.463042	-0.237285	0.72141	0.350591	0.731425	0.209879	0.0412244	0.275194	1141	16.6648		17.3587	17.8904	17.2336	17.7599	17.4619	17.8597	17.7007		18.0114	17.7016	17.3424	17.3518	17.2087	17.4631	17.5643	17.8507	17.7282	17.8237		17.4032	17.5194	17.5907
AAYLQETGK(UniMod:121)PLDETLK	ANXA1	ANXA1_K90	-0.114151	-0.177548	-0.116842	0.872788	0.66667	0.831152	0.431805	0.226148	0.421191	1142	22.0054	22.6898	22.3954	22.2361	22.1749	22.0142	22.2224	22.4585	22.6908	22.8123	22.4261	22.7296	22.392	22.4311	22.4731	22.6523	22.569	22.8866	22.7563	22.4546	22.3679	22.6084	22.6138	22.609
AAYNPGQAVPWNAVK(UniMod:121)VQTLSNQPLLK	CCAR2	CCAR2_K112	0.289274	0.476996	0.635594	0.709953	0.345918	0.109717	0.198882	0.0400324	0.00820074	1143	17.863	18.031	17.8498	18.3344	18.6419	17.9727	18.7319	17.8888	18.3403	18.4276	18.1541	18.1763	18.7873	18.6669	18.347	19.2051	18.6092	17.8619	18.1427	18.1118	18.5459	19.3036	18.6296	18.789
AAYNQVK(UniMod:121)TIAQGNLSNTDVQAAK	UQCRC2	UQCRC2_K359	0.469705	-0.217921	-0.0246597	0.528528	0.777714	0.987342	0.0887263	0.385306	0.924676	1144	16.6838	16.6651			16.9795	17.6256		16.8273	17.4381	17.2883	17.3836	17.4929	17.0215	17.3441			17.321			16.8266	17.3419		17.1569	16.6486
AAYNVTLLNFM(UniMod:35)DPQK(UniMod:121)MPYLK	FTO	FTO_K211_Oxi207										1145				17.2694			18.0188	17.9975		17.5085			18.0505			18.4406					18.0165		18.3082	18.2951
AAYNVTLLNFMDPQK(UniMod:121)MPYLK	FTO	FTO_K211	0.313595	0.25243	-0.163917	0.920348	0.909072	0.931805	0.579029	0.688791	0.680974	1146	19.8865		20.742			20.531		20.7247				20.6484	21.2184	20.9688	20.9501	20.4661	20.7492	20.6742	20.3305	20.0737	20.7209	18.7804	20.5787	21.0919
AAYTFNIEAVGFSK(UniMod:121)GEK	POLR3G	POLR3G_K23	0.590866	0.244592	0.527962	0.152367	0.690251	0.195429	0.00973942	0.253082	0.0190719	1147	18.6783	18.9765	18.5214	18.4992	19.4134	19.1244	19.5054	18.9957	19.027	18.9353	18.7116	18.463	19.4895	19.3082	18.664	18.6536	18.9151	18.4727	18.3738	18.4614	19.181	19.4457	19.1006	18.6075
AAYYQK(UniMod:121)K	STX12	STX12_K245	-0.0680314	-0.111372	-0.38031	0.927893	0.791404	0.0618707	0.610302	0.407061	0.00368858	1148		20.6095	21.1069	20.8206	20.8926	20.7091		20.7312	20.7501	20.6919		20.6148	20.5673	20.4667	20.6886		20.6963	20.8437	20.8231	20.7526	20.4249	20.4545	20.2984	20.4166
AC(UniMod:4)AAQTK(UniMod:121)ATFLK	PSMC3	PSMC3_K245	0.0804273	-0.282942	-0.189328	0.875914	0.174834	0.443352	0.444066	0.0120392	0.0803338	1149	22.2679	22.26	22.3386	22.2121	22.5878	22.2966	22.1085	22.4073	22.6326	22.3622	22.5235	22.4743	22.3102	22.2128	22.2523	22.0856	22.363	22.4157	22.4768	22.4762	22.2085	22.3218	22.1927	22.2515
AC(UniMod:4)ADK(UniMod:121)LK	LARS	LARS_K103										1150		17.9268						16.9703				18.1066		16.717					17.3948		17.5487	17.8351		17.3004
AC(UniMod:4)AEQLSLGGGLGPLVSLASHPK(UniMod:121)R	ARMC5	ARMC5_K294	0.0415651	0.0843741	0.390053	0.970414	0.872349	0.196951	0.804644	0.588681	0.0192956	1151		18.3918	18.3278	18.1425	17.9296	18.2376	18.5601	18.5884	18.2003	18.6422	18.2989	18.3372	18.4388	18.5525	18.2371	18.5876	18.367	18.118	18.2542	17.8659	18.6942	18.3657	18.6557	18.4495
AC(UniMod:4)ALGSEQSGSSC(UniMod:4)VPC(UniMod:4)PPGHYIEK(UniMod:121)ETNQC(UniMod:4)K	KIAA1324L	KIAA1324L_K629;KIAA1324L_K389;KIAA1324L_K462	-0.0689669	-0.351752	0.0870884	0.98308	0.819034	0.975704	0.884502	0.464005	0.867036	1152		16.8868		16.6307		17.1147	16.9308	16.0239	16.174	16.6231		16.1933	16.374		15.5828		16.7294		14.9915		16.1087	15.7863
AC(UniMod:4)AVEVK(UniMod:121)R	NELFB	NELFB_K146	0.0597076	-0.026478	0.0616164	0.968196	0.974292	0.953559	0.794665	0.900727	0.771787	1153		16.6755	16.7659	16.4128	17.0797	16.58	16.6775	16.374	17.1666	16.7432	16.9672	16.0525	16.6444	16.5887	16.8555	16.735	16.2437	16.8441	16.3682	16.8835	16.7444	16.4697	16.4482	16.9236
AC(UniMod:4)DESFQPLGDIMK(UniMod:121)MWGR	GIGYF2	GIGYF2_K585;GIGYF2_K606;GIGYF2_K579	-0.328307	-0.513111	0.3543	0.885407	0.771084	0.837343	0.46869	0.373533	0.435108	1154	18.5375		18.1933	17.8155	17.505		18.2026		16.5612	17.9722	18.3226		17.1055				18.0768		17.6667	18.0637		18.4344	18.1456
AC(UniMod:4)DSVTSNVLPLLLEQFHK(UniMod:121)HSQSSQR	MMS19	MMS19_K403;MMS19_K424	0.117646	-0.726007	-0.0147035	0.942481	0.210255	0.992362	0.663376	0.0162315	0.95133	1155			18.5817	18.2922	18.2641		18.7838	18.6159	18.8851		18.7191	19.024		18.0074		18.2927	18.0329		18.7051	18.8976		18.2172	18.5208	18.8535
AC(UniMod:4)EAITVGK(UniMod:121)VDLSSWR	GNL1	GNL1_K301	0.0124255	-0.15561	0.0311009	0.989262	0.709427	0.967289	0.929842	0.276922	0.825665	1156	19.0514	18.9746	19.0402	19.0067	19.2605	18.7796	19.2299	18.8526	19.1852	19.1188	18.9459	18.9759	19.1046	18.8028	18.7673	18.9286	19.1496	18.5694	18.9562	19.07	18.901	19.1985	18.7808	18.9892
AC(UniMod:4)EDPPAPWEEK(UniMod:121)SR	CENPP	CENPP_K32	-0.236272	0.463923	0.155325	0.825511	0.446168	0.88126	0.341522	0.0695963	0.529281	1157	18.261	18.5845	17.7579	19.3364	18.0366	18.1945	18.227	18.5367	18.5644	18.4575	18.0002	17.8486	18.8085	18.8988	18.5537	18.4654	18.4956	18.6075	18.1057	18.102	18.7866	18.2518	18.4547	18.439
AC(UniMod:4)EFAGFQC(UniMod:4)QIQFGPHNEQK(UniMod:121)HK	TLN1	TLN1_K254	0.0411917	-0.193181	-0.201673	0.95981	0.566165	0.532413	0.743089	0.134065	0.118636	1158	18.8739	19.0808	18.8604	19.0554	18.9931	18.8516	19.026	19.1646	19.5464	19.3651	19.414	19.4822	19.2044	19.5184	19.2674	19.0448	19.6734	19.5118	19.6829	19.7319	19.6015	19.1025	19.5094	19.5799
AC(UniMod:4)EK(UniMod:121)AGFK	PDE8A	PDE8A_K102;PDE8A_K30	0.0947505	0.14016	-0.244989	0.977876	0.886334	0.864139	0.847436	0.624016	0.48715	1159		15.8082				15.903			16.006	15.9062		16.0459	16.1922	16.6997	15.4866		16.0017		15.8058		15.4721		15.8454
AC(UniMod:4)ELC(UniMod:4)PEEVK(UniMod:121)K	USP9X		0.141796	-0.339196	-0.419067	0.875353	0.45632	0.259433	0.440926	0.074001	0.0302337	1160	17.7149	17.3368	17.5618	17.8483	17.3743	18.0525	18.0371	17.565	17.4583	17.5741	17.6144	17.7277	17.4051	17.1994	17.157	17.2562	17.5672	16.7999	17.3365	17.1107	16.4427	17.1711	16.7412	16.783
AC(UniMod:4)EPGVDYVYK(UniMod:121)TR	C3	C3_K1546	-0.177519	-0.0237779	0.134612	0.947662	0.98889	0.948739	0.68846	0.954729	0.748352	1161	16.9096	17.2091	16.8258		17.2164		16.3916		16.3897	17.1	17.4456	17.7448	16.8577			17.4348	17.2741	18.2927	16.7469	17.6534	17.8945			17.3582
AC(UniMod:4)FVLEK(UniMod:121)K	MAGED1	MAGED1_K522;MAGED1_K578	-0.00642422	0.0134431	-0.0242742	0.991287	0.967763	0.957807	0.942456	0.879962	0.785219	1162	21.2341	21.2469	21.2683	21.2444	21.2801	21.2131	21.3008	21.1741	21.2741	21.2152	21.3119	21.0613	21.2387	21.1321	21.2206	21.3248	21.2446	21.187	21.246	21.2102	21.1693	21.3129	21.1217	21.1868
AC(UniMod:4)FYNLDK(UniMod:121)FR	RBM17	RBM17_K391										1163					17.3605								17.9092				18.13		18.0302	17.878		17.6399
AC(UniMod:4)GEIIPK(UniMod:121)R	USP37	USP37_K498										1164		15.8897		16.1437		16.2558	15.6202						15.6716				15.8841		15.3805		15.226	15.421	15.4681
AC(UniMod:4)GK(UniMod:121)FEISAIR	PGM2	PGM2_K512	-0.111214	0.0780457	-0.126488	0.912921	0.905761	0.870525	0.554618	0.677768	0.502098	1165	18.0189	18.1419	18.4312	18.5094	17.8417	17.8253	18.2936	18.6958	18.4343	18.2342	17.6315	18.241	18.2804	18.1701	18.1367	18.2661	18.1443	18.4485	18.2733	18.4335	18.3407	18.1329	17.9608	18.3593
AC(UniMod:4)GQIFC(UniMod:4)GK(UniMod:121)C(UniMod:4)SSK	HGS	HGS_K192	-0.0189768	-0.271837	-0.182188	0.981282	0.290453	0.552302	0.871032	0.0281956	0.129342	1166	20.0744	20.1362	20.1653	20.2597	20.0311	20.2143	20.1487	20.1655	20.2456	19.969	20.2643	19.9041	19.8402	19.8361	19.842	19.7773	19.8544	19.6477	20.0054	20.0413	19.9478	19.7084	19.6043	19.5595
AC(UniMod:4)GSEIMQK(UniMod:121)K	DSP	DSP_K1287										1167	16.3276			16.1835	16.6054		16.5319				16.9962		16.3043	16.1137		16.473	16.8214
AC(UniMod:4)GVSVK(UniMod:121)K	RETSAT	RETSAT_K337	-0.197121	-0.387072	-0.219342	0.777526	0.353809	0.627069	0.272125	0.041881	0.177057	1168		18.6383	18.709	18.5857		18.4382		18.4562	18.3783	18.4802		18.5598		17.9154	18.256			18.5759	18.3965	18.4364	17.9506	18.3936		18.4066
AC(UniMod:4)INQHLMNNK(UniMod:121)DC(UniMod:4)FFC(UniMod:4)K	RNF123	RNF123_K1286	0.247592	-0.336621	-0.893425	0.798408	0.644452	0.0190718	0.298747	0.202347	0.000830445	1169		16.4009	16.1892	15.9535		16.8503		16.0073		16.829	16.7581			16.4312		16.4827	16.7875		16.6005	16.775		15.7653	15.703	16.0144
AC(UniMod:4)K(UniMod:121)ADIPK	GLG1	GLG1_K943;GLG1_K932	0.19568	-0.116473	-0.431362	0.877788	0.869168	0.40955	0.448709	0.579362	0.0684982	1170			15.814	15.6324	16.1388	16.0688	15.7251	15.7428	15.8	15.6077	16.3313	15.6785	15.8569	16.0529	15.5273	15.5145	15.5162	15.9597	15.7108	15.8485	14.7889		15.8188	15.3746
AC(UniMod:4)K(UniMod:121)ANGVTDLLVVHEHR	IMP4	IMP4_K129	0.0166643	0.437739	-0.708686	0.992155	0.519326	0.230541	0.948456	0.103645	0.0249478	1171	17.2205				17.1018	17.2562		17.3536	17.2122	17.3127	17.0525	17.4905	17.7047				17.5412				17.0196		16.6453
AC(UniMod:4)K(UniMod:121)DMVK	DNMT1	DNMT1_K671	-0.275296	-0.23209	0.579652	0.84867	0.766585	0.171985	0.38203	0.367327	0.0156472	1172		16.9213		16.5108				16.4408	16.6556			16.5276		16.5216	16.1974		16.2138		16.2601	16.375	17.2442	16.5897		16.7538
AC(UniMod:4)K(UniMod:121)DPNPIIDGR	RBM24;RBM38	RBM24;RBM38_K70;RBM24;RBM38_K93	0.0110407	-0.159181	-0.0177671	0.991287	0.737452	0.985083	0.94435	0.319903	0.91057	1173	18.3793	19.1933	19.058	18.9156	18.6797	19.0088	18.8592	19.0425	19.3482	19.3547	18.9847	19.1297	19.148	19.198	18.9484	18.8861	19.1845	18.9238	19.1532	18.9121	19.2997	18.9224	19.0162	18.8642
AC(UniMod:4)K(UniMod:121)EAAYHPEVAPDVR	TLN1	TLN1_K2220	-0.075416	-0.322566	0.000608407	0.977156	0.770594	0.999759	0.843739	0.372757	0.998643	1174		17.8967	16.7473	16.9696	16.4092	17.9315	17.0468		16.9786	17.4496	17.246	17.303	17.423	16.6515		16.6906	17.812	16.8569		17.0463	17.4782	16.8352	17.7243	16.9185
AC(UniMod:4)K(UniMod:121)FAEWC(UniMod:4)LEYGEHGC(UniMod:4)R	LANCL1	LANCL1_K350	-0.2489	-0.146627	-0.117187	0.511336	0.720424	0.81879	0.0820179	0.294366	0.399802	1175	18.2575	18.2556	18.3343	18.4156	17.965	18.3078	18.0882	17.9064	18.412	18.3546	18.6119	18.0092	18.448	17.9854	18.1476	18.2201	18.534	18.324	18.2131	18.3327	18.2106	18.2982	18.0074	18.4188
AC(UniMod:4)K(UniMod:121)LYGPETNIPR	COQ10B	COQ10B_K218;COQ10B_K175	0.282616	-0.18539	0.114969	0.512201	0.683683	0.853674	0.0824814	0.245143	0.466692	1176	17.4953	18.2572	18.1097	17.8226	18.0057	18.2394	18.3482	18.2218	18.5221	18.2616	18.5646	18.3216	18.0459	18.537	18.3873	17.9581	18.2649	18.4911	18.2872	18.2894	18.5923	18.2644	18.5232	18.4126
AC(UniMod:4)K(UniMod:121)NC(UniMod:4)TC(UniMod:4)GLAEELEK	CIAPIN1	CIAPIN1_K247	0.243233	0.301057	0.124356	0.897031	0.793179	0.949585	0.506026	0.411786	0.751898	1177	17.984	17.5571	17.2415	17.4948	18.2312	18.2571	17.5158	17.2463	18.3596	17.8639	17.9653	16.292	18.3859	17.7782	17.5067	18.0142	18.3384	17.239	17.1664		18.0749	17.6895	17.5643	17.4937
AC(UniMod:4)K(UniMod:121)VDSPTVNTTLR	KLC2	KLC2_K442	0.0894996	-0.338042	0.260061	0.95375	0.617582	0.813925	0.714408	0.176523	0.389087	1178	18.6768	18.6488	18.5008	18.6492	18.2286	18.8122	18.6348	19.1581	19.0305	19.0862	18.783	18.4565	17.9827	18.6814	18.9706	18.3694	18.3637	17.4889	18.6675	18.3064	18.4829			18.4504
AC(UniMod:4)K(UniMod:121)VDSPTVTTTLK	KLC1	KLC1_K457	0.0143319	-0.268728	-0.0211171	0.991009	0.614278	0.985488	0.940755	0.172884	0.912807	1179	16.4355	16.5482	16.5977	16.6785	16.1942	16.683	16.7489	16.6911	16.7888	16.931	16.2623	16.8383	16.3028	16.8328	16.4304	16.1794	16.6209	16.6145	16.7271	15.8797	16.627	16.1745	16.4306	16.5257
AC(UniMod:4)K(UniMod:121)YFEQGK	MKRN2	MKRN2_K328	0.252373	-0.325445	0.357287	0.883724	0.730202	0.723221	0.462948	0.309608	0.265891	1180	17.0958		16.7695	17.5205	17.0602	17.7599	17.4641	17.2398	17.4625	17.1374	17.0041	16.931	16.7105	17.0725	17.1269	16.3233	16.8439	15.9838	16.0861	16.4405	16.9757	17.0993	17.2703	15.4382
AC(UniMod:4)LDDSYASGEGLK(UniMod:121)R	IQSEC1	IQSEC1_K918										1181	18.3955	18.1325			17.9687	18.3175	17.7295			18.1696	17.9928	17.3942	18.0179				17.9432
AC(UniMod:4)LDHLAPDSK(UniMod:121)SSGK	IQGAP3	IQGAP3_K1524	0.000780397	-0.106834	-0.147416	0.999534	0.840385	0.802147	0.996175	0.513809	0.369782	1182	18.0157	18.2067	18.2374	18.607	18.3307	18.3863	18.0972	18.2558	18.4645	18.1367	18.1459	18.0325	18.4097	18.3865	17.8452	17.7109	18.3485	18.0598	18.1269	18.0333	18.0664	17.8613	17.8642	18.1871
AC(UniMod:4)LDTAVENM(UniMod:35)PSLK(UniMod:121)MK	FASN	FASN_K1239_Oxi1235	0.218633	0.130601	-0.234019	0.889574	0.897557	0.816757	0.482438	0.654823	0.39564	1183			18.138	18.2011	19.2326	17.8718	17.9852	18.4632	19.098		18.4659	18.4107	18.6202	18.7209		19.0253	18.5711	19.0258	18.66	18.7491		18.2203	18.604	18.7281
AC(UniMod:4)LDTAVENMPSLK(UniMod:121)M(UniMod:35)K	FASN	FASN_K1239_Oxi1240	0.0338758	-0.019604	-0.219011	0.965155	0.964431	0.429876	0.775615	0.868899	0.0757457	1184	21.0177	20.8611	20.8543	20.6676	21.1074	20.7985	20.9572	20.6731	20.9538	21.1196	20.896	20.9691	20.9278	20.9954	20.8103	21.1265	21.1694	21.0669	21.0858	21.1442	20.6658	21.0909	20.8999	20.9336
AC(UniMod:4)LDTAVENMPSLK(UniMod:121)MK	FASN	FASN_K1239	-0.0304082	-0.200046	-0.0931679	0.968283	0.512112	0.835796	0.796225	0.0998075	0.43185	1185	22.4621	22.6607	22.9801	22.7573	22.8271	22.4941	22.6	22.8172	22.9949	22.9381	22.922	22.8974	22.6437	22.8238	22.8647	22.6201	22.8637	22.9433	23.0808	23.1066	23.0327	22.8545	22.8231	22.9113
AC(UniMod:4)LENLGLK(UniMod:121)HIFSEDTSDFSGMSETK	SERPINB5	SERPINB5_K294	0.667829	0.333864	-0.0481888	0.877768	0.908546	0.991164	0.448355	0.687472	0.947368	1186		17.7064	16.1695		19.0301		17.3418	16.4455	18.8602	18.3283	16.8418	17.2403		18.8069		17.4961	18.9745	15.7529	17.1686	17.602		17.371	17.216	17.392
AC(UniMod:4)LK(UniMod:121)ESMR	CYP24A1	CYP24A1_K382	-0.281646	0.0488646	0.0916874	0.685487	0.944133	0.917355	0.177428	0.796117	0.628533	1187	16.8694		16.8409	16.8654	16.4959	16.8402	16.7324	16.2392	16.5631	16.2327	16.326	16.2304	16.7771	16.5464	15.8176	16.4066	16.4736	16.0642	15.7584	16.2859	16.4079	16	16.371	16.1699
AC(UniMod:4)LNFLK(UniMod:121)LC(UniMod:4)K	PPIL4	PPIL4_K30	-0.0446356	0.199051	-0.0453301	0.967941	0.686775	0.953764	0.792676	0.249004	0.773147	1188	17.0342	17.4273	17.1983	16.7647	17.1726	17.1592	16.8528		17.3853	17.2521	17.1594		17.5587	17.6375	17.5488	17.1135	17.5145	17.5112	17.1963	17.3418	17.6439	17.2092	17.3266	17.2027
AC(UniMod:4)LPDAK(UniMod:121)TQR	KIAA0391	KIAA0391_K512;KIAA0391_K496	-0.136408	-0.377476	-0.446556	0.920242	0.523105	0.380194	0.577979	0.106245	0.0590617	1189	17.2558		17.7692	17.7058	16.8337	18.0982	17.5389	17.2914	17.6915	17.3391	17.9111	17.3167	17.3629	17.2353	16.9083	17.2421	17.8795	17.8625	17.7478	17.804	17.9264	17.0712	17.3248	17.1852
AC(UniMod:4)LQQDLK(UniMod:121)QESR	CHD1L	CHD1L_K141	-0.179901	-0.271624	-0.165903	0.83101	0.602791	0.813214	0.349774	0.163393	0.387811	1190	16.5335	16.993	16.2945	16.4762	16.6659	16.659	16.1321	16.1206	16.5735	16.8157	16.404	16.1582	16.4046	16.5108	15.847	16.1025	16.6528	16.1755	16.5222	16.5919	16.4001	16.0844	16.3222	16.4721
AC(UniMod:4)M(UniMod:35)EEMHQVAIAAK(UniMod:121)DPANGR	NUP85	NUP85_K124_Oxi113	0.365094	-0.382324	-0.0382853	0.482681	0.419377	0.973361	0.0724764	0.0609302	0.855929	1191	17.6505	18.2212	18.203	18.3368	18.694	18.4149	18.3632	18.3999	18.6818	18.6144	18.3584	18.1854	18.5578	17.9707	18.0653	17.7169		18.6135	17.9809	18.0065	18.4196	18.1572	18.1734	17.8979
AC(UniMod:4)MDGWMGK(UniMod:121)EC(UniMod:4)K	JAG2	JAG2_K238	-0.215645	-0.21848	-0.12353	0.897588	0.850351	0.938623	0.508638	0.535008	0.703936	1192	17.028	16.8702	16.9486	16.7179	16.0825	17.5318	16.9982	16.0895	16.9022	17.0754	16.6675	16.1281	16.7827	16.9003		15.7415	16.997	16.326	16.5849	16.6853	17.0781	16.7159	15.8362	16.4689
AC(UniMod:4)MEEM(UniMod:35)HQVAIAAK(UniMod:121)DPANGR	NUP85	NUP85_K124_Oxi116	-0.136477	-0.734379	-0.0339639	0.952863	0.48833	0.984004	0.711017	0.0878791	0.904988	1193			18.6078		18.1161	18.9154	18.8964	17.9574			19.1189	18.8927				18.2715	18.9964	18.9111	18.7083	18.6111		18.932		18.6135
AC(UniMod:4)MEEMHQVAIAAK(UniMod:121)DPANGR	NUP85	NUP85_K124	-0.0015271	-0.0659287	-0.0469746	0.999273	0.923349	0.962859	0.993691	0.733179	0.80796	1194	19.2927	19.9403	19.706	19.6615	19.7746	19.9632	19.4348	19.4219	19.679	19.9044	19.4692	19.2796	19.4518	19.9399	19.3981	19.2788	19.9424	19.2479	19.4716	19.5245	19.8478	19.3129	19.409	19.4288
AC(UniMod:4)NLTDTQK(UniMod:121)EVK	KDM3B	KDM3B_K1364	0.234098	0.312577	0.35296	0.729718	0.473628	0.35219	0.217786	0.0812575	0.0512295	1195	16.9365		17.8703	17.457	17.3759	17.8169	17.6889	17.7397	17.9201	17.8218	17.6983	17.4671	18.0284	18.0357	18.001	18.0924	17.8745	17.9936	17.6752	17.4171	18.3286	18.0986	17.9693	17.9757
AC(UniMod:4)PEK(UniMod:121)HFAFK	FAM3C	FAM3C_K67	0.0677971	-0.265189	0.138008	0.965033	0.700871	0.892371	0.772857	0.265481	0.558048	1196	15.982	16.9362	17.1792	17.0364	16.3153	17.1333	16.9146	17.042	17.5364	17.3218	16.9894	17.6157	17.1041	17.2174	16.8829	17.1982	17.5834	17.1514	17.2552	16.6579	17.2615	17.4024	17.3411	17.195
AC(UniMod:4)PK(UniMod:121)C(UniMod:4)NVQFNLLDPLK	ZNF280C	ZNF280C_K241	0.437951	0.344134	0.492142	0.224945	0.402194	0.228723	0.017872	0.0548318	0.0246311	1197		18.6647	18.7043	18.8425	19.2511	19.1834	19.2918	18.9742		18.7902	19.0731	19.0525	19.5629	19.4396	18.9048	19.3569	19.1428		18.7141		19.3373	19.6383	19.2861
AC(UniMod:4)PK(UniMod:121)EGPAVVGQFIQDVK	CAND1	CAND1_K812	0.0439915	-0.0382999	0.24848	0.967941	0.950741	0.58365	0.7932	0.819424	0.14836	1198	20.1936	20.2453	20.0907	20.0443	19.99	20.2489	20.394	20.117	19.8073	20.4089	20.2918	20.3085	19.7224	20.3951	20.1549	20.3909	20.1845	19.9356	20.2022	20.0497	19.9694	20.6804	20.3713	20.3449
AC(UniMod:4)PK(UniMod:121)ESMDWWM	FBXL12	FBXL12_K319;FBXL12_K266	-0.314319	-0.390167	-0.227379	0.576722	0.385815	0.777552	0.108748	0.0503072	0.332949	1199	20.3193	19.6733	19.8642	20.1202	20.0237	19.4706	19.4477	19.7777	19.6906	19.6181	20.1415	19.5208	19.1819	19.4888	19.5751	19.1645	19.7217	19.321	19.871	20.0232		19.6003		19.4134
AC(UniMod:4)PLDQAIGLLVAIFHK(UniMod:121)YSGR	S100A6	S100A6_K18	0.663738	-0.758631	-0.7586	0.516258	0.199175	0.399732	0.0838959	0.0148737	0.0653587	1200			14.9567		15.1165	16.12	15.6247		16.3229	16.0131	15.7995	15.9648	15.4329			15.0999	15.794				15.0519		15.0189
AC(UniMod:4)PLQPDHTNDEK(UniMod:121)E	PCLAF	PCLAF_K110	1.37562	0.986244	1.17361	0.000329151	0.00387538	0.000499961	3.29097e-06	8.33232e-05	9.88159e-06	1201	16.4167		16.7378	16.2431	17.7098	18.2286	17.9579	17.4697	17.07	16.8783	16.9065	16.4743	17.975	18.033	17.5921	17.674	16.9844	16.5146	16.6156	16.2049	18.2315	17.5807	17.7135	17.4882	+	+
AC(UniMod:4)PQSAK(UniMod:121)PPSGSK	BAHD1	BAHD1_K540;BAHD1_K539	-0.134834	-0.0187482	0.404551	0.925652	0.985633	0.446817	0.600354	0.9417	0.081527	1202		18.0081	17.6354	17.9349	17.428	18.1221		17.6237	18.0816	17.9664		17.5791	18.0687	17.681	17.8211		17.9102	17.7514	17.2776	16.9191	18.3124	17.7574	17.7267	17.68
AC(UniMod:4)QEVLEK(UniMod:121)VK	PI4KB	PI4KB_K58	-0.0848392	-0.52602	0.312221	0.973593	0.586065	0.81123	0.825365	0.149731	0.384651	1203		16.085	15.0297	15.7526	14.9471	16.1885	15.5167	15.4983	16.0865	16.3621	15.4699	15.9959	15.6597	16.1602	15.8992	14.0912	16.3079	16.1147	15.6036	16.1415	16.432	16.0444	16.3465	16.5938
AC(UniMod:4)QK(UniMod:121)MILELFSK	GSTO1	GSTO1_K114										1204			18.2023				18.3565		19.0326			17.6999	18.6634				18.8229		18.3324	18.6609		17.9873
AC(UniMod:4)QLSVVVDDK(UniMod:121)K	DNMT1	DNMT1_K1348	0.21476	0.635179	0.512069	0.773433	0.0411642	0.107523	0.266863	0.00155953	0.0079727	1205		17.6244	17.8796	17.5926	17.803	17.6926	17.758	18.4011	17.2586	17.3782	17.7094	18.0629	18.2946	18.3195	18.0767	18.2591	17.72	17.9247	17.6331	17.9382	18.5942	18.3192	18.1007	18.2502
AC(UniMod:4)QNYLK(UniMod:121)K	PCTP	PCTP_K212	-0.183546	-0.0961169	-0.0637965	0.889788	0.911722	0.97471	0.484461	0.695755	0.862272	1206		15.0301	15.0105		14.2684	15.1112	15.0644	14.9029	15.247	14.9638	15.1765		14.6742	14.9878		15.4368	14.7968			15.0852	14.8772
AC(UniMod:4)QSFHEALEAWAK(UniMod:121)GPGAEPFYIR	CARD10	CARD10_K700	0.680145	0.253815	0.0531913	0.220797	0.708484	0.964765	0.0172368	0.275549	0.816572	1207		17.8171	18.0006	18.6933		19.1034	18.7359	18.7121	18.0915	18.3268	18.4439	18.565	18.8072	18.3946	18.6197	18.621	18.1312	18.6288	18.8602	18.7797	17.9961	18.9869	19.0391	18.5907
AC(UniMod:4)SK(UniMod:121)QTLSSLK	CMAS	CMAS_K331	-0.132832	-0.0411093	-0.225428	0.844667	0.939323	0.566964	0.373686	0.781267	0.137726	1208	16.5869	17.0268	17.0128	16.6777	16.4808	16.7326	16.6249	16.9345	17.2636	17.0781	17.2565	16.8355	17.2678	16.7397	17.2104	17.0514	17.1915	17.0883	17.381	17.415	17.1076	16.9652	17.1871	16.9142
AC(UniMod:4)SK(UniMod:121)VFVK	ZNF324	ZNF324_K264	0.0587635	0.0867535	0.0696198	0.979561	0.92917	0.964262	0.860585	0.751053	0.813545	1209			16.1754	16.492	16.0915	16.4189	16.3317	16.7278	15.7495	16.5045	16.6138	16.5037	16.5607	15.7871	16.4482	16.9226	16.9797	16.094	15.8864	15.8693	16.3602	16.543	15.9278
AC(UniMod:4)SLAK(UniMod:121)TAFDEAIAELDTLNEESYK	YWHAB	YWHAB_K193	0.316285	0.110472	0.28406	0.863279	0.936288	0.865901	0.408898	0.771348	0.491159	1210	22.001	20.9625	21.8513	22.4913	22.7031	21.8395	21.5531	22.4755	22.3486	21.6071	21.9197	22.3201	21.9301	22.5033	22.5006	21.7034	22.4077	21.1953	22.9444	22.9063		23.1288	22.7322	22.0814
AC(UniMod:4)SLAK(UniMod:121)TAFDEAIAELDTLSEESYK	YWHAZ	YWHAZ_K193	0.368716	-0.373472	-0.271768	0.781915	0.706164	0.831304	0.278535	0.272552	0.421535	1211	22.8375	22.5129	22.5706	23.3046	23.4299	23.5613	22.7239	22.9854	23.6709	23.6751	22.3365	23.3997	22.6699	23.5094	23.2246	22.1845	23.1328	23.5361	23.6652	23.7894	22.9287	23.7952	23.7542	22.5584
AC(UniMod:4)SLLEK(UniMod:121)DR	RBM43	RBM43_K176	-0.199677	-0.62576	0.29702	0.82095	0.154132	0.702177	0.335096	0.00997034	0.244528	1212	16.3492	16.7685	16.3805	16.715	16.1219	16.3269	16.3763	16.5895	16.8534		16.2063	16.2434	16.0064	15.1806	15.8263	16.221			15.9229	16.1472	16.5439	16.4219	16.1024	16.2602
AC(UniMod:4)STVEGK(UniMod:121)WQQR	UIMC1	UIMC1_K607	1.51164	1.29978	1.66408	0.000591758	0.00238834	0.000119325	6.74228e-06	4.70245e-05	1.74412e-06	1213	15.3049	15.1351	15.8141	16.8885	16.9428	17.3656	17.3724	17.5083	16.0142	16.3147	15.6687	16.1656	17.5072	17.3441	17.1841	17.3269	15.8301	15.6105	15.4196	15.688	17.5911	17.3205	17.231	17.0619		+
AC(UniMod:4)VDFK(UniMod:121)TWMR	GFER	GFER_K78	0.0162643	0.00458528	0.00554984	0.988037	0.995124	0.99558	0.922701	0.978174	0.973584	1214	19.6136	19.5442	19.6369	19.3896	19.9093	19.4726	19.4063	19.461	19.462	19.3721	19.2772	19.1859	19.439	19.3426	19.4551	19.079	19.3968	18.696	19.5254	19.6949	19.3379	19.2279	19.3296	19.4399
AC(UniMod:4)VELLVK(UniMod:121)HGGDLFAENENK	ANKIB1	ANKIB1_K166	-0.0059916	-0.0507753	0.0931409	0.995806	0.930282	0.895498	0.970558	0.754724	0.567642	1215	18.3964	18.6177	18.724	18.7395	18.4011	18.7437	18.5581	18.7508	18.5501	18.7132	18.5977	18.5026	18.5791	18.5447	18.4417	18.5951	18.9508	17.8693	18.1641	18.3778	18.4318	18.5751	18.3063	18.4214
AC(UniMod:4)VFGNEPK(UniMod:121)ASDEVPLAPR	SLC35B2	SLC35B2_K87;SLC35B2_K38	0.041057	-0.306023	0.403888	0.983225	0.722935	0.622738	0.887593	0.298202	0.173716	1216	17.5811	19.1848	18.7524	18.6209	18.1285	19.0776	18.6283	18.4689	19.2404	19.2731	18.5082	19.1865	19.0958	18.7871	18.3051	18.7963	18.9622	18.6791	18.3654	17.9568	19.1728	18.992	18.7484	18.6659
AC(UniMod:4)VK(UniMod:121)TYHYHC(UniMod:4)GVQDK	PHF6	PHF6_K299;PHF6_K298	-0.920097	-0.195311	-0.236998	0.329845	0.851276	0.864871	0.0341973	0.537084	0.488685	1217	16.1672		15.7355	15.935		15.3481		14.7035	16.2823	15.5027	15.1596	15.7655	16.0594	15.5202	14.3531	15.9963	16.2353	16.1095	16.183	16.6505		16.2616	16.0747	15.8364
AC(UniMod:4)VVHGSDLK(UniMod:121)DM(UniMod:35)TSEQLDDILK	ATP1A1	ATP1A1_K671_Oxi673	0.152623	-0.22859	-0.113728	0.800273	0.55709	0.839186	0.301418	0.127377	0.438716	1218	18.8204	19.0849	19.2694	19.4297	19.3211	19.2777	19.4113	19.2047	19.2871	19.329	19.4215	19.3022	18.7539	19.1217	19.1324	19.4174	19.1606	19.1431	18.9974	19.0628	18.6571	19.2303	19.0389	18.9826
AC(UniMod:4)VVHGSDLK(UniMod:121)DMTSEQLDDILK	ATP1A1	ATP1A1_K671	0.344064	-0.209214	0.0169685	0.41224	0.666369	0.986813	0.0527486	0.225932	0.920396	1219	20.6442	21.6225	21.4796	21.6123	21.7583	21.7333	21.6524	21.5908	21.6967	21.639	21.5154	21.6318	21.5914	21.4635	21.2197	21.3714	21.5662	21.03	21.3765	21.4154	21.5026	21.4278	21.2426	21.2829
AC(UniMod:4)WMK(UniMod:121)SSLEEGISVLK	MTO1	MTO1_K533;MTO1_K508;MTO1_K548										1220		15.3827	16.065			15.4955	15.9651	15.004	15.5		15.413		14.91				16.067					14.7552		15.0701
AC(UniMod:4)YDEGK(UniMod:121)R	UXS1	UXS1_K235;UXS1_K240										1221		14.9174							15.63			15.55												14.3921
AC(UniMod:4)YEESLK(UniMod:121)SR	NCOR2	NCOR2_K1509;NCOR2_K1492	-0.111483	0.0873359	0.857932	0.957166	0.936288	0.165775	0.731959	0.771848	0.0148063	1222		15.6933	15.8132	16.2001	16.323	15.682	15.8592	15.2987	16.6802	15.6538	16.0033	15.5059	16.3022	16.3921	15.784	15.7143	15.5302		14.2844	15.546	15.809	16.372	16.0458	15.6855
AC(UniMod:4)YLSINPQK(UniMod:121)DETLETEK	ACTR1A	ACTR1A_K230	-0.0339515	-0.00897904	0.146745	0.979849	0.991517	0.852342	0.86455	0.964005	0.463645	1223	19.0197	19.9264	19.9196	20.1907	19.5141	19.8376	19.8383	19.7305	19.796	20.1886	19.8111	19.6364	19.9476	19.6148	19.8504	19.9835	19.9483	20.0959	19.8877	19.4202	20.1016	19.9282	20.092	19.8174
ADAAEK(UniMod:121)IR	ZFAND6	ZFAND6_K192;ZFAND6_K180	0.126396	0.16974	0.711363	0.941124	0.820028	0.0837235	0.656208	0.466027	0.00557183	1224		19.309	19.0084		19.0086	19.8596	19.3406	18.9317	19.3302	19.6108	19.0714	18.9226	19.7213	19.2363	18.9798	19.6765	19.1498	19.1199	19.1285	18.3139	19.6744	19.7456	19.6709	19.4666
ADAEEK(UniMod:121)WFK	RSRC1	RSRC1_K315;RSRC1_K257										1225							16.1123	15.6073			15.7322					15.9933					17.593	16.7579	15.2363	16.045
ADAEYYAAHK(UniMod:121)YATSNK	ERLIN1	ERLIN1_K267	-0.171162	0.212116	0.0907778	0.871273	0.764371	0.936642	0.427326	0.363674	0.694902	1226	17.4888	17.0566	17.078	17.2269	17.2362	17.1189	17.1476	16.663	16.8908	16.6787	17.2361	16.4503	17.6317	16.8059	16.6406		17.1231	16.7896	16.9274	16.761	17.3491	16.7989	16.8252
ADAGHAGVSANMMK(UniMod:121)K	SPIN1	SPIN1_K28										1227					15.8545	16.6484	16.4626	16.3642		16.2514			16.2286	15.515								16.2056		15.9104
ADAGK(UniMod:121)EGNNPAENGDAK	HMGN2	HMGN2_K64	-0.420417	-0.153972	0.298404	0.872838	0.93658	0.890161	0.434019	0.772661	0.551164	1228		19.3929	18.5205	18.8983	18.9582	19.4483		17.1439	19.2985	19.1916		18.4007	19.5823	18.6835	18.1631		19.4299	18.2475	18.1493		19.419	19.0782	18.2864	18.8456
ADAIFQEGIQQK(UniMod:121)AEPLER	BUB1B	BUB1B_K182;BUB1B_K196	0.18276	0.0968143	-0.00153509	0.670499	0.815109	0.998838	0.166394	0.456181	0.990511	1229	19.8855	19.9403	19.809	19.6718	19.9893	20.1052	20.0411	19.9019	19.6231	19.9238	19.7767	19.6484	19.8026	20.1454	19.5549	19.8564	20.0214	19.6353	19.5486	19.6361	19.8295	19.7226	19.663	19.6202
ADAISK(UniMod:121)SELTK	2006-09-01	SEPT6_K191	-0.0770757	0.0291755	-0.113057	0.90127	0.946767	0.786262	0.517696	0.805747	0.345395	1230	17.6559	17.6973	17.7285	17.3648	17.7824	17.5251	17.5115	17.3192	17.4796	17.6994	17.5497	17.4517	17.6671	17.5892	17.6487	17.3921	17.6135	17.5215	17.6445	17.6709	17.6047	17.6086	17.4648	17.3201
ADAIVK(UniMod:121)MLDAAVIK	SRRT	SRRT_K248	-0.78153	-0.247319	0.241772	0.0104643	0.62197	0.643702	0.00025281	0.180269	0.189829	1231	18.2587	18.0055	18.0184	17.8952	17.301	17.2113	17.1655	17.3738	17.9249	18.3684	17.9862	18.3472	18.1305	17.8818	17.9651	17.66	17.9853	17.3078	18.375	18.0306	18.0478	18.4152	17.9186	18.2841
ADAK(UniMod:121)AYSDPSTGEPATYGELQQR	PLEC	PLEC_K3316	0.0464332	-0.220945	-0.0604479	0.967941	0.659641	0.944992	0.792047	0.217582	0.731573	1232	19.3251	19.4002	19.3185	19.0397	19.4524	19.2352	19.5322	19.0494	19.4562	19.4696	19.3043	18.9169	19.3059	19.3953	18.9306	18.6314	19.5933	19.1993	19.2979	19.1303	19.555	19.175	19.1914	19.0577
ADAK(UniMod:121)EIPR	ROCK2	ROCK2_K1222	0.0907133	0.178344	0.14856	0.921648	0.688579	0.780513	0.584335	0.251387	0.336965	1233	18.4907		18.7141	18.355	18.3498	18.5416	18.9745	18.5766	18.9265	18.6974	19.0829	18.7907	18.8213	19.1296	18.9203	19.3397	19.2565	18.9862	18.9452	18.9306	19.3712	19.0565	19.2996	18.9855
ADAK(UniMod:121)VMK	TOP1	TOP1_K673										1234		19.3841		18.8053				19.2534				19.6621		18.7989	19.3315				19.1276		19.1478	19.5078		19.1717
ADALEAK(UniMod:121)K	BAZ1A	BAZ1A_K338										1235								17.1904				16.4538		16.9928					16.2174		17.1645			17.2345
ADALK(UniMod:121)AM(UniMod:35)K	ALYREF	ALYREF_K161_Oxi163	-3.32597	-0.0700587	0.342376	0.449098	0.991945	0.972806	0.0620237	0.965379	0.854375	1236		21.0713		21.0994			14.3892	21.1295	21.1009			21.0051		20.932	21.0339				20.6716		20.7676	21.519		20.7555
ADALK(UniMod:121)AMK	ALYREF	ALYREF_K161	0.151464	0.294892	0.16767	0.793607	0.321551	0.668472	0.29378	0.0344412	0.211987	1237	23.7505		24.2473	23.8834	23.9844	24.1016	24.0881	24.2732	23.6492	23.4561	23.8383	23.6073	24.0029	23.8651	24.1	23.7624	23.7921	23.7519	23.9826	23.6268	24.1228	24.0265	23.8973	23.7775
ADALLGK(UniMod:121)ATIDLK	WWP1	WWP1_K96	-0.066621	0.172326	0.115229	0.972355	0.848608	0.94361	0.820021	0.53158	0.725172	1238		18.1828	18.6092	19.1062		17.9504	19.0336	18.7143	18.6547	18.7212	18.3158	18.9054	18.7339	19.0382	18.6927		18.6734		19.1637	18.3636			18.6883	19.0093
ADALQAGASQFESSAAK(UniMod:121)LK	VAMP1	VAMP1_K85	0.117719	0.486212	0.137675	0.944827	0.522222	0.938149	0.67826	0.105413	0.701148	1239		19.0975	18.959	18.9973			19.0764	19.1949		18.081	19.118			18.824	19.1464	19.2868		18.8203	19.2957	19.2598		19.2629
ADALQAGASQFETSAAK(UniMod:121)LK	VAMP3	VAMP3_K66	0.0310136	-0.247827	0.0247322	0.970626	0.420434	0.970908	0.80714	0.0612801	0.845608	1240	22.4086	22.7605	22.8776	22.8921	22.5104	22.7489	22.8438	22.9597	22.8779	22.8389	22.7774	23.0339	22.4745	22.5295	22.6933	22.8396	22.7361	22.7968	22.7564	22.5813	22.7696	22.8425	22.7384	22.619
ADALSM(UniMod:35)DNC(UniMod:4)K(UniMod:121)ELER	DNAJB14	DNAJB14_K367_Oxi363	-0.000673149	-0.251568	0.105826	0.999734	0.791671	0.939585	0.998318	0.408407	0.707699	1241	15.8114			16.0994	15.802	16.1418	16.2342	15.6407	15.6198	15.8515	15.5129		15.9732	15.5091	14.7473		15.6483		15.3403	15.4157	16.2134	15.2453	15.7402	15.0968
ADALSMDNC(UniMod:4)K(UniMod:121)ELER	DNAJB14	DNAJB14_K367	0.00230681	-0.144776	0.0591233	0.998849	0.821712	0.952758	0.989996	0.469363	0.766341	1242	17.8959	18.0357	17.9455	18.1422	18.0995	18.3918	17.9943	17.543	18.4753	18.0996	18.007		18.0526	18.3545	17.8733	17.9164	17.9791		18.4243	18.1893	18.7044	18.1038	18.1365	18.082
ADALYPVVSAASIC(UniMod:4)AK(UniMod:121)VAR	RNASEH2A	RNASEH2A_K183	0.121313	-0.13344	-0.0274602	0.845052	0.698676	0.964482	0.375071	0.262849	0.814914	1243		19.235	19.1006	18.8259		19.3007	19.0668	19.158	19.3245	19.3888	19.1803	19.0337	19.1001	19.0398	19.1155	19.1381	19.1972	19.198	19.3115	18.9997	19.2782	19.1855	19.052	19.0808
ADALYQK(UniMod:121)HAGHTLLQIPMGGK	NOA1	NOA1_K580										1244		19.3545				19.1383		18.9158			19.0258		19.2668				19.1926				19.2773
ADAMAK(UniMod:121)DR	MSN	MSN_K501										1245																					18.9487
ADAPSDLK(UniMod:121)AVHSPIR	MICAL3	MICAL3_K1217										1246		17.4949	17.8773								17.5549			17.7887			17.604	17.6066			17.4549		17.3782
ADAVWNK(UniMod:121)IQEENVIPR	LRPPRC	LRPPRC_K980	0.20634	-0.398061	-0.192027	0.774974	0.358184	0.792565	0.268449	0.0428552	0.353809	1247		18.1901	18.8203	18.6167		18.5881	19.0489	18.6091		18.6881	19.0263	18.7088		18.5142	18.2998	18.415			18.7065	18.7085		18.4187	18.5966	18.531
ADC(UniMod:4)ASGIFLAAEK(UniMod:121)YAPSK	AP1G1	AP1G1_K410;AP1G1_K413	0.0590252	-0.0767111	-0.0937592	0.933179	0.861148	0.841129	0.627131	0.559406	0.442362	1248	17.8105	17.9711	18.2215	17.6426	17.8511	18.1489	18.0021	17.8796		18.3565	18.121	18.282	18.1422	18.1857	18.1632	18.2147	18.4205	18.1943	18.329	18.1813	18.3223	18.2219	18.0918	18.114
ADC(UniMod:4)HEALLAAWK(UniMod:121)K	DHX37	DHX37_K1125	0.0680733	-0.193001	-0.272244	0.966093	0.820668	0.729308	0.780741	0.467508	0.272385	1249	17.6396	18.1979	18.0253	17.9378	17.8412	17.7617	18.3526	18.1174	17.9825	18.0721	17.8075	18.186	17.684	17.5456		18.2275	17.8382	17.0565	18.0968	18.6063	17.5034	17.3564	17.846	17.803
ADC(UniMod:4)IK(UniMod:121)EIDLLK	NEK7	NEK7_K81	0.312872	0.295169	0.0776861	0.501006	0.503904	0.923312	0.078313	0.0954353	0.650805	1250	17.7775	18.4205	17.9988	17.8897	18.3479	18.297	18.3749	18.3182	18.5586	18.6186	18.2386	18.0326	18.5669	18.7465	18.926	18.3897	18.6204	18.7992	18.5444	18.0816	18.8147	18.5357	18.4402	18.5657
ADDDDVVVK(UniMod:121)TK	TLN2	TLN2_K2491										1251						15.9748			15.9002				14.8505				15.7669
ADDDVFEK(UniMod:121)K	EIF4G3	EIF4G3_K857;EIF4G3_K863;EIF4G3_K577										1252		15.8975				15.6045				15.8859	15.7159						16.4893		17.0229
ADDDVYIK(UniMod:121)GDR	CHSY1	CHSY1_K177	0.528517	0.0436308	0.274015	0.0974964	0.94468	0.582101	0.00507718	0.798167	0.147262	1253	16.9303	16.2967	16.807	16.5743	17.1457	17.3072	17.016	17.2536	17.0131	16.5475	16.6604	16.5049	16.7567	17.0016	16.6252	16.5169	16.4782	16.0409	15.8971	16.4977	16.5411	16.6577	16.3088
ADDFVLK(UniMod:121)K	RSBN1	RSBN1_K252	0.462089	0.20283	0.538154	0.316668	0.764371	0.239388	0.031893	0.363913	0.0263915	1254	17.6531	18.2555		17.9837	18.6251	18.3288		18.3245	18.3487	18.2714		18.061	18.1091	18.7507			17.9882	18.0595			18.6325		18.5859	18.4676
ADDLGK(UniMod:121)GGNEESTK	SOD1	SOD1_K129	0.800384	-1.07242	0.902504	0.846241	0.6357	0.660561	0.377519	0.192594	0.204818	1255		15.5959	17.9904		17.6946	17.3311		17.7548	18.1876	16.6176		18.0193		17.3811	17.7646	14.4616	15.2756	17.6258	17.5662	17.4197	18.0695	18.1579	17.4716	17.7985
ADDM(UniMod:35)K(UniMod:121)WAQK	TMEM189	TMEM189_K264_Oxi263;TMEM189_K261_Oxi260	0.0912127	-0.00990681	0.325078	0.966332	0.995045	0.756339	0.782263	0.977251	0.304616	1256		15.4676		15.4768	15.5483	15.8805	15.7321	15.0927	15.2948		14.8473		15.3694	14.4241	15.39		15.1646	14.2593		15.0268	14.8224	15.5133	15.0903
ADDMK(UniMod:121)WAQK	TMEM189	TMEM189_K264;TMEM189_K261	0.0334786	0.0140462	-0.191326	0.970349	0.978647	0.60859	0.803721	0.916902	0.164853	1257	18.396	18.1781	18.4411	18.337	18.3112	18.5393	18.2731	18.3624	18.0442	18.1372	18.2869	17.7184	18.199	18.0727	17.9017	18.0696	18.1005	18.079	18.0785	18.0836	18.2513	17.9415	17.6439	17.7397
ADDPSWC(UniMod:4)K(UniMod:121)TPSGHIK	SOX4	SOX4_K53	0.60857	0.251506	0.594971	0.407675	0.789187	0.371026	0.0513425	0.403131	0.0563066	1258	16.2437	15.9558	16.4694	16.3957	17.0932	17.3237	17.0463	16.0356	16.7815	16.9675	16.3806	16.7797	17.3177	17.6193	15.9291	17.0491	16.794	16.4776	16.6144	16.3306	17.6805	16.9478	16.8435	17.1246
ADDPTMGEGPDK(UniMod:121)AR	STXBP1	STXBP1_K225										1259										14.6799			14.9294								14.5403
ADDPYAHLSK(UniMod:121)K	ABCF1	ABCF1_K255	-0.0586475	-1.09926	-0.112051	0.986528	0.197589	0.952878	0.912509	0.014685	0.766888	1260			15.4941		15.742	15.0211	15.5431		15.701	15.622	15.6698	15.1913	13.8331			15.0604	14.9888		16.5303	15.8971	15.4687		15.6524	15.959
ADDTSAATIEK(UniMod:121)K	WBP11	WBP11_K556										1261					14.8211	15.2095	14.4291	15.099	14.8093	14.9713	15.1189	14.1586	15.0459			14.5339	15.2971	15.1923			14.4139	15.0465	15.1049	15.8917
ADDYEQVK(UniMod:121)NVADYYPEYK	ATP6V0D1	ATP6V0D1_K265	0.198455	-0.224083	-0.26104	0.741005	0.617535	0.531151	0.228961	0.176318	0.117933	1262	18.9173	19.2118	19.0517	19.0877	19.5146	19.3649	19.3111	18.8717	19.1575	19.1802	18.9091	18.6232	18.9056	18.7048	18.6096	18.7536	19.4111	18.7652	18.9724	18.8592	18.9268	18.7231	18.8027	18.5112
ADDYIEITGAGGK(UniMod:121)K	SAMHD1	SAMHD1_K405	0.168861	-0.181007	0.0761174	0.616403	0.523105	0.863541	0.130318	0.106228	0.48588	1263	19.2508	19.4114	19.5589	19.4607	19.5296	19.5921	19.7814	19.4541	19.5459	19.3196	19.5417	19.5325	19.275	19.2742	19.326	19.3405	19.2302	19.1154	19.349	19.4178	19.3404	19.4811	19.4128	19.1825
ADEALNK(UniMod:121)DK	MSH6	MSH6_K185										1264		14.1891						13.8978	14.7192			14.643												14.1844
ADEASELAC(UniMod:4)PTPK(UniMod:121)EDGLAQQQTQLNLR	FASN	FASN_K2206	-0.112444	-0.0560723	-0.115458	0.847966	0.899246	0.800955	0.380571	0.659745	0.368169	1265	21.0582	21.4048	21.1423	21.3002	21.2083	21.0026	21.227	21.0177	21.4196	21.4341	21.0756	21.3515	21.4621	21.2838	21.0653	21.2454	21.6483	21.3214	21.255	21.145	21.2887	21.1444	21.2749	21.1999
ADEC(UniMod:4)SGC(UniMod:4)GK(UniMod:121)SLLHIK	ZNF12	ZNF12_K173	-1.05005	0.204532	-0.631832	0.426363	0.880875	0.682323	0.0562801	0.607998	0.224394	1266		15.3895			13.8395	14.5278		14.651	14.8633	14.8514	13.8622			14.882		14.5783	15.4223				15.2602	14.882		14.2293
ADEDPALFQSVK(UniMod:121)TK	PITPNB	PITPNB_K167	-0.0253214	-0.298489	-0.202615	0.974584	0.227815	0.486784	0.831085	0.0186516	0.0983984	1267	19.4321	19.489	19.6829	19.5782	19.6241	19.3668	19.5312	19.5589	19.8289	19.5001	19.6359	19.4102	19.2958	19.3808	19.368	19.1365	19.6089	19.7393	19.529	19.5217	19.6468	19.4349	19.2251	19.2816
ADEK(UniMod:121)ITNININQALSILK	KNTC1	KNTC1_K1543	0.188214	-0.242462	0.0489519	0.885407	0.75831	0.967404	0.468894	0.353201	0.826613	1268		21.2295	21.2444	20.5961	21.7515	21.262		20.6212	21.5153	21.0216		21.2296		20.5808	21.2409	21.2174	21.2774	21.1499	20.8891	20.9087	21.0751	21.2123	21.015	21.1185
ADEK(UniMod:121)WGFC(UniMod:4)ETEEEAAK	SEL1L	SEL1L_K164	-0.354793	-0.520049	-0.325338	0.797709	0.571331	0.769522	0.297973	0.138145	0.322987	1269		16.6077	16.935	16.9319		16.47			17.1265	16.6306	16.5791			16.2587			16.9046				16.8041	16.0898	16.7252	16.698
ADELSEK(UniMod:121)QVYDAHTK	CAV1	CAV1_K8	-0.0350558	-0.0769046	-0.0587182	0.965026	0.846498	0.917089	0.772006	0.526566	0.628057	1270	18.7641	19.1536	19.0669	19.0362	18.7711	19.133	18.9756	19.0009	19.0184	19.1164	19.2573	19.0447	18.9585	19.2187	19.0129	18.9391	18.9105	19.1171	19.1094	19.2085	19.2508	18.9228	18.8731	19.0639
ADEMYDK(UniMod:121)C(UniMod:4)IDLEPDNATTYVHK	TOMM70	TOMM70_K501	0.207889	-0.104064	0.327154	0.932744	0.946951	0.89074	0.62535	0.806436	0.55234	1271	17.5772	18.8279	17.5331	17.5761	17.9032	18.8474	18.5066	17.0886	18.486	19.0064	17.6639	17.4838	18.1117	18.3016	18.1365	17.6741	18.3506		17.0091		18.5184	18.0695	17.4331
ADENNAK(UniMod:121)LQELGK	VIRMA	VIRMA_K887	-0.634343	0.120381	0.427451	0.0882055	0.856152	0.25705	0.0043813	0.547893	0.0297302	1272		16.0403	15.3569	16.0383	15.148	15.0219	15.1608	15.3793	16.0989	15.7593	15.7292	15.4653		16.14	15.6213	15.8893	14.9827	14.9853	15.0735	15.2962	15.5728	15.8574	15.1297	15.4876
ADESHFLIENSTK(UniMod:121)EER	TOPBP1	TOPBP1_K743	0.622975	-0.118941	-0.142544	0.549698	0.920098	0.928649	0.0967844	0.723315	0.671567	1273	16.9347	15.6284	15.3789	16.6783	16.9951	16.6875		16.6515	16.827	16.4151	16.8049	15.9455	16.175	16.7249	16.2772	16.3397	16.5978	15.5182	15.9163	16.8817	16.5504	16.3051	15.5643	15.9242
ADEVAPAK(UniMod:121)K	ACLY	ACLY_K468										1274		21.705		21.421				21.2557	21.5649			21.5858		21.051	21.4365				21.261		21.355	21.6317		21.0732
ADEVK(UniMod:121)SMFSSNR	EZH2	EZH2_K39	0.0882157	-0.045503	0.176222	0.944795	0.953038	0.824624	0.677542	0.829915	0.409013	1275	16.7227	16.8209	17.053	16.7691	17.0915	16.9095	16.878	16.8396	17.5751	16.6353	16.8864	16.3621	17.4245	16.8516	16.5956	16.4052	16.7066	16.328	16.7894	16.505	16.8198	16.7313	16.742	16.7409
ADEVLEILK(UniMod:121)TASDDR	SNRNP200	SNRNP200_K294	0.169415	-0.361739	-0.0273069	0.806483	0.334599	0.975936	0.310168	0.0373574	0.868512	1276	19.3579	19.6957	19.2582	19.346	19.5808	19.6823	19.6807	19.3917	19.8175	19.8751	19.5958	19.6375	19.5161	19.7918	18.9339	19.237	19.6483	19.0711	19.448	19.4102	19.5317	19.5091	19.2075	19.2202
ADEVVAPGQEK(UniMod:121)ISSLSGAHR	DHX37	DHX37_K142	0.131093	0.754455	0.931564	0.903215	0.022452	0.00567084	0.526184	0.000716251	0.000190762	1277		17.3803	17.8212	17.8269	17.7092	17.6096	17.5896	18.3204	17.8808	17.6376	17.227	17.5025	18.0512	18.3029	18.4014	18.5102	16.985	17.583	17.655		18.4332	18.2747	18.4222	18.2269
ADEWK(UniMod:121)DPWR	ZC3H18	ZC3H18_K516	0.551284	0.034961	-0.288372	0.0380409	0.949992	0.406869	0.00136146	0.817777	0.0677308	1278	17.459	17.5865	17.8402	18.1601	18.1493	18.3052	18.399	18.3975	18.1698	17.9541	18.2067	17.6083	18.0882	18.0585	18.1674	17.7647	18.2636	18.2336	18.4417	18.1389	17.9498	18.0505	17.867	18.057
ADEWLM(UniMod:35)K(UniMod:121)NMDPLNDNIATLLHQSSDK	MYH9	MYH9_K587_Oxi586	0.283579	-0.3404	-0.253917	0.845035	0.617582	0.83236	0.374981	0.176697	0.425787	1279		18.3291	18.2247	17.9804			18.8497	18.0736	18.5929	18.595	18.2104	17.7364	18.488	17.9198	17.4367	17.9287	18.5663		18.0758		18.0353	18.0353	18.1308
ADEWLMK(UniMod:121)NMDPLNDNIATLLHQSSDK	MYH9	MYH9_K587	0.893488	-0.854508	-0.305037	0.419836	0.229101	0.785291	0.0545513	0.0188034	0.343894	1280				18.3509	19.3665			19.1223	18.9574	19.142		19.2961		18.0843	18.4703		19.2357	18.6389		18.5659	19.0145			18.0025
ADFC(UniMod:4)IIHYAGK(UniMod:121)VDYK	MYH9	MYH9_K576	0.0535342	-0.209799	-0.275278	0.934848	0.447422	0.205427	0.631769	0.0702304	0.0205886	1281	19.0234	19.3033	19.1954	19.0416	19.1783	19.1584	19.2835	19.1577	19.1861	19.3631	19.4853	19.439	19.2233	19.0579	19.0994	19.2537	19.2745	19.2995	19.361	19.6241	18.9281	19.2301	19.2063	19.0935
ADFK(UniMod:121)AGK	ZC3H15	ZC3H15_K282										1282		18.085		18.2577				17.9922	18.4284			18.5346		17.8724	18.3364				18.4393		17.9661	18.1102		18.0382
ADFK(UniMod:121)TQK	KPNA2	KPNA2_K392										1283		22.2337		22.1247				21.7487				22.2427		21.7854	21.9523				22.2723		21.8589	22.039		21.9358
ADFLK(UniMod:121)AR	NEDD4	NEDD4_K989;NEDD4_K973;NEDD4_K917	0.0379207	-0.322432	-0.117073	0.977993	0.615289	0.893386	0.85005	0.174101	0.561001	1284	16.614	16.2262	16.591	16.1978	16.1125	16.6599	16.8331	16.1753	16.322	16.5828	16.6512		16.3787		16.3327	15.8772	16.1903	15.8872	16.7755	16.3974	16.2911	15.944	16.3987	16.1484
ADFLPQSSVASQSSSEGK(UniMod:121)LATK	PJA1	PJA1_K212;PJA1_K157	0.704424	0.28424	0.325515	0.0110167	0.499957	0.37394	0.000270065	0.0935242	0.057185	1285	19.6164	19.9641	20	19.9665	20.143	20.8733	20.7369	20.6116	20.1586	19.8919	20.0476	19.619	20.3092	20.3554	20.1879	20.0016	19.9999	19.5997	20.0423	19.6184	20.1754	20.3256	20.1081	19.9532
ADFQK(UniMod:121)VLQLYPNNK	FKBP4	FKBP4_K378	0.0228077	-0.156811	-0.124449	0.98438	0.771008	0.85982	0.896012	0.373279	0.478292	1286	21.4217	21.4804	21.7387	21.5367	21.6221	21.1467	21.7	21.7998	21.6769	21.8968	21.904	22.0969	21.401	21.859	21.7627	21.9247	21.6829	21.6717	22.2449	22.2754	21.5391	21.8974	22.0145	21.926
ADFSGM(UniMod:35)SQTDLSLSK(UniMod:121)VVHK	SERPINB6	SERPINB6_K314_Oxi305	0.115419	0.0974477	-0.200643	0.942188	0.915778	0.845178	0.661238	0.711223	0.448273	1287	17.7466	17.5207	17.5587	17.8265	18.4074	17.2908	17.8898	17.5263	18.2121	17.58	17.5856	17.8332	18.2355	17.8732	17.8571	17.635	18.3733	17.6876	17.5555	18.0569	17.9494	17.7909	18.2396	16.8909
ADFSGMSQTDLSLSK(UniMod:121)VVHK	SERPINB6	SERPINB6_K314	0.0362315	-0.0751433	0.128886	0.972355	0.890977	0.831152	0.81979	0.637266	0.42101	1288	19.223	19.9723	20.0915	19.7811	19.7062	19.7085	19.7609	20.0373	20.0244	20.2475	19.9111	19.9695	19.874	19.9744	19.9837	20.0198	20.0389	19.6147	20.1096	19.758	20.1305	19.8506	19.9368	20.1188
ADFSTK(UniMod:121)DIYQDLNR	MSH2	MSH2_K235	0.423476	0.184961	0.215921	0.0247415	0.516069	0.379952	0.000776155	0.101946	0.0589406	1289	19.3254	19.39	19.3746	19.2544	19.9909	19.5535	19.7758	19.7181	19.6638	19.5246	19.7002	19.5594	19.8608	19.7963	19.9099	19.6208	19.7802	19.7084	19.6138	19.6342	20.0473	19.8813	19.9661	19.7056
ADFVLAANSYDLAIK(UniMod:121)AITSSAK	FKBP8	FKBP8_K249;FKBP8_K250										1290		22.3635			20.5805	21.7919						21.8395	21.8091	21.2613					22.6762	21.1528	22.6306		21.3771
ADGAEAK(UniMod:121)PAE	MYH9	MYH9_K1957	-0.237652	0.00887065	-0.167658	0.777002	0.991316	0.799861	0.271164	0.963194	0.366077	1291			17.4519	17.3858	17.3011	17.0614				17.5084	17.5818		17.8493		17.228	17.5847	17.7986		17.7237		17.7661	17.6116	17.5606	17.4356
ADGDSK(UniMod:121)GSEEVDSHC(UniMod:4)K	LAS1L	LAS1L_K247	-0.178474	-0.738537	-1.14686	0.949487	0.642232	0.475303	0.694886	0.200254	0.0937201	1292		15.4643	14.7009	14.6325	14.4623	15.5879		14.212	15.7774	15.7505			15.4059	14.6448			15.7504				15.3148	14.7899		13.7058
ADGDTLSC(UniMod:4)IC(UniMod:4)GK(UniMod:121)TK	ITPRIP	ITPRIP_K259	0.320406	0.404558	-0.246073	0.921558	0.787084	0.909136	0.583924	0.399592	0.606296	1293			15.687	14.7029	16.0649	14.2573	15.6252	16.1141	16.4062	13.595	15.5725	15.7679	15.7575	16.1702	15.8041	15.228	15.6425	15.8421	15.6893	15.4267	15.0127	15.9686	15.5956	15.0394
ADGDVPQWEVFFK(UniMod:121)R	DCLRE1C	DCLRE1C_K494	0.401479	0.636908	0.0122293	0.903221	0.739796	0.997729	0.526933	0.323304	0.984453	1294		16.7136			17.5892	17.3342	16.4218		16.5261				17.0117	17.8833		16.594	17.0354				16.6315	17.7683	16.7429
ADGEEDEVK(UniMod:121)AAR	SART3	SART3_K30	0.747862	0.598689	0.356341	0.239427	0.406335	0.700858	0.0197644	0.0564542	0.24317	1295	15.0899	16.1684	15.5749	15.8216	16.6151	16.2601	16.5937	16.1773	15.6955	16.6868	15.8355	15.4733	16.6783	17.2948	16.0301	16.0827	15.8904	15.5781	15.311	15.2122	16.2799	16.1899	15.5343	15.413
ADGGAEYATYQTK(UniMod:121)STTPAEQR	CD46	CD46_K375;CD46_K361	0.00623651	-0.137479	-0.0229199	0.996797	0.835594	0.985088	0.975639	0.503128	0.910658	1296	24.0829	23.9337	24.0798	24.1374	23.9959	24.4292	24.3035	23.53	23.8966	24.1187	24.3325	23.4401	24.1145	23.961	23.5786	23.5838	23.9767	23.4819	23.9988	23.7166	24.0614	23.747	23.7853	23.4885
ADGGGVVYSGTPWK(UniMod:121)R	TENT4B	TENT4B_K188	0.0722583	-0.208027	-0.0721303	0.977876	0.859153	0.97097	0.84692	0.554345	0.847187	1297	16.0799		16.0358	15.8734		16.7815	16.3932	15.0313	15.9058	15.5903	16.0266	16.2498	16.3593	15.6735	15.1725		15.9708		15.8847	15.4346	16.1259	15.5338		15.414
ADGIK(UniMod:121)YIMIFR	CSE1L	CSE1L_K486	0.0758024	-0.212109	-0.0268685	0.950324	0.716053	0.980584	0.700274	0.287073	0.891302	1298	18.2619	19.2109	19.1438	19.1628	18.4295	18.9804	19.4529	19.2198	19.5092	19.486	19.5228	19.4783	19.3753	19.1979	19.1917	19.3831	19.5569	19.2557	19.4165	19.2369	19.1123	19.4269	19.3784	19.441
ADGIVSK(UniMod:121)NF	RPS21	RPS21_K81	0.0812013	-0.216584	-0.311166	0.918224	0.572549	0.299576	0.570736	0.139201	0.0383726	1299	22.4926	22.3551	22.363	22.2143	22.6452	22.4857	22.4637	22.1554	22.3717	22.4331	22.4282	21.9551	22.3209	22.0019	21.9442	22.0547	22.3635	22.2389	22.2408	22.1352	21.9617	22.2174	21.9315	21.6232
ADGK(UniMod:121)ISEQSDAK	ATP5F1A	ATP5F1A_K531	0.062547	-0.51071	-0.119331	0.979694	0.562487	0.93679	0.863468	0.13069	0.695557	1300		17.9623	18.5801	18.9705		18.9294		18.2043	18.1707	18.1992		18.4543	17.9162	18.0874	17.2884		18.2263	17.9104	18.3488	17.8336	18.4748	18.1316		17.275
ADGLHSEFMNYK(UniMod:121)AR	LRCH1	LRCH1_K415	0.0409062	-0.144153	-0.049046	0.972787	0.802355	0.958358	0.822292	0.431781	0.78776	1301	18.7588	18.0382	18.7968	18.7951	18.5297	18.6889	18.7853	18.5486	18.0704	18.0584	18.6549	18.079	18.2334	18.1734	18.159	17.7203	18.3824	17.8692	18.0951	18.2285	18.0942	18.2129	18.255	17.8169
ADGLLGMFLK(UniMod:121)R	EMC1	EMC1_K486	0.0494529	-0.220332	-0.123322	0.965188	0.655773	0.861247	0.776262	0.213436	0.48069	1302	20.1137	19.8279	20.1025	20.1974	20.2838	20.0995	19.9747	20.0813	20.1314	19.9365	20.1127	20.0801	19.8765	20.0864	19.5496	19.8669	20.0092	19.3507	20.2874	20.4465	20.0103	19.9207	19.8759	19.7936
ADGLSK(UniMod:121)DASR	HLTF	HLTF_K355	0.68061	0.323065	0.614846	0.267384	0.610852	0.157113	0.0238739	0.170111	0.0136584	1303		20.5591	21.0905		21.0889	21.7151	21.8817	21.3361	20.7545	20.3876	21.0931	20.0899	21.1752	20.7269	20.7123	21.0029	20.7729	20.0321	20.6715	20.3381	20.9117	21.301	21.2355	20.8257
ADGQLVSSEK(UniMod:121)K	SP140L	SP140L_K248	0.000170251	0.374381	0.301648	0.999956	0.327173	0.454381	0.999254	0.0356633	0.0846643	1304		18.3686	18.6409	18.2884	18.3955	18.5778	18.3664	18.3916	18.7599	18.578	18.6998	18.3744	19.0749	19.4024	18.6874	18.745	18.8436	18.6591	18.7568	18.4018	19.1949	18.723	18.6949	19.255
ADGTISSEIK(UniMod:121)SAR	SECISBP2	SECISBP2_K173;SECISBP2_K100;SECISBP2_K105	0.0296394	-0.0703706	-0.103408	0.98228	0.918313	0.907319	0.879586	0.719425	0.598234	1305	16.6146	16.4943	16.5949	16.3568	16.4525	16.6408	16.5019	16.584	16.656	16.571	16.7545	16.0945	16.7787	16.7995	15.9999	16.2163	17.0351	16.1597	16.5555	16.5402	16.766	16.4042	16.5079	16.1988
ADGTSTYK(UniMod:121)QHC(UniMod:4)R	TRAF7	TRAF7_K54										1306								16.5277				16.7465			16.9625				16.8837		16.7955			16.0464
ADGVGPPLTK(UniMod:121)GK	GSTCD	GSTCD_K214	0.253403	-0.0238372	-0.0943317	0.484112	0.962162	0.865546	0.0728692	0.860828	0.490112	1307	18.5674	18.2569	18.7178	18.7042	18.5707	18.7887	18.7403	19.1603	18.6179	18.3514	18.6329	18.7578	18.6005	18.5954	18.5949	18.4738	18.6343	18.6727	18.6493	18.9513	18.6346	18.5182	18.5846	18.7929
ADGVPVYLK(UniMod:121)R	COX7A2L	COX7A2L_K78										1308			17.7406	17.1325				17.1953			17.9127	17.4953						17.5111	17.7435	17.9485			17.244	16.8141
ADGYNQPDSK(UniMod:121)R	SYNCRIP	SYNCRIP_K576	0.549406	0.574201	0.780058	0.0872329	0.0464652	0.00166004	0.00431091	0.00183523	4.18749e-05	1309		20.6508	20.9248	20.857	21.37	21.3741		21.3368	20.6626	20.7902	21.187	20.4029	21.1536	21.5099	21.3411		20.5866	20.5716	20.7195	20.8942	21.428	21.5987	21.5604	21.3051
ADGYVLEGK(UniMod:121)ELEFYLR	RPS8	RPS8_K193	0.284119	0.157922	0.0190508	0.580832	0.764807	0.985354	0.110408	0.36496	0.912134	1310	21.973	22.0986	22.7367	22.6559	22.7658	22.408	22.7378	22.6889	22.1337	22.7505	22.564	22.6367	22.6196	22.6885	22.6891	22.7194	22.6934	22.3331	22.8729	22.8742	22.5452	22.648	22.8348	22.8218
ADHDFVVQEDFM(UniMod:35)K(UniMod:121)AVR	PSMC6	PSMC6_K369_Oxi368	-0.0973503	-0.426548	-0.117656	0.894945	0.120743	0.846935	0.500904	0.00692144	0.452017	1311	17.1019	17.2294	17.1964	17.0712	17.0716	17.2285	17.0504	16.859	17.5421	17.2948	17.5553	17.1478	16.6908	17.0844	17.2157	16.8429	17.1422	17.4355	16.8708	17.164		17.2204	16.9561	16.9299
ADHDFVVQEDFMK(UniMod:121)AVR	PSMC6	PSMC6_K369	0.127021	-0.21174	-0.123999	0.870897	0.632307	0.837836	0.425056	0.189352	0.435996	1312	18.9433	19.3509	19.129	19.1848	19.3009	19.4161	19.2761	19.1229	19.6378	19.5262	19.2218	19.2255	19.2767	19.4572	18.919	19.1115	19.6741	18.9321	19.2673	19.2177	19.411	19.0065	19.0365	19.1413
ADHEQQIK(UniMod:121)DLEQK	MAD1L1	MAD1L1_K226	0.462492	-0.338516	-0.276872	0.863467	0.854622	0.913146	0.409453	0.544262	0.619337	1313		16.9439	14.9306	14.0107	15.4034	16.1892	15.9657	15.472	15.2793	16.0891	15.979	15.3727	15.5902		15.4911	14.9431	15.9845	14.205	15.7821	15.2073	15.5723	15.5124	13.9689
ADHLLK(UniMod:121)AHLQK	GARS	GARS_K219	-0.178045	-0.11407	0.0216922	0.842086	0.862782	0.985354	0.369601	0.563217	0.912131	1314	19.3916	19.2129	19.6724	19.8334	18.9789	19.261	19.3245	19.8338	19.7311	19.5457	19.5942	20.0875	19.4525	20.0103	19.5033	19.5361	19.3013	19.8188	19.6856	20.0918	19.8882	19.6154	19.6382	19.8425
ADHPPAEVTSHAASGAK(UniMod:121)ADQEEQIHPR	LIMA1	LIMA1_K117	0.0514242	0.409228	-0.500244	0.981365	0.74651	0.597207	0.871938	0.335031	0.156926	1315	14.6735	15.251	15.0298	16.077	14.8772	15.4453	15.6053			15.5607	14.8028		15.8139	15.3681			15.963	15.2018	15.113		15.0024	14.9005	14.8742
ADHTLSSLEPAYSAK(UniMod:121)WR	BROX	BROX_K237	-0.0589768	0.20965	-0.0910765	0.961874	0.703811	0.922559	0.752261	0.269713	0.648921	1316		17.6524	17.7328	17.6138	17.7263	17.4295	17.6096	17.6641		17.1811	17.7084	17.9631	18.1465	17.6611	17.8969	17.6043		18.0915	17.6976	17.5113		17.8214	17.6385	17.5672
ADIATSK(UniMod:121)TTTR	WAPL	WAPL_K408;WAPL_K451;WAPL_K493	1.52391	1.3659	1.25701	0.000294146	0.000345156	0.000642065	2.84346e-06	4.44096e-06	1.33483e-05	1317		16.6906	16.4907	15.4935	17.9639	17.6898	17.7549	17.5868	16.4596	16.8736	16.7084	16.1827	17.8256	18.516	17.6864	17.6598	16.8463	16.6227	16.5453	16.4254	17.8798	17.8387	17.84	17.9093		+
ADIDISGPNVDVDVPDVNIEGPDAK(UniMod:121)LK	AHNAK	AHNAK_K3653										1318		18.9488			18.5289					18.7565				18.5272			18.6063
ADIDLTK(UniMod:121)R	RPS18	RPS18_K54	-0.124596	-0.0153603	-0.238391	0.826512	0.975515	0.435154	0.343125	0.90598	0.0774146	1319	24.8051	24.5523	24.7089	24.7506	24.3674	24.7429	24.6369	24.5713	24.4862	24.4887	24.9619	24.541	24.3538	24.6425	24.7865	24.6336	24.7525	24.7589	24.8368	24.8329	24.5356	24.6067	24.7531	24.332
ADIDVSGPSVDTDAPDLDIEGPEGK(UniMod:121)LK	AHNAK	AHNAK_K1763										1320	19.0363	19.5859			19.3319	18.6319			19.126	19.8687			19.7498				18.8951
ADIEVAC(UniMod:4)YGYEGIDAVK(UniMod:121)EALR	EIF2S1	EIF2S1_K209	0.149229	-0.00754828	-0.0484317	0.910555	0.994448	0.970858	0.548361	0.975676	0.844966	1321	22.2093	22.385	21.9657	22.2516	22.5927	22.8045	22.2021	21.8092	22.4787	22.624	22.0545	21.66	22.3435	22.6157	21.9959	21.8319	22.7304	21.9352	21.9541	22.1468	22.4474	22.3398	22.038	21.7478
ADIFM(UniMod:35)FDEPSSYLDVK(UniMod:121)QR	ABCE1	ABCE1_K250_Oxi239	0.135389	-0.0642132	-0.213446	0.8835	0.92103	0.707862	0.461882	0.725813	0.250487	1322	21.028	20.4885	20.81	20.8899	21.1721	20.5428	21.214	20.8289	20.7843	20.6247	20.9548	20.9205	20.8728	20.6007	20.7584	20.7955	20.8935	20.4884	20.9611	21.0195	20.0707	20.8604	20.8377	20.7399
ADIFMFDEPSSYLDVK(UniMod:121)QR	ABCE1	ABCE1_K250	0.179057	-0.261034	-0.0790142	0.688631	0.40417	0.888531	0.179243	0.0555852	0.546512	1323	22.6904	22.2469	22.4309	22.4249	22.8494	22.513	22.6342	22.5129	22.4399	22.4953	22.4642	22.3717	22.2755	22.1784	22.0892	22.184	22.2788	21.7217	22.2514	22.3743	22.0943	22.14	22.0624	22.0135
ADIGPNLDQLK(UniMod:121)DDEILR	ERCC6L	ERCC6L_K885	0.284351	-0.221438	0.387602	0.825358	0.838115	0.712797	0.340498	0.509562	0.254755	1324		18.3655	18.2845	18.2326	18.3479	18.8444	18.7375	18.3845	18.7283	18.7928	18.0896	18.4626	18.5972	17.9966			18.6426	17.9913	17.6207	17.2202	18.6713		17.8413
ADIK(UniMod:121)GPEDK	ATP5F1C	ATP5F1C_K83	0.0368711	-0.130277	-0.037318	0.97975	0.81835	0.968222	0.864372	0.462813	0.832347	1325		19.8373	20.0556		20.081	20.3275	19.5414	19.9835	19.7838	19.8332	19.8244	19.6352	19.8369	19.9325	19.6643	19.1218	19.7728	19.9704	20.0121	19.633	19.9053	19.959	19.7664	19.6083
ADIK(UniMod:121)HFVSER	SPATS2	SPATS2_K336	0.188001	-0.0505887	-0.128034	0.760103	0.929952	0.834424	0.249888	0.753382	0.429412	1326	19.4094	19.2303	19.7554	19.4418	19.7763	19.4047	19.5674	19.8405	19.8226	19.3513	19.8111	19.6572	19.232	19.4807	19.9174	19.8097	19.6189	19.9269	20.0184	20.0702	19.684	19.7602	19.8159	19.862
ADIK(UniMod:121)QYIGPPSAAAIFK	TRIP13	TRIP13_K316	0.163912	0.0220941	0.0149216	0.852208	0.975779	0.989055	0.389868	0.906932	0.937062	1327	20.1378	19.6883	20.1033	20.2797	19.9231	20.5057	20.4288	20.0072	19.9834	19.9479	19.6343	19.5746	19.9932	19.9326	19.4982	19.8045	20.0743	19.3038	20.0965	19.7546	19.6631	20.0916	19.8244	19.7098
ADIK(UniMod:121)SPSLDVTVPEAELNLETPEISVGGK	AHNAK	AHNAK_K4992	-0.757568	-0.277676	-0.385751	0.52177	0.81228	0.829543	0.0859605	0.450432	0.417373	1328	20.6871		19.5422	20.0771		18.741	19.617	19.6757	19.2158	19.5482	19.6981	20.2249	19.1468	18.8924	19.5056	20.0315		19.343	20.4123	20.4159	19.0507		20.2919
ADILEDK(UniMod:121)DGK	HNRNPM	HNRNPM_K239;HNRNPM_K200	0.0582271	-0.00777003	0.208119	0.974168	0.995019	0.841129	0.82881	0.976968	0.442563	1329	19.1329	20.7058	20.0049	20.0384	19.6177	20.4755	20.0501	19.9714	20.6937	21.1695	20.1205	20.7067	20.4931	20.693	20.5284	20.9447	20.7248	20.8198	20.4649	20.1682	21.1713	20.5792	20.6319	20.6277
ADILEM(UniMod:35)TVK(UniMod:121)HLR	HES1	HES1_K86_Oxi83	0.639504	0.129909	0.795678	0.111118	0.843783	0.0133595	0.00617028	0.52118	0.00053874	1330	16.9919			16.8108	17.5406	17.3016	17.7804				17.6714	17.4623	17.6466	17.9504		17.4934	17.4071	17.0896		17.1541		17.9516	18.2183	17.8679
ADILEMTVK(UniMod:121)HLR	HES1	HES1_K86	0.628668	0.46907	0.576201	0.00984606	0.0729944	0.0139045	0.000232533	0.00340825	0.000565662	1331	18.1486	18.7199	18.4985	18.6621	19.1403	19.2845	19.0852	19.0338	18.5461	18.836	18.777	18.4294	19.0776	19.4243	18.9317	19.0312	18.8164	18.3947	18.6701	18.5046	19.3377	19.1794	19.1192	19.0543
ADILK(UniMod:121)ALIR	ASB1	ASB1_K161	0.235178	-0.377227	-0.0557637	0.622062	0.244574	0.940979	0.134297	0.0207618	0.715752	1332	19.2824	19.3055	19.683	19.3118	19.7667	19.4614	19.6393	19.6561	19.7194	19.8124	19.619	19.5866	18.7048	19.5302	19.5103	19.4831	19.5832	19.3898	19.6694	19.5548	19.4724	19.6038	19.4945	19.4034
ADILK(UniMod:121)HVIGDYK	NSMCE3	NSMCE3_K113	1.2333	1.34846	1.80276	4.97366e-05	1.1632e-05	1.36405e-07	3.01444e-07	7.27787e-08	4.80332e-10	1333	17.6561	18.1892	17.8956	17.3741	18.9551	19.2042	18.9335	18.9555	17.8953	18.2682	18.0139	18.0062	19.3819	19.2546	19.3778	19.5631	17.479	18.0492	17.8009	17.1963	19.4268	19.5787	19.3638	19.3672		+
ADINTK(UniMod:121)WAATR	RPL14	RPL14_K85	0.155518	0.301547	0.0230142	0.68896	0.188882	0.969633	0.17995	0.0136254	0.839409	1334	21.3704	21.2604	21.5501	21.433	21.7433	21.4381	21.5946	21.46	21.4064	21.2251	21.6281	21.1711	21.745	21.6878	21.5958	21.6082	21.5141	21.5287	21.6547	21.7321	21.5489	21.6812	21.7094	21.5821
ADISGNITK(UniMod:121)IK	GLTP	GLTP_K55	0.149308	-0.451134	-0.410338	0.906961	0.452009	0.489957	0.538075	0.0722459	0.0998759	1335	17.3112	18.1668	17.084	17.4532	18.0209	17.4419	17.3752	17.7742	18.2932	18.017	18.0437	17.8943	18.2937	17.2646	17.3903	17.4951	17.9498	18.1798	18.1254	17.6846	17.0449	17.7981	17.809	17.6462
ADISIIK(UniMod:121)GR	PEX1	PEX1_K1204	0.423129	-0.218929	-0.0200401	0.139464	0.584705	0.980734	0.00854647	0.14877	0.892231	1336	17.8704	18.0146	18.2048	17.8289	18.5595	18.3628	18.3338	18.3552	18.3333	18.1313	18.1842	18.2184	17.863	18.37	18.1525	17.6059	17.8498	18.0773	18.3352	18.3067	18.3015	18.0745	18.0454	18.0674
ADIVDSDTAK(UniMod:121)ER	KIAA1109	KIAA1109_K2489;KIAA1109_K2488										1337				15.4202	14.7962	15.758	15.0241	15.2446	15.7183	15.3347	15.1321	14.3397		14.7893	14.6731	14.7737					15.3195	14.8617		14.5338
ADK(UniMod:121)ASASAPAPASATEILLTPAR	ITM2C	ITM2C_K20	0.15243	-0.167103	0.183268	0.909091	0.837365	0.853733	0.544321	0.506644	0.466892	1338	22.2291	23.2312	23.5529	23.1986	22.5738	23.2846	23.4789	23.4842	23.3071	23.1465	22.9515	23.6301	23.1267	22.9477	23.166	23.1263	23.2925	23.1034	23.3545	22.5509	22.9231	23.3431	23.2959	23.4723
ADK(UniMod:121)DYHFK	NPM1	NPM1_K27	-0.628936	-0.393225	-0.113245	0.105291	0.384392	0.891441	0.00572375	0.0499099	0.555	1339		20.1251	19.2646	19.2974	18.6536	19.3395	18.9622	18.7785	20.0054	20.3011	19.6957	19.9881	19.6151	19.5507	19.555	19.6967	20.0351	20.1443	19.8749	19.6339	19.8819	19.9943	19.8399	19.519
ADK(UniMod:121)GVSLSK	ZZEF1	ZZEF1_K2027	-0.453303	-0.0636303	0.272736	0.5296	0.941779	0.716809	0.0890407	0.78934	0.259307	1340		17.7286	17.3967	16.8524	16.048	17.1729	17.1652	17.1044	18.129	17.8467	17.3329	17.9526	17.6161	17.8012	17.6642	17.9251	17.8082	18.1619	17.7133	17.5226	18.2275	17.9235	17.9238	18.2221
ADK(UniMod:121)LAEEHSS	ATP5F1B	ATP5F1B_K522	-0.647513	0.244836	0.210102	0.845035	0.8692	0.911705	0.37505	0.579746	0.613826	1341		15.6449				14.9974			15.8555	15.5087	14.6862	16.2115	15.5519	16.0687			15.3575	15.9994	16.0032		16.7034		15.381	15.906
ADK(UniMod:121)NEVAAEVAK	MARS	MARS_K866	-0.274404	-0.101157	0.13357	0.800273	0.905629	0.901013	0.301486	0.677367	0.583351	1342		17.0516	16.706	16.7119	16.2072	16.8443	16.6061	16.5374	16.9671	16.9848	15.9333	16.8594	16.7672	16.7862	15.969	16.8176	16.9566	16.8475	16.5417	16.2308	17.1439	16.7371	16.4756	16.7543
ADK(UniMod:121)QHVLDMLFSAFEK	GTF2F2	GTF2F2_K180										1343					22.0225	22.3983	22.264	20.7895	22.8229	22.3476	21.2548		22.3975	22.2564	21.8781	22.1796	22.0549	22.8861	21.692	22.088	22.0223	21.8276	21.6855	22.7335
ADK(UniMod:121)VGFFVK	SMC5	SMC5_K109	0.588756	0.598733	1.16335	0.718953	0.441679	0.030967	0.207218	0.0678505	0.00151302	1344				16.9413	16.7923	17.5138	17.8885	17.9257		16.9484	16.1064	17.4913	17.9667	17.2441	17.2362	17.3427	16.9513	16.4087		16.5975	17.6772	17.7783	17.7538	18.0542
[truncated: 68,261 more rows]
