# Supplementary material for: Time-resolved in vivo ubiquitinome profiling by DIA-MS reveals USP7 targets on a proteome-wide scale
Source: Nat Commun. 2021 Sep 13;12:5399. doi: 10.1038/s41467-021-25454-1 (PMC8438043; doi:10.1038/s41467-021-25454-1)
Supplement: Supplementary file 14 — Supplementary Dataset 11 [file 41467_2021_25454_MOESM14_ESM.xlsx]

## Sheet: Description
Quantified K-GG peptides upon treatment of HCT116 cells with four structurally distinct USP7 inhibitors.
Header	Description
ModifiedSequence	Identified peptide sequence including all posttranslational modifications
Log2FC (X/Y)	Log2 fold change of the specified conditions x and y
FDR (X/Y)	False discovery rate of the indicated conditions x and y
Genes	Genes associated with the identified peptide sequence
ProteinAccessions_PTM	UniProt identifiers with the modification site position
id	Unique identifier
Log2 Intensity-(Condition X)	Log2 intensity of the specified condition x
Sig_FT671	Signficantly regulated in the specified comparison
Sig_FT827	Signficantly regulated in the specified comparison
Sig_GNE-6640	Signficantly regulated in the specified comparison
Sig_GNE-6776	Signficantly regulated in the specified comparison
Confident_site	High confidence USP7 target site

## Sheet: SD11
ModifiedSequence	Log2FC (FT671/DMSO)	Log2FC (FT827/DMSO)	Log2FC (GNE-6640/DMSO)	Log2FC (GNE-6776/DMSO)	FDR (FT671/DMSO)	FDR (FT827/DMSO)	FDR (GNE-6640/DMSO)	FDR (GNE-6776/DMSO)	Genes	ProteinAccessions_PTM	id	Log2 Intensity-DMSO-1h_1	Log2 Intensity-DMSO-1h_2	Log2 Intensity-DMSO-1h_3	Log2 Intensity-DMSO-1h_4	Log2 Intensity-GNE-6640-1h_1	Log2 Intensity-GNE-6640-1h_2	Log2 Intensity-GNE-6640-1h_3	Log2 Intensity-GNE-6640-1h_4	Log2 Intensity-GNE-6776-1h_1	Log2 Intensity-GNE-6776-1h_2	Log2 Intensity-GNE-6776-1h_3	Log2 Intensity-GNE-6776-1h_4	Log2 Intensity-FT827-1h_1	Log2 Intensity-FT827-1h_2	Log2 Intensity-FT827-1h_3	Log2 Intensity-FT827-1h_4	Log2 Intensity-FT671-1h_1	Log2 Intensity-FT671-1h_2	Log2 Intensity-FT671-1h_3	Log2 Intensity-FT671-1h_4	Sig_FT671	Sig_FT827	Sig_GNE-6640	Sig_GNE-6776	Confident_site
(UniMod:1)AAAAELSLLEK(UniMod:121)SLGLSK	-0.355976	0.0380056	-1.36923	0.0176987	0.727518	0.974809	0.156607	0.987232	EEF1E1	O43324_K12	1	18.9974							17.6282	19.0983		18.6935	19.2535	18.2659		19.1827	19.6578		18.338	18.9449
(UniMod:1)AAAAK(UniMod:121)PNNLSLVVHGPGDLR	0.00404742	-0.0508511	-0.364727	-0.0769113	0.989288	0.838786	0.0486424	0.709142	SORD	Q00796_K6	2	20.6846	20.7835	20.8906	20.8438	20.6227	20.4039	20.281		20.6629	20.704	20.6778	20.8501	20.7279	20.8502	20.8026	20.6183	20.6025	20.8572	20.9542				+
(UniMod:1)AAAK(UniMod:121)VALTK									SLC25A13	Q9UJS0_K5;Q9UJS0-2_K5	3					15.1757			15.5258				15.546	14.5647			15.2695				15.2544
(UniMod:1)AAAMDVDTPSGTNSGAGK(UniMod:121)K	0.545346	0.28059	0.356018	0.291874	0.00198875	0.120057	0.0308783	0.0864933	RBX1	P62877_K19	4	18.8117	19.0318	18.6989	18.9077	19.3202	19.3112	19.1644	19.0785	19.2839	19.2105	19.0472	19.0762	19.2234	19.2694	19.0126	19.0672	19.3626	19.5072	19.5054	19.2564	+		+
(UniMod:1)AAAPPLSK(UniMod:121)AEYLK	1.44171	1.02583	0.813834	1.26873	9.43106e-06	0.000673346	0.00210137	4.9926e-05	BUD13	Q9BRD0_K9	5			17.7472	17.5775	18.4478	18.2516	18.5782	18.6272	18.8023	18.901	19.0057	19.0152	18.6423	18.7248	18.6985	18.6871	18.9228	18.9216	19.0603	19.5115	+	+	+	+
(UniMod:1)AAATGAVAASAASGQAEGK(UniMod:121)K	0.149239	0.301223	-0.0600448	0.138303	0.709088	0.416207	0.878911	0.715098	SLTM	Q9NWH9_K20	6	16.0347	15.9212	15.4198	16.2805	15.7823	15.9927	16.3498	15.2912	15.9106	15.9045	16.1806	16.2137	16.3242	16.1917	16.3076	16.0376	15.8962	16.1494	16.4885	15.7191
(UniMod:1)AADISESSGADC(UniMod:4)K(UniMod:121)GDPR	-0.0793479	0.0545133	-0.344738	-0.185285	0.783295	0.864118	0.106638	0.431583	DENR	O43583_K14	7		17.8673	18.0169	17.7394	17.5255	17.5061	17.7392	17.3483	17.6177	17.5061	17.8508	17.7824	17.8195	17.7807	17.8392	18.2767	17.8417	17.8219	17.9027	17.6144
(UniMod:1)AADTQVSETLK(UniMod:121)R	-0.00666381	0.168469	0.280688	0.0231515	0.982452	0.460283	0.137307	0.930127	GCN1	Q92616_K12	8	18.6178	19.0314	18.8568	18.9954	19.2249	19.1989	19.2814	18.919	18.7941	18.8765	18.9892	18.9344	19.1029	18.859	18.9142	19.2993	18.8991	18.6783	18.9092	18.9882
(UniMod:1)AAEAAGGK(UniMod:121)YR	-0.245555	-0.0662008	-0.305861	-0.481849	0.418444	0.868601	0.262127	0.0800864	EXOC4	Q96A65_K9	9	17.7946	17.9926	17.9994	18.2872	17.865	18.0843	17.4988	17.4022	17.5641	17.4638	17.1482	17.9703	18.1664	18.0382	17.6876	17.9168	17.6709	17.561	17.9542	17.9054
(UniMod:1)AAEADGPLK(UniMod:121)R	-0.171428	-0.0841249	0.191811	0.0213951	0.452034	0.760661	0.350982	0.939207	MPDU1	O75352_K10;O75352-2_K10	10	19.6273	19.821	19.5999	19.756	20.143	20.0615	19.655	19.7119	19.7116	19.8175	19.8296	19.531	19.6512	19.7392	19.38	19.6974	19.519	19.6623	19.649	19.2883
(UniMod:1)AAEPNK(UniMod:121)TEIQTLFK									ARFGAP2	Q8N6H7_K7	11								15.8358						16.0282				15.7128
(UniMod:1)AAGFK(UniMod:121)TVEPLEYYR	-0.0456531	0.128032	0.0162109	0.185096	0.8716	0.613483	0.951644	0.393009	EXOSC8	Q96B26_K6	12	20.331	20.458	20.455	20.7553	20.5793	20.5351	20.2066	20.7431	20.555	20.556	20.8304	20.7983	20.662	20.4688	20.7123	20.6682	20.2832	20.3534	20.6704	20.5097
(UniMod:1)AAK(UniMod:121)QPPPLMK	0.209344	0.0945193	0.261577	0.154957	0.278306	0.690137	0.141513	0.428237	TP53I11	O14683_K4	13	19.0006	19.2819	18.8988	19.1862	19.523	19.3479	19.3411	19.2018	19.2939	19.3355	19.1351	19.2228	19.3418	19.1128	19.1866	19.1044	19.5165	19.3528	19.0691	19.2664
(UniMod:1)AAK(UniMod:121)SQPNIPK	-0.141553	-0.572724	-0.27083	-0.896062	0.603379	0.0193118	0.233151	0.000427951	DHCR7	Q9UBM7_K4	14	19.2132	19.3657	19.3669	19.3879	18.6907	19.4007	19.1411	19.0179	18.605	18.1505	18.5632	18.4308	18.6648	18.7855	18.7379	18.8546	19.3102	19.463	19.1377	18.8566		+		+
(UniMod:1)AAK(UniMod:121)VFESIGK	0.20713	0.0865451	0.422633	0.056558	0.575744	0.849502	0.171915	0.892505	PHB	P35232_K4	15	18.0675	18.5047	18.3484	18.9091	19.3964	19.2093	18.701	18.2136	18.4359	18.5517	18.5012	18.5672	18.5941	18.5712	18.5934	18.4171	18.7908	18.9095	18.3906	18.5674
(UniMod:1)AALK(UniMod:121)EDR	0.554135	0.403975	0.0669487	0.10456	0.366493	0.557104	0.925778	0.887909	ELL	P55199_K5	16		18.5161	18.3027	18.0282	18.4883	18.4947	17.835	18.5791	19.0224	17.7667	17.9386	18.8199	19.1927	18.9847	18.3159	18.2519	19.799	18.2517	19.072	18.2231
(UniMod:1)AAPAQPK(UniMod:121)K	-0.378356	-0.427992	-0.293036	-0.436243	0.479157	0.437949	0.562699	0.384227	AQR	O60306_K8	17	20.4617	18.8762	18.7312	18.8785	19.4363	18.6291	18.3806	19.3295	19.3468	18.4296	18.535	18.8912	18.853	18.9216	18.6351	18.826	18.7657	18.9026	19.0624	18.7036
(UniMod:1)AAPEEHDSPTEASQPIVEEEETK(UniMod:121)TFK	1.52912	0.360437	-0.329079	0.509466	0.135485	0.684813	0.703238	0.46671	DDX47	Q9H0S4_K24	18	14.6978	15.4592	15.5127		15.5335		14.2548		16.0366	16.0692	16.0878	14.737	16.1686	15.644	14.9383				16.7523
(UniMod:1)AAPSAGSWSTFQHK(UniMod:121)ELMAADR	0.291384	0.196453	-0.0764551	-0.0111907	0.510305	0.6961	0.878634	0.984223	CASP2	P42575_K15	19			16.7318	16.6792	16.5009	16.54	16.8463		16.8822	17.1415	16.5252	16.2284	16.5539	17.0384	16.833	17.1826	17.4228	16.7219	17.1228	16.7202
(UniMod:1)AAPSDGFK(UniMod:121)PR	0.368425	0.359643	0.408291	0.283711	0.0241581	0.0378888	0.0115059	0.0842037	EMG1	Q92979_K9	20	20.5502	20.3941	20.1903	20.4058	20.8582	20.9612	20.5265	20.8276	20.7103	20.5767	20.657	20.7313	20.7758	20.7109	20.6819	20.8104	20.763	20.7301	20.7497	20.7712	+	+	+
(UniMod:1)AAPSMK(UniMod:121)ER	0.0609625	0.206751	0.0813549	-0.0988102	0.909629	0.673281	0.860489	0.838345	COA6	Q5JTJ3-3_K7	21	18.9902	19.4972	19.2568	19.2085	19.6347	19.6342	18.8335	19.1758	19.707	19.0866	18.5631	19.2008	19.8705	19.6591	18.8928	19.3573	19.6898	18.9277	19.5	19.0791
(UniMod:1)AAPVDLELK(UniMod:121)K	-0.0365925	0.138038	-0.13666	0.216561	0.868836	0.464194	0.404985	0.184416	PFDN1	O60925_K10	22	22.1421	21.9217	21.8353	22.0509	21.7965	21.952	21.8766	21.7782	22.2232	22.1439	22.2685	22.1806	22.1535	22.0581	22.1504	22.1401	21.9115	21.9094	21.7883	22.1945
(UniMod:1)AAQGEPQVQFK(UniMod:121)LVLVGDGGTGK	0.0995077	0.0373901	-0.559471	0.116654	0.788164	0.926129	0.0288031	0.704571	RAN	P62826_K12	23	19.7285	19.8444	19.4356	19.7486	19.1784	18.8384	18.9777	19.5248	19.922	19.3947	19.8737	20.0334	19.8201	19.9522	19.6529	19.4815		19.7666	20.0187	19.5811			+
(UniMod:1)AAQIPESDQIK(UniMod:121)QFK	-0.195744	-0.200093	-0.0968282	-0.0748143	0.229105	0.24169	0.563319	0.681811	TIMM9	Q9Y5J7_K12	24	18.5561	18.532	18.4893	18.5061	18.2711	18.5341	18.4115	18.4795	18.4639	18.3635	18.4325	18.5243	18.3559	18.3563	18.3499	18.2211	18.5238	18.1048	18.3125	18.3594
(UniMod:1)AAQSAPK(UniMod:121)VVLK	-0.120378	-0.104529	0.16913	-0.103084	0.614158	0.686927	0.409532	0.656972	CHTOP	Q9Y3Y2_K8;Q9Y3Y2-3_K8;Q9Y3Y2-4_K8	25	18.464	18.5954	18.5061	18.456	18.7826	18.4323	18.5299	18.9534	18.3186	18.5763	18.3753	18.3392	18.4007	18.59	18.2994	18.3134	18.1163	18.3724	18.6449	18.4065
(UniMod:1)AASC(UniMod:4)VLLHTGQK(UniMod:121)MPLIGLGTWK									AKR1A1	P14550_K13	26				19.0897		18.5273		18.7038		19.0127	19.2641						18.9271	18.1764	18.6125	18.8966
(UniMod:1)AASGVEK(UniMod:121)SSK	-0.35003	-0.564494	0.0602799	0.102749	0.233381	0.0654424	0.836464	0.722591	KLHL7	Q8IXQ5_K8	27	20.6722	21.0849	20.9279	20.8502	20.6809		21.0734	21.078	21.1666	20.9219		20.8711		20.2364	20.4022			20.3619	20.7056
(UniMod:1)AASLVGK(UniMod:121)K	0.16947	0.27126	0.164027	0.223749	0.422174	0.187563	0.39988	0.254909	ITPA	Q9BY32_K8	28	20.1385	20.3605	20.2218	20.2728	20.6181	20.5705	20.1026	20.3586	20.5468	20.4401	20.3824	20.5193	20.595	20.4583	20.3945	20.631	20.5979	20.5361	20.1751	20.3624
(UniMod:1)AASSLEQK(UniMod:121)LSR	0.297949	0.0979507	0.233988	0.161209	0.54986	0.87679	0.617711	0.756099	MAP2K7	O14733-3_K9	29	17.6689	17.4099	17.8514	17.4074	17.7545	17.5963	17.7739	18.1489	17.4975	17.7567	17.701	18.0273	17.4113	17.5971	18.1485	17.5726	16.7493	17.9349	18.1073	18.738
(UniMod:1)AATASAGAGGIDGK(UniMod:121)PR	-0.425723	0.031041	1.14036	0.626251	0.0101577	0.900604	6.18975e-07	0.000534486	SLC25A11	Q02978_K15	30	20.6223	20.7622	20.5246	20.6245	21.9746	21.8059	21.5911	21.7234	21.3118	21.0634	21.3494	21.3139	20.6653	20.6597	20.5463	20.7864	20.2921	20.2303	20.1697	20.1385	+		+	+
(UniMod:1)AATFFGEVVK(UniMod:121)APC(UniMod:4)R	-0.0158817	0.234616	-0.348678	0.0749795	0.956419	0.285781	0.0694337	0.753998	PSMG1	O95456_K11;O95456-2_K11	31	20.0572	20.1318	19.9882	20.3444	19.8907	19.4244	19.7141	20.0977	20.1407	20.1529	20.3234	20.2046	20.3305	20.3865	20.3032	20.4399	19.9061	20.1984	20.1748	20.1789
(UniMod:1)AATGANAEK(UniMod:121)AESHNDC(UniMod:4)PVR	0.796485	0.363278	0.0168353	-0.1647	0.19882	0.599204	0.981388	0.812794	UPP1	Q16831_K10	32		15.9973	15.4616	15.9007	16.2991	16.1205	15.4301	15.3637	16.0097	15.8999	14.4085	16.1692	16.6585	16.2005	15.4633	16.2768	16.7744		16.6265	16.3481
(UniMod:1)AATLDLK(UniMod:121)SK	0.124557	0.108065	-0.128175	-0.0673855	0.686255	0.748269	0.641756	0.831517	CCDC9	Q9Y3X0_K8	33	17.1051	17.8022	17.4356	17.7688	17.5161	17.5224	17.4841	17.0764	17.3393	17.5552	17.4251	17.5226	17.723	17.6229	17.5368	17.6613	17.829	17.2222	17.6497	17.9091
(UniMod:1)AAVDLEK(UniMod:121)LR	-0.279555	-0.128786	-0.394476	-0.381395	0.237768	0.655049	0.0722429	0.0946975	PFKL	P17858_K8	34	18.6514	19.1303	18.9865	19.1327	18.5341	18.6016	18.6155	18.5718	18.7	18.7847	18.5503	18.3404	18.9087	18.9359	18.8089	18.7322	19.0375	18.7782	18.2657	18.7013
(UniMod:1)AAVK(UniMod:121)ASTSK	-0.274249	-0.071314	-0.607821	-0.501591	0.41925	0.874081	0.0413163	0.104505	GEMIN8	Q9NWZ8_K5	35	20.7225	20.4863	20.3878	20.415	19.7269	19.7098	19.9856	20.158	20.5844	19.929	19.915	19.577	20.7382	20.5933	20.1645	20.2304	20.3753	19.9775	19.9261	20.6357			+
(UniMod:1)AAVK(UniMod:121)DSC(UniMod:4)GK	0.014673	0.0531645	0.141507	-0.167762	0.969908	0.889152	0.61224	0.557245	VBP1	P61758_K5	36	20.9627	20.7041	20.7472	20.4854	21.2374	20.6398	20.7444	20.8438	21.0147	20.22	20.3701	20.6235	20.8812	20.8768	20.6798	20.6742	21.0113	20.5824	20.5921	20.7724
(UniMod:1)AAVK(UniMod:121)TLNPK	-0.0178701	0.0795721	0.0784201	0.214723	0.936626	0.691264	0.645115	0.1714	CCT6A	P40227_K5	37	22.5847	22.5911	22.4521	22.6884	22.6827	22.8175	22.5126	22.6172	22.8248	22.686	22.794	22.8704	22.7329	22.6838	22.5595	22.6583	22.5304	22.4686	22.5264	22.7195
(UniMod:1)AAVQAAEVK(UniMod:121)VDGSEPK	-0.0673807	-0.0839626	-0.0358501	-0.0133356	0.786774	0.74169	0.877884	0.959807	KARS	Q15046_K10	38	18.9458	18.9447	18.9779	19.2254	18.9631	19.2029	18.9242	18.8601	19.1224	18.7257	19.033	19.1593	19.0789	18.9003	18.8243	18.9544	19.0665	18.7283	18.9724	19.0571
(UniMod:1)AAVQMDPELAK(UniMod:121)R	0.269252	0.292046	0.303122	0.302785	0.115238	0.103028	0.0632363	0.073771	AAR2	Q9Y312_K12	39	21.0039	21.2184	21.3103	21.344	21.5589	21.5859	21.3858	21.5584	21.6241	21.4523	21.4858	21.5255	21.619	21.6653	21.3508	21.4096	21.5247	21.3584	21.4409	21.6296
(UniMod:1)AAVVENVVK(UniMod:121)LLGEQYYK									DPF2	Q92785_K10	40			18.0424		17.6057			19.5774							19.3668					18.36
(UniMod:1)AAVYSGISLK(UniMod:121)LK									URB2	Q14146_K11	41								16.6323				16.3959								16.2357
(UniMod:1)AAYK(UniMod:121)LVLIR	-0.288872	-0.033949	-0.135778	0.174883	0.186557	0.917176	0.548907	0.443278	PGAM1	P18669_K5	42	25.1371	25.0959	25.2251	25.3649	25.3105	25.0382	24.9651	24.9661	25.3233	25.1007	25.6534	25.4452	25.2118	25.091	25.3843	25.0001	24.7508	24.9491	24.7664	25.2013
(UniMod:1)AC(UniMod:4)GLVASNLNLK(UniMod:121)PGEC(UniMod:4)LR	0.0676708	0.202253	-0.0877129	0.153989	0.799506	0.380806	0.699159	0.48271	LGALS1	P09382_K13	43	21.3737	21.7731	21.834	21.8145	21.81	21.4808	21.4144	21.7392	21.8051	21.9682	21.7565	21.8814	21.93	21.9654	22.0219	21.687	21.688	21.9377	21.8639	21.5764
(UniMod:1)AC(UniMod:4)PLEK(UniMod:121)ALDVMVSTFHK	0.303653	0.905305	0.169697	0.81088	0.570067	0.0614151	0.74741	0.0776159	S100A4	P26447_K7	44	19.9315	19.3713	19.7993	19.6133	20.2914	19.253	19.5972	20.2525	20.0466	20.4262	21.2682	20.2179	20.9768	20.336	20.2666	20.7572	20.7336	19.3462	19.7283	20.1219
(UniMod:1)ADAAASPVGK(UniMod:121)R	-0.0902449	-0.145701	-0.25829	-0.201808	0.735133	0.572771	0.213077	0.364194	KDM3B	Q7LBC6_K11	45	18.5479	18.3328	18.5522	18.533	18.4472	18.4799	17.9357	18.07	18.4874	18.1979	18.0924	18.3811	18.5627	18.4557	18.1829	18.1819	18.5251	18.3535	18.4179	18.3084
(UniMod:1)ADAAPQLGK(UniMod:121)R	1.0636	0.775121	0.599529	0.718071	5.94564e-06	0.000458894	0.00196912	0.000514172	DCPS	Q96C86_K10	46	19.6251	20.0567	19.9947	19.9735	20.6973	20.5586	20.4224	20.3698	20.4888	20.655	20.6646	20.714	20.7232	20.5892	20.6058	20.8324	20.9044	20.8092	20.9738	21.2171	+	+	+	+
(UniMod:1)ADAEVIILPK(UniMod:121)K	0.126673	0.167414	0.0522101	0.0503739	0.603064	0.493063	0.831743	0.847716	DKC1	O60832_K11	47	17.7611	17.7568	17.7052	18.0355	18.2668	17.6657	17.6136	17.9215	17.9673	17.7363	17.8032	17.9534	18.0609	18.0068	18.0059	17.8548	18.0208	17.8137	17.8379	18.0929
(UniMod:1)ADDIDIEAMLEAPYK(UniMod:121)K	-0.720649	0.352113	-0.551138	-0.584611	0.434956	0.752404	0.565603	0.612606	RBM39	Q14498_K16;Q14498-2_K16	48	17.7694	17.0327	17.4138	18.4452		17.3144	15.9294	18.0987		15.7091		18.4523	18.5743	17.5374	18.4716	17.4863	16.3416	16.6077	17.3976	17.4318
(UniMod:1)ADEEK(UniMod:121)LPPGWEK	0.374978	0.29924	0.281336	0.0203928	0.12559	0.257981	0.2378	0.951077	PIN1	Q13526_K6	49	20.1372	21.0025	20.6157	20.9891	21.1119	21.062	20.9717	20.7243	20.7237	20.8374	20.6764	20.5886	20.896	20.9797	21.0226	21.0432	21.0187	20.8689	21.2714	21.0854
(UniMod:1)ADEGK(UniMod:121)SYSEHDDER	0.182361	0.391968	0.249953	-0.178785	0.738802	0.393907	0.558825	0.726779	NXF1	Q9UBU9_K6	50	15.9587	16.1557	16.0036	15.755	16.4103	16.4393	15.6095	16.4138	16.4043	15.289		15.675	16.8179	16.5608	15.6689	16.3932	16.0889		16.4519	15.9111
(UniMod:1)ADEIAK(UniMod:121)AQVAR	0.150977	0.192283	-0.192113	-0.040168	0.380537	0.268278	0.216392	0.841624	HINT1	P49773_K7	51	21.5628	21.981	21.6888	21.87	21.6486	21.626	21.501	21.5587	21.764	21.6574	21.7482	21.7724	21.9352	22.0551	22.0313	21.8503	21.9958	21.8793	21.8637	21.9678
(UniMod:1)ADELSEK(UniMod:121)QVYDAHTK	-0.00584182	-0.0671263	0.243013	0.0565341	0.989181	0.863858	0.37513	0.871478	CAV1	Q03135-2_K8	52	21.0715	21.682	22.0837	21.409	21.6987	21.82	22.0304	21.6692	21.5179	21.6595	21.7102	21.5848	21.5233	21.4507	21.5933	21.4104	21.3629	21.3166	21.5477	21.9957
(UniMod:1)ADGEEPEK(UniMod:121)K	-0.00251894	0.184979	0.00690765	-0.0902443	0.996303	0.674817	0.98763	0.835377	UBA3	Q8TBC4_K9	53	18.6155	18.3068	18.582	18.3387	19.0173	17.9674	18.2131	18.6729	18.7299	17.9586	18.0499	18.7436	18.934	18.7449	18.2934	18.6106	18.6137	18.0674	18.6081	18.5438
(UniMod:1)ADHSFSDGVPSDSVEAAK(UniMod:121)NASNTEK	-0.120365	0.266722	-0.0507545	0.0715541	0.65977	0.282134	0.851667	0.796555	NAP1L4	Q99733_K19;Q99733-2_K19	54	19.7305	20.4389	20.0059	20.3962	20.0637	20.3527	20.0521	19.9	20.055	20.223	20.1946	20.3853	20.3501	20.5281	20.3483	20.4119	20.1545	19.8348	19.9858	20.1151
(UniMod:1)ADK(UniMod:121)EAAFDDAVEER	-0.0779257	-0.0316238	-0.100976	-0.158483	0.736102	0.90981	0.611513	0.416294	RBBP4	Q09028_K4;Q09028-3_K4	55	22.914	23.1236	23.1028	23.3163	23.0788	22.9775	23.0224	22.9741	22.8167	22.9952	23.045	22.9659	22.959	23.1126	23.2303	23.0284	22.8207	22.9668	23.3454	23.0122
(UniMod:1)ADK(UniMod:121)EAFDDAVEER	-0.247241	-0.0206947	-0.092945	-0.317192	0.536164	0.969633	0.821507	0.389222	RBBP4	Q09028-2_K4	56	16.5033	17.3186	16.7721	17.0165	16.8387	17.102	16.7269	16.571	16.3817	16.8072	16.884	16.2687	16.7078	16.8707	17.28	16.6691	17.0948	16.4097	17.0319	16.0851
(UniMod:1)ADK(UniMod:121)EAGGSDGPR	-0.410013	-0.18622	-0.240047	-0.590457	0.262997	0.646378	0.559466	0.138344	HSPA12A	O43301_K4	57		16.7609	16.4453	16.4872	16.5272			16.1217	16.3791			15.569	16.4026	16.3886	16.631	16.0908	16.3566	15.9025		16.2043
(UniMod:1)ADK(UniMod:121)MDMSLDDIIK	0.364275	0.350474	0.0919394	-0.0327396	0.0672317	0.0959403	0.677894	0.900917	ALYREF	Q86V81_K4	58	21.4698	21.3088	21.1837	21.1649	21.4972	20.9198	21.5037	21.5741	21.1718	21.2125	21.214	21.3979	21.5707	21.5959	21.7725	21.5899	21.5991	21.6263	21.6277	21.7312
(UniMod:1)ADK(UniMod:121)PDMGEIASFDK	-0.228342	-0.269923	-0.565814	-0.533621	0.182968	0.128429	0.00117239	0.00237237	TMSB10	P63313_K4	59	22.4088	22.8842	22.618	22.657	22.0555	22.1168	22.1401	21.9924	22.024	22.1195	22.0962	22.1939	22.2815	22.303	22.4338	22.4701	22.4226	22.2412	22.5112	22.4797			+	+
(UniMod:1)ADK(UniMod:121)QISLPAK	-0.219807	-0.162153	0.53405	0.29775	0.278411	0.473948	0.00556631	0.124439	SLC25A22	Q9H936_K4	60	19.4329	19.5046	19.3046	19.4045	20.1991	19.8919	19.6486	20.0432	19.906	19.6091	19.5133	19.8092	19.3254	19.3669	19.1428	19.1628	19.1752	19.3545	19.1668	19.0708			+
(UniMod:1)ADLAEC(UniMod:4)NIK(UniMod:121)VMC(UniMod:4)R	0.518204	0.577156	0.277395	0.671834	0.0398034	0.0310728	0.26923	0.00936737	KIF5B	P33176_K10	61	19.2936	19.599	19.4077	19.8471	19.719	19.6207	20.0121	19.9051	20.1568	19.9098	20.3148	20.4533	20.0494	20.1172	20.1315	20.1578	20.449	19.6644	19.8768	20.2298	+	+		+
(UniMod:1)ADLDK(UniMod:121)LNIDSIIQR	-0.84839	-0.306043	-0.51432	-0.522654	0.0656426	0.588491	0.25968	0.271077	PPP1CC	P36873_K6	62	20.2415	19.7906	20.0029	20.1478	20.1059	18.4042	19.4785	20.1369	19.5831	18.8322	19.8989	19.778	19.6948	19.6334	20.0393	19.5911	18.7641	19.2727	19.1536	19.5988
(UniMod:1)ADLEEQLSDEEK(UniMod:121)VR	-0.124756	0.687304	-0.0294404	0.17466	0.843576	0.137866	0.958576	0.734136	CAPZA2	P47755_K13	63	17.1879	17.4518	18.0021	18.6062	18.3388	17.0334	17.6386	18.1196	17.667	18.4163	17.8572	18.0063	18.3831	18.4626	18.6287	18.5229	17.9849	17.4486	17.6284
(UniMod:1)ADLSLADALTEPSPDIEGEIK(UniMod:121)R	-0.0507555	0.208213	-0.415295	0.267493	0.965384	0.854661	0.630318	0.76422	MAP4	P27816-6_K22	64		18.2368	18.908	19.306	18.1362	17.595		19.4736	19.0325	18.5205	19.0243	19.7603	19.1859	18.772	19.1174			17.5863	18.9583	19.7538
(UniMod:1)ADNEK(UniMod:121)LDNQR	-0.526062	-0.406039	-0.67166	-0.775323	0.0150252	0.0755762	0.00243944	0.000911526	KPNA4	O00629_K6	65	20.197	20.0696	19.9703	19.9537	19.5258	19.621	19.1159	19.2413	19.3781	19.3689	18.9043	19.438	19.8209	19.6926	19.3814	19.6716	19.6538	19.4978	19.3965	19.5383	+		+	+
(UniMod:1)ADNLSDTLK(UniMod:121)K	-0.227481	0.138036	-0.197889	-0.0673829	0.4154	0.670743	0.450115	0.833621	RAP1GDS1	P52306-5_K10	66	17.6048	17.1701	17.1572	17.457	17.2673	17.2185	17.0932	17.0187	17.2933	16.8958	17.4918	17.4387	17.1971	17.3705	17.6083	17.7655	17.0268	16.9356	16.9937	17.5233
(UniMod:1)ADPDVLTEVPAALK(UniMod:121)R	0.362332	0.379131	0.854848	0.614366	0.511086	0.419368	0.0736758	0.139203	GTF2E1	P29083_K15	67	17.2816		16.6378	17.2884	17.8458			18.0024	17.8311	16.9946	17.6798	18.2291	17.3354	17.1272	17.8279	17.5031			17.2599	17.6034
(UniMod:1)ADPK(UniMod:121)YADLPGIAR									DCTN2	Q13561_K5;Q13561-2_K5;Q13561-3_K5	68	18.5073		18.86	17.8294					18.1314	17.9183	18.21	17.8218		17.1173		18.1484			17.9817
(UniMod:1)ADQGEK(UniMod:121)ENPMR	-0.0308986	0.153055	0.142665	-0.0809769	0.946194	0.705437	0.679137	0.836223	RPL11	P62913-2_K7	69	19.5658	20.0554	19.4049	19.952	20.1052	20.2693	19.5254	19.6489	19.7675	19.8589	19.3072	19.7206	20.1031	20.2499	19.4379	19.7994	19.9694	19.5537	19.7222	19.6092
(UniMod:1)ADQLTEEQIAEFK(UniMod:121)EAFSLFDK	-0.996269	1.03583	-0.483577	0.362307	0.213953	0.179475	0.556851	0.660773	CALM1;CALM2;CALM3	P0DP23_K14;P0DP24_K14;P0DP25_K14	70	18.1162	18.485	18.608	18.7479		17.7508	17.98	18.2864	18.5226	17.1757	20.5177	19.1904	19.7157	19.4304	19.4306	19.5238		17.6378	16.7293	18.112
(UniMod:1)ADVEDGEETC(UniMod:4)ALASHSGSSGSK(UniMod:121)SGGDK	-0.12439	0.15256	0.0519926	-0.150107	0.657223	0.590888	0.851923	0.558576	RNF7	Q9UBF6_K23;Q9UBF6-2_K23;Q9UBF6-3_K23;Q9UBF6-4_K23	71	18.7335	18.3699	18.1113	18.399	18.6665	18.4912	18.2772	18.3868	18.2564	18.4136	18.0327	18.3107	18.5483	18.6468	18.57	18.4588	18.3275	18.173	18.6561	17.9596
(UniMod:1)ADVLDLHEAGGEDFAMDEDGDESIHK(UniMod:121)LK	-0.133668	-0.421339	-0.0481103	-0.216713	0.883505	0.603445	0.955201	0.787358	RBM8A	Q9Y5S9_K27	72	17.811	16.8468		16.873	17.9371	17.1769	16.6939	16.7073	17.3339	16.9893	16.9832	16.5344	17.1497	17.4379	17.0715	15.3632	17.3639	16.3701	17.5804	16.8586
(UniMod:1)ADVVVGK(UniMod:121)DK	0.647489	0.397956	-0.0302166	0.177965	0.00124801	0.0481442	0.898786	0.377923	CHRAC1	Q9NRG0_K8	73	20.4099	20.5566	20.2701	20.5666	20.6132	20.5215	20.5108	20.0368	20.7533	20.5289	20.5614	20.6715	20.8799	20.772	20.971	20.7721	21.1869	20.9881	21.0301	21.1881	+	+
(UniMod:1)ADYWK(UniMod:121)SQPK	0.76495	0.780692	0.657553	0.566188	0.00425848	0.00615478	0.011012	0.0316498	WBP4	O75554_K6;O75554-2_K6	74	18.1197	18.8847	18.1894	18.7157	19.5082	19.2705	18.944	18.817	19.0537	19.1242	19.0063	18.99	19.4492	19.1585	19.1468	19.2777	19.458	19.2593	19.2154	19.0366	+	+	+	+
(UniMod:1)AEAEGESLESWLNK(UniMod:121)ATNPSNR	-0.424921	0.141128	-0.400389	0.0798424	0.225933	0.75703	0.22939	0.853151	GGA3	Q9NZ52_K15	75	22.6228	21.998	21.7985	22.5571	21.9477	21.2607	21.815	22.3515	22.504	21.9403	22.5305	22.321	22.3182	22.3256	22.6651	22.2321	21.7261	21.4984	21.9911	22.0611
(UniMod:1)AEASSANLGSGC(UniMod:4)EEK(UniMod:121)R	0.261427	0.352323	-0.162613	-0.0103936	0.106727	0.0377536	0.31045	0.963586	PMF1	Q6P1K2_K16;Q6P1K2-2_K16	76	18.0298	18.2854	18.2183	18.3912	18.0674	18.2242	17.9841	17.9985	18.2439	18.2193	18.1465	18.2735	18.6258	18.6235	18.4888	18.5959	18.5163	18.334	18.6488	18.4714		+
(UniMod:1)AEAVK(UniMod:121)PQR	-0.025389	-0.192637	-0.80318	-0.854529	0.967283	0.727477	0.0459264	0.0404162	EPG5	Q9HCE0_K6	77	17.7999	17.892	17.8194	17.9599	17.3025	17.4414	16.8611	16.6535	17.2677	17.2105	16.4053	17.1696	18.1624	17.6502	17.3051	17.583	18.7699	17.2877	17.8415	17.4705			+	+
(UniMod:1)AEDEPDAK(UniMod:121)SPK	0.5932	0.414988	0.197342	-0.222581	0.0607884	0.22407	0.587685	0.553276	RFX5	P48382_K9	78	15.7217	16.2154	16.4635	16.2361	16.4564	16.3622		16.251	16.3212		15.4194	16.0692	16.9247	16.7228	16.0483	16.6007	16.6714	16.7026	16.848	16.7875
(UniMod:1)AEDMETK(UniMod:121)IK	0.308982	0.344752	0.273464	0.254603	0.043501	0.0334712	0.0649953	0.0984905	COX6B1	P14854_K8	79	21.3353	21.5666	21.4233	21.5965	21.6622	21.8868	21.8214	21.6451	21.7241	21.6189	21.8495	21.7476	21.8057	21.7854	21.8441	21.8655	21.8532	21.6686	21.7841	21.8517	+	+
(UniMod:1)AEEQEFTQLC(UniMod:4)K(UniMod:121)LPAQPSHPHC(UniMod:4)VNNTYR	0.0256243	0.385627	0.381219	0.410549	0.955042	0.218222	0.212914	0.161234	KLHL22	Q53GT1_K12	80	17.4877	17.6314	17.8422	17.3233		18.0221	18.1774	17.6576	18.4074	18.1732	17.5676	17.7785	17.7774	18.3159	18.0291	17.7047	17.6971	17.5377	17.5555
(UniMod:1)AEEQPQVELFVK(UniMod:121)AGSDGAK	-0.23632	-0.00955151	-0.0807671	0.0550239	0.32928	0.978505	0.755845	0.848382	CLIC1	O00299_K13	81	18.7473	18.6549	18.6365	18.8816	18.6666	18.5218	18.6559	18.753	18.7203	18.7333	18.6404	19.0464	18.4431	18.8405	18.6853	18.9134	18.0273	18.5695	18.6356	18.7427
(UniMod:1)AEFPSK(UniMod:121)VSTR	-0.0835414	-0.0567755	0.04098	-0.0657693	0.675552	0.802583	0.833175	0.734251	PLLP	Q9Y342_K7	82	20.1723	20.3207	20.3546	20.3853	20.2276	20.5127	20.4834	20.1731	20.277	20.132	20.2327	20.3282	20.353	20.2756	20.207	20.1702	20.2751	20.2659	20.0669	20.2909
(UniMod:1)AEFTSYK(UniMod:121)ETASSR	-0.00694748	0.0741042	0.0139154	-0.35661	0.992053	0.91496	0.981028	0.463129	LUZP1	Q86V48_K8;Q86V48-2_K8;Q86V48-3_K8	83	16.6036	17.0511	16.2542	16.781	16.6365	16.8365	17.0688	16.2036	16.1331	16.6961	16.341	16.0932	16.6522	16.6228	16.8902	16.8211	16.482	15.6936	17.7115	16.7749
(UniMod:1)AEK(UniMod:121)FDC(UniMod:4)HYC(UniMod:4)R	-0.0269991	0.180655	-0.288039	-0.0711634	0.975745	0.823116	0.648453	0.927166	FHL1	Q13642-1_K4	84	14.6563	16.3726	16.2842	16.0642	16.1743	15.8405	14.6403	15.5701	15.4942	16.4167	15.2788	15.903	16.3818	16.2557	15.2559	16.2065	16.0481	15.6929	16.1684	15.3599
(UniMod:1)AEK(UniMod:121)FDHLEEHLEK	-0.0410074	0.0859455	-0.12656	-0.228663	0.939537	0.874046	0.767136	0.582119	MED10	Q9BTT4_K4	85	16.872	17.6969	17.7628	17.7031	17.8669	17.3484	17.4299	16.8835	17.7078	17.7049	17.0884	16.619	17.6872	17.4689	17.5822	17.6404	17.3159	17.4118	17.7716	17.3715
(UniMod:1)AELIQK(UniMod:121)K	0.241418	0.239892	0.512118	0.301568	0.131473	0.154962	0.00168368	0.0559973	PFDN6	O15212_K7	86	22.3944	22.556	22.3219	22.5667	22.9583	23.0602	22.9914	22.8776	22.8225	22.7352	22.7771	22.7103	22.8013	22.529	22.8186	22.6496	22.7515	22.6001	22.6169	22.836			+
(UniMod:1)AELNTHVNVK(UniMod:121)EK	0.343392	0.0290289	-0.156843	0.00950469	0.213052	0.945028	0.583772	0.980267	SPATS2L	Q9NUQ6_K11	87	19.0852	19.4416	19.5743	19.4812	19.3687	19.2516	19.1103	19.2244	19.4537	19.3875	19.2917	19.4874	19.0299	19.3683	20.0731	19.2271	19.9134	19.4645	19.7949	19.7831
(UniMod:1)AELVQGQSAPVGMK(UniMod:121)AEGFVDALHR	0.0998768	0.289977	-0.454326	0.189009	0.818961	0.448173	0.153565	0.611032	FUBP3	Q96I24_K15	88	20.7401	20.2044	20.3403	20.5437	20.222	19.4067	19.963	20.4194	20.3495	20.7794	20.7571	20.6985	20.6963	20.6506	20.8666	20.7748	20.0555	20.3499	20.7051	21.1174
(UniMod:1)AEMGSK(UniMod:121)GVTAGK	0.00916593	-0.113331	-0.231326	-0.219247	0.982795	0.760037	0.408986	0.458335	BIN1	O00499-2_K7;O00499-6_K7	89	16.8938	17.0096	17.258	16.9218	16.9553	17.1615	16.284	16.7571	17.0495	16.9431	16.7197	16.4938	17.1546	17.1609	16.5606	16.7537	17.1822	17.0264	16.9942	16.917
(UniMod:1)AENGDNEK(UniMod:121)MAALEAK	1.02129	0.328514	0.336376	0.256912	0.000330087	0.249745	0.18761	0.348362	SSB	P05455_K9	90	17.6038	17.7989	17.8707	17.5439	18.3503	18.3966	17.6295	17.7864	17.9943	17.8589	17.8178	18.1739	18.3318	18.0345	17.8782	17.8867	18.605	18.487	18.9312	18.8792	+
(UniMod:1)AENLK(UniMod:121)GC(UniMod:4)SVC(UniMod:4)C(UniMod:4)K	0.171322	0.121731	0.346139	0.399885	0.633069	0.763127	0.241292	0.188122	SUV39H1	O43463_K6	91		16.7345	16.2797	16.8337	16.9461	17.2568	17.0641	16.5815	17.1554	17.2425	16.7275	16.9381	16.99	16.8897	16.4424	16.6288	16.7715	16.5242	17.1164	16.7371
(UniMod:1)AENLLDGPPNPK(UniMod:121)R	0.837253	0.648588	0.522942	0.581587	0.000873896	0.0110674	0.0236988	0.0156224	CREBBP	Q92793_K13	92	18.4491	19.0897	18.6567	18.9621	18.8443	19.3976	19.3786	19.629	19.2216	19.4482	19.4035	19.4107	19.3299	19.3507	19.5339	19.5375	19.6017	19.5379	19.5984	19.7686	+	+	+	+
(UniMod:1)AEPSAPESK(UniMod:121)HK	-0.0601977	-0.0830934	-0.296762	-0.521305	0.815935	0.74998	0.114311	0.00864623	STT3B	Q8TCJ2_K10	93	20.4387	20.6607	20.7016	20.7527	20.1496	20.4529	20.3947	20.3695	20.3932	19.896	19.9155	20.2639	20.6251	20.431	20.5121	20.6532	20.7511	20.4815	20.5037	20.5767				+
(UniMod:1)AEPVSPLK(UniMod:121)HFVLAK									MFN1	Q8IWA4_K9	94	16.2853	15.5522	14.9553	15.7397					15.6453	15.8001	15.9765	15.8434	16.342	15.8301	16.1244	15.9778			13.7687	16.2304
(UniMod:1)AESSDK(UniMod:121)LYR	-0.16093	-0.275968	-0.463882	-0.433544	0.621676	0.375437	0.0787988	0.114715	PARP1	P09874_K7	95	17.6782	18.0558	18.0303	18.1192	17.6634	17.4969	16.9721	17.8955	17.1513	17.9494	17.4257	17.6229	17.6732	17.8623	17.6182	17.626	17.7383	17.9474	17.8166	17.7375
(UniMod:1)AETLEFNDVYQEVK(UniMod:121)GSMNDGR	0.31188	0.767293	0.12688	0.856543	0.546967	0.106653	0.809976	0.0564776	SSRP1	Q08945_K15	96	19.2807	19.3641	18.9783	20.1953	19.456	19.1092	19.3968	20.364	20.357	19.48	20.783	20.6246	20.3614	20.0062	20.3717	20.1483	19.808	19.5092	19.5728	20.176
(UniMod:1)AEVEETLK(UniMod:121)R	-0.18982	-0.0493348	-0.596032	-0.191056	0.625072	0.920942	0.0574778	0.603228	DYNLRB1	Q9NP97_K9	97	23.6867	23.1027	23.526	23.7189	22.43	23.1814	22.9829	23.0559	23.4479	22.9045	23.423	23.4947	23.2238	23.3042	23.6315	23.6775	22.8602	23.4402	23.1302	23.8443
(UniMod:1)AEVEQK(UniMod:121)K	-0.212271	-0.00189307	-0.0482564	-0.122426	0.524121	0.996506	0.893658	0.72201	RPS15	P62841_K7	98	21.9361	21.9631	22.1802	21.6467	22.3717	21.5973	21.7453	21.8188	22.2124	21.3675	21.6791	21.9775	22.0361	22.163	21.6619	21.8575	21.7894	21.442	21.7487	21.897
(UniMod:1)AEVSIDQSK(UniMod:121)LPGVK	0.18853	0.561008	-0.0902664	-0.282463	0.415932	0.0128023	0.702762	0.185938	CCDC50	Q8IVM0-2_K10	99	18.8671	19.3347	19.2323	19.4541	19.2088	19.1426	19.1151	19.0606	19.1257	18.7897	18.9244	18.9185	19.6771	19.8626	20.0113	19.5811	19.4511	19.3005	19.2283	19.6624		+
(UniMod:1)AEYLASIFGTEK(UniMod:121)DK	-0.000333411	0.448437	-0.414764	0.307192	0.999842	0.591161	0.568159	0.699469	U2AF1L5;U2AF1	P0DN76_K13;Q01081_K13	100	20.5154	20.3718	21.2518	20.9262	19.9346	20.2513	20.1356	21.0847	21.2168	19.616	22.2088	21.2525	21.6337	20.7796	21.6172	20.8285	20.3019	20.0779	20.7852	21.8989
(UniMod:1)AEYSYVK(UniMod:121)STK	1.00579	0.884292	0.752859	0.536711	2.32809e-05	0.000235522	0.000467857	0.00871857	FRG1	Q14331_K8	101	19.4399	19.7788	19.3254	19.8751	20.5864	20.4436	20.2262	20.1745	20.1317	20.1809	20.1095	20.1439	20.4405	20.5521	20.6083	20.3555	20.5257	20.5329	20.5771	20.8068	+	+	+	+
(UniMod:1)AFK(UniMod:121)DTGK	3.47274	-2.50468	0.0518281	0.547628	0.495846	0.628999	0.993202	0.928034	RPS20	P60866_K4;P60866-2_K4	102	29.9609	20.5778	20.7043	20.7494		20.2462	19.2975	29.6061	20.6515	29.3215		20.6642	20.7598	20.6297	20.1076	20.4765	29.7829	29.2691	20.3605
(UniMod:1)AFQK(UniMod:121)AVK	0.155916	0.450794	0.373878	0.648544	0.66047	0.218275	0.198966	0.0605517	GPD2	P43304_K5	103	15.6774	16.0186	16.5889	16.0481		16.4888	16.2874	16.5952			16.658	16.8056		16.6072		16.4609		16.1964	16.0985	16.4226
(UniMod:1)AGFGAMEK(UniMod:121)FLVEYK	0.0630432	0.0248642	0.00127426	0.872753	0.946668	0.979813	0.998614	0.178805	HAT1	O14929_K9	104	20.7852	19.7982	20.9531	20.2598	20.1416	20.598	20.126	20.9358	21.407	20.5135	22.0912	21.2756	20.5559	19.9816	21.0184	20.3398	19.8267	19.8377	20.3099	22.0741
(UniMod:1)AGITTIEAVK(UniMod:121)R	-0.165231	0.0899706	0.235547	0.00433177	0.487404	0.749647	0.257503	0.988982	TPM3	P06753-2_K11	105	24.0725	24.3887	24.2811	23.927	24.3623	24.6568	24.4494	24.1429	23.9965	24.3653	24.2706	24.0542	24.4487	24.2222	24.1038	24.2543	24.1415	23.9363	23.8315	24.099
(UniMod:1)AGK(UniMod:121)QAVSASGK	0.32144	-0.26525	0.845096	0.260384	0.374778	0.504115	0.010234	0.469702	UQCRB	P14927_K4	106	17.8551	18.1332	18.098	18.248	19.0912	18.8815	18.8153	18.9268	18.7391	17.9523	17.8199	18.8646	18.0909	18.0936	17.4557	17.6332	18.6342	18.0763	18.2033	18.7062			+
(UniMod:1)AGK(UniMod:121)SSLFK	0.0223529	0.289652	0.311966	0.221878	0.935732	0.157521	0.0915632	0.259816	RAB9A	P51151_K4	107	19.1499	19.3269	19.2228	19.5602	19.6774	19.9263	19.4824	19.4216	19.4841	19.5171	19.6554	19.4908	19.6447	19.6447	19.6786	19.4504	19.3544	19.1435	19.4157	19.4356
(UniMod:1)AGLNSLEAVK(UniMod:121)R	-0.128727	0.215716	0.109829	0.176013	0.480058	0.217278	0.519066	0.291921	TPM4	P67936_K11	108	21.965	22.3203	22.2424	22.3386	22.3532	22.4292	22.2659	22.2573	22.2592	22.4025	22.3955	22.5131	22.4581	22.357	22.4596	22.4544	22.066	21.9504	22.1812	22.1538
(UniMod:1)AGMDSGNLK(UniMod:121)TAR									MFHAS1	Q9Y4C4_K10	109						15.053				14.9053							14.5597
(UniMod:1)AGPVK(UniMod:121)DR	-0.777614	-0.212326	-1.21687	-1.12589	0.0775536	0.713282	0.00564169	0.0117198	RPP21	Q9H633_K6;Q9H633-2_K6;Q9H633-3_K6;Q9H633-4_K6	110	19.1551	18.3435	18.6709	18.795	17.9994	17.2504	17.3043	17.5428	18.1352	17.2374	16.8879	18.2004	18.7704	18.8017	18.0433	18.4997	17.8533	17.603	17.7839	18.6137			+	+
(UniMod:1)AGSYPEGAPAVLADK(UniMod:121)R	0.0315247	0.351312	-0.295318	-0.113806	0.927648	0.176101	0.213182	0.686801	METTL2A	Q96IZ6_K16	111	18.1011	18.7491	18.7607	18.9724	18.2278	18.6209	18.3108	18.2427	18.4373	18.341	18.636	18.7138	18.8411	19.0853	19.0854	18.9769	18.7747	18.4781	18.773	18.6837
(UniMod:1)AGTALK(UniMod:121)R	-0.113659	-0.186707	-0.215734	-0.123316	0.895194	0.850612	0.788849	0.86838	UBE2G2	P60604_K7	112		19.1786	18.7468	18.5917	19.0753		18.1713		19.2071	18.8928	17.7937	18.9693		18.9325		18.3722	18.7156	18.0391	19.4215
(UniMod:1)AGYEYVSPEQLAGFDK(UniMod:121)YK	-0.285061	-0.221828	-0.157484	-0.442816	0.193703	0.356345	0.514984	0.038628	SELENOI	Q9C0D9_K17	113	20.4599	20.5371	20.7997	20.8724	20.3836		20.5354	20.6103	20.1899	19.982	20.285	20.441	20.3485	20.5236	20.3556	20.554	20.2758	20.1602	20.7011	20.3917				+
(UniMod:1)AHK(UniMod:121)QIYYSDK	0.393079	0.206512	0.337535	0.270256	0.0510447	0.367794	0.0831395	0.187203	CKS2	P33552_K4	114	21.1006	21.5292	21.3436	21.6524	21.4422	22.039	21.814	21.6809	21.5419	21.8074	21.6436	21.7139	21.6354	21.5381	21.5641	21.7143	21.7875	21.7527	21.7826	21.8755
(UniMod:1)AHSPVQSGLPGMQNLK(UniMod:121)ADPEELFTK	0.184773	0.300259	-0.448657	-0.110176	0.81044	0.708597	0.483137	0.884465	STK24	Q9Y6E0-2_K17	115		18.2649	17.4801		17.4407	16.9759	17.8548		18.1168	17.9925	17.0712	17.8687	18.5907	17.7199	18.2076		18.4428	17.2512	18.3152	18.2198
(UniMod:1)AHYNFK(UniMod:121)K	0.490028	0.125298	0.429142	0.365511	0.438664	0.880192	0.468086	0.564465	GTPBP4	Q9BZE4_K7	116	17.5185	19.3468	19.2227	19.2025	18.9573	19.1563	19.6978	19.1956	18.5431	20.0764	19.3409	18.7921	18.7139	18.8384	19.3791	18.8603	18.8723	20.0865	19.2769	19.0148
(UniMod:1)AK(UniMod:121)AAAIGIDLGTTYSC(UniMod:4)VGVFQHGK	0.156666	0.0434184	-0.459912	-0.0251521	0.658996	0.922837	0.103433	0.949998	HSPA1A;HSPA1B	P0DMV8_K3;P0DMV9_K3	117	19.4476	19.9866	19.6815	19.8599	19.3693	18.9822	19.2218	19.5626	20.0935	19.4856	19.4325	19.8632	19.7846	20.1333	19.883	19.3482	19.8517	19.5564	20.0803	20.1137
(UniMod:1)AK(UniMod:121)ATTIK	-0.0676723	0.440389	0.238486	0.186973	0.923192	0.441631	0.686658	0.750546	DNAL1	Q4LDG9_K3	118	16.2796	17.9495	18.0682	18.1324	18.1167		17.4467	17.9743	18.0605	17.4304	17.4518	18.2349	17.961	18.3325	17.637	18.2608	17.5387	17.3975	17.4781	17.7447
(UniMod:1)AK(UniMod:121)AYDHLFK	-0.476779	-0.515773	-1.61225	-0.324335	0.679097	0.69193	0.0813103	0.816544	RAB13	P51153_K3	119	17.8269		20.191	19.7193	18.2505	16.4117	17.6878	18.184	18.8092	19.0337			18.0487	19.4664		18.6748	19.7052	19.4312	17.4603	18.4792
(UniMod:1)AK(UniMod:121)DAGLIEANGELK	1.19442	0.337044	0.354331	0.194084	0.000185018	0.290124	0.209678	0.54159	TFDP1	Q14186_K3	120	16.7353	16.6025	16.9596	17.385	17.4902	17.4037	17.3143	16.8915	17.2509	16.5881	17.2332	17.3866	17.4847	17.3534	17.0985	17.0942	18.2623	18.1164	18.1574	17.924	+
(UniMod:1)AK(UniMod:121)EEPQSISR	-0.699704	-0.30118	0.216339	-0.292282	0.00950448	0.313976	0.433314	0.292868	TMEM159	Q96B96_K3;Q96B96-2_K3	121	22.1332	22.3863	21.6444	22.4731	22.517	22.7172	22.1146	22.1535	21.9995	21.9126	21.5178	22.038	21.9745	21.9384	21.7717	21.7477	21.6039	21.2664	21.4466	21.5212	+
(UniMod:1)AK(UniMod:121)HHPDLIFC(UniMod:4)R	-0.153485	0.156944	0.000484376	0.0480025	0.540804	0.553526	0.998493	0.864356	PHF5A	Q7RTV0_K3	122	19.6763	20.1179	20.2309	19.9069	20.1092	20.1449	19.782	19.898	20.0291	19.8434	19.9749	20.2767	20.0337	20.2383	20.0067	20.2812	19.9036	19.608	19.7534	20.0532
(UniMod:1)AK(UniMod:121)ISSPTETER	-0.222993	-0.159472	-0.400327	-0.513552	0.197493	0.409327	0.0148961	0.00335742	S100A11	P31949_K3	123	23.71	23.7507	23.7086	24.0193	23.2594	23.5129	23.4877	23.3274	23.29	23.1298	23.3	23.4146	23.7311	23.6069	23.6585	23.5542	23.7104	23.568	23.6065	23.4117			+	+
(UniMod:1)AK(UniMod:121)NGSEADIDEGLYSR	0.0749995	-0.0303936	-0.290512	-0.189171	0.749927	0.914576	0.102688	0.325113	UBA1	P22314-2_K3	124	19.043	19.0105	18.9257	18.8454	18.8724	18.7173	18.6087	18.464	18.9026	18.5841	18.6365	18.9446	18.7578	18.9406	19.1567	18.8478	18.9837	18.977	19.0759	19.088
(UniMod:1)AK(UniMod:121)PLTDQEK	-0.220771	-0.111107	-0.33658	-0.28214	0.464383	0.760163	0.201628	0.314068	PYGL	P06737_K3	125	21.4372	21.772	21.7292	21.9141	21.6828	21.5854	21.0332	21.2048	21.506	21.4144	21.313	21.4905	21.9097	21.6121	21.2096	21.6767	21.7964	21.1172	21.4091	21.6466
(UniMod:1)AK(UniMod:121)PLTDSEK	-0.0429088	0.0335987	-0.589504	-0.468483	0.947109	0.961434	0.167726	0.303418	PYGB	P11216_K3	126	19.4195	19.8336	19.4573	20.0265	19.5346	19.6198	18.3012	18.9232	19.6108	19.4682	18.504	19.28	20.1291	19.718	19.3333	19.6908	19.9298	19.0514	19.8735	19.7106
(UniMod:1)AK(UniMod:121)PYEFNWQK	0.663653	0.562467	0.639368	0.389194	0.200471	0.310096	0.235647	0.464483	PLCB4	Q15147_K3;Q15147-4_K3;Q15147-5_K3	127	16.3837			17.5066			17.7737	17.3954	17.5291		17.1123	17.3616		17.7666	17.6763	17.0799		17.6545	17.8336	17.3383
(UniMod:1)AK(UniMod:121)QPSDVSSEC(UniMod:4)DR	-0.919713	-0.809506	-0.617766	-0.985824	0.339424	0.437878	0.548022	0.396871	BCL2L11	O43521_K3;O43521-10_K3;O43521-11_K3;O43521-12_K3;O43521-13_K3;O43521-14_K3;O43521-15_K3;O43521-16_K3;O43521-17_K3;O43521-18_K3;O43521-19_K3;O43521-2_K3;O43521-20_K3;O43521-3_K3;O43521-4_K3;O43521-5_K3;O43521-6_K3;O43521-7_K3;O43521-8_K3;O43521-9_K3	128	17.4338	17.3199	17.366	17.5007	17.0323	17.1401		16.1896	16.7637			16.0749	17.6995	17.4806	16.3798	14.8226	17.364	16.7732	17.1638	14.6406
(UniMod:1)AK(UniMod:121)QYDSVEC(UniMod:4)PFC(UniMod:4)DEVSK	0.088424	0.0496923	0.891337	-0.385269	0.818968	0.910523	0.00260276	0.190598	CDK9	P50750_K3	129	17.5017	17.2005	17.3944	18.0003	18.4286	18.4987	18.4402	18.2947	16.5072	17.4238	17.1078	17.517	17.6729	17.2879	17.5614	17.7734	17.5424	17.6322	17.5838	17.692			+
(UniMod:1)AK(UniMod:121)TYDYLFK	0.0432719	0.0577912	0.00530706	-0.144616	0.892628	0.861765	0.985871	0.572274	RAB8A	P61006_K3	130	19.3235	19.8087	19.8204	19.8974	19.6734	19.7983	19.6048	19.7948	19.5424	19.3885	19.4385	19.9022	20.0298	19.565	19.6924	19.7939	19.8648	19.6632	19.5398	19.9553
(UniMod:1)AK(UniMod:121)VEQVLSLEPQHELK	0.216138	0.11294	0.279228	0.256051	0.644888	0.838395	0.492109	0.552272	VAPB	O95292_K3	131	17.0789	18.5014	18.6165	18.9	18.5063	18.7493	18.3452	18.6128	18.5077	18.4806	18.5084	18.6242	18.3965	18.1849	18.5329	18.4342	18.4509	18.3052	18.479	18.7261
(UniMod:1)AK(UniMod:121)WGEGDPR	-0.0560309	-0.00679903	-0.423875	-0.390016	0.894466	0.988023	0.148788	0.204257	AHSA1	O95433_K3	132	20.5583	20.4734	20.3379	20.5095	20.421	20.3382	19.5325	19.8919	20.4732	20.292	19.5644	19.9894	20.6972	20.4099	20.5367	20.2083	20.6388	20.2663	20.5172	20.2327
(UniMod:1)AK(UniMod:121)YQGEVQSLK	0.205435	-0.995695	-0.28635	-0.984399	0.72702	0.0433967	0.566835	0.0356901	RNF170	Q96K19_K3;Q96K19-2_K3;Q96K19-3_K3;Q96K19-5_K3	133	19.5903	20.1227	20.0216	20.2178	18.9407	20.0889	20.2715	19.5059	19.642	18.7428	18.8869	18.7432	19.1479	19.1423	19.0504	18.6291	20.6776	20.8167	19.8157	19.4642		+		+
(UniMod:1)ALC(UniMod:4)NGDSK(UniMod:121)LENAGGDLK	1.17243	0.543091	0.388434	0.00683016	0.000622241	0.090296	0.256442	0.987364	GMPS	P49915_K9	134		16.6106		16.5989	17.1983	16.7879			16.4587	16.4912	16.5606	16.9356	17.4742	17.0609	17.1818	16.8743	17.8107	17.5468	17.9508	17.8003	+
(UniMod:1)ALDGPEQMELEEGK(UniMod:121)AGSGLR	-0.0368875	0.602357	0.173882	0.557955	0.951357	0.173635	0.707746	0.182529	PSMC5	P62195_K15	135	20.0709	18.915	20.239	20.0513	19.7439	19.4863	20.1283	20.6132	20.5354	20.0277	20.3867	20.5582	20.5784	20.2216	20.5	20.3857	19.6683	19.7484	19.3814	20.3306
(UniMod:1)ALDVK(UniMod:121)SR	0.472221	0.465985	0.493996	0.437113	0.158763	0.187394	0.119977	0.189568	CDK7	P50613_K6	136	18.1455	19.35	19.2971	19.3477	19.6653	19.7073	19.4061	19.3375	19.6673	19.1286	19.4398	19.6531	19.6496	19.4561	19.1945	19.7041	19.5929	19.4419	19.4261	19.5683
(UniMod:1)ALETVPK(UniMod:121)DLR	0.0062379	-0.0228512	-0.0792373	-0.0715797	0.97999	0.926651	0.655741	0.704797	SUPT4H1	P63272_K8	137	22.2137	22.5005	22.3548	22.5129	22.2172	22.2688	22.4726	22.3065	22.2894	22.3808	22.2255	22.3999	22.287	22.5047	22.4331	22.2658	22.2788	22.4077	22.4851	22.4353
(UniMod:1)ALHVPK(UniMod:121)APGFAQMLK	-0.254402	-0.119181	-0.571243	-0.165967	0.407853	0.751706	0.0353074	0.599815	CCT8	P50990_K7	138	22.6231	21.7313	21.755	21.6919	21.5026	21.1408	21.1963	21.6766	21.82	21.674	21.9317	21.7116	21.9206	21.6628	22.0407	21.7004	21.4816	21.5868	21.858	21.8573			+
(UniMod:1)ALK(UniMod:121)DYALEK	0.249654	0.220864	0.441551	0.313129	0.26066	0.356384	0.0315477	0.142922	MCM7	P33993_K4	139	19.5714	19.8968	19.2417	19.4863	20.1083	20.137	20.0469	19.6701	20.0062	19.7076	19.9725	19.7624	19.9298	19.7668	19.6959	19.6872	19.7401	19.9375	19.7444	19.7728			+
(UniMod:1)ALK(UniMod:121)GQEDYIYLFK	-0.124985	-0.0217244	-0.343995	0.265692	0.775602	0.96714	0.306775	0.46599	KLHL23	Q8NBE8_K4	140	19.667	19.6563	19.7156	20.3541	19.4463	19.0403	19.5088	20.0216	19.9575	19.7927	20.3755	20.3299	19.6395	19.7625	20.1065	19.7975	19.455	19.3862	19.8362	20.2155
(UniMod:1)ALK(UniMod:121)QISSNK	-0.0580094	0.117636	-0.0781105	0.0932419	0.810271	0.601197	0.702678	0.657608	ESD	P10768_K4	141	20.3635	20.5683	20.5854	20.7148	20.5923	20.516	20.5705	20.2407	20.5372	20.5781	20.7556	20.734	20.6752	20.5998	20.7436	20.6838	20.4139	20.5288	20.3056	20.7517
(UniMod:1)ALK(UniMod:121)VATVAGSAAK									IDH3G	P51553_K4;P51553-2_K4	142			16.2351		16.544	16.7802		16.6671		16.4763
(UniMod:1)ALLAEHLLK(UniMod:121)PLPADK	-0.672791	0.603436	-0.3619	0.190654	0.515133	0.537149	0.722711	0.841795	GLTP	Q9NZD2_K10	143	15.5365	13.9852		15.2185	14.9954		14.1076		15.5149	13.9247	16.0161	14.9605	15.6646		15.7884	15.0974			13.6575	14.8236
(UniMod:1)ALNGAEVDDFSWEPPTEAETK(UniMod:121)VLQAR	-0.553262	0.419049	-0.446939	1.24318	0.448286	0.561878	0.469401	0.139773	SSSCA1	O60232_K22	144	18.8934			19.9321	19.3033	18.6955	18.8987				20.656		19.6325		19.8296	20.0333		18.2909	19.4282
(UniMod:1)ALVDK(UniMod:121)HK	0.105738	0.0884723	-0.25942	-0.262585	0.675783	0.749856	0.199988	0.212659	CTBP2	P56545_K6	145	20.8652	20.9513	21.1181	21.0456	20.8196	20.5119	20.83	20.7812	20.9608	20.3683	20.6736	20.9273	21.158	21.0484	20.9988	21.129	21.2615	20.8881	20.9896	21.2641
(UniMod:1)AMHNK(UniMod:121)AAPPQIPDTR	0.0788343	0.459949	0.53643	0.555285	0.889417	0.28429	0.158063	0.183587	MEAF6	Q9HAF1_K6	146		18.6653	18.2105		19.0221	19.1352	18.8423	18.8975	18.7687	19.1547		19.056	19.1262	19.309	18.7509	18.4051	18.791	18.686		18.0731
(UniMod:1)AMNYNAK(UniMod:121)DEVDGGPPC(UniMod:4)APGGTAK	0.0994239	0.214066	0.241041	0.112173	0.818835	0.621584	0.477712	0.777448	TMEM30A	Q9NV96_K8	147		19.2006	18.088	18.8358	19.2656	18.9643	18.7837	18.783	18.8016	19.0116	18.6296	18.8384	18.9399	18.8336		18.993	18.9744	18.4703	19.0403	18.7451
(UniMod:1)ANEDC(UniMod:4)PK(UniMod:121)AADSPFSSDK	-0.19415	-0.293425	-0.381797	-0.335843	0.40718	0.203022	0.0639221	0.117836	IPP	Q9Y573_K8;Q9Y573-2_K8	148	17.211	17.494	17.5221	17.4434	17.2824	17.1868	16.825	16.849	17.1687	16.8253	17.2737	17.0595	17.224	16.906	17.3049	17.0619	17.0019	17.2157	17.3639	17.3125
(UniMod:1)ANEVIK(UniMod:121)C(UniMod:4)K	-0.0765539	0.0770339	0.0415658	0.161867	0.757645	0.768951	0.85888	0.432927	ADH5	P11766_K7	149	19.0729	19.5813	19.636	19.5489	19.5134	19.4163	19.4613	19.6145	19.5079	19.4788	19.6979	19.802	19.4694	19.7188	19.4275	19.5316	19.4892	19.3367	19.4048	19.3023
(UniMod:1)ANNDAVLK(UniMod:121)R	-0.459651	-0.373556	-0.563381	-0.359864	0.0404369	0.11828	0.0111349	0.111703	AIMP1	Q12904_K9	150	19.8752	19.7262	19.6534	19.7498	19.4732	19.3555	18.7256	19.1968	19.4757	19.382	19.1675	19.5399	19.5304	19.4699	19.0723	19.4376	19.4246	19.1737	19.3018	19.2659	+		+
(UniMod:1)ANSAK(UniMod:121)AEEYEK	0.670676	0.563633	0.482161	0.363782	0.0101589	0.0398107	0.0547603	0.167017	RNMT	O43148_K6;O43148-2_K6	151	17.3453	17.5764	17.6446	17.8397	18.2668	18.222	17.9548	17.8911	18.3047	17.9555	17.6859	17.9151	18.4108	18.1202	17.9463	18.1833	18.4084	17.8448	18.6244	18.2111	+	+
(UniMod:1)ANSTGK(UniMod:121)APPDER	0.222093	0.416121	0.95061	0.261018	0.332959	0.0652736	9.13862e-05	0.233395	ARID2	Q68CP9_K7	152	19.141	19.1554	19.2211	19.26	20.3858	20.0164	19.8971	20.2806	19.5886	19.4221	19.1016	19.7092	19.8442	19.6489	19.3542	19.5946	19.4577	19.3149	19.4467	19.4465			+
(UniMod:1)APAADMTSLPLGVK(UniMod:121)VEDSAFGK	-1.10131	-0.671147	-0.741549	-0.884211	0.113701	0.344284	0.219885	0.199195	MSX1	P28360_K15	153		19.0856			18.8644	18.029	18.2614	18.2215	18.3973	18.0055			18.1772	18.0922		18.974		17.7438	18.2248
(UniMod:1)AQAK(UniMod:121)INAK	-0.128687	-0.017197	-0.845019	-0.945182	0.664163	0.964255	0.000949964	0.000431096	BAG2	O95816_K5	154	21.462	21.4365	21.6013	21.8525	20.9104	20.8589	20.4582	20.7448	20.7951	20.402	20.4712	20.9034	21.7236	21.5592	21.3453	21.6555	21.593	21.0477	21.5219	21.675			+	+
(UniMod:1)AQDQGEK(UniMod:121)ENPMR	-0.179764	0.249967	0.180055	-0.0533578	0.652747	0.528807	0.615221	0.902855	RPL11	P62913_K8	155	22.2982	22.873	22.3804	22.6799	23.1632	22.9047	22.3401	22.5436	22.6035	22.9213	21.8881	22.6051	23.0588	22.9221	22.5569	22.6935	22.5039	22.0051	22.6031	22.4003
(UniMod:1)AQEFVNC(UniMod:4)K(UniMod:121)IQPGK	0.104273	-0.127008	-0.109881	0.0559565	0.674624	0.614152	0.618398	0.826789	GLRX	P35754_K9	156	19.0476	18.921	18.8914	18.958	18.7267	18.9152	18.8731	18.8634	19.0102	18.9906	18.8278	19.2132	18.5743	18.9254	18.8384	18.972	19.0845	18.7301	19.4031	19.0173
(UniMod:1)AQEK(UniMod:121)MELDLEPDTSYGGTLR	0.51992	0.808616	0.378928	0.455725	0.145451	0.0299584	0.275583	0.201026	FAM122B	Q7Z309_K5;Q7Z309-2_K5;Q7Z309-3_K5;Q7Z309-4_K5	157	17.9909		18.3012	17.5227	18.5925	18.1719	17.9592	18.5452	18.4668	18.1752	18.2638	18.6702	18.6344	18.4265	18.9923	18.9343	17.9196	18.5839	18.8264	18.5029		+
(UniMod:1)AQISSNSGFK(UniMod:121)EC(UniMod:4)PSSHPEPTR	-0.474445	-0.380035	-0.143338	-0.252047	0.0223351	0.0612557	0.471945	0.196512	PIK3C2A	O00443_K11	158	18.0321	17.6439	17.9759	17.8954	17.625	17.8036	17.8243	17.7212	17.5163	17.6747	17.6219	17.7262	17.4758	17.1975	17.795	17.559	17.4059	17.3696	17.4617		+
(UniMod:1)AQK(UniMod:121)ENSYPWPYGR	-0.216164	0.0693488	-0.192272	-0.0964549	0.490239	0.862611	0.508446	0.774099	AURKB	Q96GD4_K4;Q96GD4-5_K4	159	18.9277	19.1219	18.6403	19.1807	18.877	18.8224	18.7523	18.6499	18.9013	19.0848	18.7309	18.7679	19.1502	19.1785	19.019	18.8004	18.9592	18.691	19.2174	18.1384
(UniMod:1)AQLGK(UniMod:121)LLK	0.0797929	0.418972	-0.034364	0.155866	0.840883	0.186615	0.926972	0.645339			160	19.4366	18.822	19.5855	19.5835	18.9773	19.2137	19.4832	19.616	19.5749	19.1615	19.684	19.6307	19.642	19.5845	20.0155	19.8616	19.1182	19.6253	19.2667	19.7366
(UniMod:1)AQNLK(UniMod:121)DLAGR	-0.0164007	-0.264772	0.147959	-0.0747452	0.96229	0.315521	0.558471	0.797887	PHB2	Q99623_K6	161	19.5576	19.7384	19.4151	19.6309	19.8999	19.8735	19.7525	19.4077	19.7551	19.4964	19.2722	19.5192	19.3253	19.4655	19.2399	19.2521	19.749	19.9356	19.259	19.3327
(UniMod:1)AQQAADK(UniMod:121)YLYVDK	-0.207258	0.100941	0.263743	-0.0199988	0.290831	0.670682	0.143156	0.937104	MYH9	P35579_K8	162	19.3737	19.9567	19.8877	20.0526	20.1209	20.0915	20.0261	20.087	19.8432	19.7338	19.7854	19.8283	19.9293	19.998	19.9501	19.797	19.6031	19.5913	19.6864	19.5607
(UniMod:1)AQQQMTSSQK(UniMod:121)ALMLELK	0.305292	0.595503	0.300743	0.560943	0.0930891	0.00295446	0.0845828	0.00298849	UBE2R2	Q712K3_K11	163	19.2402	19.5969	19.3649	19.4787	19.8896	19.7917	19.6607	19.5416	19.9756	19.9467	19.8349	20.1672	20.0942	20.0318	20.0286	19.908	19.5586	19.6209	19.877	19.8453		+		+
(UniMod:1)AQYK(UniMod:121)GAASEAGR	-0.0764072	0.467819	-0.0756495	0.0317255	0.874409	0.216774	0.858411	0.947084	FAM50A	Q14320_K5	164	18.6141	19.4238	19.1925	19.2085	18.7126	19.3838	19.1645	18.8754	19.1538	19.1787	18.9182	19.3151	19.8075	19.7523	19.4046	19.3458	19.3536	19.0603	19.4639	18.2555
(UniMod:1)ASAELQGK(UniMod:121)YQK	0.121902	0.236338	-0.114247	-0.0500253	0.607137	0.284633	0.596557	0.844072	PPP1R21	Q6ZMI0_K9	165	16.9098	16.5673	16.7396	16.7415	16.6356	16.7687	16.4309	16.6659	16.5927	16.6378	16.8921	16.6354	16.9634	16.8432	17.0105	17.0864	16.8618	16.5352	16.8712	17.1776
(UniMod:1)ASASGAMAK(UniMod:121)HEQILVLDPPTDLK	0.170192	0.163143	0.115518	0.339783	0.320397	0.370949	0.491222	0.0347923	VAPA	Q9P0L0_K10	166	20.768	21.005	20.7929	21.1546	21.1116	21.1554	20.9466	20.9689	21.2377	21.2979	21.2904	21.2536	21.2291	21.0416	21.0997	21.0026	21.0584	21.1132	21.0469	21.1827				+
(UniMod:1)ASASTSK(UniMod:121)YNSHSLENESIK	-0.600268	-0.188112	-0.0885015	-0.516082	0.50781	0.836353	0.909384	0.491088	MTM1	Q13496_K8;Q13496-2_K8	167				15.5949	15.3476	15.8385	15.4644	15.375		15.2597	14.8979			15.4754	16.0038	14.7411				14.9946
(UniMod:1)ASASYHISNLLEK(UniMod:121)MTSSDK	0.284841	0.264933	0.542278	0.311174	0.565197	0.616462	0.285631	0.503543	CAND1	Q86VP6_K14	168		16.5114	15.8141	16.9487	16.814			17.12	16.551	16.9018	16.415	17.0759	16.4514	16.4805	17.1519	16.6748	16.3226	16.3496	17.2042	16.9618
(UniMod:1)ASDSMSSK(UniMod:121)QAR	0.316351	-0.119036	-0.0619496	0.0219675	0.486984	0.835036	0.901484	0.968841	KLHL8	Q9P2G9_K9;Q9P2G9-2_K9	169	18.8514	18.291	18.4289	18.2382	18.9695	18.1596	18.2223	18.2104	18.9244	18.3148	18.0304	18.6278	18.5449	18.4387	18.1439	18.2059	19.345	17.8811	18.8476	19.0013
(UniMod:1)ASEDIAK(UniMod:121)LAETLAK	-0.251691	0.707453	-0.254404	0.461547	0.787766	0.342429	0.735306	0.56117	RANGAP1	P46060_K8	170	19.4823	17.949	17.5536	17.8093	18.4035	17.7569	16.9118	18.7044	18.9665		19.2607	17.7532	18.7584	19.0158	18.9789	18.8709	18.3214	17.2844	18.2348
(UniMod:1)ASEELQK(UniMod:121)DLEEVK	-0.567676	-0.146445	-0.273062	-0.223244	0.00201736	0.484174	0.111212	0.216847	CACYBP	Q9HB71_K8	171	17.2773	17.516	17.2979	17.5843	17.1912	17.2098	17.1035	17.0787	17.0163	17.3337	17.1611	17.2715	17.3325	17.1847	17.4099	17.1626	16.6874	16.7455	17.0622	16.9096	+
(UniMod:1)ASELC(UniMod:4)K(UniMod:121)TISVAR									LRRC28	Q86X40_K7;Q86X40-2_K7	172					16.6999	17.6772	17.5633	16.6068	17.3408	17.2288		16.1288	16.4824	16.121				16.7453	16.595
(UniMod:1)ASESGK(UniMod:121)LWGGR	0.0437649	0.281828	0.286858	-0.0293456	0.932163	0.506389	0.433314	0.952421	ASL	P04424_K7;P04424-3_K7	173	16.9377	17.6657	17.0253	17.1989	17.6092	17.7836	17.6376	16.9447	17.3219	17.4686	16.9365	16.9833	17.6372	17.5934	17.5021	17.2223	17.7695	17.0737	17.5517	16.6078
(UniMod:1)ASGADSK(UniMod:121)GDDLSTAILK	-0.241672	0.225867	0.307356	0.297141	0.305574	0.370131	0.154226	0.186877	VCP	P55072_K8	174	24.9426	24.9297	24.8804	25.5024	25.3758	25.3715	25.41	25.3272	25.0676	25.3305	25.5038	25.5417	25.1122	25.3607	25.3322	25.3535	24.606	24.9089	24.718	25.0555
(UniMod:1)ASGSGTK(UniMod:121)NLDFR	0.504593	0.495878	0.243963	0.0684627	0.00658612	0.0118466	0.173167	0.756704	ZMAT2	Q96NC0_K8	175	18.8257	19.121	19.0484	19.1749	19.3779	19.4816	19.1645	19.1218	19.0921	19.0826	19.1086	19.1605	19.5184	19.4461	19.5566	19.6324	19.8426	19.3847	19.5315	19.4296	+	+
(UniMod:1)ASGVAVSDGVIK(UniMod:121)VFNDMK	0.00593536	0.476585	-0.337217	0.397773	0.993306	0.357471	0.47896	0.414323	CFL1	P23528_K13	176		20.3092	20.2937	21.0245	19.9297	20.0647	19.7135	21.113	20.9206	20.2787	21.3354	21.2262	21.1693	20.5725	21.2059	21.1285	20.5993	20.3431	20.4968	20.7544
(UniMod:1)ASK(UniMod:121)EMFEDTVEER	0.30106	0.531248	0.418079	0.39042	0.0826009	0.00493375	0.0137225	0.0247623	RBBP7	Q16576_K4	177	22.9392	23.1381	23.1242	23.2524	23.3831	23.5146	23.6001	23.6285	23.4747	23.57	23.4155	23.5554	23.5691	23.5788	23.7913	23.6397	23.3866	23.2574	23.6916	23.3226		+	+	+
(UniMod:1)ASK(UniMod:121)GLQDLK	0.345552	0.422228	-0.0684415	0.0798219	0.103778	0.0573951	0.779623	0.752323	ADIRF	Q15847_K4	178	20.7278	21.3369	21.2394	21.3796	20.8987	21.323	21.2792	20.9091	21.1995	21.2137	21.2701	21.3197	21.7004	21.5231	21.52	21.6292	21.5985	21.4725	21.42	21.5751
(UniMod:1)ASLLK(UniMod:121)VDQEVK	0.230378	0.277358	0.173231	0.429209	0.475798	0.399672	0.57293	0.137842	PSME3	P61289_K6	179	20.86	20.9707	21.1524	21.1034	21.1247	21.1897	21.2553	21.2097	21.0792	21.2042	21.5862	21.9338	21.1328	21.3263	21.4583	21.2785	21.3421	21.1942	20.7209	21.7508
(UniMod:1)ASLSLAPVNIFK(UniMod:121)AGADEER	-0.048987	1.18129	0.0186902	1.07565	0.972531	0.248558	0.987701	0.265153	CCT2	P78371_K13	180	18.5238	16.6636	17.9875	18.4967	17.5166	16.925	17.9968	19.308	18.2691	18.1613	19.775	19.7689	17.5486	19.027	20.1652	19.6561	17.3337	18.0072	17.0138	19.1211
(UniMod:1)ASLTVK(UniMod:121)AYLLGK	0.324296	0.434252	0.0386678	0.354015	0.484124	0.347238	0.941848	0.417065	SQSTM1	Q13501_K7	181	15.62	15.5613		15.6719	15.8521	14.7829	16.0464	15.9443	16.6081	15.8405	15.6754	15.763	16.0087	16.2652	16.0768	15.8572	15.6601	16.2454	16.1937	15.669
(UniMod:1)ASNK(UniMod:121)TTLQK	0.0362947	0.30119	0.0697864	0.117642	0.919741	0.27651	0.81413	0.689001	CBX3	Q13185_K5	182	22.8737	22.755	22.7634	22.7343	23.2766	22.5407	22.6731	22.9152	23.062	22.7746	22.6545	23.106	23.1384	23.3541	22.8322	23.0065	23.0782	22.6977	22.5374	22.9584
(UniMod:1)ASNSSDVK(UniMod:121)EFLAK									PRKACA	P17612-2_K9	183				15.9327							16.1992			15.9298	16.1747					16.712
(UniMod:1)ASNVTNK(UniMod:121)TDPR	0.625289	0.70633	1.34839	0.861075	0.00520118	0.00359174	2.69326e-06	0.000408414	HNRNPC	P07910-2_K8	184	23.2154	23.4647	23.4867	23.3879	24.9609	24.8586	24.538	24.5907	24.2406	24.3092	24.0896	24.3596	24.3197	24.1119	23.8978	24.0506	24.2738	23.6449	23.9301	24.207	+	+	+	+
(UniMod:1)ASPGHSDLGEVAPEIK(UniMod:121)ASER	-0.306254	0.0268214	-0.443931	-0.245089	0.071308	0.917684	0.00828733	0.152823	URGCP	Q8TCY9-2_K17	185	18.1641	18.2888	18.4586	18.4669	17.8058	18.057	17.924	17.8159	18.1332	17.9753	18.1739	18.1156	18.2315	18.2888	18.5707	18.3946	17.9479	17.9719	18.0553	18.1784			+
(UniMod:1)ASPGIEVELLGK(UniMod:121)GHSDLGEVAPEIK	-0.236479	0.228766	0.0644271	-0.033125	0.623537	0.622979	0.93191	0.94801	URGCP	Q8TCY9_K13	186	18.1729	17.0638	17.6935	18.1198				17.8269	17.8219	17.176	17.8706	18.049	18.0833	17.7274	18.0201	18.1343	17.5876		17.1749	17.8155
(UniMod:1)ASPGK(UniMod:121)DNYR	-0.0686187	0.0297899	-0.569087	-0.480136	0.887385	0.956712	0.0895442	0.172569	KPNA5	O15131_K6	187	19.1235	19.6464	19.651	19.7716	19.4829	18.7733	18.4055	19.2545	19.4087	18.8892	18.7922	19.182	19.7256	19.8409	19.2623	19.483	19.7338	18.9742	19.6319	19.5782
(UniMod:1)ASQPPPPPK(UniMod:121)PWETR	0.0381656	-0.433398	-0.278503	-0.314632	0.882516	0.0274917	0.121144	0.0909139	PEX13	Q92968_K10	188	17.8023	17.9929	17.919	17.8419	17.2881	17.7268	17.6879	17.7391	17.4906	17.6852	17.5301	17.5915	17.2897	17.6592	17.4042	17.4693	18.0228	17.9989	17.9802	17.7068		+
(UniMod:1)ASSAASSEHFEK(UniMod:121)LHEIFR	-0.0493605	-0.240641	0.404175	-0.210913	0.839983	0.22089	0.0220777	0.257731	VTI1B	Q9UEU0_K13	189	19.842	19.9626	19.7188	19.7337	20.3229	20.3149	20.271	19.965	19.8354	19.4649	19.6434	19.4696	19.6052	19.6156	19.4168	19.657	19.7775	19.7133	19.6466	19.9223			+
(UniMod:1)ASSDIQVK(UniMod:121)ELEK	0.13482	0.308372	-0.0680771	0.0238595	0.572562	0.15987	0.773963	0.93173	STMN1	P16949_K9	190	21.6736	22.3441	21.9463	22.2671	21.9645	22.0972	21.9956	21.9014	22.0548	22.1183	22.2334	21.92	22.3552	22.187	22.423	22.4993	22.237	22.1095	22.324	22.0998
(UniMod:1)ASSDLEQLC(UniMod:4)SHVNEK(UniMod:121)IGNIK	0.161393	0.247146	-0.135577	0.266875	0.750768	0.588982	0.750627	0.512536	SKA1	Q96BD8_K16;Q96BD8-2_K16	191	15.5591	16.5624		16.1916	16.2034	16.2743	15.5608	15.8368	16.4479	16.2771	16.4176	16.3425	16.1652	16.1394	16.2436	16.8579		15.9253	16.6648	16.2073
(UniMod:1)ASSGAGDPLDSK(UniMod:121)R	0.150998	-0.756901	0.242281	-0.785461	0.764097	0.0654838	0.560762	0.044287	COA3	Q9Y2R0_K13	192	17.8402	18.2207	18.3404	18.4842	18.0614	18.943	18.7236	18.1267	17.588	17.3977	17.0527	17.7052	17.235	17.7435	17.2635	17.6159	18.845	18.8784	17.7043	18.0618				+
(UniMod:1)ASSSGSK(UniMod:121)AEFIVGGK	-0.0253035	-0.0383017	-0.0707574	-0.0207859	0.967186	0.953116	0.889987	0.971397	CSNK1A1	P48729-2_K8	193	21.7278	21.2639	20.3477	21.1267	21.3313	20.9123	21.2002	20.7393	21.1194	20.8695	21.0594	21.3347	21.4149	21.0435	21.0824	20.772	21.4976	20.3619	20.8631	21.6422
(UniMod:1)ASSVGNVADSTEPTK(UniMod:121)R	0.0400857	0.378372	-0.0312219	-0.173664	0.869623	0.0429158	0.886623	0.350311	OGT	O15294_K16	194	22.6009	22.6013	22.7829	22.6777	22.7831	22.6864	22.6807	22.3878	22.4776	22.4746	22.3479	22.6681	23.1262	23.0842	22.9294	23.0367	22.9191	22.5125	22.656	22.7356		+
(UniMod:1)ASTISAYK(UniMod:121)EK	-0.129134	0.0321945	-0.10416	0.0261346	0.522988	0.904314	0.582829	0.911972	STMN3	Q9NZ72_K9	195	23.2698	23.5914	23.4479	23.5584	23.4281	23.5306	23.426	23.0662	23.5543	23.3967	23.4634	23.5576	23.5721	23.6152	23.3856	23.4234	23.281	23.4556	23.2621	23.3523
(UniMod:1)ASVDFK(UniMod:121)TYVDQAC(UniMod:4)R	-0.00525849	0.70042	-0.212299	0.293935	0.993097	0.093819	0.621564	0.494867	NXT1	Q9UKK6_K7	196	19.9233	19.3883	20.0138	20.0409	19.2982	19.4756	19.5514	20.1919	20.3058	19.6292	19.934	20.6731	20.2394	20.4459	20.7626	20.7201	19.6633	19.2758	19.8995	20.5066
(UniMod:1)ASVGEC(UniMod:4)PAPVPVK(UniMod:121)DK	0.123092	-0.163552	-0.159484	-0.0124414	0.75692	0.60097	0.554288	0.97206	ATP5MF	P56134_K14	197	19.1298	18.9878	18.5992	18.9469	18.474	18.9823	18.6224	18.9471	18.855	18.5601	19.275	18.9239	18.5468	18.8989	18.8225	18.7414		19.1479		18.9302
(UniMod:1)ASVTDGK(UniMod:121)TGVK	0.0331549	0.126174	0.0887384	-0.101729	0.90816	0.619331	0.698751	0.667787	RAB3B	P20337_K8	198	20.6839	20.8365	20.8108	21.0575	21.1019	21.1171	20.9279	20.5968	20.8656	20.7603	20.8673	20.4886	21.1433	20.9793	20.9518	20.819	20.9872	20.9653	20.8455	20.7234
(UniMod:1)ASVTLSEAEK(UniMod:121)VYIVHGVQEDLR									EXOSC7	Q15024_K11	199					16.6554		16.8111	17.5002	17.6106	17.3332	17.2567		17.5549	17.2355	17.2538	17.4705			17.2464
(UniMod:1)ASVVPVK(UniMod:121)DK	-0.139726	0.108908	0.0342838	-0.0465036	0.558614	0.680921	0.893513	0.860378	ATP5MF	P56134-2_K8	200	20.1133	20.784	20.6227	20.8531	20.6542	20.6972	20.5757	20.5832	20.3927	20.5185	20.6547	20.6213	20.6129	20.8691	20.7062	20.6206	20.3876	20.5787	20.4513	20.3966
(UniMod:1)ATAAETSASEPEAESK(UniMod:121)AGPK	0.0799865	0.250814	-0.252269	-0.252158	0.850819	0.499954	0.432684	0.454062	SART3	Q15020_K17	201		17.5255	17.6404	17.6983	17.102	17.6935	17.5916	17.0895	17.4624	17.111	17.5723	17.3313	17.9755	17.7793	18.0108	17.7232	18.1807	17.1405	17.8155	17.6689
(UniMod:1)ATAEVLNIGK(UniMod:121)K	-0.102981	-0.0356194	-0.521917	-0.101556	0.63225	0.893895	0.00391361	0.618533	PAICS	P22234_K11	202	23.2936	23.689	23.5586	23.7722	23.076	22.9956	23.1278	23.0263	23.5335	23.3914	23.5813	23.401	23.5544	23.4875	23.6313	23.4977	23.4309	23.3127	23.4207	23.7373			+
(UniMod:1)ATDELATK(UniMod:121)LSR	0.200051	0.52591	-0.593323	-0.301439	0.273967	0.00545734	0.00110274	0.0832679	EFHD2	Q96C19_K9	203	20.0785	20.1133	20.3398	20.2153	19.5882	19.7172	19.4404	19.6278	20.0462	19.7019	19.889	19.9041	20.7601	20.6276	20.6855	20.7774	20.5696	20.1786	20.3054	20.4936		+	+
(UniMod:1)ATDTSQGELVHPK(UniMod:121)ALPLIVGAQLIHADK	0.529234	0.273473	0.337913	0.30118	0.183363	0.561878	0.390889	0.471807	HP1BP3	Q5SSJ5_K14	204	19.1924	19.6276	18.6276	19.0413	20.3864	18.8129	19.2418	19.3995	19.121	19.6669	19.6148	19.2908	19.1915	19.4576	19.5653	19.3683	19.3942	19.8526	19.6762	19.6828
(UniMod:1)ATETVELHK(UniMod:121)LK	0.454174	0.457116	0.277738	0.3316	0.00410506	0.00655519	0.063289	0.0330648	SARNP	P82979_K10	205	18.7945	18.8927	18.886	18.8605	19.1311	19.1693	19.1349	19.1094	19.1726	19.0557	19.2501	19.2816	19.3233	19.2095	19.328	19.4014	19.2947	19.1129	19.3043	19.5385	+	+		+
(UniMod:1)ATFISVQLK(UniMod:121)K	0.0255617	0.132614	0.204512	0.26862	0.934245	0.618116	0.341673	0.218715	PDCD6IP	Q8WUM4_K10	206	17.1459	17.165	16.687	16.959	17.0627	17.358	17.1844	17.1698	17.4281	16.9376	17.2275	17.4381	17.2933	17.2576	16.9781	16.9583	17.0224	17.0789	16.823	17.1348
(UniMod:1)ATFVSELEAAK(UniMod:121)K									TADA1	Q96BN2_K12	207			16.9918					17.4383		17.5818		17.2475			17.5214	17.0079			17.0611	17.2554
(UniMod:1)ATGANATPLDFPSK(UniMod:121)K	0.582586	0.575576	0.172092	0.323494	0.00148936	0.00303043	0.327421	0.065333	SF1	Q15637-2_K15;Q15637-6_K15	208	21.4957	21.7923	21.6765	21.9323	21.9153	21.8645	21.8592	21.9461	21.9317	21.9189	22.1933	22.1467	22.2287	22.272	22.3707	22.3277	22.2524	22.2405	22.1876	22.5465	+	+
(UniMod:1)ATK(UniMod:121)AVC(UniMod:4)VLK	-0.0696067	0.159757	0.122453	0.337538	0.812093	0.549692	0.607758	0.128215	SOD1	P00441_K4	209	21.2652	21.7575	21.5425	21.7089	21.6698	21.9033	21.8174	21.3734	21.7655	21.7962	22.0146	22.0479	21.7205	21.7984	21.7026	21.6916	21.6101	21.5976	21.1417	21.6463
(UniMod:1)ATK(UniMod:121)DPTAVER	0.023972	0.108791	-0.010522	0.0143372	0.923523	0.615444	0.963334	0.952679	RUFY2	Q8WXA3_K4	210	17.5454	17.7498	17.6749	17.8557	17.5439	17.9791	17.6406	17.62	17.7199	17.6671	17.8323	17.6639	17.7443	17.9507	17.8173	17.7485	17.8693	17.5715	17.7254	17.7555
(UniMod:1)ATLK(UniMod:121)DQLIYNLLK	0.0475251	0.654817	0.437688	0.908582	0.970389	0.477984	0.605084	0.259816	LDHA	P00338-4_K5	211	19.09	20.7268	19.9879	19.2144	19.2634	20.4282	20.4801	20.5981	20.7164	19.9486	21.6275	20.361	20.2299	19.7759	20.4174	21.2153	18.8712	19.1548		21.381
(UniMod:1)ATLVVNK(UniMod:121)LGAGVDSGR	-0.167557	0.00386921	0.0904222	0.317774	0.776767	0.995306	0.859278	0.487827	TRIM23	P36406_K8;P36406-2_K8;P36406-3_K8	212	18.1887	17.1443	17.8582	17.7778	17.7036	17.6189	17.6794	18.3288	18.0611	17.6414	17.8961	18.6415	17.5458	17.6597	18.1339	17.6452	16.9148		17.579	18.2302
(UniMod:1)ATNFLAHEK(UniMod:121)IWFDK	-0.0807702	0.315096	-0.173345	0.443052	0.824247	0.295637	0.549634	0.104568	EEF1D	P29692-3_K10	213	17.5776	17.1406	17.3759	17.9715	17.4008	16.9683	17.4286	17.5745	18.0998	17.673	18.2052	17.8598	17.6852	17.8982	17.9555	17.7869	17.5442	17.3239	17.1575	17.7169
(UniMod:1)ATPGNLGSSVLASK(UniMod:121)TK	0.154821	0.170717	-0.241553	0.0122089	0.36587	0.33602	0.114311	0.955314	PIP4K2A	P48426_K15	214	17.834	17.8906	17.9116	18.0831	17.5582	17.8246	17.7859	17.5844	17.8483	18.0211	17.9885	17.9103	18.105	18.1386	18.2181	17.9405	18.0742	18.1342	18.1401	17.9901
(UniMod:1)ATSLDFK(UniMod:121)TYVDQAC(UniMod:4)R	0.129275	0.65943	0.169663	0.100445	0.83195	0.179267	0.794121	0.863503	NXT2	Q9NPJ8_K8	215	16.0595	17.1634	16.7754	17.1537			17.1292	16.7861	17.1766	17.3235	15.9077	17.146	17.1496	17.6307	17.8838	17.1257	16.8382	16.8541	16.6953	17.2815
(UniMod:1)ATSNLLK(UniMod:121)NK	0.35081	0.52358	0.422059	0.308276	0.0496473	0.0069623	0.0160048	0.0858032	CUL5	Q93034_K8	216	16.8124	17.2494	16.9846	17.2698	17.5667	17.545	17.5629	17.3299	17.3994	17.2472	17.3615	17.5413	17.6848	17.6095	17.4894	17.6269	17.3811	17.5606	17.3199	17.4579	+	+	+
(UniMod:1)ATSSEEVLLIVK(UniMod:121)K	-0.0385407	-0.153283	0.0751435	0.00295714	0.949836	0.788088	0.882826	0.99558	GTF2H1	P32780_K13	217		15.9246	15.618	16.0778	16.0889	15.6063	15.6479	16.4515	16.2491	15.8074	15.8192	15.6302	15.8747	16.3115	15.7611	14.9335	15.5525	16.0667	15.6038	16.1169
(UniMod:1)ATVAELK(UniMod:121)AVLK	-0.24181	0.367862	-0.778417	0.146538	0.650784	0.480279	0.0688878	0.786669	FOPNL	Q96NB1_K8	218	16.6134		16.3787	16.2341	15.3853	14.8156	15.8615	16.459	16.6025	15.9969	16.9762	16.6456	16.7779	16.6078	16.9183	16.8024	16.2376	15.799	16.109	16.5221
(UniMod:1)ATVTATTK(UniMod:121)VPEIR	-0.173237	0.245402	-0.254284	-0.062572	0.422733	0.251066	0.182996	0.795305	RUVBL2	Q9Y230_K9	219	21.6638	21.8921	21.9398	22.1502	21.6053	21.6577	21.682	21.6837	21.8319	21.698	21.7711	22.0945	22.014	22.1335	22.1874	22.2926	21.6671	21.6704	21.5725	22.0429
(UniMod:1)AVDSAMELLFLDTFK(UniMod:121)HPSAEQSSHIDVVR	0.515343	0.844033	-0.108181	1.10539	0.604182	0.378171	0.919311	0.195433	VIRMA	Q69YN4_K16;Q69YN4-3_K16	220	19.8534	17.9776	17.374	19.4818	19.381	17.1061	19.0263	18.7406	20.5017	18.7918	19.2512	20.5637	19.272	18.7852	20.3173	19.6885	18.7384	18.9942	19.3394	19.6762
(UniMod:1)AVEELQSIIK(UniMod:121)R	0.139704	0.0295916	-0.0331679	0.250229	0.671165	0.944697	0.922958	0.37996	GLMN	Q92990_K11	221	18.6622	18.3149	18.5451	18.6993	18.4106	18.184	18.5678	18.9265	18.8088	18.3886	19.0677	18.9574	18.853	18.2587	18.8213	18.4069	18.8233	18.6991	18.5516	18.7065
(UniMod:1)AVK(UniMod:121)VQTTK	-0.297823	0.0401446	0.4432	0.106016	0.680029	0.969774	0.469812	0.891089	SLC25A12	O75746_K4	222	15.7511	15.8694			16.7251	16.915	15.6869	15.6867	16.1277	15.7186	16.0125	15.8062		15.933		15.7677	15.8975	14.5412	15.7083	15.9026
(UniMod:1)AVPGC(UniMod:4)NK(UniMod:121)DSVR	0.385487	0.185021	0.154576	0.107528	0.105285	0.511309	0.5372	0.697265	SREK1IP1	Q8N9Q2_K8	223	19.9049	19.7885	19.6167	19.6499	20.1768	19.9917	19.6469	19.7629	19.8044	20.0426	19.6679	19.8752	20.087	20.2287	19.5331	19.8513	20.2057	20.2474	20.1955	19.8534
(UniMod:1)AVPPTYADLGK(UniMod:121)SAR	-0.151248	0.0924155	0.102173	0.155575	0.697421	0.836353	0.779623	0.669946	VDAC1	P21796_K12	224	21.3444	20.9085	21.6558	21.6349	20.9648	21.6819	21.5629	21.7427	21.6799	21.3754	21.2191	21.8915	21.3635	21.638	21.202	21.7099	21.0242	21.4856	21.4251	21.0036
(UniMod:1)AVQISK(UniMod:121)K	-0.760441	0.0331314	-0.588139	-0.51326	0.000586314	0.916833	0.00463318	0.0143304	RPS3	P23396_K7	225	25.493	25.4713	25.4221	25.3886	24.9994	24.929	24.7292	24.7649	25.0693	25.0667	24.5295	25.0565	25.6413	25.6553	25.2276	25.3835	24.6988	24.8252	24.4979	24.7114	+		+	+
(UniMod:1)AVSESQLK(UniMod:121)K	0.15539	0.127575	0.246707	0.151981	0.461189	0.580269	0.179296	0.453203	TSG101	Q99816_K9	226	17.8378	17.8304	17.7307	17.9322	18.1002	18.2389	17.8164	18.1625	18.0605	17.7983	18.0378	18.0425	18.0806	17.8751	17.9849	17.9008	18.012	18.1932	17.6825	18.0649
(UniMod:1)AVSHSVK(UniMod:121)ER	0.0925123	-0.0496313	-0.178687	0.090418	0.892657	0.948398	0.750561	0.887981	LSM10	Q969L4_K8	227		16.6708	16.2914	16.8075	15.7954	16.7018	16.972	16.1756	16.7314	16.7861	16.4864	16.7174	16.5379	15.5126	17.2881	16.8226	17.0934	16.4848	16.6289	16.5226
(UniMod:1)AVSTGVK(UniMod:121)VPR	0.34008	0.184317	-0.00686811	0.215454	0.351051	0.639282	0.986371	0.531334	UBE2V2	Q15819_K8	228	18.037	18.463	18.5493	17.742	18.4189	18.0429	18.3015	18.0004	18.72	18.8775	17.9417	18.1138	18.5011	18.3828	18.4699	18.1747	18.6515	18.3766	18.5856
(UniMod:1)AVTITLK(UniMod:121)TLQQQTFK	-0.304045	0.315655	-0.255773	0.418222	0.402015	0.37157	0.510551	0.219914	RAD23A	P54725_K8;P54725-3_K8	229	19.1592	18.3916		18.8501	18.6791	18.4099			19.2235		18.8818	19.5502	18.9908	19.0199	19.3847	19.0684	18.6553	18.5252		18.3082
(UniMod:1)AVTLDK(UniMod:121)DAYYR	-0.219182	-0.14949	0.145771	-0.0241315	0.613582	0.762143	0.724496	0.962434	SUPT16H	Q9Y5B9_K7	230	17.3583	17.9007	16.9943	17.7524	17.6051	17.8092	17.6327	17.5418	17.6284	17.2684	17.6148	17.3975	16.8756	17.9185	17.4105	17.2032	17.2857	17.7847	17.4571	16.6016
(UniMod:1)AWK(UniMod:121)SGGASHSELIHNLR	0.978978	0.0938337	-0.469442	0.0570418	0.0273148	0.807043	0.0811688	0.872485	PCMT1	P22061_K4;P22061-2_K4	231	17.7135	18.2655	18.6667	18.4676	17.7589	17.959	17.5769	17.9408	18.3577	18.2408	18.3777	18.3652	18.0471	18.5956	18.5154	18.3305	19.2573				+
(UniMod:1)AYHSFLVEPISC(UniMod:4)HAWNK(UniMod:121)DR	0.119836	0.356822	0.533591	0.369576	0.890797	0.72574	0.446158	0.601872	ARPC1B	O15143_K18	232	15.4878	16.2735	15.4591	15.8012		16.8292	16.433	15.6048	16.1223	16.1661	16.4282	15.7833		16.6424	15.5821		16.4346	16.4114	16.3176	14.3373
(UniMod:1)C(UniMod:4)C(UniMod:4)EK(UniMod:121)WSR	-0.548073	-0.312229	-0.00246833	-0.299597	0.40006	0.683734	0.997385	0.664154	TGS1	Q96RS0_K5	233		17.5158	16.9348	17.4587	17.8728	17.5777	16.5464	17.2056	17.624	17.6814	15.8852	16.8234	16.6945	17.4987	16.8929	16.8774	17.1698	16.668	17.1223	16.0599
(UniMod:1)C(UniMod:4)DK(UniMod:121)EFMWALK	0.207917	0.282771	0.333972	0.421853	0.186283	0.0794614	0.0247695	0.00718636	MTPN	P58546_K4	234	22.5079	22.6053	22.3689	22.5606	22.7851	22.8553	22.8114	22.9269	23.0812	22.9708	22.8661	22.8121	22.8464	22.8757	22.6937	22.7581	22.7254	22.6334	22.8609	22.6546			+	+
(UniMod:1)C(UniMod:4)NTPTYC(UniMod:4)DLGK(UniMod:121)AAK	0.202809	0.0721037	0.223605	0.313649	0.330479	0.786954	0.244477	0.10841	VDAC3	Q9Y277_K12	235	20.9932	21.32	21.099	21.356	21.411	21.4775	21.4325	21.3417	21.3751	21.3988	21.6509	21.598	21.1358	21.4334	21.2214	21.266	21.2841	21.4689	21.1377	21.6887
(UniMod:1)C(UniMod:4)TK(UniMod:121)MEQPFYHDDSYTATGYGR	1.24838	1.00332	0.860991	0.992974	0.0639659	0.163418	0.190043	0.14335	JUNB	P17275_K4	236	16.0868	16.9902		14.474	16.3134	17.1672	16.3966	16.968	16.9282	16.501	17.1624	16.7816	16.8272	17.409	16.8048	16.3736	17.4839	17.4687	17.2831	16.1592
(UniMod:1)DDDIAALVVDNGSGMC(UniMod:4)K(UniMod:121)AGFAGDDAPR	0.245814	-0.0599768	-0.151745	0.323312	0.654763	0.931678	0.772111	0.514958	ACTB	P60709_K18	237	18.5378	17.9913	18.4448	18.6916	18.6217	17.2627	18.3132	18.861	18.9259	18.3214	18.7736	18.9379	18.6105	17.7331	18.5574	18.5245	18.0399	18.7807	18.7069	19.1214
(UniMod:1)GAPTLPPAWQPFLK(UniMod:121)DHR	0.232451	0.24824	-0.075769	0.202906	0.531167	0.565186	0.858627	0.549916	BIRC5	O15392_K15;O15392-2_K15;O15392-4_K15	238		18.2561	17.998		18.3036	17.799			18.3763	18.3433	18.3547	18.2456	18.5091		18.2416		18.6448	18.0638	18.3701
(UniMod:1)GC(UniMod:4)LGNSK(UniMod:121)TEDQR	-0.331519	-0.0496559	-0.291235	-0.282197	0.477413	0.938026	0.502331	0.53581	GNAS	P63092-2_K8	239	15.6635	16.6227	16.0656	16.3441	16.2722	16.2021	15.4455	15.6111	16.1197	16.0025	15.3439	16.101	16.1851	16.1974	15.7484	16.3663	16.4458	15.4134	16.1894	15.3212
(UniMod:1)GC(UniMod:4)TLSAEDK(UniMod:121)AAVER	0.0693815	0.672139	0.0227002	0.488621	0.874871	0.0453111	0.956556	0.127733	GNAI1	P63096_K10	240	15.7715	16.4601	16.9975	16.6465	16.7147	16.7286	16.5132	16.0098	17.1955	16.822	17.0722	16.7402	17.2731	17.0338	17.0718	17.1853	16.3061	16.503	16.5531	16.7908		+
(UniMod:1)GC(UniMod:4)TVSAEDK(UniMod:121)AAAER									GNAI2	P04899_K10	241		14.9333		13.9694	13.8389				14.2758			14.0303	13.9913				14.6645	14.2954	14.8375
(UniMod:1)GDAK(UniMod:121)EAGAEGPPAGAAAR	-0.377525	-0.263118	-1.06451	-0.199858	0.437774	0.629508	0.0400915	0.716628	EDRF1	Q3B7T1_K5	242		15.4283	15.1835	15.3431	14.009	14.4985			15.0087	15.2383		15.1083	15.9665	14.6295	15.0574	14.5673	15.0748	14.796	15.3795	14.5127			+
(UniMod:1)GDAPSPEEK(UniMod:121)LHLITR	0.150807	0.172454	-0.100798	0.347271	0.586082	0.546864	0.704209	0.145101	YARS	P54577_K10	243	18.2994	18.0857	18.0866	18.2479	17.5808	18.3492	18.2992	18.0872	18.484	18.3952	18.4223	18.8072	18.3635	18.2147	18.2221	18.6092	18.4283	18.2235	18.4669	18.2042
(UniMod:1)GDDSEWLK(UniMod:121)LPVDQK	-0.109633	-0.0932315	-0.345398	-0.227426	0.576314	0.663066	0.0341085	0.182625	CKAP5	Q14008_K9	244	17.812	17.9135	17.8075	17.9181	17.5837	17.4326	17.4905	17.5627	17.7298	17.6468	17.6133	17.5515	17.8029	17.8135	17.7838	17.6781	17.4482	17.711	17.9963	17.8571			+
(UniMod:1)GDEK(UniMod:121)DSWK	0.318591	0.451569	-0.114126	-0.335932	0.379216	0.209967	0.766334	0.335389	CDK11B	P21127_K5;P21127-2_K5;P21127-3_K5;P21127-8_K5	245	18.0191	17.9757	17.6919	17.9028	18.0603	18.1156	17.3318	17.6252	18.0848	17.3666	17.1788	17.6155	18.778	18.3791	17.9618	18.2767	18.4838	17.8218	18.4639	18.0942
(UniMod:1)GDMANNSVAYSGVK(UniMod:121)NSLK	0.632191	0.392572	0.444083	0.224849	0.00756424	0.114623	0.0500333	0.362145	ATP2B1	P20020_K15;P20020-1_K15;P20020-4_K15;P20020-6_K15	246	17.7276	17.5695	17.1455	17.9615	17.89	18.1734	18.2022	17.9149	17.5557	18.0549	17.7007	17.9922	18.0193	17.9257	17.933	18.0964	18.2182	18.0954	18.3577	18.2615	+
(UniMod:1)GDNPFQPK(UniMod:121)SNSK	1.28318	0.74357	1.03318	1.00336	0.000389062	0.0433009	0.00228183	0.00353473	ZNF280D	Q6N043_K9	247		15.7514	14.9565	15.8216	16.8292	16.5481	16.1265	16.6683	16.6101	16.6639	16.473	16.3057	16.4358	15.87	16.4545		16.7165	16.7277	16.9052	16.8227	+	+	+	+
(UniMod:1)GDVK(UniMod:121)NFLYAWC(UniMod:4)GK	0.291945	0.685496	0.0540168	0.717991	0.303804	0.0161484	0.86832	0.00859631	DHX9	Q08211_K5	248	18.9716	18.5651	18.6126	18.8283	18.7827	18.4722	18.7476	19.1911	19.4122	19.3361	19.6335	19.4677	19.3358	19.4017	19.6034	19.3786	18.4568	19.1455	19.199	19.344		+		+
(UniMod:1)GEFK(UniMod:121)VHR	0.138393	0.314933	0.0341573	0.120041	0.62073	0.215243	0.90799	0.658112	UTP4	Q969X6_K5	249	18.4734	18.971	18.6176	19.062	18.6326	18.982	18.9959	18.6501	18.7126	18.7304	19.2638	18.8973	19.0758	18.8727	19.2921	19.1431	18.8962	18.8381	19.0168	18.9264
(UniMod:1)GEIK(UniMod:121)VSPDYNWFR	-0.0479596	-0.140461	0.281528	-0.461523	0.95035	0.851845	0.620899	0.407338	SPG21	Q9NZD8_K5	250	18.9417	19.8143		19.1206	19.64	19.636	19.73	19.2889	18.9682	19.6803	18.9045	17.7697	19.1402	19.4208	19.5701	18.4759	19.7038	19.1802	19.0483	19.0447
(UniMod:1)GQK(UniMod:121)VTGGIK	0.00654932	-0.0976904	-0.165023	-0.431282	0.9895	0.824528	0.62953	0.174378	SPSB1	Q96BD6_K4	251	17.1105	17.4147	16.9931	17.6404	17.3046	17.3461	16.9432	16.9047	16.8429	17.2303	16.5248	16.8356	17.4905	17.3964	16.5268	17.3542	17.4366	17.0831	17.4561	17.2091
(UniMod:1)GSK(UniMod:121)DHAVFFR	-1.32003	-0.845541	-1.0642	-0.122465	0.244878	0.508304	0.372653	0.932391	DDX60L	Q5H9U9_K4	252		19.3107		18.6676		18.5133	17.3366		19.1537	18.6669	18.7795			18.821	18.3983	17.2116	18.3595	18.6374		16.0105
(UniMod:1)GSTDSK(UniMod:121)LNFR	0.292528	0.606424	-0.231112	0.323566	0.596878	0.268219	0.673918	0.530985	HID1	Q8IV36_K7;Q8IV36-2_K7	253		16.2781	15.2464			15.6555	15.3125	15.6254	15.7513	16.065	16.3801	16.1467	16.8443		16.2793	15.9824	16.1445	16.4128	15.5132	16.1484
(UniMod:1)GTPQK(UniMod:121)DVIIK	0.147812	0.221927	0.00172505	0.274244	0.48329	0.279998	0.994231	0.144915	RABGGTB	P53611_K6	254	20.5978	20.9604	20.7783	20.9321	20.9282	21.0495	20.4681	20.8297	21.0831	21.0332	21.1439	21.1053	21.1628	21.05	20.9161	21.0273	20.9662	21.0154	20.8594	21.0188
(UniMod:1)K(UniMod:121)SILDGLADTTFR									CNR1	P21554_K2;P21554-3_K2	255		18.3598			18.5558	17.607	17.8405			18.8211				18.0368			17.823	18.5184	18.2055
(UniMod:1)MDAALK(UniMod:121)R	0.0908142	0.306382	-0.594454	0.379201	0.850799	0.461549	0.109856	0.303756	SH3BP5	O60239_K6	256	16.8313	17.8283	17.6124	17.5167	16.4853	17.2906		16.7823	18.3265	17.2845	17.9201	17.7745	17.6857	17.8969	17.7438	17.6879	17.7177	17.2731	17.8383	17.3229
(UniMod:1)MDAFEK(UniMod:121)VR	0.0886583	0.305969	0.377626	0.431378	0.838431	0.367599	0.197565	0.154442	PREPL	Q4J6C6-4_K6	257	17.9172	17.0199	17.603	17.2646	17.7327	17.7264	18.0205	17.8356	17.9465	17.7564	18.1209	17.7065	17.9576	17.4163	17.9424	17.7123	17.8144		17.0778	17.7273
(UniMod:1)MDALK(UniMod:121)PPC(UniMod:4)LWR	0.177716	-0.0604529	-0.0834866	-0.186852	0.529378	0.865292	0.768838	0.484651	ACSL5	Q9ULC5-3_K5	258	18.9059	19.5455	18.8703	19.4978	19.2186	19.2343	19.0401	18.9926	19.1746	19.1413	19.0085	18.7477	19.3955	19.0677	18.9311	19.1835	19.6056	19.3847	19.2878	19.2523
(UniMod:1)MDALK(UniMod:121)SAGR	0.162171	0.147886	0.0796422	-0.107747	0.467288	0.53744	0.723552	0.63597	LDLRAP1	Q5SW96_K5	259	19.5888	19.7613	19.5594	19.6242	20.0165	19.7125	19.7371	19.3862	19.5526	19.6716	19.5161	19.3625	19.8578	19.7854	19.7317	19.7503	20.0232	19.5324	19.7983	19.8285
(UniMod:1)MDAQC(UniMod:4)SAK(UniMod:121)VNAR	0.851791	0.535048	0.591669	0.478914	0.000376978	0.0224468	0.0071156	0.0307898	PCYT1A	P49585_K8	260	17.3339	17.4955	17.3373	17.2736	17.9828	18.0848	18.0706	17.6689	17.8401	18.0745	17.4768	17.9646	17.9734	17.9107	17.7831	17.9133	18.3562	18.3269	18.3349	17.8296	+	+	+	+
(UniMod:1)MDAQQTK(UniMod:121)TNEAR	0.263327	0.159134	0.153921	-0.114777	0.538994	0.750473	0.714099	0.803295			261	16.7551	16.6078	16.1301	16.1143	16.5941	17.2063	16.4095	16.0132	16.6211	15.9302	15.8035	16.7935	16.6273	16.6274	16.2629	16.7262	16.7421	16.3946	16.875	16.649
(UniMod:1)MDASLEK(UniMod:121)IADPTLAEMGK	0.36457	1.05011	0.482557	0.671262	0.652073	0.14324	0.489866	0.374373	PDXDC1	Q6P996_K7;Q6P996-4_K7;Q6P996-5_K7	262		15.7771	16.9125	17.2	16.9483	16.1884	16.7887	18.5242	16.8763	17.6148	17.4122		17.4088	17.5453	18.0257	17.7399	16.2527	17.2416	17.3134	17.1699
(UniMod:1)MDDDK(UniMod:121)PFQPK	1.54432	1.24398	1.61193	1.04991	0.00528559	0.0240955	0.00377341	0.0797577	ZNF280C	Q8ND82_K5	263				16.3592	18.4003		17.6346	17.8784				17.4091	17.6834	17.4015		17.7245	17.8623		18.0045	17.8436	+	+	+
(UniMod:1)MDDK(UniMod:121)AFTK	0.547432	0.291781	0.492444	0.704634	0.00274926	0.121924	0.00559358	0.000355416	PPP2CB	P62714_K4	264	21.6709	22.0982	21.7289	21.8335	22.3378	22.3366	22.4014	22.2254	22.6764	22.5006	22.467	22.506	22.3313	22.1459	21.9685	22.0529	22.4925	22.4467	22.3817	22.2003	+		+	+
(UniMod:1)MDDK(UniMod:121)ELIEYFK	-0.719004	-0.266981	0.114121	-0.598206	0.117167	0.603767	0.882004	0.162222	EIF2B1	Q14232_K4	265	18.8857		18.6208	18.3895				18.7462	18.2229	17.2322	18.2662	18.4139	18.0188	18.4234	18.4434	18.5746		17.6295	17.7305	18.379
(UniMod:1)MDDK(UniMod:121)GDPSNEEAPK	0.268449	0.134332	0.218526	-0.125339	0.381218	0.716793	0.452176	0.720242	DIDO1	Q9BTC0_K4	266		16.3424		16.1486	16.5338	16.4742	16.5724	16.2758	16.2438	16.2427		15.8741	16.5318	16.5602	16.3806	16.0467	16.734	16.587	16.2124	16.5224
(UniMod:1)MDDLDALLADLESTTSHISK(UniMod:121)R	-0.482146	-0.225165	-0.898429	-0.413647	0.480909	0.76626	0.12892	0.534523	PXN	P49023-2_K20	267	17.4865	17.8086	17.1418	17.3419	15.888	17.1904		16.5605	16.5208	17.6725	16.8999		17.5866	18.0151	16.236	17.0405	17.1428		17.3518	16.3931
(UniMod:1)MDDTLFQLK(UniMod:121)FTAK	0.869843	0.844416	0.378016	0.504384	0.00658426	0.0127813	0.224941	0.112637	CHMP1A	Q9HD42_K9	268	18.2183	18.44	17.8821	17.8276	18.5652	18.114	18.4232	18.7775	18.8455	18.4099	18.5767	18.5535	19.1337	19.0276	18.9004	18.6839	18.566	18.515	19.397	19.3693	+	+
(UniMod:1)MDEAVGDLK(UniMod:121)QALPC(UniMod:4)VAESPTVHVEVHQR	0.270753	0.522889	-0.287454	0.16784	0.452806	0.127847	0.380192	0.652029	TRIP13	Q15645_K9	269	17.2078	17.9194	17.1093	16.9942	17.4533	16.7569	17.2182	16.6525	17.9178	17.4687	17.2181	17.2975	17.9728	18.0488	17.6586	17.642	17.6416	17.3248	17.6129	17.7345
(UniMod:1)MDEK(UniMod:121)VFTK	0.738839	0.481492	0.743769	1.09578	0.000560639	0.0231952	0.000519078	1.19636e-05	PPP2CA	P67775_K4	270	23.5525	23.8559	23.6056	23.8165	24.3414	24.709	24.5722	24.183	24.7957	24.793	24.6768	24.9482	24.27	24.2723	24.0857	24.1286	24.474	24.6166	24.1695	24.5259	+	+	+	+
(UniMod:1)MDELQDVQLTEIK(UniMod:121)PLLNDK									NDRG3	Q9UGV2_K13	271			17.2144		15.2122		15.2288	17.3866					17.1943							17.4121
(UniMod:1)MDEMATTQISK(UniMod:121)DELDELK	0.367032	0.408377	-0.0656527	0.12118	0.335867	0.300774	0.900696	0.7786	PLS3	P13797_K11	272	16.8624	16.7702		15.9918		16.267		16.6847	16.5282	17.0625	16.8437	16.2162	16.8202	16.8217	16.9902	17.1673	17.2062	16.6054	16.9749	16.8475
(UniMod:1)MDFSK(UniMod:121)LPK	0.173518	0.572833	-0.24504	0.0258289	0.582519	0.0452362	0.369607	0.944788	ATP6V1A	P38606_K5	273	19.181	18.9557		19.0977	19.0323	18.611	18.4877	19.2013	19.3172	18.8246	19.1105	19.1634	19.6077	19.4648	19.9152	19.6161	19.2997	18.9771	19.451	19.2787		+
(UniMod:1)MDGEEK(UniMod:121)TYGGC(UniMod:4)EGPDAMYVK	0.619792	0.559673	0.629093	0.383268	0.0269159	0.0591253	0.0216917	0.179224	ELOC	Q15369_K6	274	18.5464	19.4052	18.7566	18.9551	19.3462	19.8469	19.7269	19.2595	19.2841	19.5553	19.2798	19.0771	19.6298	19.6575	19.313	19.3015	19.6603	19.3364	19.8199	19.3258	+		+
(UniMod:1)MDGGDDGNLIIK(UniMod:121)K	1.88809	1.59655	1.82852	1.70468	1.30718e-07	4.69872e-06	2.85515e-07	8.25054e-07	FAM192A	Q9GZU8_K12	275	16.5056	17.2946	16.7611	17.5024	18.9559	18.7784	18.823	18.8205	18.7113	18.6743	18.6472	18.8497	18.7042	18.5309	18.5594	18.6553	18.6932	18.9898	19.0086	18.9245	+	+	+	+
(UniMod:1)MDGIVPDIAVGTK(UniMod:121)R	0.750591	0.739048	0.194299	0.683075	0.00639175	0.0114639	0.495324	0.0133308	PTBP1	P26599_K13;P26599-2_K13;P26599-3_K13	276	23.8475	23.4272	23.7387	23.8004	23.852	23.4648	23.8676	24.4066	24.4459	24.1289	24.4297	24.5415	24.374	24.3136	24.663	24.4193	24.188	24.2368	24.607	24.7843	+	+		+
(UniMod:1)MDIIETAK(UniMod:121)LEEHLENQPSDPTNTYAR									SGMS2	Q8NHU3_K8	277									18.4896				16.7554					18.0869
(UniMod:1)MDILK(UniMod:121)SEILR	1.21843	0.984886	-0.35528	0.958836	0.082636	0.18353	0.625814	0.168768	PRPF18	Q99633_K5	278		18.1133			17.8717		17.2835	18.1188	19.1174		19.4244	18.6745	19.262		18.7516	19.2808	19.1414		18.9068	19.9468
(UniMod:1)MDK(UniMod:121)DC(UniMod:4)EMK	0.80243	0.655259	0.669101	0.33914	0.19684	0.329295	0.23358	0.615822	MGMT	P16455_K3	279		14.0841		14.2413	15.6025	15.0118	14.0436	14.6693	14.3859	14.5535		14.5662	15.2884	15.1094	14.0562		14.7492	15.0824	15.0638
(UniMod:1)MDK(UniMod:121)NELVQK	0.227498	0.243128	0.0750889	0.228147	0.274067	0.26196	0.739086	0.262172	YWHAZ	P63104_K3	280	19.9781	20.2869	20.0626	20.2547	20.3226	20.3855	20.2069	19.9677	20.3799	20.2363	20.4447	20.4339	20.508	20.3562	20.3467	20.3439	20.7367	20.1933	20.2684	20.2939
(UniMod:1)MDK(UniMod:121)SELVQK	0.446026	0.535985	-0.195858	0.174206	0.11237	0.067963	0.537833	0.574402	YWHAB	P31946-2_K3	281	16.8657	17.0543	17.0722	17.4606	17.2488	16.5035		16.9997	17.4957	17.32	16.937	17.3969	17.7893	17.412	17.8813	17.5141	17.8095	17.5856	17.2709	17.5709
(UniMod:1)MDLGAITK(UniMod:121)YSALHAK	0.135564	0.447071	-0.604074	-0.00825764	0.774486	0.263331	0.085897	0.98761	PGM3	O95394_K8;O95394-3_K8	282	16.1817	16.6086	16.3984	16.8814	16.5546	16.0172	15.738	15.3442	16.7718	16.2412	16.7821	16.2421	17.1679	16.529	17.2556	16.906	16.5832	16.5298	16.3921	17.1074
(UniMod:1)MDLSGVK(UniMod:121)K	1.02447	0.831136	0.577659	0.660002	2.00952e-06	6.75268e-05	0.00156176	0.000309509	RNPS1	Q15287_K7	283	18.4075	18.8068	18.8263	18.7546	19.2312	19.3329		19.2654	19.4581	19.308	19.3433	19.3259	19.51	19.509	19.5252	19.5757	19.6379	19.7374	19.6945	19.8234	+	+	+	+
(UniMod:1)MDNLSDTLK(UniMod:121)K	-0.369191	0.0515498	-0.129665	0.210157	0.0435361	0.844716	0.500827	0.2666	RAP1GDS1	P52306_K9	284	17.8031	17.936	18.0079	17.8205	17.7338	17.6859	17.642	17.9873	18.1595	18.1906	18.0702	17.9878	18.0312	18.0528	17.7279	17.9618	17.6434	17.4005	17.3152	17.7316	+
(UniMod:1)MDNVQPK(UniMod:121)IK	0.241569	0.220968	-0.0038804	0.104806	0.59899	0.654278	0.993898	0.831291	CKLF	Q9UBR5_K7;Q9UBR5-2_K7;Q9UBR5-3_K7;Q9UBR5-4_K7;Q9UBR5-5_K7	285	16.9177	17.8549	17.0767	17.0545	17.67	16.6564	17.3475	17.2146	17.7467	17.6155	17.2073	16.7536	17.9218	17.5284	17.2318	17.1058	17.5686	17.5105	17.6778	17.1132
(UniMod:1)MDPAEAVLQEK(UniMod:121)ALK	0.745313	0.79051	0.644931	0.626406	0.00127041	0.00151003	0.00376221	0.00577892	BTRC	Q9Y297_K11;Q9Y297-2_K11	286	16.6425	16.9143	17.108	16.9216	17.6289	17.2967	17.6082	17.6324	17.5031	17.4011	17.7458	17.4421	17.8859	17.8412	17.6012	17.4202	17.5158	17.4054	17.899	17.7476	+	+	+	+
(UniMod:1)MDPFTEK(UniMod:121)LLER	0.725905	0.244557	0.916122	0.606907	0.0931469	0.561061	0.0806195	0.11419	ANLN	Q9NQW6_K7	287	17.7513		17.5138	17.4735				18.4956	17.8072		18.2428	18.5092	17.4629	17.6146	17.9644	18.2544			18.0883	18.5225
(UniMod:1)MDPLFQQTHK(UniMod:121)QVHEIQSC(UniMod:4)MGR									GOSR2	O14653_K10;O14653-2_K10	288					15.6645	16.7279	15.5199		16.0026	15.6641	15.8131	15.9385	15.3964		15.2451			12.9595	15.3502	15.3541
(UniMod:1)MDPNC(UniMod:4)SC(UniMod:4)AAGDSC(UniMod:4)TC(UniMod:4)AGSC(UniMod:4)K(UniMod:121)C(UniMod:4)K	0.798794	0.88046	0.737276	0.619249	0.000270307	0.000244845	0.00056443	0.00304881	MT2A	P02795_K20	289	20.7959	20.9666	20.4765	20.5126	21.4999	21.6309	21.1879	21.382	21.3442	21.5143	21.1934	21.1766	21.6812	21.6807	21.4222	21.4892	21.4835	21.5081	21.559	21.3961	+	+	+	+
(UniMod:1)MDPNC(UniMod:4)SC(UniMod:4)ATGGSC(UniMod:4)TC(UniMod:4)AGSC(UniMod:4)K(UniMod:121)C(UniMod:4)K	0.745901	0.540286	0.737827	0.372268	0.0347634	0.151159	0.0319402	0.307907	MT1E	P04732_K20	290		17.501	17.0418		17.8509	18.1198	18.041	18.0252	17.677	17.9599	17.4448	17.493	17.8009	17.6117	18.339	17.4951	18.0971	18.0494	18.2858	17.6368	+		+
(UniMod:1)MDPNC(UniMod:4)SC(UniMod:4)SPVGSC(UniMod:4)AC(UniMod:4)AGSC(UniMod:4)K(UniMod:121)C(UniMod:4)K	1.08663	0.962098	0.680691	0.711002	0.000639338	0.00330051	0.0174486	0.0166282	MT1X	P80297_K20	291		16.6799		16.5858	16.8547	17.5661	17.5731	17.2602	17.1913	17.5446	17.282	17.3575	17.6289	17.5364	17.7817	17.4328	17.5304	17.6903	17.9328	17.7245	+	+	+	+
(UniMod:1)MDPNC(UniMod:4)SC(UniMod:4)TTGGSC(UniMod:4)AC(UniMod:4)AGSC(UniMod:4)K(UniMod:121)C(UniMod:4)K	0.949098	0.959324	0.831106	0.913102	0.00271977	0.00442328	0.00398166	0.00408653	MT1B	P07438_K20	292	18.6205		18.5114	18.4206	19.3162	19.6735	19.5497	18.855	19.3701	19.5789		19.3427	19.5502	19.3074	19.5729		19.4805		19.6473	19.272	+	+	+	+
(UniMod:1)MDQK(UniMod:121)ILSLAAEK	1.10054	0.789619	0.722477	0.945002	5.53374e-05	0.00271054	0.00275547	0.000333734	FANCI	Q9NVI1_K4	293	16.8081	17.2953	17.1168	17.4106	17.9644	17.5368	17.8594	18.1602	18.1129	17.8428	18.2428	18.2124	17.9091	17.8188	18.1471	17.9144	18.2186	18.0517	18.2516	18.5112	+	+	+	+
(UniMod:1)MDSDSC(UniMod:4)AAAFHPEEYSPSC(UniMod:4)K(UniMod:121)R	1.36831	1.44983	1.39738	1.29021	2.04244e-05	3.41707e-05	1.71382e-05	5.2984e-05	PHF13	Q86YI8_K20	294	15.8103	16.4839	15.9127	16.539	17.4859	17.6754	17.5612	17.613	17.1383	17.6102	17.5237	17.6346	17.5497	17.5999	17.7722	17.6234	17.3319	17.7758	17.8845	17.2271	+	+	+	+
(UniMod:1)MDSLEEPQK(UniMod:121)K	0.650404	0.470469	0.231932	0.155199	0.0756199	0.236141	0.551197	0.719301	ATF7IP	Q6VMQ6_K9;Q6VMQ6-4_K17;Q6VMQ6-5_K9	295	17.4844	17.5896	17.0149	17.6229	18.0308	17.8662	17.4444	17.2981	18.0159	17.5899	17.7388	16.9879	17.8572	18.2013	17.4432	18.092	18.6334	17.9241	17.7343	18.0216
(UniMod:1)MDSSAVITQISK(UniMod:121)EEAR	0.0394536	0.240936	-0.148451	0.0844416	0.899872	0.336154	0.529895	0.752598	CTDSP1	Q9GZU7_K12	296	18.0445	17.6356	17.9928	18.1581	17.8259	17.3988	18.0339	17.9786	18.0416	17.8741	18.1581	18.0948	18.1435	18.1752	18.4334	18.0425	17.9008	17.9964	18.1711	17.9204
(UniMod:1)MDSVEK(UniMod:121)GAATSVSNPR	-0.0820469	0.382323	0.090713	-0.0879774	0.844095	0.257849	0.801801	0.819726	CMAS	Q8NFW8_K6	297	18.9402	19.6453	18.5562	19.4124	19.3409	19.4948	19.1317	18.9495	19.0274	19.3689	18.6758	19.13	19.6397	19.699	19.3823	19.3623	19.248	19.0845	18.7996	19.0937
(UniMod:1)MDSVEK(UniMod:121)TTNR	0.764549	0.896231	0.736367	0.0352363	0.0672166	0.0418697	0.0676194	0.951077	FAM118A	Q9NWS6_K6	298	15.579	16.3752	16.1037	16.3378	16.6579	17.1503	16.8085	16.7244	16.5527	16.5599	15.0075	16.4165	17.0507	16.8265	16.9304	17.173	17.3171	16.5933	16.6885	16.8549		+
(UniMod:1)MDTESTYSGYSYYSSHSK(UniMod:121)K	0.897518	1.09548	1.3333	1.95409	0.0131885	0.00544254	0.000567614	1.38761e-05	VANGL1	Q8TAA9_K18;Q8TAA9-2_K18	299	15.6922	16.5397	15.6032	16.5983	17.4518	17.4758	17.6711	17.1678	18.0438	18.4197	17.9263	17.8599	17.2295	17.0588	17.2138	17.3132	17.2807	16.8209	17.5069	16.4149	+	+	+	+
(UniMod:1)MDTLSDLK(UniMod:121)MK	0.692886	-0.00978469	0.57933	0.388056	0.174581	0.989128	0.232079	0.383711	PPP2R5E	Q16537-3_K8	300			15.9585	16.0121	16.1925		16.9368		16.091	16.836	16.2734	16.2931			16.1752	15.7758			16.9344	16.422
(UniMod:1)MDTQK(UniMod:121)DVQPPK	0.474643	0.43865	0.34531	0.225722	0.00833511	0.0206723	0.0454174	0.215086	POLR2K	P53803_K5	301	20.8296	20.7474	20.3452	20.7714	20.9846	21.1985	20.9229	20.9688	20.9608	21.0032	20.7064	20.926	21.0429	21.0775	21.2425	21.0852	21.2311	21.1102	21.1331	21.1177	+	+	+
(UniMod:1)MDWLMGK(UniMod:121)SK	0.676388	0.475987	0.33762	0.254281	0.0928926	0.277547	0.40505	0.565316	MOB2	Q70IA6_K7;Q70IA6-2_K7	302		15.382		15.3001	15.6202	15.8228	15.8571	15.4146	15.5805	15.3889	15.7555	15.6564	15.9702	16.019	16.2502	15.0288	16.3208	15.6696	16.0228	16.0566
(UniMod:1)MDWVMK(UniMod:121)HNGPNDASDGTVR	1.44933	1.09295	1.20994	1.09867	5.46859e-08	7.90549e-06	7.69298e-07	3.07377e-06	HNRNPH3	P31942-2_K6	303	18.0482	18.5672	18.1605	18.4456	19.6425	19.4138	19.5426	19.4624	19.3912	19.4363	19.3139	19.4747	19.4352	19.349	19.5171	19.2919	19.6482	19.7241	19.8784	19.7682	+	+	+	+
(UniMod:1)MDYLTTFTEK(UniMod:121)SGR	0.0286255	0.294066	-0.622819	-0.143864	0.937659	0.293255	0.019947	0.616054	OXR1	Q8N573-2_K10	304	19.2517	19.486	19.2668	19.4733	18.8357		18.3675	19.0367	19.2378	19.2027	19.1843	19.2774	19.5857	19.603	19.7706	19.6948	18.9884	19.2377	19.4898	19.8764			+
(UniMod:1)MEAIAK(UniMod:121)YDFK	0.127758	0.177249	0.175412	0.472831	0.815261	0.768378	0.70378	0.264223	GRB2	P62993_K6	305	17.3577	18.0365	17.249	17.9215	18.1093	18.3671	16.9453	17.8446	18.2507	18.1901	17.8308	18.1843	18.3631		17.7905	17.3015	17.64	17.9681	17.6164	17.8512
(UniMod:1)MEAK(UniMod:121)TLGTVTPR	0.119778	0.437395	0.278455	0.109206	0.808513	0.202637	0.417829	0.789912	CINP	Q9BW66_K4	306	16.4008	16.0398	15.8536			16.286	16.2492	16.5945	16.3658		16.1073	16.1487	16.6589	16.4875	16.0948	16.9006			16.4796	15.9561
(UniMod:1)MEALGK(UniMod:121)LK	-0.270858	0.186047	-0.502915	-0.180277	0.482109	0.669703	0.128075	0.645503	ERGIC3	Q9Y282_K6;Q9Y282-3_K6	307	20.278	19.9718	20.1814	20.2158	20.1377	19.067	19.4149	20.0157	19.9143	20.1157	19.8288	20.0671	20.2249	20.25	20.4446	20.4717	20.0837	19.7231	19.2943	20.4624
(UniMod:1)MEASVILPILK(UniMod:121)K	-0.245401	-0.0151003	-0.408362	-0.16736	0.819211	0.989589	0.667243	0.868029	SESTD1	Q86VW0_K11	308				17.8808	17.5478		17.397		18.0613	17.585	16.9175	18.2898	17.5934	17.7071	18.5754	17.5866	17.3798		17.2436	18.2827
(UniMod:1)MEAVATATAAK(UniMod:121)EPDK	0.527403	0.700678	0.173239	0.358654	0.132516	0.0565442	0.644787	0.344255	CCDC97	Q96F63_K11	309		15.3811		15.6318	15.7074	15.8365	16.001	15.1737		15.6412	16.0269	15.9271	16.2458	15.9931	16.4915	16.0981	16.2919	15.8516	15.7935	16.1984
(UniMod:1)MEAVVNLYQEVMK(UniMod:121)HADPR	0.205037	0.312195	0.733587	0.194744	0.696561	0.544046	0.0991302	0.695561	ELOVL1	Q9BW60_K13	310	16.9504	17.3368	17.734	17.7781	17.6035		18.4451	18.5016	18.1971	17.8766	16.8445	17.6601	17.9797	17.507	17.5354	18.0261	17.423	17.7356	18.1196	17.3414
(UniMod:1)MEAYEQVQK(UniMod:121)GPLK	0.733103	0.714616	0.272287	0.260002	0.00113804	0.00269193	0.193734	0.235523	FAM32A	Q9Y421_K9	311	17.7381	17.9705	17.4703	18.0074	17.966	18.1213	18.0052	18.1829	17.8365	18.0476	18.0481	18.2941	18.3324	18.5034	18.5963	18.6126	18.6446	18.2071	18.6323	18.6347	+	+
(UniMod:1)MEDGVLK(UniMod:121)EGFLVK									PLEK2	Q9NYT0_K7	312			15.7374	15.7675					15.8573	14.3183		15.9587			16.094	16.0477			15.4544	16.4287
(UniMod:1)MEDMNEYSNIEEFAEGSK(UniMod:121)INASK	0.445882	0.801846	0.381141	0.579326	0.190907	0.0225332	0.243932	0.0804209	HNRNPDL	O14979-2_K18;O14979-3_K18	313	18.5538	18.6521	18.1185	18.3954	19.1865	18.0884	18.9651	19.0044	19.1178	19.4546	18.744	18.7207	19.255	19.2581	19.284	19.1301	18.5468	18.9349	19.284	18.7376		+
(UniMod:1)MEDTPLVISK(UniMod:121)QK	0.0133961	0.334526	0.125561	0.387015	0.97262	0.231565	0.659342	0.136031	PSMG3	Q9BT73_K10	314	18.43	18.5081	18.0034	18.4301	18.9424	18.5374	17.9831	18.4109	18.808	18.8687	18.6762	18.5669	18.8351	18.8343	18.5353	18.505	18.3308	18.4768	18.4594	18.1582
(UniMod:1)MEDVK(UniMod:121)LEFPSLPQC(UniMod:4)K	0.014789	0.127652	-0.755575	-0.546789	0.981433	0.823769	0.0560116	0.187001	STYX	Q8WUJ0_K5	315	19.2312		19.1212	19.1671	18.776	17.352	18.6881	18.8542	18.5209	18.4322	18.7934	18.759	19.3052	19.14	19.4443	19.3138	18.7615	19.207	19.2725	19.5108
(UniMod:1)MEDYTK(UniMod:121)IEK	0.229559	0.706333	0.418471	0.281542	0.735065	0.225738	0.45123	0.649332	CDK1	P06493_K6	316	20.8229	20.1074	20.0577	20.4078	20.5255	20.5943	20.6238	21.3261	21.5882	20.4692	20.3418	20.1227	20.8573	21.2038	20.6267	21.5334	20.2011	20.6709	19.7773	21.6647
(UniMod:1)MEEAEELLLEGK(UniMod:121)K	-0.723679	-0.580371	-1.19534	-0.660054	0.251618	0.403274	0.0585746	0.290855	ZNF408	Q9H9D4_K12	317	20.3721	19.182	19.4254	19.7022	18.8714	17.9207	18.6331		19.2859	18.7687	19.2981	18.6889	19.1385	19.2042	19.1737	18.8439	18.4703	18.651	20.583	18.0827
(UniMod:1)MEEEASSPGLGC(UniMod:4)SK(UniMod:121)PHLEK	0.180962	0.468387	0.407285	0.160036	0.433915	0.0334131	0.0434644	0.478594	TPGS2	Q68CL5_K14;Q68CL5-1_K14;Q68CL5-4_K14	318	17.4537	17.7402	17.2855	17.7862	18.1405	17.9724	17.9528	17.829	17.6948	17.6425	17.6242	17.9442	17.9627	18.336	18.0375	17.8029	17.7578	17.7121	17.8886	17.631		+	+
(UniMod:1)MEEEGLEC(UniMod:4)PNSSSEK(UniMod:121)R	1.19054	0.919376	0.998632	0.973257	7.01835e-05	0.00179721	0.000411659	0.000644839	DHX32	Q7L7V1_K15	319	18.0464	18.7041	18.0241	18.4377	19.265	19.4396	19.2801	19.2221	19.5213	19.5363	18.9343	19.1134	19.4395	19.2137	19.2311	19.0054	19.4743	19.5407	19.7661	19.1933	+	+	+	+
(UniMod:1)MEEETHTDAK(UniMod:121)IR	0.41575	0.50537	0.304326	0.278784	0.297578	0.214439	0.431049	0.496304	EXOSC5	Q9NQT4_K10	320	16.887	18.0828	18.0398	18.1452	18.2787	18.4501	17.9599	17.6835	18.1701	18.3816	17.9255	17.7927	18.5807	18.3943	18.1492	18.052	18.4093	18.4189	18.2158	17.7738
(UniMod:1)MEEIGILVEK(UniMod:121)AQDEIPALSVSR	-0.633466	0.386062	-0.0449607	0.183216	0.301685	0.586165	0.952554	0.797156	PSMC4	P43686_K10	321	18.4096	17.8144	18.7944	18.6245	18.2279	17.8645	17.9969	19.3737	18.4033	18.1145	18.7982	19.0596	19	17.974	19.1194	19.0937	18.1566	17.032	17.2221	18.6981
(UniMod:1)MEEIYAK(UniMod:121)FVSQK	-0.210688	0.210286	-0.191763	-0.0233704	0.500868	0.524075	0.507348	0.950756	NUP43	Q8NFH3_K7	322	18.4708	18.3668	18.7301	18.5564	18.1889	17.8781	18.5503	18.7397	18.626	18.4002	18.5987	18.4057	18.8366	18.8278	18.6199	18.6809	18.416	17.7733	18.5533	18.5387
(UniMod:1)MEELDGEPTVTLIPGVNSK(UniMod:121)K	0.107439	0.530502	-0.361716	0.375242	0.864898	0.296549	0.444916	0.445886	NUP85	Q9BW27_K19	323	19.6091	18.9835	18.7244	19.8269	19.3743	18.1268	18.7118	19.484	19.4978	19.3194	19.969	19.8585	19.6583	19.5209	20.1692	19.9174	18.863	19.2909	19.3872	20.0324
(UniMod:1)MEESGYESVLC(UniMod:4)VK(UniMod:121)PDVHVYR	0.324805	0.208687	0.0522927	0.36155	0.30363	0.564379	0.886793	0.234691	NECAP2	Q9NVZ3_K13;Q9NVZ3-2_K13	324	16.3432	17.4469	17.1683	17.3385	16.8816	16.9173	17.4453	17.2619	17.6352	17.2608	17.3231	17.524	17.5463	17.3508	17.1509	17.0838	17.3643	17.3494	17.4913	17.3912
(UniMod:1)MEFDLGAALEPTSQK(UniMod:121)PGVGAGHGGDPK	0.992771	0.83629	0.526662	0.863009	0.00191573	0.0114871	0.0764208	0.00642021	IMUP	Q9GZP8_K15;Q9GZP8-2_K15	325	17.6169	17.3124	17.8236	17.9745	18.3145	17.685	18.0404	18.794	18.6678	18.398	18.229	18.8846	18.4535	18.2921	18.6874	18.6395	18.5233	18.576	18.7783	18.8208	+	+		+
(UniMod:1)MEFLK(UniMod:121)TC(UniMod:4)VLR									RTN4IP1	Q8WWV3_K5	326															16.4859
(UniMod:1)MEFVK(UniMod:121)C(UniMod:4)LGHPEEFYNLVR	0.0426233	-0.03287	-0.231733	-0.0863113	0.950579	0.964304	0.679468	0.887869	FDFT1	P37268_K5	327	18.8742	18.4961	19.4635	19.1622		18.24	18.84	19.2217	19.3134	18.1427	18.5373	19.6574	18.7196	18.6948	19.0229	19.4272	18.726	18.778	19.3981	19.2644
(UniMod:1)MEGGAYGAGK(UniMod:121)AGGAFDPYTLVR	0.226578	0.403459	1.94109	1.05647	0.574635	0.292711	7.45201e-06	0.00343184	SYNGR1	O43759_K10;O43759-2_K10	328	19.3982	18.8339	19.4875	19.5927	20.9769	20.8676	21.2461	21.9862	20.5067	19.898	20.5163	20.6174	19.6498	19.5871	19.9151	19.7744	19.2744	19.6922	19.3705	19.8817			+	+
(UniMod:1)MEGGFGSDFGGSGSGK(UniMod:121)LDPGLIMEQVK	0.0358453	-0.898449	-0.137903	0.281902	0.976824	0.308919	0.887864	0.769319	TIMM13	Q9Y5L4_K16	329	21.0382		20.559	20.2143	20.5818	19.1163	20.7047	21.461	20.9703	20.0084	21.3065	21.2577	20.3998	20.6718	18.4783	19.2715	20.553	20.2278	20.4268	21.3511
(UniMod:1)MEGHDPK(UniMod:121)EPEQLR	0.0440948	0.156277	0.236657	0.0448557	0.910958	0.660741	0.407812	0.904007	HNRNPA3	P51991-2_K7	330	17.7061	18.1598	17.7256	17.8103	18.5725	18.0518	17.729	17.9952	17.77	18.1271	17.7651	17.919	18.1117	18.3223	17.8086	17.7843	18.0702	17.8403	18.159	17.5087
(UniMod:1)MEGISNFK(UniMod:121)TPSK	0.527271	0.408824	0.268349	0.474133	0.0016362	0.0168358	0.0831191	0.00437012	PBK	Q96KB5_K8;Q96KB5-2_K8	331	20.0436	20.2354	20.1417	20.2582	20.3862	20.4921	20.5323	20.3418	20.6805	20.7362	20.5297	20.6291	20.4992	20.6366	20.5366	20.6419	20.8134	20.4938	20.8574	20.6234	+	+		+
(UniMod:1)MEGLSDVASFATK(UniMod:121)LK	0.450054	0.604814	0.483395	0.558032	0.390282	0.250499	0.349961	0.259472	STARD4	Q96DR4_K13;Q96DR4-2_K13	332	20.666		19.9064	20.9491	20.9453		21.3166	20.7098	21.4566	20.6868	21.7635	20.354	20.7068	21.0086	21.2423	21.4903	20.831	20.9618	21.3511	20.6851
(UniMod:1)MEGSASPPEK(UniMod:121)PR	0.228189	0.0634415	0.126964	-0.221029	0.200338	0.789121	0.480399	0.208854	SLC46A1	Q96NT5_K10;Q96NT5-2_K10	333	21.5047	21.6353	21.2262	21.506	21.5467	21.6739	21.5732	21.5862	21.2743	21.3904	21.1935	21.1298	21.6645	21.5862	21.3735	21.5017	21.9095	21.6447	21.6058	21.6248
(UniMod:1)MEGVEEK(UniMod:121)K	-0.335378	-0.00469983	0.12388	-0.128876	0.265521	0.991429	0.700764	0.701931	RPL7	P18124_K7	334	23.0568	23.0087	22.7771	22.952	23.2459	23.3955	22.5392	23.1096	23.0925	22.8377	22.555	22.7939	23.1697	23.2031	22.5325	22.8705	22.9272	22.6364	22.6059	22.2835
(UniMod:1)MEHFDASLSTYFK(UniMod:121)ALLGPR	-0.0758792	0.75274	-0.200421	0.0816892	0.948957	0.42266	0.82196	0.946983	ELOVL5	Q9NYP7_K13;Q9NYP7-2_K13	335		17.4965	16.7567	18.372	17.1011	17.7078	17.3262	17.2301		18.7391		16.5077	18.3953	18.7215	17.7665			16.7408	18.1956	17.4611
(UniMod:1)MEIPGSLC(UniMod:4)K(UniMod:121)K	0.471048	0.405792	0.191975	0.427139	0.011532	0.0387452	0.300428	0.0226617	PAPSS1	O43252_K9	336	21.4995	21.8203	21.5894	21.5446	21.7647	22.0052	21.9051	21.5467	22.1084	22.2407	21.8484	21.9648	22.1042	22.0168	21.9831	21.9729	22.2331	22.0548	22.1134	21.9367	+	+		+
(UniMod:1)MEK(UniMod:121)DGLC(UniMod:4)R	0.444109	0.414722	0.177658	0.367384	0.090004	0.134844	0.51817	0.164009	CDK6	Q00534_K3	337	19.9232	20.3668	20.1165	20.1622	20.5833	20.5574	19.7862	20.3524	20.5431	20.5617	20.3846	20.5488	20.7819	20.6858	20.1413	20.6186	20.7593	20.6656	20.5795	20.3407
(UniMod:1)MEK(UniMod:121)EETTR	-0.33004	0.157147	0.116002	-0.262408	0.332943	0.705352	0.750492	0.441482	AHNAK	Q09666_K3	338	18.112	18.4006	17.8377	18.3259	18.4856	18.538	17.935	18.1816	18.2108	17.9921	17.4014	18.0223	18.6722	18.6151	17.8787	18.1387	18.1762	17.5763	17.787	17.8166
(UniMod:1)MEK(UniMod:121)QPQNSR	-0.993093	-0.159479	0.082414	-0.738425	0.0079245	0.748787	0.854004	0.0468695	POMK	Q9H5K3_K3	339	21.3453	21.426	21.3471	21.2437	22.0551	20.9946	21.1687	21.4733	20.97	20.4742	20.0594	20.9047	21.4279	21.3429	20.8703	21.0831	20.804	20.1722	20.623	19.7905	+			+
(UniMod:1)MEK(UniMod:121)TELIQK	-0.445586	-1.62726	-0.596716	-0.277441	0.64086	0.041691	0.469203	0.755412	YWHAQ	P27348_K3	340		19.1174	19.2832	19.2576	18.416	19.0741		18.3778	19.4203	18.3434	18.7773	19.2267	16.3784	17.7191	19.378	16.8931	18.8139		18.6382	18.8693		+
(UniMod:1)MEK(UniMod:121)TLETVPLER	0.593162	0.554857	0.324292	0.443707	0.00105892	0.00343086	0.050771	0.0111897	HNRNPA2B1	P22626_K3	341	21.5537	21.4576	21.634	21.6136	21.7679	21.9245	21.9544	21.9093	21.9249	22.0369	21.9276	22.1445	21.9097	22.0187	22.353	22.197	21.9792	22.1438	22.2246	22.2841	+	+		+
(UniMod:1)MEK(UniMod:121)TQETVQR	0.0056017	0.26898	0.392331	0.0275012	0.988048	0.309395	0.0879009	0.932358	GGPS1	O95749_K3	342	18.691	19.3964	19.0702	18.9377	19.5772	19.5088	19.3689	19.2095	19.1117	19.2495	18.8358	19.0082	19.4711	19.4791	19.0389	19.1821	19.2243	19.0942	19.0384	18.7607
(UniMod:1)MELENIVANTVLLK(UniMod:121)AR	0.0286959	0.118316	-0.442489	0.293418	0.977691	0.905866	0.52481	0.70445	GRK6	P43250_K14;P43250-2_K14;P43250-3_K14	343	19.141	18.096	18.8347	18.8233	18.7398	17.1208	17.7818	19.4827	19.1775	18.9194	18.3198	19.6521	18.0784	18.3393	19.6487	19.3018	18.6296	18.5581	18.4997	19.3224
(UniMod:1)MELGELLYNK(UniMod:121)SEYIETASGNK	-0.533103	0.248505	-0.196599	0.72125	0.331677	0.686115	0.73423	0.167735	DCTN5	Q9BTE1_K10	344	18.6638		17.2278	18.0773	17.707		17.514	18.1582	18.4509	18.5543		19.1276	17.7481	18.0901	18.6669	18.4475	17.5717		17.7195	17.0784
(UniMod:1)MELLGEYVGQEGK(UniMod:121)PQK	0.55806	0.581667	0.151766	0.549008	0.0417845	0.0453111	0.630245	0.0614937	GON7	Q9BXV9_K13	345	19.0149		18.8343	19.1072	19.2714	18.6825		19.4578	19.4827		19.6111	19.5095	19.432	19.5959	19.6431	19.5975	19.4621	19.2248	19.6452	19.8419	+	+
(UniMod:1)MELQDPK(UniMod:121)MNGALPSDAVGYR	0.675875	0.14305	0.252343	-0.128132	0.0382023	0.742876	0.453571	0.741204	SLC38A5	Q8WUX1_K7	346		18.5784	18.4454	18.9615	19.0915	18.4685	18.9263	19.1701	18.2409	18.644	18.5287	18.7209	18.8331	18.4517	19.0431	18.8913	18.79	19.4869	19.5776	19.496	+
(UniMod:1)MELQK(UniMod:121)GK	0.435791	0.491424	0.247055	0.290416	0.141989	0.143558	0.40561	0.341282	INTS3	Q68E01_K5;Q68E01-2_K5	347	17.3479	17.5376	17.1759	17.6649	18.1757	17.9203	17.1172	17.5013	17.958	17.6626	17.6278	17.6395	18.2542	17.7954		17.7193	18.0153	17.8024	17.8874	17.7643
(UniMod:1)MELVK(UniMod:121)AALAEALR	-0.170531	-0.104786	-0.545233	-0.176035	0.835168	0.91	0.376835	0.816505	EML3	Q32P44-3_K5	348	21.4936	19.5916	20.1015	20.9051	20.642	19.9035	19.1392	20.2263	20.0476	20.6476	20.1842	20.5083	21.245	19.5755	20.4847	20.3676	20.6759	20.0847	19.7263	20.9229
(UniMod:1)MELVQVLK(UniMod:121)R	-0.112394	0.164273	-0.630556	0.259036	0.792674	0.698226	0.0452366	0.460762	NDUFA12	Q9UI09_K8	349	20.224	19.1777	19.6865	19.5922	18.8995	18.9561	18.6324	19.6701	19.759	19.8192	20.0736	20.0647	19.7889	20.0679	19.8292	19.6514	19.2047	19.58	19.6592	19.7869			+
(UniMod:1)MEMTEMTGVSLK(UniMod:121)R	2.42215	2.01519	1.47103	2.19518	0.00160523	0.0136635	0.0343143	0.00387875	PUS7	Q96PZ0_K12;Q96PZ0-2_K12	350	15.6833	16.1182			17.3005	17.1746	17.6893	17.3225	18.0329	19.0385	18.3822	16.93	18.2876	18.4049		17.0552	17.9684	18.1418	18.964	18.2172	+	+	+	+
(UniMod:1)MENFQK(UniMod:121)VEK	0.541533	1.62095	0.909005	0.644975	0.706786	0.229567	0.447025	0.624999	CDK2	P24941_K6	351	19.084	17.9617	17.8287		17.6793	19.1948	20.174	19.7539	19.216	19.6518	18.4872	18.3908	20.24	19.5071		19.9902	19.2194	16.1656	19.343	20.604
(UniMod:1)MENK(UniMod:121)SLESSQTDLK	0.652309	0.371356	0.223712	0.397281	0.238904	0.559353	0.701556	0.484445	ZBED1	O96006_K4	352				15.0819	15.2972	15.0635	15.5561		15.1365	15.5985	15.7025		15.6259	15.6181	15.1157		16.1724	15.4486	15.5817
(UniMod:1)MENNLK(UniMod:121)TC(UniMod:4)PK									ZBED4	O75132_K6	353	16.6916				16.3271				16.3119		16.3251	15.1972	16.4023	16.059	16.0706				16.2931
(UniMod:1)MENSDSNDK(UniMod:121)GSGDQSAAQR	0.683129	0.531408	0.419971	0.453086	0.0328949	0.119694	0.180877	0.164452	RLIM	Q9NVW2_K9	354	20.0083	20.3267	19.7801	20.0172	20.8608	20.6348	19.9771	20.3396	20.7706	20.8139	20.2446	20.1156	20.9231	20.5517	20.4533	20.3299	20.8877	20.2582	20.928	20.791	+
(UniMod:1)MENTENSVDSK(UniMod:121)SIK	0.33039	0.368269	-0.196852	0.0722235	0.353389	0.317303	0.578975	0.865264	CASP3	P42574_K11	355	15.7574	16.374	16.2761	16.0565	16.2642	16.2477	15.9764	15.1883	16.2138	16.1389	16.2022	16.198	16.5656	16.1897	16.4638	16.7179	16.2164	16.1387	16.9603	16.4702
(UniMod:1)MEPELAAQK(UniMod:121)QPR	0.9912	0.327032	0.568615	0.366767	0.00373032	0.387022	0.0755755	0.283122	NET1	Q7Z628_K9	356		16.3921	16.024	15.6327	16.8919	16.5537	16.6363	16.2577	16.4309	16.0682	16.5453	16.4878	16.4201	16.2037	16.0439	16.7055	17.1843	16.6362	17.3717	16.8377	+
(UniMod:1)MEPLAAYPLK(UniMod:121)C(UniMod:4)SGPR	0.222606	0.0950199	0.0435002	0.0297491	0.257884	0.697006	0.847334	0.905033	GPX8	Q8TED1_K10	357	20.8868	20.9425	20.7706	20.7268	20.9224	20.5566	21.1101	20.9116	20.7994	20.8401	20.749	21.0571	20.969	20.934	20.9523	20.8514	20.8287	21.0463	21.2055	21.1366
(UniMod:1)MESGAYGAAK(UniMod:121)AGGSFDLR	0.33745	0.422477	2.58885	0.983809	0.0551663	0.0238736	5.11864e-11	9.74606e-06	SYNGR2	O43760_K10;O43760-2_K10	358	21.6554	21.7731	21.7233	21.9938	24.4262	24.463	24.2354	24.3764	22.7148	22.5924	22.8083	22.9653	22.3304	22.1865	22.281	22.0376	22.1767	22.2252	22.1508	21.9427		+	+	+
(UniMod:1)MESGK(UniMod:121)MAPPK	0.992193	0.82142	0.489588	0.684584	0.000984586	0.00468206	0.0524803	0.0107768	TAF9B	Q9HBM6_K5	359	15.3383	15.9542		16.0286	16.2787	16.3159	16.1917	16.2668	16.4238	16.3637	16.4678	16.5779	16.6544	16.7246	16.188	16.8134	16.9203	16.7257	16.6517		+	+		+
(UniMod:1)MESGK(UniMod:121)TASPK	-0.309544	0.026496	0.00137169	0.0190769	0.462537	0.961902	0.997625	0.970741	TAF9	Q16594_K5	360		17.2491	16.631	17.0843	16.9918	16.9561		17.0206	17.2035	16.6902		17.1279	17.1405	17.1678	16.4305	17.3197	17.0906	16.3976	16.5476
(UniMod:1)MESK(UniMod:121)PSR	-0.358959	-0.042734	-0.669534	-0.852298	0.423763	0.947075	0.0877259	0.0363144	MARCH7	Q9H992_K4	361	22.1903	21.676	21.8467	21.6019	21.686	20.6303	20.8194	21.5011	21.6297	20.6375	20.416	21.2226	22.158	21.9773	21.3839	21.6248	21.5823	21.1696	21.3644	21.7628				+
(UniMod:1)MESMLNK(UniMod:121)LK	0.158091	0.290956	-0.524746	-0.0548988	0.634941	0.31895	0.0868048	0.878481	SCYL2	Q6P3W7_K7	362		15.3095	15.4632	15.5379	14.8715			14.9527	15.4463	15.3753		15.3242	15.8576	15.7364	15.566	15.7512	15.95		15.1313	15.7035
(UniMod:1)MESNK(UniMod:121)DEAER									DNAJB12	Q9NXW2_K5	363					14.7365				14.8736				15.1009
(UniMod:1)MESPASSQPASMPQSK(UniMod:121)GK	0.712394	0.598176	0.332086	0.21787	0.000635189	0.00505516	0.0780031	0.279751	MAP2K3	P46734_K16	364	17.5021	17.7633	17.3545	17.2257	17.7716	18.0186	17.6844	17.6994	17.6443	17.7745	17.5575	17.7407	18.0874	18.0258	17.841	18.2841	18.2027	18.1119	18.2783	18.1023	+	+
(UniMod:1)MESYHK(UniMod:121)PDQQK	0.857135	0.502887	0.477522	0.561659	0.00720419	0.134844	0.11836	0.0757662	TKT	P29401_K6	365	21.0105	21.7225	21.6149	21.7415	21.6245	22.1109	22.3142	21.9498	21.593	22.5933	22.1732	21.9764	21.6582	21.9228	22.2517	22.2681	22.3644	22.4558	22.3104	22.3873	+
(UniMod:1)METLQSETK(UniMod:121)TR	0.310576	0.563606	0.0437238	0.307362	0.180664	0.0189703	0.874772	0.180239	CYREN	Q9BWK5-4_K9	366	17.0913	17.3847	17.1054	17.2435	17.6203	17.4159	16.9032	17.0605	17.4638	17.4408	17.4938	17.656	17.8525	17.7	17.6435	17.8834	17.6508	17.2093	17.5011	17.7062		+
(UniMod:1)METMASPGK(UniMod:121)DNYR	0.710292	0.436053	0.24923	0.113122	0.00805979	0.122807	0.352495	0.719163	KPNA6	O60684_K9	367	18.9513	19.529	18.8415	19.3521	19.5212	19.6829	19.3164	19.1503	19.2672	19.6317	19.2303	18.9973	19.6409	19.6217	19.6847	19.4708	20.1571	19.9037	19.9305	19.5239	+
(UniMod:1)METSALK(UniMod:121)QQEQPAATK	0.627348	0.43712	0.295158	0.207884	0.00247253	0.0391706	0.129624	0.321255	RFC5	P40937_K7	368	19.2139	19.6214	19.3827	19.5348	19.84	19.8295	19.8412	19.4228	19.8302	19.8093	19.5748	19.3701	19.8671	19.9787	19.8835	19.772	20.1073	19.9194	20.1408	20.0947	+	+
(UniMod:1)MEVAVPVK(UniMod:121)QEAEGLALDSPWHR	-0.0424177	0.243238	-0.0011822	0.136285	0.96493	0.798811	0.998728	0.912095	ZNF444	Q8N0Y2_K8;Q8N0Y2-2_K8	369		18.1605		17.8941	18.1104		17.2675	18.7005			18.1636		18.3558	18.5307	17.9251		18.0851	17.3324	18.8815	17.6406
(UniMod:1)MEVDYSVSK(UniMod:121)K	0.615379	0.498515	0.404489	0.407636	0.0403334	0.119281	0.168419	0.18258	IGF2BP2	Q9Y6M1-6_K9	370	17.1963	16.8128	16.4316	17.1891	17.5297	17.6228	16.9514	17.1439	17.7215	16.9431	17.069	17.5267	17.5138	17.3213	17.4238	17.365	17.3341	17.7317	17.6574	17.3681	+
(UniMod:1)MEVK(UniMod:121)PPPGR	0.707645	0.574701	0.170778	0.325235	0.00626448	0.0222106	0.504982	0.193551	HNRNPA3	P51991_K4	371		18.8468	18.4699	18.5985	18.8506	19.0705		18.5065	19.1022		18.9126	18.8761	19.148	19.1973	19.1905	19.3167		19.3118	19.5024	19.2239	+	+
(UniMod:1)MEVQK(UniMod:121)EAQR	0.394409	0.000581026	-0.196939	0.195467	0.093155	0.998545	0.408986	0.434018	IER2	Q9BTL4_K5	372	20.4243	20.3901	20.0717	20.3534	20.1601	20.4343	19.6481	20.2093	20.4021	20.7805	20.304	20.5348	20.4559	20.4438	20.1636	20.1785	20.71	20.7664	20.7955	20.5454
(UniMod:1)MEVSPLQPVNENMQVNK(UniMod:121)IK	-0.299793	-0.289932	-0.412093	-0.202009	0.260643	0.303795	0.0954144	0.485823	TOP2A	P11388_K17;P11388-2_K17;P11388-3_K17	373		19.9497		19.8661	19.7703	19.3201	19.6562	19.2365	19.7353	19.729	19.6534		19.7689	19.6786	19.6391	19.3853	19.4734	19.5747	19.7783	19.6061
(UniMod:1)MEYFMVPTQK(UniMod:121)VPSLQHFR	0.746965	0.968293	0.836139	1.60598	0.00771097	0.00191347	0.00306568	6.5281e-06	TFAP4	Q01664_K10	374	18.1857	18.2245	18.389	18.5264	19.2513	18.6812	19.1924	19.5452	19.5652	20.0303	20.1233	20.0307	19.3677	19.3598	19.525	18.9462	18.7249	19.0925	19.1811	19.3148	+	+	+	+
(UniMod:1)MFEEK(UniMod:121)ASSPSGK	0.207324	0.155239	-0.168728	-0.0845119	0.305407	0.49065	0.382273	0.705479	TARS	P26639_K5	375	18.6316	18.7823	18.6571	18.9333	18.6434	18.6888	18.5414	18.4558	18.9155	18.554	18.4873	18.7095	19.0711	18.8444	18.8863	18.8235	19.2431	18.8284	18.9162	18.8459
(UniMod:1)MFHGIPATPGIGAPGNK(UniMod:121)PELYEEVK	0.0849288	0.233598	-0.132942	0.0798721	0.822964	0.487157	0.674063	0.822948	VPS28	Q9UK41_K17;Q9UK41-2_K17	376	18.9939	18.5175	18.8152	18.8645	18.7842	18.0035	18.7622	19.1095	19.1875	18.7814	18.6244	18.9173	19.0121	19.0552	19.2105	18.8478	18.7366	18.7902	19.0727	18.9314
(UniMod:1)MFSFEGDFK(UniMod:121)TR	0.0593769	0.24996	-0.0958633	0.359034	0.936642	0.661506	0.879634	0.530402	UBE3C	Q15386_K9	377		16.7176		15.8115	16.1476			16.1898	16.8534			16.3937	16.9184	16.2611	16.657	16.2215		16.0769	16.5709
(UniMod:1)MFSPDQENHPSK(UniMod:121)APVK	0.208814	0.176056	0.390094	0.160701	0.381469	0.499239	0.0652639	0.5018	PELI1	Q96FA3_K12	378	18.723	18.843	18.322	18.5127	19.0063	19.0916	19.1659	18.6973	18.7198	18.8476	18.7585	18.7177	18.9403	18.889	18.7616	18.5141	18.9486	18.9334	18.864	18.49
(UniMod:1)MFSWVSK(UniMod:121)DAR	-1.05014	0.0324796	-1.64795	-0.183605	0.273967	0.981719	0.0611537	0.876896	EHD1	Q9H4M9_K7	379	21.0615	21.1486	20.7067	21.1565	18.1312	18.6689	19.759	20.9226	21.2607	21.0584	20.3948	20.6251	21.0945	21.586	20.7595	20.7633	20.4188	17.7038	21.5359	20.2143
(UniMod:1)MFVQEEK(UniMod:121)IFAGK	0.494783	0.412912	0.429247	0.949903	0.327409	0.453993	0.403582	0.0631981	UBAC1	Q9BSL1_K7	380	17.2374		16.3404	16.9925	16.8288	17.0784		17.9509	17.4435		17.8868	18.0897	17.4274	16.8246	17.9416	16.8851	17.5124	16.9864	17.3948	17.5125
(UniMod:1)MHQK(UniMod:121)LLK	-0.505526	-0.109545	-0.0525901	-0.283093	0.215095	0.831491	0.908562	0.47169	PAQR3	Q6TCH7_K4	381	17.0402	17.5792	16.7914	17.0661	17.0114	17.1572	17.5248	16.573	16.6392	17.3215	16.9795	16.4043	16.9075	17.2998	17.252	16.5793	16.7428	16.8454		16.2529
(UniMod:1)MHTGGETSAC(UniMod:4)K(UniMod:121)PSSVR	-0.491052	0.192339	-0.447972	-0.479521	0.496473	0.791023	0.500979	0.487347	DYRK1A	Q13627_K11;Q13627-2_K11	382		16.6353	16.0458	15.9586	16.4339	15.0967			15.6829	15.7845			16.7227	16.7747	16.3744	15.7505	15.3239		16.1205
(UniMod:1)MIDSVK(UniMod:121)LR	0.0197003	0.778588	0.563921	0.647113	0.975702	0.0754844	0.16328	0.12147	CEP78	Q5JTW2-2_K6;Q5JTW2-3_K6	383	16.0278	16.1969	16.7404	16.8822	17.0571	17.0868	16.7741	17.1849	17.281	17.0104	16.9929	17.1514	17.2132	17.1191	17.2794	17.3499	15.4341	16.2851	17.1042	17.1027
(UniMod:1)MIEESGNK(UniMod:121)R									DTNB	O60941_K8;O60941-2_K8;O60941-3_K8;O60941-4_K8;O60941-5_K8;O60941-7_K8	384					17.9706	17.593	18.0008	17.5431		17.2594	18.0687	17.4276		17.4514		17.4053	17.1852			17.6902
(UniMod:1)MIEQQK(UniMod:121)R	0.84391	0.726208	0.598676	0.319454	0.00720704	0.0275127	0.0464548	0.325211	SNRNP40	Q96DI7_K6	385	17.9712	18.2212	18.1073	17.8908	19.0921	18.755	18.1608	18.5773	18.7152	18.7273	17.7296	18.2962	18.9994	18.6499	18.7575	18.6886	19.087	18.9034	18.9261	18.6497	+	+	+
(UniMod:1)MIK(UniMod:121)LFSLK	-0.408841	0.0806291	-0.102056	0.333931	0.466384	0.916477	0.866839	0.545925	UBE2M	P61081_K3	386	22.2635	21.8342	22.7994	22.7732	22.8425	22.2848	22.6697	21.4651	23.1733	22.1028	22.9974	22.7325	22.3814	22.5628	22.5735	22.4751	21.1864	21.856	22.8556	22.1369
(UniMod:1)MK(UniMod:121)AQGETEESEK									MED1	Q15648_K2	387					14.0963	14.1301			14.0616			13.6027	14.1565	13.8015		13.4372	12.9301
(UniMod:1)MK(UniMod:121)EPLLGGEC(UniMod:4)DK									ZMYM1	Q5SVZ6_K2	388					16.9088	17.0381	16.7839	17.3	15.872	15.8487	15.2924	15.5849	15.8583	16.7984	16.2452	16.4771		16.3534
(UniMod:1)MK(UniMod:121)PILLQGHER	0.367583	0.207127	0.563735	0.40868	0.682338	0.802635	0.337287	0.521939	EIF3I	Q13347_K2	389		17.2929			18.2746	17.7559	17.968	17.4282	18.2333	17.8912	17.2781	17.4039		17.7659	17.2649	17.4694		17.6605
(UniMod:1)MK(UniMod:121)QEGSAR	-0.420126	-0.307163	-0.402697	-0.536551	0.464493	0.631262	0.446415	0.315111	PSMD3	O43242_K2	390		17.5608	17.705	17.2815	17.7905	16.3127	17.2417	17.1074	17.4036	16.0562	16.8661	17.5909	17.2291	17.5297	17.3685	16.7071	16.8165	16.9286	17.4562	17.1812
(UniMod:1)MK(UniMod:121)SPDEVLR	0.0796913	0.0798357	0.118064	0.0112086	0.845257	0.854534	0.730695	0.979272	PHLDA2	Q53GA4_K2	391		21.04	20.351	20.7406	21.1937	20.8554	20.8157	20.4495	21.0674	20.8921	20.5196	20.4078	20.9614	20.7895	20.7876	20.6229	21.0479	20.6376	20.6576	20.8178
(UniMod:1)MLDHK(UniMod:121)DLEAEIHPLK									FAM234A	Q9H0X4_K5;Q9H0X4-2_K5	392	16.8463							17.0815				16.6865								17.6382
(UniMod:1)MLGPEGGEGFVVK(UniMod:121)LR	0.41466	0.542425	0.229782	0.484643	0.102271	0.0411491	0.366966	0.0544219	HNRNPF	P52597_K14	393	19.7177	19.6541	19.6335	19.5416	20.0258	19.3076	19.805	20.3276	20.2722	20.1045	19.9047	20.2042	20.3893	20.2133	20.1614	19.9527	20.0998	20.1363	19.8513	20.1181		+
(UniMod:1)MLGSGFK(UniMod:121)AER	0.239902	0.374995	-0.0279625	-0.0167757	0.341348	0.13323	0.925312	0.958933	IST1	P53990_K7;P53990-2_K7;P53990-4_K7	394	20.2486	20.4208	20.3629	20.3022	20.6541	20.4217	20.2709	19.8759	20.7054	20.182	20.1997	20.1802	20.7622	20.6996	20.73	20.6427	20.8369	20.4912	20.5883	20.3777
(UniMod:1)MLGTEGGEGFVVK(UniMod:121)VR	0.693475	0.672942	0.839389	0.886107	0.000833816	0.00211735	0.000130066	9.54414e-05	HNRNPH1	P31943_K14	395	18.8154	18.684	18.683	18.6519	19.6742	19.4264	19.4357	19.6556	19.8018	19.5453	19.3878	19.6438	19.5039	19.6495	19.2803	19.0924	19.2601	19.4218	19.548	19.3783	+	+	+	+
(UniMod:1)MLPLSLLK(UniMod:121)TAQNHPMLVELK									LSM4	Q9Y4Z0_K8	396					19.0724	19.4881									18.0589				17.9611
(UniMod:1)MLTLASK(UniMod:121)LK	0.149098	0.147392	-0.125771	0.103303	0.514142	0.542947	0.556137	0.654954	UBE2F	Q969M7_K7;Q969M7-6_K7	397	20.0599	19.9425	19.5815	19.7572	19.686	19.6103	19.9352	19.6066	20.0099	19.8417	20.1006	19.8021	19.9819	19.8813	20.1608	19.9067	19.87	20.2115	19.8036	20.0524
(UniMod:1)MMLGTEGGEGFVVK(UniMod:121)VR	1.10263	0.903341	1.23235	1.01124	0.00474721	0.0262647	0.00183079	0.00980887	HNRNPH1	P31943_K14	398	17.9958	18.8763	17.8719	17.9356	19.6096	19.0276	19.6124	19.3593	19.3318	19.5634	18.6017	19.2276	19.2228	19.519	18.8341	18.7169	19.3085	19.1902	19.7192	18.8721	+	+	+	+
(UniMod:1)MMQIC(UniMod:4)DTYNQK(UniMod:121)HSLFNAMNR	1.32528	1.12373	1.46232	1.34186	0.000957475	0.00640553	0.000377295	0.00102448	MID1IP1	Q9NPA3_K11	399	15.7578	16.7993	15.9506	15.8299	17.7505	17.563	17.5203	17.3531	17.6221	18.0643	17.0324	16.9863	17.1746	17.359	17.4418	16.8572	17.2615	17.3576	17.9045	17.1151	+	+	+	+
(UniMod:1)MMSTYK(UniMod:121)R									ECE1	P42892-3_K6	400		16.9251			17.5875	17.4576	17.4238	16.7367				14.628
(UniMod:1)MNEQSEK(UniMod:121)NNSIQER									ARL14EPL	P0DKL9_K7	401		13.193					13.712						13.2507			13.462			13.8872
(UniMod:1)MNFSEVFK(UniMod:121)LSSLLC(UniMod:4)K									WRAP73	Q9P2S5_K8	402	18.4565	16.7256	17.5881			16.5021	17.2977	17.7729		17.6813	18.3873	17.67	18.2216			18.0019
(UniMod:1)MNGPADGEVDYK(UniMod:121)K	1.85473	1.18784	1.38272	1.17016	0.00155323	0.0508183	0.0109823	0.0332599	INO80E	Q8NBZ0_K12;Q8NBZ0-2_K12	403	13.8922	15.101			15.7838	16.3038	16.0604	15.3693	15.7123	15.8781	15.8863	15.1903	16.1329	15.9188		15.0016	16.435	16.25	16.5902	16.1302	+		+	+
(UniMod:1)MNIMDFNVK(UniMod:121)K	-0.0416498	0.0440306	-0.356756	-0.306232	0.886016	0.886119	0.0752589	0.144263	SH3GLB1	Q9Y371_K9;Q9Y371-2_K9	404	18.8638	18.7702	18.7445	19.1972	18.4308	18.6627	18.527	18.5283	18.7422	18.4748	18.5602	18.5737	19.0063	18.9689	18.8378	18.9388	18.856	18.4404	19.0367	19.076
(UniMod:1)MNINDLK(UniMod:121)LTLSK	0.287249	0.00189806	-0.171311	0.183667	0.517523	0.997612	0.713379	0.705627	UAP1	Q16222_K7	405		16.8	16.9648	16.6837	16.1235	16.9208	16.8903		16.8523		17.1586	16.9886	16.7006		16.9355		16.4587	17.0436	17.245	17.6663
(UniMod:1)MNK(UniMod:121)DAQMR	0.710432	0.698475	0.708299	0.629898	0.129533	0.157828	0.113221	0.178838	ENY2	Q9NPA8_K8;Q9NPA8-2_K3	406	19.0982	18.6237		17.72	19.3315	19.3847	18.9729	19.0666	19.2397	19.2572	18.7442	19.2009	19.6099	19.3786	18.3547	19.3732	19.4658	18.7081	19.4193	19.1711
(UniMod:1)MNLAEIC(UniMod:4)DNAK(UniMod:121)K									KATNAL1	Q9BW62_K11	407					16.888	16.2727			17.444			16.5547				17.4018
(UniMod:1)MNNHVSSK(UniMod:121)PSTMK									ACSL3	O95573_K8	408						15.3866	16.8425	16.0293							15.9969	15.6676		17.009	15.7305	15.4653
(UniMod:1)MNNPIPSNLK(UniMod:121)SEAK	-0.0908851	0.0373164	0.252255	0.011412	0.859611	0.958191	0.527567	0.984605	SH3YL1	Q96HL8_K10;Q96HL8-2_K10	409	17.2287	17.249	17.0186		17.5516	17.2812	17.2139	17.624	17.3807	16.6948		17.455			16.8599	17.5455	17.4279	16.7194	16.6756	17.4753
(UniMod:1)MNPLTK(UniMod:121)VK	1.66312	1.47473	1.89779	1.52669	0.0161623	0.0327252	0.011438	0.0208858	RBMX2	Q9Y388_K6	410	14.0425			15.7735			16.75	16.8616	16.8513	16.7292	15.8614	16.2968	16.8918	16.3308	16.4579	15.8504	16.2354		16.7932	16.6848	+	+	+	+
(UniMod:1)MNPSMK(UniMod:121)QK	0.531229	0.681775	0.633146	0.424252	0.0748968	0.0302274	0.0283826	0.158939	GMNN	O75496_K6	411	18.7138	18.761	18.2232	18.5155	19.5724	19.346	18.811	19.0168	19.1726	19.1977	18.4737	19.0666	19.4049	19.3316	18.9359	19.2683	19.1472	18.6981	19.3035	19.1897		+	+
(UniMod:1)MNQEK(UniMod:121)LAK	-0.00649652	0.0491842	-0.016292	0.0174558	0.988955	0.914201	0.966174	0.966844	BTF3L4	Q96K17_K5	412	18.0192	18.4217	18.3403	18.2614	18.6276	18.3797	18.2727	17.6973	18.5835	18.5751	17.7942	18.1596	18.5631	18.3384	18.1169	18.2209	18.4326	18.3461	18.2522	17.9857
(UniMod:1)MNQELLSVGSK(UniMod:121)R	2.24699	1.56657	2.67164	2.14795	2.6858e-07	6.00779e-05	4.72768e-08	8.04045e-07	FBXW7	Q969H0_K11	413	15.1444	15.9937		15.7368	18.3512	18.3914	18.4074	18.0365	17.6956	18.0067	17.5485	17.8409	17.3457	17.3539	17.2495	16.8171	17.8799	18.0939	17.9823	17.5318	+	+	+	+
(UniMod:1)MNSDQDVALK(UniMod:121)LAQER	0.792691	0.706359	1.14429	1.02142	0.000142983	0.000953469	2.63521e-06	1.20737e-05	USP6NL	Q92738_K10	414	20.0599	20.2314	20.1505	20.4046	21.2055	21.2743	21.3977	21.5461	21.1103	21.2539	21.1716	21.3963	20.9891	20.7237	21.0562	20.9028	20.8409	20.8796	21.1161	21.1805	+	+	+	+
(UniMod:1)MNSIK(UniMod:121)NVPAR	0.233849	0.295014	-0.0701489	0.128491	0.411688	0.306246	0.831549	0.668593	HIP1R	O75146_K5	415	16.8244		16.8308	17.1308		16.9894	16.8484	16.7376	16.7494	16.7624	17.3255	17.3913	17.0571	17.1327	17.4531	17.2517	17.2079	16.9828	17.2016	17.2576
(UniMod:1)MNSVGEAC(UniMod:4)TDMK(UniMod:121)R	1.07272	1.09932	0.711427	0.791172	4.6107e-05	9.61281e-05	0.00222624	0.00114668	TRIAP1	O43715_K12	416	16.1771	16.8214	16.3287	16.2133	16.9796	17.3004	17.0129	17.0931	17.3409	17.2138	17.1754	16.975	17.6056	17.5253	17.3344	17.4725	17.8068	17.3803	17.3228	17.3213	+	+	+	+
(UniMod:1)MNVTPEVK(UniMod:121)SR	0.412334	0.23847	-0.0186169	-0.0523384	0.0422379	0.290313	0.943773	0.839598	GPATCH4	Q5T3I0_K8	417	19.7242	19.6194	19.5315	19.6059	19.6581	19.6634	19.5917	19.4932	19.499	19.6557	19.5197	19.5972	19.8926	19.946	19.7882	19.8081	20.0959	19.8385	20.4963	19.6996	+
(UniMod:1)MNWNK(UniMod:121)GGPGTK	1.8609	1.53644	1.24952	1.26464	0.000101717	0.00131153	0.00327402	0.00376157	DDX42	Q86XP3_K5	418	16.2607	17.3123		17.2768	18.0829	18.7704	18.3572	17.5873	18.246	18.329	18.3108	17.9724	18.7964	18.5026	18.3559	18.2906	19.1135	18.8796	18.9375	18.3127	+	+	+	+
(UniMod:1)MPEPSK(UniMod:121)SAPAPK									HIST1H2BB	P33778_K6	419			15.502								14.6821							14.6155		16.2284
(UniMod:1)MQAIK(UniMod:121)C(UniMod:4)VVVGDGAVGK	-0.120792	0.0204986	-0.0837974	0.280127	0.631624	0.950732	0.724562	0.188483	RAC1	P63000_K5;P63000-2_K5	420	20.9967	20.6822	20.6419	20.7806	20.6652	20.249	20.8188	21.0332	20.9176	21.0575	21.1213	21.1255	20.8077	20.7128	20.9119	20.7509	20.6258	20.5436	20.7178	20.731
(UniMod:1)MQAPHK(UniMod:121)EHLYK	0.337909	0.613304	0.690605	0.440045	0.321117	0.0680907	0.0259403	0.173845	RAB38	P57729_K6	421	16.8272	17.5165	16.9814	17.0111	18.0997	18.1147	17.4645	17.4198	17.4151	17.8969	16.9614	17.823	17.8075	17.8625	17.436	17.6835	17.3446	17.6215	17.3296	17.3923			+
(UniMod:1)MQIFVK(UniMod:121)TLTGK	-1.31709	-0.228168	-1.07045	-0.167113	0.0657685	0.820168	0.122173	0.854574	RPS27A	P62979_K6	422	22.3952	21.5656	21.8966	22.2643	19.9058	21.321	20.6445	21.9686	21.3632	21.6691	22.4448	21.9761	21.8037	22.0157	22.3921	20.9975	19.5411	20.0119	21.4047	21.8956
(UniMod:1)MQNVINTVK(UniMod:121)GK	0.16168	0.433529	-0.245093	0.0321247	0.589085	0.10858	0.338302	0.926049	ATG3	Q9NT62_K9	423	16.6966	17.1887	17.1563	16.9803	16.9435	16.9008	16.7404	16.4569	16.7202	17.0289	17.089	17.3123	17.3251	17.1529	17.5314	17.7466	17.2826	16.8822	17.1085	17.3953
(UniMod:1)MQNYK(UniMod:121)YDK	0.0414999	0.161844	0.141187	0.0835439	0.910902	0.621596	0.62237	0.797156	PLPP3	O14495_K5	424	15.8857	16.3386	16.1434	16.2481	16.2377	16.7637	16.2256	15.9535	16.6386	16.3784	15.9465	15.9864	16.5392	16.2514	16.1613	16.3113	16.3	16.1614	16.2526	16.0678
(UniMod:1)MQPASAK(UniMod:121)WYDR	0.119884	0.259704	0.316112	0.397415	0.662342	0.299382	0.149612	0.0783779	PTGES3	Q15185_K7;Q15185-4_K7	425	19.1115	19.4769	19.0449	19.1419	19.5334	19.6394	19.532	19.3349	19.6524	19.8242	19.4596	19.4287	19.5542	19.6504	19.2135	19.396	19.3835	19.5119	19.4449	18.9145
(UniMod:1)MQSIK(UniMod:121)C(UniMod:4)VVVGDGAVGK	0.210896	0.15454	-0.150739	0.108777	0.25886	0.459268	0.407617	0.586475	RHOG	P84095_K5	426	18.347	18.5543	18.4551	18.4398	18.1608	18.1489	18.4128	18.4707	18.4869	18.652	18.5556	18.5368	18.5419	18.7431	18.6574	18.4719	18.3916	18.6786	18.7161	18.8535
(UniMod:1)MQSNK(UniMod:121)TFNLEK	0.797076	0.805353	0.509255	0.779435	0.00998408	0.01434	0.0868048	0.0126988	NONO	Q15233_K5	427	19.7883	20.0164	19.8451	19.7306	20.1437	20.4584	20.4715	20.3438	20.7003	20.5277	20.5092	20.7611	20.6964	20.6582	20.5772	20.6702	20.5566	20.7518	19.8787	21.3816	+	+		+
(UniMod:1)MQSTDLGNK(UniMod:121)ESGK	-0.24066	-0.138072	-0.545012	-0.449748	0.72846	0.84806	0.280689	0.37611	TBC1D31	Q96DN5_K9;Q96DN5-2_K9	428			16.1835	15.9008		15.459	15.1496	15.8829	14.966	15.7608	15.753	15.8897		16.0359	15.7855	15.8908	15.284		16.319
(UniMod:1)MQTIK(UniMod:121)C(UniMod:4)VVVGDGAVGK	-0.00233152	0.252122	0.0524985	0.365801	0.994546	0.302095	0.842253	0.0979733	CDC42	P60953_K5	429	21.5745	21.3327	21.2543	21.5455	21.4384	21.1302	21.5066	21.8418	21.7436	21.6571	21.7984	21.9711	21.5966	21.6132	21.8349	21.6708	21.2019	21.3102	21.5053	21.6803
(UniMod:1)MQVTLK(UniMod:121)TLQQQTFK	0.00988373	0.133666	-0.213549	0.29766	0.982083	0.719728	0.465984	0.271233	RAD23B	P54727_K6	430	18.0853	18.2201	17.6459	18.1182		17.5615	17.6333	18.2166	18.1837	18.318	18.4911	18.2672	18.0512		18.1207	18.2811	17.7614	18.0021	18.3183
(UniMod:1)MTENSTSAPAAK(UniMod:121)PK	0.151125	0.404114	0.0462945	0.110486	0.410487	0.0227532	0.814479	0.550922	H1F0	P07305_K12	431	17.9845	17.9238	17.7615	17.8381	17.9712	18.1594	17.7981	17.7644	17.9814	18.1686	17.7873	18.0126	18.2743	18.2824	18.3275	18.2402	18.0942	18.021	18.031	17.9662		+
(UniMod:1)MTNEEPLPK(UniMod:121)K	0.445379	0.482211	0.232671	0.269409	0.369158	0.350743	0.613601	0.644117	WTAP	Q15007_K9	432	15.7043	16.7702	16.2135		16.3909	16.5064	16.59	16.3608	16.4882		16.5093		16.9407	16.9789		16.215	16.901	17.0796		16.0436
(UniMod:1)MTSDQDAK(UniMod:121)VVAEPQTQR	0.207428	-0.226372	-0.650706	-0.39624	0.662565	0.645809	0.109848	0.33369	LARP4B	Q92615_K8	433	16.6691	16.5539		16.303	15.7518	15.67	16.1522		16.4426	16.2979	16.1048	15.6045	16.4438	16.2255	16.3528	16.1071	17.497	16.1031	16.6125	16.6519
(UniMod:1)MTTEVGSVSEVK(UniMod:121)K	0.719559	0.88101	0.143185	0.459473	0.117501	0.067017	0.799742	0.331683	EPB41L2	O43491_K12	434		14.8736	14.5275	15.6657	15.465	14.6756	15.3557		14.7806	15.8745	15.6352	15.6367	15.9403	15.5388	16.2264	15.9075	15.9905	15.256	15.9172	15.8036
(UniMod:1)MVC(UniMod:4)EK(UniMod:121)C(UniMod:4)EK									CRIPT	Q9P021_K5	435					16.0184	16.1277	15.666	14.9372	15.9887	15.4301	15.6399	15.0353	14.949	15.4335	14.158		15.9681			15.4074
(UniMod:1)MVGEEK(UniMod:121)MSLR									SOAT1	P35610_K6	436			17.0718					17.1254				16.6327			16.6754	17.0285			16.6802	16.8556
(UniMod:1)MVK(UniMod:121)ISFQPAVAGIK									ITM2C	Q9NQX7_K3;Q9NQX7-2_K3;Q9NQX7-3_K3	437					16.354	16.2859		15.0772		16.2602	15.4841	16.2375	15.3973
(UniMod:1)MVMEK(UniMod:121)PSPLLVGR	0.270388	0.379481	-0.136586	0.276656	0.176738	0.0652252	0.505286	0.161733	G3BP1	Q13283_K5	438	19.4782	19.6673	19.4465	19.3931	19.4104	19.0289	19.3376	19.6618	19.9165	19.7324	19.6853	19.7576	20.0546	19.848	19.8939	19.7066	19.8115	19.6666	19.9138	19.6748
(UniMod:1)MVPSSPAVEK(UniMod:121)QVPVEPGPDPELR	0.226083	0.164173	0.565346	0.226386	0.324393	0.523986	0.00799512	0.310785	SLC19A1	P41440_K10	439	21.0371	21.1665	20.7228	21.5481	21.7454	21.6955	21.4905	21.8045	21.2667	21.3822	21.4044	21.3266	21.3687	21.2675	21.3451	21.1498	21.1306	21.406	21.3718	21.4704			+
(UniMod:1)MYAQPVTNTK(UniMod:121)EVK	0.544526	0.683746	0.492789	0.320527	0.133314	0.0694579	0.156432	0.397952	PIGC	Q92535_K10	440	15.5042	16.2738	16.029	16.3572	16.9301	16.8843	16.5327	15.7883	16.5657	16.3603	16.5782	15.942	16.8553	16.8881	16.7722	16.3835	16.4212	16.3687	16.8447	16.7077
(UniMod:1)PDPAK(UniMod:121)SAPAPK	0.425338	0.298066	0.0610477	0.0397515	0.102418	0.296814	0.843163	0.907479	HIST1H2BO	P23527_K6	441		16.951	16.674	16.9186	17.1281	17.1555	16.5773	16.7748	16.8128	16.8548	17.009	16.8738	17.4186	17.2158	16.8491	17.1003	17.481	16.9394	17.3315	17.341
(UniMod:1)PEPAK(UniMod:121)SAPAPK	0.211195	0.448463	-0.509355	-0.25236	0.626908	0.260663	0.150143	0.527546	HIST1H2BJ	P06899_K6	442		19.3243	19.4749	19.3724	18.973	19.2326	19.3763	17.9428	18.9226	19.1652	19.0389	19.426	19.6917	19.8011	19.9558	19.9073	19.57	19.5078	19.516	19.8131
(UniMod:1)SAAK(UniMod:121)ENPC(UniMod:4)R									MPRIP	Q6WCQ1_K5;Q6WCQ1-2_K5	443	19.3418	19.4122		19.6605	19.2708	19.1697	19.1463		19.7155	19.1422				19.067	18.8593	19.0706
(UniMod:1)SAELNVPIDPSAPAC(UniMod:4)PEPGHK(UniMod:121)GMDYR	0.162401	0.247333	-0.151958	0.0990486	0.791166	0.646378	0.742953	0.847403	ORAI2	Q96SN7_K22	444		16.4777	16.3861		15.9082	16.2577	16.2976	16.6563	16.0218	16.8226	16.3343	16.9453	16.3483		17.0016	16.6879	16.6042	16.5844
(UniMod:1)SAEVETSEGVDESEK(UniMod:121)K	-0.410622	-0.30667	-0.406073	-0.426479	0.116637	0.282904	0.104647	0.1007	HMOX2	P30519_K16	445	19.6917	19.2891	19.0388	19.6431	19.0731	18.97	18.8689	19.1266	18.9976	18.9647	19.0366	18.958	18.842	19.2001	19.2101	19.184	19.0446	18.6056	19.5075	18.8626
(UniMod:1)SAFSEAALEK(UniMod:121)K	0.74371	0.73951	0.668455	0.663737	0.00397058	0.00690327	0.0077609	0.0100251	RPRD1A	Q96P16_K11	446	16.8004	17.4132	16.7508	17.3821	18.0487	17.7206	17.7559	17.4952	17.8422	17.7064	17.9066	17.5462	17.8326	17.9058	17.7857	17.7805	17.4771	18.0271	17.9009	17.9163	+	+	+	+
(UniMod:1)SAK(UniMod:121)AISEQTGK	0.0668976	0.0792145	0.216509	0.239049	0.845063	0.823968	0.401241	0.369865	ACLY	P53396_K4	447	19.4699	20.1625	19.815	20.1464	20.2703	20.2582	19.9358	19.9954	20.259	20.2134	19.8147	20.2628	20.2174	20.0983	19.5786	20.0163	19.9953	19.8402	20.0371	19.9888
(UniMod:1)SAPAAK(UniMod:121)VSK	0.272799	0.388676	-0.062287	-0.0916983	0.420988	0.246541	0.867776	0.810053	SET	Q01105-2_K7	448	22.0101	22.0281	22.2023	22.1506	22.4689	21.6962	21.7924	22.1844	22.2975	21.6416	21.7454	22.3398	22.6512	22.6543	22.0187	22.6216	22.6391	22.0633	22.2448	22.5351
(UniMod:1)SASAVFILDVK(UniMod:121)GK									AP1M2	Q9Y6Q5_K12	449	15.5332										15.8403			16.5711	16.2496				14.9976	15.9362
(UniMod:1)SASAVYVLDLK(UniMod:121)GK	0.032772	0.116567	0.051129	0.152758	0.926047	0.719748	0.863927	0.579029	AP1M1	Q9BXS5_K12;Q9BXS5-2_K12	450	18.4971	18.3468	18.0577	18.5672	18.6891	17.9965	18.5731	18.4146	18.615	18.3397	18.5665	18.5586	18.5817	18.557	18.5148	18.2816	18.2263	18.1131	18.622	18.6385
(UniMod:1)SDAAVDTSSEITTK(UniMod:121)DLK	0.386355	0.472927	0.0162406	0.261281	0.0349118	0.0159221	0.945645	0.160811	PTMA	P06454_K15;P06454-2_K15	451	27.7367	27.3857	27.7509	27.6766	27.6015	27.6422	27.7218	27.6493	27.933	27.8826	27.7451	28.0344	27.8907	28.0198	28.2199	28.3112	27.9292	27.999	27.9316	28.2354	+	+
(UniMod:1)SDEFSLADALPEHSPAK(UniMod:121)TSAVSNTK	0.241339	0.321429	-0.0345954	0.290144	0.500917	0.369565	0.93164	0.384371	MAPK1IP1L	Q8NDC0_K18	452	14.9679	15.4321		16.1014	15.313	15.41	15.4364	15.704	16.0193	15.539	16.04	15.5641	15.6661	15.8953	15.8798	15.8463	15.6927	15.9625	15.5708	15.7411
(UniMod:1)SDK(UniMod:121)LPYK	-0.248965	0.0119335	-0.077568	0.103969	0.350885	0.975632	0.788647	0.722811	AHCY	P23526_K4	453	19.1789	19.6202	19.4181	19.5375	19.6305	19.4147	19.2289	19.1702	19.5749	19.429	19.4428	19.7239	19.6233	19.7402	19.0699	19.369	19.2279	19.5257	19.097	18.9082
(UniMod:1)SDK(UniMod:121)PDMAEIEK	0.0496577	0.00451087	-0.359162	-0.449264	0.810187	0.984554	0.0182173	0.00518595	TMSB4X	P62328_K4	454	21.5468	21.6988	21.6005	21.6558	21.444	21.2262	21.3022	21.0927	21.2565	21.1754	21.024	21.2489	21.5969	21.534	21.6708	21.7181	21.7018	21.588	21.7741	21.6365			+	+
(UniMod:1)SDQDHSMDEMTAVVK(UniMod:121)IEK									SP1	P08047_K16;P08047-3_K16	455					16.7733	16.8335	16.582		17.2627	16.4722	16.8007	16.7954	16.8978	16.7623	17.0776	16.7669	16.9758	17.4002	17.5654	17.5487
(UniMod:1)SDQEAK(UniMod:121)PSTEDLGDK	-0.726862	-0.052859	-0.558501	-0.648031	0.000259874	0.837844	0.00255861	0.000919956	SUMO1	P63165_K7	456	21.7039	21.3537	21.3319	21.5071	21.163	20.8398	20.8575	20.8022	20.7603	20.9345	20.9189	20.6907	21.3603	21.406	21.5256	21.3932	20.8281	20.564	20.8947	20.7024	+		+	+
(UniMod:1)SDSEK(UniMod:121)LNLDSIIGR	-0.0324907	0.101911	-0.0519437	0.124133	0.9192	0.732245	0.846943	0.627138	PPP1CA	P62136_K6	457	22.0716	21.7778	22.0385	22.2173	21.8553	21.8526	21.8356	22.3539	22.2041	21.9275	22.1677	22.3024	22.046	22.1336	22.2394	22.0939	21.7187	21.8687	22.0987	22.289
(UniMod:1)SDVAIVK(UniMod:121)EGWLHK	0.366128	0.247095	0.0391168	0.0957995	0.638679	0.762952	0.960592	0.905054	AKT1	P31749_K8	458		16.1918	15.3235	16.3234	17.1951	16.18	15.7202	14.8462	16.6176	15.6848	16.1115	15.7542	16.424	16.4866	15.9555	15.9073	16.5408		16.208	16.1883
(UniMod:1)SEDLAK(UniMod:121)QLASYK	1.34081	1.40988	1.39467	1.51101	6.71288e-05	0.000104903	4.44094e-05	2.39123e-05	SMNDC1	O75940_K7	459	17.2851	18.2559	18.0785	18.337	19.6794	19.1986	19.1441	19.513	19.2851	19.5171	19.4714	19.7269	19.5168	19.3158	19.1746	19.5888	19.4955	19.3095	19.1193	19.3954	+	+	+	+
(UniMod:1)SEEIITPVYC(UniMod:4)TGVSAQVQK(UniMod:121)QR	-0.141697	0.180856	-0.203512	0.149878	0.674711	0.594551	0.478928	0.635467	CAPN1	P07384_K20	460	18.3469	18.3907	18.5724	18.1611	18.5552	17.6315	18.2931	18.1773	18.585	18.6071	18.3009	18.5777	18.3995	18.6853	18.8204	18.2894	18.0357	17.9945	18.5901	18.2839
(UniMod:1)SEGDSVGESVHGK(UniMod:121)PSVVYR	-0.229774	-0.210273	-0.35137	-0.482562	0.539177	0.600903	0.276239	0.141369	RER1	O15258_K14	461	21.1762	21.5688	21.344	21.7815	20.9183	21.2903	21.4152	20.8413	21.3737	21.1465	20.88	20.5401	21.4781	21.4043	21.3965	20.7505	21.42	21.3115	21.4633	20.7566
(UniMod:1)SEK(UniMod:121)ENNFPPLPK	-0.227329	-0.137952	0.804052	0.00689878	0.358902	0.630209	0.000875132	0.983668	SCAMP4	Q969E2_K4;Q969E2-2_K4;Q969E2-3_K4	462	20.0157	20.1546	20.0664	20.6843	21.149	20.7948	21.0503	21.1431	20.3523	20.0666	20.1898	20.3399	19.9051	20.2258	20.0571	20.1812	19.8423	19.7986	20.1567	20.214			+
(UniMod:1)SEK(UniMod:121)SVEAAAELSAK	0.329875	0.563948	-0.0517144	-0.016104	0.141986	0.0165928	0.845542	0.958024	PTMS	P20962_K4	463	21.3	21.689	21.5808	21.7215	21.3902	21.5935	21.456	21.6447	21.5324	21.4118	21.6069	21.6758	22.0375	21.9795	22.3945	22.1355	21.7715	21.605	21.9335	22.3009		+
(UniMod:1)SELK(UniMod:121)DC(UniMod:4)PLQFHDFK									TADA3	O75528_K5	464				16.8293			16.2833					16.825	17.1574		16.583	17.1763
(UniMod:1)SEPK(UniMod:121)AIDPK	-0.123705	-0.15483	-0.314961	-0.626839	0.770748	0.721474	0.338831	0.0559973	PPP3CA	Q08209-2_K5	465	18.4948	19.2066	18.9328	19.0003	18.98	18.7622	18.3705	18.262	18.5351	18.5889	18.306	17.6971	19.0308	18.8452	18.741	18.3982	19.063	18.8014	18.8467	18.4287
(UniMod:1)SESSSK(UniMod:121)SSQPLASK	0.166729	0.255523	0.0734096	-0.00675816	0.490066	0.275795	0.764762	0.982797	HMGA1	P17096_K7;P17096-3_K7	466	24.4036	24.5875	24.5791	24.666	24.7462	24.8936	24.3909	24.4991	24.768	24.3715	24.4171	24.6527	24.887	24.8253	24.6209	24.9252	24.8495	24.6333	24.4653	24.9551
(UniMod:1)SETAPAAPAAAPPAEK(UniMod:121)APVK	-0.589196	0.151053	-0.711522	-0.393263	0.0113035	0.597809	0.0026595	0.0909601	HIST1H1C	P16403_K17	467	27.7424	28.2285	28.2246	28.1854	27.504	27.7088	27.1564	27.1656	27.9019	27.5635	27.7033	27.6392	28.1483	28.1849	28.0802	28.5719	27.4315	27.4929	27.6813	27.4186	+		+
(UniMod:1)SETAPAAPAAPAPAEK(UniMod:121)TPVK	-0.358839	0.273554	-0.296672	-0.162556	0.0921747	0.235047	0.149649	0.478594	HIST1H1E	P10412_K17	468	27.1683	27.4969	27.0343	27.4156	27.0973	27.2081	26.9521	26.6709	27.2839	27.1771	27.0959	26.908	27.5905	27.4939	27.4318	27.6931	27.0024	26.9226	27.0601	26.6947
(UniMod:1)SETPAQC(UniMod:4)SIK(UniMod:121)QER	0.0211512	-0.107235	0.208066	-0.119356	0.947932	0.709313	0.345999	0.634441	ETV6	P41212_K11	469	17.6006	17.6881		17.5993	17.9022	17.9307	17.5792	17.9377	17.6136	17.5029	17.2343	17.6892	17.7511	17.683	17.3272	17.3271	17.6297	17.6932	17.5316	17.7476
(UniMod:1)SFLK(UniMod:121)SFPPPGPAEGLLR	-0.315373	0.119172	-0.486492	0.25257	0.603237	0.873829	0.346087	0.671736	CLNS1A	P54105_K5	470	21.2587	20.3235	20.8277	21.2585	20.1638	20.0425	19.7084	21.8077	20.7986	20.891	21.6516	21.3375	20.7712	21.0115	21.2932	21.0693	20.7507	20.1648	20.7602	20.7313
(UniMod:1)SFLVSK(UniMod:121)PER	-0.656544	-0.195171	-0.790308	-0.443471	0.0433426	0.629929	0.0137664	0.215297	STRADA	Q7RTN6_K7	471	16.7838	16.8798	16.9456	17.0876	16.5856	16.1805	15.9139	15.8557		16.3073	16.3772	16.7578	16.8198	16.1338	16.9548	17.0079	16.5907	15.8042	16.1485	16.5273	+		+
(UniMod:1)SGALDVLQMK(UniMod:121)EEDVLK	-0.479915	0.261629	-0.269291	0.283139	0.143749	0.493675	0.414171	0.40902	RPSA	P08865_K11	472	19.2717	19.037	18.6261	18.9711	18.7716	18.1784	18.703	19.1757	19.2566	18.9336	19.5519	19.2963	19.2109	19.3225	19.3541	19.065	18.6221	18.0167	18.3584	18.9891
(UniMod:1)SGDEMIFDPTMSK(UniMod:121)K									EIF2S2	P20042_K14	473					14.8887	15.0848	15.5534		15.5696	15.0657			16.1793	15.4379	15.824	14.9506	16.218	15.9385	15.7997	15.9988
(UniMod:1)SGDGATEQAAEYVPEK(UniMod:121)VK	-0.00629329	0.109987	-0.133379	-0.138296	0.984177	0.676134	0.540222	0.541256	CSTF3	Q12996_K17	474	18.2922	18.7589	18.4232	18.8596	18.663	18.3502	18.5356	18.2517	18.2879	18.4759	18.3526	18.6642	18.6567	18.7215	18.743	18.6526	18.6661	18.5356	18.6691	18.438
(UniMod:1)SGDTC(UniMod:4)LC(UniMod:4)PASGAK(UniMod:121)PK	0.381713	-0.265463	-0.226917	-0.139224	0.102587	0.302095	0.32904	0.594182	TNFAIP1	Q13829_K14	475	20.4686	20.4009	20.4377	20.498	20.4091	20.1863	19.8958	20.4064	20.3806	20.2736	20.2392	20.3549	20.1317	20.074	20.3442	20.1934	21.0618	20.3008	20.8787	21.0908
(UniMod:1)SGEDEQQEQTIAEDLVVTK(UniMod:121)YK	0.113483	0.537091	0.270525	0.474701	0.85385	0.257294	0.555901	0.288337	PA2G4	Q9UQ80_K20	476	17.2346	16.4053			17.2769	16.6075	17.0043	17.4731	17.516	17.03	17.677	16.9555	17.5005	17.2231	17.5317	17.1728		16.6067	16.9624	17.2312
(UniMod:1)SGEENPASK(UniMod:121)PTPVQDVQGDGR	-0.837153	-0.405779	-0.342629	-0.561398	0.0419207	0.346804	0.376584	0.147899	PAFAH1B3	Q15102_K10	477		16.4185	16.855	16.3654	16.0193	16.6629	16.1093	16.0231	16.0362	16.1273	15.8169	15.9591	16.3694	16.0057	16.2757	15.9112	16.4046	15.7026		15.0202	+
(UniMod:1)SGELPPNINIK(UniMod:121)EPR	-0.51812	0.00126422	0.188363	0.173648	0.0515481	0.997344	0.500979	0.558252	SFXN1	Q9H9B4_K12	478	20.1135	19.9455	19.9673	20.2427	19.8646	20.3618	20.2176	20.5785	20.1683	20.0856	20.3951	20.3146	20.1096	20.2328	20.414	19.5178	19.607	19.7561	19.4802	19.3533
(UniMod:1)SGGGTETPVGC(UniMod:4)EAAPGGGSK(UniMod:121)K	0.0173864	0.390518	0.0221097	0.220141	0.983292	0.547963	0.974166	0.728793	BLOC1S5	Q8TDH9_K21	479		15.7869	14.9126	15.5909	15.3857	15.1971	15.6502	15.576	15.6507	15.8588	14.427	16.6645	15.6127	15.4958	15.9214	16.2526	15.2497	15.4042	15.741	15.3951
(UniMod:1)SGGK(UniMod:121)YVDSEGHLYTVPIR	0.26839	0.0423491	0.366405	0.116844	0.216134	0.891993	0.069897	0.624999	CAV1	Q03135_K5	480	25.1379	25.364	24.8847	25.3379	25.3847	25.7708	25.7343	25.3003	25.1723	25.4541	25.2881	25.2774	25.2143	25.21	25.2731	25.1965	25.2986	25.46	25.3204	25.7191
(UniMod:1)SGSMATAEASGSDGK(UniMod:121)GQEVETSVTYYR	0.417134	0.399717	0.00233461	-0.111786	0.0677678	0.0979318	0.993756	0.673235	CYB5B	O43169_KNA_K15	481	20.9899	21.1726	20.8168	21.1391	21.1989	20.8335	21.1289	20.9663	21.0575	20.9691	20.6826	20.962	21.5788	21.527	21.6447	20.9667	21.4307	21.5492	21.5835	21.2235
(UniMod:1)SGSSGTPYLGSK(UniMod:121)ISLISK	0.398702	0.881796	0.408122	0.489126	0.428378	0.0519423	0.37608	0.246742	LSM14B	Q9BX40_K13	482	14.7791	15.2961		15.9392	15.6594			15.8331	15.761		16.2094	15.5115	16.0907	16.2936	16.2755				15.6706	15.8031
(UniMod:1)SGSSSVAAMK(UniMod:121)K	0.527279	0.700914	0.794007	0.744611	0.0772841	0.0262351	0.00733793	0.0136469	GNG5	P63218_K11	483	22.3225	22.6352	22.0155	22.6928	23.4523	23.4457	23.0362	22.9078	23.3599	23.2082	22.8419	23.2344	23.4263	23.3824	22.6901	22.9708	23.2097	22.6415	22.923	23.0008		+	+	+
(UniMod:1)SGTLEK(UniMod:121)VLC(UniMod:4)LR	-0.48239	-0.264837	0.718413	-0.0366342	0.555627	0.782552	0.26982	0.968431	MRPL48	Q96GC5_K7	484			15.2268		16.4761	15.1163	16.0713	16.1171	15.0723		15.4911	15.0072	15.1864	14.7375				14.7002		14.7887
(UniMod:1)SGTSSPEAVK(UniMod:121)K	-0.27645	-0.0920074	-0.100818	-0.324733	0.41016	0.80717	0.772443	0.252676	MON2	Q7Z3U7_K11;Q7Z3U7-2_K11;Q7Z3U7-5_K11;Q7Z3U7-6_K11	485		16.9717	16.7865	17.126	16.9188			16.8024	16.8431	16.2591		16.8078	16.8871	16.9679		16.7532	16.6899		16.68
(UniMod:1)SHK(UniMod:121)QIYYSDK	0.47637	0.335756	0.331547	0.325884	0.0266361	0.144308	0.112192	0.134159	CKS1B	P61024_K4	486	20.2425	20.8771	20.6753	20.9324	20.8843	21.2419	20.9759	20.9515	20.7752	21.1809	21.0404	21.0344	20.8209	21.0778	21.0761	21.0956	21.247	21.1043	21.1783	21.1032	+
(UniMod:1)SHTEVK(UniMod:121)LK	-0.193455	-0.0192228	-0.301368	-0.188442	0.55366	0.965325	0.282561	0.54632	TEX30	Q5JUR7_K7	487	16	17.0125	16.9505	16.7768	16.1656	16.4345	16.4201	16.514	16.481	16.2846	16.5234	16.6971	16.4486	16.6387	16.8695	16.706	16.3758	16.602	16.2275	16.7606
(UniMod:1)SIEK(UniMod:121)IWAR	-0.10682	-0.0109045	-0.059018	-0.0853191	0.690738	0.974809	0.818826	0.742589	ENO2	P09104_K5	488	18.7082	19.425	18.8454	19.2693	19.0498	18.8641	19.0969	19.0011	18.8503	19.0422	18.7575	19.2566	19.0544	19.0953	19.033	19.0214	18.9534	19.0099	18.9661	18.8912
(UniMod:1)SIGVPIK(UniMod:121)VLHEAEGHIVTC(UniMod:4)ETNTGEVYR	-0.0197633	0.0718699	-0.358399	0.102371	0.959674	0.852323	0.170573	0.750366	SNRPD3	P62318_K8;P62318-2_K8	489	21.2187	20.6427	20.9974	20.9874	20.5856	20.0136	20.7925	21.021	20.9827	20.9088	21.0784	21.2858	20.9111	21.0572	21.1372	21.0282	21.0336	20.7404	20.8379	21.1553
(UniMod:1)SILK(UniMod:121)IHAR	0.331731	0.24002	0.390737	0.486694	0.630267	0.75674	0.519417	0.427626	ENO1	P06733_K5	490	19.0655	20.4856	20.561	19.8564	20.9506	20.2494	20.4754	19.856	20.7298	20.8441	20.0518	20.2895	20.243	20.3402	20.0819	20.2634	20.6487	20.8776	20.856	18.913
(UniMod:1)SIMSYNGGAVMAMK(UniMod:121)GK	1.28926	1.29478	1.10374	1.03823	0.0512578	0.0723779	0.0817179	0.127175	PSMB3	P49720_K15	491	14.0825				16.0125	15.1152	15.0943	14.5228	15.1372	15.187	15.0379		15.7562	15.1466	15.2289		15.2088	15.0413	15.4242	15.8125
(UniMod:1)SK(UniMod:121)AHPPELK	0.320542	0.216006	-0.123494	0.0149778	0.0688514	0.263017	0.50383	0.950675	SNRPGP15;SNRPG	A8MWD9_K3;P62308_K3	492	22.3259	22.4602	22.7444	22.5397	22.3713	22.5567	22.2939	22.3542	22.6566	22.4018	22.4872	22.5845	22.6557	22.6934	22.7387	22.8464	22.9457	22.6304	22.8018	22.9745
(UniMod:1)SK(UniMod:121)GPAVGIDLGTTYSC(UniMod:4)VGVFQHGK	0.0660392	0.0238633	-0.291516	-0.121739	0.794242	0.935845	0.118288	0.572274	HSPA8	P11142_K3	493	23.3323	23.1699	23.0543	23.2316	22.7906	22.8705	22.7786	23.1824	23.0833	22.9157	23.0089	23.2933	23.0956	23.2684	23.1869	23.3326	23.0434	23.1809	23.4777	23.3503
(UniMod:1)SLK(UniMod:121)FTNAK	-0.12404	0.351681	-0.0332999	0.175456	0.895478	0.667165	0.96786	0.827613	KYAT3	Q6YP21-3_K4	494		16.7748		17.3726	16.798	17.0769	16.8537	17.4329	17.1254	16.6999	17.124	18.0473	17.7099	18.0073	16.4261	17.5582	16.734	16.5085	17.6065
(UniMod:1)SLK(UniMod:121)LQASNVTNK	0.706371	0.742417	1.0025	0.769388	0.000250323	0.000353961	5.90006e-06	0.000130527	RALY	Q9UKM9_K4	495	19.9916	20.4257	20.1421	20.3562	21.4108	21.2073	21.084	21.2235	20.9642	20.9377	21.0337	21.0575	21.0174	20.9889	20.9184	20.9605	21.0531	20.7107	20.9575	21.0197	+	+	+	+
(UniMod:1)SLLMISENVK(UniMod:121)LAR	0.200668	-0.369636	-0.614665	-0.374905	0.699817	0.451786	0.131313	0.400703	KATNA1	O75449_K11	496	17.9118	17.5157	17.1231	17.3823	17.2108	15.937	16.9482	17.3783	16.9157	17.0668	16.9882	17.4626	17.3953	17.2752	17.2419	16.542	17.1378	17.8035	18.0694	17.7248
(UniMod:1)SLLNK(UniMod:121)PK	0.463001	0.393906	-0.107929	0.249882	0.0378315	0.0963227	0.663273	0.279585	SNRPD2	P62316_K6	497	21.4932	22.0516	21.9835	21.8659	21.6937	21.8303	21.8393	21.5991	22.2391	21.9458	22.2307	21.9781	22.4387	22.1925	22.0884	22.2501	22.6889	22.0731	22.1955	22.2886	+
(UniMod:1)SLQVLNDK(UniMod:121)NVSNEK	0.0551556	0.215663	-0.118183	-0.257165	0.928747	0.722215	0.815251	0.594622	TACC3	Q9Y6A5_K9	498	17.3936	18.1151		17.7754	17.8648	17.9572	17.1367	17.6141	17.313	17.2284	17.5303	17.9452	17.6848	18.2568	17.9896		18.3269	18.0145	17.0301	17.8947
(UniMod:1)SLSDWHLAVK(UniMod:121)LADQPLTPK	-0.196114	0.027231	-0.123786	0.195884	0.318174	0.923089	0.524901	0.30599	UBL7	Q96S82_K11	499	19.866	19.736	19.7343	19.9761	19.731	19.5547	19.5119	20.0197	20.003	20.1322	19.988	19.9727	19.9812	19.8642	19.6644	19.9116	19.4621	19.6656	19.6849	19.7154
(UniMod:1)SLSNK(UniMod:121)LTLDK	-0.198427	-0.0764783	-0.0604623	0.0568074	0.267948	0.736694	0.757442	0.785797	PGK1	P00558_K6	500	20.392	20.218	20.3904	20.33	20.2396	20.2307	20.0959	20.5223	20.4019	20.229	20.3746	20.552	20.2587	20.3651	20.2514	20.1492	20.1793	19.972	20.1485	20.2367
(UniMod:1)SLVIPEK(UniMod:121)FQHILR	-0.246215	0.272801	-0.197412	0.155121	0.576374	0.551982	0.633147	0.728901	RPS18	P62269_K8	501	17.1128	16.6779	16.3932	16.909	17.2034	15.9388	16.2157	16.9454	16.9406	16.4088	17.0439	17.32	16.977	16.8854	17.1014	17.2202	16.2141	16.5649	16.422	16.907
(UniMod:1)SLYDDLGVETSDSK(UniMod:121)TEGWSK	1.25959	0.81869	0.878437	1.01348	0.0480713	0.217554	0.246834	0.138344	RBM17	Q96I25_K15	502		16.1099				16.9883			17.1264	17.1203			16.7169	16.6827	17.1507	17.1638	17.9037	17.6805	17.1492	16.7444	+
(UniMod:1)SLYPSLEDLK(UniMod:121)VDK	0.0447646	0.00968955	0.0246519	0.369456	0.909573	0.982079	0.945778	0.194881	SDCBP	O00560_K11;O00560-2_K11	503	19.7622	19.3727	19.67	19.9542	19.8176	19.1742	19.6867	20.1793	20.0509	19.7264	20.2437	20.216	19.6431	19.7693	19.7825	19.6029	19.587	19.5918	19.6828	20.0766
(UniMod:1)SNK(UniMod:121)EGSGGFR	-0.778112	0.208484	-0.363254	-0.241837	0.0379279	0.663673	0.336214	0.564169	TSNAX	Q99598_K4	504	18.5781	19.1847	19.3289	19.2754	19.1551	18.4277	18.4947	18.8366	19.1281	18.464	18.5143	19.2934	19.4807	19.4987	19.005	19.2166	18.9286	17.9144	18.4587	17.9529	+
(UniMod:1)SNMEK(UniMod:121)HLFNLK	1.48292	0.560825	0.293797	0.582727	2.68697e-05	0.0751963	0.326457	0.05153	CHMP1B	Q7LBR1_K6	505	16.6008	16.6183	17.063	16.7321	16.8654	17.222	16.9356	17.1664	17.2848	17.3777	17.2764	17.4062	17.1996	17.4084	17.3162	17.3333	18.5383	17.4221	18.2956	18.6899	+
(UniMod:1)SNPFLK(UniMod:121)QVFNK									MOB3A	Q96BX8_K7	506	17.5148			17.4517							17.319		17.4156	17.6507	17.7137	17.8015
(UniMod:1)SQAEFEK(UniMod:121)AAEEVR	0.0311894	0.162406	0.125034	-0.0917358	0.915525	0.508842	0.571559	0.704843	DBI	P07108_K8	507	20.5616	21.1267	21.0357	20.976	20.8577	21.1783	21.177	20.9871	20.6239	20.762	20.9205	21.0267	20.9114	21.045	21.2332	21.1601	20.9232	20.8242	20.9775	21.0998
(UniMod:1)SQDTEVDMK(UniMod:121)EVELNELEPEK	-0.716738	-0.408613	-0.626655	-0.252256	0.157041	0.453734	0.171345	0.655372	SLC3A2	P08195-2_K10	508	18.8681			18.2706	18.4398	17.6345	17.4807	18.2158	18.1657		18.4371	18.3485	18.2232	17.9803	18.3374	18.1021	18.0803	17.1926		18.285
(UniMod:1)SQEGVELEK(UniMod:121)SVR	0.136075	-0.0528638	-0.169517	0.101809	0.862247	0.953153	0.800276	0.884198	RYDEN	Q9NUL5_K10;Q9NUL5-3_K10;Q9NUL5-4_K10	509	15.549	16.0427		15.4073	15.9386	15.9373	14.6146		15.6719	15.9055	15.4991	15.996	14.8137	16.048	15.9787			15.4242	15.6841	16.2989
(UniMod:1)SQGPPTGESSEPEAK(UniMod:121)VLHTK	-0.364868	-0.0602655	-0.280906	-0.195306	0.0981206	0.84814	0.189729	0.401279	SMG5	Q9UPR3_K16	510	17.0329	17.1776	16.8733	17.155	17.0814	16.8732	16.5601	16.6004	16.8256	16.6512	17.1133	16.8674	17.1698	16.8633	16.8031	17.1615	16.8329	16.7398	16.7555	16.4512
(UniMod:1)SQK(UniMod:121)QEEENPAEETGEEK	-0.413571	-0.546905	-0.282376	-0.26081	0.220303	0.113315	0.394398	0.457274	ENSA	O43768_K4	511	19.1926	19.5016	18.7716	19.0906	18.8034	18.978	18.7895	18.856	18.9779	19.3817	18.5907	18.5628	18.5177	18.6278	18.8743	18.349	18.9254	18.4557	19.2617	18.2592
(UniMod:1)SQYTEK(UniMod:121)EPAAMDQESGK	-0.124052	-0.326263	-0.3191	-0.299633	0.888878	0.693067	0.649457	0.731219	PJA2	O43164_K7;O43164-2_K7	512		15.4091		15.1215	15.3806	14.9829	15.3914	14.0298	15.3224		14.6089		15.2726	15.3274	14.894	14.2619	15.4231	15.1617	15.6424	14.3376
(UniMod:1)SSAC(UniMod:4)DAGDHYPLHLLVWK(UniMod:121)NDYR	-0.0116199	0.246078	0.902493	0.466776	0.969616	0.267419	8.6895e-05	0.0219626	ANKRD13A	Q8IZ07_K19	513	18.0384	18.0223	18.0303	18.5651	19.1192	19.0933	18.822	19.2316	18.6282	18.6873	18.765	18.4428	18.5364	18.3978	18.478	18.2283	18.0726	18.1837	18.2135	18.1398			+	+
(UniMod:1)SSAPTTPPSVDK(UniMod:121)VDGFSR	-0.0566119	0.0510679	-0.00940474	-0.137269	0.826215	0.853868	0.970033	0.514578	PPP2R5E	Q16537_K13;Q16537-2_K13	514	18.0653	18.5854	18.5007	18.4578	18.4351	18.5391	18.4574	18.14	18.2509	18.4115	18.1374	18.2603	18.3797	18.5459	18.3463	18.5417	18.4773	18.1994	18.3249	18.3812
(UniMod:1)SSEPPPPYPGGPTAPLLEEK(UniMod:121)SGAPPTPGR	-0.346646	-0.214439	0.0104927	0.0869513	0.0845446	0.341013	0.967686	0.712212	CDIP1	Q9H305_K21;Q9H305-2_K21;Q9H305-3_K21	515	19.6969	19.3348	19.3869	19.9608	19.5107	19.4838	19.6748	19.7521	19.7023	19.5752	19.645	19.8047	19.2734	19.3873	19.5095	19.3516	19.1317	19.3567	19.365	19.1394
(UniMod:1)SSESK(UniMod:121)EQHNVSPR	-0.250861	-0.0976558	-0.161193	-0.137884	0.484689	0.82718	0.644189	0.712053	SLC26A2	P50443_K6	516	17.7092	17.8009	18.0251	17.4996	18.1754	17.2511	17.378	17.5854	17.807	17.3792	17.2646	18.0325	17.7632	17.6163	17.5443	17.7203	17.681	17.0447	17.8323	17.4733
(UniMod:1)SSFGAGK(UniMod:121)TK	-0.398034	-0.0285749	-0.593006	-0.524169	0.27583	0.958453	0.0765355	0.134175	EML2	O95834_K8	517	19.6194	19.5106	19.5012	19.833	19.3122	19.2485	18.464	19.0675	19.5031	18.7186	18.6687	19.4772	19.9968	19.6708	19.17	19.5123	19.5623	18.8861	19.2268	19.1969
(UniMod:1)SSFSESALEK(UniMod:121)K	0.8832	0.699519	0.686296	0.719737	2.58839e-05	0.000669855	0.000364993	0.00028549	RPRD1B	Q9NQG5_K11	518	18.5433	18.6579	18.4206	18.7471	19.3898	19.4739	19.1875	19.0628	19.2552	19.2206	19.3725	19.3995	19.2752	19.2563	19.4303	19.2051	19.4872	19.5407	19.283	19.5907	+	+	+	+
(UniMod:1)SSGNAK(UniMod:121)IGHPAPNFK	-0.00338706	0.135041	0.217245	0.541208	0.99668	0.852197	0.700909	0.30001	PRDX1	Q06830_K7	519	21.5912	21.4677	21.7622	20.9135	21.2901	21.6007	22.6329	21.0799	21.4901	21.6399	22.6943	22.075	21.4137	21.2807	22.3317	21.2486	21.2279	21.3307	21.1634	21.9989
(UniMod:1)SSILPFTPPIVK(UniMod:121)R	-0.893812	-0.203288	-1.04086	-0.436429	0.0150658	0.664868	0.00488543	0.248539	SMAD3	P84022_K13	520	20.9159	20.7168	20.88	21.1273	20.3704	19.1472	19.7708	20.1882	20.5254	20.2926	20.423	20.6532	20.6233	20.5334	21.0952	20.5749	20.2417	19.3638	20.5285	19.9307	+		+
(UniMod:1)SSILPFTPPVVK(UniMod:121)R	-0.754661	-0.157079	-0.865823	-0.0308591	0.0671219	0.780149	0.0303621	0.956676	SMAD2	Q15796_K13;Q15796-2_K13	521	20.4867	21.2862	20.8494	21.412	20.5274	19.5423	19.9573	20.544	20.916	21.6664	20.8205	20.508	20.7808	20.8872	21.064	20.674	19.9947	19.9818	20.854	20.1851			+
(UniMod:1)SSK(UniMod:121)QEIMSDQR	0.823551	0.766125	0.605114	0.454132	6.72569e-05	0.000338838	0.00127495	0.0130659	ESF1	Q9H501_K4	522	17.5358	17.6571	17.9385	17.7624	18.2004	18.4802	18.2644	18.3692	18.1314	18.3635	17.9894	18.226	18.4401	18.5759	18.3738	18.5685	18.7406	18.4513	18.4821	18.5139	+	+	+	+
(UniMod:1)SSNEC(UniMod:4)FK(UniMod:121)C(UniMod:4)GR	-0.544502	-0.0145509	0.132558	-0.0527413	0.162616	0.980213	0.763017	0.918112	CNBP	P62633-4_K8;P62633-8_K8	523	21.2436	21.551	21.4462	21.6673	21.8776	21.8315	21.1479	21.5813	21.6404	21.3683	20.9687	21.7196	21.5369	21.7217	21.0725	21.5186	21.1437	20.5288	21.7088	20.3487
(UniMod:1)SSPMPDC(UniMod:4)TSK(UniMod:121)C(UniMod:4)R	0.268715	0.493523	0.0755366	0.337297	0.322889	0.0658109	0.799764	0.191881	IBTK	Q9P2D0_K11	524	16.8169	16.5225	15.9849	16.5022	16.6044	16.7628	16.2607	16.5008	16.8281	16.8486	16.5283	16.9708	17.2907	16.8381	16.8371	16.8347	16.6946	16.5835	16.6844	16.939
(UniMod:1)SSSLGK(UniMod:121)EK	-0.416254	-0.277421	-0.771065	-0.704892	0.197791	0.446759	0.0195915	0.0268004	SHOC2	Q9UQ13_K7;Q9UQ13-2_K7	525	19.0606	18.7677	18.2428			17.5017	18.066	18.1903	18.3648	17.9418	17.653	17.9825	18.5347	18.3152	18.4006	18.4013	18.3794	18.1632	18.1083	18.4456			+	+
(UniMod:1)SSSPLSK(UniMod:121)K	0.120483	0.345999	-0.00380983	-0.0261469	0.725857	0.245436	0.991661	0.944788	UBA1	P22314_K8	526	21.8136	21.8338	21.6622	21.842	22.0842	22.02	21.3913	21.6408	21.9878	21.6273	21.4367	21.9951	22.233	22.264	21.8545	22.1841	22.2096	21.6756	21.5956	22.1527
(UniMod:1)SSSPVNVK(UniMod:121)K	1.12375	0.712801	0.818081	0.763279	3.37786e-05	0.00479159	0.000799477	0.00180419	HNRNPU	Q00839_K9;Q00839-2_K9	527	23.2377	23.3873	23.2832	23.4814	24.3018	24.413	23.8982	24.0489	24.3183	23.9813	23.7524	24.3906	24.1017	24.186	23.939	24.014	24.5867	24.1837	24.4554	24.6587	+	+	+	+
(UniMod:1)SSTQFNK(UniMod:121)GPSYGLSAEVK	0.234929	0.125246	0.329538	0.0605514	0.274949	0.622979	0.095274	0.811845	CNN2	Q99439_K8	528	17.6797	17.6773	17.5743	17.8444	17.7653	18.2675	18.1462	17.9149	17.7979	17.4812	17.8274	17.9114	17.7575	17.9547	17.9177	17.6469	17.9656	17.8259	18.1482	17.7758
(UniMod:1)SSTSPNLQK(UniMod:121)AIDLASK	0.267882	0.129167	-0.135737	0.211511	0.495854	0.784826	0.748898	0.585558	VPS4B	O75351_K10	529	15.7376	16.1337		16.118	16.2513	15.2439	16.0869		16.0082	16.0315	16.4915	16.3005	16.357	15.7843	16.0377	16.3233	15.9695	16.2219	16.2795	16.5864
(UniMod:1)SSYFVNSLFSK(UniMod:121)YK	0.842423	0.938878	0.91225	0.707203	0.000774041	0.00061711	0.000364993	0.00391931	HOXB8	P17481_K12	530	16.8276	17.3144	17.0823	17.3509	18.2869	17.8205	18.1474	17.9695	17.8359	17.6185	17.9675	17.9821	18.3189	18.0596	17.9542	17.998	18.1527	17.6364	17.9405	18.2153	+	+	+	+
(UniMod:1)STAAVPELK(UniMod:121)QISR	-0.00474635	0.0354687	0.501053	0.37508	0.985792	0.888885	0.00374976	0.0290901	NUDT16L1	Q9BRJ7_K10	531	21.7663	21.7314	21.7298	22.029	22.4467	22.2295	22.347	22.2375	22.1361	22.0179	22.2795	22.3234	21.9188	21.8517	21.8933	21.7346	21.8559	21.6892	21.6996	21.9928			+	+
(UniMod:1)STDTGVSLPSYEEDQGSK(UniMod:121)LIR	-0.0934961	0.454663	0.55944	0.792829	0.836702	0.212479	0.0854346	0.0197515	HIGD1A	Q9Y241_K19	532	18.4445	19.0818	19.3421	19.5573	19.6103	19.5514	19.6666	19.8353	20.1204	19.5057	20.06	19.911	19.5394	19.6233	19.7597	19.3221	18.8337	19.2706	18.498	19.4495				+
(UniMod:1)STK(UniMod:121)VPIYLK	0.0928534	0.156339	0.0211235	-0.27349	0.721094	0.53096	0.941848	0.194835	CDC42EP2	O14613_K4	533	18.3888	18.7447	18.9472	19.019		18.6672	18.8038	18.9172	18.5932	18.3025	18.5457	18.5644	18.8671	18.8423	18.9726	19.043	18.8385	18.7834	18.759	19.0903
(UniMod:1)STNIC(UniMod:4)SFK(UniMod:121)DR	0.0282109	0.107059	-0.0728233	0.0519443	0.927564	0.704253	0.770301	0.850242	FAM72C;FAM72A;FAM72D;FAM72B	H0Y354_K9;Q5TYM5_K9;Q6L9T8_K9;Q86X60_K9	534	19.2837	19.0489	19.148	19.2504	19.37	19.2443	18.785	19.0403	19.2681	19.2669	19.0237	19.38	19.34	19.4011	19.2342	19.1839	19.4068	18.8426	19.3546	19.2399
(UniMod:1)STVHEILC(UniMod:4)K(UniMod:121)LSLEGDHSTPPSAYGSVK	-0.253185	-0.105567	-0.670522	-0.317559	0.337344	0.748987	0.00628331	0.204128	ANXA2	P07355_K10	535	24.2954	24.1046	23.941	24.538	23.5067	23.0684	23.7451	23.8766	23.9171	23.7344	23.8682	24.089	24.0694	24.0211	24.1961	24.1702	23.7356	23.9387	24.1116	24.0803			+
(UniMod:1)SVAGLK(UniMod:121)K	0.0689288	-0.273205	-0.094687	-0.522665	0.84844	0.364433	0.756246	0.0493667	SH3GL1	Q99961_K7	536	19.3032	19.5793	19.7785	19.6428	19.3584	19.7756	19.3907	19.4003	19.5002	18.9366	18.5684	19.208	19.4109	19.2979	19.2035	19.2986	19.9205	19.6777	19.6648	19.3165				+
(UniMod:1)SVDPLSSK(UniMod:121)ALK	0.585608	0.573454	0.414144	0.603827	0.298398	0.335848	0.449941	0.269675	MAFF	Q9ULX9_K9	537	18.0208	19.3983	18.0685	18.8525	19.215	19.1987	19.316	18.2669	19.6131	19.538	19.3491	18.2552	19.5745	19.5042	19.2026	18.3526	19.2345	19.4592	19.1781	18.8106
(UniMod:1)SVELEEALPVTTAEGMAK(UniMod:121)K	-0.246309	0.47042	-0.766288	-0.110281	0.576186	0.254945	0.0362174	0.814672	H1FX	Q92522_K19	538	20.8846	20.3495	21.0926	20.8438	20.1874	19.3511	19.833	20.7339	20.8477	20.1353	20.7852	20.9612	21.1373	21.1641	21.2246	21.5262	20.325	20.3553	20.5197	20.9852			+
(UniMod:1)SVFGK(UniMod:121)LFGAGGGK	0.598596	0.230328	-0.101396	0.0622476	0.0104679	0.387202	0.698012	0.832507	CHMP4B	Q9H444_K6	539	19.4094	19.244	19.2162	19.4876	19.0057	18.9105	19.3824	19.6529	19.0401	19.4625	19.5274	19.576	19.4647	19.523	19.7645	19.5262	19.8777	19.9628	19.9104	20.0006	+
(UniMod:1)SVGC(UniMod:4)AC(UniMod:4)PGC(UniMod:4)SSK(UniMod:121)SFK	0.225629	0.147708	-0.129423	-0.12166	0.670432	0.807737	0.799261	0.823523	LDB1	Q86U70_K13	540	17.2658	16.7116	16.3125	16.1538	16.4985	16.965	16.0739	16.3886	16.3779	16.8122	16.2735	16.4935	16.9397	16.788	16.669	16.6379	17.873	16.2799	16.6436	16.5497
(UniMod:1)SVNYAAGLSPYADK(UniMod:121)GK	0.600415	0.403713	2.25091	0.553662	0.00476444	0.0668578	2.75263e-09	0.00947447	SIRT6	Q8N6T7_K15;Q8N6T7-2_K15	541	17.3134	17.459	17.2543	17.6689	19.6592	19.945	19.7006	19.3944	17.9992	18.1453	18.0257	17.74	17.7796	17.9963	17.8734	17.6612	18.1898	17.992	18.0863	17.8292	+		+	+
(UniMod:1)SVSGLK(UniMod:121)AELK	-0.272231	-0.202609	-0.114805	0.889891	0.693986	0.669357	0.804703	0.0340064	UBE2Q2	Q8WVN8_K7;Q8WVN8-2_K7;Q8WVN8-4_K7	542	16.284	16.805	17.1885		16.3158		17.0989	16.5184	17.6687	17.6151		17.6634	16.8959	16.7501	16.2515	16.3287		16.4869						+
(UniMod:1)SWIK(UniMod:121)EGELSLWER									DHDDS	Q86SQ9_K5;Q86SQ9-2_K5;Q86SQ9-3_K5;Q86SQ9-4_K5	543	18.4592	17.9316			17.8116		18.3828	18.8519			18.2456		18.3755		18.5131				18.633
(UniMod:1)SWIPFK(UniMod:121)IGQPK	-0.202394	0.0201074	-0.494477	-0.25586	0.814162	0.981903	0.355407	0.676982	BIN3	Q9NQY0_K7	544	17.8545	17.0918	17.6805	17.5207	17.1725	16.5435	16.8661	17.5874	17.7056	16.8078	17.2929	17.3178	18.07	17.3519	17.2491		18.3014		16.3676
(UniMod:1)SWLFGINK(UniMod:121)GPK	-0.0546941	-0.036666	-0.131126	-0.0852032	0.911079	0.942112	0.718548	0.834303	ATAD3A	Q9NVI7-2_K9	545	17.235	17.3933	16.4885	17.111	16.591	16.7547	16.9808	17.3769	16.7354	16.7838	17.4302	16.9376	17.1616	16.6959	17.1822	17.0415		17.2241	16.7893	16.9934
(UniMod:1)SYAEK(UniMod:121)PDEITK	-0.216517	-0.0674935	-0.020463	-0.14521	0.379635	0.834	0.944425	0.565236	GID8	Q9NWU2_K6	546	20.395	20.8529	20.3626	20.7582	20.7481	20.7775	20.6477	20.1135	20.5985	20.4756	20.434	20.2797	20.6369	20.4928	20.6019	20.367	20.4729	20.4	20.247	20.3827
(UniMod:1)TAEPMSESK(UniMod:121)LNTLVQK	0.971066	0.409256	0.379962	0.618811	0.00106876	0.182438	0.148765	0.0251876	ATRX	P46100_K10;P46100-4_K10	547	17.6014			18.1378	18.1621	18.2105	18.2791	18.3466	18.5138	18.2582	18.4399	18.7418	18.0933		18.4061	18.3373	18.687	18.7487	18.892	19.0351	+			+
(UniMod:1)TAVHAGNINFK(UniMod:121)WDPK	-0.68152	-0.693816	-0.333218	-0.290008	0.472599	0.452662	0.809991	0.801497	CTNNA1	P35221_K12	548	19.6973		20.2544	20.4664				19.8061			19.7869	19.9118	17.8099	20.0304	19.5976	20.3443	18.7753		19.5249	20.0732
(UniMod:1)TDAAVSFAK(UniMod:121)DFLAGGVAAAISK	-0.616133	0.828874	0.45756	0.62071	0.558587	0.483328	0.739891	0.535019	SLC25A5	P05141_K10	549			17.1843	17.7085				17.904	17.5565		17.5845	19.0603			18.549	18.0015	17.0625		15.7364	17.6919
(UniMod:1)TDALLPAAPQPLEK(UniMod:121)ENDGYFR	-0.1879	-0.301968	0.264333	0.304983	0.619977	0.41201	0.390151	0.336595	RHPN2	Q8IUC4_K15	550		19.4743		18.9264	19.6197	19.2712	19.5103	19.4574	19.398	19.6709	19.745	19.2074	19.114	18.8158		18.7653		18.818	19.0982	19.1211
(UniMod:1)TDFK(UniMod:121)LGIVR	-0.0217213	0.115477	-0.00616982	0.000561402	0.986426	0.893202	0.994084	0.999144	ZMYND19	Q96E35_K5	551		15.5444	14.3938	15.4936	15.1765			15.099	14.8974	14.8428	14.8076	16.0301	14.7805	15.6452	15.3524					15.1222
(UniMod:1)TDSK(UniMod:121)YFTTNK	-0.0286056	0.0902018	0.174992	-0.0203893	0.929104	0.764884	0.447087	0.946804	AP2B1	P63010_K5;P63010-2_K5	552	20.0993	20.3084	20.077	20.6139	20.4052	20.7277	20.498	20.1678	20.3238	20.2166	20.3103	20.1665	20.3904	20.2967	20.498	20.2745	20.445	19.8946	20.2924	20.3522
(UniMod:1)TDSK(UniMod:121)YFTTTK	-0.148817	-0.0430626	-0.0211322	0.0199211	0.578935	0.900961	0.943451	0.949439	AP1B1	Q10567-3_K5	553	18.7859	18.9443	18.5933	19.2032	18.8852	19.2461	18.7123	18.5987	18.8832	18.7041	18.9584	19.0607	18.9438	18.8118	18.7935	18.8054	18.8659	18.4651	18.8307	18.7698
(UniMod:1)TEADVNPK(UniMod:121)AYPLADAHLTK	0.5405	0.813911	0.762403	0.648455	0.11951	0.0252838	0.022612	0.0589254	SNU13	P55769_K9	554	19.5448	20.9538	20.8345	21.1596	21.4043	21.4227	21.3424	21.373	21.2795	21.1287	21.3327	21.3457	21.4184	21.4533	21.5493	21.3275	21.1584	21.285	21.0269	21.1845		+	+
(UniMod:1)TEFWLISAPGEK(UniMod:121)TC(UniMod:4)QQTWEK	-0.019493	0.343483	-0.287647	0.226583	0.97183	0.411786	0.442095	0.57716	ATP6V1C1	P21283_K13	555	18.702	19.2391	18.9504	19.8347	18.6673	18.4232	19.1453	19.34	19.5982	18.9224	19.8278	19.2843	19.6539	19.1941	19.6587	19.5935	19.1442	19.2715	19.2737	18.959
(UniMod:1)TENSTSAPAAK(UniMod:121)PK	-0.467698	-0.0330619	-0.537429	-0.485702	0.0516336	0.929191	0.022026	0.0441024	H1F0	P07305_K12	556	21.2278	21.3264	21.382	21.3304	20.9239	20.6494	20.6171	20.9263	21.0073	20.6878	20.5653	21.0632	21.5102	21.1677	20.8831	21.5732	20.9461	20.673	20.6845	21.0921			+	+
(UniMod:1)TEWETAAPAVAETPDIK(UniMod:121)LFGK	0.115755	0.795131	0.144614	0.367873	0.859821	0.118282	0.79719	0.478669	RPS5	P46782_K18	557	17.7822	18.3264	18.6938	19.2598	18.0286	18.4397	18.7449	19.4275	18.717	18.2786	19.2274	19.3107	19.2239	19.2021	19.6019	19.2148	18.2757	18.4616	18.5443	19.2436
(UniMod:1)TEYK(UniMod:121)LVVVGAGGVGK	-0.178262	-0.0029134	0.528087	0.319149	0.511495	0.993727	0.0228025	0.18664	HRAS	P01112_K5	558	18.4029	18.1862	18.333	18.2105	19.0989	18.9135	18.4796	18.7531	18.8878	18.4738	18.3644	18.6833	18.3894	18.2707	18.5862	17.8746	18.0388	18.1537	18.0369	18.1901			+
(UniMod:1)TFNSFEGSK(UniMod:121)TC(UniMod:4)VPADINK	1.09384	1.10462	-0.75726	0.201214	0.00580315	0.00890591	0.0451819	0.656129	XIAP	P98170_K10	559	18.2451	18.3545	18.0149	18.754	16.7222	17.8462	17.3872	18.3839	18.5376	18.4262	18.5824	18.6272	19.4497	19.1251	19.531	19.6812	19.5417	19.0362	19.3602	19.806	+	+	+
(UniMod:1)TGSNEFK(UniMod:121)LNQPPEDGISSVK	-0.214198	0.0448729	0.54539	-0.390817	0.694123	0.948338	0.208176	0.444629	BUB3	O43684_K8;O43684-2_K8	560	16.3601	16.8379	16.8474	16.0537	17.2812	17.1895	17.2437	16.5662	16.0932	16.7921		15.5165	16.9979	16.1605	15.944	17.1762	16.3458	16.3094	16.466	16.1212
(UniMod:1)TGYTPDEK(UniMod:121)LR	-0.0545033	0.117188	-0.363556	-0.182657	0.839856	0.641225	0.0595502	0.388527	NDUFB6	O95139_K9	561	21.4143	21.693	21.6285	21.9406	21.3635	21.6465	21.0549	21.1573	21.3693	21.4437	21.5988	21.5339	21.7407	21.7327	21.741	21.9307	21.599	21.5707	21.5978	21.6909
(UniMod:1)THEEHHAAK(UniMod:121)TLGIGK	-0.0659794	-0.313288	-0.402747	-0.337923	0.878272	0.376411	0.184913	0.293781	PFKM	P08237_K10	562	18.5957	18.8238	18.8315	18.7397	17.8047	18.3979	18.6883	18.4889	18.091	18.4389	18.486	18.6231	17.7255	18.5889	18.6642	18.759	18.6571	18.6693	18.5594	18.8411
(UniMod:1)THFNK(UniMod:121)GPSYGLSAEVK	0.591571	0.410167	0.316783	0.262566	0.0373096	0.181028	0.262553	0.384417	CNN3	Q15417_K6	563	17.2139	18.0528	17.8974	18.2274	18.1195	18.1059	18.2947	18.1384	18.1134	17.8675	17.9741	18.4866	18.2781	18.3032	18.2328	18.2179	18.8029	18.2947	18.1284	18.5317	+
(UniMod:1)TLEEFSAGEQK(UniMod:121)TER	-0.0393115	0.352923	0.0859877	0.146419	0.907088	0.169851	0.754776	0.585898	GADD45A	P24522_K12	564	18.1158	18.8575	18.4801	18.8018	18.5079	18.9478	18.8065	18.337	18.5973	18.8535	18.609	18.7812	18.8223	18.8807	19.0626	18.9014	18.5447	18.6563	18.5138	18.3832
(UniMod:1)TMDK(UniMod:121)SELVQK	0.331913	0.211609	0.0761885	0.125295	0.192167	0.465637	0.792098	0.661404	YWHAB	P31946_K5	565	17.0442	17.1761	16.8738	16.9026	17.5465	17.072	16.8656	16.8173	17.1397	17.2275	17.0812	17.0494	17.2486	17.4763	17.2647	16.8536	17.5667	17.2202	17.4599	17.0776
(UniMod:1)TNEEPLPK(UniMod:121)K	0.0671126	0.0535671	-0.0914716	-0.26874	0.795495	0.850356	0.676621	0.179297	WTAP	Q15007_K9	566	18.4354	18.3765	18.5561	18.5528	18.5383	18.4924	18.1719	18.3524	18.401	18.3039	17.9608	18.1801	18.6477	18.7639	18.4438	18.2797	18.5724	18.6971	18.5005	18.4194
(UniMod:1)TSANK(UniMod:121)AIELQLQVK	-0.14075	-0.220996	-0.780112	-0.495439	0.788123	0.664049	0.043535	0.22487	RPAP3	Q9H6T3_K6	567	15.7915	15.2785	15.4019	15.0716	15.2673	14.0268	14.1549	14.9739	15.4899	14.6999	14.6458	14.7261	15.642	15.2258	14.7419	15.0498	15.1913	15.0371	15.2894	15.4627			+
(UniMod:1)TSEVIEDEK(UniMod:121)QFYSK	0.219633	0.333007	0.229893	0.244722	0.249585	0.0842043	0.198966	0.187001	NTMT1	Q9BV86_K10	568	19.8944	20.3349	20.0423	20.4899	20.5036	20.4853	20.3818	20.3103	20.4868	20.3801	20.34	20.5335	20.5925	20.6162	20.4706	20.4142	20.4131	20.4283	20.3486	20.45
(UniMod:1)TSK(UniMod:121)GPEEEHPSVTLFR	-0.295906	0.071904	-0.382197	-0.405965	0.126086	0.782992	0.0387241	0.0340995	ACY1	Q03154_K4	569	19.365	19.1914	19.5804	19.635	18.7937	19.1024	19.2209	19.1259	18.9483	18.9266	19.1183	19.1548	19.3421	19.4271	19.6065	19.6838	19.1845	19.1556	19.0614	19.1866			+	+
(UniMod:1)TTEK(UniMod:121)SLVTEAENSQHQQK	-0.03041	-0.0759564	-0.322261	-0.171092	0.961564	0.907818	0.475074	0.720587	EPB41	P11171_K5;P11171-2_K5	570	15.7126	15.9419		15.6005	14.7972		16.1627	15.3283	15.8946	15.5082	15.1285	15.791	15.6163	15.9803	15.4305		15.5812	15.7634	15.8191
(UniMod:1)TTETGPDSEVK(UniMod:121)K	-0.116601	0.0791514	-0.239593	-0.133876	0.747345	0.845636	0.407867	0.685826	EPB41L1	Q9H4G0_K12	571	17.0361	17.0077	17.261	17.1932	17.1168	17.1144	16.4446	16.8636	17.3827	16.6887	16.7257	17.1653	17.2671	17.1886	17.1021	17.2567	16.8065	16.6156	17.3052	17.3041
(UniMod:1)TTEVGSVSEVK(UniMod:121)K	0.0965947	0.124868	0.00531754	-0.0944526	0.697826	0.617087	0.98359	0.687661	EPB41L2	O43491_K12	572	21.9886	22.3738	21.9461	22.3371	22.3177	22.3075	22.2903	21.7514	22.0741	22.151	22.0302	22.0124	22.3502	22.1883	22.365	22.2416	22.2591	22.2271	22.2419	22.3038
(UniMod:1)TTK(UniMod:121)NLETK	-0.297076	-0.431813	0.249936	-0.872217	0.490115	0.30772	0.564057	0.035558	BLZF1	Q9H2G9_K4;Q9H2G9-2_K4	573		17.3045	17.4927	16.7667	17.6305	17.4816		17.2015		16.2889	15.8222	16.8361	16.3767	16.9546	16.7343	16.9591	16.9052	16.9032	17.2789	16.4763				+
(UniMod:1)TTLDDK(UniMod:121)LLGEK	-0.70938	-0.0646983	-0.188858	-0.196272	0.0202641	0.886712	0.564288	0.565438	PDCL	Q13371_K7	574	17.3733	17.6045	17.5731	17.7675	17.3373	17.2715	17.534	17.4202	17.4603	17.1807	17.4418	17.4504	17.633	17.3797	17.3702	17.6768	16.061	17.0683	16.8841	17.4675	+
(UniMod:1)TTLK(UniMod:121)EAVTFK									ZNF225	Q9UK10_K5	575	16.3374	15.9314		15.6174								15.8287	16.2982	15.9042	15.5671	15.9336				16.4665
(UniMod:1)TTPANAQNASK(UniMod:121)TWELSLYELHR	1.904	1.19428	1.52009	1.7871	3.15046e-06	0.000962074	4.13434e-05	9.43073e-06	RING1	Q06587_K12	576		17.6816	16.7442	17.8649	18.8665	18.8571	18.8754	19.2024	19.2654	19.2208	19.1775	19.2057	18.6515	18.4512	18.7466	18.6487	19.0514	19.2137	19.5905	19.4813	+	+	+	+
(UniMod:1)TTPGK(UniMod:121)ENFR	0.0784645	0.101564	-0.183497	0.00723079	0.747345	0.678846	0.338131	0.978804	KPNA1	P52294_K6	577	19.2718	19.3286	19.1818	19.4161	19.0675	19.3336	18.9036	19.1596	19.3714	19.4207	19.0613	19.3737	19.582	19.5541	19.234	19.2344	19.3643	19.4708	19.4416	19.2354
(UniMod:1)TTPNK(UniMod:121)TPPGADPK	0.0226136	0.136271	0.252734	0.095302	0.935496	0.561072	0.17878	0.669873	ANAPC10	Q9UM13_K6	578	19.0795	19.6508	19.288	19.679	19.6098	19.7451	19.7127	19.6406	19.4097	19.5646	19.4499	19.6543	19.5994	19.6053	19.5151	19.5225	19.4302	19.2746	19.5996	19.4833
(UniMod:1)TTSASSHLNK(UniMod:121)GIK	-0.199799	-0.00217671	-0.26544	-0.337779	0.431903	0.99522	0.241013	0.144405	GLUL	P15104_K11	579	18.612	18.4442	18.2684	18.363	18.3057	18.3422	18.1335	17.8444	18.4096	17.6931	18.1533	18.0804	18.6273	18.4031	18.4062	18.2424	18.2029	18.0277	18.3591	18.2987
(UniMod:1)TTTTTFK(UniMod:121)GVDPNSR	0.33361	0.178395	-0.203543	-0.0245532	0.0251842	0.279299	0.162542	0.901237	JPT1	Q9UK76_K8	580	21.1879	21.4792	21.2634	21.4092	21.1721	21.2124	21.1235	21.0176	21.2842	21.2845	21.2295	21.4433	21.5658	21.5116	21.4853	21.4906	21.7197	21.629	21.5811	21.7443	+
(UniMod:1)VEEVQK(UniMod:121)HSVHTLVFR	0.274552	0.390961	0.00332685	-0.0811971	0.562968	0.406572	0.994979	0.887056	PLRG1	O43660_K7;O43660-2_K7	581		14.6346	15.7765	15.4386	15.2965	15.2285	15.2217	15.3995	15.4889	15.0327		15.0845	15.4975	15.2929	16.0165	15.8899	15.5814	15.4433	15.0304	16.1759
(UniMod:1)VMEK(UniMod:121)PSPLLVGR	0.0263604	0.138134	-0.0373073	0.128591	0.944266	0.67237	0.90702	0.633882	G3BP1	Q13283_K5	582	17.8766	18.1879	18.1112	18.2793	17.9875		17.9642	18.2776	18.236	18.2114	18.277	18.2449	18.307		18.6233	17.8254	17.9878		18.2679	18.1646
AAAAAAALQAK(UniMod:121)SDEK	-0.241391	0.172149	0.611931	0.288157	0.175904	0.386439	0.000846436	0.0985765	RPL4	P36578_K364	583	20.7564	20.9374	20.8756	21.0147	21.3782	21.4865	21.6269	21.5402	20.9864	21.0667	21.4033	21.2803	20.9529	21.0543	21.1742	21.0912	20.498	20.6083	20.7575	20.7546			+
AAAAASAAGPGGLVAGK(UniMod:121)EEK									UNC119B	A6NIH7_K24	584					16.0167	15.4541			15.3506	15.3968		15.0782	16.5194	15.8231		16.1722	15.4059	15.6434	15.4591	16.1224
AAAAK(UniMod:121)STAMEETAIWEQHTVTLHR	0.852748	0.50178	1.93863	1.15908	0.0200085	0.224503	2.71785e-05	0.00299952	TJP1	Q07157-2_K9	585	15.276	16.039			17.8899	17.7539	17.3513	17.3894	16.7637	16.9664	16.5276	17.0086	15.7708	16.3573		16.3497	16.5874	16.3977	16.6537	16.4022	+		+	+
AAAALFGGK(UniMod:121)K	0.0170505	0.221558	-0.425748	-0.269562	0.957949	0.381596	0.0470784	0.235435	PLK2	Q9NYY3_K375	586	20.4096	20.3229	20.0813	20.3412	19.7159	19.9295	20.2003	19.6064	19.9308	19.7905	20.3499	20.0056	20.3447	20.5368	20.6082	20.5515	20.0731	20.4533	20.2828	20.4141			+
AAAAVEPDVVVK(UniMod:121)R	-0.236742	-0.219218	-0.325835	-0.39793	0.342893	0.413115	0.14894	0.0873285	SELENOS	Q9BQE4_K77	587	20.053	20.0431	20.6987	20.0284	20.0188	19.801	19.814	19.886	19.8812	19.655	19.7644	19.9308	19.9331	19.933	19.9183	20.1618	19.8569	19.7923	19.8729	20.354
AAADPK(UniMod:121)VAFGSLAANGPTTLVDK									NUP50	Q9UKX7_K110	588					15.5574							18.5589					17.5053			18.6029
AAAEAAAEAK(UniMod:121)AR	0.609067	0.136807	0.112575	0.590993	0.209413	0.837843	0.841127	0.216847	MAGED2	Q9UNF1_K494	589	18.8305	18.7628	18.3283	19.685	18.0305	19.5602	19.3119	19.1543	18.8566	19.7514	19.7464	19.6162	18.7511	18.6707	19.3662	19.3658	19.5142	19.3657	19.7067	19.4562
AAAEDVNVTFEDQQK(UniMod:121)INK	-0.255721	-0.0852335	0.0563549	-0.200878	0.645202	0.894857	0.915527	0.691878	PFDN4	Q9NQP4_K22	590				15.9202	15.7133	16.2895	15.7455	16.1579	15.7279	15.6499	15.7802			16.0694	15.5102	15.9253		15.5462	15.7828
AAAEIYEEFLAAFEGSDGNK(UniMod:121)VK	-0.0328981	0.131448	-0.500661	0.291343	0.979409	0.902932	0.531909	0.770556	U2SURP	O15042_K131;O15042-2_K131	591	17.9996			18.6946		17.0868	17.6529	18.7997	18.4342	18.8428			17.5943	19.0935	18.5372	18.6894	18.0773		18.5511
AAAEK(UniMod:121)AFQEGIAK	0.117173	0.164408	0.400675	0.138854	0.900241	0.864519	0.57448	0.871703	BAZ1B	Q9UIG0_K885;Q9UIG0-2_K881	592	16.6024	16.4102	16.4508	15.594	15.7188	16.6292	17.6649	16.6472	15.3079	16.1954	17.7456	16.3638	15.6383	16.1886	17.0947	16.7934	15.9541	16.5247	16.4906	16.5566
AAAEK(UniMod:121)LFGNMEGDC(UniMod:4)PSDWK	-0.249342	0.0616044	0.209338	0.0966467	0.60183	0.920657	0.636963	0.851059	TFRC	P02786_K344	593		16.9597		16.855	16.7801	17.6053	16.8822	17.1991	17.1498	17.0534	16.904	16.9087	17.4114	16.952	16.8135	16.6988	17.2192	16.8097	16.3381	16.2648
AAAEVNQDYGLDPK(UniMod:121)IANAIMK									FH	P07954_K115;P07954-2_K72	594		17.4514			16.8736	17.1324	17.2593		17.4927	17.1268			17.1471		17.3577			17.3548
AAAFEEQENETVVVK(UniMod:121)EK	0.201673	0.0122041	0.170388	0.488935	0.474384	0.975403	0.51891	0.0510685	TLN1	Q9Y490_K2491	595	19.6019	19.8545	20.5783	20.1103	20.0842	20.2506	20.3333	20.1585	20.6686	20.5968	20.4365	20.399	20.2372	19.9556	20.0233	19.9777	20.0455	20.1538	20.2217	20.5308
AAAFEQLQK(UniMod:121)WK									TOMM70	O94826_K168	596	15.9444	16.9864			17.5103	17.0418	16.3536		16.7581	16.8203	16.953		16.1221	17.0088
AAAFPPGFSISEIK(UniMod:121)NK	0.289038	0.269787	-0.118718	0.0624901	0.644147	0.686927	0.848927	0.929144	RPF1	Q9H9Y2_K58	597			18.227	18.1284	18.459	17.6862	17.464	18.6269	18.3289	18.1697	17.8203	18.6421	18.7736	17.7747	18.2376	19.0041	18.531	18.3511	18.7311	18.2539
AAAGEFADDPC(UniMod:4)SSVK(UniMod:121)R	0.0446822	-0.0959118	0.187544	0.2672	0.930479	0.850918	0.62892	0.488987	CTNNA1	P35221_K120	598	19.4188	19.3826	19.6129	19.2338	19.3033	19.5738	20.2953	19.226	19.4325	19.4637	20.3206	19.5001	19.3359	19.1484	19.7568	19.0233	19.2301	19.4856	19.3104	19.8007
AAAGMVWK(UniMod:121)PK	0.66452	0.55336	0.449391	0.19736	0.100499	0.200392	0.256196	0.669294	DNTTIP1	Q9H147_K188	599		15.9502		15.3454	15.9414	16.1871	16.4477	15.8126	16.3756	15.8941	15.3007	15.8103	16.3152	16.2017	16.5041	15.7837	16.2571	16.4397	16.2574	16.2952
AAAGSHFDAAK(UniMod:121)AVEEQLR	0.210756	0.536708	0.215115	0.559855	0.609931	0.294195	0.506204	0.238168	PPP1R35	Q8TAP8_K128	600	15.871	16.2452	15.8258	16.2069	15.8945	16.4604	16.4021					16.5971			16.5739			16.0607		16.4353
AAAK(UniMod:121)C(UniMod:4)LDAVVSTR	-0.250415	0.145412	0.0448014	0.197869	0.226091	0.54746	0.85222	0.344023	CAND1	Q86VP6_K355	601	18.26	17.895	18.0567	18.0814	18.0456	17.9681	18.0843	18.3742	18.1901	18.1524	18.2986	18.4435	18.2459	18.0906	18.2478	18.2905	17.9411	17.8472	18.0235	17.4797
AAAK(UniMod:121)HLIER	0.258394	0.17696	0.683281	0.792464	0.615146	0.762021	0.101573	0.0667275	UBE3A	Q05086_K30;Q05086-3_K27	602	19.3575	20.1122	19.6974	19.9482	19.8813	20.8419	20.7326	20.3925	20.3447	20.8678	20.578	20.4947	20.1324	19.2342	20.3641	20.0924	20.3208	20.2532	20.4251	19.1497
AAALASGC(UniMod:4)TVEIK(UniMod:121)GGAHDYYNVLPNK	0.254464	0.0562779	-0.18477	0.221318	0.610058	0.924886	0.668566	0.617167	PM20D2	Q8IYS1_K308	603	17.357	17.0341	17.5983	17.6647	16.5067	17.5579	17.23	17.6205	17.3706	17.3214	17.6013	18.2461	16.8718	17.8184	17.5293	17.6598		17.5482	17.7372	17.7186
AAALASLK(UniMod:121)K	-0.119879	-0.0073878	0.0719473	0.0522843	0.541489	0.978219	0.707666	0.804279	SPTLC1	O15269_K126	604	20.5913	20.4241	20.6833	20.4371	20.4348	20.5933	20.8197	20.5758	20.5667	20.5861	20.5623	20.6299	20.4149	20.4754	20.6396	20.5763	20.3547	20.4372	20.2435	20.6209
AAALEAC(UniMod:4)LDVTK(UniMod:121)QK	1.94556	1.22276	0.979566	1.34922	1.50078e-06	0.000492179	0.00143509	0.000104468	NSRP1	Q9H0G5_K176	605	16.0577		16.2002		17.0009	16.9492	17.3362	17.1478	17.2891	17.5606	17.6012	17.4617	17.5372	17.0663	17.4463	17.3572	18.0436	17.6701	18.1957	18.3887	+	+	+	+
AAALEAMK(UniMod:121)DYTK	0.246914	0.32108	0.475819	0.497537	0.297125	0.180837	0.0281673	0.0266775	STIP1	P31948_K442	606	17.5527	18.3699	18.2722	18.0295	18.5779	18.5998	18.6194	18.3305	18.6807	18.5613	18.5922	18.3803	18.3992	18.4062	18.2816	18.4217	18.2734	18.4931	18.1527	18.2928			+	+
AAALGTK(UniMod:121)IIDEDGLLNLIR	0.0703233	0.735619	-0.204578	0.247369	0.948693	0.38236	0.81426	0.78415	RFC1	P35251_K468;P35251-2_K468	607	17.5566	18.6559	18.1764	17.846	18.6877	18.5622	16.5681	17.5987	18.5818	17.2651	18.6227	18.7548	17.6621	19.6253	18.7239	19.1662	17.402	18.3285	19.0526	17.7333
AAALK(UniMod:121)AAEAAPR	0.372816	0.176866	1.06754	0.392982	0.438051	0.762513	0.0121463	0.391827	SHISA8	B8ZZ34_K268;B8ZZ34-3_K363	608	16.4719	17.6766	17.0696	17.8538	17.8427	18.665	18.4108	18.4236	17.1759	17.5227	17.8743	18.0709	18.0188	17.1263	17.2852	17.349	17.633	18.0689	17.6433	17.2179			+
AAALLAK(UniMod:121)QAEM(UniMod:35)EVK	-0.252228	-0.00804276	-0.415752	-0.975608	0.830758	0.993922	0.572527	0.30262	UBXN4	Q92575_K301_Oxi305	609	15.5353	16.6823	17.4211	16.2703		15.9255		16.1976	15.5017				16.2225		16.716			16.225
AAALLAK(UniMod:121)QAEMEVK	0.0565476	0.13375	0.0811075	-0.118493	0.902428	0.763565	0.836464	0.765574	UBXN4	Q92575_K301	610	19.6173	19.9525	20.6358	19.9919	19.9313	20.3746	20.1224	20.0937	20.1885	20.2068	19.629	19.6992	20.703	20.2308	19.7424	20.0564	20.1777	19.8945	20.0019	20.3496
AAALLMLTK(UniMod:121)NVDFVK	-0.291031	0.0985617	-1.16387	-0.0660503	0.784227	0.932831	0.143834	0.94913	CCNDBP1	O95273_K179	611	15.0998		14.1895	14.6909	14.3421		13.6567	12.4899	14.6822	13.5853	14.7809	15.3277	15.2145	13.9755	15.3628	14.4818		14.2066	13.5932	15.3072
AAAM(UniMod:35)TPPEEELK(UniMod:121)R	-1.13298	-0.541078	-1.34447	-0.77051	0.00375607	0.188666	0.00084893	0.0441075	RAB3GAP1	Q15042_K915_Oxi907	612	17.8107	17.6093	18.3051	18.2381	16.4432	16.9646	16.6181	16.5594	16.9005	16.8806	17.819	17.281	16.866	17.493	17.9371	17.5027	16.6203	16.7646	16.5804	17.4658	+		+	+
AAAMTPPEEELK(UniMod:121)R	0.281405	0.336275	0.0288781	-0.00686663	0.307531	0.232753	0.930711	0.985585	RAB3GAP1	Q15042_K915	613	19.5099	20.3302	19.8998	20.1478	19.9914	20.3855	19.9679	19.6584	19.9742	20.1135	19.8963	19.8763	20.4678	20.1712	20.3226	20.2712	20.4848	20.2833	19.9678	20.2774
AAAPAPEEEM(UniMod:35)DEC(UniMod:4)EQALAAEPK(UniMod:121)AK	-1.18418	-0.977164	-1.09839	-0.958336	0.000350432	0.00359804	0.000686883	0.0026959	EEF1G	P26641_K275_Oxi263	614	18.6614	18.3612	18.4207	18.8244	17.1695	17.6557	17.7321	17.3168	17.4317	17.0303	18.1439	17.8284	17.5783	17.3253	17.5316	17.9239	17.3368	17.2857	17.3504	17.558	+	+	+	+
AAAPAPEEEMDEC(UniMod:4)EQALAAEPK(UniMod:121)AK	-0.198675	0.0858165	0.0768931	0.0855219	0.346044	0.743866	0.729877	0.710558	EEF1G	P26641_K275	615	19.8897	20.1001	19.9335	20.1601	20.0261	19.9616	19.9663	20.437	20.1033	20.0994	20.0979	20.1249	20.0727	20.243	20.159	19.9519	19.7921	19.6916	20.1275	19.6775
AAAPK(UniMod:121)ATPVAAAK	0.187284	-0.311476	-0.488284	0.473936	0.811418	0.682601	0.456138	0.491722	MAP1S	Q66K74_K877;Q66K74-2_K851	616		18.587	18.8103	18.4219	17.342		19.1362	17.8761		19.5031	19.3584	18.3795	17.6367	17.9894	18.9274	18.6261	18.5728	19.2736	18.6742	18.654
AAAQC(UniMod:4)YIDLIIK(UniMod:121)ESDNNVK	-0.0981744	0.116131	-0.677793	0.22702	0.831313	0.808396	0.0412532	0.550295	COPB1	P53618_K291	617	17.2983	17.1547	16.8944	17.4995	16.6488	15.8256	16.352	17.3093	17.5112	17.2949	17.3796	17.5692	17.0572	17.5483	17.3802	17.3256	17.0656	17.1393	16.8264	17.4228			+
AAAQLLQSQAQQSGAQQTK(UniMod:121)K	-0.875773	-0.340834	-0.201294	-0.0109206	0.184231	0.593012	0.753787	0.989581	2011-09-01	Q9NVA2_K418;Q9NVA2-2_K428	618	15.1386	16.2047	16.2516	15.0046	15.6263	15.4261		15.2933	15.4943	16.4124		15.0101	15.6223	15.6285	15.2691	14.7162		14.4489	15.0992
AAAQMEK(UniMod:121)QGDGFR	0.500225	0.506958	0.501306	0.365534	0.206261	0.222462	0.179883	0.363736	URGCP	Q8TCY9_K854	619		16.6931	16.7892	16.4968	17.8176	16.8795	16.9926	16.9545	16.8468	17.5203	17.0216	16.7123	17.8745	16.8255	16.9864	16.9804	17.0505	17.224	17.1855	17.1798
AAASK(UniMod:121)LEQGK									GTF2F1	P35269_K407	620	16.1177
AAASK(UniMod:121)LGEFAK	0.0835676	0.221291	0.271827	0.399319	0.752198	0.34135	0.178016	0.0537585	PPP2R1B	P30154_K200;P30154-2_K200	621	21.558	22.0912	22.0787	22.1102	22.248	22.4304	22.2682	21.9788	22.2859	22.1814	22.5234	22.4446	22.1567	22.0682	22.2477	22.2506	21.9998	22.0705	21.9086	22.1934
AAASLSQPEEEQK(UniMod:121)LQPELQPK	0.18801	0.335624	-0.233965	0.254289	0.457786	0.166723	0.299691	0.276575	TIMELESS	Q9UNS1_K1106;Q9UNS1-2_K1105	622	16.8404	17.4199	17.1174	17.4594	17.1724	16.964	16.8846	16.8803	17.314	17.3742	17.8352	17.3309	17.4798	17.6266	17.6529	17.4203	17.4008	17.3278	17.6024	17.2582
AAASTDYYK(UniMod:121)R	0.104577	0.066175	0.11155	-0.0724336	0.806507	0.880574	0.747284	0.850419	PDHA1	P08559_K244;P08559-2_K251;P08559-3_K213;P08559-4_K282	623	16.8066	17.2395	16.626		16.9945	17.1836	17.4161	16.4148	16.7243	16.8362	16.8368	16.8758	16.7825	17.057	16.7977	17.1903	16.9198		17.0886	16.9775
AAATGAVAASAASGQAEGK(UniMod:121)K									SLTM	Q9NWH9_K20	624		15.0181	15.7535					15.9652					15.5114						15.8282
AAATGNASPGK(UniMod:121)LEHSK	0.322853	0.382237	0.102682	0.501363	0.465836	0.400003	0.894086	0.255147	KDM1B	Q8NB78_K250	625	15.768	16.1648	15.4351	15.4573				15.809	16.5696	15.5952		16.4581	15.7668	15.8555	16.1248	16.607	16.1039	15.5786	15.9861	16.448
AAATQPDAK(UniMod:121)DTPDEPWAFPAR	0.0850744	0.0514724	-0.453225	-0.175415	0.786884	0.884191	0.050597	0.503041	SND1	Q7KZF4_K71	626	20.2156	20.7833	20.4422	21.0106	19.945	20.2881	20.3477	20.058	20.5241	20.5235	20.472	20.2305	20.6504	20.6158	20.7205	20.6709	20.8134	20.6428	20.93	20.4057
AAAVGTANK(UniMod:121)STVEGIQASVK	0.224635	-0.245948	-0.679951	0.158067	0.664807	0.646621	0.0993232	0.777716	VCL	P18206_K655;P18206-2_K655	627	18.0367	18.2422	17.8828	18.266	16.1652	17.9986	17.5416	18.0025	18.327	18.1996		18.2683	18.0008	17.9685	17.6104	17.8642	18.0504	18.3887	18.4084	18.4787
AAAVQADDVEVLK(UniMod:121)VGR	0.147806	0.615789	0.16033	-0.0890224	0.678974	0.0463624	0.612165	0.804837	INTS1	Q8N201_K695	628		15.904	15.8498	15.8907	16.3613	16.262	16.0504	15.4936	16.2235	15.7197	15.7313	15.4953	16.3606	16.4965	16.7792	16.3528	15.9058	16.0924	16.1285	15.9904		+
AAAYSK(UniMod:121)LGNYAGAVQDC(UniMod:4)ER									SGTA	O43765_K137	629	18.8942	18.8019		18.8937	18.7302		18.9561		18.448	19.2782				18.9727				19.8535
AAC(UniMod:4)FDGHLEIVK(UniMod:121)YLVEHK	0.408783	-0.283289	-0.554327	0.578981	0.616981	0.772834	0.506938	0.504807	FEM1C	Q96JP0_K133	630	15.5836	14.771			14.3642		14.8817		16.2458	15.2667			14.5445	14.2889		15.8485	15.3652	15.0997	15.854	16.0252
AAC(UniMod:4)IAEQYHTVLK(UniMod:121)LQGQVSAK	0.787503	0.222181	0.576546	0.583628	0.0124862	0.554563	0.0560297	0.0619804	KIF20A	O95235_K819	631		17.2329		16.9987	17.5982	17.6844	17.399	18.0878	17.7272	17.8406	17.5272	17.7027	17.0089	17.5854	17.5626	17.1951	17.6872	18.0263	17.7914	18.1083	+
AAC(UniMod:4)QC(UniMod:4)VEPIK(UniMod:121)SAVC(UniMod:4)IADPLPTPSQEK	0.588947	0.687173	0.275638	0.386069	0.0065297	0.00357433	0.187788	0.0716625	POP1	Q99575_K354	632	16.8386	17.3314	17.0181	17.1491	17.3925	17.6055	16.9927	17.4491	17.4421	17.2814	17.5673	17.5907	17.658	17.7264	17.8687	17.8328	17.4586	17.6979	17.6653	17.8711	+	+
AAC(UniMod:4)YTK(UniMod:121)LLEFQLALK	0.1826	0.149006	-0.178018	0.375981	0.653468	0.740388	0.62713	0.278205	STIP1	P31948_K406	633	17.9299	17.6755	17.6136	17.3487	17.5319	16.9196	17.5533	17.8508	18.2785	17.833	18.0208	17.9393	17.6198	18.438	17.5575	17.5485	17.3721	17.8574	18.1348	17.9338
AADAVNK(UniMod:121)MTIK	0.00680552	-0.145397	0.0268852	-0.0138381	0.984177	0.594475	0.92413	0.964773	SNX2	O60749_K294	634	17.7319	17.6287	17.4504	17.6325	17.5795	17.5643	17.8948	17.5125	17.6233	17.3043	18.0728	17.3877	17.5095	17.5083	17.4637	17.3804	17.6875	17.4423	17.5607	17.7803
AADC(UniMod:4)EVEQWDSDEPIPAK(UniMod:121)ELER	-0.311123	-0.0732747	-0.0943389	-0.0981289	0.346877	0.870011	0.792899	0.795774	GRHPR	Q9UBQ7_K43	635	19.0931	19.4295	19.0872	19.2901	19.0862	19.313	19.0019	19.1214	19.3266	19.277	19.0612	18.8425	19.1535	19.2889	19.3167	18.8476	18.4826	19.0222	19.6412	18.5094
AADDSK(UniMod:121)EVESFQQLLNAR	-0.413473	-0.371827	-0.378341	-0.363594	0.10223	0.166927	0.119347	0.151887	VPS52	Q8N1B4_K584	636	18.9356	18.4672	18.6003	18.6338	18.3429	18.3195	17.9418	18.5193	18.5656	18.097	18.3452	18.1746	18.3688	17.9704	18.3759	18.4346	18.0655	17.9582	18.4221	18.5371
AADEIEK(UniMod:121)EK	-0.101458	-0.529332	0.0805573	-0.237758	0.785032	0.104777	0.80901	0.434018	OTULIN	Q96BN8_K64	637	19.8171	19.8895	19.7954	19.3404	20.0468	19.5929	19.832	19.6929	19.7852	19.6536	19.5638	18.8887		19.1935	19.2087	19.1416	19.2708	19.6128	19.616	19.9369
AADGPQK(UniMod:121)LLK	1.34678	1.13401	1.6802	1.43498	7.03729e-06	0.000132675	5.84322e-07	4.72782e-06	EMG1	Q92979_K154	638	20.2287	21.2721	20.9706	21.0402	22.6011	22.5795	22.6474	22.4044	22.284	22.2277	22.3966	22.3432	22.0828	22.0696	21.9365	21.9587	22.1806	22.3685	22.0977	22.252	+	+	+	+
AADGSAVSTVTK(UniMod:121)TER	0.667749	0.51021	0.519094	0.513897	0.0268851	0.112068	0.0757078	0.0906245	SMTN	P53814-5_K668	639	18.0288	17.256	17.9148	17.1542	18.0589	18.4035	17.8446	18.1232	18.3776	18.0714	17.7526	18.2079	18.0521	18.1643	18.0129	18.1654	18.5043	17.8323	18.238	18.4502	+
AADGSLDTQPK(UniMod:121)K	0.808237	0.109224	0.532492	0.546893	0.122186	0.883592	0.295808	0.320958	TCF3	P15923_K171	640				15.1554	15.3196	16.0404	15.9158	15.4759		16.1368	15.52	15.4502	15.0601	15.1562	15.5528	15.2895	16.1599	16.0659	16.1311	15.4978
AADHLK(UniMod:121)PFLDDSTLR	-0.186169	0.138659	-0.314154	-0.213445	0.564833	0.702328	0.253939	0.478733	PRPF3	O43395_K52	641	17.2339	17.2059	17.6525	17.5056	16.6606	16.9736	17.5667	17.1404	16.8577	17.2705	17.2831	17.3328	17.4665	17.5408	17.5978	17.5475	17.2018	17.5698	16.795	17.2866
AADIASK(UniMod:121)VDASAC(UniMod:4)GM(UniMod:35)ER									ASMTL	O95671_K327_Oxi335	642				14.5292		14.7928												13.0249
AADIASK(UniMod:121)VDASAC(UniMod:4)GMER	-0.00645956	0.247581	0.334044	0.25637	0.987856	0.428787	0.206819	0.366648	ASMTL	O95671_K327	643	17.589	17.2183	17.0417	17.1938	17.6081	17.5869	17.5691	17.6148	17.4355	17.3841	17.6581	17.5905	17.611	17.553	17.4649	17.4041	17.3218	17.0737	17.8903	16.7311
AADIDQEVK(UniMod:121)ER	0.103339	-0.066696	0.0866687	0.00579969	0.695481	0.824374	0.719437	0.985347	CAND1	Q86VP6_K586	644	17.9135	17.8655	18.101	18.0663	17.893	18.17	18.1996	18.0304	17.9044	17.7174	18.3589	17.9888	17.7813	18.0015	17.8883	18.0083	18.0778	17.9099	18.4107	17.9612
AADISLDNLVEGK(UniMod:121)R	1.12391	0.729483	0.587682	0.877072	5.62545e-05	0.0056217	0.0134671	0.000824637	TP53BP1	Q12888_K1626;Q12888-2_K1631;Q12888-3_K1631	645	16.524	16.9827	17.2193	17.3371	17.5738	18.0106	17.3891	17.4405	17.8969	17.8981	17.8144	17.9621	17.7983	17.7491	17.5636	17.8701	18.1949	18.1875	17.9891	18.1873	+	+	+	+
AADK(UniMod:121)LAPAQYIR	0.409964	0.422935	0.353393	0.199386	0.0891266	0.0956462	0.12849	0.437467	SNW1	Q13573_K170	646	17.9607	18.7973	18.8298	18.689	18.8317	18.8626	19.0248	18.9713	18.7029	18.8463	18.8715	18.6537	18.9053	19.0195	19.102	18.9419	18.7777	18.9684	18.9241	19.2465
AADK(UniMod:121)LIQNLDANHDGR	0.136764	-0.205017	0.164958	-0.169618	0.496938	0.296408	0.356156	0.362768	S100A16	Q96FQ6_K61	647	19.1102	19.5608	19.3208	19.4904	19.6358	19.5408	19.5658	19.3996	19.1694	19.2094	19.2013	19.2236	19.1686	19.2708	19.1814	19.0414	19.5068	19.7188	19.5122	19.2915
AADLK(UniMod:121)YIEAC(UniMod:4)AR	0.297783	0.146186	0.321159	0.27942	0.266846	0.650631	0.198956	0.289898	UGDH	O60701_K107	648	18.2453	18.7496	18.9477	18.7578	19.1133	19.013	19.0576	18.8013	18.7752	18.8502	18.9913	19.2014	18.904	18.9895	18.7307	18.6611	19.2334	18.5392	18.8931	19.2259
AADLLAVHAVK(UniMod:121)IEANVNSVVTEEK	0.991809	1.29658	1.51919	2.13738	0.383375	0.258782	0.136456	0.044478	BOD1L1	Q8NFC6_K1637	649		16.6257			18.5685	16.5351	18.7645	18.7115	19.0646	18.9074	18.4212	18.6592	17.4783	18.3521	17.8442	18.0146	17.9443	17.1827	16.8671	18.476				+
AADPWVLK(UniMod:121)HSELEK	0.62989	0.321894	1.36968	1.0936	0.0156088	0.260356	1.50711e-05	0.000206927	SOGA1	O94964-2_K1124	650	16.7307	17.3451	16.8286	17.4428	18.655	18.5914	18.384	18.1955	18.2061	18.3767	18.1712	17.9677	17.3769	17.5346	17.2778	17.4455	17.7196	17.3793	17.6983	18.0696	+		+	+
AADQFDIYSSQQSK(UniMod:121)YSHTVNHK	-1.24331	-0.409332	-0.961198	-0.174213	0.26602	0.752027	0.363005	0.896516	C5orf24	Q7Z6I8_K41	651				15.889		15.3017		14.5539			16.0154	15.4142		14.7773	16.2789	15.3828		14.0586		15.2328
AADTIEALQK(UniMod:121)AGIK	-0.220006	-0.291116	0.0809758	0.115766	0.403049	0.269945	0.770381	0.678529	ATP11A	P98196_K678	652	17.0486	16.5951	16.437	16.3341	16.9698	16.775	16.6322	16.3617	16.9367	16.6407	16.5662	16.7342	16.3881	16.3679	16.2215	16.2727	16.3706	16.4526	16.1231	16.5883
AADTQVSETLK(UniMod:121)R									GCN1	Q92616_K12	653		16.3131				16.2576		16.2094		16.5513		16.0003	16.5027							16.6129
AAEAFSELSK(UniMod:121)R	0.163435	0.374922	-0.173435	0.208257	0.805086	0.539204	0.790832	0.812833	EPS8	Q12929_K299	654	17.2809	16.0053		16.4517		16.4536		16.3581	16.7876				16.5832	16.8486	17.4308		16.5308	16.5414		17.1561
AAEATNDYETLVK(UniMod:121)R	-0.483527	0.17799	-0.802599	-0.295453	0.147255	0.670245	0.0130962	0.434018	ERCC6L	Q2NKX8_K1205	655	15.8587	15.8127	15.2898	15.9961	14.4575	15.3655	15.3766	14.5474		15.4354	15.39	15.5062	16.1521	15.7758	15.8174	15.924	15.6941	15.1326	15.0009	15.1956			+
AAEATVC(UniMod:4)ANNSK(UniMod:121)VSSTGEK									GON4L	Q3T8J9_K2145;Q3T8J9-3_K2144	656					15.6069							16.2392					16.6288		16.601
AAEAYQK(UniMod:121)QLR	0.73657	0.214155	0.308798	0.439288	0.127824	0.734461	0.539732	0.381705	TONSL	Q96HA7_K336;Q96HA7-2_K336	657		15.7407		15.2876	15.3745	15.9661	16.0924	15.8588	15.6276	16.3539	16.045	15.7872	15.0567	15.4018	16.4367	16.0181	16.0111	16.4011	16.3895	16.2012
AAEC(UniMod:4)AGK(UniMod:121)LFLFHTSLPIAEAPGK	-0.235696	-0.007767	0.0554595	0.25073	0.348234	0.981476	0.861994	0.260085	SEC24C	P53992_K638	658	17.4243	17.1149	17.1028	17.3202			17.4542	17.1378	17.4458	17.2113	17.7437	17.5643	17.1912	17.2723	17.3016	17.166	17.0165		16.7753	17.2227
AAEC(UniMod:4)K(UniMod:121)VDSIGSGR	0.439123	0.139956	-0.250042	-0.0300119	0.362509	0.823375	0.603603	0.961625	AGAP3	Q96P47_K357;Q96P47-2_K358;Q96P47-4_K393	659	16.5885	16.7135	16.5582	16.3066	15.945	15.9274	17.2474	16.0469	15.8889	17.0699	16.7355	16.3524	16.5655	16.2283	16.9256	17.0072	16.5557	17.4984	16.7059	17.1632
AAEDAVYELQSK(UniMod:121)R	-0.0186677	0.0038405	-0.429184	-0.157601	0.976536	0.995447	0.478873	0.761691	EVPL	Q92817_K1357	660		20.1557		19.9829		19.6401			19.9462		19.7697	20.0192	20.0608	19.9449		20.2138	19.6948	19.7649	19.9386	20.8044
AAEDDEDDDVDTK(UniMod:121)K	0.688266	0.404316	0.271221	0.49668	0.0568911	0.316377	0.471182	0.176246	PTMA	P06454_K103;P06454-2_K102	661	23.728	23.251	22.6393	23.1118	23.1308	23.3757	23.3568	23.9517	23.9923	23.9311	23.483	23.3104	23.5651	23.5055	23.8065	23.4703	23.8395	23.5809	24.4811	23.5817
AAEDSPYWVSPAYSK(UniMod:121)TQPK	1.42462	1.36146	1.24482	1.39755	9.89512e-06	5.02997e-05	4.74802e-05	1.71853e-05	WDR70	Q9NW82_K626	662	16.343	16.5072	15.714	16.8311	17.6138	17.888	17.4278	17.4449	17.7245	17.876	17.5868	17.7982	17.7605	17.6871	17.6116	17.7819	17.6586	17.6983	17.849	17.8879	+	+	+	+
AAEEAK(UniMod:121)SAIAK	-0.522436	-0.433523	-0.51106	-0.373875	0.20851	0.438625	0.134155	0.36644	RDX	P35241_K400;P35241-5_K400	663	19.0497		19.1167		18.6465	18.331	18.5701	18.7409			18.4415	18.9772				18.6497			18.3117	18.8098
AAEEEDEADPK(UniMod:121)R	0.433994	0.261631	0.268198	0.00793577	0.0137216	0.165426	0.115543	0.974883	PTMS	P20962_K92	664	21.7138	21.7926	21.8179	21.8217	22.1383	22.0312	21.9102	22.139	22.062	21.6235	21.7156	21.7765	22.1313	22.0154	21.992	22.0538	22.2014	22.0203	22.4668	22.1933	+
AAEEEPSTSATVPMSK(UniMod:121)K	0.884765	0.544422	0.926431	0.639867	0.12219	0.364294	0.0905264	0.266741	PPIL2	Q13356_K507	665			16.4747	16.8066	17.5155	18.0705	17.1151		17.6433	17.039		17.1591	17.4218	17.6041	16.7881	16.9262	17.9618		17.7913	16.8231
AAEEFVNVYYTTM(UniMod:35)DK(UniMod:121)R	-0.695116	-0.297924	-0.520936	-0.31884	0.0953534	0.545992	0.194754	0.652392	NXT1	Q9UKK6_K30_Oxi28	666	15.9512	16.0898		15.9613	15.4555	16.0407	14.6908	15.7324		15.6819			15.2218	16.1088	15.7464	15.7344	15.6212	15.3078	15.1362	15.1575
AAEEFVNVYYTTMDK(UniMod:121)R	0.455464	0.602459	0.0953855	0.359921	0.0216477	0.00544254	0.665595	0.0708782	NXT1	Q9UKK6_K30	667	18.9553	19.0592	18.8356	19.2369	19.3622	18.892	19.0403	19.1741	19.4845	19.5627	19.1306	19.349	19.5907	19.6437	19.624	19.6385	19.3499	19.4058	19.7329	19.4203	+	+
AAEEGK(UniMod:121)DYPFAR	-0.423078	-0.669111	-0.770191	-0.775764	0.646812	0.454697	0.313238	0.332213	DMAP1	Q9NPF5_K122	668	20.9783	17.7983	18.0908	18.7486	16.8088	18.4549	18.4168	18.8546	17.9131	17.92	18.329	18.3508	17.9404	18.2806	18.2655	18.453	18.9119	18.3277	18.6387	18.0452
AAEEIGIK(UniMod:121)ATHIK	0.0317475	-0.0485115	0.0210727	0.074627	0.961564	0.945804	0.970818	0.900257	MTHFD1	P11586_K66	669	17.6274	17.7073	18.0951	17.5022	17.3021	17.65	18.2817	17.7824	17.4276	17.2623	18.7465	17.7941	17.599	17.1637	18.1192	17.8561	17.3382	17.597	17.7473	18.3766
AAEELSK(UniMod:121)LR	-0.299983	-0.251434	-0.0380666	0.0659906	0.368725	0.489777	0.922686	0.868164	PDCD6IP	Q8WUM4_K48	670	19.8678	20.2747	19.8131	19.7469	19.8212	20.3226	19.5878	19.8187	20.1306	19.8697	20.3567	19.6096	19.8572	19.7584	19.5144	19.5669	19.9597	19.7631	19.7243	19.0556
AAEEPSK(UniMod:121)VEEK	-0.139395	-0.0365364	0.00318257	-0.0152637	0.680748	0.931678	0.99325	0.968557	MARCKS	P29966_K263	671	18.0531	18.7173	18.5061	18.6496	18.5338	18.4016	18.3777	18.6257	18.8403	18.028	18.3451	18.6516	18.769	18.1973	18.2899	18.5237	18.4923	18.0476	18.4597	18.3689
AAEGHYASQNK(UniMod:121)EFLK	0.51386	0.278125	0.478393	-0.0835329	0.177093	0.534297	0.187275	0.860885	AMOTL1	Q8IY63_K551;Q8IY63-2_K501	672	15.3165	16.3434	15.2523	16.2377	15.6984	16.6074	16.3302	16.4273	15.2787	15.516	15.882	16.1391	16.1651	15.8797	16.0421	16.1754	16.2712	16.1492	16.431	16.3539
AAEISAMLK(UniMod:121)AVTQK									POP1	Q99575_K120	673					14.3007		13.0376	13.9418			14.1721	13.5588	13.8713		13.3091		13.5497		13.2716	14.8549
AAEK(UniMod:121)EAALVQQEEEK	-0.00265489	0.0542489	-0.110958	-0.33319	0.998552	0.96231	0.902149	0.69431	SART3	Q15020_K586	674	18.9276	19.9047	19.2261	19.9779	19.585	20.1906	18.1669	19.65	19.3058	19.8581	17.7355	19.8041	18.6643	19.927	19.5885	20.0735	19.8657	19.8465	18.807
AAEK(UniMod:121)GNFEAAVK	0.163045	0.281034	0.272655	-0.525389	0.782799	0.616746	0.573649	0.260231	CCNF	P41002_K97	675		16.8552		17.4063	17.1215	17.4795	17.5979	17.4148	16.3716	16.5814	17.3606	16.1079	17.1374	17.5215	17.7721	17.2162	17.0774	16.9637	17.4272	17.707
AAEK(UniMod:121)LYLADPM(UniMod:35)K	-0.64453	-0.467748	-0.707594	-0.625834	0.00607891	0.0559013	0.00275999	0.00834592	SRP9	P49458_K16_Oxi23	676	20.4622	20.7047	20.9912	20.9327	20.0835	20.0108	20.0004	20.1657	20.1915	19.6862	20.3476	20.3622	20.3245	20.277	20.3644	20.2539	19.9607	20.3003	19.923	20.3288	+		+	+
AAEK(UniMod:121)LYLADPMK	0.368156	0.255456	0.297182	0.194695	0.0809181	0.268329	0.14565	0.381168	SRP9	P49458_K16	677	22.5398	22.6455	22.1094	22.3928	22.9873	22.7352	22.5979	22.5558	22.8095	22.7499	22.3663	22.5406	22.8493	22.7369	22.5906	22.5326	22.7121	22.899	22.807	22.7421
AAELAK(UniMod:121)GQGPGEVDPK	-0.431028	-0.402048	-0.239648	-0.427485	0.0231919	0.0453949	0.199226	0.0258327	NDUFB7	P17568_K124	678	18.3781	18.3043	18.2446	18.2936	17.9493	18.2428	18.1847	17.8852	17.9361	17.7945	17.9662	17.8139	17.7828	17.6382	18.1442	18.0472	17.7305	17.7641	17.9935	18.0083	+	+		+
AAELALK(UniMod:121)TLSK	-0.0661884	-0.0351244	0.248066	0.172497	0.882905	0.939609	0.418367	0.641633	ECPAS	Q5VYK3_K1229	679	16.0694	15.3876	15.7249	16.161	16.1686	16.1021	16.2325	15.832	15.9542	15.969	16.1015		15.6714	16.2781	15.5129	15.74		15.3652	16.0295	15.914
AAEM(UniMod:35)HQLK(UniMod:121)DSSR									SLCO4A1	Q96BD0_K353_Oxi349;Q96BD0-3_K353_Oxi349;Q96BD0-4_K353_Oxi349	680												19.2481
AAEMELQAK(UniMod:121)LTA	1.18842	0.498483	1.13143	0.77486	0.0533794	0.490493	0.0571762	0.214888	TGIF1	Q15583_K398;Q15583-2_K269;Q15583-3_K283;Q15583-4_K249	681		15.2402	15.1843		16.2016	15.7897	16.9141	16.4693	16.7908	16.0654	15.0377	16.0546	16.2286	16.0333	15.6411	14.9399	16.6252	16.0442	16.4796	16.4537
AAEMHQLK(UniMod:121)DSSR	0.62509	0.137584	0.299603	0.465635	0.372697	0.885426	0.676621	0.509926	SLCO4A1	Q96BD0_K353;Q96BD0-3_K353;Q96BD0-4_K353	682	20.7957	21.5229	19.4032	21.7135	19.8114	21.7021	21.6631	21.4571	20.9597	21.719	21.4066	21.2124	21.0599	20.3622	21.2299	21.3336	21.4579	21.5101	21.4254	21.5421
AAENIK(UniMod:121)ALIEHEMK									LYPLA2	O95372_K100	683	15.6688		16.6518						17.768	17.8738	16.8286		17.4176	18.0991	16.8737	17.9985		17.6635	17.4259
AAEPVTFHVPWK(UniMod:121)R	1.27672	1.37312	0.969893	0.942897	3.1009e-06	1.15271e-05	6.83778e-05	0.000113969	C9orf40	Q8IXQ3_K17	684	16.4918	16.6042	16.795	16.6314	17.6687	17.8546	17.3387	17.5401	17.5486	17.7942	17.4079	17.5434	18.0007	18.1386	17.8719		18.031	17.6698	17.8129	18.1157	+	+	+	+
AAEQYTPK(UniMod:121)AK	0.240884	0.0888224	-0.0169462	0.322738	0.413614	0.812635	0.96136	0.239613	FASN	P49327_K2436	685	22.0811	22.4248	22.2607	22.1375	22.3872	21.9896	22.0904	22.3694	23.0296	22.199	22.3047	22.6619	22.6068	22.3664	22.1133	22.173	22.7576	22.1868	22.3939	22.5295
AAESETPGK(UniMod:121)SPEK									RSL1D1	O76021_K426	686	14.744
AAESVSK(UniMod:121)PDVSEEAPGPSK	0.266904	0.3451	0.0833334	-0.162422	0.37527	0.254922	0.797764	0.604264	RTFDC1	Q9BY42_K210	687	17.6311	17.3841	17.4386	17.5468	17.4499	17.659	17.7391	17.486	17.2336	17.1659	17.8459	17.1056	17.7669	17.7194	17.9706	17.9242	17.6376	17.2556	18.238	17.937
AAESYGK(UniMod:121)VVDLAPLHLDAR	0.336459	0.295757	0.568711	0.0670356	0.555507	0.631549	0.243002	0.920082	GTF3C3	Q9Y5Q9_K481	688	15.2378	15.5211	15.2206	15.4476	16.6652	15.7509	15.3193	15.9665	16.1743	14.3815	15.7817	15.3577	15.7445	15.8175	15.4375	15.6106	15.2113	16.008	15.2559	16.2977
AAETC(UniMod:4)QEPK(UniMod:121)EFR	-0.17027	-0.366468	-0.0544049	-0.00547029	0.728533	0.414869	0.912009	0.992209	NDUFAF4	Q9P032_K91	689	17.7311	17.9822	17.884	17.789	18.2582	18.0245	17.3227	17.5633	18.2877	17.6845	17.2282	18.1639	17.0564	18.2018	17.2792	17.383	17.8524	17.9088	17.633	17.311
AAEVALK(UniMod:121)HLK	-0.194698	-0.0590391	0.0523038	-0.229772	0.583692	0.889367	0.888234	0.52983	TARBP2	Q15633_K93;Q15633-2_K72	690		15.9449		16.2087	16.1243	16.0858	16.1771		15.6752		16.0189		15.7933	15.7956	16.354	16.1281	15.9624		15.9449	15.739
AAEVLK(UniMod:121)VQK	2.02912	0.671019	1.48721	1.26618	4.16821e-07	0.0255185	1.84243e-05	0.000122602	E2F3	O00716_K212;O00716-2_K81	691		15.6457	16.2406	16.2617	17.344	17.8909	17.5919	17.3193	16.9976	17.4707	17.2768	17.5169	16.658	16.8593	16.5357	16.8283	18.1701	18.181	17.7849	18.1778	+	+	+	+	+
AAEVLNK(UniMod:121)HSLSGR	0.00567941	0.0177153	-0.150043	0.0298818	0.989792	0.967923	0.623326	0.937989	HNRNPM	P52272_K134;P52272-2_K134	692	18.7189	18.8279	19.223	19.2024	18.6845	19.2779	18.7614	18.6483	18.8334	18.7276	19.2006	19.3301	19.0529	19.0668	18.7238	19.1996	19.2927	18.908	18.668	19.1263
AAEWK(UniMod:121)IK	-0.193793	-0.119476	0.292947	0.0301541	0.631947	0.797531	0.434055	0.947758	METTL5	Q9NRN9_K173	693	17.3892	18.1199	18.0593	18.3363	18.2105	18.3227	18.2742		18.5033	17.5384	17.9845	17.9992	17.6505	18.1645	17.9514	17.6604	17.9151	18.0072	17.9419	17.2654
AAFC(UniMod:4)DHK(UniMod:121)TTPC(UniMod:4)SSAIINPLSTAGNSER	0.166206	0.435754	-0.0709628	0.30913	0.582304	0.111313	0.816036	0.242811	RIPK2	O43353_K410	694	16.5781	17.2393	17.3626	17.3343	17.1648	16.9158	16.7306	17.4192	17.6469	17.3678	17.2409	17.4952	17.6214	17.5965	17.6618	17.3776	17.3527	17.2281	17.4066	17.1917
AAFDDAIAELDTLSEESYK(UniMod:121)DSTLIM(UniMod:35)QLLR									YWHAE	P62258_K215_Oxi221	695				16.525								16.7782		15.7061						16.6189
AAFDDAIAELDTLSEESYK(UniMod:121)DSTLIMQLLR	0.00532887	0.122224	-0.24682	0.655945	0.995515	0.897644	0.712263	0.324245	YWHAE	P62258_K215	696		17.5798	19.1507	18.673	19.0704	17.5101	18.3451	17.9586	19.5253		18.5168	19.3294	18.1987		18.8337	18.7378	17.8835	18.5662	18.6692	18.774
AAFEALQVK(UniMod:121)K	0.538023	0.663506	0.209344	0.244741	0.615215	0.503827	0.846337	0.812963	LRSAM1	Q6UWE0_K463;Q6UWE0-2_K463	697	15.3983	17.7851	17.7104	17.5001		18.0062	17.7176	16.1997	17.8075	18.0886	17.5815	15.8953	18.0179	17.7782	18.3321	16.9196	17.5526	17.8943	17.4627
AAFEK(UniMod:121)NINTER									ROCK1	Q13464_K990	698	14.729	15.5034								15.0951	16.121		15.0226		16.4072	15.6725	15.4897			15.3125
AAFIK(UniMod:121)AEK	-0.287741	0.161337	-0.000474456	0.120103	0.258927	0.588119	0.998711	0.6692	PDCD10	Q9BUL8_K50	699		18.326	18.3023	18.5116		18.6167	18.2302	18.2916	18.7116	18.3783	18.1817	18.7288	18.7253	18.5219	18.3772	18.5409	18.3454	17.9023	18.0467	18.0747
AAFK(UniMod:121)IWSQK	0.319015	0.113992	0.255398	0.293116	0.371612	0.803366	0.452356	0.401494	ALDH9A1	P49189_K63	700	17.0151	16.4629	16.7422	16.3392	17.1632	17.4867	16.4456	16.4854	17.0446	16.7915	17.2004	16.6954	16.8145	16.9007	16.3195	16.9806	16.9775	17.0821	16.9916	16.7842
AAFK(UniMod:121)SQNATPK	0.383068	-0.101141	-0.929162	-0.620477	0.401039	0.867105	0.0221826	0.140384	MAGED1	Q9Y5V3_K113;Q9Y5V3-2_K169	701	18.0519	18.0791	17.7599	18.3901	16.5234	17.6772	17.5563	16.8075	17.2123	18.2263	17.4072	16.9533	18.0975	17.4077	18.0082	18.3629	18.609	18.2409	18.5277	18.4356			+
AAFK(UniMod:121)TLSGAQDSEAAFAK	0.424478	0.520926	0.579915	0.597851	0.16364	0.0986747	0.0441972	0.0453114	TERF2	Q15554_K335	702	17.2756	18.0753	17.86	17.9608	18.2557	18.5306	18.4996	18.2053	18.3594	18.4412	18.3421	18.4204	18.4828	18.4169	18.1885	18.1672	17.5475	18.3782	18.2869	18.6569			+	+
AAFK(UniMod:121)TSYGK	-0.0152602	0.136042	-0.277796	-0.0410799	0.953424	0.523531	0.105993	0.85644	ANXA7	P20073_K228;P20073-2_K206	703	19.8384	20.1579	20.2143	20.093	19.9276	19.8417	19.7544	19.6687	20.0213	20.1586	19.8519	20.1075	20.1436	20.1703	20.2766	20.2572	20.1682	19.9231	19.909	20.2422
AAFLEAK(UniMod:121)GQGALDPNGTR	1.12314	0.650498	0.746712	0.697637	0.00306724	0.0838214	0.0372523	0.051503	CBX8	Q9HC52_K295	704				18.0779	18.8041	18.871	18.7987		18.7557	18.5174	18.9079	18.9212	18.7565	18.9844	18.6681	18.5047	19.0467	19.2034	19.0431	19.511	+		+
AAFLHVVK(UniMod:121)K	0.605376	0.738987	1.19728	0.416771	0.484797	0.406572	0.207272	0.652115	CAMSAP1	Q5T5Y3_K920;Q5T5Y3-3_K931	705				14.1916			15.3889			14.0152	15.2016		14.7349		15.279	14.778	14.5627		14.5022	15.326
AAFPLHDC(UniMod:4)K(UniMod:121)FR	0.385579	0.629526	0.719769	0.580237	0.464467	0.215985	0.113567	0.226964	ANO6	Q4KMQ2_K251;Q4KMQ2-2_K272;Q4KMQ2-3_K233	706	16.4753	18.5266	18.505	18.541	18.8536	18.9043	18.5645	18.6046	18.593	18.5827	18.6099	18.5833	18.7031	18.7072	18.5396	18.6161	18.1682	18.623	18.2619	18.5371
AAFQGAMK(UniMod:121)TK	0.661114	0.652618	0.184198	0.259463	0.528225	0.408578	0.817512	0.733565	RAI1	Q7Z5J4_K1315;Q7Z5J4-3_K1315	707			15.5865	15.0102		15.5721	16.3605	14.515	15.6268	16.135	15.4463	15.023	15.9395		15.9445	15.9688				15.9594
AAFQK(UniMod:121)QNDTPK	1.28438	0.117025	0.576627	0.694449	0.202258	0.938122	0.582442	0.516212	NOP2	P46087_K772;P46087-4_K805	708	16.2077	16.8023	14.2317	17.3222	14.9326	17.8182	16.9461	17.1735	15.7657	17.4599	17.0949	17.0212	15.3693	15.2892	17.2353	17.1382	17.3765	17.8083	17.1069	17.4098
AAFQYGIK(UniMod:121)M(UniMod:35)SEGR									IK	Q13123_K509_Oxi510	709		15.097			16.2139			15.8097	15.9694					16.297		15.4426		15.7252
AAFQYGIK(UniMod:121)MSEGR	0.512207	0.100499	0.647819	0.378492	0.381751	0.900858	0.222281	0.520986	IK	Q13123_K509	710	17.9106				18.5539	18.339	18.8309	18.51	18.3877	18.1299	18.0677	18.5712	17.6602	18.5477	18.3335	17.5031	18.5859	18.2869	18.7442	18.0743
AAFVK(UniMod:121)ALQQEQEIEQR	0.811198	0.41524	0.781567	0.809605	7.60991e-05	0.0290733	0.000114016	0.000100323	GATAD2A	Q86YP4_K464;Q86YP4-2_K464;Q86YP4-3_K465	711	17.0866	17.1729	17.3421	17.243	17.9258	18.289	17.8059	17.9502	18.0004	18.0836	17.9992	17.9998	17.498	17.75	17.7795	17.4781	17.9003	18.0563	18.1625	17.9703	+	+	+	+
AAFVK(UniMod:121)AVGFK	-0.130806	0.32656	-0.0512139	-0.0581113	0.761906	0.351381	0.894188	0.886311	CEP192	Q8TEP8_K1926	712	17.1659	16.9688	17.2267	17.5809	17.6434	17.2937	16.6118	17.1887	17.4978	16.9141	16.9167	17.3813	17.699	17.5436	17.3493	17.6568		16.7952	17.2081	17.311
AAFVSEQQQK(UniMod:121)LSR	-0.693388	-0.239324	-0.35752	-0.363505	0.0431155	0.568552	0.2969	0.309741	ITGA3	P26006_K638	713	17.2069	17.5607	17.402	17.3384	17.3744	17.0307	16.8166	16.8561	17.6562	16.9431	16.5738	16.8808	17.3339	17.1982	16.8816	17.1369	17.1936	16.5812	16.9026	16.0571	+
AAGAGMISK(UniMod:121)K	-0.0393524	0.0352266	-0.208982	-0.194405	0.909234	0.925919	0.405074	0.463904	NMD3	Q96D46_K338	714	19.0845	19.2848	18.9411	19.4186	18.7477	19.1434	19.1743	18.8276	19.0159	18.7836	19.1383	19.0136	19.0543	18.9209	19.361	19.5338	19.463	19.1312	19.0972	18.8802
AAGASDVVLYK(UniMod:121)IDVPANR	0.0312653	0.226557	0.135667	0.191417	0.90203	0.250771	0.469358	0.307642	FARSB	Q9NSD9_K64	715	19.1065	19.4409	19.5982	19.4075	19.3966	19.7183	19.4679	19.5131	19.4596	19.4913	19.6185	19.7494	19.6363	19.4725	19.6029	19.7476	19.4856	19.3296	19.4021	19.4609
AAGDHAK(UniMod:121)GLHIPR	-0.369852	-0.251253	-0.766294	-0.53859	0.267461	0.506377	0.0138843	0.0905971	USP34	Q70CQ2_K1574;Q70CQ2-2_K1423;Q70CQ2-3_K1423	716	19.1568	18.476	18.4332	18.6173	17.6765	17.8894	18.4416	17.6107	17.7258	18.6229	18.1508	18.0295	18.4141	18.3088	18.5971	18.3582	18.3449	18.6382	18.0771	18.1438			+
AAGEGSK(UniMod:121)AGLSPANC(UniMod:4)QSDR	-1.01228	-0.189486	-0.435719	-0.501951	0.0272745	0.760864	0.346766	0.291908	BMS1	Q14692_K548	717	18.4884	18.4876	18.3633	18.1243	18.0813	18.0211	17.7204	17.8979	18.4168	18.2913	16.7629	17.9847	17.4435	18.4423	18.3614	18.4584	17.7702	16.6934	17.5442	17.4066	+
AAGEK(UniMod:121)ALK	-0.193381	0.0299619	0.0442558	0.0516197	0.644668	0.956614	0.920371	0.911662	SMYD2	Q9NRG4_K403	718	18.1259	18.6117	18.2222	18.5555	18.7538	18.7776	17.8872	18.2736	18.512	18.773	17.9012	18.5355	18.6115	18.5508	18.0401	18.4328	18.4016	17.6295	18.3582	18.3524
AAGEK(UniMod:121)VYWTC(UniMod:4)R	0.469947	0.100915	0.824613	0.416724	0.332097	0.878657	0.05886	0.383761	FLYWCH1	Q4VC44_K447_K535;Q4VC44-2_K446_K534;Q4VC44-3_K447_K584	719	14.8837	16.6203	15.9163	16.1729	17.0112	16.965	16.5311	16.3845	16.8837	16.2483	15.9461	16.1821	16.0835	15.7391	15.8932	16.2812	16.8755	16.0615	16.5761	15.96
AAGEQEK(UniMod:121)LEATNR	0.936323	0.608795	-0.22656	0.359207	0.245367	0.508673	0.802337	0.691024	DHX16	O60231_K291	720	19.8092	19.3277	18.4874	19.1683	16.978	19.9592	20.2117	18.7375	18.607	20.3016	19.7909	19.5299	20.198	19.3103	19.7381	19.9815	19.8746	20.5044	20.1713	19.9876
AAGFK(UniMod:121)DPLLASGTDGVGTK	-0.134953	0.0317052	-0.252185	-0.0697316	0.499533	0.905669	0.139185	0.738748	GART	P22102_K485	721	19.2881	19.5548	19.4532	19.5555	19.1329	19.2442	19.3025	19.1632	19.4278	19.1683	19.5382	19.4383	19.559	19.5595	19.5291	19.3307	19.4679	19.0904	19.3332	19.4202
AAGGGSYK(UniMod:121)GHVDILAPTVQELAALEK	0.172274	0.242923	-0.32665	0.0727489	0.707478	0.558682	0.449895	0.868628	DDX1	Q92499_K702	722	18.1873	17.8246	17.2202	18.2039	17.2108			17.8539	18.0858	18.1307	17.6216	17.8888	17.8597	18.3079	18.3662	17.8739	17.7487		18.1398	18.2053
AAGIDEQENWHEGK(UniMod:121)ENIR									LAP3	P28838_K118;P28838-2_K87	723				16.0886	16.3364	15.5827				14.9981	16.292	14.8897		16.3311		15.5823			15.8158
AAGIEIQK(UniMod:121)K									CDC5L	Q99459_K200	724	17.9067		18.0747	18.2582				18.1639	17.9525				18.0752		18.5068		18.0852			18.1125
AAGIGK(UniMod:121)DFK	0.0448597	0.0402746	-0.677595	-0.538649	0.921626	0.934286	0.028318	0.0913239	PRPF4B	Q13523_K656	725	18.1152	18.4515	18.8973	18.8329	17.307	18.1983	18.0418	18.0394	18.1735	18.2784	17.7938	17.8966	18.574	18.3574	18.6621	18.8645	18.5311	18.2735	18.7004	18.9713			+
AAGK(UniMod:121)AVSC(UniMod:4)AEIVK	0.131968	0.28134	0.303397	0.325862	0.600453	0.224468	0.143557	0.129904	RPP25L	Q8N5L8_K66	726	16.8622	17.049	16.8389	16.9135	17.2411	17.3968	17.2926	16.9466	17.2261	16.9313	17.4318	17.3778	17.1378	17.2333	17.396	17.0219	16.8073	16.9286	17.2663	17.1893
AAGK(UniMod:121)ELTVDNSFEFEK	0.517197	-0.0771301	0.432776	0.303883	0.00431191	0.746356	0.0131804	0.0879883	RSL24D1	Q9UHA3_K61	727	19.6136	19.567	19.6524	19.9328	19.9741	20.1184	20.1373	20.2671	19.9798	19.9169	20.1351	19.9495	19.483	19.7606	19.6701	19.5436	20.0574	20.1171	20.249	20.4111	+		+
AAGK(UniMod:121)GPLATGGIK	0.459015	0.255651	-0.118338	0.0515155	0.028214	0.26714	0.601863	0.847187	TMA7	Q9Y2S6_K50	728	21.1299	21.3658	21.1149	21.3714	20.9777	21.2616	21.329	20.9403	21.17	21.1134	21.5675	21.3373	21.4496	21.3732	21.6253	21.5566	21.7794	21.4692	21.6024	21.9672	+
AAGK(UniMod:121)GYENEDNYSNIR	-0.640589	-0.536202	-0.626253	-0.775855	0.19735	0.318604	0.183293	0.109043	MTMR6	Q9Y217_K253	729	17.1272	17.3726	17.5768	17.069	17.0717	17.0426	15.9146	16.6116	17.0713	16.7614	15.6768	16.5326	17.2119	17.0635	15.9982	16.7271	17.0117	16.6636	16.8962	16.0118
AAGK(UniMod:121)LDQPDR	-0.220785	-0.0929463	-0.55008	-0.453018	0.299691	0.727143	0.00605885	0.0248127	GTF3C1	Q12789_K1535	730	20.2144	20.0623	19.9043	19.8414	19.5963	19.3326	19.3902	19.503	19.8071	19.4427	19.5043	19.4561	19.9343	20.0067	19.7709	19.9387	19.7097	19.5856	20.133	19.711			+	+
AAGK(UniMod:121)SGSALELSVENVK	-0.133309	0.100859	0.255149	0.0828863	0.814252	0.843494	0.529426	0.881306	PPM1B	O75688_K90	731	19.1673	19.4372		19.1138	19.8147	19.5074	19.1616				19.1709	19.4737	19.2694	19.2428	19.9683	18.8806		19.1825		19.0297
AAGLPVK(UniMod:121)GIILK	0.479738	0.276822	0.283561	0.762893	0.288742	0.625906	0.529895	0.076258	CENPB	P07199_K96	732		16.236	16.4774	16.5478	17.3124	16.7169	16.5712	16.2154	17.2457	17.1985	17.4344	16.8547		17.1356	16.6908	16.2654	16.9851	17.4324	16.1939	16.9893
AAGNPGSLAAPIDHK(UniMod:121)PC(UniMod:4)SAPLEPK	0.492432	0.446903	0.441502	0.384552	0.0190956	0.0443562	0.0308533	0.068274	MDC1	Q14676_K1740	733	17.5041	18.117	17.9341	18.2063	18.4882	18.5265	18.3508	18.162	18.3603	18.2892	18.2574	18.3928	18.5119	18.5002	18.3393	18.1977	18.4173	18.4508	18.3044	18.5587	+	+	+
AAGPELQADC(UniMod:4)DQIVK(UniMod:121)R	-0.277468	0.142649	0.358166	-0.0909963	0.35592	0.692428	0.226778	0.789968	PARP14	Q460N5_K854;Q460N5-4_K854	734	17.1425	17.5579	17.1903	17.772	18.0738	17.6055	17.6423		17.229	16.9644	17.3454	17.7599	17.2422	17.7851	17.6601	17.5459	17.2069	16.9268	17.2026	17.2166
AAGPSLSHTSGGTQSK(UniMod:121)VVPIASLTPYQSK	0.6727	1.08948	1.09652	1.12746	0.0145909	0.000655582	0.00027557	0.00026366	RPA1	P27694_K183	735	18.4692	18.791	19.0774	18.3822	19.8849	19.8567	19.7258	19.6386	19.9037	20.0355	19.6293	19.6613	19.5778	19.8418	19.8776	19.7806	19.4375	19.1562	19.8794	18.9376	+	+	+	+
AAGSGELGVTMK(UniMod:121)GPK	0.650096	0.692328	0.203016	0.688241	0.307496	0.259731	0.751243	0.230021	FLNB	O75369_K492;O75369-2_K492;O75369-8_K492;O75369-9_K492	736		17.6956	17.6995	16.3058	17.1292	17.9524	17.7532	16.9118	18.1943	17.8985	17.8693	17.7253	18.133	17.9603	17.8233	17.7872	18.859		17.2839	17.5083
AAGSLLAEK(UniMod:121)SSLLPEDPLPPPPSEK	-0.412941	0.321013	-0.381146	0.0107235	0.443009	0.558417	0.603991	0.987697	ZNF827	Q17R98_K306;Q17R98-2_K306	737	17.9571		17.4872	18.1341	17.4783				17.9507		17.762	17.8979	17.9978	18.1219	18.31	18.2923		16.5306	18.1059	17.7032
AAGYDLYSAYDYTIPPMEK(UniMod:121)AVVK	0.334402	0.409872	-0.165977	0.343147	0.346999	0.256998	0.648132	0.319459	DUT	P33316-2_K63	738	21.0072	20.2577	20.9325	21.0551	20.5207	20.0843	20.7845	21.1991	21.2227	20.7996	21.258	21.3447	21.1605	21.3786	21.2114	21.1415	20.7326	21.1405	21.3085	21.4085
AAHASADLPEASSK(UniMod:121)K	-0.109986	-0.0166708	-0.346916	-0.41992	0.785417	0.972286	0.292902	0.215096	PRRC2B	Q5JSZ5_K1509	739		17.9074	17.6421	18.0401		17.2193	17.6774	17.6521		17.1955	17.3158	17.8186	18.1004	17.8875	17.4913	17.907	17.8975	17.5786	17.4597	18.0771
AAHEK(UniMod:121)QHNIFLDQM(UniMod:35)TIDEDK									KIF11	P52732_K875_Oxi884	740	14.4211			15.6099							14.8813
AAHEK(UniMod:121)QHNIFLDQMTIDEDK	-0.192088	0.65779	0.156882	0.44757	0.728565	0.130889	0.724488	0.337949	KIF11	P52732_K875	741	15.0978	15.7599		15.7093	15.1615	15.6759	16.2002		15.8278		16.112		16.1741	16.3542	16.0122		15.3884	15.2721
AAHGIPDLAQK(UniMod:121)LHFYDR	-0.0663552	0.238943	-0.146229	-0.233032	0.923916	0.706765	0.797366	0.679707	METTL27	Q8N6F8_K28	742	17.387	15.9512	16.9139	17.0248	17.213	16.815	16.7208	15.9432	16.4892	16.2315	16.8464	16.7777	16.793	16.9188	17.1816	17.3394	16.3017	17.1136	16.1251	17.4711
AAHLESK(UniMod:121)FNSEIIQLR									CCDC171	Q6TFL3_K298;Q6TFL3-3_K298;Q6TFL3-4_K298	743							15.4138
AAHSNEILIFSVQPK(UniMod:121)SLVR	0.64266	0.732142	0.452178	1.00955	0.268587	0.263598	0.424816	0.0688998	KLHDC2	Q9Y2U9_K362	744	13.5454	14.011	13.2288	14.2408	15.2108	14.6084	12.9175	14.0979	15.0154	14.3909	14.7156	14.9422	14.7891	14.27	14.4067		14.6388	14.5118	13.714	14.732
AAIAQLNGK(UniMod:121)EVK	0.230115	-0.0377752	-0.16784	-0.576257	0.596854	0.94798	0.683061	0.122063	RBM14	Q96PK6_K135	745		16.4713	15.5146	16.4161	16.6415	15.7161	15.8891	15.6179	15.3082	15.7088	15.3971	15.8168	16.1476	16.1923	16.2497	15.7953	16.41	16.3433	16.2071	16.496
AAIDWFDGK(UniMod:121)EFHGNIIK	0.367064	0.346614	0.221561	0.20676	0.242301	0.299552	0.480173	0.532705	TAF15	Q92804_K306;Q92804-2_K303	746	18.1737	17.8989	17.9738	18.4893	18.4339	18.5673	18.3478	18.073	18.6794	18.423	18.5675	17.693	18.6155	18.637	18.395	18.2749	18.296	18.6513	18.2456	18.8112
AAIDWFDGK(UniMod:121)EFSGNPIK	0.733175	0.959052	0.714215	0.867713	0.0161623	0.0042226	0.016804	0.00581675	FUS	P35637_K357;P35637-2_K356	747	17.3727	18.4011	18.519	18.412	19.1106	18.9465	18.4946	19.0098	19.0678	18.8344	19.1477	19.1257	19.1248	19.1014	18.9619	19.3529	18.8814	18.8307	18.8085	19.1168	+	+	+	+
AAIEEIK(UniMod:121)QR									NOL12	Q9UGY1_K50	748					17.1048	17.3189	18.8112			17.2002		17.6573		16.6043			16.3433	17.2579		18.1942
AAIK(UniMod:121)AIK	0.623991	0.216245	0.638779	0.615673	0.16067	0.703452	0.130164	0.162822	SCAF8	Q9UPN6_K35	749	17.8332	17.0844	16.0109	17.03	17.8464	17.3859	17.3982	17.8832	18.1315	17.4655	17.5763	17.248	17.6154	17.4166	17.064	16.7275	17.6705	17.4146	17.5471	17.8224
AAIK(UniMod:121)DC(UniMod:4)EVVLLR	-0.314005	-0.257058	-0.495237	-0.382641	0.237075	0.375161	0.0470169	0.108966	ATP13A3	Q9H7F0_K65	750	19.0191	18.841	18.4437	18.7548	18.2532		18.5001	18.055	18.2286	18.5111	18.5291	18.2593	18.211		18.646	18.6658	18.4965		18.321	18.5344			+
AAIK(UniMod:121)GDAAEVER	0.0601054	-0.457654	0.706058	0.251617	0.887452	0.160157	0.0176084	0.440344	ANKRD18A	Q8IVF6_K44	751	17.3305	17.5605	17.389	17.3845	18.0754	18.2466	18.1791	17.9877	17.259	18.1799	17.6205	17.6116	17.0935	16.7207	17.5071	16.5128	17.3156	17.8651	17.3677	17.3566			+
AAILEK(UniMod:121)MPLVER	0.427912	0.080368	-0.779424	-0.310878	0.635584	0.924939	0.207082	0.604751	AP1G2	O75843_K584	752			16.6553	16.9129			16.5922	15.4172	16.9264	16.504	16.4061	16.0564		16.4132	17.2404	16.9398				17.212
AAILETAPK(UniMod:121)EVPM(UniMod:35)VVVPPVGAK									RRBP1	Q9P2E9_K175_Oxi179	753	17.4776		17.2342	17.1811				17.3286								16.0821
AAILETAPK(UniMod:121)EVPMVVVPPVGAK	-0.122504	-0.421533	0.103275	0.230673	0.86843	0.510298	0.875484	0.715858	RRBP1	Q9P2E9_K175	754	17.9378	17.5543	18.0415	18.078	18.3901	16.4534	18.2364	18.9449	17.7557	18.1078	18.3018	18.3691	17.2214	17.667	17.5069	17.5303	17.2354	17.9891	18.1866	17.7106
AAILPTSIFLTNK(UniMod:121)K	-0.0182022	0.151307	-0.229906	0.181168	0.953363	0.55661	0.27389	0.421916	PRMT5	O14744_K240	755	20.0161	19.805	19.8137	19.9706	19.6901	19.7019	19.5224	19.7713	20.088	19.9626	20.2055	20.074	20.0083	19.8935	19.9582	20.3506	19.761	19.8057	19.6453	20.3205
AAINK(UniMod:121)MIK	1.04281	0.811259	0.909205	1.06355	1.94357e-05	0.000631932	8.9718e-05	2.11763e-05	DR1	Q01658_K20	756	17.3378	17.248	16.8392	17.2145	18.3307	18.0951	17.9702	17.8802	18.1053	18.3533	18.2169	18.2181	18.132	17.9994	17.8247	17.9284	18.3319	18.3243	17.9407	18.2138	+	+	+	+
AAINQK(UniMod:121)LIETGER	0.0314544	-0.0369246	0.101477	-0.0160299	0.922793	0.915786	0.68855	0.9595	ENY2	Q9NPA8_K19;Q9NPA8-2_K14	757	19.8865	20.1874	20.5036	19.9928	20.1824	20.3519	20.2595	20.1824	20.0446	19.9258	20.3258	20.21	20.221	20.0096	19.9719	20.2201	19.9828	20.0863	20.0591	20.5679
AAIQELQQK(UniMod:121)R	-0.387552	-0.27788	-0.457916	-0.791955	0.104214	0.28804	0.0452565	0.0016325	CEP131	Q9UPN4-2_K346;Q9UPN4-3_K346	758	19.9271	20.2263	20.3312	20.4384	19.6343	19.9112	19.8726	19.6733	19.2698	19.5267	19.3547	19.6039	19.5046	20.2334	20.1385	19.9349	19.6576	19.8304	20.0708	19.8139			+	+
AAIQK(UniMod:121)SDATQNAHGTGISK	0.233958	-0.0861006	0.0977457	0.326751	0.78341	0.931656	0.904217	0.664491	FOXJ3	Q9UPW0_K41;Q9UPW0-2_K41	759		16.6158	16.9029	16.3751	16.6786	16.4382	17.0846	16.7148	17.8814	17.4119	15.8563	16.6826	15.6081	17.656	16.2932	16.6234	16.7555	17.4723	16.6466	16.5866
AAISNK(UniMod:121)ITSC(UniMod:4)IFQLLQEAGIK	-1.31115	0.0541096	-0.806954	-0.270858	0.3583	0.97883	0.602482	0.876898	PAICS	P22234_K59	760		18.3967			17.103	18.0766			18.8846		16.8024	18.6907	18.0372	19.1569	18.1634	18.4458	15.8201	16.6969	17.5514	18.274
AAISVVTAEVHDSK(UniMod:121)PHEGR	0.136578	-0.130932	0.401923	0.347136	0.780291	0.801818	0.28112	0.382071	MERTK	Q12866_K923	761		15.9379	15.9399	15.8371	15.9409	17.0664	16.428	15.7923	16.3631	16.1193	16.1842	16.3418	15.516	16.3678	15.7334	15.4789	16.1606	15.9693	16.1964	15.8399
AAITHDIPNK(UniMod:121)NTK	-0.176324	-0.689611	-0.443435	-0.708121	0.642473	0.057456	0.149899	0.0401892	BLZF1	Q9H2G9_K95;Q9H2G9-2_K95	762	17.4168	17.95	17.763	17.9704	17.2458	17.8201	17.0549	17.2057		17.1934	17.0277	16.9797		17.212	16.5327	17.5117	17.2902	17.692	17.6211	17.7917				+
AAITTLK(UniMod:121)YDQLGGR	0.0418503	0.0659013	0.0533655	-0.0883274	0.94525	0.892246	0.88193	0.807422	WDR3	Q9UNX4_K114	763	17.4713	17.5628	17.5318		17.1723	17.8903	17.6633		17.5017		17.4779	17.3212	17.4333	17.7424			17.5638
AAIVEK(UniMod:121)LSSLPFQK	-0.214876	0.0599516	-0.491063	-0.0648433	0.204475	0.790293	0.00316576	0.739734	NUTF2	P61970_K55	764	19.775	19.7629	19.6687	19.8377	19.1578	19.3697	19.2706	19.2819	19.6476	19.5845	19.8326	19.72	19.7888	19.8875	19.6478	19.9599	19.3487	19.6756	19.5043	19.656			+
AAIVVNGHGMTPLK(UniMod:121)VAAESC(UniMod:4)K	0.577527	0.156385	0.298293	0.22341	0.278306	0.837355	0.60745	0.724651	FEM1B	Q9UK73_K224	765		15.0538	16.0436	15.7132	16.1708	15.4092		16.1255	16.4781		15.0567	15.9461	16.2723		15.5337	15.4737	15.836	16.1277	16.3106	16.45
AAIYQTQAFYAK(UniMod:121)GK									ARRDC3	Q96B67_K237	766													16.5335	16.6813	15.9399	17.0483
AAK(UniMod:121)ADEEPTPADGR	1.26245	0.799988	0.916534	1.04351	0.0138378	0.143319	0.064028	0.0421894	KIAA1143	Q96AT1_K83	767	17.218	18.4516	17.5683	18.7374	18.1864	19.2018	19.126	19.1272	18.6208	19.8916	18.7671	18.8698	18.8729	18.1186	19.0441	19.1395	19.5667	19.3038	19.2105	18.9441	+			+
AAK(UniMod:121)AGLSQSLFER	-0.362095	0.192025	0.0561272	0.0732959	0.215685	0.543089	0.85888	0.822777	UPF1	Q92900_K688	768	17.8318	18.0804	18.1317	17.3488	17.7574	18.0277	18.062	17.7702	17.768	18.2767	17.7921	17.8491	18.0461	18.2613	18.0316	17.8219	17.3543	17.3879	17.7161
AAK(UniMod:121)ASHMGVSTDSGTQETK									LUZP1	Q86V48_K433;Q86V48-2_K433;Q86V48-3_K433	769			14.6245		14.7799				14.615				15.238	14.4752						15.0377
AAK(UniMod:121)DLPIYTR	0.101754	0.156149	0.650932	0.425743	0.672542	0.506389	0.00163215	0.0325974	ZDHHC2	Q9UIJ5_K113	770		18.3242	18.2931	18.4477	19.2287	18.8952	19.0096	18.8902	18.7212	18.9572	18.723	18.7215	18.6126	18.5664	18.3322	18.5335	18.5455	18.6641	18.32	18.2974			+	+
AAK(UniMod:121)DVFNK	-0.279336	-0.147912	-0.138301	-0.331298	0.387531	0.701908	0.674845	0.279092	VDAC3	Q9Y277_K15	771	20.4034	20.6368	20.6055	20.6075	20.8888	20.2548	19.9531	20.6032	20.6623	19.936	19.8946	20.4351	20.5756	20.4736	20.3122	20.3001	20.4542	19.9184	20.4436	20.3195
AAK(UniMod:121)EAEANLR	-0.223877	-0.0181088	-0.28431	-0.11442	0.205643	0.946934	0.0853299	0.545628	HECTD1	Q9ULT8_K1253	772	20.9243	21.1692	20.7476	20.9752	20.7759	20.5467	20.6676	20.689	20.9876	20.6966	20.7478	20.9266	20.9433	20.9126	20.8705	21.0175	20.6272	20.6146	20.8607	20.8183
AAK(UniMod:121)EAM(UniMod:35)EDGEIDGNK	-0.827138	-0.658314	-0.518569	-0.773258	0.00735139	0.0413329	0.0787407	0.0127239	NCL	P19338_K627_Oxi630	773	17.9921	17.9825	17.4995	18.3894	16.9296	18.1145	17.3751	17.3699	16.9508	17.3226	17.4092	17.0877	17.2724	17.2533	17.4302	17.2743	17.1026	17.1173	17.0788	17.2562	+	+		+
AAK(UniMod:121)EAMEDGEIDGNK	0.153704	0.156434	0.37021	0.125646	0.587312	0.600123	0.113234	0.651758	NCL	P19338_K627	774	18.7656	19.2546	18.6796	18.9524	19.3153	19.421	19.2743	19.1224	18.8973	19.4393	19.0519	18.7664	19.1551	19.0527	18.9742	19.0959	19.0239	19.1325	19.3682	18.7424
AAK(UniMod:121)EDSQPGEQNDQGETGSLPGQQEK									ZBTB40	Q9NUA8_K700	775					15.1693								14.5518
AAK(UniMod:121)EFGVSPDK	-0.33602	-0.331489	-0.717571	-0.535618	0.0371375	0.0522755	9.31595e-05	0.00178213	VARS	P26640_K769	776	20.9961	21.1463	21.2578	21.1898	20.4146	20.5057	20.3438	20.4556	20.575	20.6705	20.5269	20.6751	21.0006	20.7761	20.589	20.8984	20.8962	20.8618	20.6959	20.7919	+		+	+
AAK(UniMod:121)EMPFQGSGK	0.230735	0.425789	0.513054	0.50537	0.675825	0.413115	0.250097	0.277944	IL4R	P24394_K329;P24394-3_K314	777	16.3601	16.6497	16.6149	17.5786	16.6588	17.3831	17.841	17.3726	17.5013	16.731	17.9817	17.0108	17.1067	16.9045	17.8927	17.0026	16.9899	16.9595	17.0555	17.1213
AAK(UniMod:121)ETISLAEQR	0.0713782	0.253628	0.191379	0.314891	0.897709	0.605163	0.66265	0.46108	SH3BP5	O60239_K133	778	17.8613	18.2783	17.8332	18.1496	17.9377	17.7727	19.108	18.0695	18.067	18.1135	18.9199	18.2816	18.1046	18.044	18.8866	18.1017	18.0094	17.9486	18.4455	18.0044
AAK(UniMod:121)EYPFILDAFQR	0.393343	0.54653	0.143827	0.380155	0.210929	0.0886463	0.66965	0.220409	MTREX	P42285_K134	779	16.3556	16.1683	15.7062	16.5401	16.6028	16.4213	15.9712	16.3503	16.6884	16.4786	16.6829	16.441	16.431	16.6177	17.103	16.8047	16.2286	16.6496	16.4107	17.0548
AAK(UniMod:121)FFPYSSADAS	0.102789	0.173836	0.365538	0.216818	0.831691	0.747948	0.279881	0.594149	STK10	O94804_K958	780	17.2666	17.6667		17.0741	17.8704	17.9077	17.9852	17.042	17.7873		17.5923	17.2781		17.5642	17.455		17.4049	17.4159		17.4949
AAK(UniMod:121)GDFVC(UniMod:4)IFC(UniMod:4)DR	0.232723	0.540326	0.654603	0.454395	0.260158	0.010849	0.00139304	0.0222011	REST	Q13127_K1057;Q13127-4_K1034	781	17.0118	16.9771	17.2254	17.3125	17.7004	17.8022	17.7121	17.9304	17.3564	17.6898	17.5918	17.7064	17.6343	17.6976	17.5369	17.8193	17.2446	17.4292	17.1274	17.6565		+	+	+
AAK(UniMod:121)GGELVYTDSEAR	0.0570438	0.178003	-0.429536	-0.152723	0.898785	0.661506	0.167851	0.681399	PLEC	Q15149_K3027	782	19.0552	19.1807	19.0504	19.0512	18.5491	18.6792	19.0343	18.3568	19.0696	18.2986	19.4673	18.8912	18.9413	19.0272	19.6667	19.4143	19.0261	18.9168	19.2525	19.3703
AAK(UniMod:121)GSLGTQIGFADLMGVLTK									FEM1A	Q9BSK4_K452	783	18.4992		18.3582	17.3938				17.8091	18.5203						17.4851		17.0143	18.238		18.1755
AAK(UniMod:121)GTVGSILDR	-0.401227	-0.0959432	-0.547173	-0.392541	0.0226576	0.671694	0.00246016	0.0271308	ABCE1	P61221_K181	784	21.343	21.4803	21.8714	21.4749	21.0308	20.9708	20.9791	21.0002	21.363	21.051	20.9876	21.1978	21.5268	21.3648	21.4986	21.3956	21.1467	21.0779	21.1516	21.1884	+		+	+
AAK(UniMod:121)LAPEFAK	-0.120612	0.0703883	0.246326	0.0339839	0.753627	0.8724	0.423021	0.933991	PRDX6	P30041_K56	785	21.5492	21.482	21.7709	21.3314	21.4956	21.3652	22.4111	21.8468	21.4944	21.381	21.5551	21.8388	21.4059	21.4459	21.7666	21.7966	21.2583	21.3581	21.2088	21.8258
AAK(UniMod:121)LEILQQQLQVANEAR	-0.151342	0.229231	-0.437331	-0.247925	0.595638	0.412581	0.130604	0.328413	NUMA1	Q14980-2_K616	786	17.5262	17.7016	16.9983	17.1984	17.0306			16.8069	17.0642	17.1404	17.0344	17.1938	17.6255	17.7303	17.7279	17.2576	17.4449	17.2113	17.2041	16.9587
AAK(UniMod:121)LFPGSPAIYK	0.265474	0.597457	-0.191407	0.137571	0.526056	0.123711	0.632009	0.754088	RGPD8	O14715_K123	787	16.4625	17.9057	17.47	17.3938	17.6531	16.863	17.0724	16.8778	17.7308	17.205	17.46	17.3864	17.9773	17.8918	17.6826	18.07	17.6513	17.5446	17.2292	17.8687
AAK(UniMod:121)LGSSEEVR	0.257382	-0.100527	0.255242	0.230107	0.595638	0.865996	0.561738	0.624308	SOGA1	O94964-2_K1578	788	14.8861	16.2967	15.2971	15.7789	15.5378	15.9957	16.2902	15.456	15.353	16.3664	15.8617	15.5982	15.3542	15.2587	15.5123	15.7315	15.6626	15.563	16.2562	15.8065
AAK(UniMod:121)LLYESR	0.206954	0.316199	0.352036	0.295191	0.796616	0.708324	0.593297	0.677665	ZFYVE21	Q9BQ24_K226;Q9BQ24-2_K244	789			16.1008	15.9149	16.3015	16.1423	17.3215	15.6742	15.9731	15.6217	17.1324	16.485		16.0773	16.8409	16.0539	16.1411	16.2295	16.1762	16.3124
AAK(UniMod:121)LQSSQEPEAPPPR	-0.229459	0.319355	1.19056	1.19666	0.64427	0.516419	0.00414188	0.00491833	MAGED2	Q9UNF1_K261	790	19.5729	20.1817	20.6046	20.358	20.9344	21.3597	21.5888	21.5966	20.8933	21.396	21.7533	21.4612	20.0941	20.5477	20.8835	20.4694	19.9595	20.3204	20.3819	19.1376			+	+
AAK(UniMod:121)LSEGSQPAEEEEDQETPSR	-0.0288166	0.264493	0.345568	0.286435	0.973958	0.729442	0.575361	0.667615	ACIN1	Q9UKV3-5_K238	791	16.4777	16.5086	16.1813	16.1897	16.9441	16.9582	16.5529	16.2844	16.6957	17.0683	16.4552	16.2838	16.6096	16.9133	16.6967	16.1957	16.9128	16.3321	17.3443	14.6528
AAK(UniMod:121)PAGDPTAHQPFWAPPTPR	-0.222311	0.326489	0.37688	-0.0823949	0.706312	0.573014	0.440454	0.894934	B3GNT4	Q9C0J1_K54;Q9C0J1-2_K29	792	16.625	17.3424	16.4285	16.8054	17.579	17.4451	17.2217	16.463	16.4235	16.8783	16.7744	16.7955	17.1856	17.5174	16.9254	16.8788	16.6989	17.1843	16.9974	15.4315
AAK(UniMod:121)PLQVNK	0.687835	0.416287	0.687323	0.909079	0.00943722	0.138599	0.00853494	0.00126638	VRK3	Q8IV63_K223	793	17.6145	17.5837	16.8954	17.5507	18.1622	18.2438	18.2954	17.6922	17.9933	18.586	18.233	18.4683	17.7368	17.6699	18.0419	17.8609	18.1756	18.1414	18.1173	17.9613	+		+	+
AAK(UniMod:121)PSVPK	0.286385	0.426607	0.00629624	0.0688569	0.393566	0.198157	0.987303	0.861471	H1FX	Q92522_K202	794	18.0671	19.3144	18.9425	19.0536	18.8509	18.7359	18.8463	18.9697	19.2239	18.8488	18.5291	19.0514	19.3117	19.1244	19.2059	19.442	19.213	19.2491	18.8872	19.1739
AAK(UniMod:121)PVTVAVK	-0.825612	-0.312907	-0.0829312	-0.218687	0.0127547	0.404126	0.842151	0.542999	FGFR3	P22607_K501;P22607-2_K503;P22607-3_K389;P22607-4_K501	795		17.1049	16.7088	17.0771	16.6622	17.0251	16.9546		16.4014	17.0769	16.5195	16.9818	16.0959	16.855	16.7013	16.9505	15.8561	16.1836	16.3632	16.1489	+
AAK(UniMod:121)QGDTILVSGMK									NUP210	Q8TEM1_K201	796					15.8481	14.9049	14.689							16.0355				15.8275	15.0747
AAK(UniMod:121)QLTPEVR									PWWP2A	Q96N64_K740	797					16.0353	16.4033	17.3671	16.2598	16.0246	15.6301	17.1901	16.2596	14.8238		15.9814	15.4661	16.7927	17.7638	16.8094	17.1702
AAK(UniMod:121)QLVTITTK	0.175265	0.0511901	-0.364806	0.101215	0.619347	0.909482	0.249156	0.779225	GIT2	Q14161_K747;Q14161-10_K669;Q14161-3_K732;Q14161-4_K697;Q14161-5_K717;Q14161-8_K682	798	15.7119	14.8935	15.9923	15.3014	14.7383	15.1959		15.3957	15.5623	15.721	15.522	15.4985	15.3725	15.3215	15.7113	15.6985	15.5829	15.5874	15.6115	15.8182
AAK(UniMod:121)QPHVGDYR	-0.0103171	-0.266831	-0.20367	0.0695315	0.992589	0.811512	0.801711	0.944934	PSME1	Q06323_K190	799		16.0452		16.7371	15.2913	17.0828	16.5807	15.7952		16.9767	16.7898	15.6156			16.1383	16.1104	16.2547	16.3829	16.505
AAK(UniMod:121)SQPNIPK	0.242821	-0.558385	0.129863	-0.513163	0.7767	0.471684	0.882003	0.471559	DHCR7	Q9UBM7_K4	800	16.4472	17.5	16.5813	17.0656		17.6536	17.4567	15.9748	15.7012	17.3774	16.5793	15.8834	15.5889	15.8414	17.1425	16.7877	17.0004	17.7419	17.2702	16.5528
AAK(UniMod:121)TALNNTLDLSNVR	0.254707	0.510516	0.386291	0.470072	0.502708	0.122649	0.242576	0.133723	WASHC5	Q12768_K311	801	15.884	15.9809	16.0187	16.7176	16.5036		16.6058	16.5004	16.7333	16.1401	16.6795	16.9287	16.7124	16.8472	16.3896	16.6941	16.7132		16.4811	16.0208
AAK(UniMod:121)TLYEHYSGGESHNSSSSK	-0.21127	-0.270779	-0.396277	-0.347376	0.697826	0.620844	0.373487	0.464496	TTK	P33981_K830;P33981-2_K829	802	17.2472	17.1616	17.1727	16.9817	17.8868	16.1925	16.0243	16.8744	16.8953	16.8009	16.3973	17.0801	17.2904	16.3424	16.8859	16.9613	16.9588	16.8126	17.0985	16.8482
AAK(UniMod:121)VLEQLTGQTPVFSK	-0.146456	0.125124	0.0160433	0.0189054	0.532117	0.622782	0.95215	0.946206	RPL11	P62913_K38	803	20.189	20.4313	20.2491	20.2643	20.3759	20.013	20.3254	20.4837	20.1443	20.2183	20.2986	20.5481	20.3756	20.4343	20.3797	20.4446	19.9377	20.2018	19.9436	20.4648
AAK(UniMod:121)VPSTPPPK	0.875723	0.440706	1.28218	0.968464	0.227886	0.642317	0.058341	0.172516	SCAF1	Q9H7N4_K972	804	15.9707	16.6425	15.8937	15.7483	16.279	17.9137	17.8082	17.3831	15.8689	18.1364	17.5418	16.582		16.0785	17.0264	16.4086	15.9881	17.7144	17.3302	16.7254
AAK(UniMod:121)VVPVK	0.703992	0.427818	-0.0888203	0.112507	0.00116626	0.0490591	0.701217	0.633467	NCL	P19338_K223	805	20.1745	20.4366	20.2106	20.1387	20.4009	19.8761	20.176	20.1522	20.2999	20.4517	20.2029	20.456	20.6862	20.6453	20.4024	20.9379	21.0217	21.0245	20.7144	21.0159	+	+
AALAAAQYK(UniMod:121)SSNASETEPNAIK	0.779321	0.542362	0.326216	0.407893	0.00581072	0.0650714	0.235167	0.147283	JMJD1C	Q15652_K1495;Q15652-3_K1313	806	16.9327	16.9673	17.078	17.3986	17.841	17.6187	17.4793	16.7424	17.4837	17.4417	17.4473	17.6354	17.5323	17.7174	17.6471	17.6492	18.048	17.7305	18.1089	17.6065	+
AALAHPFFQDVTK(UniMod:121)PVPHLR	0.433782	0.442427	0.294756	-0.0922261	0.34637	0.411803	0.549634	0.864198	CDK2	P24941_K291	807			17.4401	17.5389	17.7385		17.8301		17.2333		17.3703	17.5883			17.8953	17.9686	18.221		17.2695	18.2794
AALAHSEEVTASQVAATK(UniMod:121)TLPNGR	0.414244	0.0105161	-1.27112	-0.776741	0.36492	0.986852	0.00305795	0.0661428	PLEC	Q15149_K2761	808	17.7475	17.9705	17.5825	17.8301	17.0854	17.1268	15.5738	16.26	17.1999	16.847	16.6767	17.3001	18.0092	18.1312	17.9193	17.1129	18.0596	18.1475	18.4144	18.1662			+
AALAPAK(UniMod:121)ESPR	2.12578	0.688393	0.757903	1.44351	0.0213113	0.531425	0.417648	0.118407	TCOF1	Q13428-4_K904	809		15.4442	14.3632		15.0154	15.362	16.8013	15.4678	15.0129	17.31	17.0745	15.9914	14.9944	14.9777	16.47	15.9263	16.7013	17.6009	16.9969	16.8188	+
AALEALGSC(UniMod:4)LNNK(UniMod:121)YSEGYPGK	0.093455	0.158289	0.271609	0.345457	0.684521	0.472152	0.134524	0.0651408	SHMT2	P34897_K95;P34897-3_K74	810	20.4771	20.8722	20.506	20.8926	20.8046	21.0072	20.9192	21.1033	20.8995	20.8748	21.1588	21.1965	20.7429	20.8899	20.9392	20.8091	20.8807	20.6881	20.8018	20.7511
AALEELVK(UniMod:121)LQGER	0.0904272	0.182237	-0.352565	-0.0419946	0.831142	0.64738	0.259878	0.921924	HARS	P12081_K12;P12081-4_K12	811	16.5704	17.3195	17.0985	17.3279	16.7793	17.0457	16.7436	16.3375	16.9948	17.1285	17.107	16.9182	17.607	17.2859	17.2725	16.8801	16.6889	17.2182	17.1186	17.6524
AALEGVSK(UniMod:121)DLQAR	-0.29654	-0.221401	0.184151	-0.26966	0.178596	0.363572	0.400508	0.218696	TRIM32	Q13049_K175	812	21.6922	21.988	22.3469	21.8922	22.4429	22.1296	21.9966	22.0868	21.7836	21.6435	21.6391	21.7744	21.8278	21.6959	21.702	21.808	21.6327	21.5453	21.5508	22.0043
AALFLQTLK(UniMod:121)NPLPEAEAGK	0.467079	0.0887055	0.154067	0.175122	0.397032	0.900961	0.810519	0.772938	SFSWAP	Q12872_K695;Q12872-2_K695	813	15.8506			15.59	15.9118			15.8368		15.5028	15.7994	16.3839	15.5	16.1306	15.8001	15.8053	16.4803		15.4791	16.6026
AALK(UniMod:121)EWNGVVSESDSPVK	1.17986	0.874088	0.961472	0.809073	0.00229768	0.0252759	0.0120531	0.0284308	LIG1	P18858_K40	814		17.0149	17.0527		18.6569	17.788	17.541		17.5933	17.7824	17.8875	18.1082	17.9449	17.8424	18.0413	17.8029	18.2055	18.3532	18.2943	18.0016	+	+	+	+
AALK(UniMod:121)HLGP									FANCE	Q9HB96_K532	815						15.6557			16.516	16.562	15.9096		16.5813	16.3096	16.135	16.3646	16.6454	15.9801	16.7121	15.83
AALK(UniMod:121)LEPSNK	0.0764022	0.164873	-0.25728	-0.102077	0.785619	0.520911	0.221935	0.682385	FKBP8	Q14318_K334;Q14318-2_K335	816	19.5607	20.0448	19.8879	20.0343	19.6274	19.8767	19.5931	19.4013	19.9073	19.7518	19.6317	19.8285	20.1652	20.0673	19.8427	20.112	20.1098	19.758	19.7876	20.1779
AALK(UniMod:121)NPVK	0.547312	0.350091	0.476019	0.405842	0.00264753	0.0601361	0.0068406	0.0226289	DDX47	Q9H0S4_K221	817	18.231	18.3069	18.0524	18.3915	18.6886	18.6536	18.7318	18.8119	18.4865	18.5435	18.797	18.7781	18.6038	18.6881	18.3472	18.743	18.7464	18.8677	18.8629	18.694	+		+	+
AALK(UniMod:121)QLQEIFENYK	-0.00703763	0.486574	0.243018	0.277868	0.989846	0.163977	0.51023	0.422013	TPR	P12270_K673	818	16.2203	16.9871	15.8907	16.4823	16.5103	16.9459		16.4582	16.5635	16.3938	16.8065	16.9282	16.8599	16.9341	16.5767	17.1561		16.4718	16.0707	16.6217
AALK(UniMod:121)TASDFITK	-0.219647	-0.0932825	-0.589153	-0.117292	0.431961	0.787169	0.0268009	0.690537	GSN	P06396-2_K309	819	16.8366	17.3055	17.4938	17.1042	16.7989		16.654	16.3347	17.4067	16.8033	17.0429	17.018	17.2697	16.7913	17.0631	17.2428	17.0068	16.8242	16.8929	17.1376			+
AALLEAGM(UniMod:35)PEC(UniMod:4)TEDK(UniMod:121)	-1.74967	-1.83409	-1.62665	-1.85676	5.67721e-05	9.33995e-05	0.000123624	3.91683e-05	UBE2O	Q9C0C9_K1292_Oxi1285	820	16.8769	17.0596	17.6888	17.749	16.0198	15.7303	15.3936	15.7241	15.406	15.3692	15.2572	15.915	15.6055	16.1011	15.5601	14.7714	15.9004	15.6321	15.4699	15.3733	+	+	+	+
AALLEAGMPEC(UniMod:4)TEDK(UniMod:121)	-0.645554	-0.89783	-0.401367	-0.69041	0.00101525	0.000100728	0.0265379	0.000665707	UBE2O	Q9C0C9_K1292	821	19.4838	19.3703	19.2779	19.2719	19.013	18.9942	18.8672	18.9241	18.6111	18.6268	18.5949	18.8095	18.6074	18.6649	18.3335	18.2069	18.7105	18.6346	18.9621	18.5144	+	+	+	+
AALLEK(UniMod:121)AGQVR	-0.38971	0.312776	-0.235506	0.249797	0.499469	0.620051	0.676213	0.671396	TP53INP2	Q8IXH6_K165	822		16.1396	16.7	16.5493	16.1368	16.2976	16.2386	16.2369	16.3512	16.8614	16.753	16.8855	16.1035	16.6722	17.453	16.8744	15.6432	15.2853	16.2689	17.0957
AALLK(UniMod:121)ASPK	0.0124586	0.381438	0.6229	0.310193	0.956978	0.0236946	0.000320264	0.0513274	RPL14	P50914_K137	823	21.5701	21.802	21.6365	21.7519	22.2428	22.484	22.2528	22.2725	21.9001	22.0122	21.9645	22.1246	21.9159	22.0667	22.1819	22.1217	21.5823	21.8095	21.665	21.7535		+	+
AALLNFDEFAVSK(UniMod:121)DGIEK									FHOD1	Q9Y613_K730	824																			16.5845
AALLNQHYQVNFK(UniMod:121)GK	-0.106873	-0.171526	-0.216584	-0.285539	0.756712	0.605602	0.432458	0.305998	EPRS	P07814_K229	825	16.373	16.432	16.9077	16.8575	16.6279	16.6082	16.4556	16.0122	16.5282	16.1935	16.1559	16.5506	16.5765	16.4285	16.2521	16.627	16.6297	16.1168	16.6439	16.7523
AALPTPALSPEDK(UniMod:121)AVLQNLK									PTPN23	Q9H3S7_K550	826	15.0799			15.412									16.271	15.8761	16.4729	16.1452
AALQEEEQASK(UniMod:121)QINPK	0.152362	-0.0666865	0.295826	0.150685	0.708127	0.890453	0.370437	0.69342	KIF2A	O00139_K696;O00139-4_K734	827	16.4015	16.7126	16.4524	16.6296	16.5471	17.3605	16.7191	16.7528	16.8327	16.6864	16.3669	16.9129	16.7091	16.9756	16.4631	15.7816	16.9434	16.4826	16.6925	16.6871
AALQEELQLC(UniMod:4)K(UniMod:121)GLVQALQTK	-0.34222	-0.207279	-0.90996	-0.145037	0.292546	0.581762	0.00343218	0.685691	FASN	P49327_K1142	828	25.6491	25.0284	25.2166	25.5879	24.5141	23.826	24.5803	24.9219	25.3851	24.9783	25.3572	25.1815	25.057	24.9921	25.4369	25.167	24.8585	24.8013	25.1062	25.3473			+
AALQELLSK(UniMod:121)GLIK	-0.0026554	0.227603	0.0245572	0.380517	0.995515	0.535834	0.950789	0.221281	RPS25	P62851_K94	829	19.6738	18.9877	19.2463	19.5426	19.507	19.2565	19.0966	19.6886	19.9038	19.3073	20.0346	19.7269	19.4865	19.5464	19.5797	19.7482	18.8993	19.5891	19.1888	19.7627
AALQQK(UniMod:121)ENLPVSSDGNLPQQAASAPSR	-1.945	-0.834465	-0.879248	-0.47407	0.00709086	0.179682	0.117005	0.473519	TP53BP2	Q13625_K322;Q13625-3_K328	830	18.7363	17.1281		16.6017	16.8929	16.7726	16.2577	16.5145	17.1526	17.039	16.8523		16.7024	16.8503	16.7821	16.2819		15.1137	15.9736		+
AALSEEELEK(UniMod:121)K	-0.343124	-0.273499	0.0229407	-0.0551109	0.0966065	0.218669	0.930584	0.831531	EIF4G1	Q04637_K1244;Q04637-3_K1204;Q04637-4_K1157;Q04637-5_K1080;Q04637-8_K1245;Q04637-9_K1251	831	19.3373	19.6296	19.3967	19.5366	19.6858	19.7314	19.4957	19.0791	19.4727	19.2193	19.4507	19.5371	19.2015	19.3486	19.0102	19.246	19.0857	19.1517	19.0831	19.2072
AALSSFQK(UniMod:121)VLELEGEK	0.0232422	0.394915	-0.0554943	0.594477	0.953577	0.176167	0.866763	0.0294765	COPS2	P61201_K56;P61201-2_K56	832	18.2909	17.622	17.7569	18.0966	17.9789	18.1381	17.9038	17.5235	18.5517	18.354	18.6706	18.568	18.2996	18.3752	18.2236	18.4476	17.4214	18.1053	18.2312	18.1015				+
AALTLTPSAVNK(UniMod:121)IK	0.35881	0.273182	0.523984	0.699275	0.0813093	0.219342	0.00976467	0.0013979	ISCA1	Q9BUE6_K34;Q9BUE6-2_K81	833	16.4211	16.4701	16.5446	16.1538	17.0673	16.9731	16.7107	16.9344	16.8615	17.1569	17.2551	17.1131	16.5636	16.8506	16.4283	16.8397	16.5476	16.7627	16.7805	16.934			+	+
AALTYSSGFDHHLGDQSGEK(UniMod:121)LFDC(UniMod:4)SQC(UniMod:4)R	1.72502	1.16127	0.795349	0.550901	0.0116287	0.0819184	0.200947	0.437883	ZNF445	P59923_K595	834		14.9855			14.9899		16.3579	15.9947	15.7293		15.3434		16.2977	16.0507	16.0668	16.1717	16.558	16.6325	16.9409		+
AALVEK(UniMod:121)R	-0.579922	-0.328319	-0.538419	-0.605833	0.00317244	0.105528	0.00505686	0.00256729	EHBP1	Q8NDI1-2_K1062;Q8NDI1-3_K1026	835	21.7887	21.4336	21.4121	21.4128	21.1513	20.8977	20.8796	20.965	20.9091	20.8245	20.7258	21.1645	21.2038	21.1571	21.0725	21.3005	20.7371	20.9014	20.9713	21.1178	+		+	+
AALYLEC(UniMod:4)SAK(UniMod:121)FR	0.0855774	0.437928	0.384728	0.404903	0.69737	0.020394	0.0260369	0.0237551	RHOF	Q9HBH0_K176	836	18.4353	18.6395	18.5078	18.8145	19.011	18.9947	18.992	18.9384	18.9417	19.037	19.0251	19.0129	18.8593	19.1127	19.1497	19.027	18.529	18.5075	18.9536	18.7492		+	+	+
AAM(UniMod:35)DNSEIAGEK(UniMod:121)K	-0.842257	-0.929244	-0.974278	-0.668787	0.128191	0.108362	0.0645125	0.231258	IMMT	Q16891_K269_Oxi260;Q16891-2_K258_Oxi249	837	16.0671	17.3478	17.343	17.7696	15.3246	16.9559	16.27	16.08	16.1668	16.2774	17.0126	16.3957	16.0398	15.3665	16.8024	16.602	16.2757	16.4013	16.284	16.1975
AAM(UniMod:35)K(UniMod:121)GLGTDEDTLIEILASR	-0.680374	-0.455699	-1.29022	-0.781205	0.0388266	0.20163	0.000335358	0.0193322	ANXA1	P04083_K128_Oxi127	838	19.8288	19.22	19.7853	19.9833	18.4924	18.0763	18.049	19.0389	18.8519	18.7239	18.9941	19.1227	19.0823	19.0048	19.5576	19.3499	18.9978	18.7529	18.874	19.4712	+		+	+
AAMALEK(UniMod:121)K									FTL	P02792_K105	839				15.864					16.3069	16.1732	15.9185	14.8595		15.9807	15.9343	16.3712			15.441
AAMDAVC(UniMod:4)AK(UniMod:121)VDAANR	0.0630531	0.12296	0.439635	0.219657	0.855539	0.713038	0.0730108	0.417036	NAA40	Q86UY6_K28	840	17.5995	17.3379	17.5352	17.7257	18.1842	17.9668	17.85	17.9558	17.8227	18.0598	17.1874	18.007	17.8965	17.3688	17.6817	17.7432	17.7648	17.4542	17.5771	17.6543
AAMDNSEIAGEK(UniMod:121)K	0.1272	-0.0248227	0.114851	0.172985	0.662289	0.947608	0.665129	0.50861	IMMT	Q16891_K269;Q16891-2_K258	841	19.4407	19.2663	19.1804	18.7214	19.1188	19.3021	19.3379	19.3094	19.0569	19.5482	19.3067	19.389	18.9807	18.8785	19.3826	19.2677	19.2315	19.4279	19.0537	19.4045
AAMEALVVEVTK(UniMod:121)QPAIISQLDPVNER									DHX9	Q08211_K1116	842		18.1092		19.3461					18.8659		19.135		19.1182	18.5224	19.5425		18.4243		17.6696	19.1723
AAMK(UniMod:121)GLGTDEDTLIEILASR	0.0501254	-0.0607382	-0.465242	-0.380432	0.92138	0.910523	0.17854	0.30065	ANXA1	P04083_K128	843	19.2901	19.462	19.4108	19.4368	18.544	18.8925	18.9564	19.3458	18.7829	19.1217	19.4015	18.7719	19.3324	19.3173	19.0035	19.7036	19.388	18.8884	19.2872	20.2365
AAMK(UniMod:121)PGWEDLVR	0.603337	0.637785	0.256263	0.314209	0.0516485	0.0517732	0.420803	0.333907	NCOA2	Q15596_K293	844	16.1785	17.2182	17.1853	16.711	17.3646	17.1382	17.0109	16.8044	17.3783	17.1496	16.8144	17.2076	17.6688	17.5263	17.1205	17.5286	17.6796	17.2881	17.2261	17.5127
AANENEPEGK(UniMod:121)VPSK	-0.283471	-0.322277	0.3397	-0.120318	0.772334	0.75114	0.712215	0.904537	DLGAP5	Q15398_K241	845	16.9272	14.8631	13.8522	15.0313		16.2463	15.7445	14.5336	15.0005	15.1486	15.5067	14.5367	14.1688	14.6459	15.2744	15.2956	14.727	15.3827	15.1979	14.2323
AANFENHSGK(UniMod:121)LGATAEK	-0.223358	-0.0705929	-0.308009	0.206686	0.521633	0.873983	0.310763	0.538035	VCL	P18206_K639;P18206-2_K639	846	17.5115	18.0896	17.714	18.0792	18.0675	17.7152	17.1007	17.2789	17.7521	18.4607	18.2297	17.7785	17.6913	17.7875	17.6839	17.9493	17.7051	17.4363	17.6043	17.7552
AANGVVLATEK(UniMod:121)K	0.744105	0.213597	0.139089	-0.068437	0.0891266	0.708343	0.783785	0.90567	PSMA2	P25787_K50	847	17.6644	17.1903	17.5495	17.7317	17.1709	17.7751	18.2511	17.495	16.8756	16.9939	18.0035	17.9891	17.3353	17.7048	18.4365	17.5137	17.9725	18.1237	18.408	18.6081
AANK(UniMod:121)SGTGFGESYSLANPSIR									INO80	Q9ULG1_K486	848					14.6576				14.9595	15.2127	14.92		15.1049	15.3378	14.9069
AANLEMFK(UniMod:121)GK	0.229601	0.247419	0.210748	0.189247	0.380582	0.364955	0.389163	0.466505	GATAD2B	Q8WXI9_K155	849	19.5296	20.1139	19.079	19.536	19.8399	19.9268	19.7142	19.6206	19.5719	19.8914	19.7846	19.7676	19.8739	19.8289	19.9241	19.6212	19.7289	19.8359	19.8307	19.7814
AANLLLGYK(UniMod:121)NPDQVYLADYGLSYR	-0.310618	-0.300942	-0.354381	-0.0888201	0.438923	0.52393	0.377845	0.8861	VRK2	Q86Y07_K177	850			18.6826	18.4858	17.8916		18.568			18.4954				18.2552	18.3113		18.1001	18.4141	18.3066
AANMLQQSGSK(UniMod:121)NTGAK	0.0916328	0.475428	-0.112455	0.333675	0.859219	0.250546	0.799695	0.407338	RECQL	P46063_K637	851	17.0793	17.4987	17.212	17.6356	16.7416	16.469	18.0008	17.7644	17.6499	17.6628	17.606	17.8416	17.7687	17.9623	17.5918	18.0045	17.5654	17.592	17.4072	17.2275
AANNIASLLTK(UniMod:121)SQIK	0.260419	0.616318	-1.66582	-0.155411	0.68661	0.24699	0.0223384	0.8106	THUMPD3	Q9BV44_K369	852	14.5378		15.5335	15.1469				13.4069	15.1254		14.7093		15.7683		15.7977	15.5011			14.8526	15.8137			+
AANPK(UniMod:121)MVSSLPSTADPSHQTMPANK	0.0151346	0.102611	-0.119427	-0.0695419	0.973894	0.807465	0.7271	0.856857	SPATS2L	Q9NUQ6-3_K436	853		16.9263	16.5204	17.0771	16.5037	16.7704	17.0121	16.6011	16.7405	16.8768	16.5632	16.9065	16.9957	16.6906	17.1836	16.9057	16.7036	16.8882	17.3757	16.4582
AAPAGK(UniMod:121)TSSVFEDPVISK	-0.0641022	0.432873	0.361256	0.603705	0.852021	0.106007	0.141123	0.0181692	MRPS7	Q9Y2R9_K81	854	16.6763	16.912	16.2919	16.7284	16.9287	17.1813	16.8004	17.1432	17.1261	17.3832	17.2001	17.314	16.854	17.2762	17.0907	17.119	16.2228	16.4284	16.6526	17.0484				+
AAPAPGK(UniMod:121)VGDVTPQVK	1.48484	0.94604	0.760788	0.728556	8.48997e-06	0.00188312	0.00511919	0.00855882	TCOF1	Q13428-4_K244	855	16.1538	16.7356	16.0061	16.6693	17.332	17.1333	17.182	16.9606	16.9827	16.7549	17.6309	17.1105	17.3636	17.4213	17.1131	17.451	17.9505	17.8406	17.8297	17.8834	+	+	+	+
AAPC(UniMod:4)NDLHATK(UniMod:121)LAPGK	0.176059	0.228997	-0.676228	-0.0873766	0.62323	0.525752	0.0319063	0.815007	PIM1	P11309_K24;P11309-2_K115	856		16.7928	16.3103	16.7385	15.6036	16.2781	15.9312		16.4711	16.6511	16.6664	16.3174	16.4993	16.9094	17.2176	16.7451	16.5017	16.9118	17.0314	16.7148			+
AAPDITGHK(UniMod:121)R	-0.0516605	0.124015	-0.0659153	-0.0203378	0.951335	0.85499	0.918848	0.975841	NPTN	Q9Y639_K244;Q9Y639-1_K128;Q9Y639-3_K128;Q9Y639-4_K244;Q9Y639-5_K244	857	16.4581	17.7986	17.6487	18.2231	16.9986	17.7811	17.6189		17.3529	17.6994	17.9779	17.0171	17.725	17.4092	17.9009	17.5895	17.6921		17.2689
AAPEC(UniMod:4)K(UniMod:121)VVK	0.111603	0.0685965	0.160357	0.217653	0.658709	0.813625	0.456047	0.315313	CD46	P15529_K224;P15529-10_K224;P15529-11_K224;P15529-12_K224;P15529-13_K224;P15529-14_K224;P15529-15_K224	858	19.619	19.9563	19.2988	19.7567	19.6212	20.0948	19.7527	19.8038	19.9063	19.8906	19.8704	19.8342	19.8314	19.6015	19.6915	19.7809	19.8669	19.7162	19.5605	19.9338
AAPGAEFAPNK(UniMod:121)R	0.839008	0.653264	0.515406	0.498195	3.87905e-05	0.00106659	0.00353918	0.00563574	NONO	Q15233_K467	859	21.5471	21.5561	21.626	21.6615	21.9271	22.2769	22.2385	22.0099	21.988	22.0193	22.2376	22.1386	22.1259	22.1316	22.481	22.2653	22.464	22.2776	22.48	22.5253	+	+	+	+
AAPLK(UniMod:121)VK	-0.11156	-0.0625654	-0.00203172	-0.063896	0.63536	0.819619	0.994056	0.790255	ZDHHC8	Q9ULC8_K282;Q9ULC8-3_K282	860	21.9287	22.1449	21.9984	21.9299		21.9653	22.1772	21.8529	21.9565	21.6743	21.9924	22.1232	21.9451	21.9535	21.9228	21.9303	21.8469	22.0143	21.5882	22.1063
AAPLWDSK(UniMod:121)K	0.25165	0.316084	0.210662	0.606679	0.327409	0.187456	0.346106	0.00818458	PRKAG1	P54619_K78;P54619-2_K46	861	18.8845	19.2679	19.1231	19.3361	19.473	19.4845	19.503	18.9938	19.785	19.6154	20.1031	19.5348	19.4639	19.3948	19.5873	19.4301	19.4642	19.4005	19.349					+
AAPTAASDQPDSAATTEK(UniMod:121)AK	-0.459679	0.240343	0.0763123	0.153421	0.461322	0.746449	0.913249	0.825609	PYM1	Q9BRP8_K150;Q9BRP8-2_K149	862		16.1797	15.5497	16.5286	16.1751	15.8467		16.4652	16.6124		15.5494	16.5565	16.4493	16.3497	16.1801		16.1573		14.7984	15.9232
AAQAPSSFQLLYDLK(UniMod:121)LPVEDK									MTHFD1	P11586_K819	863	18.6157			18.129					17.6125	18.3843	18.7305		18.3249		18.263	18.3552	18.6329
AAQASDLEK(UniMod:121)IHLDEK	-0.234044	-0.246717	-0.397218	-0.468814	0.511304	0.507471	0.193955	0.136993	TALDO1	P37837_K286	864	16.782	16.2706	16.9763	16.8132	16.1947	16.7148	16.3315	16.0122	15.7942	16.3989	16.3295	16.4441	16.4236	16.0566	16.7789	16.5961	16.7027	16.0729	16.4425	16.6876
AAQDFC(UniMod:4)QLVAQK(UniMod:121)QK	0.983148	0.163633	0.497581	0.364266	0.289182	0.90165	0.599305	0.725783	NUS1	Q96E22_K214	865	18.89	19.3459	19.51	19.2259	19.4418	19.8401	19.4714	20.2088	19.5964	19.599	19.4831	19.7504	19.3457	19.5376	19.4297	19.3134	23.1968	19.2666	19.3032	19.1379
AAQDIK(UniMod:121)DEEPGDLGR	0.107935	-0.0351829	-0.170511	-0.116895	0.900085	0.970728	0.812982	0.883616	DIDO1	Q9BTC0_K247	866		16.715	16.7309	16.958	16.671	16.8971	16.0843	16.8707	16.346	16.6434	16.7465	17.0016	17.0749	17.0434	16.5247	16.4214	18.4716	16.3128	16.9021	15.9502
AAQEEYVK(UniMod:121)R	-0.420798	0.165084	-0.39531	-0.20946	0.0277458	0.463294	0.0336146	0.291527	ALDOA	P04075_K330	867	22.8863	22.8908	22.5735	22.6635	22.3143	22.2404	22.3263	22.5519	22.8457	22.3285	22.3693	22.6329	23.0585	22.9739	22.7807	22.8615	22.3322	22.3249	22.2756	22.3983	+		+
AAQEFK(UniMod:121)HDSFVPC(UniMod:4)SEK	-0.338856	-0.134928	-0.0727416	-0.204194	0.542221	0.855998	0.903872	0.720587	GIT1	Q9Y2X7_K667;Q9Y2X7-3_K676	868		15.7414	16.4783	16.2138	15.93	15.3983	17.0662	15.8927	16.1598	15.6104	15.835	16.156		15.6141	16.3771	16.0375	15.2604	15.9899	15.962	16.0103
AAQEK(UniMod:121)MIQQEHER									CLASRP	Q8N2M8_K600;Q8N2M8-4_K538	869					14.4508						15.6417	15.4446			13.7588	13.5116	15.6887		16.4781	14.1763
AAQENK(UniMod:121)HDSYIPC(UniMod:4)SER									GIT2	Q14161_K665;Q14161-10_K587;Q14161-3_K650;Q14161-4_K615;Q14161-5_K635;Q14161-8_K600	870									14.6293				14.0467
AAQFDVVK(UniMod:121)HMR	0.41564	0.662324	0.59027	0.54001	0.220324	0.0550375	0.0615902	0.100141	POLR3B	Q9NW08_K404	871	16.6232	17.5033	17.1841	17.0511	17.6517	17.6048	17.6966	17.7697	17.4398	17.3619	17.7523	17.9678	17.3491	17.4155	18.0924	18.154	17.4727	17.1033	17.5536	17.8947
AAQK(UniMod:121)AAAFEEQENETVVVK	-0.0507987	0.301566	0.191834	0.0619282	0.926867	0.474929	0.695879	0.895255	TLN1	Q9Y490_K2476	872	14.7244	14.575	14.5696	15.3242	14.9496	15.0307			14.9652	15.1239	14.5053	14.8465	15.1861	15.3722	14.8548	14.9863	15.1757	14.0416	15.0252
AAQK(UniMod:121)ADVLTTGAGNPVGDK	0.297538	0.0418302	0.219853	0.261428	0.252685	0.912123	0.488667	0.312466	CAT	P04040_K23	873	17.4983	18.1075	18.341	17.7312		18.1541	18.1246		18.1449	18.0517	18.2495	18.2776	17.9422	18.1646	18.0917	17.6467	18.3653	18.1149	18.1561	18.2318
AAQK(UniMod:121)DEYYR	-0.00304718	0.279371	0.433902	0.241107	0.995738	0.524176	0.268218	0.551565	PEX10	O60683_K17;O60683-2_K17	874	15.7214	16.2569	15.5446	16.5917		16.2998	16.5394	16.5484	15.9483	16.0196	16.378	16.7331	16.4239	15.821	16.4502	16.5369	16.1017	16.4123	16.0348	15.5536
AAQK(UniMod:121)TLLVSTSAVDNNEAQK	0.424726	0.591442	0.00585253	0.100295	0.10959	0.033117	0.986167	0.750381	RBM26	Q5T8P6_K709;Q5T8P6-2_K685	875	17.0173	17.4535	16.8495	17.6625	17.4071	17.4962	17.2616	16.8413	17.4551	17.4166	17.2525	17.2599	17.7229	17.7866	17.9924	17.8466	17.7812	17.9202	17.5187	17.4617		+
AAQLAESK(UniMod:121)TDELIK	0.331977	0.380301	0.434824	0.265431	0.405794	0.356467	0.226156	0.503975	WAPL	Q7Z5K2_K1053;Q7Z5K2-2_K1090;Q7Z5K2-3_K1138	876			15.7326	15.3406	16.3585	15.9817	15.8105	15.7349	16.0155	15.5691	15.7088	15.9146	15.6539	15.8448	16.1023	16.0665	15.6784	16.0458	15.4194	16.3306
AAQLQHSEK(UniMod:121)MAQYLEEER	0.202542	0.315851	0.40963	0.187239	0.348345	0.139418	0.0350625	0.376959	CCDC6	Q16204_K286	877	18.7263	18.9454	19.4497	19.0403	19.5846	19.4656	19.4251	19.3249	19.3108	19.3131	19.1282	19.1586	19.3607	19.3936	19.4315	19.2393	19.1211	19.2127	19.4396	19.1985			+
AAQLVDK(UniMod:121)DSTFLSTLEHHLSR	-0.812743	-0.146487	-0.94947	-1.21067	0.102299	0.834564	0.0465033	0.0154349	NCLN	Q969V3_K471;Q969V3-2_K470	878	16.7904	16.4162	16.0687	16.5632	15.4558	15.276	16.1314	15.1774	16.1875	15.536	15.2941	13.9782	16.35	16.3043	16.4422	16.1562	15.3048	15.5762	16.0908	15.6157			+	+
AAQPK(UniMod:121)SLSPPQSQSK	-0.509698	-0.0622689	0.0957133	-0.199963	0.327556	0.929191	0.86179	0.707811	BAIAP2	Q9UQB8-5_K322	879		18.484	18.579	18.2343	18.5059	17.9415	19.0086	18.6567	17.7595	18.8909	17.8422	18.4374	18.3804	18.0323	18.7238	18.3443	18.515	17.4442	17.8091
AAQQAASSSGQGQQAQTPTGK(UniMod:121)QTDK	-2.35672	-0.434369	-1.15281	-0.777038	0.00607317	0.477968	0.0252391	0.141421	CSNK1A1	P48729-2_K353	880	18.0648	17.6385	18.2882	17.0963	17.247	15.8536	16.3275	17.0484	17.6231	16.7869	16.3373	17.2323	17.6136	17.7005	17.1278	16.9084			15.4152		+		+
AAQQGK(UniMod:121)QEENDVVEK									SNX8	Q9Y5X2_K307	881				15.4904	14.9034								14.2018	15.1177
AAQQQEEQEEK(UniMod:121)EEEDDEQTLHR	-1.15666	-0.749964	-0.448514	-0.826893	0.134448	0.163418	0.397685	0.281994	IGBP1	P78318_K306	882	15.3722	14.7702	15.2564		14.9217	15.0795		14.0521		14.3061			13.9687	13.9493	14.6915	14.9225			13.9763
AASAAAAGSLK(UniMod:121)K	-0.829694	-0.306133	0.0308401	0.221903	0.13455	0.603458	0.960374	0.689427	ELFN1	P0C7U0_K463	883	15.1153	15.8877		15.9139		15.9324	15.7618	15.3153		16.2637	15.7213	15.5976		14.8095	15.6157	15.5734			15.2152	14.4034
AASAATAAPTATPAAQESGTIPK(UniMod:121)K	0.205748	-0.529623	-0.206906	-0.269042	0.643033	0.180674	0.602688	0.502892	AGPS	O00116_K85	884	16.2677	16.7054	16.5839	16.9482	16.4317	16.4659	16.2557	16.5243	16.5354	16.2717	16.3651	16.2569	16.2118	16.2753	16.01	15.8896	17.7256	16.9866	16.6164	15.9996
AASADSTTEGTPADGFTVLSTK(UniMod:121)SLFLGQK	-0.0602575	-0.0417387	-0.212025	0.0533938	0.857804	0.911931	0.399298	0.866824	H2AFY	O75367_K189;O75367-3_K188	885	19.2584	18.9136	19.039	19.1567	18.8109	18.4748	18.8547	19.3792	19.0888	19.1589	19.2693	19.0644	19.1081	19.2226	18.9209	18.9493	18.6684	19.1722	19.2144	19.0718
AASAGEQLELEK(UniMod:121)LK									SDCCAG8	Q86SQ7_K227;Q86SQ7-2_K227	886		15.9893		16.0614		15.8408	16.0875		16.3179	16.1427	16.1829			15.6357					15.7521
AASDELSK(UniMod:121)TISPMVM(UniMod:35)DAK	-0.940281	-0.640801	-1.27347	-1.26888	0.0482161	0.175951	0.0043872	0.00557835	VCL	P18206_K792_Oxi799;P18206-2_K792_Oxi799	887	18.6352	19.0468	18.9407	19.3333	18.1974	17.8207	16.9763	17.8677	17.4734	17.1109	18.0789	18.2173	18.5991	17.7932	18.2606	18.7399	18.3446		17.5625	18.2391	+		+	+
AASDELSK(UniMod:121)TISPMVMDAK	0.13795	0.372491	-0.418174	-0.1326	0.512732	0.0559013	0.0202871	0.511738	VCL	P18206_K792;P18206-2_K792	888	20.0845	20.075	20.052	19.9654	19.4226	19.7562	19.6729	19.6524	19.8945	19.9806	19.7409	20.0305	20.4728	20.3341	20.3744	20.4855	20.3414	19.8168	20.2792	20.2912			+
AASDIWK(UniMod:121)PVLSIDTEPR	0.75819	0.657708	0.399529	0.486842	0.0186025	0.0535519	0.207365	0.135186	CHAMP1	Q96JM3_K516	889	16.8702	16.359	16.1898	16.7161	16.4499	16.7051	17.3057	17.2724	16.4718	17.054	17.3694	17.1872	17.1034	17.2693	17.34	17.0532	17.0465	17.5623	17.2792	17.2798	+
AASDYAGK(UniMod:121)QAHVELAER	0.533855	0.618451	0.297729	0.434206	0.0212053	0.0129646	0.190397	0.0619879	POLD1	P28340_K897	890	18.0488	18.8214	18.7285	18.8403	18.946	19.0243	19.0092	18.6504	18.9209	19.0988	19.132	19.0242	19.1322	19.151	19.3854	19.2442	19.0103	19.1377	19.339	19.0875	+	+
AASEPEAGAM(UniMod:35)PEK(UniMod:121)R									MFSD14B;MFSD14C	Q5SR56_K25_Oxi22;Q5VZR4_K25_Oxi22	891		15.4019		15.4303							14.6148	13.7356
AASEPEAGAMPEK(UniMod:121)R	0.0368937	-0.234685	-0.279806	-0.230998	0.930244	0.498064	0.339492	0.46306	MFSD14B;MFSD14C	Q5SR56_K25;Q5VZR4_K25	892	18.4443	18.7247	18.4708	18.745	17.8465	18.414	18.7092	18.2958	18.0274	18.7539	18.3442	18.3352	17.8748	18.292	18.581	18.6982	18.5677	18.7484	18.6619	18.5543
AASFLK(UniMod:121)DDGDPPLLYDE	-0.887566	-0.234134	-0.626322	-0.74417	0.020101	0.527217	0.037847	0.0185804	RIOK3	O14730_K508;O14730-2_K505	893	17.5103	17.8969	17.8052	17.7542	16.7791	17.4983	17.3	16.8839	17.316	17.4091	16.4544	16.8104	17.3147	17.5596	17.5774	17.5784		16.6804		17.0277	+		+	+
AASGYPVK(UniMod:121)VPLEVQEADEAK	-0.389124	0.072092	-0.656335	-0.235854	0.117483	0.836334	0.00760007	0.360265	VARS	P26640_K1230	894		19.0002	19.4306	19.3698	18.4219	18.5464	18.8057	18.6681	19.1975	18.9072	18.8027	19.2165	19.2079	19.2767	19.2547	19.6165	18.7046	18.6997	18.9988	19.1079			+
AASIFGGAK(UniMod:121)PVDTAAR	0.0666911	-0.315282	0.061076	-0.093996	0.797987	0.134713	0.792038	0.683836	EIF4B	P23588_K365	895	17.8998	17.9501	18.3435	18.0814	18.2671	17.849	18.1137	18.2892	18.067	18.0528	17.8116	17.9673	17.6274	17.7644	17.8382	17.7836	18.1056	17.9219	18.3458	18.1682
AASITSEVFNK(UniMod:121)FFK	-0.146481	0.379703	-0.436335	0.204339	0.785694	0.42533	0.285317	0.668247	SUPT16H	Q9Y5B9_K196	896	16.3304	15.9223	16.2925	16.634	15.8715	15.6027	15.5159	16.4436	16.632	16.0666	16.9422	16.3557	16.5694	16.4908	16.6373	17.0005	15.4818	16.5313	15.7629	16.8172
AASLK(UniMod:121)SNYNLPM(UniMod:35)HK	-0.961625	-0.261685	-0.313652	-0.469809	0.0118402	0.604772	0.417843	0.224812	RPL4	P36578_K274_Oxi281	897	19.2266	18.6757	18.5363	18.866	18.1084	18.7476	18.6325	18.5616	18.3567	17.9699	18.5915	18.5073		18.1848	18.5774	18.9313	17.2944	17.464	18.2708	18.429	+
AASLK(UniMod:121)SNYNLPMHK	-0.121078	0.426562	0.853264	0.471332	0.589638	0.0344743	8.68874e-05	0.0149459	RPL4	P36578_K274	898	19.7231	20.2031	20.2968	20.0407	21.0602	20.9289	21.0418	20.6459	20.4825	20.637	20.5894	20.4401	20.5052	20.4482	20.5645	20.452	19.9118	19.9602	19.855	20.0524		+	+	+
AASPPASASDLIEQQQK(UniMod:121)R	-0.548454	-0.0730713	-0.350193	0.0592644	0.172249	0.872318	0.481013	0.926039	STRIP1	Q5VSL9_K349;Q5VSL9-2_K254	899	17.3763	17.0221		17.1595				16.8358		17.2452			16.817	17.1633	17.081	17.3903	16.3159	16.9592
AASQPTSLAPEK(UniMod:121)LR	-0.128107	-0.838485	-1.01174	-1.15259	0.811773	0.12434	0.024934	0.0836882	MBOAT7	Q96N66_K468	900	17.8218	18.343	18.2997	18.2559		16.8482	17.5472	17.1096		17.0275					17.1043	17.5789	18.1715	17.7915	17.4416	18.8034			+
AASSK(UniMod:121)PEEIK	0.547547	0.201532	-0.0763651	-0.0933134	0.0148336	0.438646	0.766501	0.723883	CCNT1	O60563_K476	901	16.9388	17.2722	17.1862		16.994	16.98	17.3105	16.9396	17.1625	17.0501	17.0961	16.8475	17.1691	17.0832	17.6125	17.4709	17.5856	17.6206	17.7159	17.7976	+
AASSVPNLK(UniMod:121)K	0.150055	0.0175145	-0.575921	-0.285138	0.591183	0.962901	0.0136463	0.242202	MAP1S	Q66K74_K552;Q66K74-2_K526	902	18.0284	18.8035	18.8933	18.8219	17.9455	18.1068	18.2329	17.9583	18.343	18.4394	18.4092	18.215	18.5252	18.5226	18.737	18.8324	18.8617	18.7948	18.644	18.847			+
AASTIK(UniMod:121)EVAQAVLL									SPTLC1	O15269_K465	903			16.7469	16.8688	15.6974				16.8422						16.3372					17.0719
AASVIAK(UniMod:121)YPHK	0.232105	0.156916	-0.111201	0.180274	0.552353	0.703305	0.759341	0.615949	POLB	P06746_K48	904		16.9124	16.7844	17.1382	16.7781	17.0483	17.1435	16.3653	17.3497	17.241	16.8537	17.0568	16.75	17.5061	17.2742	16.8774		17.3102	16.9689	17.2523
AASVPK(UniMod:121)VETVK	0.264195	-0.0615264	0.0144693	-0.234402	0.681458	0.927415	0.981028	0.641633	EIF5	P55010_K413	905		16.5996	16.2791	16.4584	16.5234	16.4308		16.4263	16.4969	16.2673	15.4834	16.5976	16.6232	16.7695	15.5544	16.5897	16.9427	16.4771
AASVPVK(UniMod:121)GSLGQGTAPVLPGK	0.931193	0.456187	0.496439	0.602099	9.53857e-06	0.013062	0.00414793	0.00110085	TCOF1	Q13428-4_K732	906	17.8229	17.8294	17.9455	18.0238	18.4348	18.5283	18.1655	18.4786	18.4261	18.4773	18.6025	18.524	18.1537	18.5071	18.3694	18.4161	18.9888	18.8733	18.7924	18.6918	+	+	+	+
AASVVQPQPLVVVK(UniMod:121)EEK	0.0262769	0.0991097	-0.622869	-0.311443	0.974773	0.880098	0.37242	0.563637	BRD4	O60885_K1111	907	16.897	15.925	17.0526					16.002		15.9746	16.43	16.5357	17.0654	16.872	16.8661	16.0925			16.7612	16.5411
AATALK(UniMod:121)DVVK	-0.0899407	0.166425	0.33991	0.305719	0.865861	0.748286	0.386398	0.463215	PDIA6	Q15084_K73;Q15084-2_K125;Q15084-3_K70;Q15084-4_K78;Q15084-5_K121	908	16.8581	17.6634	17.8308	17.5603	17.6469	17.6531	18.2742	17.698	17.7382	17.187	18.5918	17.6185	17.4607	17.6561	17.908	17.5535	17.2859	17.045	17.5448	17.6771
AATC(UniMod:4)EGSESSGFGK(UniMod:121)LPK	-0.176366	-0.411836	-0.774592	-1.05677	0.683002	0.289721	0.0236383	0.00385768	CEP131	Q9UPN4-2_K228;Q9UPN4-3_K228	909	23.2435	22.6785	23.0964	22.5864	22.1147	22.0823	22.3293	21.9801	22.0253	21.9439	21.6754	21.7332	22.0842	22.3606	23.1676	22.345	22.1968	22.6928	22.6562	23.3535			+	+
AATEVSK(UniMod:121)ELSESQVHM(UniMod:35)MAAAVADGTR									AKAP12	Q02952-2_K784_Oxi793	910			17.1552	17.5044		16.2021					16.8478	16.989		17.1003	16.2047	17.7809				17.3089
AATEVSK(UniMod:121)ELSESQVHMMAAAVADGTR	0.12101	0.504386	-0.511521	-0.0976062	0.66532	0.0374431	0.0221868	0.719301	AKAP12	Q02952-2_K784	911	18.4735	18.5465	18.4079	18.2148	18.2889	17.8801	17.911	17.5166	18.1989	18.329	18.5657	18.1587	18.8556	18.7249	18.9239	19.1558	18.4497	18.4141	18.5237	18.7393		+	+
AATGNTSEGEEAFLLIQSEK(UniMod:121)MK	0.235401	0.179588	0.187357	0.294932	0.502763	0.643285	0.629546	0.36504	TTC26	A0AVF1_K423	912		16.505		16.9055		16.9049		16.8803	17.1664	16.9125	16.8953	17.0266	16.7331	17.0873	16.6691	17.0499	17.0167	16.4831	17.1919	17.0709
AATHIPAAGDSK(UniMod:121)SIITC(UniMod:4)R	-0.34251	0.0149477	-0.328115	0.0289044	0.476815	0.982072	0.457462	0.961301	EPB41L5	Q9HCM4_K40;Q9HCM4-3_K40;Q9HCM4-4_K40	913	18.0638	19.1707	18.9768	18.972	17.7801	19.2807	18.6036	18.2064	19.0195	18.9582	18.712	18.6092	18.9844	19.0571	18.8135	18.388	18.6121	18.7409	18.5539	17.9064
AATK(UniMod:121)QAGGFLGPPPPSGK	-0.165924	-0.144261	-0.37783	-0.205719	0.666612	0.731584	0.224108	0.55814	TMCO1	Q9UM00_K172;Q9UM00-2_K153	914	21.0653	20.9913	22.0634	20.7845	20.7023	20.746	20.9997	20.9453	20.9365	21.0768	21.0265	21.0417	21.0528	20.9153	21.1413	21.218	20.8551	21.0496	20.8276	21.5085
AATNHVTPEEK(UniMod:121)EQVYR	-0.22058	-1.0143	-1.59338	0.373327	0.785968	0.187867	0.0202692	0.702832	PSMC3IP	Q9P2W1_K159;Q9P2W1-2_K147	915	15.3428	14.7998			13.0401	13.1595	14.234			15.4446			13.5571		14.5568		15.1541		14.7375	14.6605			+
AATSEGVQVK(UniMod:121)R									MECP2	P51608_K210;P51608-2_K222	916						15.2747	15.6194				15.124	14.4182		14.0207			14.7223	15.8134	15.4316
AATTQLVSNSGLAVSGK(UniMod:121)ENK	-0.0379604	-0.0114006	-0.591567	-0.696784	0.938617	0.982438	0.0717365	0.0584486	CCDC14	Q49A88_K821	917	17.5352	18.3356	18.1632	18.4991	17.4684	17.8575	17.4084	17.4325	17.2955		17.7287	17.2852	17.8448	18.4778	18.3144	17.8504	17.7803	18.2864	17.7763	18.5382
AAVAGLDK(UniMod:121)AER	-0.0571782	0.0572643	0.126257	-0.209199	0.90842	0.916206	0.75583	0.600345	GART	P22102_K852	918	17.6893	17.0451	18.0956	17.7384	17.5637	17.7175	18.2607	17.5316	17.1286	17.7947	17.2374	17.571	17.5858	17.7939	17.9008	17.517	17.0787	17.7901	18.0344	17.4364
AAVATFLQSVQVPEFTPK(UniMod:121)SGVK	-0.232921	0.136946	-0.358716	0.20554	0.426045	0.689071	0.164176	0.472585	UBA1	P22314-2_K762	919	22.6675	22.1919	22.5229	22.6892	22.0646	21.7828	22.1841	22.6051	22.6421	22.5213	22.8598	22.8704	22.6094	22.6694	22.8278	22.5127	22.2234	21.9879	22.2363	22.6922
AAVAVVPLVSEDK(UniMod:121)SVTVPEAENPR	0.555309	0.624496	0.408576	0.298625	0.0360006	0.0214581	0.140058	0.235013	ZC3H11A	O75152_K712	920	17.6777		17.5679		17.9643			18.0985	17.9121	17.899	18.0616	17.8131	18.4888	18.188	18.2206	18.0918		18.094	18.0294	18.411	+	+
AAVAWEAGK(UniMod:121)PLSIEEIEVAPPK	-0.172507	-0.04148	-0.155373	0.0378924	0.397807	0.878993	0.415589	0.875705	ADH5	P11766_K18	921	20.9002	21.0762	20.6569	21.0285	20.7775	20.4832	20.9063	20.8733	20.8137	21.1559	20.8347	21.0092	20.9366	20.8534	20.871	20.8349	20.8773	20.73	20.6654	20.6992
AAVC(UniMod:4)GEC(UniMod:4)GK(UniMod:121)SFR	-0.275741	-0.819838	-0.513041	0.194531	0.831432	0.428725	0.590229	0.863752	ZNF48	Q96MX3_K119	922		17.7605		17.286	17.2906	16.686		17.0541	17.2376		18.3871	17.5288	15.2831	16.9705	17.8568		17.3558		17.1393
AAVC(UniMod:4)GFEAFINGK(UniMod:121)HIVGEIK									PARP4	Q9UKK3_K677	923				13.7454	14.6558				14.7522		14.3649		14.5421		13.1305			13.228		14.2157
AAVC(UniMod:4)LC(UniMod:4)K(UniMod:121)EGR	-0.0908269	-0.0675303	-0.0247891	0.200322	0.842759	0.893804	0.955407	0.601207	FAT1	Q14517_K3783	924	17.5683	17.951	17.9429	17.661	17.3357	17.9119	18.0384	17.7381	17.7274	18.3169	18.0821	17.7981	17.124	17.5249	18.164	18.0402	17.9578	17.8355	17.1971	17.7695
AAVDYQK(UniMod:121)VVR	0.0943685	0.219253	-0.28773	-0.173169	0.813565	0.547387	0.340929	0.61207	MAT2A	P31153_K81	925	19.262	19.6804	20.0708	19.8417	19.4079	19.3132	19.8399	19.1431	19.5983	19.1784	19.8222	19.5634	19.8928	19.5569	20.0757	20.2065	19.7692	19.6224	19.6785	20.1623
AAVEWFDGK(UniMod:121)DFQGSK	0.126675	-0.024972	0.272696	0.120395	0.587146	0.934883	0.15883	0.590445	EWSR1	Q01844_K433;Q01844-3_K432;Q01844-5_K438;Q01844-6_K377	926	18.4643	18.4935	18.0051	18.4516	18.5378	18.6713	18.6299	18.6663	18.3976	18.2055	18.5996	18.6933	18.27	18.4604	18.3116	18.2726	18.3144	18.4495	18.6703	18.4869
AAVFHEK(UniMod:121)DYDSLAQPGFFDR	0.254223	0.365424	0.202549	0.0437738	0.492929	0.315428	0.56149	0.921185	COL6A2	P12110_K1000	927	17.3229	18.656	18.1088	18.3545	18.6619	18.4178	18.0662	18.1065	18.2904	18.0729	18.1943	18.0596	18.5594	18.7403	18.3649	18.2394	18.5628	18.5033	18.1537	18.2394
AAVGEEK(UniMod:121)DINTFVGTPVEK	-0.283966	-0.25669	-0.389137	-0.287667	0.216727	0.296549	0.0692231	0.202515	MKI67	P46013_K1915	928	19.4824	18.6898	19.2257	19.2004	18.7773	18.6611	18.5633	19.0399	18.6853	18.8232	18.9125	19.0265	18.7897	18.9553	18.9082	18.9183	18.867	18.741	18.9832	18.8712
AAVGQESPGGLEAGNAK(UniMod:121)APK	0.552019	0.450511	0.440007	0.370624	0.0491967	0.132295	0.105779	0.194835	PDS5A	Q29RF7_K1315	929	17.3765	18.1794	17.9281	18.0538	18.3964	18.2016	18.4775	18.2223	18.4116	17.8164	18.5972	18.195	18.1323	18.1695	18.6107	18.4272	18.1427	18.488	18.4576	18.6575	+
AAVHLEGK(UniMod:121)IEQAQR	0.00553839	0.265397	0.222297	0.286812	0.989792	0.394784	0.425674	0.310734	VCL	P18206_K496;P18206-2_K496	930	17.1818	17.5737	17.5161	17.6117	17.9426	18.0336	17.3694	17.4269	17.8096	17.9815	17.6164	17.6231	17.861	17.942	17.4864	17.6556	17.528	17.6673	17.6844	17.0258
AAVHTYGIASVPNQPLK(UniMod:121)K	0.318542	0.24418	0.0847475	0.128488	0.220109	0.395963	0.769483	0.657551	DDX20	Q9UHI6_K473	931	16.6614	16.4022	17.2169	16.7292	16.8549	16.9717	17.005	16.5172	16.6409	16.9596	17.1607	16.7625	16.836	17.0011	17.1197	17.0297	17.0136	17.2322	16.845	17.1931
AAVIGPDVFAK(UniMod:121)LLSAER	0.399713	-0.432388	0.184505	-0.496929	0.519886	0.401225	0.708615	0.287396	EPPK1	P58107_K680	932			18.3938			18.8066	18.6299	18.2984	17.9271	17.9927	17.7708			18.313	17.8059	17.7654	18.7935
AAVK(UniMod:121)C(UniMod:4)C(UniMod:4)PEESLK	0.183904	0.0731245	-0.0801127	0.0647455	0.672542	0.889982	0.85222	0.890421	PSME4	Q14997_K636	933	16.229	17.2056	16.9667	17.3579	16.9072	17.2728	16.9188	16.34	16.7616	17.112	17.3401	16.8045	16.5562	17.0509	17.0215	17.4232	17.1271	17.1822	16.943	17.2425
AAVK(UniMod:121)GDGFWVGK	1.00238	0.665928	0.486047	0.545932	0.00051487	0.0195836	0.0606748	0.0423721	USP48	Q86UV5-5_K126	934	17.1008	17.2128	17.7663	17.4717	18.1944	18.0705	17.8115	17.4193	17.9169	17.9634	17.9675	17.8875	17.937	17.9065	18.1013	18.2704	18.2841	18.3478	18.1373	18.7918	+	+		+
AAVK(UniMod:121)GSDGFWVGK	1.06871	0.633872	0.489117	0.60607	7.96228e-06	0.00313297	0.0106137	0.00284585	USP48	Q86UV5_K587	935	18.7363	19.1738	18.8607	19.3238	19.4743	19.6831	19.5398	19.3538	19.6815	19.6491	19.6993	19.489	19.7762	19.6279	19.7322	19.4937	20.1439	20.1262	19.9716	20.1277	+	+	+	+
AAVK(UniMod:121)GYLGPEQLPDC(UniMod:4)LK	0.0466202	-0.0149511	0.238346	0.249768	0.880229	0.965728	0.281083	0.277585	MDH2	P40926_K78	936	20.9624	20.923	20.4115	20.9819	20.9339	21.2074	21.3019	20.7891	21.2106	21.0174	21.1347	20.9152	20.9633	20.9159	20.5923	20.7476	20.8935	20.7945	20.7582	21.0191
AAVLFQPC(UniMod:4)GHMC(UniMod:4)AC(UniMod:4)ENC(UniMod:4)ANLMK(UniMod:121)K	0.77893	0.219715	0.84427	0.955473	0.00161467	0.423051	0.000750347	0.000301091	MIB1	Q86YT6_K895	937	19.1068	18.9982	18.5788	19.1225	19.6493	19.8845	19.7231	19.9265	20.0213	19.9467	19.71	19.9503	19.234	19.3644	19.2817	18.8053	20.0534	19.4696	19.7837	19.6154	+		+	+
AAVLK(UniMod:121)YENNVMNIR	-0.146853	0.14928	-0.232641	-0.225379	0.583692	0.596778	0.308165	0.347465	PPP3CA	Q08209-2_K323	938	17.7256	17.9935	18.2035	17.8836	17.7077	17.8433	17.8003	17.5243	17.9807	17.8058	17.5679	17.5503	18.2053	17.9097	18.1413	18.1469	18.1378	17.9134	17.7182	17.4494
AAVM(UniMod:35)HDILDMMPEGIK(UniMod:121)QNK									PRPF8	Q6P2Q9_K702_Oxi690	939	18.834	19.4137			19.2833												19.4091	19.1329
AAVM(UniMod:35)VHQLSK(UniMod:121)K	-1.20229	-0.262538	-0.30789	-0.531851	0.019004	0.71193	0.648453	0.309724	CTNNB1	P35222_K180_Oxi174	940	15.9211	17.0254	17.3507	17.0051		16.6253	16.4101		15.5608	17.1408	16.3286	16.1448	16.321		16.6997	16.6685	16.1813	15.4258	15.7806	15.1055	+
AAVMHDILDM(UniMod:35)MPEGIK(UniMod:121)QNK	-0.301709	-0.405612	-0.247645	-0.191852	0.527962	0.359049	0.550929	0.671396	PRPF8	Q6P2Q9_K702_Oxi696	941	19.7135		19.366	19.1127	19.3151	19.2924	18.467	19.5245	19.0099	18.9025	19.3797	19.5301	19.056	18.799	19.2249	18.8872	19.0844		18.6275	19.5752
AAVMHDILDMM(UniMod:35)PEGIK(UniMod:121)QNK	-0.746321	-0.379571	-0.612028	-0.446174	0.229709	0.608271	0.305179	0.493664	PRPF8	Q6P2Q9_K702_Oxi697	942	20.7408	18.1773	18.6468	18.8435	18.4084	18.2098	18.4393	18.9028	18.8397	18.2041	18.8191	18.7608	18.7835	18.2851	18.942	18.8796	18.0473	18.4096	17.8055	19.1607
AAVMHDILDMMPEGIK(UniMod:121)QNK	0.831729	0.849608	0.814251	0.878307	0.000305037	0.000552797	0.000370192	0.000220155	PRPF8	Q6P2Q9_K702	943	20.4728	20.8424	20.3819	20.5194	21.6063	21.2226	21.3713	21.2734	21.3121	21.6148	21.5372	21.2658	21.3499	21.3864	21.4953	21.3834	21.0648	21.3951	21.4225	21.6611	+	+	+	+
AAVMK(UniMod:121)YGK	1.32585	0.952097	1.0947	0.913087	0.000116599	0.00443144	0.000724011	0.00400306	CDC5L	Q99459_K25	944	18.5881	18.5285	17.7893	18.5044	19.8893	19.3966	19.3778	19.1254	19.6598	19.187	19.2469	18.969	19.5454	19.1926	19.156	19.3247	19.9594	19.4339	19.4642	19.8562	+	+	+	+
AAVMVHQLSK(UniMod:121)K	0.198829	0.188595	0.197079	0.428659	0.455538	0.506555	0.419318	0.0724593	CTNNB1	P35222_K180	945	19.1538	19.4473	19.499	19.1882	19.3079	19.4235	19.8799	19.4652	19.3244	20.0633	19.914	19.701	19.3257	19.4632	19.5283	19.7254	19.5909	19.5021	19.4184	19.572
AAVMVYDDANK(UniMod:121)K	0.0385424	0.0489631	-0.0478592	-0.275148	0.929612	0.916221	0.898786	0.391827	ENAH	Q8N8S7_K21	946		18.5539	18.3139	18.5502	18.0059	18.4199	18.7508	18.5226	18.2945	17.7644	18.5397	18.1915	18.368	18.2868	18.9505	18.4812	18.4547	18.3308	18.5827	18.6765
AAVNVVDFDDK(UniMod:121)YIVSASGDR	-0.294953	-0.535137	-0.381485	-0.44984	0.116742	0.00782224	0.0343464	0.0168778	FBXW11	Q9UKB1_K374;Q9UKB1-2_K340;Q9UKB1-3_K361	947	17.5399	17.6876	17.9895	17.8802	17.3415	17.4875	17.3493	17.393	17.4039	17.3447	17.2143	17.3349	17.4396	17.2201	17.3495	16.9475	17.4328	17.5163	17.3634	17.6049		+	+	+
AAVPDAVGK(UniMod:121)C(UniMod:4)R	-0.011953	-0.0588154	-0.0233201	0.0568003	0.972531	0.858908	0.936827	0.8453	ATP1A1	P05023_K605;P05023-4_K605	948	22.6694	23.02	22.9745	23.0105	22.5627	23.1407	23.0445	22.8331	22.6506	23.274	22.9896	22.9873	22.6318	22.7482	23.0098	23.0494	22.8924	23.0034	22.815	22.9158
AAVPSIK(UniMod:121)FC(UniMod:4)LDNGAK	0.361199	0.14317	0.280959	0.201377	0.109617	0.604955	0.199454	0.395709	PGK1	P00558_K48	949	19.7	19.5826	19.4914	19.5563	20.1678	20.0086	19.7504	19.5273	19.9823	19.6702	19.6073	19.876	19.7955	19.6826	19.83	19.5949	19.7201	19.8522	19.9014	20.3013
AAVQK(UniMod:121)AIPMYK	0.316822	0.498566	0.576765	0.576725	0.430055	0.143118	0.0772009	0.0733832	ATP6V1E1	P36543_K150	950		16.4415	16.8872		17.0513	17.259	17.413		16.7481	17.4339	17.4398	17.3425	17.214	17.0554	17.1125	17.2697	16.961	17.0014
AAVVESHK(UniMod:121)LGGTC(UniMod:4)VNVGC(UniMod:4)VPK	-0.199324	0.105503	0.157247	0.255023	0.345948	0.676005	0.437136	0.202104	GSR	P00390_K97;P00390-2_K54	951	18.018	18.3	17.7273	17.9772	17.9717	18.2979	18.2361	18.1457	18.2688	18.0532	18.3438	18.3767	18.194	18.1446	18.1548	17.9511	17.5875	17.8881	17.8971	17.8524
AAVVTSPPPTTAPHK(UniMod:121)ER	-0.548968	0.181028	-0.0937724	0.0381549	0.0532207	0.607211	0.775851	0.921185	ADD1	P35611_K21;P35611-3_K21	952	18.1148	17.7402	18.1654	18.086	17.6609	18.2293	17.9561	17.885	18.0924	17.7847	18.0011	18.3808	18.1967	18.3853	18.2304	18.0182	17.5152	17.8826	17.6422	16.8705
AAVVVSK(UniMod:121)SGSLK	0.429309	0.264357	-0.0694067	0.255921	0.0144098	0.159672	0.727644	0.149183	NOLC1	Q14978-2_K589	953	20.4186	20.3296	20.1802	20.221	20.1628	20.4016	20.1336	20.1738	20.4519	20.4904	20.5872	20.6436	20.6411	20.7189	20.2967	20.5501	20.8889	20.7566	20.579	20.6421	+
AAWAEYEAEK(UniMod:121)K	0.940262	0.599993	0.885189	0.850016	0.000282313	0.0171971	0.000491523	0.000880188	ATRX	P46100_K2282;P46100-4_K2244	954	17.6025	18.0799	17.6502	17.94	18.8083	18.7895	18.8195	18.3961	18.6318	18.6261	18.9541	18.4606	18.2688	18.5619	18.3339	18.508	18.368	18.8714	18.8768	18.9175	+	+	+	+
AAWEAK(UniMod:121)AGGC(UniMod:4)GR	-0.436837	0.137995	0.182719	0.176332	0.47637	0.86101	0.771161	0.791944	TEDC1	Q86SX3_K386;Q86SX3-2_K284;Q86SX3-3_K245;Q86SX3-5_K243;Q86SX3-6_K317	955	16.654	17.5997	17.2727	17.2554	17.1134	17.1476	18.0242	17.2275	16.5517	17.5767	17.7919	17.5668	16.3909	17.4144	17.7041	17.8243	16.7541	17.5761	16.8056	15.8986
AAYAEK(UniMod:121)LR	-0.172813	0.0523013	-0.0852063	0.0196074	0.29289	0.809279	0.612781	0.925968	PGP	A6NDG6_K80	956	18.1836	18.5796	18.3608	18.4061	18.2216	18.3779	18.2776	18.3121	18.3474	18.4099	18.3086	18.5427	18.3871	18.5106	18.4009	18.4406	18.2881	18.1571	18.1392	18.2545
AAYFEK(UniMod:121)NHGTR	-0.444815	-0.0302638	0.404693	0.337008	0.371046	0.966321	0.384219	0.499983	PRPF6	O94906_K585	957	17.8655	19.4207	19.2424	19.6207	19.5896	19.3296	19.6254	19.2236	19.1328	19.6237	19.3284	19.4124	18.9535	18.5638	19.4292	19.0817	18.6876	18.7578	19.0189	17.9057
AAYFGIYDTAK(UniMod:121)GMLPDPK	-0.172844	0.0676255	0.384466	0.502514	0.676323	0.893163	0.252619	0.173295	SLC25A5	P05141_K199	958	17.1323	17.6494		17.55	17.7745	17.8435	17.7178	17.9775	17.841	17.9703	18.0278		17.1924	18.0054	17.2192	17.6289	16.6633	17.643	17.4361	17.3417
AAYFGVYDTAK(UniMod:121)GMLPDPK	0.0423387	0.247007	0.373171	0.44169	0.919741	0.475054	0.194813	0.136993	SLC25A6	P12236_K199	959	17.99		17.9656	17.9754	18.8377	18.2524	17.9005	18.4101	18.7124	18.2091	18.4869	18.2664	18.5846	18.2517	17.9846	18.0752	17.8411	18.1472	17.9199	18.1692
AAYK(UniMod:121)EYISNK	1.04064	0.909742	1.23701	1.42005	0.00388417	0.0155982	0.00086887	0.000306433	UBTF	P17480_K646	960	16.9335	18.3072	17.9605	18.0038	18.8047	19.5	19.1494	18.699	19.2579	19.4101	19.0495	19.1677	18.8008	18.9013	18.7797	18.3622	18.889	19.0547	18.6331	18.7907	+	+	+	+
AAYLQETGK(UniMod:121)PLDETLK	-0.128067	-0.0548447	-0.420313	-0.2935	0.666005	0.87758	0.073382	0.239437	ANXA1	P04083_K90	961	21.411	21.2544	21.5189	21.5292	20.9518	20.8946	21.0675	21.1184	21.104	20.9629	21.2414	21.2311	21.3253	21.2597	21.3486	21.5605	20.9959	20.9878	21.3204	21.8971
AAYNVTLLNFM(UniMod:35)DPQK(UniMod:121)MPYLK	0.818758	0.729652	0.513554	1.1021	0.301865	0.374632	0.510386	0.134968	FTO	Q9C0B1_K211_Oxi207	962				16.0501	16.2749		16.5427	16.8734	16.9038	16.4672	17.6298	17.6082	16.4594	16.4756	17.3397	16.8444		16.4298	16.743	17.4339
AAYNVTLLNFMDPQK(UniMod:121)M(UniMod:35)PYLK	0.441485	0.181084	-0.406148	0.00665992	0.28332	0.585743	0.293514	0.985585	FTO	Q9C0B1_K211_Oxi212	963	17.7031		18.1106	17.8174			17.4709		17.6456	17.7335	18.0603	18.0954	18.0119	18.0618	18.1007					18.3185
AAYNVTLLNFMDPQK(UniMod:121)MPYLK	0.233399	0.767418	0.534885	1.66938	0.80351	0.140808	0.29323	0.00895324	FTO	Q9C0B1_K211	964	17.2669	17.7951		17.8421	17.724		17.933	18.8518		19.2593		19.3489	18.2499	17.7695	18.788	18.8012	17.8681							+
AAYTFNIEAVGFSK(UniMod:121)GEK	0.391286	0.667101	0.152306	0.253	0.188555	0.0292815	0.630028	0.411174	POLR3G	O15318_K23	965	17.9737	18.4758	17.6874	18.6059	17.9417	18.2054	18.4382	18.7667	18.4205	18.4644	18.2752	18.5947	18.9476	18.7384	19.0722	18.653	18.4876	18.5439	18.5111	18.7652		+
AC(UniMod:4)AAQTK(UniMod:121)ATFLK	-0.121655	0.134478	-0.0520321	0.137194	0.784045	0.770331	0.901973	0.733211	PSMC3	P17980_K245	966	21.693	21.7323	21.8963	21.6477	21.6367	21.6779	22.1449	21.3016	21.6222	21.5205	22.6088	21.7666	21.6856	21.6828	22.2329	21.9059	21.4547	21.5097	21.4192	22.0991
AC(UniMod:4)AEQLSLGGGLGPLVSLASHPK(UniMod:121)R	-0.130136	0.476722	0.124294	0.342	0.847228	0.352013	0.834545	0.483126	ARMC5	Q96C12_K294;Q96C12-2_K130;Q96C12-3_K130;Q96C12-4_K294	967		16.7305	15.7388	16.2081	16.4527		16.2475		16.903	16.8813	15.9191		16.8543	16.8171	16.4361		16.132	16.0593
AC(UniMod:4)AVEVK(UniMod:121)R	0.106176	0.415619	0.548616	0.423677	0.883672	0.588982	0.296514	0.539875	NELFB		968		15.5213	15.3459	15.1921	16.7756	15.5061	15.7263	15.5988			15.7476	15.8059		15.9391	15.5983		15.7501	14.4961	15.5294	16.0614
AC(UniMod:4)EAITVGK(UniMod:121)VDLSSWR	0.410023	0.436197	-0.173138	0.558263	0.461727	0.453284	0.762474	0.276854	GNL1	P36915_K301	969	16.3318	15.9961	15.009	15.8541	15.5069	14.7317	15.769	16.4908	16.4624	16.2012	15.862	16.8985	16.3793	16.1839	15.7006	16.672	16.2793	16.3117	15.8053	16.4349
AC(UniMod:4)EDPPAPWEEK(UniMod:121)SR	0.591955	0.483205	0.870607	0.510831	0.106815	0.220597	0.0146143	0.165702	CENPP	Q6IPU0_K32	970	16.8133	17.6443	16.67	17.927	18.2951	18.5408	18.0624	17.6388	17.9395	17.8328	17.7981	17.5276	17.5993	18.084	17.7066	17.5976	17.7218	17.8239	18.1256	17.7511			+
AC(UniMod:4)EFAGFQC(UniMod:4)QIQFGPHNEQK(UniMod:121)HK	0.540399	0.307027	-0.708894	0.132392	0.101727	0.417089	0.0259864	0.733565	TLN1	Q9Y490_K254	971	18.0583	18.4391	18.8076	18.6955	17.535	17.9328	17.8942	17.8031	18.9711	18.233	18.6121	18.7139	18.6521	18.6101	18.9226	19.0439	19.1638	18.3739	19.1189	19.5056			+
AC(UniMod:4)ELC(UniMod:4)PEEVK(UniMod:121)K	0.196087	0.10492	-0.13321	-0.0162682	0.586785	0.807043	0.723345	0.969805	USP9X		972	17.4465	17.2521	16.9331	17.9481		17.615	16.9595	17.2108	17.7938	17.1244	17.0551	17.5414	17.4988	17.3451	17.578	17.5775	17.3883	17.6605	17.6019	17.7133
AC(UniMod:4)FVLEK(UniMod:121)K	0.211841	0.51802	0.164609	0.126337	0.359807	0.0225705	0.457021	0.601409	MAGED1	Q9Y5V3_K522;Q9Y5V3-2_K578	973	20.0192	19.9697	19.9511	20.0115	19.9483	20.229	20.5086	19.924	20.2841	19.811	20.1984	20.1634	20.4757	20.4634	20.4572	20.6273	20.3102	20.0139	20.0391	20.4356		+
AC(UniMod:4)GK(UniMod:121)FEISAIR	-0.199107	0.371562	0.157035	0.178931	0.566368	0.215515	0.59897	0.560791	PGM2	Q96G03_K512	974	19.0134	19.7679	19.2363	19.8016	19.9223	19.7061	19.507	19.3119	19.8653	19.7848	19.506	19.3789	19.872	19.8505	19.9632	19.6198		19.0853	19.2708	19.411
AC(UniMod:4)GQIFC(UniMod:4)GK(UniMod:121)C(UniMod:4)SSK	-0.451296	-0.0618578	-0.0416434	-0.0854116	0.139944	0.889689	0.912823	0.820416	HGS	O14964_K192	975	20.5286	20.9191	20.8771	20.7885	20.3057	20.9072	21.0761	20.6578	20.1769	21.0749	20.734	20.7859	20.4532	20.4331	21.0033	20.9763	20.2685	20.4196	20.5114	20.1085
AC(UniMod:4)GSEIMQK(UniMod:121)K	0.311919	0.10112	0.0362358	0.210205	0.429262	0.843122	0.936983	0.60181	DSP	P15924_K1287	976	16.182	16.3979	15.4516	16.2252	15.7246	16.4179	16.4356	15.8236	16.1585	16.7569	16.1041	16.0782	15.9187	15.8184	16.5347	16.3894	16.0806	16.6349	16.5614	16.2275
AC(UniMod:4)GVDYEVK(UniMod:121)AFC(UniMod:4)AENLEEK	-0.275152	0.148521	0.556063	0.391681	0.718131	0.865586	0.492239	0.579297	ARRB1	P49407_K147;P49407-2_K147	977			15.6845		16.2406				15.829		16.0642	16.3354	15.3565	16.3862	15.5077	16.0817	14.8976	15.7842	15.4765	15.4792
AC(UniMod:4)GVPK(UniMod:121)QGSIPYDSVTGPSK	0.508862	0.657912	0.953832	1.22685	0.583108	0.387169	0.143258	0.0898444	SIAE	Q9HAT2_K239;Q9HAT2-2_K204	978	14.2761	16.0251		14.8442	15.9477	16.2673	16.1133	15.681	16.0593	16.5187	16.248		15.7674	16.7814	15.7924	14.4844	15.4861	15.6285
AC(UniMod:4)IDSNEDGDLSK(UniMod:121)STVLR									TPP2	P29144_K220	979		15.7231		15.9201	15.3062	15.2017			14.6233							15.3784
AC(UniMod:4)K(UniMod:121)DPNPIIDGR	0.36218	0.584755	0.423743	0.271419	0.245099	0.0633552	0.14431	0.391647	RBM38	Q9H0Z9_K93;Q9H0Z9-2_K93	980	19.4956	19.5245	19.1311	19.1165	19.5265	19.7757	20.0973	19.5633	19.4996	19.2741	19.7525	19.8273	19.6373	19.6463	20.3072	20.016	19.4328	19.5428	19.5429	20.198
AC(UniMod:4)K(UniMod:121)EAAYHPEVAPDVR	-1.00871	-1.1388	-0.834509	-0.782751	0.137199	0.101131	0.222611	0.27386	TLN1	Q9Y490_K2220	981			16.8797			16.0694	16.021		15.8883	16.3056			15.0237	15.5209	16.1438	16.2752		15.7015	16.0018	15.9096
AC(UniMod:4)K(UniMod:121)FAEWC(UniMod:4)LEYGEHGC(UniMod:4)R									LANCL1	O43813_K350	982		14.4317			14.255	15.4419	15.5547	13.8142	14.2638	15.7446	14.9473	14.8323	14.4589	15.1604	14.1467
AC(UniMod:4)K(UniMod:121)LYGPETNIPR	0.203797	0.405773	0.15358	0.488301	0.670023	0.365678	0.729931	0.203462	COQ10B	Q9H8M1_K218;Q9H8M1-2_K175	983	16.913		16.8827		16.8995	17.1118		17.143	17.7636	16.9729	17.5454	17.2628		17.2943	17.4578	17.1587		16.5826	17.4267	17.2956
AC(UniMod:4)K(UniMod:121)NC(UniMod:4)TC(UniMod:4)GLAEELEK	0.0162124	0.0402639	0.260876	0.331333	0.981311	0.95412	0.564138	0.469478	CIAPIN1	Q6FI81_K247	984	16.6152			16.7677	16.913	16.9455	17.033	16.9179	16.891	17.0647	16.6432	17.4924	16.4039		16.6293	17.162		16.0942	16.9617	17.0672
AC(UniMod:4)K(UniMod:121)VDSPTVNTTLR									KLC2	Q9H0B6_K442	985															16.2774
AC(UniMod:4)K(UniMod:121)VDSPTVTTTLK	0.218409	0.342152	0.00893234	0.0145265	0.489797	0.263331	0.980289	0.970162	KLC1	Q07866-3_K457	986	16.6985	17.0039	16.9817	16.739	17.2064	16.7116	16.8586	16.6823	17.2729	16.7359	16.4673	17.0052	17.3653	16.7788	17.4419	17.2058	16.86	17.0568	16.9784	17.4015
AC(UniMod:4)K(UniMod:121)YFEQGK	0.447418	0.642353	-0.226675	0.123155	0.427934	0.24906	0.69102	0.849581	MKRN2	Q9H000_K328;Q9H000-2_K285	987	14.7726	16.6414	16.7617	16.7371	15.3797	16.2674	16.1704	16.1885	16.1609	16.3464	16.3164	16.5817	16.3548	16.6896	17.2616	17.1762	16.6769	16.7922	16.7533	16.4801
AC(UniMod:4)LDHLAPDSK(UniMod:121)SSGK	0.0400914	-0.0349433	0.128864	-0.12842	0.921706	0.936398	0.685108	0.700405	IQGAP3	Q86VI3_K1524	988	16.9172	17.4468	17.6854	17.7454	17.3069	17.7414	17.7162	17.5458	17.122	17.0427	17.6179	17.4986	17.3256	17.0322	17.6553	17.642	17.5232	17.3422	17.4579	17.632
AC(UniMod:4)LDTAVENMPSLK(UniMod:121)M(UniMod:35)K	-0.815455	-0.417148	-1.1841	-0.599474	0.160909	0.437949	0.0175128	0.203988	FASN	P49327_K1239_Oxi1240	989	19.2386	18.9098	18.4688	19.0873	17.4297		17.4127	18.3837	18.7547	17.4612	18.4092	18.6816	18.4404	18.9389	18.2551	18.4016	17.6745			18.5469			+
AC(UniMod:4)LDTAVENMPSLK(UniMod:121)MK	0.280756	0.421398	0.371847	0.313662	0.16991	0.0452693	0.0538093	0.118141	FASN	P49327_K1239	990	20.2207	20.3249	20.14	20.4119	20.8139	20.6976	20.7069	20.3665	20.7094	20.626	20.5013	20.5154	20.9788	20.508	20.6412	20.6553	20.3821	20.4953	20.8213	20.5219		+
AC(UniMod:4)LK(UniMod:121)ESMR	0.217451	0.40298	0.140938	-0.0296535	0.65415	0.377152	0.759667	0.95726	CYP24A1	Q07973_K382	991	16.5978	15.7801	15.0667	16.1019	15.3878	16.0649	16.3576	16.2999	15.6683	15.8838	15.9805	15.8953	16.2599	15.8859	16.3442	16.6684	16.3316	15.8007	16.3171	15.9669
AC(UniMod:4)LK(UniMod:121)TEPSLR									TIMM21	Q9BVV7_K36	992					14.5964		16.5404				15.3388				15.8547			14.5093	14.7634	15.0163
AC(UniMod:4)LQQDLK(UniMod:121)QESR									CHD1L	Q86WJ1_K141	993						17.6758		17.892					17.8348						16.7704	17.1537
AC(UniMod:4)MDGWMGK(UniMod:121)EC(UniMod:4)K	0.626122	0.748443	1.04968	0.587725	0.384169	0.310152	0.148252	0.3663	JAG2	Q9Y219_K238;Q9Y219-2_K238	994		14.6986	14.0653	15.3075	15.8239		15.6563		15.2918	15.7468	15.1325	14.9416	16.119	15.812	14.3857			15.5982	15.7319	14.6195
AC(UniMod:4)MEEMHQVAIAAK(UniMod:121)DPANGR	0.531256	0.422814	0.171393	-0.110925	0.00971927	0.0500236	0.412316	0.635846	NUP85	Q9BW27_K124	995	19.1124	19.2951	19.2669	18.9483	19.366	19.7006	19.2173	19.0243	19.1454	19.0847	18.8969	19.0521	19.6991	19.4678	19.5852	19.5619	19.5088	19.7099	19.8535	19.6756	+
AC(UniMod:4)NLTDTQK(UniMod:121)EVK	0.616317	0.333614	0.199393	0.259283	0.00144215	0.0871891	0.276896	0.165956	KDM3B	Q7LBC6_K1364	996	17.9335	18.1546	17.9943	17.8964	18.0269	18.2547	18.2364	18.2584	18.0068	18.3417	18.2938	18.3736	18.083	18.3779	18.3823	18.4701	18.5076	18.8265	18.5052	18.6048	+
AC(UniMod:4)PEK(UniMod:121)HFAFK	0.255207	0.334718	0.450275	0.382551	0.692925	0.605304	0.398399	0.502925	FAM3C	Q92520_K67	997	20.0922	20.0562	20.2241	20.3099	19.9475	20.3065	21.3604	20.8692	19.9326	19.914	21.7453	20.6207	20.066	20.2089	21.109	20.6374	20.1779	20.3261	20.432	20.7672
AC(UniMod:4)PK(UniMod:121)C(UniMod:4)NVQFNLLDPLK	0.50509	0.57372	0.620461	0.583015	0.0115489	0.00784965	0.00237977	0.00473004	ZNF280C	Q8ND82_K241	998	17.7218	17.7525	17.9234	18.0994	18.1489	18.6251	18.6716	18.5334	18.2644	18.3592	18.6395	18.5661	18.469	18.4926	18.4662	18.3642	18.2069	18.3727	18.4918	18.446	+	+	+	+
AC(UniMod:4)PK(UniMod:121)EGPAVVGQFIQDVK	0.0780627	0.173635	-0.320535	0.113617	0.801333	0.541948	0.194577	0.677377	CAND1	Q86VP6_K812	999		17.9281	18.0662	18.3416		17.7066	17.5764	18.0913	18.3055	18.1137	18.1744	18.3087	18.5208	18.2264	18.195	18.2002	17.9906	18.0937	18.2417	18.4342
AC(UniMod:4)PK(UniMod:121)ESMDWWM									FBXL12	Q9NXK8_K319	1000		17.6544			17.5529		17.8262	17.5052		18.2077			18.0791	18.2519						17.6651
AC(UniMod:4)PLQPDHTNDEK(UniMod:121)E	0.935012	0.446464	0.577793	0.456666	0.00186541	0.147631	0.039058	0.116233	PCLAF	Q15004_K110	1001	16.6408	17.1453	16.6667	17.1821	17.2486	17.4267	17.5721	17.6986	17.4942	17.4446	17.261	17.2617	16.6574	17.7391	17.6125	17.4117	17.8394	17.8152	17.9282	17.7921	+		+
AC(UniMod:4)PPDK(UniMod:121)MEVDK	-0.939556	-0.225487	0.275875	0.291895	0.00298219	0.425472	0.288702	0.246133	ERBB3	P21860_K309;P21860-4_K250	1002		18.0605	17.755	17.6946	17.9661	18.0608	18.3109		17.9666	18.2325	18.2993	18.0161	17.3458	17.685	17.9107	17.5034		16.9385	16.8558		+
AC(UniMod:4)PQTDK(UniMod:121)FFLHK	0.87341	0.414765	1.11115	0.489261	0.14746	0.552801	0.056647	0.427382	SETD2	Q9BYW2_K1130	1003		16.1357			17.0444	17.5826	17.1134		16.3721	16.3824	17.1204		16.5185	16.3335	16.7993		17.2603	17.231	16.5359
AC(UniMod:4)QK(UniMod:121)MILELFSK	0.0255055	0.339297	0.0519089	0.570764	0.957812	0.365658	0.899576	0.0846001	GSTO1	P78417_K114	1004	15.7457	15.4889	15.5188	15.6813	15.5419	15.7461	16.0665	15.2878	16.2024	16.0438	16.3454	16.1262	16.0147	16.109	16.1242	15.544	14.8999	15.9512	15.5403	16.1454
AC(UniMod:4)QLSVVVDDK(UniMod:121)K	-0.104268	-0.291202	-0.476298	-0.479096	0.822556	0.481997	0.170141	0.171424	DNMT1	P26358_K1348	1005				18.5557	18.0989	18.0902		18.0491	18.1466	17.8958	18.063	18.201	18.5598		17.9773	18.2563	18.5434	18.3208		18.4901
AC(UniMod:4)QSFHEALEAWAK(UniMod:121)GPGAEPFYIR	0.361897	0.253629	0.0788593	0.411907	0.235308	0.460416	0.820251	0.16561	CARD10	Q9BWT7_K700	1006	17.4538	17.7067	17.0363	17.7743	17.4949	17.9452	17.3017	17.5447	18.2239	17.94	17.6213	17.8336	17.8994	17.8926	17.7086	17.4851	17.75	17.4437	18.0841	18.1408
AC(UniMod:4)SGK(UniMod:121)FMPIMQWLYFDALEC(UniMod:4)LPEDK	-0.636432	0.158693	-0.436465	0.362345	0.195894	0.794205	0.323123	0.443892	UBA1	P22314-2_K376	1007	21.0623	20.249	20.447	20.6786	20.6469	19.5853	20.1656	20.2932	21.0232	20.5841	21.6846	20.5944	21.0942	21.3827	20.4917	20.1029		20.0262	20.0472	19.845
AC(UniMod:4)SK(UniMod:121)QTLSSLK	0.0674119	0.202298	0.847875	1.01154	0.920177	0.748612	0.0616534	0.0321175	CMAS	Q8NFW8_K331	1008	15.6967	16.1273	16.5971	16.2976	16.7198	17.204	17.0673	17.1192	16.3337	17.7698	17.7586	16.9029	16.0389	16.4162	16.5971	16.4758	15.9607	17.1512	15.7099	16.1667				+
AC(UniMod:4)SK(UniMod:121)VFVK	0.136678	0.233015	0.471734	0.47588	0.732475	0.543464	0.12535	0.171249	ZNF324	O75467_K264	1009	15.9795	15.9451	15.8573	15.9905	16.6269	16.7938	16.5455	15.6931	16.3283	16.4383		16.4903	16.166	16.3493	16.4138	15.7754	15.9613	15.7027	16.1898	16.4652
AC(UniMod:4)SLAK(UniMod:121)TAFDEAIAELDTLNEESYK	-0.328755	0.286148	-0.337696	0.129861	0.475579	0.565615	0.522847	0.812696	YWHAB	P31946-2_K193	1010	19.2286	18.3288	18.6725	19.1246	18.5578		18.444		19.0606	18.3339		19.511	18.7042	19.2337	19.3826	19.1787	18.2782	18.1939	18.4354	19.132
AC(UniMod:4)SLAK(UniMod:121)TAFDEAIAELDTLSEESYK	-1.17728	-0.560137	-0.681356	-0.3859	0.0421732	0.402172	0.234846	0.548985	YWHAZ	P63104_K193	1011	21.7598	21.2578	21.3461	22.6688	20.4364	21.0354	21.057	21.7783	21.1599	21.625	21.0686	21.6353	21.1616	20.8372	22.2993	20.4938	20.0391	20.1392	20.8476	21.2975	+
AC(UniMod:4)SLLEK(UniMod:121)DR									RBM43	Q6ZSC3_K176	1012			16.4746					15.3725				15.8375			16.9236
AC(UniMod:4)STVEGK(UniMod:121)WQQR	-0.69238	0.336094	0.420101	0.191311	0.0386483	0.378119	0.200288	0.614716	UIMC1	Q96RL1_K607	1013		17.5265	17.3142	17.3042	17.5291	17.8495	18.1798	17.6484	17.3255	17.8083	17.7518	17.4061	17.5026	17.6582	18.1499	17.5602	16.4766	16.7963	17.2263	16.2577	+
AC(UniMod:4)SVGAVPGITK(UniMod:121)FMQEVYLDK									GNL3L	Q9NVN8_K288	1014		17.9087		16.6477				17.3318	18.5538		18.0187	17.7426		17.6002		17.7623			17.684
AC(UniMod:4)VDFK(UniMod:121)TWMR	1.05026	1.09875	1.18273	1.24066	0.00243525	0.00308859	0.000836289	0.000684161	GFER	P55789_K78	1015	15.5979	16.6781	15.6732	16.3516	17.2679	17.4549	17.3657	16.9431	17.1724	17.3795	17.7045	17.007	17.1675	17.4489	17.0624	17.017	17.3483	17.3991	16.8486	16.9059	+	+	+	+
AC(UniMod:4)VELLVK(UniMod:121)HGGDLFAENENK	0.756665	0.143529	0.464976	0.145351	0.0859744	0.813278	0.318172	0.78473	ANKIB1	Q9P2G1_K166	1016		15.8308	15.5369	15.9277	16.4706	16.4269		15.7928	15.8837	15.6816	15.9704	16.1062	16.5436	15.5235	16.3081	15.2594	17.1069	16.1782	16.2602	16.5418
AC(UniMod:4)VFGNEPK(UniMod:121)ASDEVPLAPR	-0.192771	-0.0996929	-0.0753492	-0.114325	0.309015	0.659406	0.706594	0.564322	SLC35B2	Q8TB61_K87;Q8TB61-2_K87;Q8TB61-3_K38	1017	18.5709	19.0459	18.9567	18.9832	18.9409	18.8315	18.6457	18.8373	18.7545	18.8152	18.7466	18.7833	18.7484	18.7634	18.9985	18.6478	18.7599	18.7193	18.7348	18.5718
AC(UniMod:4)VK(UniMod:121)TYHYHC(UniMod:4)GVQDK	0.322006	0.456487	0.394398	0.218157	0.709584	0.593015	0.626088	0.798816	PHF6	Q8IWS0_K299	1018	14.9567	15.6078	16.344			15.9217	15.9456	16.2243	16.7698	15.1743	15.8779	15.5952	16.7068	16.3773	16.0614	15.225	15.6711	16.0518	15.0323	17.0775
AC(UniMod:4)VVHGSDLK(UniMod:121)DM(UniMod:35)TSEQLDDILK	-1.04746	-1.0835	-1.48688	-1.25711	0.0758612	0.0340955	0.00510742	0.0113099	ATP1A1	P05023_K671_Oxi673;P05023-4_K671_Oxi673	1019	16.8307	16.9442	17.5028	17.9169	15.0446		16.3447	16.046	16.2342	15.2744	16.0105	16.6471	16.1741	16.1562	16.5117	16.0186	16.1982			16.3042		+	+	+
AC(UniMod:4)VVHGSDLK(UniMod:121)DMTSEQLDDILK	-0.0994322	0.037972	-0.0249298	-0.0322725	0.588135	0.867077	0.898106	0.873439	ATP1A1	P05023_K671;P05023-4_K671	1020	19.2992	19.1783	19.1999	19.0046	19.1329	19.1209	19.1145	19.214	19.1661	19.1925	19.0521	19.1422	19.2582	19.0306	19.229	19.3161	19.0148	18.9211	19.1844	19.1639
AC(UniMod:4)YLSINPQK(UniMod:121)DETLETEK	-0.00472963	-0.0282468	0.146175	0.102572	0.993891	0.966773	0.751299	0.840703	ACTR1A	P61163_K230	1021	18.0986	19.3135	19.8826	19.6201	19.5273	19.1675	19.2233	19.5812	19.3176	19.249	19.0642	19.6942	19.2154	19.252	19.1338		19.1528	19.0686	19.3747	19.2997
ADAAEK(UniMod:121)IR	0.517518	0.114996	0.144702	-0.5435	0.367936	0.892292	0.816719	0.367054	ZFAND6	Q6FIF0_K192;Q6FIF0-2_K180	1022	19.2544	17.5097	19.2161	18.5524	18.9542	18.8931	18.0361	19.228	17.7438	18.7445		17.7806		18.3316	18.8657	19.0471	19.3827	19.0377	18.9108	19.2714
ADAEYYAAHK(UniMod:121)YATSNK	-0.0546247	0.167704	0.197012	0.128595	0.890592	0.638973	0.510661	0.699737	ERLIN1	O75477_K267	1023	16.9396	16.881	16.5886	17.2852	17.0838	17.1794	17.2408	16.9784	16.9067	17.2081	17.0576	17.0362	17.4071	16.7683	17.233	16.9567	17.1391	17.0408	17.0452	16.2508
ADAGHAGVSANMMK(UniMod:121)K	0.549062	0.553615	0.549641	0.402885	0.200736	0.21949	0.1756	0.355932	SPIN1	Q9Y657_K28	1024		16.3927	15.8428	16.5716	17.1398	17.0238	16.5676	16.5434	17.0905	16.3206	16.3194	16.9571	17.1185	16.9696	16.4349	16.7676	17.2412	16.6261	17.1872	16.2178
ADAK(UniMod:121)AYSDPSTGEPATYGELQQR	-0.155427	0.0130171	-0.848882	-0.338018	0.499855	0.967198	0.000163129	0.0961351	PLEC	Q15149_K3316	1025	19.0558	19.1958	18.9357	19.4998	18.2424	18.2828	18.565	18.2013	18.8881	18.6765	18.914	18.8565	19.1337	19.3256	19.1286	19.1513	19.1708	18.7632	19.1543	18.9771			+
ADAK(UniMod:121)EIPR	0.0508002	0.236807	0.0205886	0.0805863	0.835524	0.231031	0.929747	0.706204	ROCK2	O75116_K1222	1026	19.0951	19.1628	18.9114	18.996	19.1339	19.0117	18.9754	19.1267	19.2408	18.8687	19.0268	19.3514	19.3572	19.4282	19.095	19.2322	19.1597	18.9952	18.9979	19.2157
ADALK(UniMod:121)AM(UniMod:35)K	0.156529	0.468562	0.356417	0.166425	0.529228	0.0596761	0.0924742	0.511708	ALYREF	Q86V81_K161_Oxi163	1027		21.8326	21.6724	21.5331	22.0713	22.1987	22.0736	21.7993		21.9651	21.6905	21.8818		22.1417	21.9806	22.3214	21.9358	21.6665	21.7389	22.0023
ADALK(UniMod:121)AMK	-0.127834	0.15447	0.268625	0.0324868	0.677437	0.621109	0.281083	0.924513	ALYREF	Q86V81_K161	1028	23.3406	23.2416	22.8882	23.0832	23.5955	23.5237	23.1935	23.3154	23.4682	22.9732	23.0217	23.2205	23.528	23.4949	22.9945	23.1541	23.2745	22.909	23.1769	22.6819
ADALQAGASQFESSAAK(UniMod:121)LK	0.757795	0.87892	-0.611191	0.620162	0.466808	0.314455	0.532422	0.54348	VAMP1	P23763_K85;P23763-2_K85;P23763-3_K85	1029	17.0565		17.3465	18.9375	17.4707			16.8673		18.8628		17.9379	19.1648	18.9977	17.5053	18.9686			18.0917	18.9842
ADALQAGASQFETSAAK(UniMod:121)LK	-0.116044	0.0466303	-0.139925	-0.0874557	0.588667	0.860153	0.459607	0.680988	VAMP3	Q15836_K66	1030	22.0998	22.0336	21.9702	22.1982	21.9423	22.0303	21.8528	21.9165	22.0009	21.8256	22.0731	22.0523	22.1152	22.0589	22.1415	22.1726	21.7105	21.9893	21.8166	22.321
ADALSMDNC(UniMod:4)K(UniMod:121)ELER	0.618508	0.711779	0.521334	0.604973	0.278632	0.245428	0.353235	0.279092	DNAJB14	Q8TBM8_K367	1031		15.4436			15.673	16.2401	15.9816		16.4316	16.1003	15.6091	16.0531	16.3754	15.8789	16.2117		16.456	15.9874	16.2716	15.5333
ADALYQK(UniMod:121)HAGHTLLQIPMGGK	0.0511569	-0.180771	0.279263	-0.0282633	0.920856	0.689296	0.440225	0.954495	NOA1	Q8NC60_K580	1032		16.8919			17.4504	17.2803	17.0122	16.9419		17.0594	16.7579	16.7738	16.6824	16.9179	16.7256	16.5188	16.9745	17.0392		16.8156
ADAVLGC(UniMod:4)SVK(UniMod:121)EQQESFSSLPPLGSQGLSK	-0.0374408	-0.21299	0.11763	0.0423285	0.926968	0.536141	0.714515	0.911646	SOGA1	O94964-2_K740	1033			20.3219	19.876	20.1552	20.2111	20.1464	20.3535	20.0878	20.1851	19.8833	20.4089	20.0026	20.1172	19.9058	19.5182	20.2578	19.9471	19.9243	20.1168
ADC(UniMod:4)HEALLAAWK(UniMod:121)K	-0.453861	0.144394	-0.440606	-0.231572	0.380654	0.814526	0.316965	0.647509	DHX37	Q8IY37_K1125	1034	16.7389	16.5651	15.7606	15.9926	16.2207	15.3173	16.0925	15.6644	15.6201	16.277	16.4548	15.7791	16.8469	16.8383	16.357	15.5926	15.6612		15.706	16.0642
ADC(UniMod:4)IK(UniMod:121)EIDLLK	0.499911	0.45681	0.422701	0.42541	0.0460732	0.0852755	0.0814505	0.0915619	NEK7	Q8TDX7_K81	1035	16.8202	16.7689	16.2592	16.4546	17.0796	17.0645	17.0354	16.8142	17.0038	16.9003	17.069	17.0316	17.1614	16.7017	17.2039	17.0632	17.0401	16.9369	16.7567	17.569	+
ADDFVLK(UniMod:121)K									RSBN1	Q5VWQ0_K252	1036						17.9058	17.547	17.7547		17.5501		17.4233	17.7655	17.4543	17.5462		17.826	17.6556		17.8897
ADDLGK(UniMod:121)GGNEESTK	-0.116823	-0.0824261	-0.281926	-0.265614	0.746765	0.838395	0.320193	0.375086	SOD1	P00441_K129	1037	18.7043	19.435	19.2077	19.7401	18.7441	19.2482	19.2739	18.6932	18.6676	19.0748	19.1003	19.182	19.2825	19.0912	19.2832	19.1006	19.1033	19.0748	19.2276	19.2142
ADDMK(UniMod:121)WAQK	0.349997	0.116213	0.200746	0.0735393	0.23579	0.76217	0.500178	0.837906	TMEM189	A5PLL7_K264;A5PLL7-2_K261	1038	17.2324	17.6487	17.2462	17.746	17.8433	17.8092	17.6469	17.3768	17.5851	17.6984	17.4333	17.4505	17.6962	17.6407	17.2895	17.7117	18.2063	17.3901	18.1782	17.4985
ADDPSWC(UniMod:4)K(UniMod:121)TPSGHIK	-0.262027	-0.235903	0.0497891	-0.0354475	0.548054	0.615136	0.917585	0.945646	SOX4	Q06945_K53	1039	18.7175	17.5015	17.3257	17.6024	17.9182	18.1302	17.8683	17.4296	17.7127	18.0203	17.8429	17.4294	17.7859	17.7885	17.2666	17.3624	17.7161	17.6684	17.614	17.1005
ADDTSAATIEK(UniMod:121)K	0.238783	-0.0503947	0.145578	-0.696948	0.742964	0.955706	0.831515	0.236311	WBP11	Q9Y2W2_K556	1040	14.6477	14.8284		15.1276	14.0905	15.8384	15.4405	14.6846	13.9345	14.7092	14.304	13.736	14.713	14.0773	15.077	15.4028	15.5531	15.3938	14.48	14.9999
ADDYEQVK(UniMod:121)NVADYYPEYK	0.258677	0.388468	0.252393	0.571648	0.546002	0.355608	0.51988	0.127809	ATP6V0D1	P61421_K265	1041		17.4799	16.8919	17.7774	17.3101	17.7215	17.8182	17.6921	17.3466	18.1874	18.2873	17.9975	17.7669	17.4622	17.6606	18.1965	17.9832	17.5175	17.7035	17.3628
ADDYIEITGAGGK(UniMod:121)K	0.0909647	0.0257653	0.104045	-0.22875	0.743204	0.93946	0.667951	0.315407	SAMHD1	Q9Y3Z3_K405	1042	18.5677	18.8027	18.5317	18.9071	18.8038	18.8508	18.9266	18.6441	18.5877	18.2355	18.533	18.538	19.0071	18.7448	18.7998	18.3605	18.6462	18.9061	18.6257	18.995
ADEASELAC(UniMod:4)PTPK(UniMod:121)EDGLAQQQTQLNLR	-0.185798	-0.142007	-0.404552	-0.243232	0.33835	0.510298	0.0216726	0.184932	FASN	P49327_K2206	1043	20.5402	20.8109	20.9058	20.8883	20.0923	20.4618	20.4553	20.5177	20.5979	20.4554	20.441	20.678	20.6651	20.7638	20.6446	20.5037	20.6325	20.5891	20.6806	20.4999			+
ADEDPALFQSVK(UniMod:121)TK	-0.209111	0.176049	0.0904337	0.153486	0.444748	0.555181	0.748317	0.576787	PITPNB	P48739_K167	1044	18.2986	18.6801	18.7785	18.9128	18.606	18.8167	18.8872	18.722	18.8491	18.7855	18.8163	18.8331	19.1239	18.7515	18.9584	18.5404	18.2532	18.3508	18.3006	18.9291
ADEK(UniMod:121)ITNININQALSILK									KNTC1	P50748_K1543	1045	16.4255			16.3015												16.2192
ADELNNK(UniMod:121)HTIFGK	-0.350448	0.0418639	-0.108662	0.040099	0.7505	0.973772	0.916049	0.973747	CWC27	Q6UX04_K126	1046		15.2982			15.4518		14.5638	15.5531	15.3864			15.2902		14.9365	15.1967	15.887	15.5444		14.3512
ADELSEK(UniMod:121)QVYDAHTK	-0.18464	-0.0718414	0.148449	-0.0407938	0.467027	0.820969	0.536177	0.891089	CAV1	Q03135-2_K8	1047	17.8934	18.0011	17.653	17.7925	18.1071	17.6996	17.9053	18.2218	17.7635	17.904	17.5424	17.9669	18.0746	17.8351	17.5354	17.6074	17.6881	17.7287	17.7824	17.4022
ADEMYDK(UniMod:121)C(UniMod:4)IDLEPDNATTYVHK									TOMM70	O94826_K501	1048		16.5234		17.204						16.0814		17.1712	16.8218	16.3815		16.9669			16.9934	16.9527
ADENNAK(UniMod:121)LQELGK	-0.0718208	-0.0325521	-0.168171	-0.339473	0.95483	0.980554	0.878196	0.742726	VIRMA	Q69YN4_K887;Q69YN4-3_K887	1049		16.0903			15.863	15.4272	16.4762		15.374	15.1369	17.0181	15.4744	15.9417	15.705	16.5481	16.0362	15.9521	15.6894	16.5907	15.8417
ADESHFLIENSTK(UniMod:121)EER	-0.269101	-0.140122	-0.202804	-0.0721892	0.495097	0.762598	0.694389	0.882568	TOPBP1	Q92547_K743	1050		24.6504	24.4179					24.3313	24.4266		24.4973		24.4385		24.1932	24.5503	24.6571	24.1228		24.0152
ADEVK(UniMod:121)SMFSSNR	0.203044	0.0431613	0.124387	0.0445483	0.748911	0.956277	0.833708	0.947634	EZH2	Q15910_K39;Q15910-2_K39;Q15910-3_K39;Q15910-4_K39	1051		17.4585	16.77	16.8537	17.5533	17.6996	17.3875	15.9666	17.3426	17.0845	17.2271	16.6334	16.7796	17.2258	17.007	17.2696	17.5633	16.8987	17.528	16.9316
ADEVLEILK(UniMod:121)TASDDR	-0.160019	0.182655	0.312205	0.466868	0.638806	0.602105	0.266235	0.100413	SNRNP200	O75643_K294	1052	15.8959	15.901	15.4441	16.4706	16.2267	15.9773	16.2559	16.5005	16.2116	16.4637	16.7309	16.1728	15.8866	16.0163	16.3974	16.1419	15.9605	15.6505	15.6544	15.8061
ADEVVAPGQEK(UniMod:121)ISSLSGAHR	0.989667	0.760498	0.67986	0.534309	0.00307771	0.0273856	0.031297	0.101942	DHX37	Q8IY37_K142	1053	16.272	17.3236	15.8825	16.8089	16.9754	17.5192	17.4347	17.0771	17.1885	17.0534	17.1681	17.0143	17.2739	17.5282	17.3481	17.1788	17.556	17.6542	17.4812	17.5543	+	+	+
ADFC(UniMod:4)IIHYAGK(UniMod:121)VDYK	-0.0570792	0.2462	-0.0710574	0.163531	0.891052	0.485316	0.842603	0.632392	MYH9	P35579_K576	1054	17.8245	17.8781	17.684	17.8022	16.9342	18.1017	18.0105	17.8582	17.9519	17.8522	18.0912	17.9476	17.8809	18.1355	18.0728	18.0844	17.2977	17.8074	17.9362	17.9192
ADFEQK(UniMod:121)MTETAQK	-0.4289	-1.67509	0.5065	0.0385155	0.495757	0.00984351	0.144456	0.935606	FCHO2	Q0JRZ9_K194	1055	15.6484	15.5407	15.4282	15.9341	16.299	16.3982	15.7215	16.1586	15.3728	16.2379	15.8907	15.2041				13.9628	15.2089					+
ADFLPQSSVASQSSSEGK(UniMod:121)LATK	-0.0741199	0.360275	-0.460126	-0.754836	0.894302	0.406213	0.306551	0.0676205	PJA1	Q8NG27_K212;Q8NG27-3_K157	1056	17.8156		18.8547	19.1177	18.0999			18.1718	17.6011		17.9669	17.9556	19.0777	19.0346	19.017	18.6958	18.5566	18.3522		18.6569
ADFQK(UniMod:121)VLQLYPNNK	0.0935507	-0.0829213	0.124014	0.0731456	0.6614	0.721452	0.500837	0.72499	FKBP4	Q02790_K378	1057	19.885	20.1975	20.0555	20.0839	20.2685	20.0584	20.1057	20.2853	20.1819	19.9473	20.168	20.2173	20.0112	20.093	19.949	19.8371	20.2501	20.3429	19.9959	20.0072
ADFSGMSQTDLSLSK(UniMod:121)VVHK	0.0106298	0.116979	0.0840874	0.421587	0.979524	0.744076	0.787416	0.116713	SERPINB6	P35237_K314	1058	17.7624	17.4587	17.305	17.9601	17.5978	17.7964	17.5702	17.8581	17.9583	17.7587	18.2554	18.2002	17.8329	17.7759	17.7391	17.6061	17.1384	17.5896	17.7709	18.0297
ADFSTK(UniMod:121)DIYQDLNR	0.810715	0.654513	0.890104	0.71467	0.0066973	0.0428692	0.0046396	0.0160666	MSH2	P43246_K235	1059		17.6758		17.6546	18.6223	18.4341	18.6094		18.6629	17.9693	18.3058	18.5815		18.5062	18.2983	18.1546	18.5368	18.4647	18.6011	18.3009	+	+	+	+
ADGDTLSC(UniMod:4)IC(UniMod:4)GK(UniMod:121)TK	-0.208035	0.251663	-0.0441803	-0.0687577	0.495578	0.417642	0.894802	0.840271	ITPRIP	Q8IWB1_K259	1060	17.4082	17.2276	17.388	16.7874	16.9016	17.5279	17.3642	16.8408	17.3834	17.3052	16.8365	17.0111	17.5324	17.4252	17.5771	17.2832	16.8543	16.8208	17.1137	17.1903
ADGEEDEVK(UniMod:121)AAR	0.939822	0.898679	0.615038	0.75634	5.29592e-05	0.00021482	0.0027412	0.000589377	SART3	Q15020_K30	1061	16.4233	16.6173	15.9195	16.4147	16.9423	16.8554	17.0404	16.9969	17.182	17.0406	16.9979	17.1796	17.1288	17.1719	17.235	17.4339	17.4258	17.1008	17.312	17.2954	+	+	+	+
ADGGAEYATYQTK(UniMod:121)STTPAEQR	-0.376337	-0.327458	0.334694	-0.270875	0.708148	0.764081	0.712993	0.783694	CD46	P15529-2_K390;P15529-3_K375;P15529-4_K360;P15529-5_K376;P15529-6_K361;P15529-7_K346	1062	23.1562	20.6692	20.1038	20.7075	20.5923	20.8122	21.5326	23.0385	20.6196	20.639	21.5488	20.7458	20.4459	20.6117	21.3749	20.8944	20.5498	20.5935	21.0418	20.9462
ADGIK(UniMod:121)YIMIFR	0.177061	0.236182	0.209045	0.512832	0.675783	0.577075	0.573179	0.143303	CSE1L	P55060_K486;P55060-3_K486	1063		17.5707	16.5315	17.5107	17.7602	17.2904	17.2639	17.339	17.8047	17.6796	17.6986	17.6856	17.317	17.7153	17.5431	17.1866	16.9312	17.444	17.7326	17.4176
ADGIVSK(UniMod:121)NF	-0.233163	0.122347	-0.151274	-0.00748231	0.183846	0.55542	0.382937	0.97572	RPS21	P63220_K81	1064	22.7148	22.9377	22.7683	22.9586	22.7632	22.9359	22.635	22.4402	22.9068	22.7577	22.8778	22.8072	23.0882	22.9679	22.9108	22.9019	22.638	22.6391	22.4874	22.6823
ADGLHSEFMNYK(UniMod:121)AR	-0.222435	0.501143	-0.291892	-0.0289289	0.652873	0.264141	0.495122	0.959373	LRCH1	Q9Y2L9_K415;Q9Y2L9-2_K415;Q9Y2L9-3_K415	1065		17.0495	16.5793	16.6522	16.8079	16.1422	16.8901	16.0336	16.6601	16.9823	16.7338	16.5494	16.9383	17.1602	17.2954	17.6521	16.8003	16.7923	15.7199	16.8392
ADGQLVSSEK(UniMod:121)K	0.374148	0.0493722	0.646371	0.396939	0.118009	0.88827	0.00623301	0.0945717	SP140L	Q9H930-2_K248	1066	19.0203	19.3259	18.5113	19.323	19.4644	19.964	19.6022	19.7354	19.3149	19.6056	19.4939	19.3538	19.1792	18.9343	19.1187	19.1457	19.3852	19.4865	19.4462	19.3592			+
ADGSGYGSTLPPEK(UniMod:121)LPYLVELSPDGSDSR									AFDN	P55196-1_K382	1067			17.4969		17.5993		16.8467		16.6553	17.3491	17.6808									17.8542
ADGTISSEIK(UniMod:121)SAR	-0.0862793	0.352947	0.0241296	-0.330366	0.918451	0.648884	0.980004	0.707089	SECISBP2	Q96T21_K173;Q96T21-2_K100;Q96T21-3_K105	1068		15.7201				15.7443						15.3898		15.8582	16.6986	15.6625	15.3129	15.8756	15.7029	15.644
ADGVGPPLTK(UniMod:121)GK	-0.0647832	-0.00918455	-0.182805	-0.312082	0.877528	0.983807	0.574149	0.324598	GSTCD	Q8NEC7_K214	1069	17.5591	17.3581	17.4902	17.9258	17.4001	17.1371	17.6913	17.3736	17.2419	16.9646	17.8651	17.0134	17.3679	17.6543	17.7007	17.5737	17.428	17.1813	18.0044	17.4605
ADGVVEGIDVNGPK(UniMod:121)AQLMLR	0.686896	-0.0358911	0.449352	0.160971	0.0578715	0.962087	0.211403	0.7273	UBXN7	O94888_K412	1070		17.9311	17.1549			18.1246	18.0708	17.7816		17.7607		17.6472				17.5071	18.4117	18.1099	18.3014	18.0965
ADGYVLEGK(UniMod:121)ELEFYLR	-0.238473	-0.192339	-0.219323	-0.218242	0.412028	0.548649	0.417843	0.441535	RPS8	P62241_K193	1071	20.6062	20.5757	20.078	20.2895	20.2851	19.713	20.1983	20.4758	20.3991	20.1648	19.9737	20.1389	20.1838	20.5968	20.1113	19.8882	19.9635	20.242	20.1906	20.1995
ADHDFVVQEDFM(UniMod:35)K(UniMod:121)AVR									PSMC6	P62333_K369_Oxi368	1072			13.9735	15.4251					13.5691						13.5996					13.6836
ADHDFVVQEDFMK(UniMod:121)AVR	0.102398	0.129622	0.221818	0.11337	0.782134	0.730763	0.448026	0.736166	PSMC6	P62333_K369	1073	16.7627	16.5949	16.1482	16.3093	16.6703	17.1041	16.6278	16.3001	16.6914	16.6257	16.7988	16.1526	16.9196	16.5076	16.4601	16.4463	16.6091	16.3067	16.518	16.7909
ADHLLK(UniMod:121)AHLQK	0.316111	-0.0357745	0.252215	0.595779	0.574635	0.962598	0.633352	0.227395	GARS	P41250_K219	1074	18.4502	19.2563	18.985	18.7997	18.8413	19.339	19.7916	18.5281	19.0272	20.0067	19.8458	18.9946	19.0527	17.9483	19.3474	18.9997	18.789	19.6283	19.217	19.1213
ADIATSK(UniMod:121)TTTR	1.73125	0.867192	1.34236	1.31704	8.62473e-07	0.00293719	2.05488e-05	3.2189e-05	WAPL	Q7Z5K2_K408;Q7Z5K2-2_K451;Q7Z5K2-3_K493	1075	16.4909	16.9252	16.1278	16.8983	17.5943	18.257	18.0731	17.8872	17.7773	18.032	18.0371	17.8639	17.3722	17.2129	17.7193	17.6065	18.3888	18.3929	18.3596	18.2258	+	+	+	+
ADIDISGPNVDVDVPDVNIEGPDAK(UniMod:121)LK	-0.475485	0.121826	-0.430691	-0.27525	0.162062	0.788371	0.286085	0.437706	AHNAK	Q09666_K3653	1076	17.2952	17.5296	16.6692	17.1901	16.8513			16.6294	17.1597	16.7471	16.7089	16.9675	17.1476	17.1967	17.5966	17.2305	15.9994	16.8238	16.8966	17.0623
ADIDLTK(UniMod:121)R	0.0409461	0.179449	0.25769	0.0476053	0.891052	0.477235	0.221173	0.862909	RPS18	P62269_K54	1077	22.913	23.186	22.9403	23.2445	23.4504	23.5564	23.0659	23.2419	23.1722	23.0985	22.9207	23.2828	23.4097	23.4125	22.9361	23.2433	23.0829	23.1269	22.9463	23.2916
ADIDVSGPK(UniMod:121)VDVDIPDVNIEGPDAK	-0.63185	-0.340348	-1.04426	-0.622378	0.0532442	0.237737	0.000889796	0.0218894	AHNAK	Q09666_K4815	1078	19.4919	19.6957	19.2375	19.7268	18.6527	18.0354		18.7931	19.0812	18.9143	18.58	19.0869	19.1467	19.3765	19.1762	19.0911		18.9628		18.8495			+	+
ADIDVSGPK(UniMod:121)VDVEVPDVSLEGPEGK									AHNAK	Q09666_K1289	1079	18.4634				18.2757				17.9265	17.6961		17.771	18.0227	17.7126		17.862
ADIDVSGPSVDTDAPDLDIEGPEGK(UniMod:121)LK	-0.144484	0.277765	-0.613904	-0.0884835	0.814636	0.610194	0.154499	0.876567	AHNAK	Q09666_K1763	1080	17.0786			17.047	17.0638	15.8774	16.5693	16.2853	17.2535	16.842	16.5644	17.2375	17.1528	17.6794	17.4935	17.0367	16.888	16.6395		17.2275
ADIEISGPK(UniMod:121)VDIDAPDVSIEGPDAK	-0.39777	-0.202132	-0.126389	-0.575057	0.350149	0.68712	0.799087	0.198012	AHNAK	Q09666_K4351	1081		17.7226		17.6672	17.7287		17.4083			17.4832	16.7565		17.6735	17.5343	17.2704		17.0218	17.2589	17.6106
ADIEVAC(UniMod:4)YGYEGIDAVK(UniMod:121)EALR	-0.266476	0.221332	-0.31747	0.317724	0.385073	0.509964	0.254911	0.274279	EIF2S1	P05198_K209	1082	20.003	19.5963	19.4234	19.5406	19.625	18.8407	19.3658	19.4619	20.2405	19.8446	19.7971	19.9521	19.9836	19.9436	19.8393	19.6822	19.0955	19.1303	19.4368	19.8349
ADIFM(UniMod:35)FDEPSSYLDVK(UniMod:121)QR	-0.907091	-0.391587	-0.828179	-0.706793	0.0245332	0.400062	0.0348849	0.0812507	ABCE1	P61221_K250_Oxi239	1083	18.084	18.0187	17.8343	18.1	16.9927	16.7382	17.3647	17.6286	17.5099	16.4739	17.5543	17.6716	17.6447	17.6093	17.84	17.3766	16.8025	16.7798	16.9	17.9263	+		+
ADIFMFDEPSSYLDVK(UniMod:121)QR	0.130516	0.438238	-0.194078	0.237849	0.650747	0.0812036	0.427567	0.340891	ABCE1	P61221_K250	1084	19.7857	19.655	19.696	19.9078	19.6605	19.0256	19.6372	19.9448	20.0807	19.8624	19.968	20.0849	20.199	20.3623	20.1436	20.0925	19.6604	19.8067	19.9586	20.1409
ADIGPNLDQLK(UniMod:121)DDEILR									ERCC6L	Q2NKX8_K885	1085		16.4338		16.0616					16.4512		15.74		16.1337	16.0276	15.363			15.7123	16.266	14.5817
ADIK(UniMod:121)HFVSER	-0.242031	-0.0941296	-0.326592	-0.191701	0.302318	0.751444	0.127263	0.415058	SPATS2	Q86XZ4_K336	1086	18.0614	18.2373	18.3849	18.4062	17.7036	18.2132	17.9043	17.9623	18.1571	17.6641	18.3617	18.1401	18.1869	18.1369	18.0282	18.3612	17.9284	18.0145	18.1664	18.0123
ADIK(UniMod:121)QYIGPPSAAAIFK	-0.56365	0.332626	-0.150016	-0.0525774	0.31793	0.611995	0.809205	0.942836	TRIP13	Q15645_K316	1087	16.8235	16.9745	16.0256	17.1394	16.8722	16.288	16.165	17.0378	16.7417	16.5213	16.4711	17.0186	16.6238	17.3164	17.1103	17.243	15.5426	15.302	16.5436	17.3201
ADIK(UniMod:121)SPSLDVTVPEAELNLETPEISVGGK	0.0343031	0.392925	-0.256353	-0.0964364	0.932387	0.193482	0.36581	0.777649	AHNAK	Q09666_K4992	1088	18.8318	18.6378	19.143	18.9013	18.4599	18.3004	18.4291	19.2991	18.9712	18.4536	18.8593	18.844	19.2126	19.3762	19.3419	19.1548	19.0293	18.6321	19.002	18.9877
ADILEDK(UniMod:121)DGK	-0.0312086	-0.0220201	-0.121031	-0.336066	0.904537	0.938646	0.538407	0.069943	HNRNPM	P52272_K239;P52272-2_K200	1089	20.6075	20.4944	20.7575	20.6853	20.7217	20.5042	20.355	20.4796	20.4955	20.2605	20.0485	20.3959	20.8257	20.6789	20.5154	20.4365	20.5496	20.6244	20.5797	20.6661
ADILEMTVK(UniMod:121)HLR	0.651909	0.417521	0.183343	0.796312	0.0807551	0.313627	0.655469	0.0329658	HES1	Q14469_K86	1090	16.3663	16.9073	16.9454	16.5299	16.5319	17.2082	17.0723	16.6698	17.3074	18.0008	17.3269	17.2989	16.8317	17.3913	17.1633	17.0326	16.971	18.0034	16.7777	17.6043				+
ADINTK(UniMod:121)WAATR	0.0597156	0.44664	0.729802	0.439163	0.827683	0.0386716	0.000750966	0.0325867	RPL14	P50914_K85	1091	21.013	21.4596	20.9541	21.4198	22.0979	22.0748	21.9842	21.6088	21.7403	21.6392	21.7224	21.5012	21.5522	21.7109	21.7155	21.6544	21.3594	21.341	21.199	21.186		+	+	+
ADIPVK(UniMod:121)SSPQAAVPYK	0.245632	0.414309	-0.0814093	0.0935177	0.23111	0.032758	0.689706	0.657457	ADNP	Q9H2P0_K606	1092	17.505	17.6487	17.9441	17.9023	17.7376	17.6559	17.7229	17.558	17.8437	17.7702	17.9153	17.8449	18.0201	18.3065	18.2031	18.1276		17.9746	18.1852	17.8273		+
ADISGNITK(UniMod:121)IK									GLTP	Q9NZD2_K55	1093			14.8521	15.5907				15.7191	15.3688	14.5459	16.2482				16.412					15.8978
ADK(UniMod:121)ASASAPAPASATEILLTPAR	-0.476915	-0.189716	-0.233778	-0.0726543	0.0363039	0.482512	0.305732	0.796947	ITM2C	Q9NQX7_K20;Q9NQX7-2_K20;Q9NQX7-3_K20	1094	22.0146	21.5727	21.7518	21.8178	21.4421	21.504	21.5865	21.6892	21.6662	21.844	21.5828	21.7733	21.361	21.733	21.9092	21.3948	21.0365	21.4712	21.1244	21.6171	+
ADK(UniMod:121)DYHFK	0.260393	0.308571	-0.447061	-0.124568	0.204129	0.144968	0.0209431	0.575251	NPM1	P06748_K27;P06748-2_K27	1095	20.8345	21.3315	20.769	20.9073	20.512	20.2645	20.5834	20.6942	20.8908	20.9293	20.7221	20.8018	21.268	21.2856	21.2412	21.2818	21.2412	21.4381	21.1629	21.0417			+
ADK(UniMod:121)ESFEK	-0.964502	-0.807863	-0.220561	-0.444371	0.100729	0.138648	0.724295	0.579546	PIM3	Q86V86_K33	1096	17.1175	16.4535	16.6921	16.9051	16.6046		16.5384					16.3477	15.6627	15.9198	16.3701		15.0836		16.5715
ADK(UniMod:121)GVSLSK	-0.42593	-0.555486	-0.660986	-0.80322	0.19054	0.0967806	0.0311294	0.0123772	ZZEF1	O43149_K2027	1097	19.1201	19.4539	18.9533	19.1439	18.3008	18.0504	18.6696	19.0063	18.0791	18.3353	18.2907	18.7532	18.4881	18.1903	18.9182	18.8525	18.4673	19.0013	18.8438	18.655			+	+
ADK(UniMod:121)NEVAAEVAK	-0.225471	-0.137652	-0.0110064	-0.127851	0.238761	0.53462	0.963465	0.527149	MARS	P56192_K866	1098	18.4707	18.2343	18.0667	18.3804	18.3937	18.0695	18.3305	18.3143	18.2284	18.2537	18.2087	17.9498	18.3346	18.1568	17.9176	18.1924	18.0118	18.0825	18.0498	18.1061
ADK(UniMod:121)VGFFVK	0.978666	0.424654	0.912007	0.70203	0.00105896	0.16186	0.0018155	0.0146152	SMC5	Q8IY18_K109	1099	16.7324	16.5771	16.1551	16.6224	17.7643	17.0146	17.4386	17.5174	17.4242	17.4049	17.1798	16.8861	17.0543	16.7806	17.0553	16.8953	17.0483	17.641	17.4555	17.8569	+		+	+
ADK(UniMod:121)VTQLYVPASR	0.00125363	0.0743433	-0.0361929	-0.09059	0.997424	0.822717	0.901973	0.74845	UBE3C	Q15386_K638	1100	19.5298	20.2421	20.4481	19.9771	20.1447	19.9384	19.9698	19.9995	19.8844	20.0057	19.7746	20.1701	20.1767	20.0952	20.0786	20.144	19.9515	19.9183	20.0514	20.2809
ADLAAVEAK(UniMod:121)VNR	-0.344029	-0.000678834	-0.535759	-0.0475752	0.315576	0.998788	0.0841166	0.911972	DYNC1H1	Q14204_K3471	1101	16.0314	16.7568	16.7181	16.4508	15.8806	15.4852	16.1225	16.3257	16.0216	16.6156	16.6171	16.5125	16.8831	16.2533	16.7005	16.1174	15.8865	16.2006	16.2944	16.1995
ADLAEEYSK(UniMod:121)DR	-1.82531	-1.5253	0.176487	-1.30915	0.388991	0.510534	0.944207	0.541664	UBE2L3	P68036_K131	1102	25.7888	19.4115	18.6767	19.3981	19.3521	19.4428	19.571	25.615	19.4671	19.5718	19.6204	19.3791	19.3795	19.4068	19.2606	19.1269	18.8376	18.9783	19.3856	18.7723
ADLAK(UniMod:121)YIC(UniMod:4)ENQDSISSK	0.0643453	-0.111975	0.249091	0.722865	0.91481	0.854552	0.584214	0.0885142	ALB	P02768_K286	1103	16.8846	17.7161	18.1387	17.347	17.7092	17.9072	17.467	17.9993	18.2033	18.3583	18.4786	17.9377	18.3381	17.2374	17.0821	16.9808	17.5238	18.0365	17.5678	17.2156
ADLATDQK(UniMod:121)EALLELLR	0.224134	-0.240025	0.0479436	-0.158968	0.678153	0.670612	0.932365	0.765602	BYSL	Q13895_K398	1104	16.8525	16.319	15.4518	16.1585	16.2121	15.9543	16.5669	16.2402	16.5456	16.4561	15.9503	15.1939	16.0346	16.3541	15.7231	15.7099	16.1239	16.2285	16.8823	16.4436
ADLDMDLLNSK(UniMod:121)NNLVIDTPR	0.467898	0.376536	0.165641	0.722766	0.377727	0.546158	0.757489	0.136341	CHD8	Q9HCK8_K1391;Q9HCK8-2_K1112	1105		17.2415			17.5722	17.217	16.9734	17.8658	18.1241	17.739	17.9269	18.0669		17.5333		17.7026	17.7695	17.4127	17.9459
ADLDPEMPAEGK(UniMod:121)AER	0.119253	0.293844	0.00910696	-0.00467478	0.746885	0.373394	0.98067	0.991152	FAM83D	Q9H4H8_K355	1106	17.7004	18.3369		18.4971	18.1277	18.4722	18.0956	18.0534	18.3639	18.4242	18.1808	17.7249	18.5977	18.5199	18.3823	18.3881	18.3033	18.4463	18.3599	18.08
ADLDQPK(UniMod:121)FFTFDSPAELPSR	-0.0413489	-0.227822	0.111343	-0.326192	0.895837	0.375273	0.654913	0.152874	TOR4A	Q9NXH8_K75	1107	19.773	19.2758	19.6189	19.8237	19.7515	19.5712	19.5135	20.1005	19.2373	19.2192	19.2969	19.4331	19.1729	19.4189	19.6476	19.3406	19.4677	19.466	19.7293	19.663
ADLDVSGPK(UniMod:121)VDIDVPDVNIEGPEGK									AHNAK	Q09666_K3057_K3839	1108							18.9175				18.5376			19.1875	19.2697		18.6002		19.2144
ADLDVSGPK(UniMod:121)VDVDVPDVNIEGPDAK	-0.35609	0.393238	-0.608374	-0.308112	0.437658	0.445359	0.212784	0.524545	AHNAK	Q09666_K3185_K3967	1109		18.1855	17.1532	18.2287		17.0303	17.4646		17.8813	17.5172	17.2446		18.0015	18.4979	18.2477		17.5363	17.3793	17.9216	17.1617
ADLEK(UniMod:121)AWVQR									SPTAN1	Q13813_K1432	1110		16.5355	16.5521	16.5532			16.3629							16.5401	16.2449		16.3822			16.2009
ADLENHNK(UniMod:121)DGGFWTVIDGK	-0.182362	-0.251908	0.367254	0.138617	0.531178	0.384668	0.135653	0.633238	HERC2	O95714_K1220	1111	17.8606	18.4792	18.101	18.3311	18.6827	18.5874	18.4669	18.504	18.3169	18.536	18.1536	18.32	17.9951	18.2405	17.6789	17.8499	18.3645	18.0452	18.0632	17.5696
ADLESLLQTPGGK(UniMod:121)PR	-0.181141	0.360712	-0.0340911	0.0336418	0.464115	0.123941	0.901205	0.908909	NCAPG2	Q86XI2_K809;Q86XI2-2_K809	1112	18.8067	18.2651	18.3471	18.5121	18.7634	18.4261	18.2322	18.3729	18.5053	18.3766	18.602	18.5817	18.9522	18.6899	18.7106	19.0212	18.1464	18.1192	18.4963	18.4446
ADLGK(UniMod:121)IVLTNPVC(UniMod:4)TEVGEK	-0.110173	-0.260682	-0.15464	0.0757754	0.70898	0.324063	0.538254	0.794972	EIF2S3	P41091_K426	1113	17.3806	18.1172	17.9861	18.0758	17.87	17.4979	17.7195	17.8538	17.9298	17.9727	17.894	18.0663	17.7662	17.499	17.6999	17.552	17.6767	18.1063	17.5525	17.7836
ADLGVSGPK(UniMod:121)VDIDVPDVNLEAPEGK	-0.220554	-0.238215	-0.425848	-0.473681	0.419396	0.402818	0.0747719	0.0558647	AHNAK	Q09666_K1545	1114	18.4453	18.5477	18.0484	18.5098	18.1028	17.9625	18.0389	17.7436	17.8828	17.7838	17.7954	18.1944	18.3253	18.3201	18.217	17.736	18.5231	17.948	18.1294	18.0684
ADLHGAIISVTK(UniMod:121)SK	0.544357	0.445839	0.366817	0.364495	0.0165994	0.0632998	0.0954667	0.111123	POP4	O95707_K144	1115	17.5967	18.1759	18.2484	18.1251	18.7187	18.4156	18.1152	18.3637	18.2491	18.3827	18.4725	18.4997	18.4	18.4532	18.4902	18.5859	18.5473	18.598	18.3653	18.8129	+
ADLIAYLK(UniMod:121)K	-0.160813	-0.0156405	-0.136675	-0.0347698	0.589878	0.968903	0.621053	0.91931	CYCS	P99999_K100	1116	19.0344	19.5161	19.3502	19.6906	19.5036	19.2232	19.1099	19.2079	19.4951	19.0829	19.5402	19.334	19.5434	19.3938	19.305	19.2866	19.3509	19.158	18.8267	19.6124
ADLIK(UniMod:121)QYGR	-0.00331584	0.125558	0.307793	0.188867	0.993384	0.715667	0.232321	0.508824	HSDL1	Q3SXM5_K64	1117	19.2122	19.1611	19.2534	19.3819	19.4342	19.6501	19.9899	19.1656	19.246	19.3524	19.8274	19.3382	19.0077	19.3577	19.6819	19.4635	19.2779	19.311	19.0655	19.3409
ADLILPC(UniMod:4)AHSFC(UniMod:4)QK(UniMod:121)C(UniMod:4)IDK	-0.0051527	0.358354	-0.123242	0.187484	0.981828	0.0197732	0.404069	0.202912	RNF141	Q8WVD5_K176	1118	20.6691	20.6656	20.746	20.7508	20.5427	20.6526	20.5913	20.552	20.96	20.729	20.9251	20.9673	21.0953	21.1572	21.0988	20.9136	20.6465	20.6603	20.718	20.786		+
ADLINNLGTIAK(UniMod:121)SGTK	-0.35138	-0.0217381	-0.397598	-0.246488	0.0535232	0.938433	0.0249814	0.18298	HSP90AB1	P08238_K107	1119	24.7467	24.622	24.6654	24.6582	24.3473	24.3196	24.1733	24.2618	24.349	24.3545	24.4938	24.5091	24.6199	24.7106	24.5149	24.76	24.3187	24.2265	24.0518	24.6899			+
ADLIPYQDSPEGPDHSSASSGVPNPPK(UniMod:121)AR	0.00864696	0.30206	0.298767	0.374765	0.982301	0.270071	0.223335	0.136378	GTF3C2	Q8WUA4_K783	1120	17.595	18.1315	17.4627	17.7292	18.3898	18.0665	17.6003	18.057	18.157	18.2167	18.0196	18.0242	18.1764	18.2199	17.884	17.8463	17.7986	17.8852	17.7433	17.5259
ADLIVTTPEK(UniMod:121)WDGVSR	0.26347	0.29226	0.567351	0.270356	0.529335	0.501068	0.140377	0.533051	ASCC3	Q8N3C0_K1430	1121	18.2016	19.3452	19.4579	19.2698		19.4651	19.4979	19.9449	19.5326	19.21		19.2743	19.5841	19.5133	19.2881	19.058	19.542	19.5164	19.4123	18.8576
ADLK(UniMod:121)IHC(UniMod:4)R	-0.723663	-0.547979	-0.578181	-0.790019	0.220238	0.399056	0.278844	0.172737	ZNF226	Q9NYT6_K603	1122		17.2612		17.5818	17.8085	16.3435	16.7739	16.4473		16.1147	17.0554	16.7242		16.7731	16.9947	16.8527	16.4567		16.9562	16.6805
ADLK(UniMod:121)MLTNHTFIK	0.274686	0.428984	-0.132594	0.37414	0.608401	0.411902	0.813023	0.440795	MAP2K2	P36507_K361	1123		16.9623	17.2298		17.5731	16.0677	17.2495		17.5618	17.4984	17.4171	17.4035	17.3309	17.4474	17.4365	17.8853	17.6513	17.3386	17.3486	17.1444
ADLK(UniMod:121)QLMVHAFIK	0.567868	0.447904	-1.57453	-0.888426	0.346757	0.501325	0.020248	0.116795	MAP2K1	Q02750_K353	1124	15.5513	15.4663	16.1573	15.9507	15.2229			13.1908	15.3728	14.7667	15.2189	14.2135	16.4572	15.6754	16.6469	16.1377	16.6939	15.8218	16.141	16.7404			+
ADLQK(UniMod:121)LK	-0.442454	-0.309772	-0.423022	-0.284171	0.00970506	0.0847833	0.0116303	0.0962144	BCAP31	P51572_K190;P51572-2_K257	1125	20.0536	20.0334	19.9366	19.9555	19.6609	19.4997	19.5238	19.6026	19.7617	19.6283	19.5733	19.8792	19.7449	19.6035	19.5278	19.8638	19.7231	19.4257	19.399	19.6615	+		+
ADLTEYLSTHYK(UniMod:121)APR	-0.00530789	0.134325	0.252391	0.368707	0.986611	0.591246	0.205732	0.0702103	UQCRC1	P31930_K225	1126	16.8763	17.5915	17.3092	17.2592	17.5342	17.5299	17.5842	17.3974	17.5037	17.4868	17.7093	17.8113	17.4916	17.4816	17.2732	17.327	17.4066	17.2351	17.1106	17.2626
ADM(UniMod:35)VDGIK(UniMod:121)ESVC(UniMod:4)WGPPPAASPLK	-0.826811	-1.13024	-0.947645	-0.53208	0.123551	0.0301417	0.0462148	0.294037	NEURL4	Q96JN8_K1320_Oxi1315	1127	17.4066	17.8012	17.6008	18.1118	16.8259	15.7289	17.4143	17.1607	16.886	16.8205	17.4863	17.5993	16.9197	16.7536	16.8907	15.8354	16.804	16.5909		17.3149		+	+
ADMLEMELK(UniMod:121)MLK	1.69646	0.872658	0.533989	0.128504	0.109359	0.446006	0.636558	0.922928	MAD1L1	Q9Y6D9_K478	1128			12.7915	13.9182	14.3094		13.9444	13.4127	14.0756	13.8464	14.3632	11.6482	14.4154	14.0494	14.4147	14.0306	16.2268		14.3347	14.5925
ADMLK(UniMod:121)LR									KDM6B	O15054_K1091;O15054-1_K1091	1129								14.5937	14.2904			15.6406	15.1928
ADMMESLALGFDDGK(UniMod:121)TK	0.11526	0.218381	0.14898	0.256036	0.651186	0.360716	0.500698	0.235523	ZUP1	Q96AP4_K316	1130	18.5621	18.2131	17.9848	18.3215	18.6451	18.1505	18.3655	18.5163	18.7597	18.4789	18.5135	18.3537	18.3644	18.649	18.4715	18.4703	18.4019	18.2077	18.4217	18.5113
ADMVDGIK(UniMod:121)ESVC(UniMod:4)WGPPPAASPLK	0.339037	-0.0358849	0.248042	0.373593	0.0781791	0.901439	0.185866	0.0518948	NEURL4	Q96JN8_K1320	1131	19.1298	19.407	19.0573	19.3933	19.6173	19.1439	19.5645	19.654	19.5604	19.7815	19.4949	19.6451	19.0917	19.3157	19.2904	19.1462	19.5522	19.6297	19.5102	19.6516
ADNIK(UniMod:121)LFEK	-0.33366	-0.0209445	-0.310837	-0.186769	0.291003	0.961815	0.256196	0.539878	CUX1	Q13948_K546	1132	17.8537	18.3823	18.2148	17.9973	17.7795	18.1442	18.0172	17.2638	18.0097	18.1181	17.8027	17.7705	18.4763	17.985	18.038	17.8649	17.7896	17.6614		17.8841
ADNK(UniMod:121)LDINLER									CCDC90B	Q9GZT6_K167;Q9GZT6-2_K158;Q9GZT6-3_K66	1133		16.2881				15.9134			16.5362	16.486	16.4212	15.8675	15.7641		16.0054			16.1271
ADNLNK(UniMod:121)LK	-0.468099	-0.277824	-0.622859	-0.291465	0.0349777	0.254676	0.00528974	0.198557	SARS	P49591_K55	1134	19.8418	20.3216	19.7298	19.897	19.4084	18.9753	19.4259	19.4893	19.5031	19.7293	19.5041	19.888	19.6297	19.7776	19.4711	19.8005	19.4543	19.5042	19.361	19.5984	+		+
ADNSSDSPTTLK(UniMod:121)LVK	0.171087	-0.196211	-0.208424	0.0178028	0.757086	0.732138	0.673289	0.976834	FAM208B	Q5VWN6_K389	1135				17.1985	16.9906	16.9441		17.0355	17.2393	16.6339	17.664	17.328	17.2041	16.8168	17.0228	16.9653	17.2887	17.553	17.4267	17.2099
ADNTIEGDNNEQNYIK(UniMod:121)DVK	0.210151	0.377739	-0.00845234	0.000218965	0.375934	0.10245	0.975402	0.999153	SETX	Q7Z333_K675;Q7Z333-4_K675	1136	17.4501	17.7459	17.3282	17.7416	17.6495	17.7468	17.6551	17.1808	17.4761	17.6129	17.7096	17.4682	17.8041	18.104	18.0753	17.7934	17.9245	17.6619	17.9172	17.6028
ADNVGSALGPDWHEGLNLK(UniMod:121)GTK	0.785264	0.390452	0.98267	0.38287	0.0363526	0.380549	0.0253031	0.349461	PYROXD1	Q8WU10_K246	1137	16.3274	17.0834		16.5388			18.0428	17.2222		17.1694	16.7114	17.2173	17.2483		16.9681	16.9045	17.6513	17.4794	17.5698	17.04	+		+
ADPAIK(UniMod:121)EPLPVEDVC(UniMod:4)PK	-0.0701538	-0.18017	-0.292299	-0.314496	0.838639	0.562538	0.247112	0.228509	AKAP1	Q92667_K55	1138	18.2562	18.7637	18.7814	18.9753	18.2359	18.5942	18.3678	18.4094	18.1932	18.2188	18.6396	18.467	18.5764	18.5923	18.5433	18.3439	18.6936	18.9508	18.6652	18.1864
ADPENIK(UniMod:121)SEGDGTQDIVDK	1.52114	0.928365	1.2519	1.33943	4.16821e-07	0.000339827	5.73824e-06	3.24528e-06	RIF1	Q5UIP0-2_K1512	1139	17.283	17.5744	17.4088	17.7314	18.899	18.9305	18.7987	18.3769	18.9569	18.8528	18.7469	18.7988	18.4462	18.4239	18.3514	18.4896	19.3285	18.8864	19.1177	18.7496	+	+	+	+
ADPFSFEGPEIVDC(UniMod:4)DGC(UniMod:4)TIDWK(UniMod:121)K	-0.512776	-0.138495	-0.413067	0.376046	0.41448	0.877792	0.459427	0.589709	NAP1L4	Q99733_K255;Q99733-2_K255	1140	17.0818	17.7199			16.6127	16.8551	17.345	17.1384		18.1094		17.4445			17.3341	17.1907	17.0917	17.4459		16.1267
ADPHALC(UniMod:4)VK(UniMod:121)AQEILR	-0.13017	-0.417475	-0.877819	-0.784536	0.889486	0.647894	0.180977	0.256226	CARD10	Q9BWT7_K727	1141	18.1913	17.7107	18.0485	18.7127	18.2862	17.5363	16.5855	16.744	18.3338	17.3451	17.8081	16.0381	17.9528	18.4124	16.8797		18.3375	18.2434	17.7986	17.763
ADPPYTHTIQK(UniMod:121)QR	-1.18876	-0.0436073	0.0329806	-0.180289	0.000119044	0.908279	0.9171	0.50808	EPS8	Q12929_K608	1142	18.7665	19.2245	18.8796	19.0692	18.9452	19.1831	19.0379	18.9056	18.5789	19.161	18.5562	18.9227	18.8504	18.933	18.9288	19.0533	17.7578	17.4459	18.185		+
ADPSLNPEQLK(UniMod:121)K	0.31085	0.0111023	0.156315	0.238027	0.354682	0.981696	0.648387	0.480769	PACSIN2	Q9UNF0_K188	1143	16.5437	16.1713	16.7606	16.2099	16.2051	16.7167	17.0496	16.3394	16.7659	16.6501	16.5172	16.7044	16.1368	16.2937	16.6482	16.6513	16.5396	16.494	16.5898	17.3055
ADPTGVLELPK(UniMod:121)ELSEIFDPTR	0.415689	0.239703	0.466049	0.561847	0.0722004	0.399056	0.0375291	0.0258537	E2F4	Q16254_K350	1144	17.71	17.9849	17.5508	17.8191	18.1923	18.0583	18.0755	18.6028	18.5423		18.0907	18.351	17.8993		18.0628	18.0556	18.1726	17.923	18.3343	18.2975			+	+
ADPTVESEEAFK(UniMod:121)NR	0.201134	0.0781917	0.0147857	-0.0180432	0.24123	0.719699	0.944779	0.936282	MORF4L2	Q15014_K116	1145	19.407	19.2647	19.3148	19.2328	19.3625	19.4125	19.3223	19.1811	19.3716	19.2504	19.1685	19.3566	19.3967	19.2024	19.6228	19.3102	19.4699	19.4244	19.4781	19.6514
ADQELM(UniMod:35)TYSHDNIIC(UniMod:4)GITSVSFSK(UniMod:121)SGR	-0.353687	-0.318785	-0.337136	0.168601	0.186596	0.26436	0.185014	0.56061	GNB1	P62873_K280_Oxi262;P62873-2_K280_Oxi262	1146	20.3018	20.7668	20.7886	20.9463	20.5063	20.3949	20.141	20.4126	21.0025	20.4904	20.9519	21.033	20.401	20.3817	20.4796	20.266	20.3346	20.2209	20.0151	20.8181
ADQELMTYSHDNIIC(UniMod:4)GITSVSFSK(UniMod:121)SGR	0.286891	0.414053	0.395712	0.732929	0.178596	0.0589148	0.0487602	0.00104338	GNB1	P62873_K280;P62873-2_K280	1147	22.2928	22.0889	21.758	22.2631	22.4047	22.3381	22.5485	22.6945	22.8393	22.9481	22.7372	22.81	22.3274	22.6593	22.5271	22.5454	22.1998	22.2936	22.678	22.379			+	+
ADQFEYVM(UniMod:35)YGK(UniMod:121)VYR	-0.296731	-0.0254776	-0.407038	-0.11484	0.479248	0.965029	0.269448	0.802744	POLR2H	P52434_K95_Oxi92	1148	16.7209	17.1845	17.391	17.682	17.0433	17.3564	16.111	16.8395	17.3423	16.4708	17.4218	17.2842	17.4642	17.0455	17.2056	17.1612	17.0179	16.8401	17.0024	16.9311
ADQFEYVMYGK(UniMod:121)VYR	0.376154	0.474725	0.345897	0.59057	0.187213	0.106115	0.203184	0.0338451	POLR2H	P52434_K95	1149	19.2681	19.5818	19.1689	19.5278	19.9208	19.8464	19.7545	19.4085	20.2747	19.9664	19.9607	19.7071	20.2141	20.1433	19.7859	19.3022	19.562	19.9033	19.7586	19.8272				+
ADQLSSHK(UniMod:121)LR	-0.495664	-0.466143	-0.185189	-0.0712593	0.355248	0.462724	0.748415	0.921235	ZNF142	P52746_K504	1150				15.3728		15.206	15.0588	15.298			15.3292	15.2739			14.6815	15.1318	14.5287	15.0542	15.3644	14.5612
ADQQYEC(UniMod:4)VAEIGEGAYGK(UniMod:121)VFK	0.0212277	0.223538	-0.479983	0.191713	0.946747	0.360572	0.0223956	0.402941	CDK6	Q00534_K26	1151	17.9473	17.7349	17.4572	18.1872	17.2073	17.3229	17.3814	17.4951	18.1394	18.2394	17.8308	17.8838	17.9987	18.1273	18.0535	18.0413	17.6763	17.8117	17.9077	18.0157			+
ADSC(UniMod:4)SQAAGTK(UniMod:121)GAEETSWSGEER	-0.0704096	0.291874	1.14222	0.380615	0.910379	0.594397	0.0100378	0.422843	SCAF1	Q9H7N4_K957	1152		18.3715	17.8683	18.3299	19.5728	19.938	18.8553	18.9623	18.6178	19.1618	18.0306	18.4718	18.8317	18.6281	18.2545	18.2127	17.8139	18.442	18.521	17.701			+
ADSEVAQAGK(UniMod:121)AVALYFEDK	0.228657	0.501901	1.01854	0.372345	0.769678	0.515313	0.084247	0.58381	TRIM33	Q9UPN9_K1067	1153	16.2044				16.9611	17.6609	17.2843	16.9856	16.5271		16.4791	16.7241			16.2943	17.1184		16.7726	15.9014	16.6253
ADSLEVQQMK(UniMod:121)AQAR									NF2	P35240_K322;P35240-2_K322;P35240-3_K322;P35240-4_K239;P35240-5_K281;P35240-6_K280;P35240-8_K322	1154			14.6234							15.3547	14.2604	15.3858				15.4281
ADSLK(UniMod:121)AAVEQEK	-0.212565	-0.0942425	-0.141953	0.0046265	0.701821	0.861644	0.784912	0.994181	EEA1	Q15075_K1183	1155		15.5636	15.858	15.6374		14.9847	16.1041		15.3482		16.0337		15.6383	15.5333	15.7168	15.48		15.3835		15.564
ADSLLAVVK(UniMod:121)R	0.647967	0.445095	0.608364	0.484253	0.00260812	0.0433336	0.00391361	0.021396	SAFB	Q15424_K294;Q15424-3_K294;Q15424-4_K294	1156	18.3908	18.3065	18.3096	18.3588	19.0715	18.8761	18.7908	19.0608	18.7372	18.7648	18.8187	18.982	18.9676	18.6452	18.7543	18.779	18.7151	19.2864	18.6994	19.2568	+	+	+	+
ADSLLLTAMK(UniMod:121)TDGATVK	0.105213	0.917961	0.715977	-0.173976	0.924864	0.257024	0.42589	0.861873	SREBF1	P36956_K256;P36956-4_K286	1157	13.5429		15.2153	14.7895			16.1321	14.3317		13.5232	14.7311	14.7715	15.7211	15.2343	15.2381	15.542	15.3708		14.3607	14.1319
ADSLQK(UniMod:121)NQDLEFER	-0.317929	-0.227783	-0.417697	-0.421204	0.60686	0.724589	0.437262	0.418172	ACO1	P21399_K141	1158		17.3738	16.5464	17.3907	16.2455	17.0934		16.7189	16.3083	16.9915	16.9056	16.5244	17.5722	16.6577	16.7441	16.5295	17.3089	16.9308		16.1174
ADSNQDSK(UniMod:121)MSFK	0.49635	0.454427	0.49815	0.405226	0.0643396	0.109864	0.0544895	0.134118	PLCD3	Q8N3E9_K201	1159	16.7774	17.0534	17.1188	16.8773	17.2742	17.5944	17.5543	17.3966	17.1648	18.0243	17.2899	16.9689	17.4588	17.4433	17.5409	17.2016	17.413	17.6319	17.5501	17.2173
ADSTK(UniMod:121)C(UniMod:4)LAC(UniMod:4)ESAK	0.823112	0.290334	-0.239133	0.333055	0.176895	0.709687	0.722307	0.622913	NUP153	P49790_K870	1160	16.1278	16.0842	15.3945	16.3976	15.6046	16.8247	15.9892	14.6289	15.8129	17.3563	15.8742	16.2928	15.7653	16.0736	16.7754	16.551	16.8081	16.8864	16.362	17.24
ADSVANK(UniMod:121)LGSFGK	-0.428478	-0.895137	-0.163287	-0.2691	0.633148	0.281259	0.856273	0.747385	OTUD7B	Q6GQQ9_K505;Q6GQQ9-2_K505	1161	17.5541		17.4664	16.078	17.2639	16.5084	16.8363		16.1427	15.9099	17.5046	17.4978	16.3165		15.8794	16.2172	16.5048	15.9034		17.405
ADSVANQGTK(UniMod:121)VEGITNQGK	0.149427	0.110258	0.260736	0.356764	0.736716	0.823938	0.476789	0.332521	RRBP1	Q9P2E9_K559	1162	19.0331	18.7282	18.7369	19.1669	18.8597	19.1932	19.8842	18.7709	19.0293	19.1707	19.7903	19.1018	18.6346	18.9721	19.3281	19.1713	19.3004	18.6784	19.0088	19.2752
ADSVGK(UniMod:121)LVTVR	-0.089406	0.0231306	-0.201728	0.020977	0.663017	0.92921	0.223895	0.926964	MCM7	P33993_K159	1163	19.3078	19.5318	19.6571	19.634	19.265	19.4316	19.4403	19.1868	19.4978	19.5197	19.5638	19.6333	19.5812	19.6497	19.5754	19.4169	19.4754	19.3978	19.285	19.6149
ADSVSSSNIK(UniMod:121)NR	0.12999	0.0985552	0.478799	0.531218	0.873437	0.913062	0.42823	0.394717	NCBP3	Q53F19_K451	1164	18.4943	17.1854	16.0521	16.9517	17.1059	18.1811	17.6763	17.6354	17.1802	18.3697	17.6885	17.57	17.2333	16.7868	17.4412	17.6165	17.8272	17.1843	17.5132	16.6788
ADSWK(UniMod:121)ELSLLK	0.306679	0.875182	0.0893966	0.422096	0.546954	0.0600051	0.868063	0.363427	MIEF2	Q96C03_K69;Q96C03-3_K80	1165	15.6311	15.5456	15.636	15.5916	16.2352	16.2744	15.8266	14.4257	16.005	16.2286	15.952	15.9071	16.2421	16.2271	16.4042	17.0317	15.9892	15.6103	16.2374	15.7941
ADSWVEK(UniMod:121)EEPAPSN	-0.0664676	-0.0276991	-0.294773	-0.396519	0.866643	0.951195	0.303248	0.17338	CCAR2	Q8N163_K916	1166	19.2	19.8	19.4701	19.8977	19.3402	19.5834	19.4284	18.8367	19.3521	19.494	19.1927	18.7429	19.613	19.6107	19.6513	19.3819	19.5138	19.7038	19.6493	19.235
ADSYLK(UniMod:121)NFASDR	0.0178928	0.260344	-0.223032	-0.141204	0.972033	0.516419	0.564931	0.722016	WDYHV1	Q96HA8_K140;Q96HA8-2_K80	1167	16.6511	16.8714	17.0605	16.8078	16.7959	15.8263	17.2518		16.699	16.9844	16.7645	16.378	17.1351	17.1209	16.8377	17.3385	16.7303	16.9904	16.7988	16.9429
ADTDLLPEEIGK(UniMod:121)LEDK	-0.181401	0.765814	0.00862822	0.191096	0.807742	0.28099	0.989948	0.780784	SNX7	Q9UNH6_K318;Q9UNH6-3_K382	1168	16.2269	15.9323	14.8901	16.4725	16.3651	15.536	16.0656	15.5896	15.7913	16.6576		15.7657	16.8411	16.4514				15.9406	15.0178	16.1387
ADTDPENLPEISSQK(UniMod:121)TQR	-0.509899	-0.0566015	0.0975435	-0.220759	0.409068	0.943575	0.875369	0.711867	MAN1B1	Q9UKM7_K156	1169		15.6141		16.0624	16.2429	15.9987		15.5657	16.0903	15.7959		14.9662	15.708	15.9997	15.6372				15.6587	14.9979
ADTFPQVLK(UniMod:121)K	-0.145114	0.151167	0.344347	0.335712	0.619045	0.619693	0.148063	0.176688	ERI1	Q8IV48_K208	1170	19.613	19.9995	20.086	19.9661	20.3663	20.4969	20.1038	20.0751	20.3106	20.024	20.1708	20.5022	20.0578	20.0727	20.0559	20.0831	19.9024	19.2579	19.9006	20.0234
ADTGHAFLAK(UniMod:121)PPAR	0.126252	0.197247	-0.115346	-0.0023583	0.641094	0.45313	0.639924	0.994471	NCOR2	Q9Y618_K1959;Q9Y618-4_K1942;Q9Y618-5_K1942	1171	15.9965	16.4543	16.2874	16.3959	16.5158	16.3076	15.8532	15.9961	16.4086	16.1712		16.2637	16.6479	16.3135	16.3983	16.5633	16.4583	16.3781	16.548	16.2547
ADTIAK(UniMod:121)NELHK	0.485133	0.0372308	-0.0455914	0.281367	0.389424	0.963682	0.945695	0.634441	2011-09-01	Q9NVA2_K190;Q9NVA2-2_K200	1172	17.331	16.7785	16.3215	17.4528	16.3689	17.5206	17.5943	16.2177	16.8272	17.8226	17.3017	17.0577	16.97	16.3408	17.5141	17.2077	17.0787	17.9408	17.2331	17.5716
ADTLK(UniMod:121)VAQTGQDLK	-0.220648	0.00269243	-0.425258	-0.406994	0.369158	0.993922	0.0519434	0.0726081	EIF2B1	Q14232_K258	1173	17.2384	16.7906	17.0436	16.9815	16.5606	16.551	16.6927	16.5488	16.6655	16.3979	16.882	16.4806	16.9791	16.6998	17.3296	17.0564	16.7862	16.7104	16.5818	17.0931
ADTLTLK(UniMod:121)ER	0.162797	-0.0221061	-0.130265	-0.147513	0.456332	0.942616	0.529271	0.487536	2002-09-01	Q15019_K190;Q15019-2_K225	1174	21.2956	20.8354	20.8216	21.0144	20.809	20.8153	21.0358	20.7859	20.9206	20.5972	20.8662	20.993	20.9483	20.8973	20.8472	21.1859	21.1461	21.004	21.1934	21.2747
ADTLTPEEC(UniMod:4)QQFK(UniMod:121)K	0.0027282	0.0985413	0.375656	0.160329	0.995515	0.815838	0.204503	0.644129	2007-09-01	Q16181_K208	1175	20.0706	20.0163	20.0217	19.9905	20.0275	20.4513	20.9344	20.1884	19.9749	20.1305	20.2331	20.4018	19.8703	20.1454	20.6522	19.8253	19.9174	19.754	20.0045	20.4341
ADTPSLGEGPEK(UniMod:121)TR	-0.152153	0.0271225	-0.192542	-0.345617	0.680761	0.954304	0.548685	0.265537	STXBP2	Q15833_K225	1176	19.0485	18.6878	18.2839	19.022	18.3944	18.7335	18.7103	18.4338	18.1452	18.0782	18.825	18.6113	18.514	18.6312	19.1042	18.9014	18.3796	18.4515	18.7147	18.8878
ADTQTYQPYNK(UniMod:121)DWIK	0.22469	0.277956	0.376045	0.418746	0.398048	0.302935	0.109905	0.0855952	ERH	P84090_K84	1177	19.2291	20.173	19.6054	19.9241	19.992	20.2898	20.1741	19.9799	20.0726	20.1724	20.3297	20.0319	19.9901	20.2087	19.9248	19.9198	20.0161	20.0772	19.966	19.771
ADTSLK(UniMod:121)SNASTLESHETEEPAAK	0.420829	0.799174	0.44238	0.363523	0.126525	0.00668794	0.0919471	0.187553	TRMT6	Q9UJA5_K471	1178	15.7472	15.6483	15.7885	16.0474	16.2369	16.5839	16.1296	16.0506	16.0677	16.0608	16.4902	16.0669	16.2657	16.5407	17.1518	16.47	16.1778	16.23	16.5207	15.9863		+
ADTSLNNC(UniMod:4)EGAAGSTSEK(UniMod:121)SR	0.597501	0.240408	0.0348891	0.0296952	0.13911	0.628005	0.94582	0.956746	ZFAND5	O76080_K86	1179	19.9483	20.8885	20.4651	20.571	20.1208	20.8288	21.0158	20.0472	19.9937	21.007	20.5084	20.4826	20.2423	20.3969	21.1371	21.0583	21.1035	21.182	21.0815	20.896
ADTSSLIINNK(UniMod:121)LIC(UniMod:4)NETVEVPK	0.702142	0.7092	0.844959	0.779845	0.0648209	0.0768226	0.0467494	0.0415214	KIF20B	Q96Q89-4_K810	1180	16.5503			17.7304	18.0073			17.9633	17.974	18.1471	17.7966	17.7631	17.7608	17.6862	18.0271	17.9241	17.8079	18.0323	17.8534	17.6763			+	+
ADTTSTVTPVPGQEK(UniMod:121)GSALEGR	-0.0573122	0.241893	-0.0120041	-0.0371694	0.812154	0.218691	0.959652	0.874505	EHMT1	Q9H9B1_K659	1181	19.1921	19.115	19.1679	19.4214	19.3075	19.1075	19.318	19.1155	18.9496	19.2764	19.2	19.3218	19.3469	19.5239	19.3491	19.6441	18.9691	19.2582	19.241	19.1989
ADTVSK(UniMod:121)TELQK	0.0740767	0.0391142	-0.000642301	0.0691695	0.811257	0.913062	0.998167	0.811845	2010-09-01	Q9P0V9_K215;Q9P0V9-2_K215	1182	17.6388	18.2445	18.1843	18.1679	17.984	18.0275	18.044	18.1776	17.8888	18.3268	18.0836	18.2131	17.6509	18.162	18.3081	18.2711	18.1803	18.1785	18.0822	18.091
ADVDISGPK(UniMod:121)IDVTAPDVSIEEPEGK									AHNAK	Q09666_K784	1183	18.1174	17.8632	17.7572	17.8628						17.4192		17.3683	17.5827	17.8272		17.3608				17.2484
ADVDISGPK(UniMod:121)VDIEGPDVNIEGPEGK	-0.702653	-0.432821	-0.490207	-0.45233	0.0438449	0.281906	0.169585	0.281994	AHNAK	Q09666_K2545	1184	17.2194	16.7881		16.6901	16.3824	16.4348		16.4097	16.3316			16.5621	16.8818	16.2919		16.2254	15.8441	15.9977	16.7417	16.2026	+
ADVDISGPK(UniMod:121)VGVEVPDVNIEGPEGK	-0.246805	-0.108197	-0.6556	-1.01354	0.612489	0.853349	0.0825886	0.070728	AHNAK	Q09666_K912	1185		17.289	16.8075	17.53	16.7222		16.5628	16.3748		16.1953			17.3655	16.8358			17.1867		16.7374
ADVDVSGPK(UniMod:121)VDVEVPDVSLEGPEGK	-0.7317	-0.680548	-1.75666	-0.615619	0.433896	0.338687	0.00716245	0.352461	AHNAK	Q09666_K2278	1186			18.4057	18.1182	16.6458	17.0167	16.8045	15.5541	17.3891	17.1997		18.3501	17.5982	17.5064	17.6396		17.5302						+
ADVFHAYLSLLK(UniMod:121)QTR	0.11508	0.444245	-0.177195	0.665107	0.877973	0.448113	0.758154	0.192247	CAND1	Q86VP6_K403	1187	15.91	15.243	14.863	15.4533	14.9858	14.7894	14.9358	16.0496	16.292	15.007	16.6086	16.2222	15.746	15.5871	16.2216	15.6917	15.2989		15.1789	15.9694
ADVFK(UniMod:121)NM(UniMod:35)PSK	-0.456036	-0.53465	-0.541486	-0.32467	0.364968	0.300142	0.238019	0.525141	CHD4	Q14839_K964_Oxi966;Q14839-2_K964_Oxi966	1188		16.6294	16.6151	16.5972	15.2961	16.8147	16.2369	15.9419	15.6181	16.4691	16.4945	16.5753	15.5759	16.5193	16.3292	15.8926	15.9601	16.2416	15.875	16.5548
ADVFK(UniMod:121)NMPSK	0.404267	0.320974	0.346889	0.401282	0.0102617	0.0524173	0.023144	0.0118752	CHD4	Q14839_K964;Q14839-2_K964	1189	19.0935	19.097	19.0516	19.2453	19.3626	19.4461	19.6233	19.4429	19.3816	19.5731	19.6605	19.4773	19.4208	19.4831	19.4074	19.4599	19.4224	19.5404	19.7084	19.4333	+		+	+
ADVFNSK(UniMod:121)QLTMVEK	-0.0794977	0.0523616	-0.0725687	0.0246863	0.904115	0.943688	0.901205	0.969927	CHM	P24386_K285	1190	16.0492	16.6445	16.7288		16.2737	17.1456		15.7854	16.6673	16.6432		16.1861	16.1313	16.8952	16.553		16.5782	16.2231		16.3827
ADVIK(UniMod:121)AAHLC(UniMod:4)AEAALR	-0.0268015	0.121623	0.0380804	0.197962	0.916048	0.57682	0.85985	0.282026	PA2G4	Q9UQ80_K144	1191	20.0044	20.0755	20.0484	20.021	19.9353	20.1226	20.2955	19.9483	20.4199	20.194	20.1786	20.1488	20.2901	20.3018	19.8873	20.1567	19.9021	20.1199	19.9611	20.059
ADVILK(UniMod:121)YNADEAR	0.163527	0.292553	0.14303	0.259262	0.524587	0.229596	0.549394	0.26108	EIF1AX	P47813_K94	1192	19.6736	19.8445	20.0844	20.0278	20.2142	20.0471	20.0376	19.9035	20.112	19.889	20.3282	20.3382	20.1764	20.2114	20.2277	20.185	20.1152	19.7315	19.9635	20.4742
ADVLK(UniMod:121)ILK	0.47174	0.375759	0.145678	0.400563	0.116979	0.247776	0.658072	0.184812	CETN3	O15182_K68	1193	16.5028	16.8819	16.0437	16.9947	17.1226	16.6908	16.6151	16.5773	17.1659	17.193	17.0594	16.6071	17.1898	16.8348	17.0115	16.8899	17.1094	16.809	17.0054	17.3862
ADVLSEEAILK(UniMod:121)WYK	-0.251699	-0.032752	-0.19077	0.267782	0.731513	0.970886	0.776778	0.710392	BZW2	Q9Y6E2_K380	1194		14.6365		15.2577	15.1917	15.1649	13.8096	14.8591	15.3514	15.2725	15.0207		14.7483	15.2518	14.6425	15.0148	14.2049	15.1803	14.135	15.2613
ADVLSGENAYMC(UniMod:4)AK(UniMod:121)C(UniMod:4)K	-0.0525846	-0.0735625	-0.111249	-0.338745	0.914424	0.885246	0.781409	0.349326	USP36	Q9P275_K304	1195	15.3924	15.9872	15.9815	16.0832	16.1884	15.8087	15.6635	15.3387	15.9351	15.1045	15.3536	15.6961	16.2633	15.725	15.7391	15.4225	15.9097	16.0537	15.3662	15.9043
ADVLTTGAGNPVGDK(UniMod:121)LNVITVGPR	-0.132952	-0.124951	0.116736	-0.052801	0.60762	0.650766	0.623326	0.848793	CAT	P04040_K38	1196	17.0312		17.0803	17.1393	17.4001		17.0785	17.1224	16.9452	17.2717	16.8755		16.9013		16.9711	17.0035		17.0342	16.9517	16.866
ADVSAWK(UniMod:121)DLFVPR									DDX24	Q9GZR7_K195	1197				18.0185	17.0865							18.2534			17.9651
ADVVPK(UniMod:121)TAENFR	-0.0575953	-0.217504	-0.0771136	-0.127283	0.794242	0.234289	0.680343	0.485945	PPIF	P30405_K73	1198	20.073	20.0471	20.4065	19.9681	20.1617	19.9562	19.971	20.0975	20.0085	20.0023	19.965	20.0099	20.0421	19.8954	19.7926	19.8946	20.0037	19.9582	20.0697	20.2328
ADVVVSGPK(UniMod:121)VDIEAPDVSLEGPEGK	-0.522005	-0.148015	-0.755794	-0.294986	0.0130057	0.562788	0.000696505	0.165663	AHNAK	Q09666_K1161	1199	18.0618	17.9298	18.1897	18.312	17.2956	17.2142	17.6237	17.3367	17.77	17.814	17.6802	18.0492	17.9613	17.8938	18.0112	18.0351	17.3198	17.4548	17.9273	17.7034	+		+
ADVVVSGPK(UniMod:121)VDVEVPDVSLEGPEGK	-0.381385	-0.147571	-0.209811	-0.35571	0.326684	0.803961	0.613681	0.555141	AHNAK	Q09666_K2083	1200		18.7575	17.734	18.1995		17.8214	17.9965	18.2436				17.8746			18.1565	18.0089	18.1364	17.6352	18.032	17.5921
ADVWPK(UniMod:121)TAPK	-0.260251	0.0169384	-0.248451	-0.197197	0.217177	0.958094	0.213683	0.35654	RNF10	Q8N5U6_K728;Q8N5U6-2_K733	1201	18.5713	18.4637	18.7661	18.5248	18.4113	18.4593	18.2419	18.2197	18.216	18.3093	18.5044	18.5076	18.7453	18.2371	18.7471	18.6642	18.4806	18.1051	18.2365	18.4628
ADWK(UniMod:121)LTSSAEDEVETTYSR	-0.0865941	0.0935336	0.0674478	-0.158884	0.770505	0.763061	0.81574	0.52933	HELZ	P42694_K1560	1202		17.2904	17.3366	17.4847	17.4425	17.4902	17.3814		17.2477	17.2139	17.122	17.2632	17.3162	17.453	17.5137	17.5736	17.3195	17.1956	17.7151	16.9057
ADYATAK(UniMod:121)APGSPAAPR	-0.209916	-0.0131096	0.100418	0.0542263	0.693206	0.983759	0.846286	0.926082	NPDC1	Q9NQX5_K225	1203	16.8913	17.4978	17.0594	17.1518	17.5385	17.6759	16.679	17.1087	17.4333	17.6088	16.3271	17.4481	17.4817	17.2954	17.1237	16.6471	17.4621	17.1466	16.5706	16.5814
ADYEIASK(UniMod:121)ER	0.0490692	0.163115	-0.332844	-0.154526	0.836036	0.424533	0.0506233	0.409901	LUC7L	Q9NQ29_K76;Q9NQ29-2_K76	1204	19.3743	19.6577	19.6469	19.8045	19.2608	19.3291	19.4479	19.1142	19.2984	19.5027	19.5845	19.4797	19.5919	19.7812	19.8853	19.8775	19.7259	19.5945	19.7056	19.6536
ADYFAQK(UniMod:121)QR	-0.4857	-0.101428	-0.1601	-0.513465	0.273459	0.865411	0.817122	0.26152	MAPKAP1	Q9BPZ7_K501;Q9BPZ7-2_K465;Q9BPZ7-3_K454	1205		15.8301		15.3363		15.4231			14.5366	15.1769		15.4956	15.7272	15.7368	15.1153	15.3477	14.9068	15.0121	15.3993	15.0717
ADYLIK(UniMod:121)LLSR									CHD1	O14646_K1311;O14646-2_K1311	1206			14.254	14.2026						14.5897		13.3983		14.2529	13.9323		14.7599
AEAAALTETAK(UniMod:121)QVYFK	-0.0282669	0.184707	0.00043763	0.268118	0.926699	0.462347	0.998709	0.220962	ABCC4	O15439_K1289	1207	17.0877	16.6416	16.7756	17.2672		17.1198	16.9936	16.717	17.2128	17.1372	17.1278	17.3668	17.1141	17.0482	17.1468	17.2019	16.9232	16.6707	17.0397	17.0255
AEAAEK(UniMod:121)GDVGLVAENSR	0.0724589	-0.118524	-0.484468	-0.374334	0.865265	0.779753	0.106047	0.238791	LIG1	P18858_K376	1208	17.7491	17.9531	17.6711	18.0491	17.8181	17.5746	17.0003	17.0915	17.8536	17.3771	17.3826	17.3117	17.9826	17.4502	17.6094	17.9061	18.1591	17.9216	18.2252	17.4063
AEAAK(UniMod:121)ITPQ	-0.254982	-0.1183	-0.0127288	-0.576687	0.646095	0.858744	0.982724	0.22162	MCRS1	Q96EZ8_K458;Q96EZ8-2_K471;Q96EZ8-3_K445	1209	17.1604			17.1073	17.574	17.1309	16.5084	17.2712	16.8174	16.3739	16.3465	16.6907	17.251	17.2242	16.693	16.894	17.5452	16.255	16.8761	16.8391
AEAAVVAVAEK(UniMod:121)R	0.4128	0.351059	0.410764	0.167715	0.387145	0.500176	0.351945	0.749378	SELENOH	Q8IZQ5_K20	1210	16.6208	16.0754	16.6083	16.1896	16.5774	16.6698	17.6044	16.2856	16.4556	16.3637	16.9509	16.3948	16.508	16.5096	17.432	16.4488	16.7201	16.6314	16.2839	17.51
AEAC(UniMod:4)IK(UniMod:121)MQK	-0.35441	-0.213749	-0.15672	-0.103752	0.411176	0.693808	0.724007	0.834084	MYO6	Q9UM54-6_K819	1211		15.9434	15.0175	15.8541	15.2886	15.7735	15.6444	15.0866	15.1261	15.7568	15.6449	15.4772	15.2235	15.5464		15.4039	15.0972	14.7762	15.3064	15.8226
AEADAGGTAK(UniMod:121)LPHQR	0.236024	0.267363	0.0327502	-0.0678772	0.547406	0.509835	0.940767	0.877935	ITPK1	Q13572_K383	1212	16.0707	16.2697	16.1541	16.6679	16.3612	16.8323	16.6785	15.4215	16.2023	16.3776	16.4128	15.8982	16.5864	16.591	16.6488	16.4057	16.5445	16.6723	16.3498	16.54
AEADC(UniMod:4)EK(UniMod:121)LER	0.145811	-0.486627	0.00616508	-0.210786	0.8424	0.442355	0.993297	0.745752	RACGAP1	Q9H0H5_K95	1213	17.7614	16.714	15.8066	16.8749	16.3664	17.2946	17.2177	16.3029	16.3601	16.9211	16.6746	16.3581	15.4831	16.1513	17.0804	16.4956	16.9652	17.2021	17.0808	16.4922
AEAEEK(UniMod:121)TPLLVLDDVELMPR									TOR4A	Q9NXH8_K259	1214		18.6876		18.0896	18.8954				18.2902				18.7265		19.0455			18.18
AEAEK(UniMod:121)QLQQAQAAGAEQEVEK	0.255124	0.0885274	0.248676	0.158367	0.379466	0.812565	0.3557	0.599064	FEN1	P39748_K109	1215	19.3335	19.0345	18.5416	19.0713	19.2128	19.4776	19.3532	18.9322	19.203	19.0443	19.1782	19.1889	19.0205	19.3186	18.9005	19.0955	19.4271	19.3965	19.4217	18.7561
AEAEK(UniMod:121)TFSYPLDLLLK	-0.108903	0.198112	-0.489315	-0.0684126	0.827031	0.67887	0.178079	0.888629	TRAPPC4	Q9Y296_K30;Q9Y296-2_K30	1216	17.2322	16.6414	17.2299	17.4409	16.9471	16.0236	16.6311	16.9854	17.2164	16.5594	17.4119	17.0831	17.5118	17.0377	17.3442	17.4433	16.946	16.7376	16.7645	17.6607
AEAESM(UniMod:35)YQIK(UniMod:121)YEELQSLAGK	-0.719212	-0.820739	-1.1566	-0.636939	0.082065	0.0928805	0.0147416	0.163591	KRT8	P05787_K285_Oxi281;P05787-2_K313_Oxi309	1217		17.0534	16.6351	17.1341		15.6026	15.9659				16.3988	16.2091			16.0963	16.144	16.7051	16.2987		15.6612			+
AEAESMYQIK(UniMod:121)YEELQSLAGK	0.0310055	0.288037	-0.207529	0.0498819	0.914114	0.187287	0.304978	0.846779	KRT8	P05787_K285;P05787-2_K313	1218	20.3296	20.6111	20.2561	20.8421	20.1426	20.0927	20.5155	20.4581	20.6797	20.547	20.5069	20.5049	20.9238	20.7402	20.8355	20.6915	20.4455	20.5934	20.629	20.4949
AEAFVNTWSSMGQETVEK(UniMod:121)FR	-0.531974	-0.10688	-0.208981	-0.425217	0.138895	0.81129	0.602319	0.3824	COMMD10	Q9Y6G5_K123	1219		17.0745	16.9645			16.7178		16.9032			16.5943		16.697	16.8137	16.9204	17.2193		16.2362	16.3792	16.847
AEAIK(UniMod:121)ALVK	-0.126075	0.275514	0.117374	-0.0178616	0.535054	0.143955	0.531093	0.941839	RPL29	P47914_K73	1220	18.9702	19.4055	19.4008	19.2973	19.5055	19.4253	19.2757	19.3367	19.2613	19.1844	19.3246	19.2319	19.5267	19.6369	19.4818	19.5304	19.0408	19.2336	18.9611	19.334
AEAIVYK(UniMod:121)HGSGR	-0.489268	-0.241875	-0.0285308	-0.196112	0.511647	0.787302	0.972945	0.808775	MRPS9	P82933_K287	1221	17.4807	16.4365		16.0082	17.5752	16.2682	15.9857	16.624	17.0663	15.7666	16.1079	16.8418	16.65	16.7842	15.6161	16.5495	16.5876	15.9604	16.6021	15.46
AEALASAIASTK(UniMod:121)VMK	-0.166219	0.0239123	0.111986	-0.347148	0.624656	0.957641	0.750437	0.274826	ARMC1	Q9NVT9_K204	1222	17.886	18.1279	18.0918	17.7184		18.2624	18.2817	17.6599		18.0381	17.4289	17.3597	18.2267	17.9509	17.6493	18.0928	17.8881	17.5269	17.7684	17.9758
AEALC(UniMod:4)K(UniMod:121)EYGETK	0.0853248	-0.0389053	-0.101911	0.133663	0.858967	0.944284	0.805214	0.751722	BROX	Q5VW32_K289	1223	15.5501	15.9477	15.6588	15.6818	15.3258	15.5928	16.0192	15.493	15.0999	16.0291	16.3792	15.8648	15.1732	15.7676	15.9705	15.7715	15.5081	16.0512	15.9962	15.6242
AEALEAAIENLNEAK(UniMod:121)NYFAK	0.157342	0.0344338	-0.194941	-0.0547016	0.847672	0.968218	0.758366	0.942874	ANAPC5	Q9UJX4_K698	1224		17.9122			17.6452	17.2746	17.6974	18.252	17.4399	17.7977	18.1734	18.0192	18.2135	17.8243	18.0079	17.741	17.6965			18.4427
AEALEDLVGFK(UniMod:121)ELFQTPGHTEESMTDDK	0.24382	0.507843	0.206988	0.785597	0.576436	0.211842	0.609673	0.0385264	MKI67	P46013_K2441	1225		17.1383		17.5077	17.5252	17.1081	17.4889	17.9976	17.9212	18.4889	17.878	18.1462	17.4812	17.962	18.2351	17.645	17.3292	17.6209	17.6143	17.7028				+
AEALIK(UniMod:121)LSDYDSSEEAIR	0.0885211	0.0705326	-0.037213	0.0967654	0.766871	0.828505	0.896857	0.723334	TTC37	Q6PGP7_K362	1226	17.4465	17.9142	17.5986	17.6233	17.5564	17.6022	17.5664	17.7088	17.9429	17.6145	17.4823	17.9299	17.8706	17.9532	17.7425	17.2984	17.7153	17.5347	17.7318	17.9549
AEALK(UniMod:121)QGNAIMR	0.479316	0.708161	0.417468	0.567084	0.0477916	0.00709364	0.0749411	0.0206115	NUP107	P57740_K690	1227	17.3825	17.4432	17.073	17.1722	17.4191	17.8744	17.8728	17.5745	17.7674	17.588	18.157	17.8268	18.0339	17.8446	18.129	17.896	17.6443	17.3826	17.9142	18.047	+	+		+
AEALLK(UniMod:121)K	-0.876024	-0.426333	-1.35695	-0.950266	0.00401224	0.18353	7.06162e-05	0.00242264	KNTC1	P50748_K1737	1228	19.2205	19.1459	18.9241	19.0796	17.9919	17.6783	17.298	17.974	18.5853	18.0264	18.1417	17.8155	18.6724	18.7346	18.6173	18.6403	17.6361	18.241	18.3574	18.6314	+		+	+
AEALSEPLTK(UniMod:121)PVGK	-0.0922776	0.108681	-0.262034	-0.468716	0.726375	0.687871	0.2017	0.0261338	CAPN7	Q9Y6W3_K156	1229	18.4351	18.2477	18.6905	18.448	18.1351	18.1128	18.2486	18.2767	18.2902	17.8001	17.879	17.9771	18.4317	18.7231	18.6101	18.4911	18.2596	18.1721	18.3127	18.7078				+
AEAM(UniMod:35)NIK(UniMod:121)IEPEETTEAR									KDM5B	Q9UGL1_K242_Oxi239	1230		17.6493		17.6452		17.0982							16.6817	16.8315		17.1753
AEANQHVVDEK(UniMod:121)AR	0.446566	0.0204025	0.528144	0.472266	0.392208	0.978239	0.265192	0.346331	RGS19	P49795_K138	1231	18.6983	19.6541	19.7836	20.2126	19.3708	20.5229	20.4194	20.1481	19.5918	20.3867	20.2887	19.9705	19.6858	18.7899	20.0357	19.9188	19.9058	20.1789	20.2601	19.7901
AEAPGQPLK(UniMod:121)PPEGQEGFSQR	0.461693	0.371291	0.340323	0.299157	0.0503317	0.140656	0.138134	0.214901	ZNF629	Q9UEG4_K642	1232	18.8782	19.1521	18.7069	19.3177	19.4712	19.533	19.1569	19.2552	19.0825	19.309	19.3413	19.5186	19.4687	19.4843	19.4579	19.1292	19.6612	19.1681	19.6717	19.4006
AEAPLK(UniMod:121)C(UniMod:4)PLADTHMNSSEK	1.70701	1.44773	1.61249	1.57131	2.35463e-05	0.000334899	4.5663e-05	7.74587e-05	LRRC42	Q9Y546_K349	1233	15.689	17.3387	16.7708	16.9016	18.1923	18.3688	18.2504	18.3386	18.2929	18.3055	18.193	18.1939	18.1839	18.098	18.1718	18.0373	18.1927	18.4513	18.2228	18.6613	+	+	+	+
AEAQIAAK(UniMod:121)NLDK	0.0824026	0.314109	0.247248	0.284748	0.792999	0.226413	0.299819	0.246206	GOT2	P00505_K90	1234	17.5265	17.3602	17.7453	17.3588	17.3016	17.8585	17.7782	18.0416	17.5761	17.8073	17.9634	17.783	17.5338	17.7594	17.9834	17.9706	17.4477	17.5927	17.4628	17.8174
AEASIQAGAGDGEWEESEVK(UniMod:121)LK	-0.0724608	0.162339	-0.288839	-0.104702	0.735392	0.406317	0.0780031	0.582285	AHNAK	Q09666_K5706	1235	18.2902	18.2608	18.1281	18.2416	17.8627	18.0262	17.9318	17.9446	18.1078	18.1032	18.0885	18.2024	18.4091	18.4438	18.4046	18.3127	18.4066	18.212	18.1945	17.8177
AEASSGDHPTDTEM(UniMod:35)K(UniMod:121)EEQK									FKBP4	Q02790_K441_Oxi440	1236						15.4279				15.8636							15.1772		15.4256	14.848
AEASSGDHPTDTEMK(UniMod:121)EEQK	-0.0382308	0.149759	-0.338916	-0.0497458	0.936917	0.735904	0.307694	0.911114	FKBP4	Q02790_K441	1237	19.6685	19.4304	19.0868	19.0789	19.2154	18.5861	18.8164	19.291	19.6237	19.3185	18.9525	19.1709	19.7852	19.5307	19.102	19.4458	19.4742	18.7628	19.7296	19.145
AEATEPLK(UniMod:121)SAK	0.0958834	0.0504539	-0.112392	-0.137196	0.822941	0.917966	0.779845	0.717325	TAF6	P49848_K166;P49848-2_K166;P49848-3_K203	1238	16.0428	16.5928	16.0017	16.2993	15.7436	16.4839	16.1378		15.9155	16.6494	15.8045	16.0184	15.91	16.0881	16.5354	16.6049	16.2785	16.5563	16.1624	16.3228
AEAVESAQAGDK(UniMod:121)C(UniMod:4)DFTGTLIVVPDVSK	-0.0822021	-0.10901	-0.0564232	-0.109265	0.757805	0.683186	0.817988	0.646996	MCM6	Q14566_K241	1239	18.6237	18.6545	18.4806	18.7955	18.5619	18.5864	18.2907	18.8895	18.6656	18.4876	18.2562	18.7078	18.5202	18.4717	18.6526	18.4737	18.4453	18.3818	18.6993	18.699
AEAYQK(UniMod:121)YGDAAK	-0.321842	-0.352184	-0.323478	-0.148334	0.384265	0.360412	0.343613	0.710343	FLOT2	Q14254_K350	1240		16.7196	16.4482	16.3339	15.7402	16.1689	16.5218	16.2776	15.8367	16.9561	16.2423	16.3738	15.9953	15.9778	16.5328	16.0877	16.1643	16.0361	16.3346	16.1798
AEC(UniMod:4)K(UniMod:121)M(UniMod:35)LLNS									MTA3	Q9BTC8-2_K510_Oxi511	1241						15.0787	14.1093		15.9207	15.0096	14.292			14.6475		14.6609	14.9196	15.7651	14.9597	15.5292
AEC(UniMod:4)K(UniMod:121)MLLNS	1.54861	0.819748	1.16779	1.39624	3.40469e-07	0.00105201	1.26039e-05	2.02519e-06	MTA3	Q9BTC8-2_K510	1242	17.9385	18.188	17.8847	18.3321	19.5493	19.4474	19.0984	18.9192	19.5862	19.6297	19.2848	19.4275	18.9665	18.9349	18.8111	18.9098	19.581	19.8414	19.5907	19.5247	+	+	+	+
AEC(UniMod:4)LEK(UniMod:121)FPVIQHFK	-0.160417	0.119407	-0.0580677	0.223332	0.507273	0.657588	0.816979	0.312228	PTPA	Q15257_K337;Q15257-2_K302	1243	18.0486	17.994	17.8361	18.1502	17.6344	17.8896	18.2671	18.0054	18.1952	18.1476	18.3675	18.2121	18.009	18.1578	18.0401	18.2996	17.6236	17.7784	17.8182	18.1671
AEC(UniMod:4)PLC(UniMod:4)K(UniMod:121)QPFDSIFHSVR									TOPORS	Q9NS56_K142	1244					15.7959	15.6492	15.7581	15.4868	15.8135	15.3055	15.5225	15.0208	16.196	16.7082	16.1089	16.3289
AEC(UniMod:4)SAEQC(UniMod:4)YK(UniMod:121)ITK	0.407103	0.412984	0.370665	0.260287	0.250108	0.267124	0.270516	0.47857	ME1	P48163_K422	1245	16.4947	17.2371	17.2294	17.0548	17.0104	17.5016	17.6486	17.3381	16.8404	16.9763	17.8811	17.3594	17.0739	17.2955	17.7492	17.5494	17.2968	17.4806	17.1815	17.6855
AEC(UniMod:4)SQC(UniMod:4)SNNESK(UniMod:121)SEMDEMAVQLDDVFR									MORC3	Q14149_K806	1246	18.8408	18.8065		18.8272				19.0971				19.1201		19.4375	18.9682		19.1603		19.178
AEC(UniMod:4)WSQK(UniMod:121)MSNK	0.663194	0.238043	0.518487	-0.160575	0.0985145	0.631617	0.181963	0.733429	XRN1	Q8IZH2_K1308;Q8IZH2-2_K1308	1247		15.563	14.9697	15.1303	15.4741	15.6915	15.9868	15.8055	14.3908	15.2903	15.8682	14.6923	15.3359	15.1685	15.6505	15.6811	16.0167	15.8276	15.7192	15.9732
AEDADSSSGPLASSSLLAK(UniMod:121)M(UniMod:35)R	1.51233	0.65675	1.50931	1.43746	0.00179962	0.173838	0.00170295	0.00304487	ERCC6	Q03468_K1392_Oxi1393	1248	16.3773				17.5313	18.205	17.7994	18.0107	17.8527	17.5335	17.8019	18.071	16.5688	17.0946	17.1217	17.3512	17.6746	18.1504	17.8554	17.8781	+		+	+
AEDADSSSGPLASSSLLAK(UniMod:121)MR	2.14233	1.24971	2.15053	1.98181	1.13159e-09	5.49822e-06	2.33493e-09	6.95539e-09	ERCC6	Q03468_K1392	1249	17.1841	17.6548	17.7618	17.6917	19.5947	19.8503	19.8575	19.5921	19.4665	19.5719	19.6945	19.4867	18.8779	18.8498	18.8199	18.7437	19.6016	19.9444	19.6821	19.6336	+	+	+	+
AEDALSEMK(UniMod:121)SQYSK	-0.153948	-0.00807814	-0.404855	-0.265791	0.876674	0.994464	0.601863	0.772369	RAI14	Q9P0K7_K703	1250		16.2406		15.7874	15.7841	15.1059	15.2099	16.3368	16.2427	15.223	15.779		15.9473	15.6567	16.4138		15.376	15.0018	16.0877	16.9748
AEDDFK(UniMod:121)EYVLR									TOPORS	Q9NS56_K159	1251	15.0276				17.5131	17.4575	17.1762	17.3655	17.0353	17.2085	17.1158	16.9898	17.828	17.9574	17.5181	17.628
AEDEWK(UniMod:121)AQVAR	0.00344208	0.15749	0.0904776	0.0811082	0.994981	0.729365	0.823989	0.852543	NUMA1	Q14980-2_K1210	1252	17.3099	17.1211	16.3328	17.4405	17.1597	17.1147	17.6145	16.6774	17.1802	16.9652	17.6185	16.7648	17.1323	17.1616	17.4246	17.1158	17.222	17.0467	16.9984	16.951
AEDFLVK(UniMod:121)FK									ZNF567	Q8N184_K86;Q8N184-1_K55;Q8N184-2_K86	1253					16.4569	16.4104	15.9904	16.6347	15.942	16.2561	15.7268		15.8801	15.9924			16.0196	15.1263	15.4244	15.2474
AEDFQIEGYNPHPTIK(UniMod:121)MEM(UniMod:35)AV	-0.672828	-0.200839	-1.07428	-0.863114	0.110843	0.715225	0.0093409	0.0392506	TYMS	P04818_K308_Oxi311	1254	17.2416	17.2774	17.6925	18.2908	16.1054	16.4865	16.4038	17.2095	16.8949	16.0267	16.9007	17.2276	17.2914	17.4498	17.5347	17.4231	16.8938	16.7826	16.6335	17.5011			+	+
AEDFQIEGYNPHPTIK(UniMod:121)MEMAV	0.573755	0.413898	0.216966	0.00828406	0.013851	0.0931915	0.356336	0.9803	TYMS	P04818_K308	1255	20.2187	20.4657	20.2563	20.2692	20.4893	20.4021	20.5593	20.6271	20.6951	20.2338	19.9114	20.4029	20.8455	20.7651	20.5443	20.7107	20.8678	20.6732	21.2561	20.7079	+
AEDGATPSPSNETPK(UniMod:121)K	0.0962147	-0.121516	0.28378	0.376452	0.838874	0.803529	0.431333	0.301019	MARCKS	P29966_K152	1256	19.48	20.1097	18.8726	19.8529	19.8192	19.8126	20.2187	19.5999	19.6558	20.0315	19.8966	20.2372	19.1429	19.3862	19.6278	19.6723	19.6858	20.0596	19.7371	19.2177
AEDGENYDIK(UniMod:121)K	0.102171	0.164099	0.148407	0.037006	0.673272	0.483549	0.47186	0.886959	TBCA	O75347_K51	1257	20.8849	21.0872	20.9895	21.106	21.2667	21.4203	21.0149	20.9593	21.1767	20.9996	20.8396	21.1997	21.199	21.2487	20.972	21.3043	21.308	20.9132	21.1656	21.0894
AEDGSSSK(UniMod:121)EGTSV	-0.267956	-0.773187	-0.0195071	-0.798017	0.793884	0.394826	0.989641	0.401769	RRBP1	Q9P2E9_K1405	1258	15.4008	14.9603	15.5892	14.4091	15.0703				14.6349			13.9487	14.7438	15.0745		13.1316	13.8759		15.7713	14.8184
AEDK(UniMod:121)EWM(UniMod:35)PVTK	-0.977641	-0.801539	-0.64476	-0.79718	0.00156039	0.0116258	0.0250141	0.0084143	RPS2	P15880_K58_Oxi61	1259	23.6516	23.8777	23.4813	24.1155	23.0824	23.1029	23.3093	23.0525	22.9542	22.5784	23.3986	23.0062	22.7749	22.7986	23.4654	22.881	22.8721	22.9739	22.362	23.0076	+	+	+	+
AEDK(UniMod:121)EWMPVTK	-0.401162	-0.550469	0.561782	-0.350427	0.649671	0.531399	0.456908	0.67988	RPS2	P15880_K58	1260	28.8452	26.6524	26.2573	26.3747	27.084	26.9583	27.0168	29.3176	26.8226	26.8246	26.627	26.4537	26.6142	26.4633	26.4742	26.376	26.6392	26.6519	26.6092	26.6246
AEDK(UniMod:121)SQLFNAK	-0.108909	0.144012	-0.0698585	-0.414778	0.893452	0.86416	0.924888	0.478594	FAM171B	Q6P995_K424	1261	16.7062	16.2224	15.6188	16.5324	15.9173	16.0549	16.628		15.6873	15.6524	16.8404	15.2406	16.6077		17.0939	15.5402		15.9236	16.3643	16.1952
AEDM(UniMod:35)YSAQSHQAATPPK(UniMod:121)DGK									GPRC5C	Q9NQ84_K426_Oxi413;Q9NQ84-2_K438_Oxi425	1262			17.7413
AEDMYSAQSHQAATPPK(UniMod:121)DGK	0.096405	0.14073	0.170326	-0.111084	0.873553	0.818792	0.7324	0.84171	GPRC5C	Q9NQ84_K426;Q9NQ84-2_K438	1263	16.544	16.6289	15.8232	16.4424	16.68	16.5167	16.0961	16.8269	16.6925	16.3939	15.4233	16.4843	17.3255	16.3408	16.2121	16.1229	16.8497	16.0931	16.5945	16.2867
AEDNADTLALVFEAPNQEK(UniMod:121)VSDYEM(UniMod:35)K	-0.263859	-0.325206	-0.64122	-0.445382	0.410314	0.317777	0.0239705	0.129904	PCNA	P12004_K110_Oxi116	1264	18.8919	18.3334	18.9455	19.2518	17.9345	18.1738	18.1155	18.6339	18.4422	18.171	18.3685	18.6595	18.43	18.4109	18.6069	18.674	18.3122	18.3718	18.7215	18.9617			+
AEDNADTLALVFEAPNQEK(UniMod:121)VSDYEMK	0.379925	0.110346	-0.113513	0.0909649	0.157938	0.756349	0.70147	0.777015	PCNA	P12004_K110	1265	18.9571	19.0724	19.4165	19.2687	19.0985	18.5304	19.1673	19.4644	19.3378	19.3361	19.062	19.3427	19.3471	19.2637	19.4486	19.0966	19.4982	19.3202	19.9175	19.4984
AEDNVC(UniMod:4)VK(UniMod:121)K									MKI67	P46013_K3243	1266	16.0369			16.5752	16.5785			16.0474	16.492			16.2531			16.204		16.4393		16.2434
AEDQIK(UniMod:121)ISTR	0.629314	0.676213	0.324632	0.296653	0.0446573	0.0415835	0.300267	0.371051	SETX	Q7Z333_K706;Q7Z333-4_K706	1267	17.4866	18.1796	18.3668	18.6497	18.1345	18.668	18.5569	18.6217	18.2084	18.3791	18.6386	18.6431	18.5673	18.8006	19.013	19.0066	18.6298	18.578	18.8451	19.1468	+	+
AEDSIC(UniMod:4)LADSK(UniMod:121)PLPHQNVTNHVGK									WAPL	Q7Z5K2_K911;Q7Z5K2-2_K948;Q7Z5K2-3_K996	1268	14.8577				15.7842			16.4852	16.1022	16.1233		15.8764	16.3577			16.5291	15.775
AEDSSK(UniMod:121)VSGGTPIK	0.0593398	0.178616	0.15982	0.002465	0.889954	0.644182	0.634663	0.9952	ADD3	Q9UEY8_K476;Q9UEY8-2_K476	1269	16.9038	17.1184	17.1228	17.1276	17.1534	16.8717	17.8445	17.0424	17.2771	17.2324	16.5784	17.1947	17.3382	17.1088	17.6669	16.8733	17.055	17.2073	16.9764	17.2713
AEDWEVK(UniMod:121)AHQAEGESSSVR									CEP135	Q66GS9_K896	1270					17.1829	17.4668	17.274	17.0241	14.7931		14.2285
AEDYMK(UniMod:121)TTSNFSGK	0.288198	0.302065	0.0804655	0.0650829	0.428603	0.428546	0.851018	0.879154	NEMF	O60524_K237;O60524-3_K237	1271	15.8885	16.7518	16.6468	16.87	16.9252	16.7643		16.1698	16.6155	16.6164	16.5247	16.6608	16.8717	16.7054	16.5152	17.273	16.857	16.5811	17.1831	16.6888
AEEAFK(UniMod:121)VLR	-0.257248	0.0682147	0.972709	0.202865	0.757265	0.934758	0.0671467	0.755593	DNAJC14	Q6Y2X3_K485	1272		15.5249	14.792	15.9325	16.7197	16.4766	15.9538	16.4066	15.5943	15.1189	15.8991	15.8649	15.6895	15.5779	15.7096	14.9616		14.3008		16.0176
AEEAQK(UniMod:121)TESVDNEGE	-0.0527484	0.0682784	0.0786455	0.0871403	0.839856	0.799035	0.719363	0.700921	HMGN3	Q15651_K90	1273	18.5287	18.698	18.6328	18.8111	18.9355	18.6803	18.4773	18.8921	18.9822	18.7681	18.5005	18.7684	18.8864	18.6049	18.6397	18.8127	18.5524	18.6351	18.7301	18.542
AEEDAALQAK(UniMod:121)K	1.91161	0.745226	1.00386	1.18658	4.10401e-06	0.0317999	0.00271858	0.000840441	TCOF1	Q13428-4_K74	1274	16.6825	17.3149	16.8561	17.3677	17.7828	18.2956	18.5264	17.632	17.837	18.5926	18.3059	18.232	17.5227	17.5296	18.1564	17.9935	18.7823	19.0169	18.9896	19.0789	+	+	+	+
AEEDPAK(UniMod:121)FK	-0.357831	-0.123341	-0.225477	-0.256945	0.0966969	0.647711	0.289159	0.24152	PITPNA	Q00169_K162	1275	18.22	18.7982	18.9788	18.5798	18.3516	18.3894	18.431	18.5028	18.1691	18.4387	18.4546	18.4865	18.4168	18.3575	18.6026	18.7064	18.294	18.3616	18.1378	18.352
AEEDPEAADSGEPQNK(UniMod:121)R	0.614824	0.22616	0.555068	0.600439	0.156097	0.67887	0.18084	0.163269	TERF2IP	Q9NYB0_K228	1276	19.4552	20.1792	18.7363	20.0294	19.8363	20.6029	20.5568	19.6244	19.9391	20.4572	20.1621	20.2434	19.5971	19.7536	20.0357	19.9182	20.5296	19.9626	20.5642	19.803
AEEDVEPEC(UniMod:4)IMEK(UniMod:121)VAK	-0.221174	-0.0558707	-0.273291	-0.106138	0.638289	0.925973	0.50596	0.829536	DBNL	Q9UJU6_K131	1277		16.4487	16.5919	16.5645	16.2413	16.4082	15.5813	16.8161	16.4622	16.18	16.9425	16.1308	16.2861	16.3706	16.5296	16.7303	16.761	15.8435	16.4624	16.1885
AEEEAAVVAASSSK(UniMod:121)K	0.432737	0.527913	0.626317	-0.0141358	0.100149	0.0553545	0.0144749	0.969229	TNRC18	O15417_K548;O15417-2_K548	1278	16.2107	16.4559	15.9968	15.9264	16.5199	16.9809	16.9464	16.6479	16.244	16.1367	16.3755	15.777	16.3074	16.612	16.9316	16.8504	16.4628	16.4456	16.5364	16.8759			+
AEEEFNIEK(UniMod:121)GR	-0.351326	-0.138486	-0.389145	-0.434211	0.270994	0.731674	0.189729	0.157366	ATP6V1E1	P36543_K42	1279	18.6973	18.085	18.5957	18.4461	17.7908	18.1392	18.3685	17.9691	17.6332	17.9504	18.4402	18.0636	18.2136	18.1152	18.5142	18.4272	17.7927	18.0937	17.8856	18.6469
AEEEHLSSSGGLAK(UniMod:121)NLNK	0.203719	0.389094	0.138038	0.0115021	0.610672	0.29756	0.716715	0.981219	ARHGAP29	Q52LW3_K362	1280	17.8553	18.3015	18.1779	18.2411	17.9006	18.3106	18.5081	18.4086	17.9244	17.8456	18.4776	18.3742	18.4057	17.9395	18.967	18.8201	18.2632	17.9104	18.5103	18.7069
AEEELGELEAK(UniMod:121)LNENLR	-0.104003	0.561368	0.0701796	0.0145827	0.884813	0.334235	0.907798	0.983526	SMC3	Q9UQE7_K695	1281		15.1736	15.7917	15.1849	15.1105	15.6062	15.3106	15.787	15.7147	14.3947	15.8287	15.6538		15.9053	16.2479	15.6811	14.8085		15.751	15.2787
AEEELIK(UniMod:121)AQK	0.31447	-0.311065	0.0225291	-0.0290081	0.506622	0.534673	0.969298	0.959618	BIN1	O00499-2_K180;O00499-6_K180	1282		14.9564	14.1635		14.2971	14.8679			14.7386	14.3334		14.5209	14.296	14.0974	14.3534		14.5436		14.9399	15.1398
AEEFDQIK(UniMod:121)VR	0.0664357	0.215421	0.0449108	-0.167129	0.790865	0.309961	0.84466	0.410417	ASCC3	Q8N3C0_K1025	1283	17.8545	18.0489	18.2559	17.9386	18.1702	18.1671	17.9543	17.9861	18.0459	17.7197	17.8479	17.8159	18.4086	18.3321	18.0038	18.2151	18.0412	18.0537	17.9533	18.3154
AEEFVVLSQEPSVTETIAPK(UniMod:121)IAR	-0.121861	-0.0372393	-0.29489	0.0446767	0.873732	0.960967	0.589736	0.946019	EP400	Q96L91_K2098;Q96L91-2_K2062;Q96L91-3_K2025;Q96L91-5_K2061	1284		16.0325		16.3157	15.9763		15.351	16.3103	16.1403	16.2506	16.2147	16.2695	15.6827	16.2521	16.7684	15.8443			16.4771	15.6274
AEEGPNASSGFMK(UniMod:121)TAVLGPTLK	0.64357	0.649615	0.63017	0.893908	0.0146908	0.0204941	0.0148302	0.0015497	ZNF518A	Q6AHZ1_K416	1285		14.8786	15.4373	15.6258	15.9338	15.9012	15.855	16.0865	16.1422	16.3311	16.4423	15.9157	15.9829	16.167	15.7958	15.9085	15.9621	15.976	15.7196	16.1722	+	+	+	+
AEEHNIVFMPVIGK(UniMod:121)R	1.35742	0.806991	0.63736	0.980955	0.00126902	0.0564628	0.100119	0.0157596	TFIP11	Q9UBB9_K794	1286	15.2517	15.7828	14.9941	15.8914	16.4054	16.3668	16.4311	15.2662	16.622	16.9158	16.2423	16.0637	16.6702	16.0235	16.467	15.9873	16.5896	16.8406	17.068	16.8515	+			+
AEEILEK(UniMod:121)GLK	0.111121	0.316184	0.348929	0.298577	0.73017	0.258555	0.160867	0.255978	RPL11	P62913_K85	1287	20.3791	21.3025	21.4286	21.2447	21.5473	21.5957	21.3386	21.2689	21.4439	21.2508	21.387	21.4674	21.4999	21.3604	21.3571	21.4021	21.2073	21.2398	21.0718	21.2804
AEEILK(UniMod:121)SQTPK	0.297381	0.151693	-0.779642	-0.646731	0.605208	0.824512	0.0967788	0.190058	CEP170	Q5SW79_K817;Q5SW79-2_K719;Q5SW79-3_K719	1288	14.9515	15.0198	15.8878	15.914	15.0159	15.3664	14.6764	13.5959	14.8367	14.5187	14.944	14.8869	15.4162	15.3572	16.2406	15.366	15.9725	15.2579	16.0521	15.6801
AEEIVAAQEK(UniMod:121)SFHHVTHDLVR	-0.515503	-0.491438	1.11734	0.22052	0.694123	0.677321	0.222222	0.85862	TRRAP	Q9Y4A5_K1236;Q9Y4A5-2_K1236	1289		16.0035		16.1255	19.0589	16.1422	16.7357	16.7904	15.8514		16.2526	16.751	15.5275	15.8264	16.1352	14.803			15.7721	15.3259
AEEIYPIK(UniMod:121)ER									CASP4	P49662_K129;P49662-4_K129	1290		15.9496	15.8972			15.1667				15.6533		15.5487			16.7004	16.4521				16.0682
AEEK(UniMod:121)LAGEELAGEEAPQEK	-0.108522	0.0707074	-0.180603	-0.149489	0.68107	0.8142	0.411583	0.527546	HDGFL2	Q7Z4V5_K574;Q7Z4V5-2_K574	1291	19.997	20.3841	20.3124	20.3535	20.2008	20.1808	20.1465	19.7965	20.0836	20.253	20.3532	19.7591	20.1215	20.4657	20.429	20.3136	20.1479	20.0333	20.2963	20.1354
AEEK(UniMod:121)LESYR	0.67648	0.42349	0.369772	0.276029	0.072893	0.303849	0.317829	0.507396	GPATCH11	Q8N954_K149	1292				16.6219	16.7598	17.1139	17.0506	17.0424	16.6773	17.3059	16.7106		16.9514	17.0183	17.1063	17.1055	17.4784	17.4345	17.099	17.1817
AEEK(UniMod:121)SYQLQK	0.342327	-0.0978838	-0.0343287	-0.32237	0.282569	0.81661	0.929023	0.345553	SNX27	Q96L92_K398;Q96L92-3_K398	1293	14.5409	15.3765	15.065	15.4953	14.875	14.8648	15.4913	15.1093	14.7401	15.0542		14.5968	15.2855	14.7963	15.0473	14.957	15.5036	15.1578	15.57	15.6155
AEELEK(UniMod:121)PK	0.102438	0.0896877	-0.147632	-0.534617	0.674782	0.736178	0.477542	0.00880021	CFDP1	Q9UEE9_K156	1294	17.6033	17.6013	17.395	17.5715	17.6079	17.0901	17.2464	17.6363	17.1442	17.1853	16.9227	16.7804	17.6431	17.6162	17.6304	17.6402	17.8255	17.6154	17.5106	17.6294				+
AEELEYSC(UniMod:4)EK(UniMod:121)C(UniMod:4)GGK	-0.730105	-0.293636	-0.00426371	-0.383043	0.307531	0.705328	0.996796	0.604199	USP37	Q86T82_K540	1295		15.8131		15.7843		15.7944			15.8729			14.9584	15.6166	15.9661		14.9324	15.4687			14.6685
AEELGQELK(UniMod:121)AWQEK	-0.102416	-0.0981032	-0.372723	-0.32555	0.650135	0.683186	0.0391638	0.0813975	NUMA1	Q14980-2_K1330	1296	19.4567	19.4344	18.9917	19.4967	18.9855	18.9795	19.1261	18.7974	19.001	19.1601	19.0857	18.8304	19.3559	19.1783	19.2685	19.1844	19.1627	19.1709	19.3174	19.3187			+
AEELK(UniMod:121)AELLK	0.0462678	0.125189	0.121595	0.202036	0.886131	0.672895	0.630369	0.411515	STAMBP	O95630_K107	1297	20.0402	20.6315	20.5153	20.3172	20.5308	20.6579	20.3141	20.4877	20.7759	20.3387	20.6538	20.544	20.5954	20.4005	20.4923	20.5167	20.6933	20.173	20.1725	20.6503
AEELLSK(UniMod:121)AVK	-0.395593	-0.205022	-0.272051	-0.367735	0.494913	0.740847	0.598937	0.480777	TTC5	Q8N0Z6_K94	1298		15.7819			15.7181	15.1911	15.6203		15.5286	15.2585	15.4553		15.6812	15.7529	15.7986	15.0747	15.1954		15.5772
AEELPSEK(UniMod:121)NLEYDDETMELILPSGAR	-0.347338	0.0602586	0.0586912	-0.242267	0.221681	0.880359	0.859796	0.406182	ZNF622	Q969S3_K372	1299	18.7677	18.9225	18.727	18.9164	19.2369	18.7917	18.4899	19.0498	18.8969	18.79	18.2463	18.4312	18.7051	19.1872	19.0766	18.6058	18.3049	18.3772	18.7812	18.4809
AEELVGQEVLYK(UniMod:121)LTSENC(UniMod:4)EHFVNELR	0.412633	0.268271	-0.447566	0.51274	0.363171	0.605187	0.282331	0.231875	PLA2G16	P53816_K107	1300	19.9196	19.7898	19.3859	19.6519	19.6787	18.4884	19.6588	19.1311	20.8353	20.1462	19.9246	19.8922	20.0901	20.2282	19.9402	19.5619	19.6386	19.7828	20.7259	20.2504
AEEM(UniMod:35)LSK(UniMod:121)QR	0.687224	0.802462	1.41938	0.964727	0.313677	0.333235	0.0553968	0.164123	GRB2	P62993_K76_Oxi73	1301		17.3833		16.2043		18.521	17.9053			18.5105	17.5873	17.1779			17.9534	17.2391	17.1101	17.9206	17.468	17.4255
AEEMK(UniMod:121)SGLK	0.494354	0.422904	0.077504	0.160055	0.0271214	0.0740589	0.764414	0.515083	RGPD8	O14715_K1198	1302	18.2729	18.4195	17.941	17.9979	18.2044	18.1592	18.307	18.2708	18.6095	18.1294	18.1113	18.4214	18.6895	18.5469	18.4197	18.6669	18.8613	18.2831	18.7752	18.6892	+
AEEMLSK(UniMod:121)QR	-0.291418	0.114126	-0.0603043	-0.0672877	0.288703	0.742876	0.846918	0.837878	GRB2	P62993_K76	1303	21.1639	21.0384	21.0725	21.2731	21.4254	20.8372	21.0209	21.0232	21.406	20.9156	20.7112	21.2459	21.5166	21.2042	20.9925	21.2912	21.0624	20.5353	21.0671	20.7174
AEENALQQK(UniMod:121)AC(UniMod:4)GSEIMQK	0.639436	0.2878	0.242242	0.729472	0.152371	0.673046	0.60619	0.126755	DSP	P15924_K1278	1304	16.3087	16.8606	16.8639	17.1712	16.8425	17.6881	16.6528	16.9901	17.7837	17.5942	17.2139		16.9842			17.1937	17.004	17.6203	18.2379	16.9
AEEPAQK(UniMod:121)LK									TICRR	Q7Z2Z1_K1283;Q7Z2Z1-2_K1282	1305					15.5169	15.9152	15.7083						15.9118		15.3152		15.0714	15.5174	16.0278
AEEPVK(UniMod:121)SEC(UniMod:4)TEEAEEGPAK	-0.0968549	0.264429	0.259432	0.130438	0.880241	0.651423	0.604166	0.822298	NCOR2	Q9Y618_K863;Q9Y618-4_K846;Q9Y618-5_K846	1306	16.2857	16.4449	15.9424	16.1563	16.8898	16.7167	15.8213	16.4391	16.7205	16.7768	15.2902	16.5634	16.7495	16.7707	16.1088	16.2579	16.5433	15.5218	16.4312	15.9455
AEEQLLSK(UniMod:121)VGSTSQPTLETFQDLLHR	0.312452	0.0437401	-0.201706	0.369474	0.593313	0.931315	0.566448	0.279775	MCRS1	Q96EZ8_K219;Q96EZ8-2_K232;Q96EZ8-3_K206	1307	17.3456	16.8744		16.931	16.9656	16.6721	17.1267	16.63	16.8762	17.425	17.8749	17.503	16.8074	17.093	17.2687	17.2071				17.3628
AEEQMLK(UniMod:121)ER	-0.134297	0.190029	0.201552	0.256216	0.534395	0.374892	0.280375	0.179555	EIF3A	Q14152_K824	1308	20.3125	20.3734	20.1339	20.0904	20.2797	20.6946	20.3251	20.417	20.696	20.4499	20.3676	20.4215	20.5758	20.1736	20.4358	20.4851	20.1853	20.0755	20.1316	19.9805
AEESK(UniMod:121)LPEILK	0.546231	0.166069	0.654607	0.556495	0.0608631	0.674524	0.0217289	0.056382	OGFOD1	Q8N543_K336	1309	17.505	17.081		16.8256	17.9794	17.7797	17.6756	17.7324	17.9202	17.5768	17.7898	17.4878	17.3157	17.2609	17.3331		17.5917	17.9234	17.2139	18.0045			+
AEETC(UniMod:4)APSVSYFK(UniMod:121)C(UniMod:4)VQK	0.234661	0.257752	-0.0296364	0.189543	0.34299	0.315147	0.919311	0.442693	CCND1	P24385_K46	1310	22.5605	22.3452	22.5273	22.2319	22.2077	22.4721	22.3861	22.4805	22.746	22.7081	22.5558	22.4132	22.7125	22.9868	22.4113	22.5855	22.4423	22.5052	22.5699	23.0862
AEEVATFFAK(UniMod:121)MLDHEYTTK	0.335422	0.590255	0.0151816	0.508401	0.725069	0.443602	0.986371	0.476413	TOP1	P11387_K262	1311	14.111			14.4637	14.7596	14.2716		13.8763	14.8022	14.9135	15.3919	14.0754	14.2995	14.8677	15.2476	15.0955		13.8137		15.4319
AEEVVSFVK(UniMod:121)K	-0.345156	-0.101159	-0.225226	-0.220734	0.130136	0.73578	0.315954	0.349388	FUNDC2	Q9BWH2_K170	1312	17.235	17.589	17.7713	17.6121	17.3485	17.3927	17.3023	17.263	17.2929	17.1307	17.4765	17.4244	17.4105	17.5829	17.4815	17.3279	17.2055	16.7896	17.2501	17.5816
AEEWASK(UniMod:121)PK	-0.0660087	0.254838	0.17182	-0.203429	0.840883	0.370554	0.633187	0.489509	IRF2BPL	Q9H1B7_K371	1313	17.7127			17.7652		17.9108					17.4248	17.6463	18.036	17.9318		18.0136	17.7023	17.7397		17.5769
AEEWGVQYVETSAK(UniMod:121)TR	-0.14358	0.216172	0.0286806	0.118541	0.723927	0.586013	0.945416	0.761269	RALB	P11234_K160;P11234-2_K182;P11234-3_K181	1314	19.0641	18.9679	18.5083	18.8234	18.7805	18.9317	19.1584	18.6078	19.0455	19.0322	18.8986	18.8615	18.7863	19.445	19.0271	18.9699	18.9255	18.0981	18.4364	19.3292
AEEYEFLTPVEEAPK(UniMod:121)GM(UniMod:35)LAR	-1.94753	-0.781811	-1.29816	-1.04109	0.00228916	0.200882	0.0194239	0.0669421	ARHGDIA	P52565_K167_Oxi169	1315	17.6042	17.5403	18.0885	18.5957	16.4414	16.3582	16.2966	17.5399	17.446	15.9317	16.76	17.5267	16.7887	17.0809	17.5486	17.2833	16.3086	16.5194	15.2009		+		+
AEEYEFLTPVEEAPK(UniMod:121)GMLAR	-0.0110131	0.221404	0.146166	0.231445	0.96263	0.200237	0.3671	0.15307	ARHGDIA	P52565_K167	1316	21.316	21.3185	21.2613	21.4249	21.3777	21.3669	21.4982	21.6626	21.5909	21.5635	21.523	21.5691	21.6668	21.5298	21.63	21.3798	21.1723	21.4058	21.2451	21.4534
AEEYEK(UniMod:121)MSLEQAK	1.05199	1.14082	0.371706	0.0666235	0.236642	0.218588	0.695855	0.954495	RNMT	O43148_K12;O43148-2_K12	1317		15.7367			16.1937	16.0461	16.6855	15.5085	15.9705	15.4417	16.5667	15.2345	16.3277	16.4222	17.8248	16.9356	16.4707	16.5119	16.7925	17.3797
AEFGDFDIK(UniMod:121)TVLQEIK									PHF6	Q8IWS0_K266	1318								16.5367					15.8208						16.6063	16.5486
AEFGEK(UniMod:121)DSSK									ZBTB1	Q9Y2K1_K271;Q9Y2K1-2_K271	1319	15.4085
AEFGSLGPLLC(UniMod:4)SQVVK(UniMod:121)AR	0.479601	0.29733	0.073796	0.540198	0.162898	0.344483	0.834825	0.0577419	TAF6	P49848_K465;P49848-2_K465;P49848-3_K502	1320	16.5082		16.0736	16.234	16.4072		16.3409	16.2891	16.4836	16.8583	16.6396	17.267	16.4976	16.3834	16.8452	16.5509			16.6276	16.8755
AEFILDSTHHK(UniMod:121)ETYTEIAGMQR									VPS13B	Q7Z7G8_K521;Q7Z7G8-2_K521;Q7Z7G8-6_K521	1321	15.5061						16.8663				16.0965	15.9475				16.8608			16.2824
AEFIVGGK(UniMod:121)YK	0.659386	0.503762	0.60066	0.526883	0.000254916	0.00499303	0.000601705	0.0022937	CSNK1A1	P48729-2_K16	1322	18.5855	18.9075	18.9569	18.8919	19.4531	19.5291	19.3941	19.3682	19.4217	19.1919	19.394	19.4417	19.4123	19.386	19.2753	19.2832	19.4957	19.3605	19.478	19.645	+	+	+	+
AEFLNK(UniMod:121)SVQK	-0.130908	-0.0467411	-0.12027	0.0432015	0.576374	0.873518	0.576965	0.867714	CALD1	Q05682_K655;Q05682-2_K426;Q05682-3_K420;Q05682-4_K400;Q05682-5_K394	1323	16.8538	16.9997	16.8304	16.73	16.4849	16.721	17.0113	16.7157	16.8114	16.8023	17.0376	16.9355	16.8362	16.7464	17.0261	16.6184	16.6256	16.7788	16.5169	16.969
AEFQEEAK(UniMod:121)R	-0.244108	-0.137323	-0.505298	-0.530983	0.655347	0.828764	0.294824	0.289334	DSP	P15924_K1339	1324	15.8844	16.606		16.4118		16.0853	16.1239	15.1771	15.486	16.0659	15.7573		15.942	15.8813	16.5844	16.2459	16.227	16.2701	16.4403	15.2891
AEFSPAQFSGPK(UniMod:121)K	-0.128132	0.0107032	-0.425482	-0.372457	0.675613	0.978219	0.0780751	0.140357	RNF10	Q8N5U6_K136;Q8N5U6-2_K136	1325	19.8339	19.3886	19.812	19.5311	19.2309	18.8856	19.4301	19.3171	19.2829	19.0834	19.4956	19.2138	19.7977	19.537	19.5869	19.6869	19.4309	19.2455	19.3646	20.0121
AEGDISNVANGFK(UniMod:121)SHLIR	-0.672529	-0.0324271	-0.365663	-0.458643	0.211457	0.967753	0.670403	0.436065	ATXN10	Q9UBB4_K371	1326	15.0017	15.0485	14.91		14.6211				13.9303		14.9093	14.7447	14.9905	14.5165	14.8386	15.4717	13.5277	14.9315	13.9639	14.8337
AEGDSAGTAGTPGGTPAGDK(UniMod:121)VASWELR	0.18639	0.32109	-0.112086	-0.066673	0.40537	0.140345	0.613502	0.790453	SMARCD2	Q92925_K226;Q92925-2_K205;Q92925-3_K178	1327	19.2308	19.4864	19.1688	19.7037	19.3445	19.267	19.1519	19.378	19.2504	19.3504	19.2818	19.4404	19.5684	19.7804	19.821	19.7044	19.6564	19.7568	19.6912	19.231
AEGEPQEESPLK(UniMod:121)SK	0.285527	0.39015	-0.342285	-0.293695	0.397557	0.247174	0.263184	0.36602	BCLAF1	Q9NYF8_K180;Q9NYF8-2_K178	1328	17.8208	17.6681	17.6167	17.7712	17.6164	17.1012	17.3083	17.4818	16.8836	17.7522	17.6026	17.4636	18.4149	17.4397	18.2991	18.2836	18.0198	17.9326	17.8083	18.2582
AEGGQSAAAHSAHTVK(UniMod:121)QEDIAVTGK	-0.0483795	0.360097	0.0330743	-0.460882	0.93488	0.451317	0.950611	0.274692	VCPIP1	Q96JH7_K870	1329	15.7216	15.9662	16.5295	17.01	15.8435	16.8871	16.6848	15.9442	16.1427	15.6242	15.4639	16.1529	16.8091	16.5415	16.6227	16.6943	15.9614	16.0391	16.4845	16.5488
AEGIPVEMVVIGDDSAFTVLK(UniMod:121)K	0.109657	0.345417	0.184129	0.495976	0.869334	0.517484	0.721989	0.304711	TKFC	Q3LXA3_K147	1330		18.8922			18.645		19.2699	19.314	19.0671	19.5573		19.5401	19.1548	19.3205	19.3924	19.0827	18.8524			19.1513
AEGK(UniMod:121)ATSTTELPPEYLTSPLSQQSQLPPK	-0.109665	-0.0128913	-0.269257	-0.249901	0.702028	0.97109	0.237066	0.296056	HGS	O14964_K226	1331	21.8024	21.4254	21.6397	22.0266	21.19	21.4574	21.4533	21.7163	21.4517	21.4049	21.4165	21.6214	21.6347	21.63	21.9098	21.6681	21.4059	21.4172	21.6549	21.9775
AEGK(UniMod:121)EGEEATAEAEEK	-0.453216	0.0107869	-0.505605	-0.425569	0.456124	0.989512	0.398586	0.469027	FLII	Q13045-2_K907	1332	16.0007	16.0759	15.77	15.2888		14.3335	15.4259	16.0753	15.3225	15.4596	15.441	15.21	16.3563	16.3917	14.9667	15.4639	14.9951	15.5558	16.0004	14.7712
AEGK(UniMod:121)IIK									DDX46	Q7L014_K765	1333	19.1899
AEGLINVSNYSLESGHDQK(UniMod:121)K	1.46828	1.11597	1.29406	1.32815	3.07799e-06	0.000155952	1.36339e-05	1.31086e-05	CNKSR1	Q969H4_K465;Q969H4-2_K458	1334		16.2715		16.2064	17.5998	17.6827	17.355	17.4944	17.6359	17.5553	17.5432	17.5339	17.188	17.4972	17.5275	17.2069	17.5979	17.705	17.5553	17.9707	+	+	+	+
AEGPEVDVNLPK(UniMod:121)ADVDISGPK	-0.187613	0.0725788	-0.388715	-0.458042	0.587146	0.864778	0.214144	0.123696	AHNAK	Q09666_K775_K903_K2536	1335	18.2529	19.3254	18.3444	19.0986	18.5975	18.1328	18.3696		18.3072	18.4161	18.2289	18.237	18.9618	18.8017	18.6849	18.8632	18.7551	18.4312	18.6253	18.4592
AEGPEVDVNLPK(UniMod:121)ADVDVSGPK	-0.92386	-0.106212	-0.437611	-0.732426	0.0344033	0.880001	0.266345	0.0924496	AHNAK	Q09666_K2920	1336	18.225	18.4748	17.3208	17.386	17.7976	17.4996	17.1427	17.2162		17.4383	16.9703	16.9491	17.7958		17.6951		17.2559	17.0156		16.5119	+
AEGPEVDVNLPK(UniMod:121)ADVVVSGPK	0.240573	0.0131891	-0.695312	-0.593731	0.495578	0.978219	0.0351315	0.0746722	AHNAK	Q09666_K2074	1337		17.5544	17.5303	17.7216		16.7952		17.0184	17.042			16.9748		17.3383	17.8923		17.928		17.7574				+
AEGSGLDPATSSEK(UniMod:121)ASAK	-0.230351	-0.439746	-1.02344	-1.02509	0.433538	0.118282	0.000370279	0.000451522	ANO8	Q9HCE9_K945;Q9HCE9-2_K945	1338	18.0009	18.3591	18.0177	18.024	17.2523	17.0855	17.153	16.8172	16.608	17.2595	17.282	17.1519	17.393	17.3142	18.0459	17.8896	17.8773	17.9112	17.7389	17.953			+	+
AEGTFPGK(UniMod:121)I	-0.00502638	-0.0480009	-0.269214	-0.19178	0.984793	0.84345	0.100368	0.27286	COX6B1	P14854_K85	1339	20.5385	20.5212	20.3724	20.4223	20.082	20.37	20.2466	20.0789	20.4036	19.9975	20.3381	20.3481	20.4923	20.3252	20.4247	20.4202	20.5191	20.3068	20.5009	20.5073
AEGYNLK(UniMod:121)DEDGR	0.66746	0.339569	0.518854	0.35367	0.00756916	0.20428	0.0308783	0.158435	PPP2R2D	Q66LE6_K143	1340	17.7742	17.9406	17.2638	18.0032	18.1072	18.3968	18.2393	18.314	17.9903	18.131	18.0317	18.2434	18.1044	17.8187	18.3064	18.1105	18.6835	18.0712	18.5716	18.3254	+		+
AEHADMK(UniMod:121)FHEC(UniMod:4)DQC(UniMod:4)K									ZBTB40	Q9NUA8_K1073	1341					15.1								14.5469	15.3561	13.9709					14.3639
AEHASSLLELASTTK(UniMod:121)C(UniMod:4)SSVK	-0.245025	-0.0833735	-0.197344	-0.101957	0.118755	0.675875	0.194069	0.554132	UBR4	Q5T4S7_K1079;Q5T4S7-2_K1079;Q5T4S7-3_K1079	1342	19.9129	19.9767	19.9062	19.9323	19.7699	19.7069	19.6987	19.7632	19.8466	19.6047	19.9419	19.9272	19.9256	19.9919	19.774	19.7032	19.5785	19.7093	19.716	19.7443
AEHDQLLLNYAK(UniMod:121)K	0.250469	0.329572	0.637936	0.421023	0.142362	0.0624291	0.00042549	0.0133774	LMNB1	P20700_K123	1343	20.4337	20.7277	20.6194	20.6573	21.1426	21.3599	21.132	21.3553	20.952	20.9209	21.1377	21.1116	21.0057	20.9889	20.8163	20.9456	20.6971	20.9739	20.7806	20.9885			+	+
AEHDSILAEK(UniMod:121)AEK	-0.0696765	-0.013051	0.266022	-0.0626835	0.895478	0.982079	0.503137	0.90032	TARS	P26639_K75	1344	18.5641	19.3431	19.4738	19.5298	19.6001	19.277	19.8289	19.2688	19.4104	19.3181	19.5579	18.3736	19.3823	19.107	19.4514	18.9178	18.9205	19.5528	18.9845	19.1743
AEHQQDSEDLFK(UniMod:121)K	-0.782161	-0.0154042	-0.485302	-0.6247	0.0185787	0.976663	0.133151	0.0609939	SUN2	Q9UH99_K375;Q9UH99-2_K396	1345	16.2658	16.7997	16.8563	16.8634	16.3592	16.3988	15.7591	16.3268	16.1577	16.2345	15.676	16.2182	16.8228	16.7477	16.4046	16.7485	16.0497	15.1777	16.1847	16.2445	+
AEIAWEEK(UniMod:121)M(UniMod:35)K									MYO16	Q9Y6X6_K314_Oxi315;Q9Y6X6-2_K314_Oxi315;Q9Y6X6-3_K314_Oxi315;Q9Y6X6-4_K102_Oxi103	1346						15.5148
AEIEEK(UniMod:121)GSDGAASSYQLK	0.0285966	0.1235	-0.569677	-0.00442789	0.9673	0.855159	0.216501	0.99459	DCTN1	Q14203_K349;Q14203-3_K312;Q14203-4_K329;Q14203-6_K342	1347	15.8523	16.8055	16.5474	17.1849	16.5951	16.6738	15.1112	15.7313	16.4711	16.5441	16.9186	16.4386	17.027	16.4713	16.544	16.8418	17.1308	16.5451	16.6081	16.2205
AEIEK(UniMod:121)LC(UniMod:4)EK	-0.0156164	0.425089	-0.0150385	0.118138	0.979846	0.304143	0.976291	0.796539	RNF214	Q8ND24_K313	1348	14.8845	15.0566	14.927	15.4499	15.6922	14.2546	15.2465		14.8086	15.0475	15.3867	15.5476	15.4165	15.6583	15.2495	15.694	15.1963	15.0309		14.9643
AEIENK(UniMod:121)GYNYER	0.238656	0.214236	0.293201	0.0684134	0.343719	0.431148	0.201842	0.814766	SLFN5	Q08AF3_K65	1349	17.7708	17.6764	18.1205	17.4481	17.8102	18.3153	18.0546	18.0084	17.7022	17.7559	17.9581	17.8732	17.6999	18.1105	18.2354	17.8268	17.9885	18.1647	18.0275	17.7896
AEIHAAC(UniMod:4)K(UniMod:121)AIEQAK	0.610521	0.553188	0.809025	0.653427	0.0580342	0.105528	0.0109476	0.0431108	RNASEH1	O60930_K192	1350	16.3276	17.0032	17.4843	17.2126	17.786	18.0215	17.5668	17.8894	17.9208	17.5685	17.4637	17.6884	17.3392	17.7642	17.389	17.748	17.9409	17.6671	17.7305	17.1313			+	+
AEIHAQPSDK(UniMod:121)ER	-0.353905	-0.460839	-0.242051	-0.335062	0.599942	0.536855	0.729993	0.604378	ITGA6	P23229-2_K1066;P23229-4_K1061;P23229-6_K1105	1351	19.0534	20.1233	19.2266	19.7485		19.9484	19.9227	18.0167	19.6377	19.348	19.4112	18.4147		19.5073	19.0684	18.6557	18.9394	19.438	19.1134	19.2455
AEIHEK(UniMod:121)VVER	0.626076	1.2478	0.644454	0.939167	0.147478	0.00808205	0.137414	0.0295801	ZNF830	Q96NB3_K234	1352		15.1839	16.187			16.4222	16.1436	16.424	17.0406	16.4079	16.3308	16.7193	16.9151	17.3782	16.6831	16.7567	16.0945	16.0768	16.5529	16.5219		+		+
AEIIADK(UniMod:121)QSGK	0.559917	0.553515	0.540605	0.461905	0.0757117	0.0961558	0.0747765	0.145544	HNRNPA0	Q13151_K133	1353	21.1183	21.3564	21.2849	21.3059	22.3174	21.4436	21.5077	21.9591	21.9961	21.3965	21.5372	21.9833	22.0462	21.9551	21.3996	21.8786	22.1122	21.5019	21.5945	22.0965
AEIISLC(UniMod:4)K(UniMod:121)R	0.0577825	0.378091	-0.0343859	0.122902	0.866105	0.154905	0.912995	0.67015	SRRT	Q9BXP5_K442;Q9BXP5-2_K442	1354	19.5202	19.9575	20.4936	19.8715	19.9081	20.0053	20.1	19.6918	19.8607	20.0384	20.1966	20.2386	20.4595	20.3436	20.0823	20.4698	19.9442	20.0624	20.0158	20.0515
AEIK(UniMod:121)EM(UniMod:35)GEMHR	-0.441139	-0.433023	-0.150181	-0.611793	0.308125	0.344284	0.747609	0.136031	EPCAM	P16422_K303_Oxi305	1355	19.7695	20.3177	20.4202	21.0484	20.6276	20.065	20.0182	20.2442	19.3333	19.6269	20.1328	20.0156	19.283	20.2157	19.995	20.33	20.1134	20.2358	19.4453	19.9967
AEIK(UniMod:121)EMGEM(UniMod:35)HR	-0.411728	-0.757495	-0.556722	-0.251105	0.661743	0.393158	0.49167	0.791641	EPCAM	P16422_K303_Oxi308	1356	21.0164	21.6984	20.3115	21.7312	19.807	21.424	21.5151	19.7845	19.7367	21.1496	21.3307	21.5361	19.7361	19.7712	21.3238	20.8964	20.9249	21.455	20.9703	19.7603
AEIK(UniMod:121)EMGEMHR	0.388304	0.114229	0.429543	0.231131	0.101968	0.712182	0.05886	0.34968	EPCAM	P16422_K303	1357	23.592	23.9547	23.54	23.9828	24.3358	24.4791	23.9421	24.0307	24.0758	24.0309	23.7387	24.1487	24.112	23.8954	23.5375	23.9815	24.2552	24.0175	24.1314	24.2186
AEIK(UniMod:121)FSSYR	0.379909	0.619464	0.840034	0.788903	0.376059	0.140984	0.0285165	0.0462188	PTGES2	Q9H7Z7_K141	1358	20.1866	21.6202	21.6816	21.993	22.2304	22.367	22.0641	22.18	22.1183	21.9484	22.3391	22.2312	21.884	21.9471	22.0849	22.0432	21.8572	21.5121	21.5446	22.0871			+	+
AEIK(UniMod:121)QGIR	0.113271	-0.13043	0.0748593	0.0562217	0.618423	0.576369	0.729943	0.812794	SDCBP	O00560_K109;O00560-2_K108	1359	18.6801	18.8825	18.4305	18.6645	18.7965	18.8549	18.8937	18.4119	18.6963	18.5642	18.6994	18.9226	18.5947	18.5348	18.5661	18.4402	18.8172	18.8068	18.8391	18.6475
AEIMESIK(UniMod:121)R	-0.0201178	0.263037	0.367136	0.276197	0.952753	0.304794	0.0999261	0.24349	SMC1A	Q14683_K508	1360	19.6979	19.5333	19.4836	19.6573	19.6167	19.987	20.4057	19.8312	19.7217	20.0493	19.8803	19.8255	19.8785	19.6185	20.0761	19.8511	19.3639	19.6105	19.506	19.8111
AEIPC(UniMod:4)EDEQEQEHNGPLDNK(UniMod:121)GK	-0.156632	-0.633747	-0.775129	-0.427618	0.833456	0.306513	0.184348	0.510575	SRPK1	Q96SB4-4_K454	1361		15.8296	15.9906	16.2475	15.4105	15.5935		14.7383	16.1225	15.3058		15.3566	15.6983	15.4339	15.2763	15.1469	16.3602	15.6418	16.7215	14.7404
AEIQDMK(UniMod:121)QELSTVNMMDEFAR	0.134775	0.663899	-0.131377	0.503577	0.879693	0.320093	0.854812	0.530344	WRB	O00258_K57;O00258-2_K23	1362	17.3918	16.2176	17.0042	17.6252	16.0606	16.2039	17.5296	17.9192		17.0909	18.0357		18.0619	17.9159	17.4616	17.455	16.9544		17.2033	17.4257
AEIQK(UniMod:121)VLK	-0.555384	-0.141731	-0.480934	-0.207272	0.0724245	0.728254	0.106638	0.541393	TACC3	Q9Y6A5_K703	1363		16.1525	16.0725	16.6128	15.5594	15.9399	15.6817	16.0123	16.6225	15.7306	16.023	15.9118	16.3411	15.9066	16.0021	16.3003	15.5871	15.5198	15.9045	15.8841
AEISFVLC(UniMod:4)K(UniMod:121)DHVR	0.345383	0.171508	0.30656	0.416867	0.287644	0.676884	0.344451	0.207873	EIF1AD	Q8N9N8_K90	1364		17.4315		17.7738	18.0918	17.6685	17.9673		18.0638	18.1653	17.8294		17.7452		18.0433	17.534	17.9529	17.6423	18.0795	18.1174
AEISK(UniMod:121)IM(UniMod:35)R	-1.47887	-0.841884	-0.317589	-0.665367	0.072429	0.158481	0.558959	0.203126	OCIAD2	Q56VL3_K41_Oxi43	1365	17.804	17.2273	17.9824	18.1381	17.3596	17.6384	16.945	17.9384	17.3177	16.0214	17.1368	18.0146	16.9654	16.9755	16.8974			16.3091
AEISK(UniMod:121)IMR	-0.070714	0.249265	1.10906	0.726805	0.770546	0.219612	3.93945e-06	0.000436137	OCIAD2	Q56VL3_K41	1366	19.5684	19.3099	19.2273	19.1867	20.451	20.4769	20.502	20.2986	20.0112	19.8699	20.3705	19.9479	19.5584	19.5218	19.7453	19.4638	19.3406	19.1528	19.3229	19.1931			+	+
AEITLVATK(UniMod:121)PEK	-0.130384	-0.170045	-0.471664	-0.0829902	0.591667	0.486823	0.0194695	0.735636	COPG2	Q9UBF2_K599	1367	18.3062	18.3637	18.5588	18.5314	17.9024	17.9353	17.9564	18.0792	18.4699	18.1293	18.385	18.4438	18.3836	18.0957	18.3231	18.2774	18.5788	17.9777	18.1282	18.5537			+
AEIVAK(UniMod:121)YDR									USP6NL	Q92738_K21	1368				16.2756				16.1467		16.309	16.4394	15.8622	16.4329		15.6889		15.4378		15.6025
AEIYEAFENIYPILK(UniMod:121)GFR									TBP	P20226_K333;P20226-2_K313	1369	16.6837			16.2236		16.4649				16.8363	16.7072	17.2055	14.5674	16.7067	16.6819	16.5688
AEK(UniMod:121)AEITR									CHAF1A	Q13111_K442	1370	18.9201
AEK(UniMod:121)AIEC(UniMod:4)DEC(UniMod:4)GK	0.363652	0.102715	0.658731	0.468583	0.339217	0.839187	0.0543974	0.193113	ZFX	P17010_K486;P17010-2_K257;P17010-3_K525	1371	15.6985	16.162	15.8599	16.8018	17.0731	17.1732	16.521	16.3901	16.2991	17.0537	16.6328	16.4111	16.2074	16.3495	16.2891	16.0872	16.9013	16.2443	16.2673	16.564
AEK(UniMod:121)AIVVEHEEFESC(UniMod:4)R	-0.662378	-1.01613	-0.97423	-0.95112	0.036276	0.00715693	0.00523537	0.0076005	OFD1	O75665-3_K451	1372	17.6818	17.9026	18.426	18.0092	17.1513	16.6751		17.2656	17.2283		16.8864	17.0466	16.828	16.9115	17.2269		16.7737	17.5741	17.5905	17.4317	+	+	+	+
AEK(UniMod:121)ANLTNMLESVMAELTLLR									RTL6	Q6ICC9_K50	1373									17.1714	17.1635	16.2657		16.6149	16.6337	16.1549				16.5382	15.5663
AEK(UniMod:121)ASYAEQLSMLK	-0.409532	0.261233	0.271418	0.209384	0.636064	0.792188	0.741267	0.815282	NUMA1	Q14980-2_K1430	1374	15.0627	14.7422	15.0216	15.2818	14.796	16.0829	15.664	14.6512	14.815	15.2289	15.5523	15.3497	15.5534	15.2776	14.8239	15.4984	15.5223	15.1399	15.3193	12.4887
AEK(UniMod:121)AVAC(UniMod:4)SGAAQVR	0.0404345	0.541514	0.531017	0.574214	0.935304	0.138927	0.109868	0.095561	SYMPK	Q92797_K574	1375	19.0388	19.7687	18.947	19.1328	19.6865	19.71	19.8697	19.7453	19.3617	20.2281	19.6195	19.9748	19.4298	19.7826	19.9558	19.8852	19.3362	19.4037	19.7077	18.6013
AEK(UniMod:121)EFELR	-0.430171	-0.402889	-0.0413504	-0.164055	0.115405	0.164033	0.902358	0.589064	STIM2	Q9P246_K337;Q9P246-2_K424;Q9P246-3_K337	1376	18.1618	17.6704	18.0275	18.1424	18.0324	17.9164	18.1507	17.7372	18.0319	17.3738	18.2031	17.7371	17.3701	17.533	17.7535	17.734	17.4323	17.3177	17.6002	17.9312
AEK(UniMod:121)ENPGLTQDIIMK	0.240251	-0.0483549	0.40787	0.0929945	0.579933	0.936681	0.270208	0.853926	PDCD10	Q9BUL8_K53	1377	15.0852	15.9085	14.9234		15.4949	16.0159	15.5291	15.8143	15.5835	15.1283	15.4843		15.377	15.5317	14.8633		15.3851	15.726	15.8624	15.2103
AEK(UniMod:121)ENTPSEANLQEEEVR	-0.689914	-0.390312	-0.0718859	-0.764526	0.45311	0.739942	0.945974	0.38006	RBPMS	Q93062-3_K9	1378		16.4495	15.7875	16.0375	16.6681	16.2455	15.2467	15.9181	16.3517	16.0183	13.7957	15.1422	15.7743	16.5249	14.8044		16.1255	15.5219	15.5492	14.4097
AEK(UniMod:121)EPEGTSHEFK	0.0661005	0.0784612	0.847972	0.184563	0.897019	0.883901	0.0182311	0.662355	MTF2	Q9Y483_K363	1379		16.4518	16.5998	16.2719	17.7949	17.5542	17.0761	16.7314	16.5645	16.6381	16.729	16.5714	16.7098	17.0345	16.35	15.9842	16.398	16.5067	16.8294	16.295			+
AEK(UniMod:121)FQAHLTK	-0.246775	-0.404225	-0.462209	-0.596706	0.798722	0.646302	0.556864	0.45315	AAR2	Q9Y312_K350	1380		16.0586		15.8443		16.0437	14.5906	15.8333		15.6032	14.5219	15.9391	15.607	16.0706	15.7526	14.7587		15.8756	15.9895	15.2488
AEK(UniMod:121)GLM(UniMod:35)LPPPPALEDDMESQLDGSLISR	-0.386209	0.249636	-0.471382	0.320897	0.347908	0.593015	0.210959	0.430314	NECTIN2	Q92692-2_K449_Oxi452	1381		17.318	17.6649	18.1866	17.4886	17.0658	17.201		18.1194		18.2148	17.798	18.3513		17.7431	17.824	17.2311	17.7259		17.0539
AEK(UniMod:121)GLMLPPPPALEDDM(UniMod:35)ESQLDGSLISR	-0.673861	-0.329566	-0.644455	-0.638709	0.0506812	0.402791	0.114218	0.0646327	NECTIN2	Q92692-2_K449_Oxi463	1382	17.5579	17.8942	17.8714	18.3268			16.8886	17.6476	17.1763	16.8034	17.4338	17.682	17.5585	17.4456	17.7803	17.5476	16.8408	17.6645	17.3891	17.0605
AEK(UniMod:121)GLMLPPPPALEDDMESQLDGSLISR									NECTIN2	Q92692-2_K449	1383				18.7044		17.6316	18.4801		18.8992				18.9803		19.1556		17.1618	18.5731
AEK(UniMod:121)GLYNEHTVDR	0.125518	0.133513	0.238407	0.123815	0.645563	0.638276	0.289017	0.632622	ALKBH5	Q6P6C2_K116;Q6P6C2-3_K105	1384	19.1153	19.7397	19.116	19.3727	19.7629	19.2856	19.5207	19.7281	19.3431	19.5336	19.6188	19.3434	19.4119	19.5435	19.6566	19.2657	19.3169	19.5207	19.5998	19.4084
AEK(UniMod:121)ISEC(UniMod:4)VQSDTHTDNQTGK	0.209859	-0.343011	-0.270668	0.0106558	0.664018	0.501605	0.553816	0.98545	PDE8A	O60658_K334;O60658-6_K262	1385	15.1098	15.5187	15.8063	15.5525	15.113	15.3961	15.1694		14.5483	15.6316	16.0991	15.751		15.1132	14.9341	15.4142	15.5866	15.3925	15.706	16.1416
AEK(UniMod:121)LSLEEGGK	0.0760208	-0.481227	-0.919489	-0.979416	0.876638	0.185853	0.0228025	0.0106311	GRAMD1A	Q96CP6_K535;Q96CP6-2_K528;Q96CP6-3_K535	1386	16.9348	16.6001		16.9466		15.6069		16.2085	15.9521	15.4933		16.098	16.4938	16.4931	16.5343	15.8626	17.0916	16.6532		16.9647			+	+
AEK(UniMod:121)LTELSGNPR	0.266518	0.384396	0.17568	0.0958	0.355335	0.180886	0.535478	0.767101	GTF2H2	Q13888_K116	1387	17.383	17.4863	17.016	17.4399	17.7288	17.4841	17.3688	17.4461	17.1857	17.3486	17.8577	17.3164	17.3025	17.6968	18.0139	17.8496	17.6991	17.2682	17.8454	17.5786
AEK(UniMod:121)LYPLPSAR	0.24999	0.0109549	-0.230605	-0.229132	0.521664	0.98304	0.521573	0.542524	DNAJB14	Q8TBM8_K36	1388	18.7219	18.9525	19.0399	18.8482	18.7375	18.3156	18.548	19.039	18.8773	18.3065	18.8992	18.5631	18.8083	18.692	19.1128	18.9932	19.1196	18.6997	18.786	19.9571
AEK(UniMod:121)MGQNLNR	-0.241322	0.105	-0.00857552	0.164152	0.697421	0.887847	0.989641	0.789961	ILK	Q13418_K154	1389	18.4072	18.9715	17.7141	19.0825	18.1086	18.6275	18.7265	18.6784	18.1492	19.3083	18.6905	18.6839	18.6904	17.9449	19.0676	18.8924	18.565	18.5201	18.7123	17.4126
AEK(UniMod:121)NVELR	0.244078	0.311853	0.0067043	-0.207574	0.312454	0.202673	0.9817	0.387448	SART1	O43290_K302	1390	16.8533	17.3644	16.9254	16.9807	17.2909	17.0125	17.1647	16.6826	16.4816	16.7589	17.0766	16.9765	17.2698	17.4242	17.3168	17.3604	17.1803	17.3453	17.3182	17.2563
AEK(UniMod:121)PDATADAEPDANQK	0.0938844	-0.338793	0.108492	-0.10772	0.900178	0.607287	0.867271	0.876173	SPEN	Q96T58_K1776	1391	17.6377	17.3672	17.688	17.3403	16.5282	19.0055	17.8177	17.1157	17.2912	17.733	17.4955	17.0825	16.5858	17.252	17.6028	17.2372	17.3568	17.8942	17.6798	17.4778
AEK(UniMod:121)QVETEEAGVVTTATASVNLK	0.188965	0.173361	0.266623	0.19073	0.378383	0.452388	0.165437	0.357579	PSIP1	O75475_K155	1392	18.6754	18.7431	18.7479	19.2252	19.3278	18.8859	19.0949	19.1496	18.9056	18.9727	19.0131	19.2632	19.0476	19.0605	19.0565	18.9205	18.9674	19.1353	19.0148	19.03
AEK(UniMod:121)TLGDFAAEYAK	-0.0758728	0.0710001	-0.127513	-0.185571	0.762115	0.790489	0.536442	0.364173	PARP1	P09874_K108	1393	18.3532	18.6334	18.6009	18.6234	18.5104	18.4751	18.5009	18.2144	18.477	18.4207	18.2432	18.3277	18.6033	18.7864	18.6081	18.4971	18.118	18.5594	18.5342	18.6957
AEK(UniMod:121)VEATEVK									NBEA	Q8NFP9_K1063	1394																				17.5706
AEK(UniMod:121)VTFQFSYGTK									SAMM50	Q9Y512_K158	1395				15.6005				16.6478	16.6675				15.8211	16.584	16.072				15.7129
AEK(UniMod:121)YEDSVPQSNGELTVR	0.50154	0.270566	0.185791	0.034175	0.193006	0.551054	0.652404	0.946804	SYTL3	Q4VX76_K439;Q4VX76-2_K371	1396	18.2591	19.0415	17.7912	18.3939	19.1268	18.8626	18.3214	17.9181	18.3117	18.3094	18.3703	18.6312	18.8792	18.7042	18.5926	18.392	19.2035	18.9263	18.7045	18.6577
AELAK(UniMod:121)ETDPLR	0.368685	0.71863	0.0541231	0.128384	0.497184	0.162459	0.934657	0.844517	POLD1	P28340_K676	1397	15.5558	16.0349	15.902	15.8648	15.8744	16.0556	15.7505		16.2401	15.5992	16.064		15.9359	16.2046	17.7882	16.3034	16.1818	16.0118	15.7951	16.8437
AELAK(UniMod:121)TPVNK	0.16285	-0.0158921	0.0967195	-0.268206	0.629919	0.970886	0.765871	0.365951	PRKDC	P78527_K3598	1398	17.0773	17.2709	17.4044	17.1509	17.3312	17.4751	17.5248	16.9594	16.7114	17.2928	17.3496	16.4769	17.38	16.9569	17.3194	17.1836	17.528	17.4316	17.0692	17.5261
AELANSTEVLESFK(UniMod:121)LAR	-0.119423	0.205605	-0.0467198	-0.0151445	0.833487	0.687393	0.931274	0.978585	INTS10	Q9NVR2_K414	1399		17.1748	17.3593	17.34		17.2458	17.0975	17.3906	17.455	16.8523	16.9402	17.8573	17.3454	17.2814	17.7986	17.5623	17.0847		16.6264	17.8047
AELDEVNK(UniMod:121)SAK	-0.122159	-0.038085	0.297912	0.0374846	0.654081	0.911793	0.174503	0.899659	LMNB2	Q03252_K133	1400	20.8228	21.0666	20.8643	20.9455	21.4393	21.5018	20.7555	21.1943	21.0544	20.7331	20.9003	21.1614	20.9775	20.9659	20.6629	20.9406	20.8161	20.652	20.9169	20.8256
AELDGTILK(UniMod:121)SR	0.144555	0.216943	0.119135	0.192362	0.544635	0.353879	0.593506	0.3796	PSPC1	Q8WXF1_K143	1401	18.2806	18.7291	18.7714	18.4688	18.7617	18.6758	18.6583	18.6306	18.9112	18.5441	18.8072	18.7569	18.9235	18.748	18.5135	18.9327	18.7665	18.6571	18.4821	18.9224
AELEAALGK(UniMod:121)K	0.436823	0.526154	0.575137	0.577837	0.0500592	0.02627	0.00929735	0.0110779	TMEM199	Q8N511_K40	1402	16.1874	16.2868	16.4978	16.4524	16.8078	17.1248	17.163	16.6293	16.7668	16.7977	17.1434	17.0279	16.856	16.7977	16.9185	16.9569	16.7257	16.719	16.5617	17.1653		+	+	+
AELEALGMK(UniMod:121)GTPSLGK	2.47237	1.62553	1.98018	2.13734	1.71866e-10	3.18656e-07	6.32517e-09	3.07377e-09	HIRIP3	Q9BW71_K469	1403	15.7333	15.8898	15.6499	16.1848	17.9683	17.6551	18.0417	17.7134	17.7513	18.1252	18.0216	18.1092	17.4195	17.582	17.4757	17.4827	18.2357	18.3593	18.3158	18.4365	+	+	+	+
AELEIQK(UniMod:121)DALEPGQR	-0.0401182	-0.037691	0.183286	-0.0172536	0.873485	0.889138	0.313625	0.94511	APRT	P07741_K114	1404	20.4784	20.6273	20.4084	20.5382	20.8735	20.5534	20.5523	20.8062	20.5995	20.2976	20.4344	20.6518	20.5121	20.6301	20.3782	20.3812	20.5836	20.5408	20.2527	20.5147
AELEK(UniMod:121)HGYK									SEM1	P60896_K62	1405	17.0012
AELEQHLEQEQEFQVNK(UniMod:121)LM(UniMod:35)K	0.205488	0.718876	1.1046	0.349367	0.723044	0.168877	0.00500721	0.34342	CCDC6	Q16204_K173_Oxi175	1406			16.0484	16.4727	17.473	17.3747	17.1343	17.4785	16.4903		16.3999	16.9395				16.9794				16.466			+
AELEQHLEQEQEFQVNK(UniMod:121)LMK	0.984507	0.992066	2.54187	1.70612	0.00306553	0.00502378	1.28158e-07	1.82475e-05	CCDC6	Q16204_K173	1407	17.6973	18.6985	17.2527	17.7692	20.1265	20.5024	20.5702	20.386	19.6318	19.468	19.6078	19.5345	19.1154	18.7811	18.776	18.7135	19.0281	18.5564	18.995	18.7761	+	+	+	+
AELESEIAELQK(UniMod:121)EK									FOSB	P53539_K206;P53539-10_K157;P53539-2_K170;P53539-3_K167;P53539-4_K206;P53539-5_K131;P53539-6_K170;P53539-7_K167;P53539-8_K63;P53539-9_K63	1408									15.4042			15.2786	15.4947	15.464					14.8497
AELGM(UniMod:35)GDSTSQSPPIK(UniMod:121)R	-1.46912	-1.37927	-1.40229	-1.30251	0.00337592	0.0507443	0.0311847	0.0183334	ACSS2	Q9NR19_K271_Oxi260;Q9NR19-2_K271_Oxi260	1409		16.3604	16.213	16.8277		15.0648			15.1758	15.1532					15.0878		15.1874	14.6004	14.6289	15.575	+		+	+
AELGMGDSTSQSPPIK(UniMod:121)R	0.204612	0.457277	0.465053	0.319496	0.546058	0.144507	0.101579	0.293626	ACSS2	Q9NR19_K271;Q9NR19-2_K271	1410	16.4766	16.2753	16.0115	16.4681	16.7838	16.9017	16.9493	16.4568	16.2608	16.7113	16.4919	17.0456	16.8244	17.1276	16.7436	16.3649	16.6787	16.445	16.795	16.1312
AELGTDLLSQLSLEDQK(UniMod:121)R	0.0946491	0.248193	-0.350662	-0.0419927	0.778925	0.404358	0.164219	0.902453	SMC3	Q9UQE7_K795	1411	17.8425	18.0702	18.1567	18.5105	17.9069	17.538	17.8094	17.923	17.9569	17.9439	18.2586	18.2526	18.4505	18.1375	18.6554	18.3294	17.9518	18.3316	18.0327	18.6425
AELIK(UniMod:121)THHNDTELIR	0.299765	0.268613	-0.963392	-0.334809	0.258189	0.345969	0.000420526	0.1927	GMPS	P49915_K389	1412	20.0205	20.2441	20.4417	20.3891	19.2102	19.3561	19.5669	19.1085	19.9292	19.5441	20.3691	19.9137	20.4581	20.3709	20.6896	20.6511	20.6715	20.2167	20.6711	20.7351			+
AELIVQPELK(UniMod:121)YGDGIQLTR	-0.306502	-0.128281	-0.334156	-0.63702	0.209667	0.670743	0.145594	0.0144076	DSP	P15924_K94	1413	19.84	19.5602	19.5742	19.9316	19.5919	19.2184	19.4786	19.2806	19.3828	19.1518	18.7338		19.6915	19.4329	19.6841	19.5844	19.6619	19.3598	19.1253	19.533				+
AELK(UniMod:121)DYLR	0.105451	0.381185	0.121439	0.24034	0.791792	0.25236	0.725054	0.464756	SESN2	P58004_K13	1414	17.9246	18.8069	18.3867	18.9452	18.7226	18.8545	18.7181	18.254	18.9961	18.5936	19.0099	18.4252	19.1405	18.7034	18.9343	18.81	18.6509	18.3898	18.7023	18.7423
AELK(UniMod:121)GHTSQMELK	0.867086	0.469293	1.29533	0.937497	0.0868111	0.375467	0.00579098	0.0452466	SOGA1	O94964-2_K1024	1415	15.8018	16.3493	16.1983	16.1124	17.8837	18.3386	16.6918	16.729	17.0546	16.8297	16.9543	17.3732	16.6696	16.6898	16.9594	16.0202	17.2908		17.0604	16.5964			+	+
AELLDNEK(UniMod:121)PAAVVAPITTGYTVK	-0.342077	-0.117961	-0.712635	-0.461395	0.144126	0.692338	0.00245588	0.0453398	CACYBP	Q9HB71_K59	1416	19.5173	19.6368	19.7482	19.8644	19.0181	18.6634	18.9236	19.3111	19.1859	19.0467	19.2648	19.4238	19.6566	19.4972	19.713	19.4281	18.9721	19.3621	19.4696	19.5946			+	+
AELLEFLESQQENMIK(UniMod:121)K	-0.180802	0.0731837	-1.01577	-0.26591	0.673231	0.887765	0.00430887	0.431894	DNAJC13	O75165_K1665	1417		15.9024	15.7778	16.1818	14.9666	14.5045		15.3436	15.8078	15.5466	15.7098			16.1042	15.9501				15.8351	15.7113			+
AELLEIIK(UniMod:121)R	-0.0992077	0.469218	0.00900145	-0.0539907	0.806257	0.149387	0.981745	0.893273	DHX32	Q7L7V1_K596	1418	21.3414	21.3043	20.8877	21.018	20.782	21.6771	21.3517	20.7766	21.1712	20.971	21.3287	20.8645	21.6912	21.6586	21.3977	21.6808	20.7088	21.3938	20.7742	21.2777
AELLLLK(UniMod:121)LSK	1.20155	0.622329	1.01037	0.961041	4.71925e-06	0.00604896	3.65257e-05	8.01315e-05	GTF3C2	Q8WUA4_K155	1419	18.3513	18.4523	18.0883	18.0378	19.4503	19.4363	19.1433	18.9413	19.3267	19.1706	19.1129	19.1637	19.0052	18.772	18.8392	18.8026	19.4769	19.6426	19.1796	19.4368	+	+	+	+
AELLQK(UniMod:121)STETAQQLK									NELFA	Q9H3P2_K181	1420					16.7636						17.4797	17.5559					16.9504
AELLYK(UniMod:121)K	0.0511801	0.0740186	0.215884	0.245141	0.830854	0.758824	0.218199	0.175605	HARS	P12081_K443;P12081-4_K423	1421	18.982	19.1483	19.2408	19.184	19.4255	19.5053	19.2993	19.1887	19.4278	19.1921	19.4238	19.492	19.4633	19.2692	18.9774	19.1413	19.2264	19.1733	19.1524	19.2078
AELMEISEDK(UniMod:121)TK	0.162931	0.159171	0.150027	0.00873481	0.498913	0.53298	0.499789	0.976853	SSB	P05455_K86	1422	17.7474	18.2519	18.2129	18.1471	18.2647	18.3424	18.384	17.9683	18.3285	17.8046	18.1392	18.122	18.3787	18.3133	18.1051	18.199	18.0967	18.3713	18.2919	18.2512
AELNGK(UniMod:121)DGFIPK	0.322509	0.117617	-0.301395	0.00240049	0.199846	0.713917	0.207637	0.994421	GRB2	P62993_K44	1423	17.1193	17.5406	17.4847	17.6887	16.8456	17.4042	17.1549	17.223	17.7036	17.4548	17.2549	17.4295	17.5948	17.7692	17.7468	17.193	17.5947	17.8861	17.6969	17.9456
AELNSTTEELHK(UniMod:121)YQK	-1.19444	-0.712677	-0.14967	0.0920505	0.137499	0.425917	0.880158	0.926642	KIF20A	O95235_K712	1424				15.8107	15.6427			15.6793	16.3295	15.1057	15.9708	16.2049	15.727	15.072		14.495	15.0442		14.4087	14.3958
AELSK(UniMod:121)LVIVAK	-0.181269	-0.163068	0.0182637	0.00607009	0.319164	0.406051	0.933207	0.980268	MYDGF	Q969H8_K161	1425	17.2986	17.4945	17.3576	17.5864	17.4012	17.4916	17.4322	17.4851	17.51	17.4306	17.3332	17.4875	17.4266	17.3191	17.2312	17.1079	17.3366	17.2967	16.9837	17.395
AELTK(UniMod:121)VEEEIVTLR	-0.00920169	-0.0334923	-1.15713	-0.813908	0.979822	0.926435	0.000110625	0.00287596	TPD52L2	O43399_K55;O43399-5_K55;O43399-7_K55	1426	18.193	18.1825	17.9633	18.1397	16.8492		16.7235	17.3149	17.2632	17.2805	17.3736		18.2294	17.9784	18.0674	18.0694	18.061	17.9629	17.8539	18.5639			+	+
AELTSQESQISTYEEELAK(UniMod:121)AR	0.427535	0.398458	0.437461	0.521311	0.40061	0.35366	0.24466	0.214504	EPS15	P42566_K449	1427	14.5927	15.7125	15.4196	15.0567	15.0262	16.188	15.4435	15.8737	15.9314		15.8	15.4186	15.5637	15.8621	15.5179	15.4316			15.6502	15.5956
AELVFK(UniMod:121)C(UniMod:4)VK	0.01392	-0.134531	0.300009	0.115168	0.9672	0.639363	0.271382	0.68588	C12orf4	Q9NQ89_K496	1428		18.1926	18.0645	17.9346		18.5683	18.1595		18.2201	18.1714	18.1457		18.2161	18.0213	17.881	17.5991	18.0585	18.0549	18.0879	18.11
AELYEK(UniMod:121)TDK	-0.129019	-0.0288255	-0.354693	0.127799	0.72089	0.952255	0.247349	0.72556	TTC1	Q99614_K201	1429		17.4641	17.1664	17.3515	16.912	17.0303	16.9756		17.6505		17.1499	17.565		17.5571	16.9322	17.4061	17.3142	16.7924	17.2164	17.4701
AELYK(UniMod:121)EPTNEELNR									NOL6	Q9H6R4_K62;Q9H6R4-4_K62	1430		18.2093																	18.48
AEM(UniMod:35)K(UniMod:121)SQPSETER	0.130361	-0.545415	-0.221373	0.0959121	0.862638	0.386883	0.721989	0.901691	ITGA3	P26006_K1038_Oxi1037	1431		16.6112	15.6184	16.5873	15.4959	16.7304	16.4489	15.5284	15.6369	17.1772	16.2904		15.6316	15.443	16.1232	15.7097	16.5183	16.3845	16.7057	16.0022
AEMK(UniMod:121)SQPSETER	0.177741	0.150866	-0.0808294	-0.135464	0.430347	0.5393	0.726257	0.547555	ITGA3	P26006_K1038	1432	20.4771	20.7557	20.545	20.6087	20.4207	20.138	20.9032	20.6013	20.6023	20.3586	20.4651	20.4188	20.811	20.737	20.6162	20.8258	20.8604	20.6528	20.8161	20.7682
AEMLPK(UniMod:121)TSGTR	0.350012	-0.202874	0.437475	-0.176826	0.151854	0.471859	0.058658	0.498751	CPOX	P36551_K104	1433	17.5928	17.7673	18.0408	18.0207	18.0978	18.483	18.2305	18.3601	17.664	17.6706	17.5546	17.825	17.7711	17.6815	17.3942	17.7633	18.5658	18.4136	18.0031	17.8391
AEMLQK(UniMod:121)LSEVQASEAEMR	1.28869	0.98973	1.03556	0.781872	0.000591189	0.00789474	0.00314679	0.0226281	DHX37	Q8IY37_K99	1434				16.4683	17.4156	17.6248	17.5412	17.4338	17.3615	17.4776	17.0938	17.0678	17.4995	17.6994	17.1896	17.4436	17.8981	17.655	17.8848	17.5899	+	+	+	+
AEMLYK(UniMod:121)NNPK	0.224093	0.13709	0.694357	0.190482	0.529472	0.721226	0.0244757	0.554585	HARS2	P49590_K444	1435		15.1654	14.9785	15.7198	15.8423	16.0073	16.0972		15.3242	15.6835	15.3268	15.579	15.4413	15.3967	15.2898	15.5722	15.4696	15.1664	15.9				+
AEMQK(UniMod:121)TIEMK	0.68613	0.70472	0.316766	0.389054	0.00907245	0.012028	0.209789	0.135044	RBM12B	Q8IXT5_K81	1436		14.7228	14.9086		14.9545	15.086	15.2958	15.1937	15.4426	15.2795	15.0347	15.0624	15.638	15.2118	15.638	15.594	15.5275	15.6757	15.2972	15.5071	+	+
AEMTSK(UniMod:121)HQEYLK	-0.055718	0.166503	0.195325	0.0634164	0.922072	0.770421	0.675756	0.904481	DIABLO	Q9NR28_K146;Q9NR28-2_K93	1437		17.3866	17.3595		17.699	17.1523		17.854	17.9627	17.4026	16.8277	17.553	17.7109	17.6184	17.2894		17.5133	17.2128	17.3764	17.167
AEMVVPDFSELFK(UniMod:121)ER	-0.0426611	-0.372918	-0.48755	-0.226475	0.952157	0.519891	0.312873	0.688875	ATP13A1	Q9HD20_K239;Q9HD20-2_K121	1438	15.9559	15.9843	15.3851	15.7315	15.5432	14.9041	15.54	15.1194	16.0869	15.4072	15.6803	14.9765	16.2491	14.8929	15.2993	15.1238	15.8408	15.941	14.7634	16.341
AEMYSEYLSTC(UniMod:4)SK(UniMod:121)LAR	1.69199	1.45188	1.67543	1.685	0.000116477	0.00106723	0.000126714	0.000151348	ARID2	Q68CP9_K555	1439		15.6048	14.709	16.3768	17.3202	17.4682	17.1855	16.982	17.1171	17.3604	17.2797	17.2368	16.9516	16.9719	17.1203	17.0178	17.0334	17.1207	17.4232	17.4448	+	+	+	+
AENAETQVGVMEEK(UniMod:121)VK									PLEKHH1	Q9ULM0_K70	1440					16.2717	16.6318	16.5866	16.7134
AENDAQK(UniMod:121)PSLTR	-0.277643	-0.441563	0.256478	0.373814	0.616873	0.411218	0.612165	0.456541	ABCC4	O15439_K77	1441	19.6445	19.3089	19.3931	19.1975	19.1872	19.5937	20.3388	19.4502	19.1814	20.8379	19.6278	19.3922	18.4383	18.7606	19.5574	19.0215	19.0169	19.472	18.978	18.9666
AENDDTYK(UniMod:121)DDVNHNQK	0.0416279	0.157097	0.013951	0.0408308	0.948188	0.792092	0.980162	0.945269	MAP3K1	Q13233_K1168	1442	17.2057	17.6954	16.7363	17.2709	18.3753	17.2207	16.7588	16.6094	17.5231	17.3299	16.8804	17.3383	17.6511	17.2668	17.3717	17.2471	17.5806	17.1451	17.1828	17.1663
AENDLNELK(UniMod:121)PLVHSPHAIVR									WDR26	Q9H7D7-2_K183	1443																				16.2385
AENEK(UniMod:121)IQNEQLEK	-0.0531129	-0.200276	0.167403	0.0473339	0.866873	0.456345	0.484943	0.873675	TPR	P12270_K691	1444	17.5382	18.0783	17.9643	17.9721	17.8183	18.1664	18.0768	18.1609	17.6005	18.1474	18.081	17.9133	17.4819	17.4997	17.8561	17.914	17.6774	17.9153	17.9038	17.8439
AENEK(UniMod:121)LSSQITLLEAQNR	-0.469589	0.0292838	-0.58976	-0.238341	0.183363	0.956997	0.0752864	0.528212	GOLGB1	Q14789-2_K508	1445	18.8578	18.5813	18.8936	19.1587	17.7536	18.0722	18.5787	18.7277	18.4905	18.2643	18.7253	19.0577	19.0442	18.9663	19.1221	18.4758	18.1545	18.2237	18.8806	18.3541
AENGFQDNYSVVVASGLK(UniMod:121)SQSK	0.949307	0.171747	0.247212	0.073912	0.0842387	0.828849	0.755383	0.909472	BIRC6	Q9NR09_K3921	1446			17.3076	16.5839		17.193			16.4307	16.9842	17.4436	17.2201	16.9921		17.2429		18.0641		17.4195	18.2016
AENGK(UniMod:121)LVINGNPITIFQER	0.81928	-0.266438	0.0960575	-0.237389	0.0258437	0.548997	0.839095	0.560773	GAPDH	P04406-2_K24	1447	18.9769	19.7134	19.1223	18.8232	19.356		19.3177	19.0913	18.3169	19.3592	18.7679	19.2422	19.3008	18.9418	18.9243	18.4032	20.1702	20.0986	20.1031	19.541	+
AENK(UniMod:121)GISPVVSEHR	-0.377874	-0.379745	-0.344827	-0.406057	0.241024	0.263096	0.29456	0.19688	ATXN2	Q99700_K781;Q99700-2_K781;Q99700-4_K781	1448	18.9257	19.4865		19.2131	18.9142		18.5652	19.1114	18.9076	18.822	18.6844	18.7955	18.7564	18.5123	18.7434	19.3027	18.5392	18.6404	18.9404	19.2023
AENK(UniMod:121)GNDPNVSLVPK	0.732127	0.361947	0.204769	0.371261	0.155044	0.577075	0.713526	0.66885	PRRC2A	P48634_K70	1449		14.8633	14.1938	15.3906	15.3117	15.1031	14.404	15.2638				15.1871		14.8593	15.5652	15.1089	15.5384	14.8548	15.9864	15.8124
AENLEDK(UniMod:121)TC(UniMod:4)I	-0.123873	-0.0786641	0.302587	0.0207477	0.51852	0.723745	0.0617124	0.927483	GINM1	Q9NU53_K327	1450	20.3762	20.5228	20.4012	20.4038	20.8798	20.8585	20.5809	20.5952	20.5999	20.361	20.5456	20.2804	20.3713	20.4184	20.2405	20.3591	20.2263	20.2055	20.3203	20.4564
AENLGGPGAGAGTLAGK(UniMod:121)DA	-2.39973	-0.805282	-0.593394	-1.6494	0.0501124	0.456043	0.543458	0.0957397	ZNF865	P0CJ78_K1057	1451	16.6993				16.1479	15.4817	16.1001	16.6939	14.4957		14.9449	15.7091	16.3255	14.9535	15.6881	16.6089				14.2996
AENLLVK(UniMod:121)EAC(UniMod:4)K									DOCK10	Q96BY6_K110;Q96BY6-2_K110;Q96BY6-3_K104	1452								13.9554	14.4784						15.5145
AENQK(UniMod:121)LDFSTGNFNVLAVR	-0.5291	0.0129577	0.144227	-0.011955	0.0931475	0.977566	0.652471	0.976853	TRAM1	Q15629_K283;Q15629-2_K252	1453		16.7605	16.3792	17.0404	17.0364	16.7597	16.7157	16.972	16.7249	16.6952	16.417	17.022	16.5921	16.7932	16.9881	16.5853	15.8275	16.2858		16.4796
AENQSHDYK(UniMod:121)ATSEEDVSIK	0.848242	0.459973	0.612133	0.568402	0.0297166	0.274822	0.119347	0.166004	RIF1	Q5UIP0-2_K1605	1454			15.8115	16.2074	16.5004	16.3406		17.0238	16.5725	16.8889		16.2722	16.463	16.0565	16.8172	16.541	16.9981	16.6297	17.1062	16.6968	+
AENSSLNLIGK(UniMod:121)AK	-0.0724604	-0.203336	-0.429831	-0.154551	0.794242	0.403305	0.0359874	0.503357	NSF	P46459_K198	1455	17.646	18.0126	18.1254	18.1562	17.2735	17.6304	17.7276	17.5894	17.8965	17.5761	18.0484	17.801	17.9425	17.8938	17.6699	17.6207	17.8216	17.9084	17.92	18.0005			+
AEPAK(UniMod:121)IEAFR	-0.000659675	0.237949	-0.0270563	0.0132685	0.998715	0.301448	0.918474	0.963871	PGK1	P00558_K146	1456	20.0356	20.6677	20.5716	20.5864	20.6089	20.2768	20.467	20.4004	20.4335	20.5009	20.5401	20.4399	20.6006	20.6032	20.9026	20.7067	20.4227	20.37	20.3509	20.7152
[truncated: 48,545 more rows]
